# Supplementary material for: Noise-precision tradeoff in predicting combinations of mutations and drugs
Source: PLoS Comput Biol. 2019 May 22;15(5):e1006956. doi: 10.1371/journal.pcbi.1006956 (PMC6548401; doi:10.1371/journal.pcbi.1006956)
Supplement: S1 Data — A zip file containing all datasets used in this paper. (ZIP) [file pcbi.1006956.s002.zip]

Archive with 506 entries (503 files):
- allUniprobeDat.mat
- Anat data.xlsx
- calcium/
- calcium/.DS_Store
- calcium/calcium_double_RAW264.7/
- calcium/calcium_double_RAW264.7/2MA_500_uM_848_100_nM_RW_ECC040304D.txt
- calcium/calcium_double_RAW264.7/2MA_500_uM_848_100_nM_RW_ECC040309C.txt
- calcium/calcium_double_RAW264.7/2MA_500_uM_848_100_nM_RW_ECC040310H.txt
- calcium/calcium_double_RAW264.7/2MA_500_uM_C5A_250_nM_RW_ECC040113F.txt
- calcium/calcium_double_RAW264.7/2MA_500_uM_C5A_250_nM_RW_ECC040414C.txt
- calcium/calcium_double_RAW264.7/2MA_500_uM_GMF_10_pM_RW_ECC040120C.txt
- calcium/calcium_double_RAW264.7/2MA_500_uM_GMF_10_pM_RW_ECC040308C.txt
- calcium/calcium_double_RAW264.7/2MA_500_uM_GMF_10_pM_RW_ECC040315B.txt
- calcium/calcium_double_RAW264.7/2MA_500_uM_I04_250_pM_RW_ECC040309C.txt
- calcium/calcium_double_RAW264.7/2MA_500_uM_I04_250_pM_RW_ECC040317G.txt
- calcium/calcium_double_RAW264.7/2MA_500_uM_I06_300_pM_RW_ECC040224E.txt
- calcium/calcium_double_RAW264.7/2MA_500_uM_I06_300_pM_RW_ECC040311E.txt
- calcium/calcium_double_RAW264.7/2MA_500_uM_I06_300_pM_RW_ECC040315B.txt
- calcium/calcium_double_RAW264.7/2MA_500_uM_I10_350_pM_RW_ECC040315B.txt
- calcium/calcium_double_RAW264.7/2MA_500_uM_I10_350_pM_RW_ECC040317G.txt
- calcium/calcium_double_RAW264.7/2MA_500_uM_I10_350_pM_RW_ECC041012D.txt
- calcium/calcium_double_RAW264.7/2MA_500_uM_I1B_20_pM_RW_ECC040120C.txt
- calcium/calcium_double_RAW264.7/2MA_500_uM_I1B_20_pM_RW_ECC040210E.txt
- calcium/calcium_double_RAW264.7/2MA_500_uM_I1B_20_pM_RW_ECC040309C.txt
- calcium/calcium_double_RAW264.7/2MA_500_uM_I1B_20_pM_RW_ECC040310H.txt
- calcium/calcium_double_RAW264.7/2MA_500_uM_IFA_1_nM_RW_ECC040310G.txt
- calcium/calcium_double_RAW264.7/2MA_500_uM_IFA_1_nM_RW_ECC040315B.txt
- calcium/calcium_double_RAW264.7/2MA_500_uM_IFA_1_nM_RW_ECC040317G.txt
- calcium/calcium_double_RAW264.7/2MA_500_uM_IFA_1_nM_RW_ECC041012D.txt
- calcium/calcium_double_RAW264.7/2MA_500_uM_IFB_100_pM_RW_ECC040310G.txt
- calcium/calcium_double_RAW264.7/2MA_500_uM_IFB_100_pM_RW_ECC040315E.txt
- calcium/calcium_double_RAW264.7/2MA_500_uM_IFB_100_pM_RW_ECC041012D.txt
- calcium/calcium_double_RAW264.7/2MA_500_uM_IFG_300_pM_RW_ECC040120C.txt
- calcium/calcium_double_RAW264.7/2MA_500_uM_IFG_300_pM_RW_ECC040210E.txt
- calcium/calcium_double_RAW264.7/2MA_500_uM_IFG_300_pM_RW_ECC040310G.txt
- calcium/calcium_double_RAW264.7/2MA_500_uM_IFG_300_pM_RW_ECC040317D.txt
- calcium/calcium_double_RAW264.7/2MA_500_uM_ISO_50_nM_RW_ECC040227G.txt
- calcium/calcium_double_RAW264.7/2MA_500_uM_ISO_50_nM_RW_ECC040304D.txt
- calcium/calcium_double_RAW264.7/2MA_500_uM_ISO_50_nM_RW_ECC040310H.txt
- calcium/calcium_double_RAW264.7/2MA_500_uM_ISO_50_nM_RW_ECC040315E.txt
- calcium/calcium_double_RAW264.7/2MA_500_uM_LPA_2.5_uM_RW_ECC031218E.txt
- calcium/calcium_double_RAW264.7/2MA_500_uM_LPA_2.5_uM_RW_ECC040113F.txt
- calcium/calcium_double_RAW264.7/2MA_500_uM_LPA_2.5_uM_RW_ECC040120B.txt
- calcium/calcium_double_RAW264.7/2MA_500_uM_LPA_2.5_uM_RW_ECC040322B.txt
- calcium/calcium_double_RAW264.7/2MA_500_uM_LPS_100_ngperml_RW_ECC040210E.txt
- calcium/calcium_double_RAW264.7/2MA_500_uM_LPS_100_ngperml_RW_ECC040211F.txt
- calcium/calcium_double_RAW264.7/2MA_500_uM_LPS_100_ngperml_RW_ECC040308C.txt
- calcium/calcium_double_RAW264.7/2MA_500_uM_LPS_100_ngperml_RW_ECC040309C.txt
- calcium/calcium_double_RAW264.7/2MA_500_uM_MCF_200_pM_RW_ECC040210E.txt
- calcium/calcium_double_RAW264.7/2MA_500_uM_MCF_200_pM_RW_ECC040217C.txt
- calcium/calcium_double_RAW264.7/2MA_500_uM_MCF_200_pM_RW_ECC040311E.txt
- calcium/calcium_double_RAW264.7/2MA_500_uM_MCF_200_pM_RW_ECC040315D.txt
- calcium/calcium_double_RAW264.7/2MA_500_uM_P2C_350_nM_RW_ECC040211F.txt
- calcium/calcium_double_RAW264.7/2MA_500_uM_P2C_350_nM_RW_ECC040224E.txt
- calcium/calcium_double_RAW264.7/2MA_500_uM_P2C_350_nM_RW_ECC040227G.txt
- calcium/calcium_double_RAW264.7/2MA_500_uM_P2C_350_nM_RW_ECC040315D.txt
- calcium/calcium_double_RAW264.7/2MA_500_uM_P3C_1_uM_RW_ECC040224E.txt
- calcium/calcium_double_RAW264.7/2MA_500_uM_P3C_1_uM_RW_ECC040227G.txt
- calcium/calcium_double_RAW264.7/2MA_500_uM_P3C_1_uM_RW_ECC040315D.txt
- calcium/calcium_double_RAW264.7/2MA_500_uM_P3C_1_uM_RW_ECC040317D.txt
- calcium/calcium_double_RAW264.7/2MA_500_uM_PAF_100_nM_RW_ECC040113C.txt
- calcium/calcium_double_RAW264.7/2MA_500_uM_PAF_100_nM_RW_ECC040322B.txt
- calcium/calcium_double_RAW264.7/2MA_500_uM_PAF_100_nM_RW_ECC040414C.txt
- calcium/calcium_double_RAW264.7/2MA_500_uM_PGE_10_uM_RW_ECC040304D.txt
- calcium/calcium_double_RAW264.7/2MA_500_uM_PGE_10_uM_RW_ECC040311E.txt
- calcium/calcium_double_RAW264.7/2MA_500_uM_PGE_10_uM_RW_ECC040315E.txt
- calcium/calcium_double_RAW264.7/2MA_500_uM_PGE_10_uM_RW_ECC041012D.txt
- calcium/calcium_double_RAW264.7/2MA_500_uM_S1P_30_uM_RW_ECC040224E.txt
- calcium/calcium_double_RAW264.7/2MA_500_uM_S1P_30_uM_RW_ECC040227G.txt
- calcium/calcium_double_RAW264.7/2MA_500_uM_S1P_30_uM_RW_ECC040304D.txt
- calcium/calcium_double_RAW264.7/2MA_500_uM_S1P_30_uM_RW_ECC040310H.txt
- calcium/calcium_double_RAW264.7/2MA_500_uM_S1P_30_uM_RW_ECC040315D.txt
- calcium/calcium_double_RAW264.7/2MA_500_uM_TGF_10_pM_RW_ECC040120C.txt
- calcium/calcium_double_RAW264.7/2MA_500_uM_TGF_10_pM_RW_ECC040217C.txt
- calcium/calcium_double_RAW264.7/2MA_500_uM_TGF_10_pM_RW_ECC040315E.txt
- calcium/calcium_double_RAW264.7/2MA_500_uM_UDP_25_uM_RW_ECC031218B.txt
- calcium/calcium_double_RAW264.7/2MA_500_uM_UDP_25_uM_RW_ECC031218C.txt
- calcium/calcium_double_RAW264.7/2MA_500_uM_UDP_25_uM_RW_ECC040114E.txt
- calcium/calcium_double_RAW264.7/2MA_500_uM_UDP_25_uM_RW_ECC040120B.txt
- calcium/calcium_double_RAW264.7/2MA_500_uM_UTP_25_uM_RW_ECC031218C.txt
- calcium/calcium_double_RAW264.7/2MA_500_uM_UTP_25_uM_RW_ECC040113C.txt
- calcium/calcium_double_RAW264.7/2MA_500_uM_UTP_25_uM_RW_ECC040114E.txt
- calcium/calcium_double_RAW264.7/848_100_nM_C5A_250_nM_RW_ECC040304G.txt
- calcium/calcium_double_RAW264.7/848_100_nM_C5A_250_nM_RW_ECC040309D.txt
- calcium/calcium_double_RAW264.7/848_100_nM_C5A_250_nM_RW_ECC040310D.txt
- calcium/calcium_double_RAW264.7/848_100_nM_LPA_2.5_uM_RW_ECC040303E.txt
- calcium/calcium_double_RAW264.7/848_100_nM_LPA_2.5_uM_RW_ECC040304F.txt
- calcium/calcium_double_RAW264.7/848_100_nM_LPA_2.5_uM_RW_ECC040310A.txt
- calcium/calcium_double_RAW264.7/848_100_nM_PAF_100_nM_RW_ECC040303B.txt
- calcium/calcium_double_RAW264.7/848_100_nM_PAF_100_nM_RW_ECC040304E.txt
- calcium/calcium_double_RAW264.7/848_100_nM_PAF_100_nM_RW_ECC040310C.txt
- calcium/calcium_double_RAW264.7/848_100_nM_UDP_25_uM_RW_ECC040303D.txt
- calcium/calcium_double_RAW264.7/848_100_nM_UDP_25_uM_RW_ECC040308D.txt
- calcium/calcium_double_RAW264.7/848_100_nM_UDP_25_uM_RW_ECC040309F.txt
- calcium/calcium_double_RAW264.7/848_100_nM_UDP_25_uM_RW_ECC040427B.txt
- calcium/calcium_double_RAW264.7/848_100_nM_UTP_25_uM_RW_ECC040303C.txt
- calcium/calcium_double_RAW264.7/848_100_nM_UTP_25_uM_RW_ECC040308B.txt
- calcium/calcium_double_RAW264.7/848_100_nM_UTP_25_uM_RW_ECC040309G.txt
- calcium/calcium_double_RAW264.7/848_100_nM_UTP_25_uM_RW_ECC040310I.txt
- calcium/calcium_double_RAW264.7/C5A_250_nM_GMF_10_pM_RW_ECC040113G.txt
- calcium/calcium_double_RAW264.7/C5A_250_nM_GMF_10_pM_RW_ECC040116B.txt
- calcium/calcium_double_RAW264.7/C5A_250_nM_GMF_10_pM_RW_ECC040120D.txt
- calcium/calcium_double_RAW264.7/C5A_250_nM_GMF_10_pM_RW_ECC040219B.txt
- calcium/calcium_double_RAW264.7/C5A_250_nM_I04_250_pM_RW_ECC040113D.txt
- calcium/calcium_double_RAW264.7/C5A_250_nM_I04_250_pM_RW_ECC040116B.txt
- calcium/calcium_double_RAW264.7/C5A_250_nM_I04_250_pM_RW_ECC040122C.txt
- calcium/calcium_double_RAW264.7/C5A_250_nM_I06_300_pM_RW_ECC040113D.txt
- calcium/calcium_double_RAW264.7/C5A_250_nM_I06_300_pM_RW_ECC040114C.txt
- calcium/calcium_double_RAW264.7/C5A_250_nM_I06_300_pM_RW_ECC040116B.txt
- calcium/calcium_double_RAW264.7/C5A_250_nM_I06_300_pM_RW_ECC040122C.txt
- calcium/calcium_double_RAW264.7/C5A_250_nM_I06_300_pM_RW_ECC040224G.txt
- calcium/calcium_double_RAW264.7/C5A_250_nM_I10_350_pM_RW_ECC040114C.txt
- calcium/calcium_double_RAW264.7/C5A_250_nM_I10_350_pM_RW_ECC040219B.txt
- calcium/calcium_double_RAW264.7/C5A_250_nM_I10_350_pM_RW_ECC040322D.txt
- calcium/calcium_double_RAW264.7/C5A_250_nM_I1B_20_pM_RW_ECC040114C.txt
- calcium/calcium_double_RAW264.7/C5A_250_nM_I1B_20_pM_RW_ECC040120D.txt
- calcium/calcium_double_RAW264.7/C5A_250_nM_I1B_20_pM_RW_ECC040225C.txt
- calcium/calcium_double_RAW264.7/C5A_250_nM_I1B_20_pM_RW_ECC040303F.txt
- calcium/calcium_double_RAW264.7/C5A_250_nM_IFA_1_nM_RW_ECC040113D.txt
- calcium/calcium_double_RAW264.7/C5A_250_nM_IFA_1_nM_RW_ECC040212D.txt
- calcium/calcium_double_RAW264.7/C5A_250_nM_IFA_1_nM_RW_ECC040225C.txt
- calcium/calcium_double_RAW264.7/C5A_250_nM_IFB_100_pM_RW_ECC040113D.txt
- calcium/calcium_double_RAW264.7/C5A_250_nM_IFB_100_pM_RW_ECC040212D.txt
- calcium/calcium_double_RAW264.7/C5A_250_nM_IFB_100_pM_RW_ECC040303F.txt
- calcium/calcium_double_RAW264.7/C5A_250_nM_IFG_300_pM_RW_ECC040113G.txt
- calcium/calcium_double_RAW264.7/C5A_250_nM_IFG_300_pM_RW_ECC040120D.txt
- calcium/calcium_double_RAW264.7/C5A_250_nM_IFG_300_pM_RW_ECC040212D.txt
- calcium/calcium_double_RAW264.7/C5A_250_nM_ISO_50_nM_RW_ECC040302F.txt
- calcium/calcium_double_RAW264.7/C5A_250_nM_ISO_50_nM_RW_ECC040303F.txt
- calcium/calcium_double_RAW264.7/C5A_250_nM_ISO_50_nM_RW_ECC040304G.txt
- calcium/calcium_double_RAW264.7/C5A_250_nM_ISO_50_nM_RW_ECC040322D.txt
- calcium/calcium_double_RAW264.7/C5A_250_nM_LPA_2.5_uM_RW_ECC030918C.txt
- calcium/calcium_double_RAW264.7/C5A_250_nM_LPA_2.5_uM_RW_ECC030923B.txt
- calcium/calcium_double_RAW264.7/C5A_250_nM_LPA_2.5_uM_RW_ECC030925D.txt
- calcium/calcium_double_RAW264.7/C5A_250_nM_LPA_2.5_uM_RW_ECC040106D.txt
- calcium/calcium_double_RAW264.7/C5A_250_nM_LPA_2.5_uM_RW_ECC040113F.txt
- calcium/calcium_double_RAW264.7/C5A_250_nM_LPA_2.5_uM_RW_ECC040114B.txt
- calcium/calcium_double_RAW264.7/C5A_250_nM_LPA_2.5_uM_RW_ECC040322C.txt
- calcium/calcium_double_RAW264.7/C5A_250_nM_LPA_2.5_uM_RW_ECC040420C.txt
- calcium/calcium_double_RAW264.7/C5A_250_nM_LPS_100_ngperml_RW_ECC040211E.txt
- calcium/calcium_double_RAW264.7/C5A_250_nM_LPS_100_ngperml_RW_ECC040309D.txt
- calcium/calcium_double_RAW264.7/C5A_250_nM_LPS_100_ngperml_RW_ECC040310D.txt
- calcium/calcium_double_RAW264.7/C5A_250_nM_MCF_200_pM_RW_ECC040113G.txt
- calcium/calcium_double_RAW264.7/C5A_250_nM_MCF_200_pM_RW_ECC040217D.txt
- calcium/calcium_double_RAW264.7/C5A_250_nM_MCF_200_pM_RW_ECC040302F.txt
- calcium/calcium_double_RAW264.7/C5A_250_nM_MCF_200_pM_RW_ECC040322D.txt
- calcium/calcium_double_RAW264.7/C5A_250_nM_P2C_350_nM_RW_ECC040108E.txt
- calcium/calcium_double_RAW264.7/C5A_250_nM_P2C_350_nM_RW_ECC040122C.txt
- calcium/calcium_double_RAW264.7/C5A_250_nM_P2C_350_nM_RW_ECC040211E.txt
- calcium/calcium_double_RAW264.7/C5A_250_nM_P2C_350_nM_RW_ECC040224G.txt
- calcium/calcium_double_RAW264.7/C5A_250_nM_P3C_1_uM_RW_ECC040108E.txt
- calcium/calcium_double_RAW264.7/C5A_250_nM_P3C_1_uM_RW_ECC040122C.txt
- calcium/calcium_double_RAW264.7/C5A_250_nM_P3C_1_uM_RW_ECC040224G.txt
- calcium/calcium_double_RAW264.7/C5A_250_nM_P3C_1_uM_RW_ECC040322D.txt
- calcium/calcium_double_RAW264.7/C5A_250_nM_PAF_100_nM_RW_ECC040106D.txt
- calcium/calcium_double_RAW264.7/C5A_250_nM_PAF_100_nM_RW_ECC040106F.txt
- calcium/calcium_double_RAW264.7/C5A_250_nM_PAF_100_nM_RW_ECC040107D.txt
- calcium/calcium_double_RAW264.7/C5A_250_nM_PAF_100_nM_RW_ECC040123C.txt
- calcium/calcium_double_RAW264.7/C5A_250_nM_PAF_100_nM_RW_ECC040414C.txt
- calcium/calcium_double_RAW264.7/C5A_250_nM_PGE_10_uM_RW_ECC040108E.txt
- calcium/calcium_double_RAW264.7/C5A_250_nM_PGE_10_uM_RW_ECC040225C.txt
- calcium/calcium_double_RAW264.7/C5A_250_nM_PGE_10_uM_RW_ECC040302F.txt
- calcium/calcium_double_RAW264.7/C5A_250_nM_PGE_10_uM_RW_ECC040309D.txt
- calcium/calcium_double_RAW264.7/C5A_250_nM_S1P_30_uM_RW_ECC040224G.txt
- calcium/calcium_double_RAW264.7/C5A_250_nM_S1P_30_uM_RW_ECC040225C.txt
- calcium/calcium_double_RAW264.7/C5A_250_nM_S1P_30_uM_RW_ECC040304G.txt
- calcium/calcium_double_RAW264.7/C5A_250_nM_S1P_30_uM_RW_ECC040309D.txt
- calcium/calcium_double_RAW264.7/C5A_250_nM_S1P_30_uM_RW_ECC040310D.txt
- calcium/calcium_double_RAW264.7/C5A_250_nM_TGF_10_pM_RW_ECC040108E.txt
- calcium/calcium_double_RAW264.7/C5A_250_nM_TGF_10_pM_RW_ECC040120D.txt
- calcium/calcium_double_RAW264.7/C5A_250_nM_TGF_10_pM_RW_ECC040217D.txt
- calcium/calcium_double_RAW264.7/C5A_250_nM_UDP_25_uM_RW_ECC040106F.txt
- calcium/calcium_double_RAW264.7/C5A_250_nM_UDP_25_uM_RW_ECC040107D.txt
- calcium/calcium_double_RAW264.7/C5A_250_nM_UDP_25_uM_RW_ECC040113E.txt
- calcium/calcium_double_RAW264.7/C5A_250_nM_UDP_25_uM_RW_ECC040114B.txt
- calcium/calcium_double_RAW264.7/C5A_250_nM_UDP_25_uM_RW_ECC040123C.txt
- calcium/calcium_double_RAW264.7/C5A_250_nM_UTP_25_uM_RW_ECC030918C.txt
- calcium/calcium_double_RAW264.7/C5A_250_nM_UTP_25_uM_RW_ECC030923B.txt
- calcium/calcium_double_RAW264.7/C5A_250_nM_UTP_25_uM_RW_ECC030925D.txt
- calcium/calcium_double_RAW264.7/C5A_250_nM_UTP_25_uM_RW_ECC040106E.txt
- calcium/calcium_double_RAW264.7/C5A_250_nM_UTP_25_uM_RW_ECC040108D.txt
- calcium/calcium_double_RAW264.7/C5A_250_nM_UTP_25_uM_RW_ECC040113E.txt
- calcium/calcium_double_RAW264.7/C5A_250_nM_UTP_25_uM_RW_ECC040322C.txt
- calcium/calcium_double_RAW264.7/GMF_10_pM_LPA_2.5_uM_RW_ECC040120F.txt
- calcium/calcium_double_RAW264.7/GMF_10_pM_LPA_2.5_uM_RW_ECC040129C.txt
- calcium/calcium_double_RAW264.7/GMF_10_pM_LPA_2.5_uM_RW_ECC040315C.txt
- calcium/calcium_double_RAW264.7/GMF_10_pM_LPA_2.5_uM_RW_ECC040317C.txt
- calcium/calcium_double_RAW264.7/GMF_10_pM_PAF_100_nM_RW_ECC040128E.txt
- calcium/calcium_double_RAW264.7/GMF_10_pM_PAF_100_nM_RW_ECC040206C.txt
- calcium/calcium_double_RAW264.7/GMF_10_pM_PAF_100_nM_RW_ECC040217F.txt
- calcium/calcium_double_RAW264.7/GMF_10_pM_PAF_100_nM_RW_ECC040315G.txt
- calcium/calcium_double_RAW264.7/GMF_10_pM_UDP_25_uM_RW_ECC040212F.txt
- calcium/calcium_double_RAW264.7/GMF_10_pM_UDP_25_uM_RW_ECC040219D.txt
- calcium/calcium_double_RAW264.7/GMF_10_pM_UDP_25_uM_RW_ECC040308D.txt
- calcium/calcium_double_RAW264.7/GMF_10_pM_UDP_25_uM_RW_ECC040315J.txt
- calcium/calcium_double_RAW264.7/GMF_10_pM_UDP_25_uM_RW_ECC040427B.txt
- calcium/calcium_double_RAW264.7/GMF_10_pM_UTP_25_uM_RW_ECC040115C.txt
- calcium/calcium_double_RAW264.7/GMF_10_pM_UTP_25_uM_RW_ECC040120G.txt
- calcium/calcium_double_RAW264.7/GMF_10_pM_UTP_25_uM_RW_ECC040206B.txt
- calcium/calcium_double_RAW264.7/GMF_10_pM_UTP_25_uM_RW_ECC040217E.txt
- calcium/calcium_double_RAW264.7/GMF_10_pM_UTP_25_uM_RW_ECC040219C.txt
- calcium/calcium_double_RAW264.7/GMF_10_pM_UTP_25_uM_RW_ECC040315F.txt
- calcium/calcium_double_RAW264.7/I04_250_pM_LPA_2.5_uM_RW_ECC040205B.txt
- calcium/calcium_double_RAW264.7/I04_250_pM_LPA_2.5_uM_RW_ECC040212E.txt
- calcium/calcium_double_RAW264.7/I04_250_pM_LPA_2.5_uM_RW_ECC040310K.txt
- calcium/calcium_double_RAW264.7/I04_250_pM_LPA_2.5_uM_RW_ECC041012C.txt
- calcium/calcium_double_RAW264.7/I04_250_pM_PAF_100_nM_RW_ECC040129D.txt
- calcium/calcium_double_RAW264.7/I04_250_pM_PAF_100_nM_RW_ECC040205C.txt
- calcium/calcium_double_RAW264.7/I04_250_pM_PAF_100_nM_RW_ECC040212B.txt
- calcium/calcium_double_RAW264.7/I04_250_pM_PAF_100_nM_RW_ECC040315G.txt
- calcium/calcium_double_RAW264.7/I04_250_pM_PAF_100_nM_RW_ECC040317F.txt
- calcium/calcium_double_RAW264.7/I04_250_pM_UDP_25_uM_RW_ECC040123F.txt
- calcium/calcium_double_RAW264.7/I04_250_pM_UDP_25_uM_RW_ECC040205D.txt
- calcium/calcium_double_RAW264.7/I04_250_pM_UDP_25_uM_RW_ECC040317E.txt
- calcium/calcium_double_RAW264.7/I04_250_pM_UTP_25_uM_RW_ECC040123E.txt
- calcium/calcium_double_RAW264.7/I04_250_pM_UTP_25_uM_RW_ECC040212C.txt
- calcium/calcium_double_RAW264.7/I04_250_pM_UTP_25_uM_RW_ECC040217E.txt
- calcium/calcium_double_RAW264.7/I04_250_pM_UTP_25_uM_RW_ECC040309G.txt
- calcium/calcium_double_RAW264.7/I06_300_pM_LPA_2.5_uM_RW_ECC031125F.txt
- calcium/calcium_double_RAW264.7/I06_300_pM_LPA_2.5_uM_RW_ECC040114F.txt
- calcium/calcium_double_RAW264.7/I06_300_pM_LPA_2.5_uM_RW_ECC041012C.txt
- calcium/calcium_double_RAW264.7/I06_300_pM_PAF_100_nM_RW_ECC040114G.txt
- calcium/calcium_double_RAW264.7/I06_300_pM_PAF_100_nM_RW_ECC040303B.txt
- calcium/calcium_double_RAW264.7/I06_300_pM_PAF_100_nM_RW_ECC040407C.txt
- calcium/calcium_double_RAW264.7/I06_300_pM_UDP_25_uM_RW_ECC040114D.txt
- calcium/calcium_double_RAW264.7/I06_300_pM_UDP_25_uM_RW_ECC040123F.txt
- calcium/calcium_double_RAW264.7/I06_300_pM_UDP_25_uM_RW_ECC040303D.txt
- calcium/calcium_double_RAW264.7/I06_300_pM_UDP_25_uM_RW_ECC040505B.txt
- calcium/calcium_double_RAW264.7/I06_300_pM_UTP_25_uM_RW_ECC040123E.txt
- calcium/calcium_double_RAW264.7/I06_300_pM_UTP_25_uM_RW_ECC040227D.txt
- calcium/calcium_double_RAW264.7/I06_300_pM_UTP_25_uM_RW_ECC040303C.txt
- calcium/calcium_double_RAW264.7/I06_300_pM_UTP_25_uM_RW_ECC040308B.txt
- calcium/calcium_double_RAW264.7/I06_300_pM_UTP_25_uM_RW_ECC040310I.txt
- calcium/calcium_double_RAW264.7/I10_350_pM_LPA_2.5_uM_RW_ECC040114F.txt
- calcium/calcium_double_RAW264.7/I10_350_pM_LPA_2.5_uM_RW_ECC040205B.txt
- calcium/calcium_double_RAW264.7/I10_350_pM_LPA_2.5_uM_RW_ECC040212E.txt
- calcium/calcium_double_RAW264.7/I10_350_pM_PAF_100_nM_RW_ECC040114G.txt
- calcium/calcium_double_RAW264.7/I10_350_pM_PAF_100_nM_RW_ECC040205C.txt
- calcium/calcium_double_RAW264.7/I10_350_pM_PAF_100_nM_RW_ECC040315G.txt
- calcium/calcium_double_RAW264.7/I10_350_pM_UDP_25_uM_RW_ECC040114D.txt
- calcium/calcium_double_RAW264.7/I10_350_pM_UDP_25_uM_RW_ECC040123F.txt
- calcium/calcium_double_RAW264.7/I10_350_pM_UDP_25_uM_RW_ECC040205D.txt
- calcium/calcium_double_RAW264.7/I10_350_pM_UDP_25_uM_RW_ECC040219D.txt
- calcium/calcium_double_RAW264.7/I10_350_pM_UDP_25_uM_RW_ECC040322G.txt
- calcium/calcium_double_RAW264.7/I10_350_pM_UDP_25_uM_RW_ECC040505B.txt
- calcium/calcium_double_RAW264.7/I10_350_pM_UTP_25_uM_RW_ECC040123E.txt
- calcium/calcium_double_RAW264.7/I10_350_pM_UTP_25_uM_RW_ECC040217E.txt
- calcium/calcium_double_RAW264.7/I10_350_pM_UTP_25_uM_RW_ECC040315F.txt
- calcium/calcium_double_RAW264.7/I10_350_pM_UTP_25_uM_RW_ECC040322F.txt
- calcium/calcium_double_RAW264.7/I1B_20_pM_LPA_2.5_uM_RW_ECC040114F.txt
- calcium/calcium_double_RAW264.7/I1B_20_pM_LPA_2.5_uM_RW_ECC040120F.txt
- calcium/calcium_double_RAW264.7/I1B_20_pM_LPA_2.5_uM_RW_ECC040205B.txt
- calcium/calcium_double_RAW264.7/I1B_20_pM_PAF_100_nM_RW_ECC040114G.txt
- calcium/calcium_double_RAW264.7/I1B_20_pM_PAF_100_nM_RW_ECC040205C.txt
- calcium/calcium_double_RAW264.7/I1B_20_pM_PAF_100_nM_RW_ECC040225E.txt
- calcium/calcium_double_RAW264.7/I1B_20_pM_PAF_100_nM_RW_ECC040303G.txt
- calcium/calcium_double_RAW264.7/I1B_20_pM_UDP_25_uM_RW_ECC040114D.txt
- calcium/calcium_double_RAW264.7/I1B_20_pM_UDP_25_uM_RW_ECC040205D.txt
- calcium/calcium_double_RAW264.7/I1B_20_pM_UDP_25_uM_RW_ECC040225B.txt
- calcium/calcium_double_RAW264.7/I1B_20_pM_UDP_25_uM_RW_ECC040427B.txt
- calcium/calcium_double_RAW264.7/I1B_20_pM_UTP_25_uM_RW_ECC040120G.txt
- calcium/calcium_double_RAW264.7/I1B_20_pM_UTP_25_uM_RW_ECC040210F.txt
- calcium/calcium_double_RAW264.7/I1B_20_pM_UTP_25_uM_RW_ECC040225F.txt
- calcium/calcium_double_RAW264.7/I1B_20_pM_UTP_25_uM_RW_ECC040303A.txt
- calcium/calcium_double_RAW264.7/I1B_20_pM_UTP_25_uM_RW_ECC040311F.txt
- calcium/calcium_double_RAW264.7/IFA_1_nM_LPA_2.5_uM_RW_ECC040129C.txt
- calcium/calcium_double_RAW264.7/IFA_1_nM_LPA_2.5_uM_RW_ECC040212E.txt
- calcium/calcium_double_RAW264.7/IFA_1_nM_LPA_2.5_uM_RW_ECC040225D.txt
- calcium/calcium_double_RAW264.7/IFA_1_nM_LPA_2.5_uM_RW_ECC040310K.txt
- calcium/calcium_double_RAW264.7/IFA_1_nM_PAF_100_nM_RW_ECC040128E.txt
- calcium/calcium_double_RAW264.7/IFA_1_nM_PAF_100_nM_RW_ECC040212B.txt
- calcium/calcium_double_RAW264.7/IFA_1_nM_PAF_100_nM_RW_ECC040225E.txt
- calcium/calcium_double_RAW264.7/IFA_1_nM_UDP_25_uM_RW_ECC031216D.txt
- calcium/calcium_double_RAW264.7/IFA_1_nM_UDP_25_uM_RW_ECC040212F.txt
- calcium/calcium_double_RAW264.7/IFA_1_nM_UDP_25_uM_RW_ECC040225B.txt
- calcium/calcium_double_RAW264.7/IFA_1_nM_UDP_25_uM_RW_ECC040315J.txt
- calcium/calcium_double_RAW264.7/IFA_1_nM_UTP_25_uM_RW_ECC031216E.txt
- calcium/calcium_double_RAW264.7/IFA_1_nM_UTP_25_uM_RW_ECC040212C.txt
- calcium/calcium_double_RAW264.7/IFA_1_nM_UTP_25_uM_RW_ECC040225F.txt
- calcium/calcium_double_RAW264.7/IFB_100_pM_LPA_2.5_uM_RW_ECC040212E.txt
- calcium/calcium_double_RAW264.7/IFB_100_pM_LPA_2.5_uM_RW_ECC040225D.txt
- calcium/calcium_double_RAW264.7/IFB_100_pM_LPA_2.5_uM_RW_ECC040310K.txt
- calcium/calcium_double_RAW264.7/IFB_100_pM_LPA_2.5_uM_RW_ECC041012C.txt
- calcium/calcium_double_RAW264.7/IFB_100_pM_PAF_100_nM_RW_ECC040129D.txt
- calcium/calcium_double_RAW264.7/IFB_100_pM_PAF_100_nM_RW_ECC040212B.txt
- calcium/calcium_double_RAW264.7/IFB_100_pM_PAF_100_nM_RW_ECC040303G.txt
- calcium/calcium_double_RAW264.7/IFB_100_pM_UDP_25_uM_RW_ECC031216D.txt
- calcium/calcium_double_RAW264.7/IFB_100_pM_UDP_25_uM_RW_ECC040212F.txt
- calcium/calcium_double_RAW264.7/IFB_100_pM_UDP_25_uM_RW_ECC040225B.txt
- calcium/calcium_double_RAW264.7/IFB_100_pM_UDP_25_uM_RW_ECC040310E.txt
- calcium/calcium_double_RAW264.7/IFB_100_pM_UDP_25_uM_RW_ECC040505B.txt
- calcium/calcium_double_RAW264.7/IFB_100_pM_UTP_25_uM_RW_ECC031216E.txt
- calcium/calcium_double_RAW264.7/IFB_100_pM_UTP_25_uM_RW_ECC040212C.txt
- calcium/calcium_double_RAW264.7/IFB_100_pM_UTP_25_uM_RW_ECC040225F.txt
- calcium/calcium_double_RAW264.7/IFG_300_pM_LPA_2.5_uM_RW_ECC040120F.txt
- calcium/calcium_double_RAW264.7/IFG_300_pM_LPA_2.5_uM_RW_ECC040205B.txt
- calcium/calcium_double_RAW264.7/IFG_300_pM_LPA_2.5_uM_RW_ECC040227B.txt
- calcium/calcium_double_RAW264.7/IFG_300_pM_PAF_100_nM_RW_ECC040205C.txt
- calcium/calcium_double_RAW264.7/IFG_300_pM_PAF_100_nM_RW_ECC040212B.txt
- calcium/calcium_double_RAW264.7/IFG_300_pM_UDP_25_uM_RW_ECC040205D.txt
[truncated: 206 more entries]
