# Supplementary material for: Noise-precision tradeoff in predicting combinations of mutations and drugs
Source: PLoS Comput Biol. 2019 May 22;15(5):e1006956. doi: 10.1371/journal.pcbi.1006956 (PMC6548401; doi:10.1371/journal.pcbi.1006956)
Supplement: S1 Data — A zip file containing all datasets used in this paper. (ZIP) [file pcbi.1006956.s002.zip › Anat data.xlsx]

## Sheet: cancer_H1299
s1	s2	s3	s12	s13	s23	exp
0.771386	0.814298	0.753464	0.651547	0.578291	0.713313	0.373107
0.771386	0.814298	0.726718	0.651547	0.643701	0.705432	0.307158
0.771386	0.814298	0.673242	0.651547	0.663137	0.726393	0.372418
0.771386	0.814298	0.703449	0.651547	0.514279	0.671919	0.401355
0.771386	0.753464	0.726718	0.578291	0.643701	0.43043	0.457687
0.771386	0.753464	0.673242	0.578291	0.663137	0.589479	0.304158
0.771386	0.753464	0.703449	0.578291	0.514279	0.63241	0.319063
0.771386	0.726718	0.673242	0.643701	0.663137	0.473479	0.278918
0.771386	0.726718	0.703449	0.643701	0.514279	0.785466	0.339425
0.771386	0.673242	0.703449	0.663137	0.514279	0.724362	0.571071
0.814298	0.753464	0.726718	0.713313	0.705432	0.43043	0.177935
0.814298	0.753464	0.673242	0.713313	0.726393	0.589479	0.545753
0.814298	0.753464	0.703449	0.713313	0.671919	0.63241	0.521937
0.814298	0.726718	0.673242	0.705432	0.726393	0.473479	0.217504
0.814298	0.726718	0.703449	0.705432	0.671919	0.785466	0.635011
0.814298	0.673242	0.703449	0.726393	0.671919	0.724362	0.701436
0.753464	0.726718	0.673242	0.43043	0.589479	0.473479	0.149564
0.753464	0.726718	0.703449	0.43043	0.63241	0.785466	0.305836
0.753464	0.673242	0.703449	0.589479	0.63241	0.724362	0.495006
0.726718	0.673242	0.703449	0.473479	0.785466	0.724362	0.295209

## Sheet: cancer_HeLa
s1	s2	s3	s12	s13	s23	exp
0.732891	0.645681	0.264287	0.619687	0.0870044	0.114629	0.0752528
0.732891	0.645681	0.833276	0.619687	0.663203	0.872422	0.604459
0.732891	0.645681	0.701086	0.619687	0.754778	0.798929	0.548512
0.732891	0.645681	0.708167	0.619687	0.599608	0.63201	0.411531
0.732891	0.264287	0.701086	0.0870044	0.754778	0.251217	0.0850291
0.732891	0.264287	0.708167	0.0870044	0.599608	0.174508	0.0251581
0.732891	0.833276	0.701086	0.663203	0.754778	0.778027	0.626024
0.732891	0.833276	0.708167	0.663203	0.599608	0.770533	0.544069
0.732891	0.701086	0.708167	0.754778	0.599608	0.834733	0.635032
0.645681	0.264287	0.701086	0.114629	0.798929	0.251217	0.0946145
0.645681	0.264287	0.708167	0.114629	0.63201	0.174508	0.0689484
0.645681	0.833276	0.701086	0.872422	0.798929	0.778027	0.742221
0.645681	0.833276	0.708167	0.872422	0.63201	0.770533	0.635661
0.645681	0.701086	0.708167	0.798929	0.63201	0.834733	0.613784
0.264287	0.701086	0.708167	0.251217	0.174508	0.834733	0.19073
0.833276	0.701086	0.708167	0.778027	0.770533	0.834733	0.713355

## Sheet: mutations_Hartl
s1	s2	s3	s12	s13	s23	exp
0.512195	0.0878049	0.365854	0.0878049	0.0878049	0.0878049	0.000341463
0.512195	0.0878049	0.000341463	0.0878049	4.39024e-05	2.14634e-05	2.14634e-05
0.512195	0.0878049	0.707317	0.0878049	0.0878049	0.0878049	0.00780488
0.512195	0.365854	0.000341463	0.0878049	4.39024e-05	0.000487805	4.39024e-05
0.512195	0.365854	0.707317	0.0878049	0.0878049	0.512195	0.0878049
0.512195	0.000341463	0.707317	4.39024e-05	0.0878049	0.000195122	4.39024e-05
0.0878049	0.365854	0.000341463	0.0878049	2.14634e-05	0.000487805	2.14634e-05
0.0878049	0.365854	0.707317	0.0878049	0.0878049	0.512195	0.00560976
0.0878049	0.000341463	0.707317	2.14634e-05	0.0878049	0.000195122	0.000341463
0.365854	0.000341463	0.707317	0.000487805	0.512195	0.000195122	0.000341463

## Sheet: Wood_bacteria
s1	s2	s3	s12	s13	s23	exp
0.58817	0.56367	0.70211	0.35602	0.55112	0.31152	0.30423
0.58817	0.56367	0.74808	0.35602	0.57445	0.35271	0.30097
0.58817	0.56367	0.79419	0.35602	0.60643	0.40758	0.33573
0.58817	0.56367	0.83926	0.35602	0.61364	0.43431	0.3675
0.58817	0.56367	0.88188	0.35602	0.59754	0.43401	0.34501
0.58817	0.56367	0.92042	0.35602	0.58937	0.42621	0.35179
0.58817	0.56367	0.95313	0.35602	0.59635	0.4453	0.36254
0.58817	0.56367	0.97829	0.35602	0.60292	0.49892	0.36719
0.58817	0.56367	0.99	0.35602	0.60751	0.53598	0.33366
0.58817	0.56367	0.99	0.35602	0.58817	0.56367	0.33313
0.66285	0.63917	0.70211	0.4832	0.6539	0.35061	0.4351
0.66285	0.63917	0.74808	0.4832	0.66706	0.37991	0.43508
0.66285	0.63917	0.79419	0.4832	0.67718	0.42329	0.48162
0.66285	0.63917	0.83926	0.4832	0.68126	0.51319	0.51114
0.66285	0.63917	0.88188	0.4832	0.67965	0.5711	0.50186
0.66285	0.63917	0.92042	0.4832	0.67379	0.60354	0.4871
0.66285	0.63917	0.95313	0.4832	0.65981	0.61151	0.49221
0.66285	0.63917	0.97829	0.4832	0.64975	0.65416	0.51998
0.66285	0.63917	0.99	0.4832	0.65856	0.67534	0.48301
0.66285	0.63917	0.99	0.4832	0.66285	0.63917	0.51269
0.74801	0.72687	0.70211	0.64968	0.69044	0.37708	0.53437
0.74801	0.72687	0.74808	0.64968	0.71084	0.42883	0.5809
0.74801	0.72687	0.79419	0.64968	0.73126	0.50138	0.61874
0.74801	0.72687	0.83926	0.64968	0.74646	0.5358	0.61637
0.74801	0.72687	0.88188	0.64968	0.75674	0.60144	0.63517
0.74801	0.72687	0.92042	0.64968	0.76437	0.67244	0.66446
0.74801	0.72687	0.95313	0.64968	0.7669	0.70109	0.66079
0.74801	0.72687	0.97829	0.64968	0.7666	0.71949	0.64017
0.74801	0.72687	0.99	0.64968	0.75266	0.72324	0.65046
0.74801	0.72687	0.99	0.64968	0.74801	0.72687	0.65308
0.84141	0.82527	0.70211	0.77837	0.73619	0.50495	0.6846
0.84141	0.82527	0.74808	0.77837	0.75776	0.54963	0.67218
0.84141	0.82527	0.79419	0.77837	0.78037	0.5548	0.68857
0.84141	0.82527	0.83926	0.77837	0.79297	0.60962	0.71043
0.84141	0.82527	0.88188	0.77837	0.79614	0.66692	0.74871
0.84141	0.82527	0.92042	0.77837	0.80295	0.72606	0.75927
0.84141	0.82527	0.95313	0.77837	0.8167	0.78666	0.82165
0.84141	0.82527	0.97829	0.77837	0.82742	0.85626	0.79781
0.84141	0.82527	0.99	0.77837	0.8236	0.88067	0.76004
0.84141	0.82527	0.99	0.77837	0.84141	0.82527	0.79989
0.93472	0.92643	0.70211	0.88328	0.79707	0.54543	0.83158
0.93472	0.92643	0.74808	0.88328	0.8281	0.60044	0.7981
0.93472	0.92643	0.79419	0.88328	0.86119	0.67607	0.80834
0.93472	0.92643	0.83926	0.88328	0.87002	0.70824	0.81347
0.93472	0.92643	0.88188	0.88328	0.85603	0.75669	0.85476
0.93472	0.92643	0.92042	0.88328	0.85181	0.80862	0.88544
0.93472	0.92643	0.95313	0.88328	0.8663	0.84086	0.89891
0.93472	0.92643	0.97829	0.88328	0.88007	0.85246	0.8963
0.93472	0.92643	0.99	0.88328	0.89034	0.87659	0.8563
0.93472	0.92643	0.99	0.88328	0.93472	0.92643	0.89936
0.99	0.99	0.70211	0.99	0.70211	0.70211	0.73139
0.99	0.99	0.74808	0.99	0.74808	0.74808	0.73571
0.99	0.99	0.79419	0.99	0.79419	0.79419	0.81181
0.99	0.99	0.83926	0.99	0.83926	0.83926	0.81949
0.99	0.99	0.88188	0.99	0.88188	0.88188	0.87595
0.99	0.99	0.92042	0.99	0.92042	0.92042	0.9027
0.99	0.99	0.95313	0.99	0.95313	0.95313	0.93581
0.99	0.99	0.97829	0.99	0.97829	0.97829	0.94817
0.99	0.99	0.99	0.99	0.99	0.99	0.97328
0.99	0.99	0.99	0.99	0.99	0.99	1
0.44416	0.56367	0.7327	0.21696	0.4527	0.33397	0.19321
0.4861	0.56367	0.7327	0.34072	0.50819	0.33397	0.21473
0.53386	0.56367	0.7327	0.35218	0.55164	0.33397	0.24801
0.58817	0.56367	0.7327	0.35602	0.56379	0.33397	0.28497
0.64966	0.56367	0.7327	0.4297	0.65859	0.33397	0.30748
0.71852	0.56367	0.7327	0.36392	0.68402	0.33397	0.30479
0.79399	0.56367	0.7327	0.48147	0.72757	0.33397	0.36479
0.87324	0.56367	0.7327	0.52015	0.78187	0.33397	0.41221
0.94895	0.56367	0.7327	0.55604	0.82075	0.33397	0.40525
0.99	0.56367	0.7327	0.56367	0.7327	0.33397	0.25658
0.44416	0.63917	0.80939	0.28839	0.49207	0.45326	0.28614
0.4861	0.63917	0.80939	0.3842	0.53363	0.45326	0.31083
0.53386	0.63917	0.80939	0.41995	0.52654	0.45326	0.28836
0.58817	0.63917	0.80939	0.43673	0.61709	0.45326	0.36094
0.64966	0.63917	0.80939	0.48779	0.6706	0.45326	0.39795
0.71852	0.63917	0.80939	0.48664	0.72046	0.45326	0.42593
0.79399	0.63917	0.80939	0.5417	0.76123	0.45326	0.43807
0.87324	0.63917	0.80939	0.58964	0.82826	0.45326	0.50864
0.94895	0.63917	0.80939	0.62263	0.87651	0.45326	0.52534
0.99	0.63917	0.80939	0.63917	0.80939	0.45326	0.36953
0.44416	0.72687	0.88188	0.34907	0.47654	0.60144	0.35945
0.4861	0.72687	0.88188	0.46051	0.51599	0.60144	0.3974
0.53386	0.72687	0.88188	0.50315	0.51936	0.60144	0.43693
0.58817	0.72687	0.88188	0.5581	0.59754	0.60144	0.47684
0.64966	0.72687	0.88188	0.62296	0.66872	0.60144	0.49853
0.71852	0.72687	0.88188	0.63355	0.72649	0.60144	0.5438
0.79399	0.72687	0.88188	0.66759	0.78257	0.60144	0.57393
0.87324	0.72687	0.88188	0.68893	0.82069	0.60144	0.63253
0.94895	0.72687	0.88188	0.71336	0.86235	0.60144	0.64761
0.99	0.72687	0.88188	0.72687	0.88188	0.60144	0.5004
0.44416	0.82527	0.94299	0.39632	0.47964	0.76646	0.37875
0.4861	0.82527	0.94299	0.47971	0.51919	0.76646	0.46222
0.53386	0.82527	0.94299	0.57221	0.52181	0.76646	0.46204
0.58817	0.82527	0.94299	0.60673	0.59402	0.76646	0.5061
0.64966	0.82527	0.94299	0.6641	0.65871	0.76646	0.57909
0.71852	0.82527	0.94299	0.71935	0.70563	0.76646	0.61023
0.79399	0.82527	0.94299	0.77002	0.80857	0.76646	0.65583
0.87324	0.82527	0.94299	0.78992	0.82086	0.76646	0.64742
0.94895	0.82527	0.94299	0.84596	0.87584	0.76646	0.73597
0.99	0.82527	0.94299	0.82527	0.94299	0.76646	0.67777
0.44416	0.92643	0.98471	0.3904	0.47986	0.85479	0.48326
0.4861	0.92643	0.98471	0.50009	0.52638	0.85479	0.52138
0.53386	0.92643	0.98471	0.588	0.52454	0.85479	0.54668
0.58817	0.92643	0.98471	0.65459	0.60445	0.85479	0.50638
0.64966	0.92643	0.98471	0.59337	0.65656	0.85479	0.60411
0.71852	0.92643	0.98471	0.73582	0.6728	0.85479	0.71135
0.79399	0.92643	0.98471	0.86943	0.82388	0.85479	0.77399
0.87324	0.92643	0.98471	0.86001	0.83167	0.85479	0.79832
0.94895	0.92643	0.98471	0.89645	0.90389	0.85479	0.87971
0.99	0.92643	0.98471	0.92643	0.98471	0.85479	0.87083
0.44416	0.99	0.99	0.44416	0.44416	0.99	0.5128
0.4861	0.99	0.99	0.4861	0.4861	0.99	0.55827
0.53386	0.99	0.99	0.53386	0.53386	0.99	0.56942
0.58817	0.99	0.99	0.58817	0.58817	0.99	0.51443
0.64966	0.99	0.99	0.64966	0.64966	0.99	0.61733
0.71852	0.99	0.99	0.71852	0.71852	0.99	0.75299
0.79399	0.99	0.99	0.79399	0.79399	0.99	0.84058
0.87324	0.99	0.99	0.87324	0.87324	0.99	0.8679
0.94895	0.99	0.99	0.94895	0.94895	0.99	0.94385
0.99	0.99	0.99	0.99	0.99	0.99	1
0.66119	0.73825	0.44961	0.35869	0.23411	0.12264	0.1291
0.71088	0.73825	0.44961	0.39897	0.23663	0.12264	0.14185
0.76162	0.73825	0.44961	0.46251	0.23587	0.12264	0.1303
0.81214	0.73825	0.44961	0.52148	0.27467	0.12264	0.16236
0.86076	0.73825	0.44961	0.57081	0.32191	0.12264	0.16588
0.90546	0.73825	0.44961	0.66543	0.27977	0.12264	0.1602
0.94394	0.73825	0.44961	0.70532	0.39055	0.12264	0.15321
0.97389	0.73825	0.44961	0.7335	0.43319	0.12264	0.16164
0.99	0.73825	0.44961	0.74545	0.47451	0.12264	0.15022
0.99	0.73825	0.44961	0.73825	0.44961	0.12264	0.10572
0.66119	0.79456	0.52006	0.42952	0.34092	0.25274	0.17677
0.71088	0.79456	0.52006	0.50503	0.34607	0.25274	0.2028
0.76162	0.79456	0.52006	0.53163	0.3603	0.25274	0.088582
0.81214	0.79456	0.52006	0.56449	0.39756	0.25274	0.28835
0.86076	0.79456	0.52006	0.63513	0.35208	0.25274	0.22941
0.90546	0.79456	0.52006	0.73593	0.40401	0.25274	0.24383
0.94394	0.79456	0.52006	0.78482	0.48258	0.25274	0.31861
0.97389	0.79456	0.52006	0.84951	0.50557	0.25274	0.22209
0.99	0.79456	0.52006	0.88913	0.51853	0.25274	0.28921
0.99	0.79456	0.52006	0.79456	0.52006	0.25274	0.19019
0.66119	0.85316	0.60933	0.44195	0.42752	0.44607	0.36143
0.71088	0.85316	0.60933	0.53707	0.42567	0.44607	0.37399
0.76162	0.85316	0.60933	0.56336	0.45075	0.44607	0.38529
0.81214	0.85316	0.60933	0.58782	0.48329	0.44607	0.42685
0.86076	0.85316	0.60933	0.64174	0.48213	0.44607	0.42127
0.90546	0.85316	0.60933	0.68132	0.50574	0.44607	0.42966
0.94394	0.85316	0.60933	0.759	0.52595	0.44607	0.45458
0.97389	0.85316	0.60933	0.83805	0.52995	0.44607	0.44959
0.99	0.85316	0.60933	0.88191	0.59111	0.44607	0.40247
0.99	0.85316	0.60933	0.85316	0.60933	0.44607	0.39402
0.66119	0.9116	0.72269	0.49123	0.50841	0.54767	0.43065
0.71088	0.9116	0.72269	0.55271	0.5346	0.54767	0.48307
0.76162	0.9116	0.72269	0.60928	0.48571	0.54767	0.44976
0.81214	0.9116	0.72269	0.65805	0.5547	0.54767	0.5464
0.86076	0.9116	0.72269	0.69986	0.58903	0.54767	0.54957
0.90546	0.9116	0.72269	0.74566	0.56504	0.54767	0.53796
0.94394	0.9116	0.72269	0.80247	0.64716	0.54767	0.60099
0.97389	0.9116	0.72269	0.84452	0.64281	0.54767	0.61057
0.99	0.9116	0.72269	0.87383	0.68093	0.54767	0.49479
0.99	0.9116	0.72269	0.9116	0.72269	0.54767	0.61152
0.66119	0.96491	0.86241	0.58269	0.66201	0.77388	0.62858
0.71088	0.96491	0.86241	0.63509	0.69116	0.77388	0.64624
0.76162	0.96491	0.86241	0.70026	0.63628	0.77388	0.59278
0.81214	0.96491	0.86241	0.75783	0.69771	0.77388	0.69696
0.86076	0.96491	0.86241	0.8036	0.70739	0.77388	0.67108
0.90546	0.96491	0.86241	0.8747	0.72184	0.77388	0.69384
0.94394	0.96491	0.86241	0.90259	0.76951	0.77388	0.74236
0.97389	0.96491	0.86241	0.93198	0.78641	0.77388	0.75016
0.99	0.96491	0.86241	0.9655	0.82853	0.77388	0.72658
0.99	0.96491	0.86241	0.96491	0.86241	0.77388	0.75325
0.66119	0.99	0.99	0.66119	0.66119	0.99	0.64223
0.71088	0.99	0.99	0.71088	0.71088	0.99	0.79269
0.76162	0.99	0.99	0.76162	0.76162	0.99	0.81607
0.81214	0.99	0.99	0.81214	0.81214	0.99	0.80702
0.86076	0.99	0.99	0.86076	0.86076	0.99	0.84267
0.90546	0.99	0.99	0.90546	0.90546	0.99	0.94914
0.94394	0.99	0.99	0.94394	0.94394	0.99	1.0008
0.97389	0.99	0.99	0.97389	0.97389	0.99	0.98279
0.99	0.99	0.99	0.99	0.99	0.99	1.0034
0.99	0.99	0.99	0.99	0.99	0.99	1
0.69415	0.67679	0.44961	0.3675	0.23406	0.11217	0.12595
0.69415	0.71212	0.44961	0.37216	0.23406	0.11767	0.12674
0.69415	0.74926	0.44961	0.40942	0.23406	0.12036	0.11705
0.69415	0.78797	0.44961	0.47695	0.23406	0.14402	0.13584
0.69415	0.82788	0.44961	0.49444	0.23406	0.20581	0.15365
0.69415	0.86835	0.44961	0.51192	0.23406	0.2502	0.15498
0.69415	0.90833	0.44961	0.53062	0.23406	0.26322	0.15321
0.69415	0.9462	0.44961	0.57704	0.23406	0.30765	0.16713
0.69415	0.97912	0.44961	0.64604	0.23406	0.40573	0.17704
0.69415	0.99	0.44961	0.69415	0.23406	0.44961	0.17121
0.77856	0.67679	0.52006	0.42711	0.37105	0.17742	0.17291
0.77856	0.71212	0.52006	0.45988	0.37105	0.19649	0.17453
0.77856	0.74926	0.52006	0.49753	0.37105	0.21162	0.22516
0.77856	0.78797	0.52006	0.53091	0.37105	0.24102	0.22513
0.77856	0.82788	0.52006	0.55085	0.37105	0.30478	0.21905
0.77856	0.86835	0.52006	0.57079	0.37105	0.3446	0.20909
0.77856	0.90833	0.52006	0.62226	0.37105	0.35863	0.29071
0.77856	0.9462	0.52006	0.68724	0.37105	0.40145	0.24069
0.77856	0.97912	0.52006	0.74911	0.37105	0.50961	0.20295
0.77856	0.99	0.52006	0.77856	0.37105	0.52006	0.33966
0.86076	0.67679	0.60933	0.56914	0.48213	0.31475	0.30675
0.86076	0.71212	0.60933	0.56646	0.48213	0.34221	0.3202
0.86076	0.74926	0.60933	0.58788	0.48213	0.35821	0.3271
0.86076	0.78797	0.60933	0.63437	0.48213	0.38053	0.33581
0.86076	0.82788	0.60933	0.6389	0.48213	0.42819	0.35928
0.86076	0.86835	0.60933	0.64344	0.48213	0.44698	0.3627
0.86076	0.90833	0.60933	0.69423	0.48213	0.44712	0.37394
0.86076	0.9462	0.60933	0.76427	0.48213	0.4738	0.40025
0.86076	0.97912	0.60933	0.83031	0.48213	0.56061	0.40412
0.86076	0.99	0.60933	0.86076	0.48213	0.60933	0.46117
0.93195	0.67679	0.72269	0.6208	0.61758	0.44093	0.38527
0.93195	0.71212	0.72269	0.65696	0.61758	0.45737	0.34612
0.93195	0.74926	0.72269	0.71873	0.61758	0.48923	0.45696
0.93195	0.78797	0.72269	0.77591	0.61758	0.52874	0.44692
0.93195	0.82788	0.72269	0.74831	0.61758	0.52991	0.43774
0.93195	0.86835	0.72269	0.72071	0.61758	0.49876	0.47206
0.93195	0.90833	0.72269	0.77585	0.61758	0.54187	0.49426
0.93195	0.9462	0.72269	0.85555	0.61758	0.60511	0.51609
0.93195	0.97912	0.72269	0.91592	0.61758	0.6362	0.52211
0.93195	0.99	0.72269	0.93195	0.61758	0.72269	0.63195
0.9816	0.67679	0.86241	0.65785	0.79993	0.62328	0.50024
0.9816	0.71212	0.86241	0.69238	0.79993	0.63296	0.47809
0.9816	0.74926	0.86241	0.77999	0.79993	0.65266	0.50393
0.9816	0.78797	0.86241	0.87863	0.79993	0.66083	0.50661
0.9816	0.82788	0.86241	0.86915	0.79993	0.68531	0.57488
0.9816	0.86835	0.86241	0.85968	0.79993	0.71846	0.6507
0.9816	0.90833	0.86241	0.85472	0.79993	0.73077	0.62025
0.9816	0.9462	0.86241	0.89613	0.79993	0.74187	0.61472
0.9816	0.97912	0.86241	0.97011	0.79993	0.79912	0.62704
0.9816	0.99	0.86241	0.9816	0.79993	0.86241	0.68047
0.99	0.67679	0.99	0.67679	0.99	0.67679	0.73346
0.99	0.71212	0.99	0.71212	0.99	0.71212	0.73381
0.99	0.74926	0.99	0.74926	0.99	0.74926	0.77776
0.99	0.78797	0.99	0.78797	0.99	0.78797	0.81324
0.99	0.82788	0.99	0.82788	0.99	0.82788	0.80443
0.99	0.86835	0.99	0.86835	0.99	0.86835	0.83496
0.99	0.90833	0.99	0.90833	0.99	0.90833	0.92068
0.99	0.9462	0.99	0.9462	0.99	0.9462	0.89369
0.99	0.97912	0.99	0.97912	0.99	0.97912	0.95767
0.99	0.99	0.99	0.99	0.99	0.99	1
0.48549	0.089406	0.65814	0.24595	0.54517	0.73189	0.49209
0.48549	0.16088	0.65814	0.27901	0.54517	0.74347	0.55398
0.48549	0.28661	0.65814	0.31178	0.54517	0.73445	0.53061
0.48549	0.47879	0.65814	0.35913	0.54517	0.72588	0.55237
0.48549	0.70113	0.65814	0.41134	0.54517	0.71747	0.54557
0.48549	0.87381	0.65814	0.42506	0.54517	0.74996	0.55045
0.48549	0.9614	0.65814	0.44369	0.54517	0.76601	0.54949
0.48549	0.99	0.65814	0.47701	0.54517	0.73276	0.54634
0.48549	0.99	0.65814	0.48167	0.54517	0.70412	0.55524
0.48549	0.99	0.65814	0.45767	0.54517	0.68008	0.54828
0.48549	0.99	0.65814	0.41678	0.54517	0.6629	0.5503
0.48549	0.99	0.65814	0.48549	0.54517	0.65814	0.5138
0.56078	0.089406	0.70595	0.27033	0.60747	0.79008	0.53744
0.56078	0.16088	0.70595	0.31428	0.60747	0.80293	0.59452
0.56078	0.28661	0.70595	0.35492	0.60747	0.77634	0.61509
0.56078	0.47879	0.70595	0.4192	0.60747	0.76553	0.58513
0.56078	0.70113	0.70595	0.49137	0.60747	0.75999	0.58556
0.56078	0.87381	0.70595	0.52812	0.60747	0.80436	0.60294
0.56078	0.9614	0.70595	0.55985	0.60747	0.82363	0.60161
0.56078	0.99	0.70595	0.57647	0.60747	0.76758	0.60257
0.56078	0.99	0.70595	0.5823	0.60747	0.72289	0.60049
0.56078	0.99	0.70595	0.57731	0.60747	0.68957	0.59038
0.56078	0.99	0.70595	0.53596	0.60747	0.68058	0.59352
0.56078	0.99	0.70595	0.56078	0.60747	0.70595	0.59908
0.64611	0.089406	0.75712	0.29465	0.6562	0.79931	0.63061
0.64611	0.16088	0.75712	0.34912	0.6562	0.81803	0.65363
0.64611	0.28661	0.75712	0.40554	0.6562	0.81123	0.67438
0.64611	0.47879	0.75712	0.46682	0.6562	0.8217	0.64811
0.64611	0.70113	0.75712	0.52971	0.6562	0.83793	0.62415
0.64611	0.87381	0.75712	0.59245	0.6562	0.8383	0.67294
0.64611	0.9614	0.75712	0.64535	0.6562	0.83404	0.66904
0.64611	0.99	0.75712	0.66872	0.6562	0.81589	0.65146
0.64611	0.99	0.75712	0.68895	0.6562	0.80836	0.6781
0.64611	0.99	0.75712	0.70602	0.6562	0.81143	0.6638
0.64611	0.99	0.75712	0.66859	0.6562	0.81063	0.65679
0.64611	0.99	0.75712	0.64611	0.6562	0.75712	0.6697
0.73879	0.089406	0.811	0.34229	0.73038	0.82468	0.7119
0.73879	0.16088	0.811	0.40638	0.73038	0.84124	0.73031
0.73879	0.28661	0.811	0.47684	0.73038	0.8446	0.74658
0.73879	0.47879	0.811	0.55731	0.73038	0.84813	0.76192
0.73879	0.70113	0.811	0.64111	0.73038	0.85171	0.74837
0.73879	0.87381	0.811	0.70572	0.73038	0.85743	0.73789
0.73879	0.9614	0.811	0.75433	0.73038	0.85769	0.73773
0.73879	0.99	0.811	0.75495	0.73038	0.84155	0.73684
0.73879	0.99	0.811	0.72233	0.73038	0.8397	0.74249
0.73879	0.99	0.811	0.65647	0.73038	0.85216	0.71652
0.73879	0.99	0.811	0.65942	0.73038	0.84596	0.72225
0.73879	0.99	0.811	0.73879	0.73038	0.811	0.73153
0.83258	0.089406	0.86629	0.31401	0.83299	0.8595	0.81334
0.83258	0.16088	0.86629	0.39156	0.83299	0.88335	0.84939
0.83258	0.28661	0.86629	0.4826	0.83299	0.89074	0.82013
0.83258	0.47879	0.86629	0.57513	0.83299	0.89909	0.82814
0.83258	0.70113	0.86629	0.66816	0.83299	0.90777	0.87478
0.83258	0.87381	0.86629	0.73108	0.83299	0.91948	0.86859
0.83258	0.9614	0.86629	0.77924	0.83299	0.92308	0.84914
0.83258	0.99	0.86629	0.78313	0.83299	0.90231	0.81887
0.83258	0.99	0.86629	0.81129	0.83299	0.88907	0.8156
0.83258	0.99	0.86629	0.86372	0.83299	0.88336	0.81271
0.83258	0.99	0.86629	0.81824	0.83299	0.87893	0.81909
0.83258	0.99	0.86629	0.83258	0.83299	0.86629	0.79891
0.91678	0.089406	0.92051	0.21953	0.84217	0.8862	0.89318
0.91678	0.16088	0.92051	0.32344	0.84217	0.91683	0.88521
0.91678	0.28661	0.92051	0.46002	0.84217	0.92331	0.91568
0.91678	0.47879	0.92051	0.58168	0.84217	0.93419	0.93153
0.91678	0.70113	0.92051	0.69836	0.84217	0.94654	0.86927
0.91678	0.87381	0.92051	0.77915	0.84217	0.96325	0.93455
0.91678	0.9614	0.92051	0.84704	0.84217	0.97068	0.91987
0.91678	0.99	0.92051	0.87624	0.84217	0.95029	0.88851
0.91678	0.99	0.92051	0.89535	0.84217	0.93051	0.89534
0.91678	0.99	0.92051	0.90437	0.84217	0.91134	0.89767
0.91678	0.99	0.92051	0.87667	0.84217	0.91188	0.89058
0.91678	0.99	0.92051	0.91678	0.84217	0.92051	0.86293
0.97723	0.089406	0.96899	0.094637	0.93761	0.74883	0.82572
0.97723	0.16088	0.96899	0.20528	0.93761	0.78825	0.92205
0.97723	0.28661	0.96899	0.36625	0.93761	0.80986	0.99082
0.97723	0.47879	0.96899	0.5284	0.93761	0.8492	0.94386
0.97723	0.70113	0.96899	0.69094	0.93761	0.89444	0.96149
0.97723	0.87381	0.96899	0.79352	0.93761	0.94071	0.97968
0.97723	0.9614	0.96899	0.87816	0.93761	0.97515	0.96878
0.97723	0.99	0.96899	0.90893	0.93761	0.97412	0.95991
0.97723	0.99	0.96899	0.92477	0.93761	0.9649	0.94842
0.97723	0.99	0.96899	0.92567	0.93761	0.94751	0.93288
0.97723	0.99	0.96899	0.92342	0.93761	0.95036	0.91375
0.97723	0.99	0.96899	0.97723	0.93761	0.96899	0.81652
0.99	0.089406	0.99	0.089406	0.99	0.089406	0.16667
0.99	0.16088	0.99	0.16088	0.99	0.16088	0.12191
0.99	0.28661	0.99	0.28661	0.99	0.28661	0.18379
0.99	0.47879	0.99	0.47879	0.99	0.47879	0.42166
0.99	0.70113	0.99	0.70113	0.99	0.70113	0.56733
0.99	0.87381	0.99	0.87381	0.99	0.87381	0.7871
0.99	0.9614	0.99	0.9614	0.99	0.9614	0.91122
0.99	0.99	0.99	0.99	0.99	0.99	0.95721
0.99	0.99	0.99	0.99	0.99	0.99	1.0088
0.99	0.99	0.99	0.99	0.99	0.99	0.98147
0.99	0.99	0.99	0.99	0.99	0.99	1.0156
0.99	0.99	0.99	0.99	0.99	0.99	1
0.48549	0.05	0.66392	0.20425	0.54663	0.69637	0.51025
0.48549	0.05	0.69367	0.20425	0.55389	0.71988	0.54238
0.48549	0.05	0.72477	0.20425	0.57201	0.73194	0.55888
0.48549	0.05	0.75712	0.20425	0.59013	0.74399	0.58143
0.48549	0.05	0.79054	0.20425	0.60883	0.77116	0.6074
0.48549	0.05	0.82476	0.20425	0.62753	0.79834	0.62487
0.48549	0.05	0.85937	0.20425	0.64423	0.80732	0.64708
0.48549	0.05	0.89375	0.20425	0.66092	0.8163	0.65277
0.48549	0.05	0.92701	0.20425	0.66995	0.81808	0.66633
0.48549	0.05	0.95781	0.20425	0.67897	0.81986	0.64868
0.48549	0.05	0.98394	0.20425	0.53373	0.46344	0.62292
0.48549	0.05	0.99	0.20425	0.48549	0.05	0.2398
0.56078	0.11981	0.66392	0.29397	0.58467	0.75913	0.61157
0.56078	0.11981	0.69367	0.29397	0.60143	0.81492	0.59823
0.56078	0.11981	0.72477	0.29397	0.61654	0.81818	0.62534
0.56078	0.11981	0.75712	0.29397	0.63164	0.82144	0.63021
0.56078	0.11981	0.79054	0.29397	0.63803	0.83276	0.65273
0.56078	0.11981	0.82476	0.29397	0.64442	0.84409	0.70152
0.56078	0.11981	0.85937	0.29397	0.67119	0.87372	0.71793
0.56078	0.11981	0.89375	0.29397	0.69797	0.90336	0.72149
0.56078	0.11981	0.92701	0.29397	0.69791	0.91615	0.71159
0.56078	0.11981	0.95781	0.29397	0.69785	0.92895	0.7051
0.56078	0.11981	0.98394	0.29397	0.58995	0.5502	0.7024
0.56078	0.11981	0.99	0.29397	0.56078	0.11981	0.36832
0.64611	0.32869	0.66392	0.41965	0.62706	0.73679	0.56062
0.64611	0.32869	0.69367	0.41965	0.64518	0.75973	0.59068
0.64611	0.32869	0.72477	0.41965	0.65069	0.78463	0.62917
0.64611	0.32869	0.75712	0.41965	0.6562	0.80952	0.65759
0.64611	0.32869	0.79054	0.41965	0.67556	0.83197	0.63457
0.64611	0.32869	0.82476	0.41965	0.69492	0.85442	0.70991
0.64611	0.32869	0.85937	0.41965	0.71906	0.88623	0.72853
0.64611	0.32869	0.89375	0.41965	0.74319	0.91804	0.71756
0.64611	0.32869	0.92701	0.41965	0.7473	0.92665	0.71979
0.64611	0.32869	0.95781	0.41965	0.75141	0.93527	0.74193
0.64611	0.32869	0.98394	0.41965	0.6838	0.63526	0.72246
0.64611	0.32869	0.99	0.41965	0.64611	0.32869	0.49881
0.73879	0.70113	0.66392	0.64111	0.66299	0.72131	0.61715
0.73879	0.70113	0.69367	0.64111	0.66827	0.7405	0.64087
0.73879	0.70113	0.72477	0.64111	0.6896	0.78922	0.6757
0.73879	0.70113	0.75712	0.64111	0.71093	0.83793	0.7095
0.73879	0.70113	0.79054	0.64111	0.72309	0.84654	0.73278
0.73879	0.70113	0.82476	0.64111	0.73524	0.85515	0.74518
0.73879	0.70113	0.85937	0.64111	0.76621	0.899	0.73571
0.73879	0.70113	0.89375	0.64111	0.79717	0.94284	0.73249
0.73879	0.70113	0.92701	0.64111	0.80454	0.94747	0.74631
0.73879	0.70113	0.95781	0.64111	0.81191	0.9521	0.7857
0.73879	0.70113	0.98394	0.64111	0.75543	0.80795	0.75868
0.73879	0.70113	0.99	0.64111	0.73879	0.70113	0.59688
0.83258	0.94648	0.66392	0.77827	0.69446	0.78484	0.66095
0.83258	0.94648	0.69367	0.77827	0.71698	0.83741	0.70916
0.83258	0.94648	0.72477	0.77827	0.73504	0.83799	0.7104
0.83258	0.94648	0.75712	0.77827	0.75311	0.83858	0.76546
0.83258	0.94648	0.79054	0.77827	0.7674	0.85304	0.78957
0.83258	0.94648	0.82476	0.77827	0.78169	0.86751	0.84925
0.83258	0.94648	0.85937	0.77827	0.82444	0.91814	0.83836
0.83258	0.94648	0.89375	0.77827	0.86719	0.96878	0.85856
0.83258	0.94648	0.92701	0.77827	0.87622	0.97753	0.87833
0.83258	0.94648	0.95781	0.77827	0.88524	0.98628	0.84984
0.83258	0.94648	0.98394	0.77827	0.86877	0.9591	0.87187
0.83258	0.94648	0.99	0.77827	0.83258	0.94648	0.8148
0.91678	0.99	0.66392	0.89084	0.69102	0.71724	0.68891
0.91678	0.99	0.69367	0.89084	0.71367	0.72273	0.72316
0.91678	0.99	0.72477	0.89084	0.7509	0.76478	0.76537
0.91678	0.99	0.75712	0.89084	0.78814	0.80682	0.79382
0.91678	0.99	0.79054	0.89084	0.79115	0.82348	0.81097
0.91678	0.99	0.82476	0.89084	0.79416	0.84014	0.8555
0.91678	0.99	0.85937	0.89084	0.8122	0.8833	0.90306
0.91678	0.99	0.89375	0.89084	0.83024	0.92645	0.89728
0.91678	0.99	0.92701	0.89084	0.84516	0.94351	0.94442
0.91678	0.99	0.95781	0.89084	0.86007	0.96056	0.97236
0.91678	0.99	0.98394	0.89084	0.88618	0.99	0.94911
0.91678	0.99	0.99	0.89084	0.91678	0.99	0.9654
0.97723	0.99	0.66392	0.92589	0.64732	0.66981	0.73246
0.97723	0.99	0.69367	0.92589	0.64564	0.6485	0.75691
0.97723	0.99	0.72477	0.92589	0.73781	0.73035	0.77928
0.97723	0.99	0.75712	0.92589	0.82998	0.81219	0.81873
0.97723	0.99	0.79054	0.92589	0.82917	0.83912	0.83119
0.97723	0.99	0.82476	0.92589	0.82835	0.86604	0.8427
0.97723	0.99	0.85937	0.92589	0.82714	0.87929	0.89567
0.97723	0.99	0.89375	0.92589	0.82593	0.89253	0.95605
0.97723	0.99	0.92701	0.92589	0.87299	0.91005	0.95404
0.97723	0.99	0.95781	0.92589	0.92006	0.92758	0.92502
0.97723	0.99	0.98394	0.92589	0.96395	0.96653	0.93715
0.97723	0.99	0.99	0.92589	0.97723	0.99	0.94884
0.99	0.99	0.66392	0.99	0.66392	0.66392	0.67197
0.99	0.99	0.69367	0.99	0.69367	0.69367	0.7307
0.99	0.99	0.72477	0.99	0.72477	0.72477	0.85575
0.99	0.99	0.75712	0.99	0.75712	0.75712	0.80239
0.99	0.99	0.79054	0.99	0.79054	0.79054	0.87769
0.99	0.99	0.82476	0.99	0.82476	0.82476	0.88329
0.99	0.99	0.85937	0.99	0.85937	0.85937	0.88594
0.99	0.99	0.89375	0.99	0.89375	0.89375	0.95076
0.99	0.99	0.92701	0.99	0.92701	0.92701	0.95708
0.99	0.99	0.95781	0.99	0.95781	0.95781	0.93622
0.99	0.99	0.98394	0.99	0.98394	0.98394	0.96899
0.99	0.99	0.99	0.99	0.99	0.99	1
0.51434	0.05	0.65814	0.20847	0.55963	0.69166	0.5917
0.56078	0.05	0.65814	0.21124	0.58132	0.69166	0.62404
0.61088	0.05	0.65814	0.21761	0.60659	0.69166	0.62483
0.6642	0.05	0.65814	0.23473	0.63113	0.69166	0.57603
0.71991	0.05	0.65814	0.26129	0.65424	0.69166	0.63717
0.77667	0.05	0.65814	0.26036	0.67314	0.69166	0.66366
0.83258	0.05	0.65814	0.23393	0.68995	0.69166	0.65668
0.88511	0.05	0.65814	0.18399	0.68788	0.69166	0.65214
0.93125	0.05	0.65814	0.10372	0.67872	0.69166	0.66716
0.96775	0.05	0.65814	0.05	0.65542	0.69166	0.6515
0.99	0.05	0.65814	0.05	0.65062	0.69166	0.68529
0.99	0.05	0.65814	0.05	0.65814	0.69166	0.65171
0.51434	0.11981	0.70595	0.26066	0.57967	0.81623	0.59168
0.56078	0.11981	0.70595	0.29397	0.60747	0.81623	0.63829
0.61088	0.11981	0.70595	0.32581	0.63142	0.81623	0.65655
0.6642	0.11981	0.70595	0.31845	0.65327	0.81623	0.66753
0.71991	0.11981	0.70595	0.35798	0.67092	0.81623	0.66263
0.77667	0.11981	0.70595	0.36171	0.69576	0.81623	0.6875
0.83258	0.11981	0.70595	0.34604	0.7242	0.81623	0.71958
0.88511	0.11981	0.70595	0.32738	0.72682	0.81623	0.70862
0.93125	0.11981	0.70595	0.21904	0.71935	0.81623	0.73691
0.96775	0.11981	0.70595	0.14417	0.69172	0.81623	0.7341
0.99	0.11981	0.70595	0.086475	0.66966	0.81623	0.73607
0.99	0.11981	0.70595	0.11981	0.70595	0.81623	0.77434
0.51434	0.32869	0.75712	0.32926	0.60674	0.80952	0.64336
0.56078	0.32869	0.75712	0.36508	0.63164	0.80952	0.65085
0.61088	0.32869	0.75712	0.40405	0.64638	0.80952	0.67365
0.6642	0.32869	0.75712	0.42744	0.66715	0.80952	0.66819
0.71991	0.32869	0.75712	0.4777	0.69998	0.80952	0.66935
0.77667	0.32869	0.75712	0.49841	0.7278	0.80952	0.72629
0.83258	0.32869	0.75712	0.50536	0.75311	0.80952	0.74629
0.88511	0.32869	0.75712	0.51432	0.77413	0.80952	0.71675
0.93125	0.32869	0.75712	0.48409	0.79651	0.80952	0.76748
0.96775	0.32869	0.75712	0.429	0.82162	0.80952	0.76464
0.99	0.32869	0.75712	0.3086	0.8184	0.80952	0.77375
0.99	0.32869	0.75712	0.32869	0.75712	0.80952	0.82387
0.51434	0.70113	0.811	0.43308	0.62878	0.85171	0.67392
0.56078	0.70113	0.811	0.49137	0.64186	0.85171	0.70273
0.61088	0.70113	0.811	0.53577	0.66905	0.85171	0.67184
0.6642	0.70113	0.811	0.52669	0.69582	0.85171	0.73139
0.71991	0.70113	0.811	0.6125	0.72174	0.85171	0.79858
0.77667	0.70113	0.811	0.65073	0.74862	0.85171	0.78749
0.83258	0.70113	0.811	0.66816	0.77598	0.85171	0.81353
0.88511	0.70113	0.811	0.69157	0.78616	0.85171	0.81285
0.93125	0.70113	0.811	0.70175	0.8001	0.85171	0.84235
0.96775	0.70113	0.811	0.69567	0.82153	0.85171	0.8432
0.99	0.70113	0.811	0.65165	0.82155	0.85171	0.83233
0.99	0.70113	0.811	0.70113	0.811	0.85171	0.85271
0.51434	0.94648	0.86629	0.46591	0.65916	0.92827	0.71778
0.56078	0.94648	0.86629	0.55569	0.67655	0.92827	0.76876
0.61088	0.94648	0.86629	0.63329	0.70495	0.92827	0.76492
0.6642	0.94648	0.86629	0.64261	0.73359	0.92827	0.7643
0.71991	0.94648	0.86629	0.72629	0.7627	0.92827	0.86489
0.77667	0.94648	0.86629	0.76023	0.79664	0.92827	0.85204
0.83258	0.94648	0.86629	0.77827	0.83299	0.92827	0.84686
0.88511	0.94648	0.86629	0.81421	0.82268	0.92827	0.84705
0.93125	0.94648	0.86629	0.85251	0.81803	0.92827	0.87253
0.96775	0.94648	0.86629	0.86873	0.82468	0.92827	0.87766
0.99	0.94648	0.86629	0.8721	0.83522	0.92827	0.87392
0.99	0.94648	0.86629	0.94648	0.86629	0.92827	0.91399
0.51434	0.99	0.92051	0.53657	0.68005	0.9401	0.74711
0.56078	0.99	0.92051	0.58479	0.69792	0.9401	0.72507
0.61088	0.99	0.92051	0.63451	0.72706	0.9401	0.7825
0.6642	0.99	0.92051	0.70336	0.7578	0.9401	0.80233
0.71991	0.99	0.92051	0.74229	0.79175	0.9401	0.81058
0.77667	0.99	0.92051	0.75695	0.83161	0.9401	0.86583
0.83258	0.99	0.92051	0.78507	0.87441	0.9401	0.88021
0.88511	0.99	0.92051	0.86436	0.85507	0.9401	0.87615
0.93125	0.99	0.92051	0.90408	0.84645	0.9401	0.90946
0.96775	0.99	0.92051	0.92198	0.8593	0.9401	0.90901
0.99	0.99	0.92051	0.93619	0.87502	0.9401	0.83862
0.99	0.99	0.92051	0.99	0.92051	0.9401	0.94428
0.51434	0.99	0.96899	0.47369	0.6344	0.94316	0.72028
0.56078	0.99	0.96899	0.57607	0.65469	0.94316	0.78531
0.61088	0.99	0.96899	0.68172	0.6965	0.94316	0.81316
0.6642	0.99	0.96899	0.72458	0.73736	0.94316	0.74175
0.71991	0.99	0.96899	0.66115	0.77633	0.94316	0.86241
0.77667	0.99	0.96899	0.75887	0.82505	0.94316	0.84868
0.83258	0.99	0.96899	0.87682	0.87865	0.94316	0.88788
0.88511	0.99	0.96899	0.87407	0.87377	0.94316	0.93401
0.93125	0.99	0.96899	0.92291	0.88393	0.94316	0.92029
0.96775	0.99	0.96899	0.93033	0.92419	0.94316	0.94055
0.99	0.99	0.96899	0.93923	0.93842	0.94316	0.94237
0.99	0.99	0.96899	0.99	0.96899	0.94316	0.98104
0.51434	0.99	0.99	0.51434	0.51434	0.99	0.53648
0.56078	0.99	0.99	0.56078	0.56078	0.99	0.64706
0.61088	0.99	0.99	0.61088	0.61088	0.99	0.62492
0.6642	0.99	0.99	0.6642	0.6642	0.99	0.61478
0.71991	0.99	0.99	0.71991	0.71991	0.99	0.7395
0.77667	0.99	0.99	0.77667	0.77667	0.99	0.81398
0.83258	0.99	0.99	0.83258	0.83258	0.99	0.78703
0.88511	0.99	0.99	0.88511	0.88511	0.99	0.78599
0.93125	0.99	0.99	0.93125	0.93125	0.99	0.87982
0.96775	0.99	0.99	0.96775	0.96775	0.99	0.83941
0.99	0.99	0.99	0.99	0.99	0.99	0.93543
0.99	0.99	0.99	0.99	0.99	0.99	1
0.75012	0.1744	0.39339	0.50541	0.18136	0.05	0.087519
0.78684	0.1744	0.42563	0.51024	0.22564	0.05	0.091999
0.82303	0.1744	0.46243	0.51507	0.31071	0.05	0.086775
0.85802	0.1744	0.50462	0.50769	0.33123	0.05	0.076736
0.89103	0.1744	0.55321	0.4921	0.43661	0.05	0.081956
0.92122	0.1744	0.60933	0.47523	0.51577	0.069101	0.091333
0.94768	0.1744	0.67415	0.44011	0.60077	0.11873	0.12218
0.96956	0.1744	0.74862	0.40499	0.67159	0.18544	0.21135
0.98602	0.1744	0.83266	0.32568	0.78063	0.30064	0.28799
0.99	0.1744	0.92289	0.2076	0.91445	0.3453	0.31989
0.99	0.1744	0.99	0.1744	0.99	0.1744	0.11743
0.75012	0.38405	0.39339	0.61862	0.18136	0.05	0.10111
0.78684	0.38405	0.42563	0.62887	0.22564	0.05	0.10359
0.82303	0.38405	0.46243	0.63912	0.31071	0.05	0.10265
0.85802	0.38405	0.50462	0.64297	0.33123	0.066932	0.11346
0.89103	0.38405	0.55321	0.64253	0.43661	0.083497	0.12331
0.92122	0.38405	0.60933	0.64113	0.51577	0.11639	0.15195
0.94768	0.38405	0.67415	0.626	0.60077	0.19305	0.20766
0.96956	0.38405	0.74862	0.61086	0.67159	0.29957	0.33427
0.98602	0.38405	0.83266	0.56536	0.78063	0.4296	0.43148
0.99	0.38405	0.92289	0.49321	0.91445	0.51623	0.51394
0.99	0.38405	0.99	0.38405	0.99	0.38405	0.44038
0.75012	0.69164	0.39339	0.7089	0.18136	0.05	0.11238
0.78684	0.69164	0.42563	0.72412	0.22564	0.05	0.13793
0.82303	0.69164	0.46243	0.73935	0.31071	0.081072	0.13959
0.85802	0.69164	0.50462	0.75256	0.33123	0.096264	0.15648
0.89103	0.69164	0.55321	0.76442	0.43661	0.10657	0.20028
0.92122	0.69164	0.60933	0.77531	0.51577	0.18171	0.22468
0.94768	0.69164	0.67415	0.77232	0.60077	0.27854	0.31243
0.96956	0.69164	0.74862	0.76933	0.67159	0.38756	0.43786
0.98602	0.69164	0.83266	0.75161	0.78063	0.51327	0.55333
0.99	0.69164	0.92289	0.72096	0.91445	0.61086	0.62518
0.99	0.69164	0.99	0.69164	0.99	0.69164	0.68996
0.75012	0.91487	0.39339	0.76805	0.18136	0.075662	0.14388
0.78684	0.91487	0.42563	0.79043	0.22564	0.1001	0.17706
0.82303	0.91487	0.46243	0.81282	0.31071	0.12317	0.20673
0.85802	0.91487	0.50462	0.83394	0.33123	0.13192	0.22246
0.89103	0.91487	0.55321	0.85421	0.43661	0.1629	0.31431
0.92122	0.91487	0.60933	0.87334	0.51577	0.2948	0.34341
0.94768	0.91487	0.67415	0.87622	0.60077	0.40896	0.42802
0.96956	0.91487	0.74862	0.8791	0.67159	0.50424	0.55357
0.98602	0.91487	0.83266	0.8816	0.78063	0.6235	0.65583
0.99	0.91487	0.92289	0.88376	0.91445	0.73184	0.74174
0.99	0.91487	0.99	0.91487	0.99	0.91487	0.85772
0.75012	0.98781	0.39339	0.76473	0.18136	0.14983	0.17205
0.78684	0.98781	0.42563	0.80337	0.22564	0.18602	0.20928
0.82303	0.98781	0.46243	0.842	0.31071	0.25471	0.29419
0.85802	0.98781	0.50462	0.86997	0.33123	0.28398	0.35919
0.89103	0.98781	0.55321	0.89077	0.43661	0.3207	0.40385
0.92122	0.98781	0.60933	0.91045	0.51577	0.42818	0.44581
0.94768	0.98781	0.67415	0.91401	0.60077	0.49826	0.51297
0.96956	0.98781	0.74862	0.91756	0.67159	0.58948	0.62397
0.98602	0.98781	0.83266	0.92615	0.78063	0.67622	0.73391
0.99	0.98781	0.92289	0.93914	0.91445	0.80624	0.81771
0.99	0.98781	0.99	0.98781	0.99	0.98781	0.95969
0.75012	0.99	0.39339	0.82942	0.18136	0.23209	0.19258
0.78684	0.99	0.42563	0.8463	0.22564	0.30491	0.2398
0.82303	0.99	0.46243	0.86317	0.31071	0.39378	0.23874
0.85802	0.99	0.50462	0.88411	0.33123	0.43512	0.38544
0.89103	0.99	0.55321	0.90778	0.43661	0.46623	0.47434
0.92122	0.99	0.60933	0.92975	0.51577	0.53627	0.48475
0.94768	0.99	0.67415	0.92728	0.60077	0.56913	0.57597
0.96956	0.99	0.74862	0.92481	0.67159	0.65312	0.7037
0.98602	0.99	0.83266	0.93568	0.78063	0.7252	0.75856
0.99	0.99	0.92289	0.95823	0.91445	0.85274	0.85488
0.99	0.99	0.99	0.99	0.99	0.99	1.0341
0.75012	0.99	0.39339	0.83237	0.18136	0.3167	0.20445
0.78684	0.99	0.42563	0.84253	0.22564	0.4195	0.22486
0.82303	0.99	0.46243	0.85269	0.31071	0.48834	0.379
0.85802	0.99	0.50462	0.87081	0.33123	0.52276	0.43346
0.89103	0.99	0.55321	0.89429	0.43661	0.5436	0.49004
0.92122	0.99	0.60933	0.91651	0.51577	0.5937	0.56265
0.94768	0.99	0.67415	0.92072	0.60077	0.62807	0.66001
0.96956	0.99	0.74862	0.92493	0.67159	0.69324	0.7584
0.98602	0.99	0.83266	0.94116	0.78063	0.77548	0.81613
0.99	0.99	0.92289	0.96793	0.91445	0.87564	0.89232
0.99	0.99	0.99	0.99	0.99	0.99	0.98891
0.75012	0.99	0.39339	0.75012	0.18136	0.39339	0.18031
0.78684	0.99	0.42563	0.78684	0.22564	0.42563	0.23068
0.82303	0.99	0.46243	0.82303	0.31071	0.46243	0.3821
0.85802	0.99	0.50462	0.85802	0.33123	0.50462	0.43209
0.89103	0.99	0.55321	0.89103	0.43661	0.55321	0.51919
0.92122	0.99	0.60933	0.92122	0.51577	0.60933	0.51213
0.94768	0.99	0.67415	0.94768	0.60077	0.67415	0.60393
0.96956	0.99	0.74862	0.96956	0.67159	0.74862	0.75384
0.98602	0.99	0.83266	0.98602	0.78063	0.83266	0.78633
0.99	0.99	0.92289	0.99	0.91445	0.92289	0.86281
0.99	0.99	0.99	0.99	0.99	0.99	1
0.5754	0.46759	0.39339	0.52842	0.15961	0.05	0.10904
0.5754	0.64794	0.42563	0.57462	0.19904	0.05	0.13033
0.5754	0.80799	0.46243	0.6217	0.26177	0.099116	0.16092
0.5754	0.91487	0.50462	0.65975	0.34019	0.13192	0.20925
0.5754	0.96944	0.55321	0.68259	0.36594	0.2407	0.35939
0.5754	0.99	0.60933	0.70543	0.39397	0.44806	0.38842
0.5754	0.99	0.67415	0.71134	0.47288	0.55066	0.4429
0.5754	0.99	0.74862	0.71568	0.54008	0.66795	0.49031
0.5754	0.99	0.83266	0.70436	0.59234	0.77254	0.55459
0.5754	0.99	0.92289	0.67447	0.59277	0.87321	0.62564
0.5754	0.99	0.99	0.5754	0.5754	0.99	0.56591
0.65961	0.46759	0.39339	0.63215	0.17948	0.05	0.096384
0.65961	0.64794	0.42563	0.68038	0.20379	0.05	0.12357
0.65961	0.80799	0.46243	0.7262	0.25211	0.099116	0.17052
0.65961	0.91487	0.50462	0.75504	0.3166	0.13192	0.21188
0.65961	0.96944	0.55321	0.75525	0.375	0.2407	0.35482
0.65961	0.99	0.60933	0.75546	0.43056	0.44806	0.36696
0.65961	0.99	0.67415	0.7182	0.47555	0.55066	0.45539
0.65961	0.99	0.74862	0.67745	0.54542	0.66795	0.54659
0.65961	0.99	0.83266	0.66128	0.6471	0.77254	0.61171
0.65961	0.99	0.92289	0.67427	0.64161	0.87321	0.66351
0.65961	0.99	0.99	0.65961	0.65961	0.99	0.68026
0.75012	0.46759	0.39339	0.65096	0.18136	0.05	0.086132
0.75012	0.64794	0.42563	0.69803	0.20578	0.05	0.13368
0.75012	0.80799	0.46243	0.74149	0.26152	0.099116	0.17922
0.75012	0.91487	0.50462	0.76805	0.33834	0.13192	0.30091
0.75012	0.96944	0.55321	0.76616	0.39854	0.2407	0.35126
0.75012	0.99	0.60933	0.76426	0.45005	0.44806	0.42644
0.75012	0.99	0.67415	0.80634	0.46767	0.55066	0.4985
0.75012	0.99	0.74862	0.85251	0.51734	0.66795	0.60439
0.75012	0.99	0.83266	0.84833	0.60795	0.77254	0.66741
0.75012	0.99	0.92289	0.78446	0.69434	0.87321	0.72879
0.75012	0.99	0.99	0.75012	0.75012	0.99	0.7668
0.84072	0.46759	0.39339	0.67968	0.21676	0.05	0.073543
0.84072	0.64794	0.42563	0.734	0.27718	0.05	0.10085
0.84072	0.80799	0.46243	0.7845	0.3188	0.099116	0.14336
0.84072	0.91487	0.50462	0.8238	0.34775	0.13192	0.25929
0.84072	0.96944	0.55321	0.84424	0.41403	0.2407	0.37489
0.84072	0.99	0.60933	0.86467	0.48328	0.44806	0.44312
0.84072	0.99	0.67415	0.8702	0.54088	0.55066	0.50494
0.84072	0.99	0.74862	0.87434	0.60576	0.66795	0.62967
0.84072	0.99	0.83266	0.86526	0.67994	0.77254	0.71563
0.84072	0.99	0.92289	0.84051	0.77801	0.87321	0.77772
0.84072	0.99	0.99	0.84072	0.84072	0.99	0.83234
0.92122	0.46759	0.39339	0.68853	0.23603	0.05	0.077641
0.92122	0.64794	0.42563	0.75896	0.28885	0.05	0.083901
0.92122	0.80799	0.46243	0.82439	0.35264	0.099116	0.12685
0.92122	0.91487	0.50462	0.87334	0.42382	0.13192	0.21442
0.92122	0.96944	0.55321	0.89455	0.47103	0.2407	0.34784
0.92122	0.99	0.60933	0.91575	0.51577	0.44806	0.40769
0.92122	0.99	0.67415	0.92544	0.56509	0.55066	0.52747
0.92122	0.99	0.74862	0.93406	0.63	0.66795	0.67897
0.92122	0.99	0.83266	0.92436	0.71485	0.77254	0.7428
0.92122	0.99	0.92289	0.89295	0.81302	0.87321	0.80662
0.92122	0.99	0.99	0.92122	0.92122	0.99	0.90882
0.97851	0.46759	0.39339	0.66335	0.40694	0.05	1.8439e-11
0.97851	0.64794	0.42563	0.74783	0.42475	0.05	1.8439e-11
0.97851	0.80799	0.46243	0.82424	0.45747	0.099116	0.10634
0.97851	0.91487	0.50462	0.88052	0.50022	0.13192	0.22665
0.97851	0.96944	0.55321	0.90288	0.51982	0.2407	0.32901
0.97851	0.99	0.60933	0.92524	0.54359	0.44806	0.44994
0.97851	0.99	0.67415	0.92537	0.60662	0.55066	0.59826
0.97851	0.99	0.74862	0.92343	0.67979	0.66795	0.69131
0.97851	0.99	0.83266	0.92587	0.76591	0.77254	0.78573
0.97851	0.99	0.92289	0.93349	0.87213	0.87321	0.81028
0.97851	0.99	0.99	0.97851	0.97851	0.99	0.91916
0.99	0.46759	0.39339	0.46759	0.39339	0.05	0
0.99	0.64794	0.42563	0.64794	0.42563	0.05	0
0.99	0.80799	0.46243	0.80799	0.46243	0.099116	0.06071
0.99	0.91487	0.50462	0.91487	0.50462	0.13192	0.12838
0.99	0.96944	0.55321	0.96944	0.55321	0.2407	0.27643
0.99	0.99	0.60933	0.99	0.60933	0.44806	0.41205
0.99	0.99	0.67415	0.99	0.67415	0.55066	0.54602
0.99	0.99	0.74862	0.99	0.74862	0.66795	0.71314
0.99	0.99	0.83266	0.99	0.83266	0.77254	0.73919
0.99	0.99	0.92289	0.99	0.92289	0.87321	0.8694
0.99	0.99	0.99	0.99	0.99	0.99	1
0.4368	0.50336	0.8978	0.12474	0.47731	0.69208	0.17206
0.52449	0.50336	0.8978	0.14727	0.5376	0.69208	0.23876
0.62589	0.50336	0.8978	0.18052	0.67309	0.69208	0.30278
0.73584	0.50336	0.8978	0.22857	0.72208	0.69208	0.3329
0.84314	0.50336	0.8978	0.28062	0.74367	0.69208	0.41662
0.93139	0.50336	0.8978	0.30865	0.82058	0.69208	0.45045
0.98511	0.50336	0.8978	0.38669	0.8759	0.69208	0.53576
0.99	0.50336	0.8978	0.50336	0.8978	0.69208	0.64586
0.4368	0.58155	0.93515	0.15861	0.49676	0.72901	0.29604
0.52449	0.58155	0.93515	0.19447	0.56285	0.72901	0.33697
0.62589	0.58155	0.93515	0.2395	0.65869	0.72901	0.38988
0.73584	0.58155	0.93515	0.30181	0.72515	0.72901	0.40756
0.84314	0.58155	0.93515	0.38996	0.7599	0.72901	0.5064
0.93139	0.58155	0.93515	0.45772	0.83882	0.72901	0.48502
0.98511	0.58155	0.93515	0.49597	0.89149	0.72901	0.5689
0.99	0.58155	0.93515	0.58155	0.93515	0.72901	0.63855
0.4368	0.67616	0.96469	0.1932	0.50526	0.77691	0.43951
0.52449	0.67616	0.96469	0.22662	0.58101	0.77691	0.45897
0.62589	0.67616	0.96469	0.26321	0.6403	0.77691	0.4509
0.73584	0.67616	0.96469	0.34124	0.72608	0.77691	0.54691
0.84314	0.67616	0.96469	0.42658	0.78549	0.77691	0.57046
0.93139	0.67616	0.96469	0.49169	0.85426	0.77691	0.65629
0.98511	0.67616	0.96469	0.57199	0.90482	0.77691	0.79264
0.99	0.67616	0.96469	0.67616	0.96469	0.77691	0.77038
0.4368	0.78749	0.98535	0.25831	0.48678	0.83469	0.44604
0.52449	0.78749	0.98535	0.29422	0.57745	0.83469	0.4109
0.62589	0.78749	0.98535	0.34427	0.66209	0.83469	0.50181
0.73584	0.78749	0.98535	0.4316	0.75266	0.83469	0.59978
0.84314	0.78749	0.98535	0.55677	0.85756	0.83469	0.65537
0.93139	0.78749	0.98535	0.66455	0.87762	0.83469	0.72057
0.98511	0.78749	0.98535	0.76467	0.91142	0.83469	0.78799
0.99	0.78749	0.98535	0.78749	0.98535	0.83469	0.84785
0.4368	0.90809	0.99	0.34643	0.46527	0.90378	0.41178
0.52449	0.90809	0.99	0.40756	0.55262	0.90378	0.45715
0.62589	0.90809	0.99	0.48251	0.63861	0.90378	0.54062
0.73584	0.90809	0.99	0.59638	0.72946	0.90378	0.66757
0.84314	0.90809	0.99	0.69463	0.8419	0.90378	0.71322
0.93139	0.90809	0.99	0.74376	0.89259	0.90378	0.70865
0.98511	0.90809	0.99	0.88815	0.94184	0.90378	0.89923
0.99	0.90809	0.99	0.90809	0.99	0.90378	0.98716
0.4368	0.99	0.99	0.4368	0.4368	0.99	0.42638
0.52449	0.99	0.99	0.52449	0.52449	0.99	0.45822
0.62589	0.99	0.99	0.62589	0.62589	0.99	0.55882
0.73584	0.99	0.99	0.73584	0.73584	0.99	0.67688
0.84314	0.99	0.99	0.84314	0.84314	0.99	0.81732
0.93139	0.99	0.99	0.93139	0.93139	0.99	0.88162
0.98511	0.99	0.99	0.98511	0.98511	0.99	1.0329
0.99	0.99	0.99	0.99	0.99	0.99	1
0.58218	0.50336	0.64251	0.16347	0.37522	0.46399	0.098971
0.58218	0.50336	0.68955	0.16347	0.41409	0.51868	0.16035
0.58218	0.50336	0.73731	0.16347	0.43395	0.5701	0.16334
0.58218	0.50336	0.78477	0.16347	0.4783	0.61828	0.20466
0.58218	0.50336	0.83065	0.16347	0.53412	0.64804	0.20386
0.58218	0.50336	0.87355	0.16347	0.59222	0.66554	0.23484
0.58218	0.50336	0.91195	0.16347	0.63274	0.718	0.29201
0.58218	0.50336	0.94445	0.16347	0.60601	0.78539	0.27087
0.58218	0.50336	0.96989	0.16347	0.60099	0.76455	0.2953
0.58218	0.50336	0.98754	0.16347	0.6202	0.7217	0.25012
0.58218	0.50336	0.99	0.16347	0.59065	0.63259	0.22467
0.58218	0.50336	0.99	0.16347	0.58218	0.50336	0.094461
0.6988	0.58155	0.64251	0.27238	0.42357	0.48204	0.20319
0.6988	0.58155	0.68955	0.27238	0.47525	0.51806	0.24621
0.6988	0.58155	0.73731	0.27238	0.51362	0.56833	0.30955
0.6988	0.58155	0.78477	0.27238	0.56971	0.63283	0.29505
0.6988	0.58155	0.83065	0.27238	0.63411	0.70243	0.37048
0.6988	0.58155	0.87355	0.27238	0.68524	0.77544	0.36732
0.6988	0.58155	0.91195	0.27238	0.72359	0.76295	0.39554
0.6988	0.58155	0.94445	0.27238	0.71636	0.71392	0.39802
0.6988	0.58155	0.96989	0.27238	0.72036	0.69847	0.39778
0.6988	0.58155	0.98754	0.27238	0.7369	0.6914	0.36218
0.6988	0.58155	0.99	0.27238	0.7062	0.62161	0.28994
0.6988	0.58155	0.99	0.27238	0.6988	0.58155	0.16266
0.81741	0.67616	0.64251	0.41025	0.495	0.57144	0.2727
0.81741	0.67616	0.68955	0.41025	0.54349	0.59451	0.32018
0.81741	0.67616	0.73731	0.41025	0.58695	0.61854	0.36565
0.81741	0.67616	0.78477	0.41025	0.63093	0.64354	0.386
0.81741	0.67616	0.83065	0.41025	0.67516	0.68612	0.45722
0.81741	0.67616	0.87355	0.41025	0.71391	0.74038	0.48039
0.81741	0.67616	0.91195	0.41025	0.74558	0.76307	0.5042
0.81741	0.67616	0.94445	0.41025	0.75162	0.77226	0.51003
0.81741	0.67616	0.96989	0.41025	0.78119	0.77806	0.51228
0.81741	0.67616	0.98754	0.41025	0.83704	0.78301	0.50496
0.81741	0.67616	0.99	0.41025	0.80551	0.71305	0.47047
0.81741	0.67616	0.99	0.41025	0.81741	0.67616	0.33257
0.91874	0.78749	0.64251	0.64652	0.58846	0.61732	0.35123
0.91874	0.78749	0.68955	0.64652	0.6393	0.6701	0.38824
0.91874	0.78749	0.73731	0.64652	0.70192	0.7161	0.47153
0.91874	0.78749	0.78477	0.64652	0.73308	0.75536	0.51426
0.91874	0.78749	0.83065	0.64652	0.74951	0.77799	0.55848
0.91874	0.78749	0.87355	0.64652	0.78391	0.78958	0.61347
0.91874	0.78749	0.91195	0.64652	0.81483	0.8031	0.65197
0.91874	0.78749	0.94445	0.64652	0.82853	0.81744	0.63198
0.91874	0.78749	0.96989	0.64652	0.84655	0.8273	0.65963
0.91874	0.78749	0.98754	0.64652	0.86941	0.83603	0.67158
0.91874	0.78749	0.99	0.64652	0.88219	0.8114	0.71314
0.91874	0.78749	0.99	0.64652	0.91874	0.78749	0.52909
0.98217	0.90809	0.64251	0.88226	0.65566	0.65322	0.44424
0.98217	0.90809	0.68955	0.88226	0.7056	0.6831	0.53024
0.98217	0.90809	0.73731	0.88226	0.72881	0.71659	0.63074
0.98217	0.90809	0.78477	0.88226	0.77626	0.75367	0.67674
0.98217	0.90809	0.83065	0.88226	0.83507	0.78456	0.74711
0.98217	0.90809	0.87355	0.88226	0.85995	0.81134	0.81992
0.98217	0.90809	0.91195	0.88226	0.88081	0.83875	0.78633
0.98217	0.90809	0.94445	0.88226	0.89394	0.86643	0.89382
0.98217	0.90809	0.96989	0.88226	0.90471	0.8816	0.84384
0.98217	0.90809	0.98754	0.88226	0.91283	0.89365	0.85238
0.98217	0.90809	0.99	0.88226	0.94197	0.90461	0.82645
0.98217	0.90809	0.99	0.88226	0.98217	0.90809	0.85426
0.99	0.99	0.64251	0.99	0.64251	0.64251	0.6018
0.99	0.99	0.68955	0.99	0.68955	0.68955	0.72457
0.99	0.99	0.73731	0.99	0.73731	0.73731	0.72454
0.99	0.99	0.78477	0.99	0.78477	0.78477	0.79462
0.99	0.99	0.83065	0.99	0.83065	0.83065	0.86861
0.99	0.99	0.87355	0.99	0.87355	0.87355	0.88302
0.99	0.99	0.91195	0.99	0.91195	0.91195	0.90579
0.99	0.99	0.94445	0.99	0.94445	0.94445	0.89892
0.99	0.99	0.96989	0.99	0.96989	0.96989	0.9676
0.99	0.99	0.98754	0.99	0.98754	0.98754	0.92046
0.99	0.99	0.99	0.99	0.99	0.99	1.0172
0.99	0.99	0.99	0.99	0.99	0.99	1
0.4788	0.55133	0.85422	0.14895	0.47673	0.71638	0.19574
0.4788	0.62756	0.85422	0.20392	0.47673	0.71858	0.23655
0.4788	0.71683	0.85422	0.24009	0.47673	0.72515	0.30464
0.4788	0.81794	0.85422	0.29975	0.47673	0.81514	0.35585
0.4788	0.92295	0.85422	0.37339	0.47673	0.79302	0.37853
0.4788	0.99	0.85422	0.4788	0.47673	0.85422	0.40076
0.58218	0.55133	0.8978	0.19432	0.62806	0.75356	0.29559
0.58218	0.62756	0.8978	0.22574	0.62806	0.76487	0.30162
0.58218	0.71683	0.8978	0.27496	0.62806	0.76249	0.37796
0.58218	0.81794	0.8978	0.34113	0.62806	0.81665	0.38785
0.58218	0.92295	0.8978	0.44413	0.62806	0.82873	0.44133
0.58218	0.99	0.8978	0.58218	0.62806	0.8978	0.48152
0.6988	0.55133	0.93515	0.2294	0.71858	0.74231	0.37965
0.6988	0.62756	0.93515	0.30346	0.71858	0.74697	0.4049
0.6988	0.71683	0.93515	0.35142	0.71858	0.79022	0.46838
0.6988	0.81794	0.93515	0.4199	0.71858	0.82077	0.49565
0.6988	0.92295	0.93515	0.56914	0.71858	0.86469	0.54534
0.6988	0.99	0.93515	0.6988	0.71858	0.93515	0.61302
0.81741	0.55133	0.96469	0.31996	0.7683	0.72616	0.456
0.81741	0.62756	0.96469	0.41432	0.7683	0.73831	0.48127
0.81741	0.71683	0.96469	0.44973	0.7683	0.80809	0.5298
0.81741	0.81794	0.96469	0.56667	0.7683	0.82729	0.58363
0.81741	0.92295	0.96469	0.69805	0.7683	0.88899	0.62526
0.81741	0.99	0.96469	0.81741	0.7683	0.96469	0.7241
0.91874	0.55133	0.98535	0.37571	0.8659	0.70563	0.53221
0.91874	0.62756	0.98535	0.4506	0.8659	0.73786	0.56974
0.91874	0.71683	0.98535	0.54438	0.8659	0.81718	0.69096
0.91874	0.81794	0.98535	0.69176	0.8659	0.83594	0.72143
0.91874	0.92295	0.98535	0.7246	0.8659	0.9029	0.78449
0.91874	0.99	0.98535	0.91874	0.8659	0.98535	0.87883
0.98217	0.55133	0.99	0.44065	0.93915	0.63113	0.56717
0.98217	0.62756	0.99	0.54066	0.93915	0.66977	0.66215
0.98217	0.71683	0.99	0.6073	0.93915	0.76296	0.77937
0.98217	0.81794	0.99	0.80027	0.93915	0.83131	0.83237
0.98217	0.92295	0.99	0.88997	0.93915	0.91677	0.93244
0.98217	0.99	0.99	0.98217	0.93915	0.99	0.9948
0.99	0.55133	0.99	0.55133	0.99	0.55133	0.54263
0.99	0.62756	0.99	0.62756	0.99	0.62756	0.53767
0.99	0.71683	0.99	0.71683	0.99	0.71683	0.71148
0.99	0.81794	0.99	0.81794	0.99	0.81794	0.78585
0.99	0.92295	0.99	0.92295	0.99	0.92295	0.99109
0.99	0.99	0.99	0.99	0.99	0.99	1
0.84314	0.55133	0.65326	0.33346	0.53026	0.48398	0.22329
0.84314	0.62756	0.65326	0.424	0.53026	0.53633	0.26375
0.84314	0.71683	0.65326	0.47165	0.53026	0.60568	0.2791
0.84314	0.81794	0.65326	0.59595	0.53026	0.6358	0.3594
0.84314	0.92295	0.65326	0.70596	0.53026	0.66444	0.3724
0.84314	0.99	0.65326	0.84314	0.53026	0.65326	0.38933
0.84314	0.55133	0.72627	0.33346	0.5984	0.55377	0.30455
0.84314	0.62756	0.72627	0.424	0.5984	0.58685	0.34712
0.84314	0.71683	0.72627	0.47165	0.5984	0.62888	0.37177
0.84314	0.81794	0.72627	0.59595	0.5984	0.74718	0.40571
0.84314	0.92295	0.72627	0.70596	0.5984	0.69665	0.49003
0.84314	0.99	0.72627	0.84314	0.5984	0.72627	0.48544
0.84314	0.55133	0.79912	0.33346	0.66035	0.65007	0.39145
0.84314	0.62756	0.79912	0.424	0.66035	0.63836	0.39059
0.84314	0.71683	0.79912	0.47165	0.66035	0.67849	0.44563
0.84314	0.81794	0.79912	0.59595	0.66035	0.8109	0.50946
0.84314	0.92295	0.79912	0.70596	0.66035	0.75206	0.53781
0.84314	0.99	0.79912	0.84314	0.66035	0.79912	0.62115
0.84314	0.55133	0.8672	0.33346	0.71711	0.73275	0.44546
0.84314	0.62756	0.8672	0.424	0.71711	0.73942	0.48519
0.84314	0.71683	0.8672	0.47165	0.71711	0.73696	0.50698
0.84314	0.81794	0.8672	0.59595	0.71711	0.81526	0.54476
0.84314	0.92295	0.8672	0.70596	0.71711	0.8032	0.62689
0.84314	0.99	0.8672	0.84314	0.71711	0.8672	0.6665
0.84314	0.55133	0.92522	0.33346	0.75644	0.74552	0.51781
0.84314	0.62756	0.92522	0.424	0.75644	0.75209	0.55409
0.84314	0.71683	0.92522	0.47165	0.75644	0.78229	0.5845
0.84314	0.81794	0.92522	0.59595	0.75644	0.81959	0.65633
0.84314	0.92295	0.92522	0.70596	0.75644	0.85442	0.66887
0.84314	0.99	0.92522	0.84314	0.75644	0.92522	0.89211
0.84314	0.55133	0.9682	0.33346	0.79578	0.72322	0.55433
0.84314	0.62756	0.9682	0.424	0.79578	0.73824	0.5572
0.84314	0.71683	0.9682	0.47165	0.79578	0.80939	0.6154
0.84314	0.81794	0.9682	0.59595	0.79578	0.82852	0.71229
0.84314	0.92295	0.9682	0.70596	0.79578	0.89098	0.69853
0.84314	0.99	0.9682	0.84314	0.79578	0.9682	0.79453
0.84314	0.55133	0.99	0.33346	0.87243	0.67019	0.55954
0.84314	0.62756	0.99	0.424	0.87243	0.70788	0.5783
0.84314	0.71683	0.99	0.47165	0.87243	0.79456	0.59913
0.84314	0.81794	0.99	0.59595	0.87243	0.83504	0.72453
0.84314	0.92295	0.99	0.70596	0.87243	0.91083	0.78203
0.84314	0.99	0.99	0.84314	0.87243	0.99	0.8656
0.84314	0.55133	0.99	0.33346	0.84314	0.55133	0.42814
0.84314	0.62756	0.99	0.424	0.84314	0.62756	0.41959
0.84314	0.71683	0.99	0.47165	0.84314	0.71683	0.49564
0.84314	0.81794	0.99	0.59595	0.84314	0.81794	0.54098
0.84314	0.92295	0.99	0.70596	0.84314	0.92295	0.7026
0.84314	0.99	0.99	0.84314	0.84314	0.99	0.85566
0.4368	0.71683	0.65326	0.2181	0.31765	0.60568	0.17839
0.52449	0.71683	0.65326	0.2565	0.35258	0.60568	0.19964
0.62589	0.71683	0.65326	0.30338	0.40853	0.60568	0.23226
0.73584	0.71683	0.65326	0.38125	0.45016	0.60568	0.26128
0.84314	0.71683	0.65326	0.47165	0.53026	0.60568	0.30311
0.93139	0.71683	0.65326	0.55446	0.60781	0.60568	0.33203
0.98511	0.71683	0.65326	0.61477	0.67859	0.60568	0.38867
0.99	0.71683	0.65326	0.71683	0.65326	0.60568	0.43771
0.4368	0.71683	0.72627	0.2181	0.37581	0.62888	0.23267
0.52449	0.71683	0.72627	0.2565	0.39228	0.62888	0.23383
0.62589	0.71683	0.72627	0.30338	0.45907	0.62888	0.25159
0.73584	0.71683	0.72627	0.38125	0.52162	0.62888	0.30899
0.84314	0.71683	0.72627	0.47165	0.5984	0.62888	0.37817
0.93139	0.71683	0.72627	0.55446	0.69032	0.62888	0.39353
0.98511	0.71683	0.72627	0.61477	0.72832	0.62888	0.49268
0.99	0.71683	0.72627	0.71683	0.72627	0.62888	0.54569
0.4368	0.71683	0.79912	0.2181	0.41377	0.67849	0.27494
0.52449	0.71683	0.79912	0.2565	0.45613	0.67849	0.32234
0.62589	0.71683	0.79912	0.30338	0.53286	0.67849	0.3668
0.73584	0.71683	0.79912	0.38125	0.60328	0.67849	0.3721
0.84314	0.71683	0.79912	0.47165	0.66035	0.67849	0.45132
0.93139	0.71683	0.79912	0.55446	0.74124	0.67849	0.50347
0.98511	0.71683	0.79912	0.61477	0.80302	0.67849	0.54443
0.99	0.71683	0.79912	0.71683	0.79912	0.67849	0.61724
0.4368	0.71683	0.8672	0.2181	0.45194	0.73696	0.35212
0.52449	0.71683	0.8672	0.2565	0.51664	0.73696	0.37639
0.62589	0.71683	0.8672	0.30338	0.62634	0.73696	0.41596
0.73584	0.71683	0.8672	0.38125	0.68496	0.73696	0.44493
0.84314	0.71683	0.8672	0.47165	0.71711	0.73696	0.53982
0.93139	0.71683	0.8672	0.55446	0.78895	0.73696	0.58705
0.98511	0.71683	0.8672	0.61477	0.8636	0.73696	0.59024
0.99	0.71683	0.8672	0.71683	0.8672	0.73696	0.70648
0.4368	0.71683	0.92522	0.2181	0.4921	0.78229	0.44449
0.52449	0.71683	0.92522	0.2565	0.55586	0.78229	0.45331
0.62589	0.71683	0.92522	0.30338	0.66726	0.78229	0.52183
0.73584	0.71683	0.92522	0.38125	0.727	0.78229	0.56495
0.84314	0.71683	0.92522	0.47165	0.75644	0.78229	0.61348
0.93139	0.71683	0.92522	0.55446	0.83506	0.78229	0.73007
0.98511	0.71683	0.92522	0.61477	0.88713	0.78229	0.75959
0.99	0.71683	0.92522	0.71683	0.92522	0.78229	0.75093
0.4368	0.71683	0.9682	0.2181	0.50262	0.80939	0.44527
0.52449	0.71683	0.9682	0.2565	0.5805	0.80939	0.50575
0.62589	0.71683	0.9682	0.30338	0.64341	0.80939	0.55052
0.73584	0.71683	0.9682	0.38125	0.72988	0.80939	0.61544
0.84314	0.71683	0.9682	0.47165	0.79578	0.80939	0.72333
0.93139	0.71683	0.9682	0.55446	0.8576	0.80939	0.7741
0.98511	0.71683	0.9682	0.61477	0.90577	0.80939	0.79172
0.99	0.71683	0.9682	0.71683	0.9682	0.80939	0.76704
0.4368	0.71683	0.99	0.2181	0.47531	0.79456	0.41865
0.52449	0.71683	0.99	0.2565	0.56904	0.79456	0.48318
0.62589	0.71683	0.99	0.30338	0.66096	0.79456	0.52714
0.73584	0.71683	0.99	0.38125	0.75292	0.79456	0.59947
0.84314	0.71683	0.99	0.47165	0.87243	0.79456	0.69901
0.93139	0.71683	0.99	0.55446	0.88845	0.79456	0.6912
0.98511	0.71683	0.99	0.61477	0.92234	0.79456	0.78834
0.99	0.71683	0.99	0.71683	0.99	0.79456	0.83385
0.4368	0.71683	0.99	0.2181	0.4368	0.71683	0.25142
0.52449	0.71683	0.99	0.2565	0.52449	0.71683	0.31573
0.62589	0.71683	0.99	0.30338	0.62589	0.71683	0.31196
0.73584	0.71683	0.99	0.38125	0.73584	0.71683	0.36452
0.84314	0.71683	0.99	0.47165	0.84314	0.71683	0.51688
0.93139	0.71683	0.99	0.55446	0.93139	0.71683	0.53422
0.98511	0.71683	0.99	0.61477	0.98511	0.71683	0.61677
0.99	0.71683	0.99	0.71683	0.99	0.71683	0.6857
0.99	0.99	0.40021	0.99	0.40021	0.40021	0.31614
0.61585	0.81646	0.46573	0.5895	0.13099	0.4368	3.1927e-12
0.68497	0.85608	0.46573	0.66621	0.13767	0.48088	0
0.75715	0.89347	0.46573	0.72609	0.05	0.50863	0.014394
0.82895	0.92739	0.46573	0.80874	0.05	0.50994	0.015924
0.89538	0.95646	0.46573	0.88974	0.05	0.52266	0.020795
0.95019	0.97924	0.46573	0.92542	0.05	0.55314	0.077615
0.98686	0.99	0.46573	0.91428	0.2262	0.53855	0.35022
0.99	0.99	0.46573	0.99	0.46573	0.46573	0.54298
0.61585	0.81646	0.54459	0.5895	0.10156	0.51978	0.04541
0.68497	0.85608	0.54459	0.66621	0.10648	0.54917	0.011393
0.75715	0.89347	0.54459	0.72609	0.050077	0.57899	0.016071
0.82895	0.92739	0.54459	0.80874	0.05	0.59657	0.024795
0.89538	0.95646	0.54459	0.88974	0.14087	0.60353	0.042666
0.95019	0.97924	0.54459	0.92542	0.24506	0.61231	0.17401
0.98686	0.99	0.54459	0.91428	0.44598	0.61772	0.41978
0.99	0.99	0.54459	0.99	0.54459	0.54459	0.61247
0.61585	0.81646	0.63778	0.5895	0.05	0.56758	0
0.68497	0.85608	0.63778	0.66621	0.058364	0.58845	0.026664
0.75715	0.89347	0.63778	0.72609	0.16073	0.61653	0.35902
0.82895	0.92739	0.63778	0.80874	0.23991	0.64524	0.34389
0.89538	0.95646	0.63778	0.88974	0.34598	0.65063	0.3643
0.95019	0.97924	0.63778	0.92542	0.43608	0.6643	0.45501
0.98686	0.99	0.63778	0.91428	0.58497	0.6851	0.62304
0.99	0.99	0.63778	0.99	0.63778	0.63778	0.71294
0.61585	0.81646	0.74356	0.5895	0.27758	0.60341	0.28738
0.68497	0.85608	0.74356	0.66621	0.31844	0.62497	0.38879
0.75715	0.89347	0.74356	0.72609	0.36207	0.65043	0.45272
0.82895	0.92739	0.74356	0.80874	0.42178	0.67791	0.47226
0.89538	0.95646	0.74356	0.88974	0.47164	0.69407	0.50453
0.95019	0.97924	0.74356	0.92542	0.53872	0.70983	0.586
0.98686	0.99	0.74356	0.91428	0.63369	0.72354	0.70355
0.99	0.99	0.74356	0.99	0.74356	0.74356	0.77374
0.61585	0.81646	0.85416	0.5895	0.42618	0.66133	0.38697
0.68497	0.85608	0.85416	0.66621	0.45432	0.69418	0.44819
0.75715	0.89347	0.85416	0.72609	0.49395	0.74045	0.46222
0.82895	0.92739	0.85416	0.80874	0.55823	0.7524	0.51925
0.89538	0.95646	0.85416	0.88974	0.64563	0.77497	0.59985
0.95019	0.97924	0.85416	0.92542	0.74697	0.78	0.6866
0.98686	0.99	0.85416	0.91428	0.77597	0.79531	0.80159
0.99	0.99	0.85416	0.99	0.85416	0.85416	0.80512
0.61585	0.81646	0.95118	0.5895	0.47575	0.78055	0.45745
0.68497	0.85608	0.95118	0.66621	0.54943	0.83852	0.5246
0.75715	0.89347	0.95118	0.72609	0.62735	0.90341	0.59462
0.82895	0.92739	0.95118	0.80874	0.69137	0.89701	0.69361
0.89538	0.95646	0.95118	0.88974	0.7606	0.92432	0.7449
0.95019	0.97924	0.95118	0.92542	0.82898	0.92687	0.84966
0.98686	0.99	0.95118	0.91428	0.86755	0.9502	0.92891
0.99	0.99	0.95118	0.99	0.95118	0.95118	1.0462
0.61585	0.81646	0.99	0.5895	0.61585	0.81646	0.55064
0.68497	0.85608	0.99	0.66621	0.68497	0.85608	0.63474
0.75715	0.89347	0.99	0.72609	0.75715	0.89347	0.70328
0.82895	0.92739	0.99	0.80874	0.82895	0.92739	0.77911
0.89538	0.95646	0.99	0.88974	0.89538	0.95646	0.85647
0.95019	0.97924	0.99	0.92542	0.95019	0.97924	0.96337
0.98686	0.99	0.99	0.91428	0.98686	0.99	0.99017
0.99	0.99	0.99	0.99	0.99	0.99	1
0.61585	0.6943	0.68939	0.51474	0.12669	0.40204	0.099993
0.61585	0.73476	0.68939	0.5227	0.12669	0.46773	0.20587
0.61585	0.77572	0.68939	0.55938	0.12669	0.54375	0.1252
0.61585	0.81646	0.68939	0.5895	0.12669	0.58396	0.2083
0.61585	0.85608	0.68939	0.60509	0.12669	0.60401	0.25964
0.61585	0.89347	0.68939	0.60781	0.12669	0.62706	0.18561
0.61585	0.92739	0.68939	0.61098	0.12669	0.65743	0.30308
0.61585	0.95646	0.68939	0.61376	0.12669	0.66892	0.30799
0.61585	0.97924	0.68939	0.61699	0.12669	0.68595	0.40101
0.61585	0.99	0.68939	0.61491	0.12669	0.70192	0.4165
0.61585	0.99	0.68939	0.61585	0.12669	0.68939	0.38642
0.68497	0.6943	0.74356	0.56724	0.31844	0.42346	0.31401
0.68497	0.73476	0.74356	0.57448	0.31844	0.47997	0.33207
0.68497	0.77572	0.74356	0.60226	0.31844	0.55922	0.35099
0.68497	0.81646	0.74356	0.63451	0.31844	0.60341	0.35237
0.68497	0.85608	0.74356	0.66621	0.31844	0.62497	0.37606
0.68497	0.89347	0.74356	0.67499	0.31844	0.65043	0.3757
0.68497	0.92739	0.74356	0.67956	0.31844	0.67791	0.37213
0.68497	0.95646	0.74356	0.70003	0.31844	0.69407	0.3782
0.68497	0.97924	0.74356	0.69369	0.31844	0.70983	0.40008
0.68497	0.99	0.74356	0.68387	0.31844	0.72354	0.49592
0.68497	0.99	0.74356	0.68497	0.31844	0.74356	0.51015
0.75715	0.6943	0.7991	0.59576	0.43703	0.45889	0.38152
0.75715	0.73476	0.7991	0.62744	0.43703	0.50413	0.40693
0.75715	0.77572	0.7991	0.66773	0.43703	0.58089	0.42744
0.75715	0.81646	0.7991	0.69282	0.43703	0.626	0.44161
0.75715	0.85608	0.7991	0.71574	0.43703	0.65142	0.44563
0.75715	0.89347	0.7991	0.72609	0.43703	0.68691	0.43664
0.75715	0.92739	0.7991	0.73664	0.43703	0.70684	0.44799
0.75715	0.95646	0.7991	0.76266	0.43703	0.72623	0.46309
0.75715	0.97924	0.7991	0.76087	0.43703	0.73599	0.57822
0.75715	0.99	0.7991	0.75849	0.43703	0.75004	0.57234
0.75715	0.99	0.7991	0.75715	0.43703	0.7991	0.60076
0.82895	0.6943	0.85416	0.63857	0.55823	0.5007	0.41935
0.82895	0.73476	0.85416	0.6804	0.55823	0.54527	0.47153
0.82895	0.77572	0.85416	0.72105	0.55823	0.61692	0.48123
0.82895	0.81646	0.85416	0.7565	0.55823	0.66133	0.62753
0.82895	0.85608	0.85416	0.78036	0.55823	0.69418	0.52758
0.82895	0.89347	0.85416	0.79738	0.55823	0.74045	0.52749
0.82895	0.92739	0.85416	0.80874	0.55823	0.7524	0.53531
0.82895	0.95646	0.85416	0.82645	0.55823	0.77497	0.65173
0.82895	0.97924	0.85416	0.82678	0.55823	0.78	0.65334
0.82895	0.99	0.85416	0.82708	0.55823	0.79531	0.66989
0.82895	0.99	0.85416	0.82895	0.55823	0.85416	0.68453
0.89538	0.6943	0.90606	0.68309	0.70917	0.55546	0.43363
0.89538	0.73476	0.90606	0.72092	0.70917	0.62089	0.50626
0.89538	0.77572	0.90606	0.76427	0.70917	0.6821	0.52923
0.89538	0.81646	0.90606	0.81103	0.70917	0.72251	0.59708
0.89538	0.85608	0.90606	0.84363	0.70917	0.77005	0.61045
0.89538	0.89347	0.90606	0.86994	0.70917	0.82863	0.70426
0.89538	0.92739	0.90606	0.87639	0.70917	0.83174	0.74855
0.89538	0.95646	0.90606	0.88974	0.70917	0.85738	0.73151
0.89538	0.97924	0.90606	0.89005	0.70917	0.86021	0.74388
0.89538	0.99	0.90606	0.88708	0.70917	0.87869	0.74331
0.89538	0.99	0.90606	0.89538	0.70917	0.90606	0.76984
0.95019	0.6943	0.95118	0.69886	0.82898	0.60659	0.58864
0.95019	0.73476	0.95118	0.74768	0.82898	0.68774	0.63202
0.95019	0.77572	0.95118	0.80995	0.82898	0.74407	0.70061
0.95019	0.81646	0.95118	0.85152	0.82898	0.78055	0.75156
0.95019	0.85608	0.95118	0.88208	0.82898	0.83852	0.7905
0.95019	0.89347	0.95118	0.89892	0.82898	0.90341	0.81104
0.95019	0.92739	0.95118	0.90087	0.82898	0.89701	0.8448
0.95019	0.95646	0.95118	0.92119	0.82898	0.92432	0.8413
0.95019	0.97924	0.95118	0.92542	0.82898	0.92687	0.8512
0.95019	0.99	0.95118	0.92476	0.82898	0.9502	0.85712
0.95019	0.99	0.95118	0.95019	0.82898	0.95118	0.86224
0.98686	0.6943	0.9848	0.69648	0.92854	0.63935	0.63229
0.98686	0.73476	0.9848	0.76623	0.92854	0.7102	0.69374
0.98686	0.77572	0.9848	0.81849	0.92854	0.78973	0.76449
0.98686	0.81646	0.9848	0.86668	0.92854	0.82265	0.80117
0.98686	0.85608	0.9848	0.90508	0.92854	0.86961	0.84557
0.98686	0.89347	0.9848	0.88312	0.92854	0.91038	0.86168
0.98686	0.92739	0.9848	0.8862	0.92854	0.89113	0.88632
0.98686	0.95646	0.9848	0.90807	0.92854	0.91298	0.8951
0.98686	0.97924	0.9848	0.90537	0.92854	0.92489	0.9099
0.98686	0.99	0.9848	0.91428	0.92854	0.96171	0.92025
0.98686	0.99	0.9848	0.98686	0.92854	0.9848	0.94282
0.99	0.6943	0.99	0.6943	0.99	0.6943	0.61131
0.99	0.73476	0.99	0.73476	0.99	0.73476	0.67139
0.99	0.77572	0.99	0.77572	0.99	0.77572	0.75519
0.99	0.81646	0.99	0.81646	0.99	0.81646	0.79549
0.99	0.85608	0.99	0.85608	0.99	0.85608	0.84845
0.99	0.89347	0.99	0.89347	0.99	0.89347	0.87543
0.99	0.92739	0.99	0.92739	0.99	0.92739	0.90666
0.99	0.95646	0.99	0.95646	0.99	0.95646	0.90914
0.99	0.97924	0.99	0.97924	0.99	0.97924	0.91735
0.99	0.99	0.99	0.99	0.99	0.99	0.9462
0.99	0.99	0.99	0.99	0.99	0.99	1
0.77746	0.98707	0.85369	0.65624	0.14086	0.78573	0.15899
0.77746	0.98707	0.94314	0.65624	0.085859	0.55277	0.1594
0.77746	0.98707	0.48631	0.65624	0.12825	0.023787	0
0.77746	0.98707	0.86105	0.65624	0.70292	0.90036	0.75973
0.77746	0.98707	0.40264	0.65624	0.13963	0.32598	0.14784
0.77746	0.85369	0.94314	0.14086	0.085859	0.43544	4.4374e-13
0.77746	0.85369	0.48631	0.14086	0.12825	0.015345	0.13467
0.77746	0.85369	0.86105	0.14086	0.70292	0.74122	0.024047
0.77746	0.85369	0.40264	0.14086	0.13963	0.22268	0.077596
0.77746	0.94314	0.48631	0.085859	0.12825	0.11808	0.037921
0.77746	0.94314	0.86105	0.085859	0.70292	0.83967	0
0.77746	0.94314	0.40264	0.085859	0.13963	0.43447	0.088842
0.77746	0.48631	0.86105	0.12825	0.70292	0.56553	0.30284
0.77746	0.48631	0.40264	0.12825	0.13963	0.26964	0.08252
0.77746	0.86105	0.40264	0.70292	0.13963	0.079262	0.045405
0.98707	0.85369	0.94314	0.78573	0.55277	0.43544	0.17631
0.98707	0.85369	0.48631	0.78573	0.023787	0.015345	0
0.98707	0.85369	0.86105	0.78573	0.90036	0.74122	0.77572
0.98707	0.85369	0.40264	0.78573	0.32598	0.22268	0.24749
0.98707	0.94314	0.48631	0.55277	0.023787	0.11808	0
0.98707	0.94314	0.86105	0.55277	0.90036	0.83967	0.44271
0.98707	0.94314	0.40264	0.55277	0.32598	0.43447	0.29303
0.98707	0.48631	0.86105	0.023787	0.90036	0.56553	0.21865
0.98707	0.48631	0.40264	0.023787	0.32598	0.26964	0.11991
0.98707	0.86105	0.40264	0.90036	0.32598	0.079262	0.066627
0.85369	0.94314	0.48631	0.43544	0.015345	0.11808	0.0088759
0.65339	0.45563	0.61696	0.19235	0.51307	0.45664	0.43435
0.85369	0.94314	0.40264	0.43544	0.22268	0.43447	0.24252
0.44674	0.94373	0.82345	0.15532	0.43153	0.8615	0.38669
0.85369	0.48631	0.40264	0.015345	0.22268	0.26964	0.081695
0.85369	0.86105	0.40264	0.74122	0.22268	0.079262	0.043126
0.94314	0.48631	0.86105	0.11808	0.83967	0.56553	0.096473
0.94314	0.48631	0.40264	0.11808	0.43447	0.26964	0.20618
0.94314	0.86105	0.40264	0.83967	0.43447	0.079262	0.19712
0.48631	0.86105	0.40264	0.56553	0.26964	0.079262	0.054873
0.96445	0.95005	1	0.93534	1	0.95968	1
0.96445	0.95005	1	0.93534	1	0.92875	0.90532
0.96445	0.95005	0.88694	0.93534	0.88933	0.78179	0.74056
0.96445	0.95005	0.73175	0.93534	0.56964	0.44728	0.22314
0.96445	1	1	1	1	1	1
0.96445	1	0.88694	1	0.88933	0.97966	1
0.96445	1	0.73175	1	0.56964	0.91486	0.80706
0.96445	1	0.88694	1	0.88933	0.96908	1
0.96445	1	0.73175	1	0.56964	0.75225	0.65553
0.96445	0.88694	0.73175	0.88933	0.56964	0.40599	0.37526
0.95005	1	1	0.95968	0.92875	1	0.92838
0.95005	1	0.88694	0.95968	0.78179	0.97966	0.98763
0.9678	1	0.56544	0.93601	0.38185	0.61522	0.33362
0.95005	1	0.88694	0.92875	0.78179	0.96908	0.77208
0.95005	1	0.73175	0.92875	0.44728	0.75225	0.3572
0.95005	0.88694	0.73175	0.78179	0.44728	0.40599	0.20936
1	1	0.88694	1	0.97966	0.96908	0.99074
1	1	0.55069	0.885	0.60723	0.58273	0.62143
1	0.88694	0.73175	0.97966	0.91486	0.40599	0.68868
1	0.88694	0.73175	0.96908	0.75225	0.40599	0.47389
0.97389	0.62822	1	0.18003	1	0.55204	0.18176
0.97389	0.62822	0.88638	0.18003	0.99569	0.56611	0.38225
0.97389	0.62822	0.59298	0.18003	0.58027	0.27	0.082589
0.97389	1	0.88638	1	0.99569	1	0.99324
0.97389	1	0.59298	1	0.58027	0.7809	0.68629
0.97389	0.88638	0.59298	0.99569	0.58027	0.52063	0.47613
0.62822	1	0.88638	0.55204	0.56611	1	0.60037
0.62822	1	0.59298	0.55204	0.27	0.7809	0.28228
0.62822	0.88638	0.59298	0.56611	0.27	0.52063	0.27012
1	0.88638	0.59298	1	0.7809	0.52063	0.83113
0.89184	0.99339	1	0.81939	1	1	0.89595
0.89184	0.99339	1	0.81939	0.26996	0.74641	0
0.89184	0.99339	0.9445	0.81939	0.96078	0.90622	0.91341
0.89184	0.99339	0.9874	0.81939	0.86058	0.99215	0.93624
0.89184	0.99339	0.51054	0.81939	0	0.4978	0
0.89184	1	1	1	0.26996	0.31601	0
0.89184	1	0.9445	1	0.96078	0.82606	0.87678
0.89184	1	0.9874	1	0.86058	1	0.97418
0.89184	1	0.51054	1	0	0.48506	0
0.89184	1	0.9445	0.26996	0.96078	0.85532	0.33229
0.89184	1	0.9874	0.26996	0.86058	0.99457	0.36442
0.90918	0.91809	0.96123	0.58055	0.91152	0.82974	0.74429
0.89184	0.9445	0.9874	0.96078	0.86058	0.99412	1
0.30056	0.91663	0.98191	0.83371	0.1599	0.94121	0.83758
0.89184	0.9874	0.51054	0.86058	0	0.4899	0
0.99339	1	1	1	0.74641	0.31601	0.1229
0.98009	0.89655	0.92788	1	0.94526	0.82162	0.81224
0.99339	1	0.9874	1	0.99215	1	1
0.99339	1	0.51054	1	0.4978	0.48506	0.49529
0.99339	1	0.9445	0.74641	0.90622	0.85532	0.73032
0.98991	0.74809	0.94518	0.70843	0.99986	0.72067	0.72166
0.99339	1	0.51054	0.74641	0.4978	0.6941	0.59928
0.99339	0.9445	0.9874	0.90622	0.99215	0.99412	1
0.99339	0.9445	0.51054	0.90622	0.4978	0.57253	0.61559
0.99339	0.9874	0.51054	0.99215	0.4978	0.4899	0.51877
1	1	0.9445	0.31601	0.82606	0.85532	0.18644
0.88757	0.67359	0.94212	0.29765	0.99816	0.71436	0.50378
0.8831	0.70068	0.97676	0.28826	0.90258	0.70364	0.28494
1	0.9445	0.9874	0.82606	1	0.99412	1
1	0.9445	0.51054	0.82606	0.48506	0.57253	0.50364
1	0.9874	0.51054	1	0.48506	0.4899	0.44037
1	0.9445	0.9874	0.85532	0.99457	0.99412	1
1	0.9445	0.51054	0.85532	0.6941	0.57253	0.69322
1	0.9874	0.51054	0.99457	0.6941	0.4899	0.53979
0.9445	0.9874	0.51054	0.99412	0.57253	0.4899	0.55916
0.086216	0.89213	0.85623	0	0.077989	0.81437	0
0.086216	0.89213	0.76947	0	0	0.71322	0
0.086216	0.89213	0.24009	0	0	0	0
0.086216	0.89213	0.99005	0	0.041637	0.92093	0
0.086216	0.85623	0.76947	0.077989	0	0.78356	0
0.086216	0.85623	0.24009	0.077989	0	0.33982	0
0.086216	0.85623	0.99005	0.077989	0.041637	0.82537	0.019607
0.086216	0.76947	0.24009	0	0	0.71336	0
0.086216	0.76947	0.99005	0	0.041637	0.81287	0
0.086216	0.24009	0.99005	0	0.041637	0.33992	0
0.89213	0.85623	0.76947	0.81437	0.71322	0.78356	0.82097
0.89213	0.85623	0.24009	0.81437	0	0.33982	0
0.89213	0.85623	0.99005	0.81437	0.92093	0.82537	0.80832
0.89213	0.76947	0.24009	0.71322	0	0.71336	0.43879
0.89213	0.76947	0.99005	0.71322	0.92093	0.81287	0.68791
0.89213	0.24009	0.99005	0	0.92093	0.33992	0.059293
0.85623	0.76947	0.24009	0.78356	0.33982	0.71336	0.77863
0.85623	0.76947	0.99005	0.78356	0.82537	0.81287	0.83574
0.85623	0.24009	0.99005	0.33982	0.82537	0.33992	0.3208
0.76947	0.24009	0.99005	0.71336	0.81287	0.33992	0.71841

## Sheet: cancer_doses_A549_1
s1	s2	s3	s12	s13	s23	s123
0.0572665	0.104817	0.121453	0.0732636	0.0194997	0.0421153	0.134728
0.0572665	0.104817	0.419713	0.0732636	0.0303479	0.0306224	0.128882
0.0572665	0.104817	0.60475	0.0732636	0.0303927	0.070294	0.110271
0.0572665	0.104817	0.685638	0.0732636	0.0364892	0.124666	0.103728
0.0572665	0.104817	0.569718	0.0732636	0.0361754	0.122413	0.086672
0.0572665	0.104817	0.600012	0.0732636	0.0307513	0.148606	0.0773398
0.0572665	0.104817	0.676335	0.0732636	0.0431235	0.0940435	0.0447841
0.0572665	0.104817	0.707421	0.0732636	0.0497131	0.133372	0.0765353
0.0572665	0.359809	0.121453	0.0329847	0.0194997	0.058572	0.133226
0.0572665	0.359809	0.419713	0.0329847	0.0303479	0.0362352	0.120408
0.0572665	0.359809	0.60475	0.0329847	0.0303927	0.161703	0.106195
0.0572665	0.359809	0.685638	0.0329847	0.0364892	0.131004	0.105229
0.0572665	0.359809	0.569718	0.0329847	0.0361754	0.142306	0.105551
0.0572665	0.359809	0.600012	0.0329847	0.0307513	0.307484	0.0823813
0.0572665	0.359809	0.676335	0.0329847	0.0431235	0.346468	0.0517565
0.0572665	0.359809	0.707421	0.0329847	0.0497131	0.413593	0.0728345
0.0572665	0.450802	0.121453	0.0124966	0.0194997	0.0316915	0.125717
0.0572665	0.450802	0.419713	0.0124966	0.0303479	0.0630393	0.116439
0.0572665	0.450802	0.60475	0.0124966	0.0303927	0.150134	0.101099
0.0572665	0.450802	0.685638	0.0124966	0.0364892	0.0901871	0.102333
0.0572665	0.450802	0.569718	0.0124966	0.0361754	0.38908	0.0989541
0.0572665	0.450802	0.600012	0.0124966	0.0307513	0.307484	0.0647359
0.0572665	0.450802	0.676335	0.0124966	0.0431235	0.604124	0.0479485
0.0572665	0.450802	0.707421	0.0124966	0.0497131	0.634326	0.0795388
0.0572665	0.459382	0.121453	0.0220434	0.0194997	0.0259259	0.080826
0.0572665	0.459382	0.419713	0.0220434	0.0303479	0.120848	0.0581389
0.0572665	0.459382	0.60475	0.0220434	0.0303927	0.120924	0.0580853
0.0572665	0.459382	0.685638	0.0220434	0.0364892	0.0965636	0.0351837
0.0572665	0.459382	0.569718	0.0220434	0.0361754	0.247384	0.0274604
0.0572665	0.459382	0.600012	0.0220434	0.0307513	0.522337	0.0196836
0.0572665	0.459382	0.676335	0.0220434	0.0431235	0.589271	0.0244033
0.0572665	0.459382	0.707421	0.0220434	0.0497131	0.722069	0.0486457
0.0572665	0.56481	0.121453	0.0143738	0.0194997	0.0188622	0.0877447
0.0572665	0.56481	0.419713	0.0143738	0.0303479	0.128331	0.0555645
0.0572665	0.56481	0.60475	0.0143738	0.0303927	0.118824	0.0463395
0.0572665	0.56481	0.685638	0.0143738	0.0364892	0.0858343	0.0342719
0.0572665	0.56481	0.569718	0.0143738	0.0361754	0.290225	0.023277
0.0572665	0.56481	0.600012	0.0143738	0.0307513	0.559259	0.0215071
0.0572665	0.56481	0.676335	0.0143738	0.0431235	0.598053	0.0333065
0.0572665	0.56481	0.707421	0.0143738	0.0497131	0.768538	0.0301958
0.0572665	0.55456	0.121453	0.0249933	0.0194997	0.0309278	0.0409698
0.0572665	0.55456	0.419713	0.0249933	0.0303479	0.127644	0.0303551
0.0572665	0.55456	0.60475	0.0249933	0.0303927	0.154028	0.031386
0.0572665	0.55456	0.685638	0.0249933	0.0364892	0.110729	0.0227186
0.0572665	0.55456	0.569718	0.0249933	0.0361754	0.427071	0.0119511
0.0572665	0.55456	0.600012	0.0249933	0.0307513	0.463803	0.0158839
0.0572665	0.55456	0.676335	0.0249933	0.0431235	0.717869	0.00679649
0.0572665	0.55456	0.707421	0.0249933	0.0497131	0.650401	0.0196258
0.0572665	0.584604	0.121453	0.0762671	0.0194997	0.0299351	0.0339061
0.0572665	0.584604	0.419713	0.0762671	0.0303479	0.13089	0.0238641
0.0572665	0.584604	0.60475	0.0762671	0.0303927	0.155594	0.013593
0.0572665	0.584604	0.685638	0.0762671	0.0364892	0.110806	0.017564
0.0572665	0.584604	0.569718	0.0762671	0.0361754	0.482894	0.0174876
0.0572665	0.584604	0.600012	0.0762671	0.0307513	0.641428	0.0741504
0.0572665	0.584604	0.676335	0.0762671	0.0431235	0.754066	0.1126
0.0572665	0.584604	0.707421	0.0762671	0.0497131	0.837877	0.118786
0.0572665	0.622626	0.121453	0.121588	0.0194997	0.0787323	0.0277969
0.0572665	0.622626	0.419713	0.121588	0.0303479	0.127568	0.0326842
0.0572665	0.622626	0.60475	0.121588	0.0303927	0.130126	0.0206949
0.0572665	0.622626	0.685638	0.121588	0.0364892	0.117258	0.0149294
0.0572665	0.622626	0.569718	0.121588	0.0361754	0.426575	0.0149675
0.0572665	0.622626	0.600012	0.121588	0.0307513	0.598358	0.0727377
0.0572665	0.622626	0.676335	0.121588	0.0431235	0.610691	0.0972509
0.0572665	0.622626	0.707421	0.121588	0.0497131	0.791523	0.156128
0.105241	0.104817	0.121453	0.0709037	0.0184239	0.0421153	0.0204658
0.105241	0.104817	0.419713	0.0709037	0.0485476	0.0306224	0.0195876
0.105241	0.104817	0.60475	0.0709037	0.127622	0.070294	0.0251623
0.105241	0.104817	0.685638	0.0709037	0.0525372	0.124666	0.0255823
0.105241	0.104817	0.569718	0.0709037	0.171822	0.122413	0.0191294
0.105241	0.104817	0.600012	0.0709037	0.197059	0.148606	0.068614
0.105241	0.104817	0.676335	0.0709037	0.210911	0.0940435	0.115082
0.105241	0.104817	0.707421	0.0709037	0.260624	0.133372	0.101833
0.105241	0.359809	0.121453	0.0287477	0.0184239	0.058572	0.0856816
0.105241	0.359809	0.419713	0.0287477	0.0485476	0.0362352	0.144254
0.105241	0.359809	0.60475	0.0287477	0.127622	0.161703	0.0788469
0.105241	0.359809	0.685638	0.0287477	0.0525372	0.131004	0.0451699
0.105241	0.359809	0.569718	0.0287477	0.171822	0.142306	0.0357006
0.105241	0.359809	0.600012	0.0287477	0.197059	0.307484	0.0534937
0.105241	0.359809	0.676335	0.0287477	0.210911	0.346468	0.0238641
0.105241	0.359809	0.707421	0.0287477	0.260624	0.413593	0.0427644
0.105241	0.450802	0.121453	0.0356664	0.0184239	0.0316915	0.0594854
0.105241	0.450802	0.419713	0.0356664	0.0485476	0.0630393	0.0735162
0.105241	0.450802	0.60475	0.0356664	0.127622	0.150134	0.0616371
0.105241	0.450802	0.685638	0.0356664	0.0525372	0.0901871	0.0488166
0.105241	0.450802	0.569718	0.0356664	0.171822	0.38908	0.0357719
0.105241	0.450802	0.600012	0.0356664	0.197059	0.307484	0.0386408
0.105241	0.450802	0.676335	0.0356664	0.210911	0.604124	0.0180653
0.105241	0.450802	0.707421	0.0356664	0.260624	0.634326	0.0391339
0.105241	0.459382	0.121453	0.0881201	0.0184239	0.0259259	0.101847
0.105241	0.459382	0.419713	0.0881201	0.0485476	0.120848	0.118791
0.105241	0.459382	0.60475	0.0881201	0.127622	0.120924	0.0866057
0.105241	0.459382	0.685638	0.0881201	0.0525372	0.0965636	0.0815851
0.105241	0.459382	0.569718	0.0881201	0.171822	0.247384	0.0914022
0.105241	0.459382	0.600012	0.0881201	0.197059	0.522337	0.0983952
0.105241	0.459382	0.676335	0.0881201	0.210911	0.589271	0.0337099
0.105241	0.459382	0.707421	0.0881201	0.260624	0.722069	0.0138067
0.105241	0.56481	0.121453	0.142076	0.0184239	0.0188622	0.0231307
0.105241	0.56481	0.419713	0.142076	0.0485476	0.128331	0.0112067
0.105241	0.56481	0.60475	0.142076	0.127622	0.118824	0.00394477
0.105241	0.56481	0.685638	0.142076	0.0525372	0.0858343	0.0327685
0.105241	0.56481	0.569718	0.142076	0.171822	0.290225	0.0560337
0.105241	0.56481	0.600012	0.142076	0.197059	0.559259	0.0273445
0.105241	0.56481	0.676335	0.142076	0.210911	0.598053	0.128429
0.105241	0.56481	0.707421	0.142076	0.260624	0.768538	0.294199
0.105241	0.55456	0.121453	0.157147	0.0184239	0.0309278	0.017348
0.105241	0.55456	0.419713	0.157147	0.0485476	0.127644	0.0277927
0.105241	0.55456	0.60475	0.157147	0.127622	0.154028	0.00506545
0.105241	0.55456	0.685638	0.157147	0.0525372	0.110729	0.0169894
0.105241	0.55456	0.569718	0.157147	0.171822	0.427071	0.0974538
0.105241	0.55456	0.600012	0.157147	0.197059	0.463803	0.114847
0.105241	0.55456	0.676335	0.157147	0.210911	0.717869	0.227452
0.105241	0.55456	0.707421	0.157147	0.260624	0.650401	0.164425
0.105241	0.584604	0.121453	0.247627	0.0184239	0.0299351	0.0116102
0.105241	0.584604	0.419713	0.247627	0.0485476	0.13089	0.0220997
0.105241	0.584604	0.60475	0.247627	0.127622	0.155594	0.0145688
0.105241	0.584604	0.685638	0.247627	0.0525372	0.110806	0.0344719
0.105241	0.584604	0.569718	0.247627	0.171822	0.482894	0.0391339
0.105241	0.584604	0.600012	0.247627	0.197059	0.641428	0.0585888
0.105241	0.584604	0.676335	0.247627	0.210911	0.754066	0.14497
0.105241	0.584604	0.707421	0.247627	0.260624	0.837877	0.110185
0.105241	0.622626	0.121453	0.249558	0.0184239	0.0787323	0.16056
0.105241	0.622626	0.419713	0.249558	0.0485476	0.127568	0.194684
0.105241	0.622626	0.60475	0.249558	0.127622	0.130126	0.174121
0.105241	0.622626	0.685638	0.249558	0.0525372	0.117258	0.211648
0.105241	0.622626	0.569718	0.249558	0.171822	0.426575	0.258494
0.105241	0.622626	0.600012	0.249558	0.197059	0.598358	0.256965
0.105241	0.622626	0.676335	0.249558	0.210911	0.610691	0.353223
0.105241	0.622626	0.707421	0.249558	0.260624	0.791523	0.405543
0.135208	0.104817	0.121453	0.0375972	0.00811368	0.0421153	0.16056
0.135208	0.104817	0.419713	0.0375972	0.149229	0.0306224	0.210119
0.135208	0.104817	0.60475	0.0375972	0.321006	0.070294	0.18137
0.135208	0.104817	0.685638	0.0375972	0.167339	0.124666	0.195276
0.135208	0.104817	0.569718	0.0375972	0.153263	0.122413	0.24444
0.135208	0.104817	0.600012	0.0375972	0.185628	0.148606	0.231865
0.135208	0.104817	0.676335	0.0375972	0.31993	0.0940435	0.408403
0.135208	0.104817	0.707421	0.0375972	0.48059	0.133372	0.361606
0.135208	0.359809	0.121453	0.153982	0.00811368	0.058572	0.149416
0.135208	0.359809	0.419713	0.153982	0.149229	0.0362352	0.194043
0.135208	0.359809	0.60475	0.153982	0.321006	0.161703	0.197298
0.135208	0.359809	0.685638	0.153982	0.167339	0.131004	0.240249
0.135208	0.359809	0.569718	0.153982	0.153263	0.142306	0.235021
0.135208	0.359809	0.600012	0.153982	0.185628	0.307484	0.271907
0.135208	0.359809	0.676335	0.153982	0.31993	0.346468	0.393954
0.135208	0.359809	0.707421	0.153982	0.48059	0.413593	0.371271
0.135208	0.450802	0.121453	0.174095	0.00811368	0.0316915	0.0558213
0.135208	0.450802	0.419713	0.174095	0.149229	0.0630393	0.0611963
0.135208	0.450802	0.60475	0.174095	0.321006	0.150134	0.0676069
0.135208	0.450802	0.685638	0.174095	0.167339	0.0901871	0.178658
0.135208	0.450802	0.569718	0.174095	0.153263	0.38908	0.15913
0.135208	0.450802	0.600012	0.174095	0.185628	0.307484	0.159229
0.135208	0.450802	0.676335	0.174095	0.31993	0.604124	0.244292
0.135208	0.450802	0.707421	0.174095	0.48059	0.634326	0.252429
0.135208	0.459382	0.121453	0.19823	0.00811368	0.0259259	0.0535529
0.135208	0.459382	0.419713	0.19823	0.149229	0.120848	0.0494107
0.135208	0.459382	0.60475	0.19823	0.321006	0.120924	0.0777652
0.135208	0.459382	0.685638	0.19823	0.167339	0.0965636	0.153459
0.135208	0.459382	0.569718	0.19823	0.153263	0.247384	0.149564
0.135208	0.459382	0.600012	0.19823	0.185628	0.522337	0.145076
0.135208	0.459382	0.676335	0.19823	0.31993	0.589271	0.26234
0.135208	0.459382	0.707421	0.19823	0.48059	0.722069	0.281671
0.135208	0.56481	0.121453	0.190239	0.00811368	0.0188622	0.0626757
0.135208	0.56481	0.419713	0.190239	0.149229	0.128331	0.0725874
0.135208	0.56481	0.60475	0.190239	0.321006	0.118824	0.0790966
0.135208	0.56481	0.685638	0.190239	0.167339	0.0858343	0.108881
0.135208	0.56481	0.569718	0.190239	0.153263	0.290225	0.153311
0.135208	0.56481	0.600012	0.190239	0.185628	0.559259	0.177178
0.135208	0.56481	0.676335	0.190239	0.31993	0.598053	0.334583
0.135208	0.56481	0.707421	0.190239	0.48059	0.768538	0.348735
0.135208	0.55456	0.121453	0.469134	0.00811368	0.0309278	0.0949258
0.135208	0.55456	0.419713	0.469134	0.149229	0.127644	0.286306
0.135208	0.55456	0.60475	0.469134	0.321006	0.154028	0.318901
0.135208	0.55456	0.685638	0.469134	0.167339	0.110729	0.513733
0.135208	0.55456	0.569718	0.469134	0.153263	0.427071	0.518221
0.135208	0.55456	0.600012	0.469134	0.185628	0.463803	0.635978
0.135208	0.55456	0.676335	0.469134	0.31993	0.717869	0.581833
0.135208	0.55456	0.707421	0.469134	0.48059	0.650401	0.573154
0.135208	0.584604	0.121453	0.506195	0.00811368	0.0299351	0.0856551
0.135208	0.584604	0.419713	0.506195	0.149229	0.13089	0.367967
0.135208	0.584604	0.60475	0.506195	0.321006	0.155594	0.525618
0.135208	0.584604	0.685638	0.506195	0.167339	0.110806	0.468613
0.135208	0.584604	0.569718	0.506195	0.153263	0.482894	0.521673
0.135208	0.584604	0.600012	0.506195	0.185628	0.641428	0.588145
0.135208	0.584604	0.676335	0.506195	0.31993	0.754066	0.537798
0.135208	0.584604	0.707421	0.506195	0.48059	0.837877	0.647271
0.135208	0.622626	0.121453	0.606061	0.00811368	0.0787323	0.112136
0.135208	0.622626	0.419713	0.606061	0.149229	0.127568	0.227033
0.135208	0.622626	0.60475	0.606061	0.321006	0.130126	0.443907
0.135208	0.622626	0.685638	0.606061	0.167339	0.117258	0.55412
0.135208	0.622626	0.569718	0.606061	0.153263	0.426575	0.494847
0.135208	0.622626	0.600012	0.606061	0.185628	0.598358	0.582129
0.135208	0.622626	0.676335	0.606061	0.31993	0.610691	0.562454
0.135208	0.622626	0.707421	0.606061	0.48059	0.791523	0.594556

## Sheet: cancer_doses_A549_2
s1	s2	s3	s12	s13	s23	s123
0	0.00640405	0.0350692	0.204249	0.100077	0.117216	0.199223
0	0.00640405	0.442465	0.204249	0.0863208	0.13728	0.188853
0	0.00640405	0.693595	0.204249	0.0950212	0.124025	0.191777
0	0.00640405	0.827458	0.204249	0.0915137	0.120543	0.185199
0	0.00640405	0.738811	0.204249	0.0980732	0.119815	0.183828
0	0.00640405	0.867046	0.204249	0.0875051	0.124337	0.19333
0	0.00640405	0.764906	0.204249	0.0972988	0.140555	0.190087
0	0.00640405	0.906619	0.204249	0.107958	0.153238	0.206852
0	0.205287	0.0350692	0.409182	0.100077	0.175694	0.143353
0	0.205287	0.442465	0.409182	0.0863208	0.190196	0.129237
0	0.205287	0.693595	0.409182	0.0950212	0.354455	0.124212
0	0.205287	0.827458	0.409182	0.0915137	0.34094	0.127775
0	0.205287	0.738811	0.409182	0.0980732	0.352479	0.120146
0	0.205287	0.867046	0.409182	0.0875051	0.346138	0.148196
0	0.205287	0.764906	0.409182	0.0972988	0.352272	0.13577
0	0.205287	0.906619	0.409182	0.107958	0.347489	0.170809
0	0.23787	0.0350692	0.435359	0.100077	0.194615	0.145089
0	0.23787	0.442465	0.435359	0.0863208	0.353779	0.127821
0	0.23787	0.693595	0.435359	0.0950212	0.434349	0.12074
0	0.23787	0.827458	0.435359	0.0915137	0.480663	0.111741
0	0.23787	0.738811	0.435359	0.0980732	0.452022	0.106715
0	0.23787	0.867046	0.435359	0.0875051	0.443601	0.13111
0	0.23787	0.764906	0.435359	0.0972988	0.448124	0.117222
0	0.23787	0.906619	0.435359	0.107958	0.473542	0.128232
0	0.268238	0.0350692	0.45587	0.100077	0.0995946	0.144312
0	0.268238	0.442465	0.45587	0.0863208	0.465381	0.115349
0	0.268238	0.693595	0.45587	0.0950212	0.353467	0.122248
0	0.268238	0.827458	0.45587	0.0915137	0.446096	0.104705
0	0.268238	0.738811	0.45587	0.0980732	0.451294	0.105299
0	0.268238	0.867046	0.45587	0.0875051	0.546159	0.0973961
0	0.268238	0.764906	0.45587	0.0972988	0.540129	0.0934217
0	0.268238	0.906619	0.45587	0.107958	0.594137	0.105619
0	0.698552	0.0350692	0.426496	0.100077	0.141907	0.0801279
0	0.698552	0.442465	0.426496	0.0863208	0.571785	0.0689356
0	0.698552	0.693595	0.426496	0.0950212	0.716135	0.0633166
0	0.698552	0.827458	0.426496	0.0915137	0.713016	0.0621745
0	0.698552	0.738811	0.426496	0.0980732	0.73438	0.0653723
0	0.698552	0.867046	0.426496	0.0875051	0.698825	0.0614436
0	0.698552	0.764906	0.426496	0.0972988	0.791662	0.0565098
0	0.698552	0.906619	0.426496	0.107958	0.791662	0.0675651
0	0.843586	0.0350692	0.41471	0.100077	0.187182	0.0905115
0	0.843586	0.442465	0.41471	0.0863208	0.684946	0.0722908
0	0.843586	0.693595	0.41471	0.0950212	0.858821	0.064957
0	0.843586	0.827458	0.41471	0.0915137	0.828984	0.0663235
0	0.843586	0.738811	0.41471	0.0980732	0.885331	0.0680545
0	0.843586	0.867046	0.41471	0.0875051	0.792286	0.0639548
0	0.843586	0.764906	0.41471	0.0972988	0.854611	0.071152
0	0.843586	0.906619	0.41471	0.107958	0.959507	0.0739307
0	0.877027	0.0350692	0.394016	0.100077	0.200437	0.09616
0	0.877027	0.442465	0.394016	0.0863208	0.72965	0.0748873
0	0.877027	0.693595	0.394016	0.0950212	0.844994	0.0876873
0	0.877027	0.827458	0.394016	0.0915137	0.861732	0.0788047
0	0.877027	0.738811	0.394016	0.0980732	0.870413	0.0791691
0	0.877027	0.867046	0.394016	0.0875051	0.937727	0.0727008
0	0.877027	0.764906	0.394016	0.0972988	0.998545	0.0739307
0	0.877027	0.906619	0.394016	0.107958	0.935908	0.0799435
0	0.986392	0.0350692	0.402558	0.100077	0.225803	0.116248
0	0.986392	0.442465	0.402558	0.0863208	0.773157	0.0935635
0	0.986392	0.693595	0.402558	0.0950212	0.977389	0.100943
0	0.986392	0.827458	0.402558	0.0915137	0.941106	0.0814923
0	0.986392	0.738811	0.402558	0.0980732	0.965225	0.0950667
0	0.986392	0.867046	0.402558	0.0875051	0.955089	0.0815834
0	0.986392	0.764906	0.402558	0.0972988	0.988616	0.0864574
0	0.986392	0.906619	0.402558	0.107958	1	0.0933813
0.304753	0.00640405	0.0350692	0.154591	0.144809	0.117216	0.354029
0.304753	0.00640405	0.442465	0.154591	0.305972	0.13728	0.418713
0.304753	0.00640405	0.693595	0.154591	0.616453	0.124025	0.415296
0.304753	0.00640405	0.827458	0.154591	0.648795	0.120543	0.418713
0.304753	0.00640405	0.738811	0.154591	0.574682	0.119815	0.416845
0.304753	0.00640405	0.867046	0.154591	0.56047	0.124337	0.421947
0.304753	0.00640405	0.764906	0.154591	0.55555	0.140555	0.420671
0.304753	0.00640405	0.906619	0.154591	0.585159	0.153238	0.427869
0.304753	0.205287	0.0350692	0.388762	0.144809	0.175694	0.316312
0.304753	0.205287	0.442465	0.388762	0.305972	0.190196	0.358448
0.304753	0.205287	0.693595	0.388762	0.616453	0.354455	0.371703
0.304753	0.205287	0.827458	0.388762	0.648795	0.34094	0.363732
0.304753	0.205287	0.738811	0.388762	0.574682	0.352479	0.388512
0.304753	0.205287	0.867046	0.388762	0.56047	0.346138	0.372204
0.304753	0.205287	0.764906	0.388762	0.55555	0.352272	0.370291
0.304753	0.205287	0.906619	0.388762	0.585159	0.347489	0.378172
0.304753	0.23787	0.0350692	0.41206	0.144809	0.194615	0.297276
0.304753	0.23787	0.442465	0.41206	0.305972	0.353779	0.377482
0.304753	0.23787	0.693595	0.41206	0.616453	0.434349	0.394584
0.304753	0.23787	0.827458	0.41206	0.648795	0.480663	0.394947
0.304753	0.23787	0.738811	0.41206	0.574682	0.452022	0.432841
0.304753	0.23787	0.867046	0.41206	0.56047	0.443601	0.426136
0.304753	0.23787	0.764906	0.41206	0.55555	0.448124	0.419066
0.304753	0.23787	0.906619	0.41206	0.585159	0.473542	0.382732
0.304753	0.268238	0.0350692	0.388397	0.144809	0.0995946	0.239734
0.304753	0.268238	0.442465	0.388397	0.305972	0.465381	0.169196
0.304753	0.268238	0.693595	0.388397	0.616453	0.353467	0.143258
0.304753	0.268238	0.827458	0.388397	0.648795	0.446096	0.118879
0.304753	0.268238	0.738811	0.388397	0.574682	0.451294	0.119607
0.304753	0.268238	0.867046	0.388397	0.56047	0.546159	0.1168
0.304753	0.268238	0.764906	0.388397	0.55555	0.540129	0.118152
0.304753	0.268238	0.906619	0.388397	0.585159	0.594137	0.12257
0.304753	0.698552	0.0350692	0.344678	0.144809	0.141907	0.190716
0.304753	0.698552	0.442465	0.344678	0.305972	0.571785	0.127508
0.304753	0.698552	0.693595	0.344678	0.616453	0.716135	0.212132
0.304753	0.698552	0.827458	0.344678	0.648795	0.713016	0.25013
0.304753	0.698552	0.738811	0.344678	0.574682	0.73438	0.265516
0.304753	0.698552	0.867046	0.344678	0.56047	0.698825	0.250078
0.304753	0.698552	0.764906	0.344678	0.55555	0.791662	0.232249
0.304753	0.698552	0.906619	0.344678	0.585159	0.791662	0.268479
0.304753	0.843586	0.0350692	0.353084	0.144809	0.187182	0.16483
0.304753	0.843586	0.442465	0.353084	0.305972	0.684946	0.278251
0.304753	0.843586	0.693595	0.353084	0.616453	0.858821	0.513567
0.304753	0.843586	0.827458	0.353084	0.648795	0.828984	0.644246
0.304753	0.843586	0.738811	0.353084	0.574682	0.885331	0.677929
0.304753	0.843586	0.867046	0.353084	0.56047	0.792286	0.664102
0.304753	0.843586	0.764906	0.353084	0.55555	0.854611	0.571265
0.304753	0.843586	0.906619	0.353084	0.585159	0.959507	0.656877
0.304753	0.877027	0.0350692	0.298401	0.144809	0.200437	0.16613
0.304753	0.877027	0.442465	0.298401	0.305972	0.72965	0.441834
0.304753	0.877027	0.693595	0.298401	0.616453	0.844994	0.71941
0.304753	0.877027	0.827458	0.298401	0.648795	0.861732	0.757927
0.304753	0.877027	0.738811	0.298401	0.574682	0.870413	0.773001
0.304753	0.877027	0.867046	0.298401	0.56047	0.937727	0.776848
0.304753	0.877027	0.764906	0.298401	0.55555	0.998545	0.765516
0.304753	0.877027	0.906619	0.298401	0.585159	0.935908	0.704751
0.304753	0.986392	0.0350692	0.327227	0.144809	0.225803	0.141371
0.304753	0.986392	0.442465	0.327227	0.305972	0.773157	0.397727
0.304753	0.986392	0.693595	0.327227	0.616453	0.977389	0.626219
0.304753	0.986392	0.827458	0.327227	0.648795	0.941106	0.649295
0.304753	0.986392	0.738811	0.327227	0.574682	0.965225	0.654998
0.304753	0.986392	0.867046	0.327227	0.56047	0.955089	0.601445
0.304753	0.986392	0.764906	0.327227	0.55555	0.988616	0.60532
0.304753	0.986392	0.906619	0.327227	0.585159	1	0.563001
0.394205	0.00640405	0.0350692	0.114436	0.132556	0.117216	0.353666
0.394205	0.00640405	0.442465	0.114436	0.449642	0.13728	0.366162
0.394205	0.00640405	0.693595	0.114436	0.569034	0.124025	0.360371
0.394205	0.00640405	0.827458	0.114436	0.524484	0.120543	0.354667
0.394205	0.00640405	0.738811	0.114436	0.495969	0.119815	0.373041
0.394205	0.00640405	0.867046	0.114436	0.486585	0.124337	0.362287
0.394205	0.00640405	0.764906	0.114436	0.464766	0.140555	0.365552
0.394205	0.00640405	0.906619	0.114436	0.48786	0.153238	0.390761
0.394205	0.205287	0.0350692	0.348561	0.132556	0.175694	0.282349
0.394205	0.205287	0.442465	0.348561	0.449642	0.190196	0.29454
0.394205	0.205287	0.693595	0.348561	0.569034	0.354455	0.313523
0.394205	0.205287	0.827458	0.348561	0.524484	0.34094	0.323363
0.394205	0.205287	0.738811	0.348561	0.495969	0.352479	0.299242
0.394205	0.205287	0.867046	0.348561	0.486585	0.346138	0.327935
0.394205	0.205287	0.764906	0.348561	0.464766	0.352272	0.328152
0.394205	0.205287	0.906619	0.348561	0.48786	0.347489	0.34744
0.394205	0.23787	0.0350692	0.236455	0.132556	0.194615	0.20485
0.394205	0.23787	0.442465	0.236455	0.449642	0.353779	0.213906
0.394205	0.23787	0.693595	0.236455	0.569034	0.434349	0.198668
0.394205	0.23787	0.827458	0.236455	0.524484	0.480663	0.183995
0.394205	0.23787	0.738811	0.236455	0.495969	0.452022	0.172631
0.394205	0.23787	0.867046	0.236455	0.486585	0.443601	0.157262
0.394205	0.23787	0.764906	0.236455	0.464766	0.448124	0.160963
0.394205	0.23787	0.906619	0.236455	0.48786	0.473542	0.161486
0.394205	0.268238	0.0350692	0.180996	0.132556	0.0995946	0.146421
0.394205	0.268238	0.442465	0.180996	0.449642	0.465381	0.0938697
0.394205	0.268238	0.693595	0.180996	0.569034	0.353467	0.0974399
0.394205	0.268238	0.827458	0.180996	0.524484	0.446096	0.102316
0.394205	0.268238	0.738811	0.180996	0.495969	0.451294	0.112896
0.394205	0.268238	0.867046	0.180996	0.486585	0.546159	0.124739
0.394205	0.268238	0.764906	0.180996	0.464766	0.540129	0.137365
0.394205	0.268238	0.906619	0.180996	0.48786	0.594137	0.147466
0.394205	0.698552	0.0350692	0.131658	0.132556	0.141907	0.0934343
0.394205	0.698552	0.442465	0.131658	0.449642	0.571785	0.224269
0.394205	0.698552	0.693595	0.131658	0.569034	0.716135	0.383359
0.394205	0.698552	0.827458	0.131658	0.524484	0.713016	0.37278
0.394205	0.698552	0.738811	0.131658	0.495969	0.73438	0.383925
0.394205	0.698552	0.867046	0.131658	0.486585	0.698825	0.48598
0.394205	0.698552	0.764906	0.131658	0.464766	0.791662	0.540361
0.394205	0.698552	0.906619	0.131658	0.48786	0.791662	0.590038
0.394205	0.843586	0.0350692	0.130882	0.132556	0.187182	0.10249
0.394205	0.843586	0.442465	0.130882	0.449642	0.684946	0.431992
0.394205	0.843586	0.693595	0.130882	0.569034	0.858821	0.525383
0.394205	0.843586	0.827458	0.130882	0.524484	0.828984	0.495515
0.394205	0.843586	0.738811	0.130882	0.495969	0.885331	0.575758
0.394205	0.843586	0.867046	0.130882	0.486585	0.792286	0.571055
0.394205	0.843586	0.764906	0.130882	0.464766	0.854611	0.648903
0.394205	0.843586	0.906619	0.130882	0.48786	0.959507	0.644462
0.394205	0.877027	0.0350692	0.118547	0.132556	0.200437	0.128701
0.394205	0.877027	0.442465	0.118547	0.449642	0.72965	0.419671
0.394205	0.877027	0.693595	0.118547	0.569034	0.844994	0.566614
0.394205	0.877027	0.827458	0.118547	0.524484	0.861732	0.555251
0.394205	0.877027	0.738811	0.118547	0.495969	0.870413	0.556557
0.394205	0.877027	0.867046	0.118547	0.486585	0.937727	0.551942
0.394205	0.877027	0.764906	0.118547	0.464766	0.998545	0.584857
0.394205	0.877027	0.906619	0.118547	0.48786	0.935908	0.547806
0.394205	0.986392	0.0350692	0.148378	0.132556	0.225803	0.152995
0.394205	0.986392	0.442465	0.148378	0.449642	0.773157	0.447884
0.394205	0.986392	0.693595	0.148378	0.569034	0.977389	0.518286
0.394205	0.986392	0.827458	0.148378	0.524484	0.941106	0.508185
0.394205	0.986392	0.738811	0.148378	0.495969	0.965225	0.470568
0.394205	0.986392	0.867046	0.148378	0.486585	0.955089	0.493817
0.394205	0.986392	0.764906	0.148378	0.464766	0.988616	0.451628
0.394205	0.986392	0.906619	0.148378	0.48786	1	0.463602
