# Supplementary material for: Noise-precision tradeoff in predicting combinations of mutations and drugs
Source: PLoS Comput Biol. 2019 May 22;15(5):e1006956. doi: 10.1371/journal.pcbi.1006956 (PMC6548401; doi:10.1371/journal.pcbi.1006956)
Supplement: S1 Data — A zip file containing all datasets used in this paper. (ZIP) [file pcbi.1006956.s002.zip › calcium/calcium_double_RAW264.7/2MA_500_uM_848_100_nM_RW_ECC040304D.txt]

Tab-delimted data for ligand pair 2-Methyl-thio-ATP / Resiquimod (R-848) 
Celltype = RAW 264.7
ExperimentID = ECC040304D
t in seconds, Ca++ concentrations in nM
Adj Ca++ is the change in Ca++ concentration due to ligand

ECC040304D05	2MA 500 uM	848 100 nM	sim
ECC040304D02	2MA 500 uM	HBSS-BSA n/a 	lig1_only
ECC040304D07	2MA 500 uM	HBSS-BSA n/a 	lig1_only
ECC040304D01	HBSS-BSA n/a 	HBSS-BSA n/a 	con

t(ECC040304D05)	Ca++(ECC040304D05)	Adj Ca++(ECC040304D05)	t(ECC040304D02)	Ca++(ECC040304D02)	Adj Ca++(ECC040304D02)	t(ECC040304D07)	Ca++(ECC040304D07)	Adj Ca++(ECC040304D07)	t(ECC040304D01)	Ca++(ECC040304D01)	Adj Ca++(ECC040304D01)
-187.36	2.36	-1.91	-187.84	8.27	-0.12	-187.04	29.00	-2.72	-188.00	0.79	0.00
-184.44	1.03	-0.65	-184.92	5.04	-0.76	-184.13	28.77	-0.36	-185.08	-1.80	0.00
-181.44	1.23	1.57	-181.92	4.24	0.46	-181.13	27.95	0.84	-182.08	-3.82	0.00
-178.45	1.30	1.13	-178.92	4.08	-0.21	-178.13	28.23	0.61	-179.08	-3.31	0.00
-175.45	1.70	0.28	-175.92	4.84	-0.70	-175.13	28.31	-0.56	-176.08	-2.06	0.00
-172.43	1.32	1.64	-172.92	4.98	1.18	-172.11	28.95	1.82	-173.08	-3.80	0.00
-169.44	1.34	-0.11	-169.92	5.11	-0.46	-169.13	28.72	-0.18	-170.08	-2.03	0.00
-166.45	2.07	1.11	-166.92	3.84	-1.24	-166.13	28.20	-0.21	-167.08	-2.52	0.00
-163.45	1.07	-0.25	-163.92	4.60	-0.84	-163.13	27.87	-0.90	-164.08	-2.16	0.00
-160.44	2.09	1.26	-160.92	4.95	-0.00	-160.13	28.90	0.62	-161.08	-2.65	0.00
-157.43	1.21	0.91	-157.92	5.24	0.82	-157.12	27.97	0.22	-158.08	-3.18	0.00
-154.44	1.89	1.44	-154.92	5.40	0.83	-154.13	27.92	0.02	-155.08	-3.03	0.00
-151.44	2.52	0.97	-151.92	4.93	-0.74	-151.13	28.08	-0.92	-152.08	-1.93	0.00
-148.44	1.93	0.87	-148.92	5.49	0.31	-148.13	28.18	-0.33	-149.08	-2.42	0.00
-145.44	2.50	2.31	-145.92	5.40	1.09	-145.13	29.43	1.79	-146.08	-3.29	0.00
-142.43	1.66	1.57	-142.92	4.71	0.50	-142.12	27.52	-0.02	-143.08	-3.39	0.00
-139.44	1.37	1.15	-139.92	4.64	0.30	-139.13	28.23	0.56	-140.08	-3.26	0.00
-136.45	0.85	0.40	-136.92	6.23	1.66	-136.13	28.28	0.38	-137.08	-3.03	0.00
-133.45	2.38	0.75	-133.92	4.98	-0.77	-133.13	28.33	-0.75	-134.08	-1.85	0.00
-130.44	2.59	2.50	-130.92	5.04	0.83	-130.13	27.72	0.18	-131.08	-3.39	0.00
-127.43	0.60	0.46	-127.92	5.45	1.19	-127.12	28.38	0.79	-128.08	-3.34	0.00
-124.44	1.28	1.21	-124.92	5.51	1.32	-124.13	27.87	0.35	-125.08	-3.41	0.00
-121.45	0.98	0.68	-121.92	5.18	0.76	-121.13	29.31	1.56	-122.08	-3.18	0.00
-118.45	1.23	0.09	-118.92	6.01	0.75	-118.13	28.90	0.31	-119.08	-2.34	0.00
-115.45	1.86	0.87	-115.92	5.24	0.13	-115.13	28.66	0.22	-116.08	-2.49	0.00
-112.43	2.34	1.48	-112.92	4.93	-0.05	-112.12	28.43	0.12	-113.08	-2.62	0.00
-109.45	2.00	1.30	-109.92	4.91	0.09	-109.13	28.74	0.59	-110.08	-2.78	0.00
-106.45	1.30	0.85	-106.92	4.62	0.05	-106.13	28.23	0.33	-107.08	-3.03	0.00
-103.45	0.98	-0.06	-103.92	5.71	0.55	-103.13	28.20	-0.29	-104.08	-2.44	0.00
-100.44	1.46	0.58	-100.92	5.98	0.98	-100.13	29.69	1.36	-101.08	-2.60	0.00
-97.43	1.64	0.76	-97.92	5.18	0.18	-97.12	28.69	0.36	-98.08	-2.60	0.00
-94.44	2.09	0.33	-94.92	5.38	-0.50	-94.13	29.64	0.43	-95.08	-1.72	0.00
-91.44	1.84	1.08	-91.92	6.14	1.26	-91.13	28.56	0.35	-92.08	-2.72	0.00
-88.44	1.66	0.19	-88.92	5.71	0.12	-88.13	28.64	-0.28	-89.08	-2.01	0.00
-85.44	1.84	1.03	-85.92	6.21	1.28	-85.13	28.66	0.40	-86.08	-2.67	0.00
-82.43	1.84	0.06	-82.92	6.12	0.22	-82.12	30.59	1.36	-83.08	-1.70	0.00
-79.44	1.16	0.02	-79.92	5.18	-0.08	-79.13	29.49	0.90	-80.08	-2.34	0.00
-76.44	1.57	-0.08	-76.92	6.16	0.39	-76.13	28.10	-1.00	-77.08	-1.83	0.00
-73.44	2.45	0.75	-73.92	5.74	-0.08	-73.13	29.82	0.67	-74.08	-1.78	0.00
-70.44	2.11	1.00	-70.92	5.33	0.10	-70.13	29.20	0.64	-71.08	-2.37	0.00
-67.43	2.00	-0.35	-67.92	6.86	0.39	-67.12	28.79	-1.01	-68.08	-1.13	0.00
-64.44	2.16	1.76	-64.92	5.54	1.02	-64.13	29.25	1.40	-65.08	-3.08	0.00
-61.44	1.43	0.73	-61.92	5.40	0.58	-61.13	29.00	0.85	-62.08	-2.78	0.00
-58.44	1.50	-0.10	-58.92	5.69	-0.03	-58.13	29.54	0.49	-59.08	-1.88	0.00
-55.44	1.95	-0.27	-55.92	5.94	-0.40	-55.13	29.23	-0.44	-56.08	-1.26	0.00
-52.43	2.13	0.76	-52.92	6.01	0.52	-52.11	29.31	0.49	-53.08	-2.11	0.00
-49.44	2.77	0.29	-49.92	7.00	0.40	-49.13	29.87	-0.06	-50.08	-1.00	0.00
-46.44	2.45	0.08	-46.92	7.34	0.85	-46.12	29.85	0.03	-47.08	-1.11	0.00
-43.44	1.95	1.19	-43.92	6.07	1.19	-43.13	28.84	0.63	-44.08	-2.72	0.00
-40.44	2.22	-0.05	-40.92	5.96	-0.43	-40.13	29.13	-0.59	-41.08	-1.21	0.00
-37.43	1.77	-0.66	-37.92	7.18	0.63	-37.12	29.87	-0.01	-38.08	-1.05	0.00
-34.44	3.22	1.28	-34.92	6.37	0.31	-34.13	30.49	1.10	-35.08	-1.54	0.00
-31.44	2.13	-0.97	-31.92	6.01	-1.21	-31.13	29.95	-0.60	-32.08	-0.38	0.00
-28.44	2.41	0.17	-28.92	5.74	-0.62	-28.13	29.92	0.23	-29.08	-1.24	0.00
-25.44	2.36	-0.12	-25.92	6.48	-0.12	-25.12	29.82	-0.11	-26.08	-1.00	0.00
-22.43	1.89	-0.77	-22.92	7.00	0.22	-22.12	29.85	-0.26	-23.08	-0.82	0.00
-19.45	2.20	0.32	-19.93	5.89	-0.11	-19.13	29.59	0.26	-20.08	-1.60	0.00
-16.45	2.32	-0.62	-16.93	6.46	-0.60	-16.13	30.57	0.18	-17.08	-0.54	0.00
-13.45	2.75	-0.01	-13.93	6.52	-0.36	-13.13	29.74	-0.47	-14.08	-0.72	0.00
-10.45	3.00	-0.18	-10.93	7.11	-0.19	-10.13	30.18	-0.45	-11.08	-0.30	0.00
4.64	24.31	19.26	4.16	21.17	12.00	4.96	60.60	28.10	4.00	1.57	0.00
7.60	52.11	47.24	7.12	61.54	52.55	7.91	91.77	59.45	6.96	1.39	0.00
10.60	43.34	39.44	10.12	54.15	46.13	10.91	75.40	44.05	9.96	0.42	0.00
13.59	35.72	32.52	13.12	39.82	32.50	13.91	64.85	34.20	12.96	-0.28	0.00
16.60	34.82	30.45	16.12	33.75	25.26	16.91	63.20	31.38	15.96	0.89	0.00
19.61	32.94	30.05	19.12	32.49	25.48	19.92	63.26	32.92	18.96	-0.59	0.00
22.60	33.76	29.78	22.12	33.10	25.00	22.91	64.43	33.00	21.96	0.50	0.00
25.59	31.68	27.44	25.12	31.95	23.59	25.91	63.56	31.87	24.96	0.76	0.00
28.60	31.97	28.28	28.12	32.69	24.88	28.91	63.14	32.00	27.96	0.21	0.00
31.60	31.26	27.02	31.12	31.54	23.18	31.91	61.91	30.22	30.96	0.76	0.00
34.61	29.73	25.78	34.12	30.12	22.05	34.93	60.45	29.05	33.96	0.47	0.00
37.60	29.88	26.86	37.12	30.35	23.21	37.91	60.31	29.84	36.96	-0.46	0.00
40.60	27.90	24.72	40.12	27.19	19.89	40.91	60.04	29.41	39.96	-0.30	0.00
43.60	26.34	21.74	43.12	28.14	19.42	43.91	57.60	25.55	42.96	1.12	0.00
46.60	26.82	22.97	46.12	28.34	20.37	46.91	56.60	25.30	45.96	0.37	0.00
49.61	24.33	21.18	49.12	27.24	19.97	49.93	56.14	25.54	48.96	-0.33	0.00
52.60	25.90	22.57	52.12	27.21	19.76	52.91	56.58	25.80	51.96	-0.15	0.00
55.60	24.91	21.73	55.12	26.79	19.49	55.91	54.98	24.35	54.96	-0.30	0.00
58.60	25.37	21.81	58.12	26.32	18.64	58.91	54.86	23.85	57.96	0.08	0.00
61.60	23.90	19.82	61.12	25.13	16.93	61.91	54.26	22.73	60.96	0.60	0.00
64.61	23.43	19.55	64.12	25.62	17.62	64.93	53.42	22.09	63.96	0.40	0.00
67.60	22.60	18.80	67.12	26.32	18.40	67.91	52.85	21.60	66.96	0.32	0.00
70.60	22.45	19.33	70.12	24.12	16.88	70.91	53.48	22.91	69.96	-0.36	0.00
73.60	22.12	18.01	73.12	24.88	16.65	73.91	54.23	22.67	72.96	0.63	0.00
76.60	21.62	17.85	76.12	23.92	16.03	76.91	51.71	20.49	75.96	0.29	0.00
79.61	20.08	17.11	79.12	23.80	16.71	79.93	52.22	21.80	78.96	-0.51	0.00
82.60	22.92	18.55	82.12	23.38	14.89	82.91	51.79	19.97	81.96	0.89	0.00
85.60	21.23	17.35	85.12	22.55	14.55	85.91	50.48	19.15	84.96	0.40	0.00
88.60	21.32	17.83	88.12	22.60	14.99	88.91	51.82	20.88	87.96	0.01	0.00
91.60	21.03	17.44	91.12	22.77	15.06	91.91	51.51	20.47	90.96	0.11	0.00
94.61	20.60	16.07	94.12	22.48	13.83	94.93	50.48	18.50	93.96	1.05	0.00
97.60	19.84	15.08	97.12	21.97	13.09	97.91	50.43	18.22	96.96	1.28	0.00
100.60	19.37	14.61	100.12	22.04	13.16	100.91	50.06	17.85	99.96	1.28	0.00
103.60	19.54	14.33	103.12	21.87	12.54	103.91	50.37	17.71	102.96	1.73	0.00
106.60	19.81	14.39	106.12	21.70	12.16	106.91	49.16	16.29	105.96	1.94	0.00
109.61	18.93	14.06	109.12	21.80	12.81	109.92	50.46	18.14	108.96	1.39	0.00
112.60	18.48	13.98	112.12	20.88	12.26	112.91	48.59	16.64	111.96	1.02	0.00
115.60	18.12	12.99	115.12	20.63	11.38	115.91	49.66	17.08	114.96	1.65	0.00
118.60	18.58	14.21	118.12	21.05	12.56	118.91	48.37	16.55	117.96	0.89	0.00
121.60	17.72	14.23	121.12	19.12	11.51	121.91	48.31	17.37	120.96	0.01	0.00
124.61	16.85	13.05	124.12	20.90	12.98	124.93	47.08	15.83	123.96	0.32	0.00
127.60	17.99	13.98	127.12	19.60	11.47	127.91	47.08	15.62	126.96	0.53	0.00
130.60	16.75	13.76	130.12	21.00	13.89	130.91	48.28	17.84	129.96	-0.49	0.00
133.60	18.48	14.58	133.12	20.80	12.78	133.91	48.12	16.77	132.96	0.42	0.00
136.60	17.77	12.33	136.12	21.38	11.82	136.91	46.38	13.49	135.96	1.96	0.00
139.61	17.80	12.67	139.12	20.32	11.07	139.93	47.33	14.75	138.96	1.65	0.00
142.60	18.24	12.51	142.12	20.47	10.62	142.91	47.22	14.04	141.96	2.25	0.00
145.60	17.80	12.91	145.12	19.41	10.40	145.91	47.33	14.99	144.96	1.41	0.00
148.60	16.82	12.03	148.12	18.50	9.59	148.91	47.39	15.15	147.96	1.31	0.00
151.60	17.36	12.99	151.12	18.97	10.48	151.91	46.83	15.01	150.96	0.89	0.00
154.61	17.85	12.91	154.12	19.89	10.83	154.93	45.69	13.30	153.96	1.46	0.00
157.60	17.11	11.98	157.12	19.89	10.64	157.91	47.16	14.58	156.96	1.65	0.00
160.60	15.92	10.35	160.12	19.89	10.20	160.91	46.27	13.25	159.96	2.09	0.00
163.60	17.14	12.30	163.12	19.74	10.78	163.91	46.30	14.01	162.96	1.36	0.00
166.60	15.32	10.58	166.12	18.95	10.09	166.92	45.52	13.33	165.96	1.26	0.00
169.61	16.21	11.61	169.12	19.29	10.57	169.93	45.69	13.64	168.96	1.12	0.00
172.60	16.94	11.55	172.12	19.65	10.14	172.91	46.75	13.91	171.96	1.91	0.00
175.60	16.50	11.92	175.12	18.40	9.70	175.91	47.42	15.39	174.96	1.10	0.00
178.60	16.70	11.34	178.12	20.22	10.74	178.91	45.22	12.41	177.96	1.88	0.00
181.60	18.02	13.28	181.12	20.61	11.75	181.91	45.19	13.00	180.96	1.26	0.00
184.61	15.20	9.84	184.12	19.05	9.57	184.93	46.00	13.19	183.96	1.88	0.00
187.60	15.92	10.40	187.12	18.33	8.69	187.91	45.72	12.75	186.96	2.04	0.00
190.60	16.31	10.74	190.12	19.60	9.91	190.91	45.47	12.45	189.96	2.09	0.00
193.60	16.36	9.79	193.12	18.33	7.64	193.91	45.50	11.48	192.96	3.09	0.00
196.60	15.85	10.28	196.12	18.40	8.71	196.91	45.77	12.75	195.96	2.09	0.00
199.61	15.32	9.67	199.12	18.64	8.87	199.93	45.19	12.09	198.96	2.17	0.00
202.60	15.92	10.71	202.12	18.14	8.81	202.91	44.45	11.79	201.96	1.73	0.00
205.60	15.63	9.85	205.12	18.62	8.72	205.91	45.22	11.99	204.96	2.30	0.00
208.60	16.60	12.00	208.12	18.04	9.32	208.91	46.16	14.11	207.96	1.12	0.00
211.60	15.08	9.72	211.12	18.66	9.18	211.91	45.80	12.99	210.96	1.88	0.00
214.61	15.75	9.81	214.12	19.48	9.42	214.92	44.72	11.33	213.96	2.46	0.00
217.60	15.49	10.73	217.12	19.21	10.33	217.91	44.97	12.76	216.96	1.28	0.00
220.60	15.75	10.96	220.12	18.31	9.40	220.91	46.02	13.78	219.96	1.31	0.00
223.60	15.25	11.01	223.12	19.19	10.83	223.91	43.62	11.93	222.96	0.76	0.00
226.60	14.55	8.87	226.12	18.45	8.65	226.91	45.27	12.14	225.96	2.20	0.00
229.61	14.93	9.65	229.12	18.47	9.07	229.93	44.01	11.28	228.96	1.80	0.00
232.60	15.17	9.47	232.12	18.83	9.01	232.91	45.14	11.99	231.96	2.22	0.00
235.60	14.14	7.52	235.12	18.40	7.66	235.91	46.11	12.04	234.96	3.14	0.00
238.60	15.83	10.75	238.12	19.43	10.23	238.91	46.52	13.99	237.96	1.60	0.00
241.60	15.58	9.14	241.12	18.09	7.53	241.91	45.66	11.77	240.96	2.96	0.00
244.61	15.70	9.15	244.12	18.45	7.78	244.93	43.57	9.57	243.96	3.07	0.00
247.60	15.68	9.71	247.12	17.95	7.86	247.91	44.25	10.83	246.96	2.49	0.00
250.60	15.08	8.98	250.12	19.17	8.95	250.91	45.58	12.03	249.96	2.62	0.00
253.60	16.24	9.69	253.12	18.28	7.61	253.91	45.39	11.39	252.96	3.07	0.00
256.60	15.37	8.98	256.12	19.02	8.51	256.91	44.53	10.69	255.96	2.91	0.00
259.61	15.73	9.42	259.12	18.59	8.16	259.93	45.86	12.10	258.96	2.83	0.00
262.60	16.77	10.28	262.12	18.02	7.41	262.91	44.69	10.75	261.96	3.01	0.00
265.60	16.14	9.81	265.12	17.47	7.02	265.91	46.47	12.69	264.96	2.85	0.00
268.60	15.32	8.17	268.12	18.11	6.84	268.91	46.00	11.40	267.96	3.67	0.00
271.60	15.17	7.36	271.12	18.50	6.57	271.91	45.77	10.51	270.96	4.33	0.00
274.61	14.93	7.25	274.12	19.19	7.39	274.93	45.00	9.87	273.96	4.20	0.00
277.60	16.02	9.50	277.12	17.52	6.88	277.91	44.97	11.00	276.96	3.04	0.00
280.60	14.64	8.12	280.12	19.14	8.50	280.91	45.00	11.03	279.96	3.04	0.00
283.60	15.10	8.50	283.12	19.19	8.47	283.91	44.92	10.87	282.96	3.12	0.00
286.60	16.12	9.15	286.12	18.54	7.45	286.91	45.03	10.61	285.96	3.49	0.00
289.61	14.69	8.20	289.12	19.79	9.18	289.93	46.30	12.36	288.96	3.01	0.00
292.60	15.37	9.01	292.12	19.09	8.61	292.91	44.25	10.44	291.96	2.88	0.00
295.60	15.70	8.52	295.12	19.17	7.87	295.91	44.09	9.46	294.96	3.70	0.00
298.60	15.97	8.84	298.12	19.09	7.84	298.91	45.16	10.58	297.96	3.65	0.00
301.60	15.97	9.69	301.12	17.99	7.59	301.91	45.77	12.04	300.96	2.80	0.00
304.61	15.51	8.01	304.12	18.88	7.26	304.93	45.39	10.44	303.96	4.02	0.00
307.60	16.41	10.26	307.12	18.71	8.44	307.91	45.39	11.79	306.96	2.67	0.00
310.60	15.97	8.50	310.12	18.88	7.29	310.91	45.50	10.58	309.96	3.99	0.00
313.60	15.15	9.87	313.12	18.93	9.53	313.91	46.08	13.35	312.96	1.80	0.00
316.60	15.29	7.69	316.12	19.48	7.76	316.91	44.83	9.78	315.96	4.12	0.00
319.61	14.86	7.63	319.12	20.30	8.95	319.93	45.97	11.29	318.96	3.75	0.00
322.60	16.12	9.39	322.12	19.19	8.34	322.91	45.69	11.51	321.96	3.25	0.00
325.60	16.09	9.47	325.12	18.64	7.90	325.91	44.86	10.79	324.96	3.14	0.00
328.60	15.20	7.99	328.12	19.41	8.08	328.91	45.75	11.09	327.96	3.73	0.00
331.60	15.90	8.62	331.12	19.31	7.91	331.91	45.05	10.32	330.96	3.80	0.00
334.61	15.37	7.93	334.12	19.72	8.16	334.93	46.19	11.30	333.96	3.96	0.00
337.60	16.31	8.36	337.12	20.39	8.32	337.91	45.77	10.37	336.96	4.47	0.00
340.60	15.68	9.08	340.12	20.59	9.87	340.91	46.19	12.14	339.96	3.12	0.00
343.60	15.63	8.21	343.12	20.25	8.71	343.91	46.11	11.24	342.96	3.94	0.00
346.60	15.41	8.20	346.12	19.57	8.24	346.91	46.30	11.64	345.96	3.73	0.00
349.61	15.61	6.73	349.12	19.07	6.07	349.93	44.83	8.50	348.96	5.40	0.00
352.60	16.70	8.99	352.12	20.63	8.80	352.91	46.58	11.42	351.96	4.23	0.00
355.60	15.49	7.68	355.12	20.27	8.34	355.91	46.58	11.32	354.96	4.33	0.00
358.60	16.80	9.70	358.12	19.41	8.19	358.91	45.97	11.42	357.96	3.62	0.00
361.60	16.72	8.93	361.12	20.35	8.44	361.91	45.19	9.95	360.96	4.31	0.00
364.61	16.26	7.81	364.12	20.27	7.70	364.92	45.69	9.79	363.96	4.97	0.00
367.60	16.55	7.73	367.12	18.78	5.84	367.91	46.22	9.95	366.96	5.34	0.00
370.60	16.46	8.35	370.12	19.84	7.61	370.92	46.58	11.02	369.96	4.63	0.00
373.60	16.68	8.68	373.12	20.10	7.98	373.91	45.77	10.32	372.96	4.52	0.00
376.60	17.14	9.41	376.12	19.60	7.75	376.91	45.39	10.21	375.96	4.25	0.00
379.61	15.92	7.31	379.12	20.20	7.47	379.93	46.44	10.38	378.96	5.13	0.00
382.60	16.43	7.85	382.12	19.65	6.95	382.91	46.30	10.27	381.96	5.10	0.00
385.60	16.12	7.43	385.12	19.91	7.10	385.91	47.30	11.16	384.96	5.21	0.00
388.60	16.63	9.48	388.12	20.90	9.63	388.91	46.91	12.31	387.96	3.67	0.00
391.60	15.03	6.84	391.12	20.37	8.06	391.91	46.44	10.80	390.96	4.71	0.00
394.61	16.72	9.33	394.12	20.15	8.64	394.93	47.44	12.60	393.96	3.91	0.00
397.60	17.94	9.67	397.12	21.00	8.61	397.91	46.80	11.08	396.96	4.79	0.00
400.60	16.97	9.50	400.12	20.71	9.12	400.91	46.36	11.44	399.96	3.99	0.00
403.60	15.95	8.11	403.12	20.30	8.34	403.91	46.86	11.57	402.96	4.36	0.00
406.60	17.50	10.69	406.12	20.39	9.46	406.91	46.52	12.26	405.96	3.33	0.00
409.61	16.60	8.02	409.12	20.42	7.72	409.92	46.97	10.94	408.96	5.10	0.00
412.60	17.43	8.90	412.12	20.76	8.11	412.91	47.22	11.24	411.96	5.05	0.00
415.60	16.75	7.98	415.12	20.27	7.38	415.91	47.11	10.89	414.96	5.29	0.00
418.60	17.38	7.89	418.12	21.00	7.39	418.91	45.86	8.92	417.96	6.01	0.00
421.60	17.24	7.32	421.12	20.44	6.40	421.91	46.89	9.52	420.96	6.44	0.00
424.61	16.36	6.79	424.12	20.90	7.21	424.92	47.92	10.90	423.96	6.09	0.00
427.60	17.58	7.82	427.12	21.24	7.36	427.91	46.50	9.29	426.96	6.28	0.00
430.60	17.06	8.58	430.12	21.41	8.81	430.91	46.91	10.98	429.96	5.00	0.00
433.60	17.60	7.65	433.12	20.22	6.15	433.91	47.56	10.16	432.96	6.47	0.00
436.60	16.89	8.09	436.12	21.55	8.63	436.91	46.91	10.66	435.96	5.32	0.00
439.61	17.55	8.22	439.12	21.02	7.57	439.92	46.08	9.30	438.96	5.85	0.00
442.60	16.72	8.69	442.12	20.97	8.82	442.91	47.53	12.05	441.96	4.55	0.00
445.60	17.33	7.62	445.12	21.17	7.34	445.91	46.19	9.03	444.96	6.23	0.00
448.60	18.14	9.42	448.12	20.78	7.94	448.91	47.11	10.94	447.96	5.24	0.00
451.60	17.70	9.06	451.12	20.47	7.71	451.91	47.58	11.49	450.96	5.16	0.00
454.61	17.09	8.90	454.12	22.11	9.80	454.93	46.89	11.25	453.96	4.71	0.00
457.60	17.80	9.64	457.12	20.30	8.02	457.91	47.78	12.17	456.96	4.68	0.00
460.60	18.36	7.71	460.12	21.02	6.25	460.91	47.00	8.90	459.96	7.17	0.00
463.60	17.77	8.84	463.12	20.44	7.39	463.91	47.08	10.70	462.96	5.45	0.00
466.60	17.80	9.14	466.12	21.12	8.34	466.91	46.83	10.72	465.96	5.18	0.00
469.61	18.04	8.98	469.12	22.26	9.08	469.92	47.64	11.13	468.96	5.58	0.00
472.60	18.78	9.66	472.12	20.30	7.06	472.91	47.36	10.79	471.96	5.64	0.00
475.60	18.85	9.44	475.12	21.36	7.83	475.91	48.65	11.79	474.96	5.93	0.00
478.60	18.93	9.76	478.12	20.85	7.56	478.91	48.59	11.97	477.96	5.69	0.00
481.60	17.75	7.78	481.12	21.36	7.27	481.91	47.28	9.86	480.96	6.49	0.00
484.61	18.16	7.33	484.12	22.53	7.58	484.93	47.36	9.08	483.96	7.35	0.00
487.60	18.34	9.28	487.12	20.95	7.77	487.91	47.56	11.05	486.96	5.58	0.00
490.60	18.73	9.67	490.12	21.80	8.62	490.91	49.41	12.90	489.96	5.58	0.00
493.60	18.65	10.12	493.12	22.63	9.98	493.91	48.09	12.11	492.96	5.05	0.00
496.60	18.41	8.27	496.12	22.72	8.46	496.91	48.06	10.47	495.96	6.66	0.00
499.61	17.33	8.10	499.12	22.21	8.86	499.92	47.50	10.82	498.96	5.75	0.00
502.60	19.00	10.73	502.12	20.47	8.08	502.91	49.18	13.46	501.96	4.79	0.00
505.60	19.37	9.45	505.12	21.17	7.13	505.91	47.61	10.24	504.96	6.44	0.00
508.60	18.63	9.99	508.12	22.14	9.38	508.91	47.86	11.77	507.96	5.16	0.00
511.60	18.95	10.05	511.12	20.73	7.71	511.91	48.20	11.85	510.96	5.42	0.00
514.61	18.83	10.38	514.12	21.63	9.06	514.93	48.31	12.41	513.96	4.97	0.00
517.60	19.66	10.54	517.12	21.17	7.93	517.91	48.68	12.11	516.96	5.64	0.00
520.60	19.37	10.25	520.12	22.58	9.34	520.91	48.65	12.08	519.96	5.64	0.00
523.60	19.37	9.42	523.12	21.19	7.12	523.91	48.14	10.74	522.96	6.47	0.00
526.60	18.88	9.55	526.12	22.36	8.91	526.91	48.73	11.95	525.96	5.85	0.00
529.61	18.80	8.83	529.12	22.89	8.80	529.92	47.89	10.47	528.96	6.49	0.00
532.60	19.74	9.55	532.12	21.58	7.27	532.91	49.13	11.49	531.96	6.71	0.00
535.60	19.15	9.18	535.12	22.53	8.44	535.91	48.40	10.98	534.96	6.49	0.00
538.60	19.27	8.87	538.12	20.97	6.45	538.91	49.86	12.01	537.96	6.92	0.00
541.60	18.95	9.81	541.12	22.82	9.56	541.91	49.89	13.30	540.96	5.66	0.00
544.61	18.56	9.04	544.12	22.82	9.18	544.92	48.48	11.51	543.96	6.04	0.00
547.60	18.88	8.21	547.12	22.53	7.74	547.91	49.10	10.98	546.96	7.19	0.00
550.60	19.91	9.29	550.12	21.85	7.11	550.91	48.71	10.64	549.96	7.14	0.00
553.60	18.70	8.11	553.12	23.02	8.31	553.91	48.28	10.24	552.96	7.11	0.00
556.60	19.59	10.34	556.12	22.36	8.99	556.91	50.23	13.53	555.96	5.77	0.00
559.61	18.56	7.97	559.12	21.05	6.34	559.92	47.56	9.52	558.96	7.11	0.00
562.60	20.46	9.89	562.12	23.02	8.33	562.91	48.99	10.97	561.96	7.09	0.00
565.60	19.12	8.69	565.12	23.16	8.61	565.91	48.26	10.38	564.96	6.95	0.00
568.59	20.26	11.28	568.12	23.43	10.33	568.91	48.37	11.94	567.96	5.50	0.00
571.60	19.17	9.52	571.12	22.50	8.73	571.91	48.59	11.49	570.96	6.17	0.00
574.61	18.61	8.02	574.12	22.84	8.13	574.92	49.72	11.68	573.96	7.11	0.00
577.60	19.12	8.72	577.12	23.36	8.84	577.91	49.80	11.95	576.96	6.92	0.00
580.60	19.20	9.39	580.12	22.70	8.77	580.91	48.51	11.25	579.96	6.33	0.00
583.60	19.86	9.86	583.12	23.28	9.16	583.91	50.17	12.72	582.96	6.52	0.00
586.60	19.29	9.18	586.12	23.33	9.10	586.91	47.58	10.02	585.96	6.63	0.00
589.61	19.61	8.45	589.12	22.24	6.96	589.93	48.03	9.42	588.96	7.68	0.00
592.59	19.59	10.04	592.12	22.21	8.54	592.91	49.72	12.72	591.96	6.07	0.00
595.59	19.59	9.75	595.12	23.28	9.32	595.91	48.54	11.25	594.96	6.36	0.00
598.59	18.95	8.95	598.12	23.19	9.07	598.91	48.76	11.31	597.96	6.52	0.00
601.59	19.69	9.80	601.12	23.11	9.10	601.91	49.35	12.01	600.96	6.41	0.00
622.63	33.02	6.98	622.16	38.08	7.92	622.95	64.97	11.48	622.00	22.56	0.00
625.55	25.75	-0.00	625.08	28.96	-0.91	625.86	54.43	1.23	624.92	22.27	0.00
628.55	19.66	-3.16	628.08	22.38	-4.56	628.86	48.20	-2.07	627.92	19.34	0.00
631.55	16.53	-2.05	631.08	19.07	-3.63	631.86	44.42	-1.61	630.92	15.10	0.00
634.55	13.18	-3.03	634.08	17.66	-2.67	634.87	43.81	0.15	633.92	12.73	0.00
637.55	13.32	-0.25	637.08	15.86	-1.83	637.87	41.87	0.85	636.92	10.09	0.00
640.56	12.15	-0.52	640.08	15.67	-1.12	640.87	43.43	3.31	639.92	9.19	0.00
643.55	11.70	-0.11	643.08	15.95	0.02	643.87	40.21	0.95	642.92	8.33	0.00
646.55	12.46	1.17	646.08	13.96	-1.45	646.87	41.49	2.75	645.92	7.81	0.00
649.56	12.68	2.87	649.08	13.89	-0.04	649.87	40.35	3.09	648.92	6.33	0.00
652.55	12.25	2.94	652.08	15.27	1.84	652.87	40.43	3.67	651.92	5.83	0.00
655.56	12.03	3.76	655.08	14.54	2.15	655.87	39.22	3.50	654.92	4.79	0.00
658.56	11.61	1.04	658.08	13.82	-0.87	658.87	40.03	2.01	657.92	7.09	0.00
661.55	11.56	3.69	661.08	13.96	1.97	661.87	39.89	4.57	660.92	4.39	0.00
664.56	10.90	2.61	664.08	14.66	2.25	664.87	40.86	5.12	663.92	4.81	0.00
667.55	11.09	3.83	667.08	14.59	3.21	667.87	39.94	5.23	666.92	3.78	0.00
670.56	11.51	3.99	670.08	13.33	1.69	670.87	40.03	5.06	669.92	4.04	0.00
673.55	10.80	2.51	673.08	15.15	2.74	673.87	40.46	4.72	672.92	4.81	0.00
676.56	12.20	5.10	676.08	14.24	3.02	676.87	39.86	5.31	675.92	3.62	0.00
679.56	11.61	3.45	679.08	14.33	2.05	679.87	38.71	3.10	678.92	4.68	0.00
682.56	12.44	5.45	682.08	14.59	3.48	682.87	40.03	5.59	681.92	3.51	0.00
685.55	12.01	5.91	685.08	14.94	4.72	685.87	40.11	6.56	684.92	2.62	0.00
688.55	11.28	4.21	688.08	14.64	3.45	688.87	40.67	6.15	687.92	3.59	0.00
691.56	11.87	4.29	691.08	15.29	3.59	691.87	39.92	4.89	690.92	4.10	0.00
694.56	11.73	4.42	694.08	14.47	3.04	694.87	40.21	5.45	693.92	3.83	0.00
697.56	11.96	4.99	697.08	13.63	2.54	697.87	40.84	6.42	696.92	3.49	0.00
700.56	12.51	5.81	700.08	13.98	3.16	700.87	40.35	6.20	699.92	3.22	0.00
703.56	13.15	4.99	703.08	14.82	2.54	703.87	41.14	5.53	702.92	4.68	0.00
706.56	12.61	5.91	706.08	14.80	3.98	706.87	40.65	6.50	705.92	3.22	0.00
709.56	12.51	5.41	709.08	14.43	3.21	709.87	40.13	5.58	708.92	3.62	0.00
712.56	13.83	5.70	712.08	14.52	2.27	712.87	41.87	6.29	711.92	4.65	0.00
715.56	11.96	4.33	715.08	15.08	3.33	715.87	41.30	6.22	714.92	4.15	0.00
718.56	13.59	5.99	718.08	14.90	3.18	718.87	41.30	6.25	717.92	4.12	0.00
721.56	13.25	6.10	721.08	14.92	3.65	721.87	41.08	6.48	720.92	3.67	0.00
724.56	13.04	5.89	724.08	16.50	5.23	724.87	41.49	6.89	723.92	3.67	0.00
727.56	14.14	6.43	727.08	14.57	2.74	727.87	41.43	6.27	726.92	4.23	0.00
730.56	13.18	6.48	730.08	14.87	4.05	730.87	41.98	7.83	729.92	3.22	0.00
733.55	14.21	6.74	733.08	15.08	3.49	733.87	41.00	6.08	732.92	3.99	0.00
736.55	13.78	6.68	736.08	14.99	3.77	736.87	41.68	7.13	735.92	3.62	0.00
739.55	15.12	8.47	739.08	15.62	4.85	739.87	41.84	7.74	738.92	3.17	0.00
742.56	14.09	6.49	742.08	16.24	4.52	742.87	42.12	7.07	741.92	4.12	0.00
745.56	13.23	6.10	745.08	15.32	4.07	745.87	42.72	8.14	744.92	3.65	0.00
748.55	14.02	7.00	748.08	15.29	4.15	748.87	42.03	7.56	747.92	3.54	0.00
751.56	13.90	7.01	751.08	15.08	4.07	751.87	43.04	8.70	750.92	3.41	0.00
754.56	14.09	7.23	754.08	15.13	4.15	754.87	42.93	8.62	753.92	3.38	0.00
757.56	15.10	8.37	757.08	15.79	4.94	757.87	43.13	8.95	756.92	3.25	0.00
760.56	14.40	7.12	760.08	15.93	4.53	760.87	43.29	8.56	759.92	3.80	0.00
763.56	14.21	7.03	763.08	15.01	3.71	763.87	41.49	6.86	762.92	3.70	0.00
766.56	14.02	7.11	766.08	15.06	4.03	766.87	42.85	8.49	765.92	3.43	0.00
769.55	14.59	7.01	769.08	15.18	3.48	769.87	42.61	7.58	768.92	4.10	0.00
772.55	14.71	7.00	772.08	16.19	4.36	772.87	42.55	7.39	771.92	4.23	0.00
775.55	14.83	7.73	775.08	15.65	4.43	775.87	43.18	8.63	774.92	3.62	0.00
778.56	14.21	7.90	778.08	15.58	5.15	778.87	43.40	9.64	777.92	2.83	0.00
781.56	15.46	8.52	781.08	15.81	4.75	781.87	44.17	9.78	780.92	3.46	0.00
784.56	15.90	8.56	784.08	16.31	4.85	784.87	42.63	7.84	783.92	3.86	0.00
787.56	14.38	8.15	787.08	16.17	5.82	787.87	44.06	10.38	786.92	2.75	0.00
790.56	14.74	6.53	790.08	16.38	4.05	790.87	43.35	7.69	789.92	4.73	0.00
793.56	15.70	8.31	793.08	16.47	4.96	793.87	44.14	9.30	792.92	3.91	0.00
796.56	14.71	7.72	796.08	15.86	4.75	796.87	43.51	9.07	795.92	3.51	0.00
799.56	14.91	8.07	799.08	16.71	5.75	799.87	44.25	9.96	798.92	3.36	0.00
802.56	15.41	9.13	802.08	17.54	7.14	802.87	43.46	9.73	801.92	2.80	0.00
805.56	16.02	9.53	805.08	16.59	5.98	805.87	44.67	10.73	804.92	3.01	0.00
808.56	16.24	8.85	808.08	17.09	5.58	808.87	44.20	9.36	807.92	3.91	0.00
811.56	15.58	8.90	811.08	16.38	5.58	811.87	43.40	9.27	810.92	3.20	0.00
814.56	15.61	7.53	814.08	16.19	3.99	814.87	43.04	7.51	813.92	4.60	0.00
817.56	15.73	9.00	817.08	17.07	6.22	817.87	43.51	9.33	816.92	3.25	0.00
820.55	15.97	9.19	820.08	16.92	6.02	820.87	44.31	10.08	819.92	3.30	0.00
823.55	16.16	8.19	823.08	16.69	4.60	823.87	44.36	8.94	822.92	4.49	0.00
826.56	16.26	9.64	826.08	16.83	6.09	826.87	43.95	9.88	825.92	3.14	0.00
829.56	15.80	7.93	829.08	16.19	4.20	829.87	45.00	9.68	828.92	4.39	0.00
832.56	16.58	8.90	832.08	18.02	6.22	832.87	43.70	8.57	831.92	4.20	0.00
835.55	15.95	9.01	835.08	18.09	7.03	835.87	43.65	9.26	834.92	3.46	0.00
838.56	16.07	8.79	838.08	15.70	4.30	838.87	44.56	9.83	837.92	3.80	0.00
841.56	15.97	9.21	841.08	18.09	7.21	841.87	45.19	10.98	840.92	3.28	0.00
844.56	16.31	9.66	844.08	16.90	6.13	844.87	45.05	10.95	843.92	3.17	0.00
847.56	16.24	9.01	847.08	17.73	6.38	847.87	43.92	9.24	846.92	3.75	0.00
850.56	16.19	9.06	850.08	17.69	6.44	850.87	44.12	9.54	849.92	3.65	0.00
853.56	16.16	9.48	853.08	16.78	5.98	853.87	44.12	9.99	852.92	3.20	0.00
856.55	15.97	7.84	856.08	17.78	5.53	856.87	44.75	9.17	855.92	4.65	0.00
859.55	16.38	7.21	859.08	17.45	4.16	859.87	45.72	9.10	858.92	5.69	0.00
862.55	17.58	10.64	862.08	18.26	7.20	862.87	45.00	10.61	861.92	3.46	0.00
865.56	16.65	8.25	865.08	17.04	4.52	865.87	45.77	9.92	864.92	4.92	0.00
868.56	16.09	6.81	868.08	17.42	4.02	868.87	45.44	8.71	867.92	5.80	0.00
871.56	15.61	7.58	871.08	17.09	4.94	871.87	45.55	10.07	870.92	4.55	0.00
874.56	16.92	8.04	874.08	17.57	4.57	874.87	45.08	8.75	873.92	5.40	0.00
877.56	16.26	7.75	877.08	17.69	5.06	877.87	44.67	8.71	876.92	5.03	0.00
880.56	16.29	7.25	880.08	17.16	4.00	880.87	44.97	8.48	879.92	5.56	0.00
883.56	17.14	7.51	883.08	18.02	4.27	883.87	45.63	8.55	882.92	6.15	0.00
886.55	15.63	7.42	886.08	18.02	5.69	886.87	44.39	8.73	885.92	4.73	0.00
889.56	17.06	7.83	889.08	18.23	4.88	889.87	45.91	9.23	888.92	5.75	0.00
892.56	17.43	8.50	892.08	17.09	4.04	892.87	46.38	10.00	891.92	5.45	0.00
895.56	17.09	7.97	895.08	18.31	5.07	895.87	45.63	9.06	894.92	5.64	0.00
898.56	16.89	9.92	898.08	17.69	6.60	898.87	45.44	11.02	897.92	3.49	0.00
901.56	17.67	10.12	901.08	18.11	6.44	901.87	45.47	10.47	900.92	4.07	0.00
904.56	17.87	9.68	904.08	18.71	6.40	904.87	46.22	10.58	903.92	4.71	0.00
907.55	17.85	9.40	907.08	18.42	5.85	907.87	46.27	10.37	906.92	4.97	0.00
910.56	18.58	8.90	910.08	18.45	4.65	910.87	46.19	9.06	909.92	6.20	0.00
913.56	17.11	9.51	913.08	18.59	6.87	913.87	46.69	11.64	912.92	4.12	0.00
916.56	17.97	9.04	916.08	18.42	5.37	916.87	46.97	10.59	915.92	5.45	0.00
919.56	17.97	9.17	919.08	17.61	4.69	919.87	45.86	9.61	918.92	5.32	0.00
922.56	17.33	7.41	922.08	18.19	4.15	922.87	46.02	8.65	921.92	6.44	0.00
925.56	17.38	9.65	925.08	18.83	6.98	925.87	47.05	11.87	924.92	4.25	0.00
928.56	17.72	9.91	928.08	19.07	7.14	928.87	46.05	10.79	927.92	4.33	0.00
931.56	18.19	9.02	931.08	18.78	5.49	931.87	45.83	9.21	930.92	5.69	0.00
934.56	16.38	7.40	934.08	18.28	5.18	934.87	46.47	10.04	933.92	5.50	0.00
937.55	18.02	9.04	937.08	18.97	5.87	937.87	46.52	10.09	936.92	5.50	0.00
940.55	18.68	9.43	940.08	19.19	5.82	940.86	47.28	10.58	939.92	5.77	0.00
943.55	17.92	10.77	943.08	18.50	7.23	943.87	46.19	11.59	942.92	3.67	0.00
946.55	18.95	10.58	946.08	19.14	6.65	946.87	46.80	10.98	945.92	4.89	0.00
949.56	17.70	8.98	949.08	19.24	6.40	949.87	46.38	10.21	948.92	5.24	0.00
952.55	18.26	8.69	952.08	18.88	5.19	952.87	44.72	7.70	951.92	6.09	0.00
955.56	17.65	7.94	955.08	18.86	5.03	955.87	45.77	8.61	954.92	6.23	0.00
958.55	17.21	8.20	958.08	18.57	5.44	958.87	47.00	10.54	957.92	5.53	0.00
961.56	18.31	8.63	961.08	19.14	5.34	961.87	46.44	9.31	960.92	6.20	0.00
964.56	18.63	10.07	964.08	19.91	7.23	964.87	47.84	11.83	963.92	5.08	0.00
967.56	18.73	9.91	967.08	19.89	6.95	967.87	47.33	11.06	966.92	5.34	0.00
970.56	18.07	9.11	970.08	19.89	6.81	970.87	47.00	10.59	969.92	5.48	0.00
973.56	18.51	9.58	973.08	19.12	6.07	973.87	46.41	10.03	972.92	5.45	0.00
976.56	17.41	8.96	976.08	19.14	6.57	976.87	47.64	11.74	975.92	4.97	0.00
979.56	18.53	8.72	979.08	18.47	4.54	979.87	45.66	8.40	978.92	6.33	0.00
982.56	18.73	10.22	982.08	18.50	5.87	982.87	48.00	12.04	981.92	5.03	0.00
985.56	17.94	8.55	985.08	19.43	5.92	985.87	46.00	9.16	984.92	5.91	0.00
988.55	18.41	8.52	988.08	19.89	5.88	988.87	47.70	10.36	987.92	6.41	0.00
991.56	19.15	9.68	991.08	18.90	5.31	991.87	48.20	11.28	990.92	5.99	0.00
994.56	18.58	9.62	994.08	20.78	7.70	994.87	47.81	11.40	993.92	5.48	0.00
997.56	18.07	6.86	997.08	19.17	3.84	997.87	47.86	9.20	996.92	7.73	0.00
1000.56	18.48	8.67	1000.08	18.83	4.90	1000.87	47.56	10.30	999.92	6.33	0.00
1003.56	18.16	8.99	1003.08	20.03	6.74	1003.87	47.84	11.22	1002.92	5.69	0.00
1006.55	17.85	7.66	1006.08	20.37	6.06	1006.87	47.61	9.97	1005.92	6.71	0.00
1009.56	18.58	10.37	1009.08	18.95	6.62	1009.87	46.19	10.53	1008.92	4.73	0.00
1012.55	18.53	8.39	1012.08	20.59	6.33	1012.87	47.00	9.41	1011.92	6.66	0.00
1015.56	18.19	8.91	1015.08	19.62	6.22	1015.87	46.27	9.54	1014.92	5.80	0.00
1018.56	18.80	8.80	1018.08	18.95	4.83	1018.87	47.50	10.05	1017.92	6.52	0.00
1021.56	18.73	8.22	1021.08	18.81	4.18	1021.87	47.89	9.93	1020.92	7.03	0.00
1024.55	19.59	9.94	1024.08	20.73	6.96	1024.87	48.54	11.44	1023.92	6.17	0.00
1027.55	18.78	9.50	1027.08	20.20	6.80	1027.87	46.58	9.85	1026.92	5.80	0.00
1030.55	18.61	9.65	1030.08	20.08	7.00	1030.87	48.45	12.04	1029.92	5.48	0.00
1033.55	19.15	9.44	1033.08	18.50	4.67	1033.87	47.28	10.12	1032.92	6.23	0.00
1036.56	19.39	9.52	1036.08	20.22	6.23	1036.87	47.19	9.87	1035.92	6.39	0.00
1039.56	19.15	9.98	1039.08	20.10	6.81	1039.87	46.52	9.90	1038.92	5.69	0.00
1042.56	19.15	9.82	1042.08	20.08	6.63	1042.87	48.28	11.50	1041.92	5.85	0.00
1045.55	18.43	8.13	1045.08	19.84	5.42	1045.87	46.63	8.88	1044.92	6.82	0.00
1048.55	19.71	9.01	1048.08	20.18	5.36	1048.87	48.28	10.13	1047.92	7.22	0.00
1051.55	19.47	8.45	1051.08	19.26	4.12	1051.87	47.95	9.48	1050.92	7.54	0.00
1054.55	19.94	10.34	1054.08	19.36	5.64	1054.87	47.67	10.62	1053.92	6.12	0.00
1057.56	19.71	9.55	1057.08	19.53	5.25	1057.87	47.33	9.72	1056.92	6.68	0.00
1060.56	18.95	8.92	1060.08	19.02	4.87	1060.87	46.89	9.41	1059.92	6.55	0.00
1063.56	20.26	9.99	1063.08	20.37	5.98	1063.87	47.98	10.26	1062.92	6.79	0.00
1066.56	19.17	9.33	1066.08	18.97	5.01	1066.87	48.17	10.88	1065.92	6.36	0.00
1069.55	18.43	9.45	1069.08	19.74	6.64	1069.87	46.72	10.29	1068.92	5.50	0.00
1072.55	18.78	8.27	1072.08	19.69	5.06	1072.87	46.52	8.56	1071.92	7.03	0.00
1075.56	19.42	9.07	1075.08	19.72	5.25	1075.87	49.07	11.27	1074.92	6.87	0.00
1078.56	19.47	9.50	1078.08	19.26	5.17	1078.87	48.09	10.67	1077.92	6.49	0.00
1081.56	20.28	9.80	1081.08	20.18	5.58	1081.87	47.70	9.77	1080.92	7.00	0.00
1084.56	19.84	9.06	1084.08	21.38	6.48	1084.87	48.00	9.77	1083.92	7.30	0.00
1087.55	20.18	9.72	1087.08	20.85	6.27	1087.87	48.59	10.68	1086.92	6.98	0.00
1090.55	20.33	8.85	1090.08	19.96	4.36	1090.86	48.23	9.30	1089.92	8.00	0.00
1093.56	18.68	8.81	1093.08	20.51	6.52	1093.87	47.19	9.87	1092.92	6.39	0.00
1096.55	19.10	8.62	1096.08	18.86	4.26	1096.87	47.70	9.77	1095.92	7.00	0.00
1099.55	19.76	10.11	1099.08	20.68	6.91	1099.87	48.28	11.18	1098.92	6.17	0.00
1102.55	19.74	10.46	1102.08	19.62	6.22	1102.87	48.71	11.98	1101.92	5.80	0.00
1105.56	19.34	7.40	1105.08	20.71	4.65	1105.87	48.85	9.46	1104.92	8.46	0.00
1108.55	19.27	7.73	1108.08	20.59	4.93	1108.87	48.62	9.63	1107.92	8.06	0.00
1111.55	20.26	9.10	1111.08	20.42	5.14	1111.86	49.52	10.91	1110.92	7.68	0.00
1114.55	19.71	7.06	1114.08	20.35	3.58	1114.86	48.34	8.24	1113.92	9.17	0.00
1117.55	18.97	9.45	1117.08	20.22	6.58	1117.86	47.67	10.70	1116.92	6.04	0.00
1120.55	20.26	8.91	1120.08	20.15	4.68	1120.87	49.35	10.55	1119.92	7.87	0.00
1123.55	20.33	10.03	1123.08	19.84	5.42	1123.87	48.51	10.76	1122.92	6.82	0.00
1126.56	19.61	9.69	1126.08	20.27	6.23	1126.87	49.13	11.76	1125.92	6.44	0.00
1129.56	19.17	7.82	1129.08	21.36	5.89	1129.87	49.18	10.38	1128.92	7.87	0.00
1132.55	19.05	6.38	1132.08	20.71	3.92	1132.86	47.81	7.69	1131.92	9.19	0.00
1135.55	20.01	9.74	1135.08	21.02	6.63	1135.87	49.35	11.63	1134.92	6.79	0.00
1138.55	19.96	7.07	1138.08	21.38	4.37	1138.86	50.20	9.86	1137.92	9.41	0.00
1141.56	19.89	8.00	1141.08	21.55	5.54	1141.87	48.87	9.53	1140.92	8.41	0.00
1144.55	19.57	9.27	1144.08	20.71	6.29	1144.87	49.49	11.74	1143.92	6.82	0.00
1147.55	19.49	7.63	1147.08	21.34	5.36	1147.87	48.90	9.59	1146.92	8.38	0.00
1150.55	20.38	9.60	1150.08	20.54	5.64	1150.87	49.04	10.81	1149.92	7.30	0.00
1153.55	20.90	10.12	1153.08	20.32	5.42	1153.87	50.00	11.77	1152.92	7.30	0.00
1156.55	20.23	9.29	1156.08	20.71	5.65	1156.87	48.56	10.17	1155.92	7.46	0.00
1159.55	20.18	8.67	1159.08	21.29	5.66	1159.87	48.90	9.94	1158.92	8.03	0.00
1162.55	20.75	8.75	1162.08	20.85	4.73	1162.87	48.73	9.28	1161.92	8.52	0.00
1165.56	19.89	9.49	1165.08	21.36	6.84	1165.87	48.79	10.94	1164.92	6.92	0.00
1168.55	20.01	8.15	1168.08	21.82	5.84	1168.86	48.09	8.78	1167.92	8.38	0.00
1171.55	20.26	8.97	1171.08	20.71	5.30	1171.87	48.34	9.60	1170.92	7.81	0.00
1174.55	20.36	8.20	1174.08	20.95	4.67	1174.87	48.82	9.21	1173.92	8.68	0.00
1177.55	19.84	7.49	1177.08	21.19	4.72	1177.87	48.96	9.16	1176.92	8.87	0.00
1180.55	20.08	9.00	1180.08	20.90	5.70	1180.87	50.14	11.61	1179.92	7.60	0.00
1183.55	20.68	9.90	1183.08	22.14	7.24	1183.86	49.64	11.41	1182.92	7.30	0.00
1186.55	20.68	9.33	1186.08	22.50	7.03	1186.86	49.95	11.15	1185.92	7.87	0.00
1189.56	21.23	10.99	1189.08	21.82	7.46	1189.87	49.41	11.72	1188.92	6.76	0.00
1192.56	20.78	10.46	1192.08	22.09	7.65	1192.87	50.12	12.35	1191.92	6.84	0.00
1195.55	20.65	10.17	1195.08	22.02	7.42	1195.87	49.35	11.42	1194.92	7.00	0.00
1198.55	21.20	9.26	1198.08	20.08	4.02	1198.87	50.00	10.61	1197.92	8.46	0.00
1201.55	20.78	8.49	1201.08	22.14	5.73	1201.86	48.56	8.82	1200.92	8.81	0.00
1204.55	20.85	10.85	1204.08	21.65	7.53	1204.87	50.06	12.61	1203.92	6.52	0.00
1207.55	20.68	9.85	1207.08	21.51	6.56	1207.87	48.34	10.06	1206.92	7.35	0.00
1210.55	20.13	8.95	1210.08	21.87	6.57	1210.87	49.16	10.53	1209.92	7.70	0.00
1213.55	21.05	9.62	1213.08	20.80	5.25	1213.86	49.58	10.70	1212.92	7.95	0.00
1216.55	21.50	9.67	1216.08	22.09	6.14	1216.86	49.72	10.44	1215.92	8.35	0.00
1219.55	20.93	9.04	1219.08	22.04	6.03	1219.87	49.32	9.98	1218.92	8.41	0.00
