# Supplementary material for: Noise-precision tradeoff in predicting combinations of mutations and drugs
Source: PLoS Comput Biol. 2019 May 22;15(5):e1006956. doi: 10.1371/journal.pcbi.1006956 (PMC6548401; doi:10.1371/journal.pcbi.1006956)
Supplement: S1 Data — A zip file containing all datasets used in this paper. (ZIP) [file pcbi.1006956.s002.zip › calcium/calcium_double_RAW264.7/2MA_500_uM_848_100_nM_RW_ECC040310H.txt]

Tab-delimted data for ligand pair 2-Methyl-thio-ATP / Resiquimod (R-848) 
Celltype = RAW 264.7
ExperimentID = ECC040310H
t in seconds, Ca++ concentrations in nM
Adj Ca++ is the change in Ca++ concentration due to ligand

ECC040310H03	2MA 500 uM	848 100 nM	sim
ECC040310H07	2MA 500 uM	HBSS-BSA n/a 	lig1_only
ECC040310H01	HBSS-BSA n/a 	HBSS-BSA n/a 	con
ECC040310H12	HBSS-BSA n/a 	HBSS-BSA n/a 	con

t(ECC040310H03)	Ca++(ECC040310H03)	Adj Ca++(ECC040310H03)	t(ECC040310H07)	Ca++(ECC040310H07)	Adj Ca++(ECC040310H07)	t(ECC040310H01)	Ca++(ECC040310H01)	Adj Ca++(ECC040310H01)	t(ECC040310H12)	Ca++(ECC040310H12)	Adj Ca++(ECC040310H12)
-229.69	20.38	11.38	-229.06	17.71	8.71	-230.00	9.75	0.75	-228.28	8.25	-0.75
-226.73	18.75	10.07	-226.10	17.79	9.11	-227.04	9.56	0.88	-225.31	7.80	-0.88
-223.73	19.50	11.37	-223.10	17.51	9.38	-224.04	9.11	0.97	-222.31	7.16	-0.97
-220.73	19.46	10.57	-220.10	18.89	10.00	-221.04	9.88	0.99	-219.30	7.90	-0.99
-217.73	20.34	11.33	-217.10	18.49	9.48	-218.04	9.38	0.37	-216.31	8.64	-0.37
-214.73	19.07	9.65	-214.10	18.73	9.31	-215.04	10.48	1.06	-213.31	8.36	-1.06
-211.72	20.49	10.00	-211.10	17.94	7.46	-212.04	11.12	0.63	-210.31	9.85	-0.63
-208.73	19.74	9.63	-208.10	19.32	9.21	-209.04	10.48	0.37	-207.31	9.74	-0.37
-205.72	19.07	9.21	-205.10	18.93	9.06	-206.04	10.98	1.12	-204.30	8.75	-1.12
-202.73	19.70	8.98	-202.10	18.77	8.05	-203.04	11.44	0.72	-201.31	9.99	-0.72
-199.73	19.70	9.33	-199.10	19.08	8.71	-200.04	11.49	1.12	-198.31	9.24	-1.12
-196.72	19.50	8.88	-196.10	20.55	9.94	-197.04	11.21	0.60	-195.31	10.02	-0.60
-193.72	20.18	9.34	-193.10	18.93	8.09	-194.04	11.99	1.15	-192.31	9.70	-1.14
-190.73	20.65	9.02	-190.10	19.28	7.65	-191.04	13.24	1.61	-189.29	10.02	-1.61
-187.73	19.70	8.90	-187.10	19.32	8.53	-188.04	12.45	1.65	-186.32	9.14	-1.65
-184.73	20.26	8.91	-184.10	19.72	8.37	-185.04	12.64	1.29	-183.32	10.06	-1.29
-181.72	20.45	9.68	-181.10	18.57	7.80	-182.04	12.04	1.27	-180.31	9.49	-1.28
-178.72	19.94	8.47	-178.10	19.99	8.51	-179.04	12.18	0.71	-177.31	10.77	-0.71
-175.72	20.81	9.69	-175.10	19.12	8.00	-176.04	12.78	1.66	-174.30	9.46	-1.66
-172.73	21.29	10.42	-172.10	18.96	8.10	-173.04	12.27	1.40	-171.32	9.46	-1.40
-169.73	20.89	9.72	-169.10	20.27	9.10	-170.04	12.78	1.61	-168.31	9.56	-1.61
-166.73	20.38	9.10	-166.10	19.56	8.28	-167.04	11.81	0.54	-165.31	10.74	-0.54
-163.72	20.45	8.60	-163.10	19.20	7.35	-164.04	13.43	1.58	-162.31	10.27	-1.58
-160.72	20.53	8.90	-160.10	20.03	8.40	-161.04	12.68	1.04	-159.29	10.59	-1.04
-157.73	20.41	8.97	-157.10	19.28	7.84	-158.04	12.78	1.34	-156.31	10.10	-1.34
-154.73	20.89	9.36	-154.10	20.23	8.70	-155.04	12.96	1.43	-153.31	10.10	-1.43
-151.73	21.09	9.61	-151.10	19.87	8.39	-152.04	13.29	1.81	-150.32	9.67	-1.81
-148.73	21.53	10.32	-148.10	20.79	9.58	-149.04	12.22	1.01	-147.32	10.20	-1.01
-145.73	21.25	9.68	-145.10	20.67	9.10	-146.04	12.73	1.16	-144.30	10.42	-1.15
-142.72	20.97	8.56	-142.10	20.35	7.95	-143.04	14.50	2.09	-141.31	10.31	-2.10
-139.73	20.73	8.75	-139.10	20.51	8.53	-140.04	12.87	0.89	-138.31	11.09	-0.89
-136.73	20.45	8.91	-136.10	20.55	9.02	-137.04	13.19	1.65	-135.31	9.88	-1.65
-133.72	21.17	9.18	-133.10	21.18	9.18	-134.04	12.68	0.68	-132.31	11.31	-0.69
-130.72	22.05	9.90	-130.10	20.11	7.96	-131.04	13.24	1.09	-129.30	11.06	-1.09
-127.73	21.13	9.07	-127.10	20.79	8.73	-128.04	13.94	1.88	-126.31	10.17	-1.88
-124.73	22.17	10.30	-124.10	20.23	8.36	-125.04	13.19	1.31	-123.31	10.56	-1.31
-121.73	21.21	9.07	-121.10	20.67	8.53	-122.04	14.08	1.94	-120.31	10.20	-1.94
-118.73	21.93	9.89	-118.10	20.79	8.75	-119.04	13.80	1.77	-117.31	10.27	-1.77
-115.72	20.73	8.50	-115.10	20.11	7.88	-116.04	13.84	1.61	-114.30	10.63	-1.60
-112.72	22.41	9.71	-112.10	20.39	7.69	-113.04	14.45	1.75	-111.31	10.95	-1.75
-109.73	22.09	9.64	-109.10	20.99	8.54	-110.04	14.08	1.63	-108.31	10.81	-1.63
-106.73	21.13	8.92	-106.10	20.43	8.22	-107.04	13.43	1.22	-105.31	10.99	-1.22
-103.73	21.37	9.12	-103.10	20.83	8.58	-104.04	14.12	1.87	-102.31	10.38	-1.87
-100.73	22.73	10.44	-100.10	20.59	8.29	-101.04	13.24	0.95	-99.30	11.35	-0.95
-97.73	22.49	10.15	-97.10	20.95	8.61	-98.04	13.98	1.64	-96.32	10.70	-1.64
-94.73	22.61	10.57	-94.10	20.07	8.04	-95.04	13.05	1.02	-93.31	11.02	-1.02
-91.72	22.21	9.87	-91.10	21.26	8.92	-92.04	13.33	0.99	-90.31	11.35	-0.99
-88.73	21.45	9.19	-88.10	21.62	9.36	-89.04	13.57	1.31	-87.31	10.95	-1.31
-85.73	21.77	9.10	-85.10	20.75	8.08	-86.04	13.89	1.22	-84.30	11.45	-1.22
-82.73	21.89	8.73	-82.10	21.22	8.06	-83.04	14.40	1.24	-81.32	11.92	-1.24
-79.73	22.53	9.84	-79.10	21.46	8.77	-80.04	14.22	1.53	-78.31	11.17	-1.53
-76.73	22.21	9.14	-76.10	21.46	8.39	-77.04	14.64	1.57	-75.32	11.49	-1.58
-73.73	21.93	9.13	-73.10	20.83	8.03	-74.04	14.54	1.74	-72.32	11.06	-1.74
-70.73	22.45	8.53	-70.10	21.38	7.46	-71.04	15.67	1.75	-69.30	12.17	-1.75
-67.73	23.49	9.95	-67.10	22.02	8.48	-68.04	14.50	0.96	-66.32	12.57	-0.96
-64.73	22.81	9.58	-64.10	20.95	7.72	-65.04	15.01	1.78	-63.32	11.45	-1.78
-61.73	20.89	7.64	-61.10	21.90	8.64	-62.04	15.06	1.81	-60.32	11.45	-1.80
-58.73	22.17	9.21	-58.10	21.30	8.34	-59.04	14.08	1.12	-57.32	11.85	-1.12
-55.73	22.29	8.72	-55.10	21.22	7.65	-56.04	15.29	1.72	-54.30	11.85	-1.72
-52.73	21.89	8.16	-52.10	20.83	7.10	-53.04	14.96	1.23	-51.32	12.49	-1.24
4.32	37.32	20.09	4.94	43.85	26.62	4.00	17.60	0.37	5.73	16.86	-0.37
7.29	69.88	53.38	7.92	67.97	51.48	6.98	17.08	0.59	8.71	15.91	-0.58
10.29	62.04	45.95	10.93	53.23	37.14	9.98	16.70	0.61	11.72	15.47	-0.62
13.29	45.57	29.45	13.92	41.42	25.30	12.98	16.98	0.86	14.70	15.25	-0.87
16.31	38.18	22.75	16.94	36.01	20.58	15.98	15.24	-0.19	17.72	15.62	0.19
19.29	35.90	19.48	19.92	34.47	18.05	18.98	17.41	0.99	20.71	15.43	-0.99
22.29	33.86	18.04	22.92	34.73	18.91	21.98	16.32	0.50	23.71	15.32	-0.50
25.29	33.52	17.34	25.92	34.77	18.59	24.98	17.41	1.22	26.71	14.96	-1.23
28.29	33.40	17.52	28.92	35.41	19.52	27.98	16.70	0.81	29.71	15.07	-0.81
31.31	32.76	17.37	31.94	33.46	18.07	30.98	16.14	0.75	32.72	14.63	-0.76
34.29	32.43	16.66	34.92	33.92	18.15	33.98	16.84	1.07	35.71	14.70	-1.07
37.30	32.85	17.16	37.92	33.84	18.15	36.98	16.65	0.95	38.71	14.74	-0.96
40.29	32.64	16.66	40.92	32.86	16.88	39.98	16.32	0.34	41.71	15.65	-0.33
43.29	32.68	17.23	43.92	32.57	17.12	42.98	16.51	1.07	44.71	14.38	-1.06
46.31	31.00	15.48	46.94	31.94	16.42	45.98	16.56	1.04	47.72	14.49	-1.03
49.29	31.80	15.84	49.92	33.33	17.36	48.98	16.42	0.46	50.70	15.51	-0.46
52.29	30.75	14.15	52.92	32.53	15.93	51.98	17.55	0.95	53.71	15.65	-0.95
55.29	31.46	15.77	55.92	32.19	16.49	54.98	16.98	1.29	56.71	14.41	-1.29
58.29	31.38	15.19	58.92	33.67	17.48	57.98	17.46	1.27	59.71	14.92	-1.27
61.31	31.38	14.99	61.94	32.07	15.68	60.98	17.60	1.21	62.72	15.18	-1.21
64.29	30.54	14.34	64.92	32.57	16.37	63.98	17.51	1.31	65.71	14.89	-1.31
67.29	30.88	14.61	67.92	31.77	15.50	66.98	17.17	0.91	68.71	15.36	-0.91
70.29	31.13	14.86	70.92	33.03	16.76	69.98	17.65	1.38	71.71	14.89	-1.38
73.29	31.59	15.61	73.92	31.35	15.37	72.98	17.22	1.24	74.71	14.74	-1.24
76.31	30.92	14.37	76.94	33.03	16.48	75.98	17.88	1.33	77.72	15.22	-1.33
79.29	30.09	13.86	79.92	32.32	16.09	78.98	17.13	0.90	80.70	15.32	-0.91
82.29	30.29	14.32	82.92	31.39	15.43	81.98	16.75	0.79	83.70	15.18	-0.79
85.29	30.04	14.19	85.92	31.44	15.60	84.98	16.37	0.53	86.71	15.32	-0.53
88.29	30.79	14.63	88.92	31.77	15.61	87.98	17.79	1.63	89.70	14.52	-1.64
91.31	30.42	14.52	91.94	30.56	14.65	90.98	16.70	0.79	92.72	15.11	-0.79
94.29	31.34	15.00	94.92	30.81	14.47	93.98	17.60	1.27	95.70	15.07	-1.27
97.29	29.67	12.39	97.92	30.98	13.70	96.98	18.69	1.41	98.70	15.87	-1.41
100.29	28.80	12.65	100.92	30.23	14.08	99.98	17.08	0.93	101.70	15.22	-0.93
103.29	30.33	13.61	103.92	31.35	14.63	102.98	17.60	0.88	104.70	15.84	-0.88
106.31	30.04	14.05	106.94	30.52	14.53	105.98	16.80	0.81	107.72	15.18	-0.81
109.29	29.67	12.75	109.92	30.73	13.80	108.98	18.12	1.20	110.71	15.73	-1.20
112.29	29.88	13.05	112.92	30.43	13.60	111.98	18.26	1.43	113.71	15.40	-1.43
115.29	29.17	12.61	115.92	30.73	14.17	114.98	16.89	0.33	116.71	16.24	-0.32
118.29	29.21	11.96	118.92	31.23	13.98	117.98	18.93	1.68	119.71	15.58	-1.67
121.31	29.59	12.83	121.94	30.52	13.76	120.98	17.79	1.03	122.72	15.73	-1.03
124.29	30.00	14.11	124.92	30.81	14.92	123.98	16.56	0.67	125.71	15.22	-0.67
127.29	28.97	11.76	127.92	30.06	12.85	126.98	19.17	1.96	128.71	15.25	-1.96
130.29	29.88	13.41	130.92	30.43	13.96	129.98	16.84	0.38	131.71	16.09	-0.38
133.29	30.25	13.43	133.92	30.23	13.41	132.98	16.89	0.07	134.71	16.75	-0.07
136.31	30.25	13.00	136.94	30.14	12.89	135.98	18.31	1.05	137.72	16.20	-1.05
139.30	29.25	12.75	139.92	29.98	13.48	138.98	17.46	0.96	140.71	15.54	-0.96
142.29	28.84	12.53	142.92	30.35	14.04	141.98	17.27	0.96	143.71	15.36	-0.95
145.30	30.42	14.01	145.92	29.64	13.23	144.98	17.51	1.10	146.71	15.32	-1.09
148.30	28.68	11.86	148.92	29.94	13.12	147.98	17.88	1.06	149.71	15.76	-1.06
151.31	30.17	12.71	151.94	29.85	12.39	150.98	18.31	0.85	152.72	16.61	-0.85
154.29	29.88	12.72	154.92	29.77	12.61	153.98	18.88	1.72	155.71	15.43	-1.73
157.29	29.59	12.83	157.92	29.02	12.26	156.98	17.32	0.56	158.71	16.20	-0.56
160.29	29.25	13.03	160.92	30.43	14.21	159.98	17.08	0.86	161.71	15.36	-0.86
163.29	28.92	12.49	163.92	30.14	13.71	162.98	17.13	0.70	164.70	15.73	-0.70
166.31	28.97	11.98	166.94	30.10	13.11	165.98	18.45	1.46	167.72	15.54	-1.45
169.29	29.67	13.38	169.92	29.73	13.44	168.98	17.22	0.93	170.70	15.36	-0.93
172.29	29.71	12.87	172.92	30.60	13.76	171.98	18.22	1.38	173.71	15.47	-1.37
175.29	28.43	11.77	175.92	28.77	12.11	174.98	17.36	0.70	176.71	15.95	-0.71
178.29	29.46	11.93	178.92	29.48	11.95	177.98	18.65	1.11	179.71	16.42	-1.11
181.31	28.30	11.96	181.94	29.60	13.27	180.98	17.60	1.27	182.72	15.07	-1.27
184.29	28.26	10.96	184.92	30.56	13.25	183.98	18.74	1.43	185.71	15.87	-1.44
187.29	28.63	12.01	187.92	29.44	12.82	186.98	17.69	1.07	188.71	15.54	-1.08
190.29	28.47	10.99	190.92	29.85	12.37	189.98	18.65	1.17	191.70	16.31	-1.17
193.29	30.46	12.88	193.92	28.53	10.95	192.98	18.69	1.11	194.71	16.46	-1.12
196.31	29.01	12.23	196.94	30.52	13.73	195.98	17.84	1.05	197.72	15.73	-1.05
199.29	29.71	12.69	199.92	28.77	11.75	198.98	17.69	0.67	200.71	16.35	-0.67
202.29	29.25	12.06	202.92	29.52	12.33	201.98	17.98	0.79	203.71	16.39	-0.80
205.29	29.84	12.19	205.92	28.90	11.25	204.98	18.84	1.19	206.70	16.46	-1.19
208.29	30.00	12.66	208.92	29.40	12.05	207.98	18.45	1.11	209.71	16.24	-1.11
211.31	28.59	10.54	211.94	28.90	10.85	210.98	18.79	0.74	212.72	17.31	-0.74
214.30	29.92	12.47	214.92	29.56	12.11	213.98	18.12	0.67	215.71	16.79	-0.66
217.29	28.63	10.95	217.92	29.31	11.63	216.98	19.12	1.44	218.71	16.24	-1.44
220.29	29.01	11.78	220.92	29.73	12.50	219.98	18.26	1.03	221.71	16.20	-1.03
223.29	30.13	13.11	223.92	28.24	11.22	222.98	17.65	0.63	224.71	16.39	-0.63
226.31	28.14	10.91	226.94	29.52	12.29	225.98	18.07	0.84	227.72	16.39	-0.84
229.29	28.55	10.98	229.92	29.11	11.54	228.98	18.31	0.74	230.71	16.83	-0.74
232.29	29.17	12.48	232.92	29.98	13.29	231.98	17.41	0.71	233.71	15.98	-0.71
235.29	29.59	11.46	235.92	29.64	11.52	234.98	19.46	1.34	236.70	16.79	-1.34
238.29	29.92	11.56	238.92	29.35	10.99	237.98	19.27	0.91	239.71	17.45	-0.91
241.31	29.79	11.60	241.94	30.23	12.04	240.98	19.98	1.79	242.72	16.39	-1.80
244.30	29.92	12.09	244.92	29.77	11.94	243.98	18.98	1.15	245.71	16.68	-1.15
247.29	30.33	12.23	247.92	29.15	11.05	246.98	19.41	1.31	248.71	16.79	-1.31
250.29	28.63	11.25	250.92	29.23	11.85	249.98	17.98	0.60	251.70	16.79	-0.59
253.29	28.97	11.04	253.92	30.77	12.84	252.98	19.50	1.57	254.70	16.35	-1.57
256.31	28.84	11.32	256.94	30.23	12.71	255.98	18.55	1.03	257.72	16.50	-1.02
259.30	30.17	11.76	259.92	30.27	11.86	258.98	18.93	0.52	260.71	17.90	-0.52
262.29	29.96	11.95	262.92	30.43	12.42	261.98	19.12	1.11	263.71	16.90	-1.11
265.29	30.17	12.62	265.92	30.31	12.75	264.98	18.50	0.95	266.70	16.61	-0.95
268.29	29.79	11.47	268.92	30.73	12.41	267.98	19.22	0.90	269.70	17.42	-0.90
271.31	30.17	12.02	271.94	30.35	12.20	270.98	18.69	0.54	272.72	17.60	-0.55
274.29	29.67	10.98	274.92	30.06	11.36	273.98	19.94	1.25	275.71	17.45	-1.25
277.29	29.75	11.43	277.92	28.57	10.25	276.98	19.55	1.23	278.70	17.09	-1.23
280.29	29.46	11.44	280.92	29.73	11.71	279.98	18.60	0.58	281.71	17.45	-0.57
283.29	29.75	12.15	283.92	30.43	12.83	282.98	18.41	0.81	284.71	16.79	-0.81
286.31	29.84	11.46	286.94	29.64	11.27	285.98	19.41	1.04	287.72	17.34	-1.04
289.29	29.96	11.62	289.92	29.81	11.46	288.98	19.31	0.96	290.70	17.38	-0.96
292.29	30.04	11.68	292.92	29.48	11.12	291.98	19.27	0.91	293.70	17.45	-0.91
295.30	29.63	10.43	295.92	29.64	10.44	294.98	20.51	1.31	296.71	17.90	-1.30
298.29	29.96	11.30	298.92	29.52	10.86	297.98	19.98	1.32	299.71	17.34	-1.32
301.31	31.04	12.33	301.94	28.61	9.90	300.98	20.08	1.37	302.72	17.34	-1.37
304.29	29.88	10.41	304.92	30.02	10.55	303.98	20.75	1.28	305.71	18.19	-1.28
307.29	29.79	11.41	307.92	29.27	10.89	306.98	18.79	0.41	308.71	17.97	-0.41
310.29	30.96	12.00	310.92	30.10	11.14	309.98	19.70	0.73	311.71	18.23	-0.73
313.30	30.54	11.90	313.92	29.81	11.17	312.98	19.27	0.63	314.71	18.01	-0.63
316.31	30.00	12.09	316.94	29.19	11.28	315.98	18.45	0.54	317.72	17.38	-0.54
319.29	30.13	11.44	319.92	29.44	10.75	318.98	19.70	1.01	320.71	17.68	-1.01
322.29	31.29	13.04	322.92	30.10	11.86	321.98	19.55	1.30	323.71	16.94	-1.30
325.30	29.96	10.38	325.92	31.23	11.65	324.98	20.22	0.64	326.71	18.94	-0.64
328.30	30.83	11.41	328.92	29.69	10.28	327.98	20.75	1.34	329.71	18.08	-1.34
331.31	30.33	11.16	331.94	30.27	11.11	330.98	20.32	1.16	332.73	18.01	-1.15
334.29	30.13	10.83	334.92	30.77	11.47	333.98	20.32	1.02	335.71	18.27	-1.03
337.29	30.46	11.14	337.92	30.31	10.99	336.98	20.56	1.24	338.70	18.08	-1.24
340.29	30.00	10.90	340.92	29.52	10.42	339.98	20.13	1.03	341.71	18.08	-1.02
343.30	30.29	11.78	343.92	29.11	10.60	342.98	19.27	0.76	344.71	17.75	-0.76
346.31	30.17	10.54	346.94	30.43	10.80	345.98	20.99	1.36	347.72	18.27	-1.36
349.30	31.63	12.43	349.92	30.14	10.94	348.98	20.13	0.93	350.71	18.27	-0.93
352.29	31.29	12.48	352.92	30.56	11.75	351.98	19.36	0.55	353.70	18.27	-0.54
355.29	30.67	11.69	355.92	29.89	10.91	354.98	19.74	0.75	356.70	18.23	-0.75
358.29	30.00	10.60	358.92	30.89	11.49	357.98	20.27	0.87	359.71	18.53	-0.87
361.31	30.67	11.12	361.94	30.93	11.38	360.98	21.04	1.49	362.72	18.05	-1.50
364.29	30.25	10.77	364.92	29.81	10.33	363.98	20.51	1.03	365.71	18.45	-1.03
367.29	30.38	11.46	367.92	29.81	10.89	366.98	20.13	1.21	368.71	17.71	-1.21
370.29	31.80	12.19	370.92	30.56	10.95	369.98	20.51	0.90	371.71	18.71	-0.90
373.29	30.25	9.83	373.92	30.31	9.89	372.98	21.38	0.96	374.70	19.46	-0.96
376.31	30.58	11.34	376.94	30.89	11.66	375.98	19.79	0.55	377.72	18.68	-0.55
379.29	31.21	11.66	379.92	30.35	10.80	378.98	21.28	1.73	380.71	17.82	-1.73
382.29	31.00	11.32	382.92	30.27	10.59	381.98	19.79	0.11	383.71	19.57	-0.11
385.29	30.71	11.65	385.92	31.02	11.96	384.98	20.37	1.31	386.71	17.75	-1.31
388.29	30.92	11.49	388.92	30.43	11.00	387.98	20.90	1.46	389.71	17.97	-1.46
391.31	30.96	10.77	391.94	30.77	10.58	390.98	21.62	1.43	392.72	18.75	-1.44
394.30	31.67	11.44	394.92	31.19	10.96	393.98	21.67	1.44	395.71	18.79	-1.44
397.30	30.83	9.71	397.92	30.89	9.77	396.98	22.59	1.47	398.71	19.64	-1.48
400.29	30.63	11.01	400.92	30.81	11.19	399.98	20.41	0.79	401.71	18.83	-0.79
403.29	32.05	12.54	403.92	30.14	10.64	402.98	20.22	0.71	404.71	18.79	-0.71
406.31	30.58	10.28	406.94	30.18	9.88	405.98	21.14	0.84	407.72	19.46	-0.84
409.30	31.59	11.25	409.92	30.98	10.64	408.98	21.57	1.23	410.71	19.12	-1.22
412.29	31.25	11.30	412.92	31.69	11.75	411.98	20.99	1.04	413.71	18.90	-1.05
415.30	31.29	10.62	415.92	31.02	10.36	414.98	21.76	1.10	416.71	19.57	-1.09
418.29	30.79	9.24	418.92	30.81	9.26	417.98	23.03	1.48	419.71	20.06	-1.49
421.31	32.43	12.00	421.94	30.10	9.67	420.98	21.96	1.53	422.73	18.90	-1.53
424.29	31.59	11.17	424.92	31.31	10.89	423.98	21.47	1.05	425.70	19.38	-1.04
427.30	32.51	12.23	427.92	31.14	10.87	426.98	21.09	0.82	428.71	19.46	-0.81
430.30	31.00	11.07	430.92	29.89	9.96	429.98	20.66	0.73	431.71	19.20	-0.73
433.29	31.25	11.36	433.92	30.98	11.09	432.98	21.33	1.44	434.71	18.45	-1.44
436.31	31.46	10.86	436.94	32.19	11.58	435.98	22.05	1.45	437.72	19.16	-1.45
439.29	31.13	10.58	439.92	31.19	10.64	438.98	22.01	1.46	440.70	19.09	-1.46
442.29	31.29	10.72	442.92	31.19	10.62	441.98	21.72	1.15	443.70	19.42	-1.15
445.29	32.09	11.63	445.92	31.39	10.93	444.98	21.28	0.82	446.71	19.64	-0.82
448.29	30.63	10.09	448.92	30.77	10.23	447.98	21.91	1.38	449.70	19.16	-1.38
451.31	31.71	10.41	451.94	31.31	10.01	450.98	21.57	0.27	452.72	21.03	-0.27
454.29	33.06	12.61	454.92	30.68	10.23	453.98	21.38	0.93	455.71	19.53	-0.92
457.29	31.88	11.40	457.92	30.48	10.00	456.98	22.10	1.62	458.70	18.86	-1.62
460.29	32.09	11.87	460.92	31.27	11.05	459.98	20.94	0.72	461.70	19.50	-0.72
463.29	31.80	10.71	463.92	31.86	10.77	462.98	21.96	0.88	464.70	20.21	-0.88
466.31	32.51	11.75	466.94	31.14	10.38	465.98	21.43	0.67	467.72	20.09	-0.67
469.29	31.17	10.46	469.92	32.61	11.90	468.98	21.14	0.43	470.71	20.28	-0.43
472.29	31.76	11.66	472.92	31.86	11.75	471.98	21.09	0.98	473.71	19.12	-0.98
475.29	31.84	11.32	475.92	32.23	11.71	474.98	21.43	0.91	476.71	19.61	-0.91
478.29	32.30	12.14	478.92	31.77	11.61	477.98	21.67	1.52	479.71	18.64	-1.52
481.31	32.17	10.97	481.94	31.27	10.07	480.98	22.49	1.29	482.72	19.91	-1.29
484.30	32.01	10.39	484.92	31.19	9.57	483.98	22.88	1.26	485.71	20.36	-1.26
487.29	32.34	11.86	487.92	31.77	11.29	486.98	21.33	0.84	488.71	19.64	-0.84
490.30	33.23	12.04	490.92	31.48	10.29	489.98	22.05	0.86	491.71	20.32	-0.87
493.29	32.22	11.46	493.92	31.69	10.94	492.98	21.72	0.96	494.71	19.79	-0.96
496.31	32.22	12.07	496.94	32.19	12.04	495.98	21.33	1.18	497.72	18.97	-1.18
499.29	32.38	11.01	499.92	30.89	9.52	498.98	22.05	0.68	500.71	20.69	-0.68
502.29	32.22	11.02	502.92	31.94	10.74	501.98	22.64	1.44	503.71	19.76	-1.44
505.29	31.67	11.18	505.92	31.35	10.86	504.98	21.57	1.07	506.71	19.42	-1.07
508.30	33.65	12.35	508.92	31.23	9.93	507.98	22.54	1.24	509.71	20.06	-1.24
511.31	32.01	10.17	511.94	32.86	11.02	510.98	22.49	0.65	512.72	21.18	-0.66
514.29	32.55	11.40	514.92	32.57	11.42	513.98	22.69	1.54	515.71	19.61	-1.54
517.29	32.68	11.34	517.92	32.11	10.77	516.98	22.73	1.39	518.71	19.94	-1.39
520.30	32.38	11.48	520.92	32.57	11.66	519.98	21.38	0.47	521.71	20.43	-0.48
523.29	32.34	10.71	523.92	32.02	10.39	522.98	22.73	1.10	524.71	20.54	-1.09
526.31	32.85	11.06	526.94	32.91	11.12	525.98	22.59	0.80	527.72	20.99	-0.80
529.29	33.19	11.80	529.92	31.52	10.14	528.98	22.49	1.11	530.70	20.28	-1.10
532.29	32.85	11.51	532.92	32.57	11.23	531.98	22.59	1.25	533.70	20.09	-1.25
535.29	32.51	10.77	535.92	33.08	11.34	534.98	22.44	0.71	536.70	21.03	-0.70
538.29	33.02	11.46	538.92	32.65	11.09	537.98	22.39	0.83	539.70	20.73	-0.83
541.31	33.19	11.44	541.94	32.82	11.07	540.98	22.88	1.13	542.72	20.62	-1.13
544.29	33.10	11.35	544.92	32.53	10.78	543.98	23.37	1.62	545.71	20.13	-1.62
547.29	33.06	11.08	547.92	31.48	9.50	546.98	22.59	0.61	548.70	21.37	-0.61
550.29	33.69	12.36	550.92	31.56	10.23	549.98	22.59	1.27	551.70	20.06	-1.27
553.29	32.01	10.94	553.92	32.02	10.96	552.98	21.96	0.89	554.70	20.17	-0.89
556.31	33.86	12.45	556.94	32.28	10.87	555.98	22.35	0.94	557.72	20.47	-0.94
559.30	33.48	11.76	559.92	31.98	10.27	558.98	22.78	1.07	560.71	20.65	-1.07
562.29	32.89	11.25	562.92	32.70	11.06	561.98	23.22	1.58	563.71	20.06	-1.58
565.30	32.22	10.39	565.92	31.81	9.98	564.98	22.93	1.10	566.71	20.73	-1.10
568.29	33.86	12.60	568.92	32.32	11.06	567.98	22.20	0.94	569.71	20.32	-0.94
571.31	33.61	12.34	571.94	31.90	10.63	570.98	21.96	0.69	572.72	20.58	-0.69
574.30	33.06	11.04	574.92	33.37	11.34	573.98	23.51	1.49	575.71	20.54	-1.48
577.29	33.35	11.43	577.92	32.91	10.99	576.98	23.56	1.64	578.71	20.28	-1.64
580.30	33.52	11.92	580.92	32.36	10.75	579.98	22.93	1.32	581.71	20.28	-1.32
583.30	32.47	10.18	583.92	33.29	11.00	582.98	23.17	0.88	584.71	21.41	-0.88
586.31	34.20	11.87	586.94	33.50	11.16	585.98	23.71	1.38	587.72	20.96	-1.38
589.29	33.52	11.24	589.92	32.02	9.74	588.98	23.12	0.84	590.71	21.44	-0.84
592.29	33.65	11.68	592.92	31.98	10.01	591.98	22.83	0.86	593.70	21.11	-0.86
595.29	33.40	10.71	595.92	33.03	10.34	594.98	23.85	1.16	596.70	21.52	-1.17
598.29	33.82	11.79	598.92	31.98	9.95	597.98	23.27	1.23	599.70	20.80	-1.23
601.31	32.89	10.52	601.94	32.23	9.85	600.98	23.27	0.89	602.72	21.48	-0.89
620.31	45.03	11.18	620.94	42.04	8.19	620.00	34.73	0.88	621.75	32.98	-0.88
623.28	37.06	5.47	623.90	37.64	6.05	622.96	34.22	2.63	624.69	28.96	-2.63
626.28	34.12	5.14	626.91	34.77	5.79	625.96	30.91	1.93	627.70	27.05	-1.93
629.27	30.75	3.94	629.91	31.60	4.79	628.96	28.95	2.14	630.70	24.67	-2.14
632.27	30.75	5.14	632.91	30.56	4.95	631.96	27.40	1.79	633.69	23.83	-1.79
635.27	28.68	4.11	635.90	30.23	5.66	634.96	25.87	1.30	636.71	23.26	-1.30
638.27	29.46	5.74	638.90	30.06	6.34	637.96	24.64	0.92	639.69	22.80	-0.92
641.28	28.55	4.74	641.91	30.27	6.46	640.96	25.23	1.42	642.70	22.39	-1.42
644.27	29.25	4.38	644.91	29.89	5.02	643.96	26.06	1.19	645.69	23.68	-1.19
647.27	28.43	5.07	647.91	29.02	5.66	646.96	23.95	0.59	648.69	22.77	-0.59
650.27	29.38	5.33	650.91	29.48	5.43	649.96	25.52	1.47	651.71	22.58	-1.47
653.27	28.14	3.60	653.91	28.11	3.57	652.96	25.82	1.28	654.69	23.26	-1.28
656.28	28.84	4.73	656.91	29.52	5.41	655.96	24.74	0.62	657.70	23.49	-0.62
659.27	29.96	6.66	659.91	30.43	7.13	658.96	24.59	1.29	660.69	22.01	-1.29
662.27	28.55	6.28	662.90	29.48	7.21	661.96	22.30	0.03	663.69	22.24	-0.03
665.27	28.30	5.27	665.91	29.73	6.70	664.96	24.10	1.07	666.71	21.97	-1.07
668.28	29.50	6.20	668.91	30.77	7.47	667.96	23.76	0.46	669.69	22.84	-0.46
671.28	30.04	6.71	671.92	29.89	6.56	670.96	24.05	0.72	672.70	22.61	-0.72
674.28	30.29	5.60	674.91	29.44	4.75	673.96	25.82	1.13	675.69	23.56	-1.13
677.28	30.46	7.11	677.91	30.77	7.42	676.96	24.39	1.04	678.69	22.31	-1.04
680.27	30.00	6.05	680.91	30.64	6.69	679.96	24.69	0.74	681.72	23.22	-0.73
683.28	30.33	7.11	683.91	31.73	8.51	682.96	24.39	1.17	684.69	22.05	-1.17
686.28	29.67	6.11	686.91	30.56	6.99	685.96	24.44	0.88	687.70	22.69	-0.88
689.28	30.25	6.24	689.90	31.35	7.34	688.96	24.64	0.63	690.69	23.37	-0.64
692.28	30.63	6.93	692.91	30.48	6.78	691.96	23.85	0.15	693.69	23.56	-0.14
695.28	30.75	6.98	695.91	31.27	7.50	694.96	24.54	0.77	696.72	22.99	-0.78
698.28	31.46	7.48	698.90	31.86	7.88	697.96	25.13	1.14	699.69	22.84	-1.14
701.28	30.67	5.94	701.91	30.60	5.87	700.96	24.83	0.10	702.70	24.63	-0.10
704.28	30.38	7.11	704.90	31.56	8.29	703.96	24.39	1.12	705.69	22.16	-1.11
707.27	30.79	6.82	707.91	31.73	7.76	706.96	24.83	0.86	708.69	23.11	-0.86
710.27	31.76	7.85	710.90	32.07	8.16	709.96	24.98	1.07	711.72	22.84	-1.07
713.28	30.96	7.59	713.90	31.81	8.43	712.96	24.74	1.36	714.69	22.01	-1.36
716.28	32.34	8.22	716.91	33.16	9.04	715.96	25.47	1.35	717.70	22.77	-1.35
719.27	31.50	7.50	719.90	32.36	8.36	718.96	25.03	1.04	720.69	22.96	-1.04
722.27	31.55	7.61	722.90	32.74	8.80	721.96	23.85	-0.09	723.69	24.02	0.08
725.28	31.21	6.30	725.91	31.94	7.03	724.96	25.57	0.66	726.71	24.25	-0.66
728.27	31.29	7.18	728.90	32.99	8.89	727.96	25.03	0.93	729.69	23.18	-0.93
731.28	32.43	8.05	731.91	32.82	8.44	730.96	24.93	0.55	732.70	23.83	-0.55
734.28	31.96	7.72	734.90	32.74	8.50	733.96	25.03	0.79	735.69	23.45	-0.79
737.27	32.22	8.38	737.90	33.12	9.28	736.96	24.69	0.85	738.69	22.99	-0.85
740.27	32.68	7.73	740.90	33.67	8.73	739.96	25.18	0.23	741.71	24.71	-0.23
743.27	32.38	7.64	743.90	33.20	8.46	742.96	26.26	1.52	744.69	23.22	-1.52
746.28	33.02	8.66	746.91	32.44	8.08	745.96	24.20	-0.16	747.70	24.52	0.16
749.27	32.85	8.26	749.90	32.95	8.36	748.96	25.92	1.33	750.69	23.26	-1.33
752.27	32.72	8.24	752.90	34.05	9.57	751.96	24.93	0.45	753.69	24.02	-0.46
755.28	32.09	6.95	755.90	33.46	8.32	754.96	26.31	1.16	756.72	23.98	-1.16
758.28	33.02	7.80	758.90	33.46	8.24	757.96	26.26	1.04	759.69	24.17	-1.05
761.28	32.47	7.56	761.91	33.03	8.12	760.96	25.57	0.66	762.70	24.25	-0.66
764.27	32.97	8.11	764.90	33.37	8.51	763.96	25.42	0.57	765.69	24.29	-0.57
767.28	32.17	7.54	767.90	33.88	9.25	766.96	24.98	0.35	768.69	24.29	-0.34
770.28	32.26	7.35	770.90	33.33	8.42	769.96	25.52	0.61	771.71	24.29	-0.62
773.28	32.85	7.62	773.90	33.75	8.52	772.96	26.02	0.79	774.69	24.44	-0.79
776.28	32.60	7.28	776.91	34.01	8.68	775.96	26.02	0.70	777.70	24.63	-0.70
779.28	32.72	7.43	779.90	34.39	9.11	778.96	26.21	0.93	780.69	24.36	-0.93
782.28	33.90	8.91	782.90	33.92	8.94	781.96	25.42	0.44	783.69	24.55	-0.43
785.28	33.35	8.19	785.90	34.86	9.70	784.96	26.11	0.95	786.72	24.21	-0.95
788.28	33.27	8.69	788.90	34.09	9.51	787.96	25.42	0.84	789.69	23.75	-0.84
791.28	33.99	8.62	791.91	34.01	8.64	790.96	26.26	0.89	792.70	24.48	-0.89
794.28	33.35	7.85	794.90	35.20	9.70	793.96	25.87	0.37	795.69	25.13	-0.37
797.28	32.93	7.81	797.90	33.92	8.80	796.96	25.72	0.60	798.69	24.52	-0.60
800.28	33.27	7.99	800.90	33.92	8.64	799.96	27.20	1.91	801.71	23.37	-1.91
803.28	32.97	6.94	803.90	34.39	8.36	802.96	27.20	1.17	804.69	24.86	-1.17
806.28	32.93	7.54	806.91	34.22	8.83	805.96	25.77	0.38	807.70	25.01	-0.38
809.27	33.99	8.52	809.90	34.81	9.34	808.96	26.16	0.69	810.69	24.78	-0.69
812.27	35.05	9.44	812.90	34.86	9.25	811.96	26.21	0.60	813.69	25.01	-0.60
815.27	34.50	9.09	815.90	34.64	9.23	814.96	25.97	0.55	816.71	24.86	-0.55
818.28	34.75	9.27	818.90	33.75	8.27	817.96	26.61	1.12	819.69	24.36	-1.12
821.28	33.99	8.27	821.91	33.84	8.12	820.96	26.26	0.54	822.70	25.17	-0.55
824.27	33.02	7.79	824.90	35.24	10.01	823.96	25.57	0.34	825.69	24.90	-0.34
827.27	33.52	8.67	827.90	34.13	9.28	826.96	24.20	-0.66	828.68	25.51	0.66
830.27	34.80	9.43	830.90	34.35	8.98	829.96	26.11	0.74	831.71	24.63	-0.74
833.27	34.20	9.00	833.90	33.71	8.51	832.96	26.31	1.11	834.69	24.10	-1.10
836.28	32.97	7.13	836.91	34.56	8.72	835.96	26.51	0.67	837.70	25.17	-0.67
839.27	34.75	9.31	839.90	35.58	10.14	838.96	25.82	0.38	840.69	25.05	-0.39
842.28	34.12	8.85	842.90	34.73	9.46	841.96	25.18	-0.09	843.69	25.36	0.09
845.28	34.88	8.90	845.90	35.28	9.30	844.96	27.25	1.27	846.71	24.71	-1.27
848.27	34.12	8.06	848.90	35.24	9.19	847.96	26.91	0.86	849.69	25.20	-0.86
851.28	33.82	7.41	851.91	35.54	9.13	850.96	27.80	1.39	852.70	25.01	-1.39
854.28	33.31	7.42	854.90	35.24	9.35	853.96	26.81	0.92	855.69	24.97	-0.92
857.28	35.09	8.96	857.90	34.47	8.34	856.96	26.56	0.43	858.69	25.70	-0.43
860.28	34.37	8.39	860.90	35.45	9.47	859.96	26.91	0.93	861.72	25.05	-0.93
863.28	34.41	8.18	863.91	34.64	8.41	862.96	27.10	0.87	864.69	25.36	-0.87
866.28	34.16	7.80	866.91	35.88	9.52	865.96	27.25	0.89	867.70	25.47	-0.89
869.27	33.82	7.01	869.90	34.77	7.96	868.96	27.95	1.14	870.69	25.67	-1.14
872.27	34.29	8.03	872.90	34.69	8.43	871.96	27.20	0.94	873.69	25.32	-0.94
875.28	34.54	9.11	875.90	34.13	8.70	874.96	25.92	0.49	876.71	24.94	-0.49
878.28	33.90	7.19	878.90	34.81	8.10	877.96	27.95	1.24	879.69	25.47	-1.24
881.28	34.97	8.01	881.91	35.54	8.58	880.96	27.75	0.79	882.70	26.17	-0.79
884.28	34.33	7.66	884.90	34.73	8.06	883.96	27.75	1.08	885.69	25.59	-1.08
887.28	34.50	8.11	887.90	34.98	8.58	886.96	27.55	1.16	888.69	25.24	-1.16
890.27	34.75	8.09	890.90	35.41	8.75	889.96	27.35	0.69	891.71	25.97	-0.69
893.28	34.54	7.16	893.90	36.09	8.71	892.96	28.80	1.42	894.69	25.97	-1.41
896.28	35.18	8.30	896.91	35.28	8.40	895.96	27.25	0.37	897.70	26.51	-0.37
899.27	35.35	9.02	899.90	33.84	7.51	898.96	27.50	1.16	900.68	25.17	-1.16
902.28	34.71	8.27	902.90	35.45	9.01	901.96	26.71	0.27	903.69	26.17	-0.27
905.28	33.86	7.29	905.90	35.71	9.14	904.96	27.85	1.29	906.71	25.28	-1.29
908.28	35.01	8.00	908.90	35.41	8.40	907.96	28.00	0.99	909.69	26.01	-1.00
911.28	34.37	7.75	911.91	35.84	9.23	910.96	27.30	0.68	912.70	25.93	-0.69
914.28	34.71	7.57	914.90	35.54	8.40	913.96	27.65	0.51	915.69	26.63	-0.51
917.27	35.82	9.19	917.90	36.05	9.41	916.96	26.91	0.28	918.69	26.36	-0.27
920.27	34.54	7.43	920.90	36.18	9.07	919.96	27.55	0.44	921.71	26.67	-0.44
923.28	35.35	8.95	923.90	36.65	10.24	922.96	26.76	0.36	924.69	26.05	-0.36
926.28	35.95	8.24	926.91	35.96	8.25	925.96	29.25	1.54	927.70	26.17	-1.54
929.27	34.58	7.70	929.90	35.24	8.36	928.96	27.75	0.87	930.69	26.01	-0.87
932.27	34.58	8.65	932.90	36.26	10.33	931.96	26.81	0.88	933.68	25.05	-0.88
935.27	34.50	7.64	935.90	36.31	9.46	934.96	27.85	1.00	936.71	25.86	-1.00
938.27	34.54	7.24	938.90	35.84	8.55	937.96	27.85	0.55	939.69	26.74	-0.56
941.28	35.95	9.10	941.91	36.31	9.46	940.96	26.96	0.11	942.70	26.74	-0.11
944.27	35.73	7.90	944.90	35.62	7.79	943.96	29.25	1.43	945.69	26.40	-1.43
947.28	34.88	8.04	947.90	35.88	9.04	946.96	27.25	0.41	948.69	26.44	-0.40
950.28	34.97	8.52	950.90	36.18	9.73	949.96	27.40	0.95	951.71	25.51	-0.94
953.28	35.69	8.72	953.90	37.21	10.25	952.96	28.30	1.34	954.69	25.63	-1.34
956.28	36.03	8.45	956.91	35.41	7.83	955.96	28.80	1.22	957.70	26.36	-1.22
959.27	35.56	7.84	959.90	36.01	8.29	958.96	28.00	0.28	960.69	27.44	-0.28
962.27	34.92	8.02	962.90	36.91	10.01	961.96	26.71	-0.19	963.69	27.09	0.19
965.28	35.60	7.99	965.90	35.96	8.35	964.96	28.55	0.94	966.71	26.67	-0.94
968.27	34.92	7.41	968.90	35.32	7.81	967.96	28.85	1.34	969.69	26.17	-1.34
971.28	35.65	8.09	971.91	36.56	9.01	970.96	27.75	0.20	972.70	27.36	-0.20
974.27	36.85	8.55	974.90	36.18	7.88	973.96	28.80	0.50	975.69	27.79	-0.51
977.28	36.25	8.68	977.90	36.39	8.82	976.96	28.90	1.33	978.69	26.24	-1.33
980.28	35.86	8.49	980.90	36.78	9.41	979.96	27.80	0.43	981.71	26.94	-0.43
983.28	34.84	7.77	983.90	36.39	9.32	982.96	27.75	0.68	984.69	26.40	-0.68
986.28	36.42	9.27	986.91	36.74	9.59	985.96	27.80	0.64	987.70	26.51	-0.64
989.27	35.86	8.38	989.90	36.65	9.17	988.96	28.40	0.92	990.69	26.55	-0.93
992.28	35.60	8.30	992.90	36.82	9.52	991.96	27.25	-0.05	993.69	27.36	0.05
995.27	36.29	8.81	995.90	36.05	8.57	994.96	28.60	1.12	996.71	26.36	-1.12
998.27	34.80	6.36	998.90	36.31	7.88	997.96	29.20	0.76	999.69	27.67	-0.77
1001.28	35.99	8.33	1001.91	35.67	8.01	1000.96	28.50	0.84	1002.70	26.82	-0.84
1004.27	35.86	7.65	1004.90	36.22	8.01	1003.96	29.95	1.74	1005.69	26.47	-1.74
1007.27	35.69	7.83	1007.90	36.01	8.15	1006.96	27.80	-0.05	1008.68	27.91	0.05
1010.27	34.97	6.45	1010.90	35.79	7.27	1009.96	29.60	1.08	1011.71	27.44	-1.08
1013.28	36.12	7.68	1013.91	35.54	7.10	1012.96	29.05	0.61	1014.69	27.83	-0.61
1016.28	36.42	8.23	1016.91	37.12	8.93	1015.96	28.40	0.21	1017.70	27.98	-0.21
1019.27	36.59	8.21	1019.90	36.65	8.27	1018.96	28.70	0.32	1020.69	28.06	-0.32
1022.27	35.86	8.91	1022.90	36.09	9.14	1021.96	26.96	0.01	1023.69	26.94	-0.01
1025.27	36.59	8.29	1025.90	35.96	7.66	1024.96	29.00	0.70	1026.71	27.60	-0.70
1028.28	35.01	7.03	1028.90	36.82	8.84	1027.96	29.55	1.57	1029.69	26.40	-1.58
1031.28	35.90	7.84	1031.91	37.08	9.02	1030.96	28.30	0.24	1032.70	27.83	-0.23
1034.27	36.29	7.74	1034.90	37.12	8.57	1033.96	29.50	0.95	1035.69	27.60	-0.95
1037.28	36.33	8.55	1037.90	37.34	9.56	1036.96	28.20	0.42	1038.69	27.36	-0.42
1040.28	35.73	8.50	1040.90	36.99	9.76	1039.96	27.75	0.52	1041.71	26.71	-0.52
1043.27	34.46	5.87	1043.90	35.75	7.16	1042.96	29.40	0.80	1044.69	27.79	-0.80
1046.28	36.59	8.27	1046.91	37.90	9.58	1045.96	29.55	1.23	1047.70	27.09	-1.23
1049.28	37.10	9.05	1049.90	36.56	8.51	1048.96	29.10	1.05	1050.69	27.01	-1.04
1052.28	36.12	7.85	1052.90	37.04	8.77	1051.96	29.10	0.83	1053.69	27.44	-0.83
1055.28	35.60	7.12	1055.90	37.29	8.81	1054.96	28.90	0.42	1056.71	28.06	-0.42
1058.27	35.82	7.69	1058.90	36.82	8.69	1057.96	28.35	0.22	1059.69	27.91	-0.22
1061.28	35.69	7.99	1061.91	36.39	8.69	1060.96	28.15	0.45	1062.70	27.25	-0.45
1064.28	36.33	8.29	1064.90	37.08	9.04	1063.96	28.05	0.02	1065.69	28.02	-0.02
1067.28	36.50	8.57	1067.90	36.86	8.93	1066.96	28.60	0.68	1068.69	27.25	-0.68
1070.28	35.95	7.37	1070.90	36.78	8.20	1069.96	30.00	1.41	1071.71	27.17	-1.41
1073.28	35.73	7.19	1073.90	38.07	9.54	1072.96	28.50	-0.04	1074.69	28.57	0.04
1076.28	35.99	7.83	1076.91	37.21	9.05	1075.96	28.50	0.34	1077.70	27.83	-0.34
1079.28	36.16	8.14	1079.90	37.17	9.16	1078.96	28.55	0.54	1080.69	27.48	-0.54
1082.28	37.10	9.21	1082.90	38.07	10.18	1081.96	28.15	0.26	1083.69	27.63	-0.26
1085.27	36.25	7.09	1085.90	37.64	8.48	1084.96	30.40	1.24	1086.71	27.91	-1.25
1088.27	36.76	8.55	1088.90	37.17	8.97	1087.96	29.40	1.20	1089.69	27.01	-1.19
1091.28	36.93	7.92	1091.91	37.04	8.03	1090.96	29.65	0.64	1092.70	28.37	-0.64
1094.28	36.29	7.86	1094.90	37.29	8.86	1093.96	28.95	0.52	1095.69	27.91	-0.52
1097.28	35.82	6.97	1097.90	37.98	9.13	1096.96	28.90	0.05	1098.69	28.80	-0.05
1100.27	36.85	7.84	1100.90	37.94	8.92	1099.96	29.70	0.68	1101.72	28.33	-0.69
1103.27	36.42	8.39	1103.90	37.94	9.90	1102.96	28.55	0.52	1104.69	27.52	-0.52
1106.28	37.02	8.91	1106.91	37.04	8.93	1105.96	28.35	0.24	1107.70	27.87	-0.24
1109.27	36.76	8.46	1109.90	36.52	8.23	1108.96	29.50	1.20	1110.69	27.09	-1.21
1112.27	35.90	7.26	1112.90	37.04	8.40	1111.96	29.10	0.46	1113.69	28.18	-0.46
1115.27	36.50	7.59	1115.90	37.29	8.38	1114.96	29.75	0.84	1116.71	28.06	-0.85
1118.28	37.19	8.49	1118.90	36.74	8.04	1117.96	29.80	1.10	1119.69	27.60	-1.10
1121.28	36.03	6.70	1121.91	37.04	7.71	1120.96	30.05	0.72	1122.70	28.61	-0.72
1124.28	36.67	7.52	1124.90	36.14	6.98	1123.96	29.20	0.04	1125.69	29.11	-0.05
1127.27	35.95	7.44	1127.90	38.33	9.82	1126.96	29.15	0.64	1128.69	27.87	-0.64
1130.28	37.06	8.01	1130.90	37.73	8.67	1129.96	29.85	0.80	1131.71	28.26	-0.79
1133.28	37.53	8.57	1133.90	37.55	8.58	1132.96	29.60	0.64	1134.69	28.33	-0.64
1136.28	38.01	8.51	1136.91	36.74	7.25	1135.96	30.35	0.86	1137.70	28.64	-0.86
1139.28	36.25	7.97	1139.90	37.34	9.06	1138.96	29.55	1.27	1140.69	27.01	-1.27
1142.27	35.99	7.65	1142.90	36.95	8.61	1141.96	28.75	0.41	1143.69	27.94	-0.40
1145.27	36.16	7.00	1145.90	37.47	8.31	1144.96	29.60	0.44	1146.71	28.72	-0.44
1148.28	37.10	7.86	1148.90	38.37	9.13	1147.96	30.81	1.57	1149.69	27.67	-1.57
1151.28	36.98	6.33	1151.91	37.12	6.47	1150.96	31.82	1.18	1152.70	29.47	-1.18
1154.28	36.98	7.39	1154.90	37.73	8.14	1153.96	30.30	0.71	1155.69	28.88	-0.71
1157.28	37.58	8.43	1157.90	38.94	9.79	1156.96	30.35	1.20	1158.69	27.94	-1.21
1160.28	36.93	8.15	1160.90	37.17	8.39	1159.96	29.65	0.87	1161.71	27.91	-0.87
1163.27	36.93	7.41	1163.90	38.20	8.68	1162.96	29.90	0.38	1164.69	29.15	-0.38
1166.28	36.63	7.75	1166.91	37.77	8.89	1165.96	29.40	0.52	1167.70	28.37	-0.51
1169.28	36.89	7.61	1169.90	37.90	8.62	1168.96	29.60	0.32	1170.69	28.96	-0.32
1172.27	36.16	7.37	1172.90	38.33	9.54	1171.96	29.20	0.41	1173.69	28.37	-0.41
1175.27	37.75	8.27	1175.90	37.47	7.99	1174.96	30.46	0.98	1176.71	28.49	-0.99
1178.28	37.58	8.17	1178.90	37.90	8.49	1177.96	30.25	0.84	1179.69	28.57	-0.84
1181.28	37.45	8.16	1181.91	37.73	8.43	1180.96	29.75	0.45	1182.70	28.84	-0.46
1184.28	37.32	7.91	1184.90	38.59	9.19	1183.96	29.70	0.29	1185.69	29.11	-0.30
1187.27	37.71	8.82	1187.90	38.07	9.18	1186.96	29.45	0.56	1188.69	28.33	-0.56
1190.27	38.10	8.27	1190.90	38.72	8.89	1189.96	30.66	0.83	1191.71	29.00	-0.83
1193.27	37.75	8.29	1193.90	37.64	8.18	1192.96	30.20	0.74	1194.68	28.72	-0.74
1196.28	36.85	6.89	1196.91	38.16	8.20	1195.96	30.81	0.85	1197.70	29.11	-0.85
1199.27	37.66	8.38	1199.90	38.03	8.76	1198.96	29.75	0.48	1200.69	28.80	-0.47
1202.28	36.80	7.81	1202.90	38.16	9.17	1201.96	29.75	0.77	1203.69	28.22	-0.77
1205.28	37.71	7.16	1205.90	37.98	7.42	1204.96	32.23	1.67	1206.71	28.88	-1.68
1208.27	37.71	8.40	1208.90	38.29	8.98	1207.96	29.55	0.24	1209.68	29.07	-0.24
1211.28	37.66	7.83	1211.91	37.21	7.38	1210.96	29.80	-0.03	1212.70	29.86	0.03
1214.27	37.06	7.77	1214.90	38.24	8.95	1213.96	29.40	0.10	1215.69	29.19	-0.11
1217.27	37.15	7.33	1217.90	37.34	7.53	1216.96	30.71	0.89	1218.68	28.92	-0.89
