# Supplementary material for: Noise-precision tradeoff in predicting combinations of mutations and drugs
Source: PLoS Comput Biol. 2019 May 22;15(5):e1006956. doi: 10.1371/journal.pcbi.1006956 (PMC6548401; doi:10.1371/journal.pcbi.1006956)
Supplement: S1 Data — A zip file containing all datasets used in this paper. (ZIP) [file pcbi.1006956.s002.zip › calcium/calcium_double_RAW264.7/2MA_500_uM_C5A_250_nM_RW_ECC040113F.txt]

Tab-delimted data for ligand pair 2-Methyl-thio-ATP / Complement C5a
Celltype = RAW 264.7
ExperimentID = ECC040113F
t in seconds, Ca++ concentrations in nM
Adj Ca++ is the change in Ca++ concentration due to ligand

ECC040113F08	2MA 500 uM	C5A 250 nM	sim
ECC040113F04	2MA 500 uM	C5A 250 nM	lig1_then_lig2
ECC040113F02	C5A 250 nM	2MA 500 uM	lig2_then_lig1
ECC040113F01	HBSS-BSA n/a 	HBSS-BSA n/a 	con
ECC040113F11	HBSS-BSA n/a 	HBSS-BSA n/a 	con
ECC040113F12	HBSS-BSA n/a 	HBSS-BSA n/a 	con

t(ECC040113F08)	Ca++(ECC040113F08)	Adj Ca++(ECC040113F08)	t(ECC040113F04)	Ca++(ECC040113F04)	Adj Ca++(ECC040113F04)	t(ECC040113F02)	Ca++(ECC040113F02)	Adj Ca++(ECC040113F02)	t(ECC040113F01)	Ca++(ECC040113F01)	Adj Ca++(ECC040113F01)	t(ECC040113F11)	Ca++(ECC040113F11)	Adj Ca++(ECC040113F11)	t(ECC040113F12)	Ca++(ECC040113F12)	Adj Ca++(ECC040113F12)
-195.90	18.41	-2.46	-196.52	14.88	-3.17	-196.84	8.95	-3.62	-197.00	44.02	0.44	-195.42	8.26	-1.12	-195.27	37.69	0.68
-192.96	18.34	-2.69	-193.59	14.46	-3.75	-193.90	9.42	-3.31	-194.06	45.94	2.20	-192.49	7.50	-2.04	-192.33	37.01	-0.16
-189.95	18.11	-1.16	-190.58	14.58	-1.87	-190.90	9.29	-1.67	-191.06	43.01	1.04	-189.49	7.05	-0.72	-189.33	35.09	-0.32
-186.96	18.04	-1.32	-187.58	14.44	-2.10	-187.90	9.17	-1.89	-188.06	42.25	0.18	-186.49	7.12	-0.75	-186.32	36.07	0.57
-183.95	18.20	-0.61	-184.58	14.03	-1.96	-184.90	9.14	-1.37	-185.06	42.17	0.65	-183.49	6.76	-0.56	-183.33	34.86	-0.09
-180.94	17.25	-1.17	-181.57	14.76	-0.84	-181.90	8.47	-1.64	-182.06	41.61	0.49	-180.48	6.67	-0.26	-180.31	34.33	-0.23
-177.96	17.57	-0.39	-178.58	13.82	-1.32	-178.90	7.88	-1.77	-179.06	41.13	0.47	-177.49	6.24	-0.22	-177.33	33.85	-0.25
-174.96	16.76	-0.81	-175.59	13.76	-0.99	-175.90	8.69	-0.57	-176.06	41.00	0.73	-174.49	5.96	-0.12	-174.33	33.10	-0.61
-171.95	17.09	-0.67	-172.58	14.01	-0.93	-172.90	8.17	-1.28	-173.06	42.45	1.99	-171.48	5.96	-0.30	-171.32	32.21	-1.69
-168.95	16.51	-0.57	-169.58	14.35	0.09	-169.90	8.83	0.06	-170.06	40.14	0.36	-168.48	6.35	0.77	-168.32	32.09	-1.13
-165.94	17.34	0.50	-166.57	14.11	0.09	-166.90	8.30	-0.23	-167.06	39.89	0.35	-165.48	5.64	0.29	-165.31	32.34	-0.64
-162.95	16.51	-0.25	-163.58	14.44	0.50	-163.90	8.42	-0.03	-164.06	39.44	-0.02	-162.48	6.18	0.91	-162.32	32.01	-0.89
-159.95	17.09	0.40	-160.58	13.94	0.07	-160.90	8.39	0.00	-161.06	40.50	1.10	-159.48	5.92	0.72	-159.32	31.01	-1.82
-156.95	16.37	-0.58	-157.58	15.26	1.13	-157.90	8.98	0.34	-158.06	40.25	0.60	-156.48	5.82	0.37	-156.32	32.12	-0.97
-153.95	16.97	0.64	-154.58	13.91	0.40	-154.90	8.13	0.10	-155.06	39.14	0.10	-153.48	5.70	0.86	-153.32	31.51	-0.96
-150.94	16.88	0.79	-151.57	14.68	1.41	-151.90	8.66	0.88	-152.06	39.22	0.43	-150.47	5.46	0.87	-150.31	30.93	-1.30
-147.95	15.85	-0.39	-148.59	14.13	0.71	-148.90	8.57	0.63	-149.06	39.69	0.74	-147.49	5.65	0.90	-147.33	30.74	-1.64
-144.95	16.23	-0.51	-145.58	13.64	-0.28	-145.90	8.30	-0.13	-146.06	40.11	0.67	-144.48	5.96	0.72	-144.32	31.49	-1.39
-141.95	16.67	0.11	-142.58	13.88	0.14	-142.90	8.02	-0.24	-143.06	40.02	0.75	-141.48	5.51	0.44	-141.32	31.51	-1.19
-138.95	16.70	-0.26	-139.58	13.82	-0.32	-139.90	8.64	-0.02	-140.06	39.36	-0.31	-138.48	6.01	0.54	-138.32	32.87	-0.23
-135.94	16.86	0.26	-136.57	13.81	0.03	-136.90	8.47	0.18	-137.06	39.47	0.17	-135.47	5.64	0.53	-135.31	32.04	-0.70
-132.95	16.35	-0.57	-133.58	13.76	-0.34	-133.90	8.08	-0.53	-134.06	40.58	0.96	-132.48	5.07	-0.36	-132.32	32.46	-0.60
-129.95	16.79	0.19	-130.58	13.96	0.18	-130.90	7.67	-0.62	-131.06	38.98	-0.32	-129.48	5.15	0.05	-129.32	33.01	0.27
-126.95	16.70	-0.66	-127.58	14.35	-0.19	-127.90	8.70	-0.36	-128.06	39.91	-0.16	-126.48	5.62	-0.25	-126.32	33.91	0.41
-123.95	16.51	-0.40	-124.58	13.77	-0.32	-124.90	8.57	-0.03	-125.06	40.33	0.72	-123.49	5.31	-0.10	-123.33	32.43	-0.62
-120.94	16.51	0.12	-121.57	13.54	-0.03	-121.90	8.79	0.71	-122.06	39.50	0.41	-120.47	5.28	0.39	-120.31	31.73	-0.80
-117.95	16.69	-0.19	-118.58	14.29	0.23	-118.90	8.17	-0.41	-119.06	39.89	0.30	-117.48	5.04	-0.35	-117.32	33.07	0.05
-114.95	16.74	0.38	-115.58	14.23	0.69	-115.90	8.36	0.30	-116.06	38.87	-0.20	-114.48	5.39	0.52	-114.32	32.18	-0.32
-111.95	16.79	0.15	-112.58	14.27	0.45	-112.90	8.30	-0.04	-113.06	39.20	-0.15	-111.48	5.35	0.20	-111.32	32.73	-0.05
-108.95	16.28	-0.81	-109.58	14.18	-0.09	-109.90	9.07	0.29	-110.06	40.38	0.59	-108.48	5.31	-0.29	-108.32	32.93	-0.30
-105.94	17.18	0.63	-106.57	14.00	0.27	-106.90	8.17	-0.07	-107.06	39.56	0.31	-105.47	5.56	0.51	-105.31	31.87	-0.82
-102.96	17.84	1.12	-103.58	14.42	0.52	-103.90	8.95	0.54	-104.06	39.89	0.47	-102.49	5.01	-0.21	-102.33	32.60	-0.26
-99.95	16.74	0.22	-100.58	14.47	0.77	-100.90	8.07	-0.14	-101.06	39.89	0.67	-99.49	4.70	-0.33	-99.33	32.32	-0.34
-96.95	17.04	0.41	-97.58	14.42	0.61	-97.90	8.76	0.43	-98.06	39.25	-0.09	-96.48	5.57	0.43	-96.32	32.43	-0.34
-93.96	16.85	-0.02	-94.58	14.18	0.13	-94.90	8.66	0.09	-95.06	39.20	-0.38	-93.49	5.92	0.54	-93.33	32.85	-0.16
-90.94	17.17	-0.28	-91.57	13.81	-0.82	-91.90	9.07	-0.08	-92.06	40.55	0.39	-90.48	5.95	-0.01	-90.31	33.21	-0.38
-87.95	17.08	-0.37	-88.58	14.42	-0.21	-88.90	8.88	-0.26	-89.06	40.11	-0.04	-87.48	5.81	-0.14	-87.32	33.77	0.18
-84.96	17.18	-0.54	-85.59	14.30	-0.60	-85.90	8.64	-0.78	-86.06	40.16	-0.27	-84.49	5.95	-0.28	-84.33	34.41	0.55
-81.96	17.15	0.15	-82.58	14.11	-0.07	-82.90	9.48	0.79	-83.06	39.69	-0.01	-81.49	5.79	0.28	-81.33	32.87	-0.27
-78.96	16.47	-1.14	-79.58	14.29	-0.50	-79.90	8.67	-0.63	-80.06	41.00	0.69	-78.49	5.82	-0.29	-78.32	33.35	-0.40
-75.94	16.28	-0.70	-76.57	14.71	0.55	-76.90	8.80	0.13	-77.06	40.08	0.40	-75.47	6.12	0.63	-75.31	32.09	-1.03
-72.95	17.31	-0.39	-73.58	14.83	-0.05	-73.90	8.64	-0.75	-74.06	39.64	-0.76	-72.49	6.34	0.13	-72.32	34.47	0.63
-69.96	16.51	-0.66	-70.58	14.83	0.48	-70.90	8.45	-0.41	-71.06	39.94	0.07	-69.49	5.68	0.00	-69.33	33.24	-0.07
-66.96	16.93	-0.52	-67.58	14.59	-0.04	-67.90	9.17	0.03	-68.06	41.19	1.04	-66.49	5.49	-0.46	-66.33	33.01	-0.58
-63.95	17.41	-0.18	-64.58	14.29	-0.48	-64.90	8.85	-0.44	-65.06	41.25	0.95	-63.48	5.45	-0.65	-63.32	33.43	-0.30
-60.94	17.50	0.60	-61.57	14.49	0.41	-61.90	8.82	0.22	-62.06	38.92	-0.69	-60.48	5.60	0.19	-60.31	33.54	0.50
-57.95	17.66	0.12	-58.58	14.75	0.03	-58.90	9.48	0.25	-59.06	40.52	0.28	-57.48	5.99	-0.06	-57.32	33.46	-0.22
-54.95	17.13	-0.47	-55.58	14.35	-0.43	-55.90	9.07	-0.23	-56.06	40.22	-0.09	-54.49	6.09	-0.02	-54.32	33.85	0.11
-51.95	17.38	0.07	-52.58	13.88	-0.61	-52.90	9.45	0.45	-53.06	39.53	-0.48	-51.48	5.79	-0.03	-51.33	33.96	0.51
-48.95	17.29	-0.06	-49.58	14.76	0.23	-49.90	9.37	0.32	-50.06	39.91	-0.15	-48.49	6.21	0.35	-48.32	33.29	-0.20
-45.94	17.72	0.27	-46.57	14.92	0.29	-46.90	9.38	0.24	-47.06	39.44	-0.71	-45.47	5.85	-0.11	-45.31	34.41	0.82
-42.95	17.68	-0.03	-43.58	15.14	0.25	-43.90	9.41	0.01	-44.06	40.75	0.34	-42.49	5.96	-0.26	-42.32	33.77	-0.08
-39.95	17.72	0.07	-40.58	14.82	-0.01	-40.90	9.07	-0.27	-41.06	40.58	0.23	-39.49	6.23	0.07	-39.33	33.49	-0.30
-36.95	17.86	0.31	-37.58	14.87	0.14	-37.90	9.74	0.49	-38.06	40.63	0.37	-36.48	6.14	0.08	-36.32	33.24	-0.45
-33.95	17.97	0.48	-34.58	14.85	0.18	-34.90	9.66	0.48	-35.06	40.19	-0.00	-33.48	6.59	0.59	-33.33	33.04	-0.59
-30.94	17.73	0.28	-31.57	15.28	0.65	-31.90	9.78	0.63	-32.06	39.64	-0.52	-30.48	5.85	-0.11	-30.31	34.22	0.63
-27.96	17.88	-0.49	-28.59	14.92	-0.63	-28.90	9.81	-0.26	-29.06	41.89	0.81	-27.49	6.84	-0.04	-27.33	33.74	-0.77
-24.96	17.52	-0.57	-25.59	14.51	-0.76	-25.90	9.47	-0.31	-26.06	40.16	-0.63	-24.49	7.08	0.48	-24.33	34.38	0.15
-21.96	17.89	-0.07	-22.59	15.28	0.14	-22.90	9.23	-0.42	-23.06	40.38	-0.28	-21.49	5.98	-0.48	-21.33	34.86	0.76
-18.96	18.43	0.00	-19.59	15.35	-0.26	-19.90	9.41	-0.71	-20.06	41.27	0.14	-18.49	6.56	-0.38	-18.33	34.81	0.24
5.10	44.30	21.20	4.47	82.28	62.00	4.16	24.58	9.78	4.00	45.23	-0.58	5.57	9.48	-2.13	5.72	41.95	2.71
8.04	46.73	26.11	7.40	86.29	68.49	7.09	44.68	32.37	6.93	39.53	-3.79	8.50	8.42	-0.71	8.67	41.26	4.50
11.04	61.85	41.94	10.41	53.98	36.89	10.09	49.95	38.35	9.93	39.00	-3.61	11.50	8.83	0.42	11.66	39.24	3.19
14.04	98.64	79.25	13.41	39.09	22.52	13.09	48.05	36.96	12.93	38.92	-3.18	14.51	8.40	0.50	14.67	38.21	2.68
17.03	108.53	89.47	16.41	37.85	21.61	16.09	49.68	38.92	15.93	39.31	-2.46	17.50	7.96	0.39	17.66	37.27	2.07
20.04	103.94	85.55	19.40	41.04	25.47	19.09	52.74	42.66	18.93	37.96	-3.13	20.51	7.69	0.79	20.67	36.87	2.34
23.03	96.19	77.99	22.40	41.01	25.63	22.09	50.36	40.47	21.93	38.18	-2.72	23.50	7.44	0.73	23.66	36.33	1.99
26.04	90.04	71.44	25.41	41.92	26.14	25.09	45.21	34.92	24.93	38.73	-2.57	26.50	7.74	0.64	26.67	36.67	1.93
29.04	82.12	64.43	28.41	41.10	26.23	28.09	39.86	30.47	27.93	37.33	-3.07	29.50	7.31	1.11	29.67	35.79	1.96
32.04	74.63	56.20	31.41	41.26	25.65	31.09	33.73	23.61	30.93	39.36	-1.77	32.51	7.06	0.12	32.67	36.22	1.65
35.03	68.28	50.57	34.40	41.01	26.12	34.09	28.50	19.10	33.93	39.22	-1.19	35.51	7.17	0.96	35.67	34.08	0.23
38.04	62.90	44.73	37.40	39.69	24.34	37.09	24.37	14.51	36.93	38.76	-2.11	38.50	8.07	1.39	38.67	35.03	0.72
41.03	57.63	39.26	40.40	40.58	25.03	40.09	21.12	11.06	39.93	40.02	-1.05	41.50	7.44	0.56	41.66	35.00	0.49
44.04	52.30	33.71	43.40	40.46	24.69	43.09	18.29	8.01	42.93	40.36	-0.93	44.50	7.22	0.12	44.66	35.54	0.81
47.04	48.05	28.95	46.41	38.38	22.10	46.09	15.31	4.52	45.93	41.22	-0.58	47.51	7.74	0.14	47.67	35.68	0.44
50.04	45.27	26.05	49.41	39.00	22.60	49.09	13.97	3.06	48.93	41.69	-0.23	50.51	7.27	-0.46	50.67	36.05	0.69
53.04	42.93	23.87	52.41	38.04	21.80	52.09	12.21	1.45	51.93	41.41	-0.36	53.50	7.03	-0.54	53.67	36.10	0.90
56.04	40.63	21.33	55.41	38.25	21.77	55.09	11.73	0.74	54.93	41.50	-0.50	56.51	7.44	-0.36	56.67	36.30	0.86
59.04	40.13	20.81	58.41	38.31	21.81	58.09	11.31	0.30	57.93	41.72	-0.30	59.51	7.71	-0.12	59.67	35.88	0.42
62.04	38.10	18.68	61.41	37.88	21.28	61.09	10.57	-0.55	60.93	41.41	-0.72	62.51	7.71	-0.22	62.67	36.50	0.94
65.04	37.90	18.03	64.41	36.32	19.27	64.09	10.54	-1.03	63.93	41.97	-0.61	65.51	7.39	-0.99	65.67	37.61	1.60
68.04	38.02	18.01	67.41	36.85	19.66	67.09	10.46	-1.24	66.93	41.64	-1.07	68.51	8.18	-0.33	68.67	37.55	1.40
71.04	37.36	17.91	70.41	37.33	20.70	70.09	10.45	-0.69	69.93	40.75	-1.40	71.50	7.22	-0.73	71.67	37.72	2.13
74.04	36.96	17.18	73.41	36.06	19.10	73.09	10.70	-0.77	72.93	41.72	-0.76	74.51	7.75	-0.53	74.67	37.21	1.29
77.04	37.51	17.57	76.41	36.19	19.07	76.09	10.67	-0.96	75.93	41.72	-0.92	77.51	8.04	-0.41	77.67	37.41	1.33
80.04	37.73	17.90	79.41	36.32	19.31	79.09	10.73	-0.80	78.93	41.72	-0.82	80.51	8.40	0.06	80.67	36.73	0.76
83.04	37.41	16.65	82.41	36.21	18.27	82.09	10.57	-1.88	81.93	43.06	-0.40	83.51	8.72	-0.54	83.67	37.84	0.94
86.04	37.71	18.02	85.41	36.08	19.21	85.09	11.13	-0.25	84.93	41.33	-1.06	86.51	7.45	-0.75	86.67	37.64	1.81
89.04	38.47	17.71	88.41	35.85	17.91	88.09	11.13	-1.32	87.93	43.01	-0.45	89.51	8.32	-0.94	89.67	38.29	1.39
92.04	38.47	17.58	91.41	36.23	18.16	91.09	10.33	-2.26	90.93	42.78	-0.82	92.51	9.04	-0.36	92.67	38.21	1.18
95.04	39.14	17.99	94.41	35.19	16.86	94.09	11.39	-1.45	93.93	43.37	-0.48	95.51	9.34	-0.32	95.67	38.09	0.80
98.04	39.02	18.00	97.41	35.64	17.44	97.09	10.78	-1.93	96.93	44.10	0.38	98.51	8.50	-1.03	98.67	37.81	0.65
101.04	38.16	17.50	100.41	34.92	17.08	100.09	10.76	-1.59	99.93	42.75	-0.61	101.51	8.37	-0.80	101.67	38.21	1.41
104.04	39.32	18.36	103.41	34.94	16.80	103.09	11.79	-0.87	102.93	44.10	0.43	104.51	8.16	-1.31	104.67	37.98	0.88
107.04	39.46	17.66	106.41	34.92	15.94	106.09	11.63	-1.86	105.93	44.38	-0.12	107.51	9.32	-0.98	107.67	39.04	1.10
110.04	40.43	19.47	109.41	35.03	16.89	109.09	12.00	-0.65	108.93	43.09	-0.57	110.51	8.99	-0.48	110.67	38.15	1.05
113.04	40.67	18.69	112.41	35.32	16.16	112.09	12.68	-1.00	111.93	45.32	0.63	113.50	9.34	-1.15	113.67	38.64	0.52
116.04	39.78	17.87	115.41	35.41	16.32	115.09	11.88	-1.72	114.93	45.03	0.42	116.51	9.16	-1.26	116.67	38.89	0.84
119.04	40.39	18.47	118.41	35.13	16.03	118.09	12.13	-1.48	117.93	44.92	0.30	119.50	9.70	-0.73	119.67	38.49	0.43
122.04	40.79	18.11	121.41	35.53	15.67	121.09	12.59	-1.78	120.93	45.49	0.11	122.51	9.48	-1.71	122.67	40.42	1.60
125.04	40.25	18.55	124.41	35.54	16.66	124.09	12.66	-0.73	123.93	44.22	-0.18	125.51	9.61	-0.59	125.67	38.61	0.77
128.04	40.73	19.23	127.41	35.41	16.73	127.09	12.19	-1.00	126.93	43.76	-0.44	128.51	9.47	-0.53	128.67	38.61	0.97
131.04	40.65	18.77	130.41	35.26	16.20	130.09	12.37	-1.20	129.93	44.38	-0.20	131.50	9.34	-1.05	131.67	39.27	1.25
134.04	40.93	18.15	133.41	35.37	15.41	133.09	12.92	-1.55	132.93	45.63	0.15	134.51	9.64	-1.65	134.67	40.42	1.50
137.04	40.51	17.73	136.41	35.66	15.70	136.09	13.07	-1.41	135.93	46.20	0.71	137.51	9.34	-1.95	137.67	40.16	1.24
140.04	40.51	18.71	139.41	35.70	16.72	139.09	13.20	-0.30	138.93	45.18	0.67	140.51	9.43	-0.88	140.67	38.15	0.21
143.04	39.66	17.84	142.41	34.81	15.81	142.09	12.57	-0.94	141.93	44.61	0.09	143.51	9.78	-0.54	143.67	38.41	0.45
146.04	40.37	18.08	145.41	34.11	14.64	145.09	13.14	-0.85	144.93	46.03	1.03	146.51	9.88	-0.92	146.67	38.32	-0.11
149.04	39.89	17.54	148.41	34.51	14.98	148.09	13.19	-0.86	147.93	44.81	-0.25	149.51	9.67	-1.19	149.67	39.93	1.44
152.04	40.71	17.71	151.41	35.19	15.01	151.09	13.22	-1.47	150.93	45.46	-0.24	152.51	10.61	-0.89	152.67	40.27	1.13
155.04	41.86	19.19	154.41	34.86	15.01	154.09	13.25	-1.11	153.93	45.09	-0.28	155.51	10.02	-1.15	155.67	40.24	1.43
158.04	41.21	18.51	157.41	35.02	15.14	157.09	12.30	-2.09	156.93	45.12	-0.28	158.51	10.34	-0.87	158.67	39.99	1.15
161.04	40.45	17.77	160.41	34.09	14.23	160.09	13.46	-0.92	159.93	44.95	-0.44	161.50	10.21	-0.98	161.67	40.24	1.42
164.04	41.05	18.05	163.41	33.89	13.71	163.09	13.62	-1.07	162.93	45.52	-0.18	164.51	10.47	-1.04	164.67	40.36	1.22
167.04	40.41	17.44	166.41	33.74	13.59	166.09	13.73	-0.93	165.93	46.28	0.61	167.51	10.77	-0.71	167.67	39.21	0.10
170.04	40.45	17.34	169.41	34.77	14.48	169.09	13.67	-1.14	168.93	46.28	0.46	170.51	10.63	-0.99	170.67	39.78	0.53
173.04	38.89	16.12	172.41	35.17	15.22	172.09	13.23	-1.23	171.93	44.58	-0.89	173.51	10.66	-0.62	173.67	40.42	1.51
176.04	39.54	16.00	175.41	35.00	14.28	175.09	14.81	-0.42	174.93	46.51	0.27	176.51	11.13	-0.92	176.67	40.33	0.65
179.04	40.49	16.92	178.41	34.70	13.95	178.09	14.50	-0.76	177.93	46.08	-0.19	179.51	11.03	-1.04	179.67	40.94	1.23
182.04	39.38	15.50	181.41	34.49	13.43	181.09	14.64	-0.93	180.93	46.63	0.05	182.51	11.19	-1.20	182.67	41.17	1.15
185.04	40.01	16.25	184.41	34.75	13.81	184.09	14.67	-0.78	183.93	46.63	0.17	185.51	11.21	-1.06	185.67	40.79	0.89
188.04	40.23	16.24	187.41	34.24	13.07	187.09	14.75	-0.93	186.93	47.17	0.48	188.51	11.18	-1.32	188.67	40.97	0.84
191.04	40.19	16.26	190.41	34.51	13.40	190.09	14.06	-1.56	189.93	46.83	0.20	191.51	11.43	-1.01	191.67	40.88	0.81
194.04	39.34	15.21	193.41	34.73	13.42	193.09	15.16	-0.66	192.93	46.71	-0.12	194.51	11.01	-1.62	194.67	42.01	1.74
197.04	39.72	15.79	196.41	34.75	13.64	196.09	15.05	-0.57	195.93	46.54	-0.09	197.50	11.34	-1.10	197.67	41.26	1.19
200.04	39.58	15.51	199.41	34.04	12.79	199.09	15.20	-0.57	198.93	46.51	-0.27	200.51	11.54	-1.04	200.67	41.52	1.31
203.04	40.05	15.94	202.41	34.66	13.37	202.09	15.14	-0.66	201.93	47.57	0.76	203.50	11.54	-1.07	203.66	40.56	0.31
206.04	39.95	16.22	205.41	34.41	13.50	205.09	14.68	-0.74	204.93	46.20	-0.23	206.51	11.75	-0.49	206.67	40.59	0.72
209.03	40.61	16.61	208.40	34.13	12.95	208.09	15.26	-0.43	207.93	46.54	-0.16	209.50	11.93	-0.58	209.67	40.88	0.74
212.03	39.38	15.37	211.40	34.09	12.90	211.09	14.73	-0.98	210.93	46.74	0.02	212.50	11.19	-1.33	212.66	41.46	1.31
215.04	39.36	14.33	214.41	35.22	13.01	214.09	15.22	-1.51	213.93	48.86	1.12	215.51	12.16	-1.38	215.67	41.43	0.26
218.04	39.60	14.70	217.41	34.54	12.46	217.09	15.86	-0.73	216.93	47.97	0.37	218.51	11.59	-1.81	218.67	42.48	1.44
221.03	39.76	14.92	220.40	35.07	13.05	220.09	15.51	-1.02	219.93	48.46	0.92	221.50	11.69	-1.66	221.67	41.72	0.74
224.04	39.10	14.07	223.41	34.51	12.30	223.09	15.58	-1.14	222.93	47.68	-0.05	224.51	12.22	-1.32	224.67	42.54	1.37
227.03	38.14	13.48	226.40	34.90	13.06	226.09	15.55	-0.80	225.93	47.23	-0.13	227.50	12.41	-0.76	227.67	41.69	0.89
230.03	39.68	14.46	229.40	34.73	12.33	229.09	15.22	-1.69	228.93	48.80	0.88	230.51	12.40	-1.33	230.67	41.81	0.45
233.04	38.24	13.71	232.41	34.70	12.99	232.09	16.00	-0.22	231.93	47.37	0.14	233.50	11.72	-1.31	233.67	41.84	1.17
236.04	39.20	14.31	235.40	34.19	12.12	235.09	15.52	-1.06	234.93	48.57	0.98	236.50	11.54	-1.85	236.67	41.90	0.87
239.04	39.01	13.71	238.41	34.39	11.91	238.09	15.38	-1.62	237.93	48.32	0.31	239.50	13.48	-0.33	239.67	41.46	0.02
242.04	39.02	13.83	241.41	34.60	12.23	241.09	16.64	-0.24	240.93	47.68	-0.21	242.51	12.35	-1.35	242.67	42.89	1.56
245.04	38.18	13.13	244.41	34.83	12.60	244.09	15.52	-1.22	243.93	47.91	0.16	245.51	12.69	-0.87	245.67	41.90	0.71
248.04	37.96	12.81	247.41	35.15	12.82	247.09	16.45	-0.39	246.93	46.94	-0.91	248.51	13.31	-0.34	248.67	42.54	1.25
251.04	38.73	13.56	250.41	34.75	12.40	250.09	15.80	-1.07	249.93	47.25	-0.63	251.50	13.00	-0.68	251.67	42.62	1.31
254.03	38.41	13.06	253.40	35.03	12.50	253.09	16.94	-0.11	252.93	48.69	0.63	254.50	13.03	-0.83	254.66	41.69	0.20
257.03	38.67	12.67	256.41	35.58	12.40	256.09	16.04	-1.66	255.93	48.63	-0.08	257.50	13.03	-1.48	257.67	43.70	1.56
260.04	39.06	12.49	259.41	34.53	10.78	259.09	16.10	-2.16	258.93	50.63	1.36	260.51	13.71	-1.36	260.67	42.71	0.00
263.04	38.16	12.75	262.41	34.62	12.03	262.09	16.33	-0.77	261.93	48.29	0.18	263.51	13.31	-0.61	263.67	41.98	0.43
266.04	39.99	14.53	265.41	35.41	12.77	265.09	17.02	-0.13	264.93	49.29	1.13	266.50	13.27	-0.70	266.67	41.17	-0.43
269.03	38.24	12.79	268.40	34.24	11.61	268.09	17.42	0.27	267.93	48.55	0.39	269.50	12.92	-1.04	269.66	42.24	0.65
272.04	38.22	12.42	271.41	34.70	11.72	271.09	16.36	-1.13	270.93	48.55	0.05	272.50	13.42	-0.88	272.67	42.77	0.83
275.03	38.49	12.12	274.41	35.28	11.73	274.09	16.75	-1.31	273.93	49.41	0.34	275.51	13.69	-1.18	275.67	43.35	0.84
278.04	38.24	12.32	277.41	34.02	10.92	277.09	16.00	-1.61	276.93	48.98	0.36	278.51	13.45	-0.98	278.67	42.68	0.62
281.03	37.34	10.37	280.40	34.79	10.64	280.09	17.25	-1.42	279.93	50.28	0.60	281.50	13.61	-1.87	281.67	44.38	1.27
284.04	38.36	12.17	283.41	34.24	10.87	283.09	17.08	-0.80	282.93	49.70	0.81	284.50	13.35	-1.34	284.67	42.86	0.53
287.04	38.24	11.78	286.41	34.64	11.00	286.09	16.85	-1.31	285.93	49.93	0.76	287.51	14.04	-0.93	287.67	42.77	0.17
290.04	37.79	11.46	289.41	33.36	9.85	289.09	17.01	-1.01	288.93	49.01	-0.02	290.51	15.03	0.19	290.67	42.30	-0.17
293.04	38.32	11.72	292.41	35.09	11.31	292.09	17.04	-1.25	291.93	49.12	-0.18	293.50	14.30	-0.81	293.67	43.73	0.99
296.04	38.34	11.42	295.40	34.68	10.58	295.09	16.70	-1.91	294.93	49.87	0.25	296.50	14.20	-1.22	296.67	44.03	0.97
299.03	37.65	11.38	298.40	34.66	11.21	298.09	16.78	-1.19	297.93	49.18	0.20	299.50	13.78	-1.00	299.67	43.21	0.80
302.03	38.45	12.36	301.40	34.09	10.82	301.09	17.38	-0.40	300.93	49.41	0.62	302.50	13.32	-1.28	302.67	42.89	0.66
305.03	36.91	10.06	304.40	34.62	10.59	304.09	17.28	-1.26	303.93	49.87	0.32	305.51	14.71	-0.65	305.67	43.32	0.33
308.04	37.96	10.99	307.41	35.09	10.94	307.09	16.53	-2.14	306.93	50.48	0.80	308.51	14.41	-1.07	308.67	43.38	0.27
311.03	37.92	11.03	310.40	34.32	10.25	310.09	18.63	0.05	309.93	50.37	0.78	311.50	15.34	-0.05	311.67	42.30	-0.73
314.04	38.30	11.58	313.40	34.38	10.48	313.09	17.10	-1.32	312.93	49.32	-0.11	314.51	15.02	-0.21	314.67	43.18	0.32
317.04	38.89	10.98	316.40	34.04	8.95	316.09	16.73	-2.87	315.93	51.21	0.60	317.51	15.33	-1.08	317.67	44.53	0.48
320.03	37.47	10.16	319.40	35.36	10.87	319.09	18.35	-0.66	318.93	50.31	0.29	320.51	15.10	-0.72	320.67	43.88	0.43
323.03	38.51	11.73	322.40	34.94	10.98	322.09	18.42	-0.05	321.93	49.27	-0.21	323.50	14.88	-0.40	323.67	43.53	0.61
326.04	38.28	11.08	325.40	34.92	10.54	325.09	18.10	-0.79	324.93	49.96	0.06	326.50	14.92	-0.78	326.67	44.06	0.72
329.03	37.26	9.79	328.40	34.85	10.20	328.09	17.91	-1.25	327.93	50.10	-0.07	329.50	14.72	-1.26	329.67	44.94	1.33
332.04	37.24	9.88	331.41	34.75	10.21	331.09	18.16	-0.90	330.93	50.28	0.21	332.51	14.84	-1.03	332.67	44.32	0.82
335.04	37.94	10.44	334.41	34.49	9.81	334.09	17.95	-1.24	333.93	51.56	1.36	335.51	14.56	-1.45	335.67	43.73	0.09
338.04	37.10	9.83	337.40	34.96	10.51	337.09	17.93	-1.03	336.93	50.05	0.08	338.50	15.72	-0.05	338.67	43.38	-0.03
341.04	38.53	11.06	340.40	35.77	11.12	340.09	18.02	-1.14	339.93	50.68	0.51	341.51	15.16	-0.81	341.67	43.91	0.30
344.04	37.65	9.63	343.41	34.49	9.29	343.09	17.81	-1.90	342.93	51.30	0.58	344.51	15.88	-0.65	344.67	44.23	0.07
347.04	37.57	10.16	346.40	35.19	10.60	346.09	18.41	-0.70	345.93	49.99	-0.13	347.50	15.57	-0.35	347.67	44.03	0.48
350.03	37.37	9.65	349.40	34.83	9.93	349.09	18.39	-1.02	348.93	50.13	-0.29	350.51	16.20	-0.02	350.67	44.17	0.31
353.04	37.67	9.92	352.40	34.75	9.82	352.09	18.35	-1.09	351.93	50.48	0.03	353.50	15.95	-0.31	353.67	44.17	0.28
356.04	37.41	10.02	355.41	35.17	10.60	355.09	18.29	-0.80	354.93	50.71	0.61	356.51	16.02	0.12	356.67	42.80	-0.73
359.04	37.16	8.99	358.41	34.45	9.10	358.09	18.41	-1.45	357.93	50.22	-0.65	359.51	16.49	-0.19	359.67	45.15	0.84
362.04	37.73	9.46	361.41	35.02	9.57	361.09	18.55	-1.42	360.93	50.83	-0.15	362.50	16.67	-0.11	362.67	44.67	0.26
365.04	37.84	9.51	364.41	34.11	8.60	364.09	18.32	-1.70	363.93	50.89	-0.14	365.51	16.63	-0.21	365.67	44.82	0.35
368.04	37.94	10.53	367.40	34.56	9.97	367.09	19.17	0.07	366.93	50.37	0.26	368.50	15.20	-0.71	368.67	44.00	0.45
371.03	37.47	9.16	370.40	34.56	9.07	370.09	19.26	-0.74	369.93	51.30	0.29	371.50	16.30	-0.51	371.66	44.67	0.22
374.04	37.04	9.23	373.41	34.58	9.59	373.09	18.75	-0.75	372.93	50.19	-0.32	374.51	16.44	0.13	374.67	44.14	0.19
377.03	37.43	9.16	376.40	34.96	9.51	376.09	19.31	-0.65	375.93	51.03	0.06	377.50	16.56	-0.21	377.67	44.56	0.15
380.04	37.24	8.84	379.40	34.38	8.80	379.09	18.64	-1.46	378.93	51.24	0.13	380.51	16.35	-0.56	380.67	44.97	0.43
383.03	37.49	9.24	382.40	35.68	10.25	382.09	18.97	-0.98	381.93	50.51	-0.45	383.50	16.72	-0.04	383.67	44.88	0.49
386.03	38.32	9.25	385.40	35.43	9.18	385.09	18.98	-1.79	384.93	52.35	0.57	386.50	17.07	-0.51	386.67	45.15	-0.06
389.03	37.57	8.74	388.40	34.58	8.57	388.09	19.00	-1.52	387.93	51.15	-0.38	389.50	17.04	-0.30	389.67	45.65	0.68
392.03	37.81	8.93	391.40	35.53	9.47	391.09	19.20	-1.38	390.93	51.56	-0.03	392.50	17.32	-0.07	392.66	45.12	0.10
395.04	37.28	8.97	394.40	35.00	9.51	394.09	19.48	-0.52	393.93	50.71	-0.30	395.51	16.31	-0.51	395.67	45.26	0.81
398.03	38.06	8.87	397.40	34.62	8.25	397.09	18.83	-2.05	396.93	51.91	0.02	398.50	16.59	-1.11	398.66	46.42	1.09
401.03	36.52	7.35	400.40	34.38	8.03	400.09	19.25	-1.61	399.93	51.67	-0.20	401.50	17.39	-0.29	401.67	45.80	0.49
404.03	37.57	9.00	403.40	34.86	9.11	403.09	19.91	-0.36	402.93	50.74	-0.54	404.50	17.48	0.40	404.67	44.85	0.14
407.03	37.34	8.69	406.40	35.36	9.53	406.09	19.42	-0.92	405.93	51.82	0.47	407.50	16.94	-0.21	407.67	44.53	-0.26
410.03	37.90	8.86	409.40	34.62	8.40	409.09	19.79	-0.94	408.93	51.50	-0.24	410.51	17.35	-0.20	410.67	45.62	0.44
413.04	37.71	8.93	412.40	34.79	8.83	412.09	19.81	-0.66	411.93	50.89	-0.59	413.51	17.65	0.36	413.67	45.15	0.23
416.04	36.96	8.32	415.40	34.81	8.99	415.09	19.67	-0.67	414.93	51.47	0.12	416.51	17.05	-0.10	416.67	44.76	-0.02
419.04	36.77	7.40	418.40	35.32	8.77	418.09	19.87	-1.19	417.93	51.06	-1.01	419.51	17.80	-0.08	419.67	46.60	1.09
422.03	37.14	7.48	421.40	35.11	8.27	421.09	19.85	-1.50	420.93	51.70	-0.66	422.50	18.06	-0.11	422.66	46.57	0.77
425.03	37.79	9.19	424.40	34.88	9.10	424.09	20.23	-0.06	423.93	51.67	0.37	425.51	17.09	-0.01	425.67	44.38	-0.36
428.04	37.45	8.21	427.40	34.00	7.58	427.09	20.66	-0.27	426.93	52.11	0.17	428.51	18.20	0.45	428.67	44.76	-0.62
431.04	37.22	7.52	430.40	35.68	8.80	430.09	20.93	-0.46	429.93	52.05	-0.35	431.51	18.25	0.04	431.67	46.15	0.31
434.03	36.94	7.20	433.40	35.02	8.10	433.09	20.55	-0.88	432.93	53.17	0.73	434.50	17.72	-0.53	434.66	45.68	-0.20
437.04	37.67	7.44	436.40	35.60	8.19	436.09	19.90	-2.02	435.93	52.32	-0.61	437.51	18.41	-0.33	437.67	47.31	0.94
440.04	37.20	8.11	439.40	34.75	8.48	439.09	20.09	-0.70	438.93	51.03	-0.77	440.51	18.25	0.65	440.67	45.35	0.12
443.04	37.63	8.20	442.40	34.83	8.22	442.09	20.15	-0.97	441.93	51.56	-0.57	443.51	17.98	0.05	443.67	46.09	0.52
446.04	36.98	7.20	445.40	35.19	8.23	445.09	20.59	-0.88	444.93	52.14	-0.34	446.51	17.98	-0.31	446.67	46.57	0.65
449.04	37.65	7.45	448.40	34.83	7.45	448.09	20.49	-1.41	447.93	52.58	-0.33	449.51	18.55	-0.16	449.67	46.83	0.49
452.04	37.34	8.04	451.40	35.53	9.05	451.09	20.62	-0.37	450.93	51.59	-0.41	452.51	18.33	0.53	452.67	45.32	-0.12
455.03	38.04	8.29	454.40	35.79	8.86	454.09	20.69	-0.76	453.93	51.85	-0.61	455.51	19.05	0.79	455.67	45.71	-0.18
458.04	37.53	7.84	457.40	34.38	7.51	457.09	20.01	-1.37	456.93	51.56	-0.83	458.51	18.83	0.63	458.67	46.03	0.20
461.04	38.14	8.65	460.40	34.85	8.18	460.09	21.35	0.16	459.93	52.82	0.62	461.51	17.57	-0.43	461.67	45.44	-0.19
464.04	38.02	8.29	463.40	34.66	7.75	463.09	21.21	-0.21	462.93	52.20	-0.23	464.51	18.15	-0.08	464.67	46.18	0.31
467.04	37.30	7.94	466.40	35.54	9.00	466.09	20.48	-0.58	465.93	51.91	-0.16	467.51	18.33	0.46	467.67	45.20	-0.30
470.03	37.73	8.08	469.40	35.39	8.56	469.09	20.35	-1.00	468.93	51.35	-1.01	470.51	18.45	0.29	470.67	46.51	0.72
473.04	37.61	7.86	472.40	35.17	8.24	472.09	21.24	-0.20	471.93	52.03	-0.42	473.51	19.13	0.87	473.67	45.44	-0.45
476.04	37.98	8.08	475.40	35.11	8.03	475.09	20.54	-1.06	474.93	51.85	-0.76	476.51	19.03	0.62	476.67	46.18	0.14
479.03	37.37	8.06	478.40	34.85	8.36	478.09	20.55	-0.45	477.93	51.50	-0.51	479.50	18.55	0.73	479.66	45.23	-0.22
482.04	37.92	7.76	481.40	34.43	7.09	481.09	20.76	-1.10	480.93	52.73	-0.14	482.51	19.70	1.03	482.67	45.41	-0.89
485.03	37.34	6.92	484.40	35.83	8.23	484.09	21.43	-0.68	483.93	53.73	0.61	485.51	19.01	0.09	485.67	45.86	-0.70
488.03	37.75	7.89	487.40	35.83	8.79	487.09	20.77	-0.78	486.93	52.41	-0.15	488.50	18.95	0.59	488.66	45.56	-0.44
491.03	37.43	7.51	490.40	35.22	8.12	490.09	20.79	-0.83	489.93	51.27	-1.36	491.50	19.43	1.00	491.66	46.42	0.36
494.03	37.34	7.30	493.40	36.55	9.33	493.09	21.24	-0.49	492.93	52.67	-0.07	494.50	19.68	1.13	494.66	45.12	-1.06
497.03	37.71	7.02	496.40	35.09	7.22	496.09	21.24	-1.14	495.93	52.82	-0.57	497.51	19.23	0.03	497.67	47.37	0.54
500.04	37.47	6.81	499.40	34.07	6.23	499.09	21.54	-0.81	498.93	52.17	-1.19	500.51	20.24	1.07	500.67	46.92	0.12
503.04	37.69	7.15	502.40	34.71	6.99	502.09	21.10	-1.13	501.93	52.26	-0.98	503.51	19.18	0.14	503.67	47.52	0.84
506.03	37.08	6.86	505.40	34.77	7.37	505.09	21.81	-0.10	504.93	51.79	-1.13	506.50	19.56	0.83	506.67	46.66	0.30
509.03	37.06	6.60	508.40	35.90	8.26	508.09	21.75	-0.40	507.93	52.23	-0.93	509.50	19.43	0.46	509.66	47.07	0.47
512.03	38.12	6.84	511.40	35.60	7.14	511.09	21.07	-1.90	510.93	54.85	0.87	512.50	20.15	0.37	512.66	46.18	-1.24
515.04	38.22	8.23	514.40	36.15	8.98	514.09	21.37	-0.31	513.93	52.00	-0.69	515.51	19.97	1.47	515.67	45.35	-0.78
518.04	37.49	6.88	517.40	35.20	7.41	517.09	21.92	-0.38	516.93	52.08	-1.23	518.51	20.32	1.21	518.67	46.77	0.02
521.04	37.94	7.17	520.40	34.71	6.76	520.09	21.98	-0.48	519.93	53.17	-0.30	521.51	20.10	0.82	521.67	46.39	-0.52
524.04	37.51	6.47	523.40	35.13	6.91	523.09	21.34	-1.40	522.93	52.79	-0.96	524.51	20.77	1.22	524.67	46.92	-0.26
527.04	37.28	6.73	526.40	35.28	7.55	526.09	21.97	-0.27	525.93	53.76	0.51	527.50	19.88	0.83	527.67	45.35	-1.34
530.04	37.14	6.12	529.40	35.49	7.29	529.09	21.53	-1.18	528.93	52.70	-1.02	530.51	20.87	1.35	530.67	46.83	-0.33
533.04	37.92	7.07	532.40	35.47	7.44	532.09	21.76	-0.79	531.93	53.17	-0.39	533.51	19.97	0.61	533.67	46.77	-0.22
536.04	38.39	7.67	535.40	35.34	7.44	535.09	22.19	-0.22	534.93	53.23	-0.19	536.51	20.07	0.84	536.67	46.21	-0.65
539.03	37.67	6.84	538.40	35.70	7.69	538.09	21.40	-1.13	537.93	53.05	-0.49	539.50	20.47	1.13	539.66	46.33	-0.64
542.04	37.77	7.27	541.40	35.28	7.60	541.09	21.87	-0.32	540.93	51.97	-1.23	542.51	21.14	2.13	542.67	45.74	-0.90
545.04	38.32	7.61	544.40	35.02	7.13	544.09	22.01	-0.39	543.93	52.79	-0.62	545.51	20.42	1.20	545.67	46.27	-0.58
548.04	37.86	7.54	547.40	35.58	8.08	547.09	22.36	0.34	546.93	51.56	-1.47	548.51	20.13	1.30	548.67	46.63	0.17
551.03	37.37	6.91	550.40	35.41	7.77	550.09	21.71	-0.44	549.93	51.44	-1.72	551.50	20.66	1.69	551.66	46.63	0.03
554.04	37.55	6.15	553.40	36.15	7.57	553.09	22.00	-1.09	552.93	53.29	-0.81	554.51	21.51	1.61	554.67	46.74	-0.80
557.04	37.18	6.51	556.40	35.85	8.00	556.09	22.77	0.40	555.93	52.43	-0.95	557.51	21.23	2.05	557.67	45.71	-1.10
560.04	38.16	7.40	559.40	35.64	7.70	559.09	22.66	0.21	558.93	52.87	-0.59	560.51	20.76	1.49	560.67	46.00	-0.90
563.04	38.39	7.25	562.40	36.00	7.68	562.09	22.20	-0.63	561.93	53.29	-0.55	563.51	21.94	2.30	563.67	45.53	-1.75
566.04	37.59	6.51	565.40	35.05	6.79	565.09	22.49	-0.29	564.93	52.03	-1.76	566.51	21.65	2.06	566.67	46.92	-0.30
569.04	38.10	7.10	568.40	34.92	6.74	568.09	22.61	-0.08	567.93	52.70	-1.00	569.50	20.66	1.16	569.67	46.98	-0.16
572.03	37.98	7.13	571.40	35.24	7.21	571.09	22.45	-0.09	570.93	52.85	-0.70	572.50	20.69	1.33	572.66	46.36	-0.63
575.03	37.63	6.84	574.40	35.47	7.50	574.09	22.63	0.15	573.93	51.91	-1.58	575.51	21.06	1.77	575.67	46.74	-0.19
578.03	38.55	7.72	577.40	35.47	7.46	577.09	22.39	-0.13	576.93	52.52	-1.01	578.50	21.40	2.07	578.66	45.91	-1.06
581.03	37.20	6.18	580.40	35.66	7.46	580.09	23.02	0.31	579.93	52.14	-1.58	581.50	21.85	2.32	581.66	46.42	-0.74
584.03	37.59	6.44	583.40	35.02	6.69	583.09	22.79	-0.05	582.93	52.73	-1.12	584.50	20.94	1.28	584.66	47.13	-0.16
587.04	38.00	6.53	586.40	35.47	6.82	586.09	22.71	-0.46	585.93	53.82	-0.36	587.50	21.18	1.20	587.67	46.77	-0.84
590.03	37.88	6.95	589.40	34.30	6.19	589.09	22.19	-0.44	588.93	52.49	-1.15	590.51	21.63	2.19	590.67	46.03	-1.04
593.03	38.02	6.95	592.40	35.39	7.14	592.09	23.45	0.69	591.93	52.38	-1.39	593.50	20.86	1.29	593.66	47.31	0.10
596.03	38.30	6.02	595.40	36.04	6.58	595.09	22.75	-1.22	594.93	53.96	-1.02	596.50	21.62	0.84	596.66	48.60	0.18
599.03	37.61	6.83	598.40	35.51	7.55	598.09	23.09	0.62	597.93	53.17	-0.31	599.50	21.58	2.29	599.67	44.94	-1.98
602.03	37.37	6.11	601.40	35.54	7.10	601.09	24.16	1.20	600.93	51.94	-2.03	602.50	21.65	1.88	602.66	47.55	0.15
627.10	40.57	4.92	626.47	45.83	13.00	626.16	117.45	90.10	626.00	57.80	-0.56	627.57	24.29	0.13	627.72	52.22	0.43
630.01	35.48	3.83	629.38	44.25	15.42	629.07	98.35	75.01	628.91	51.21	-3.14	630.48	22.21	2.06	630.64	48.87	1.08
633.01	33.25	3.85	632.38	55.51	28.93	632.07	65.92	44.83	631.91	48.92	-3.18	633.48	20.42	2.51	633.64	46.21	0.67
636.03	31.11	3.21	635.40	68.90	43.82	635.07	57.50	37.91	634.91	45.97	-4.63	636.50	20.13	3.73	636.66	44.94	0.90
639.02	29.35	2.36	638.39	69.34	45.17	638.07	59.05	40.37	637.91	44.72	-4.97	639.48	19.78	4.28	639.64	43.82	0.69
642.01	30.25	2.60	641.38	67.45	42.62	641.07	59.61	40.26	640.91	46.65	-3.71	642.48	19.78	3.62	642.64	43.88	0.09
645.01	30.10	2.54	644.38	64.65	39.91	644.07	58.14	38.89	643.91	46.85	-3.41	645.48	19.18	3.11	645.65	44.00	0.30
648.02	29.05	1.38	647.39	59.76	34.91	647.07	56.48	37.12	646.91	46.37	-4.00	648.49	19.73	3.55	648.65	44.26	0.45
651.03	29.90	2.23	650.40	53.90	29.05	650.07	55.18	35.82	649.91	45.77	-4.60	651.50	20.20	4.03	651.66	44.38	0.57
654.01	29.88	2.64	653.39	50.36	25.94	653.07	54.72	35.79	652.91	46.48	-3.46	654.48	19.40	3.66	654.65	43.18	-0.20
657.02	30.18	2.62	656.39	46.19	21.45	656.07	53.36	34.11	655.91	47.05	-3.21	657.49	19.63	3.56	657.65	43.35	-0.35
660.01	30.05	2.10	659.38	42.19	17.06	659.07	53.02	33.38	658.91	47.63	-3.02	660.49	19.48	3.02	660.65	44.09	-0.00
663.01	30.58	1.88	662.38	39.15	13.27	662.07	53.11	32.71	661.91	48.06	-3.35	663.49	20.96	3.75	663.65	44.44	-0.40
666.03	30.61	2.48	665.40	36.68	11.37	665.07	52.42	32.60	664.91	46.23	-4.60	666.50	21.04	4.40	666.65	44.47	0.20
669.01	30.99	3.17	668.38	35.09	10.09	668.07	51.87	32.35	667.91	47.14	-3.39	669.48	19.65	3.32	669.65	44.03	0.07
672.01	30.82	2.16	671.38	33.44	7.60	671.07	51.48	31.12	670.91	47.51	-3.86	672.48	20.60	3.43	672.64	45.23	0.43
675.01	31.49	2.86	674.38	32.47	6.66	674.07	50.21	29.89	673.91	48.11	-3.22	675.48	20.13	2.99	675.64	45.00	0.23
678.01	31.85	3.86	677.38	32.07	6.90	677.07	48.91	29.23	676.91	47.83	-2.86	678.48	19.70	3.20	678.64	43.79	-0.34
681.03	31.34	2.69	680.40	30.98	5.15	680.07	49.80	29.46	679.91	48.06	-3.29	681.49	20.94	3.79	681.65	44.29	-0.50
684.01	30.77	1.91	683.38	30.85	4.81	683.07	48.55	28.00	682.91	48.23	-3.33	684.48	21.14	3.77	684.64	44.56	-0.44
687.01	31.30	2.46	686.38	29.76	3.74	686.07	48.39	27.86	685.91	48.49	-3.05	687.48	20.40	3.06	687.64	44.97	-0.01
690.01	31.95	2.55	689.38	31.05	4.47	689.07	49.32	28.22	688.91	49.27	-2.84	690.48	21.09	3.18	690.64	45.20	-0.34
693.01	31.93	2.91	692.38	31.55	5.35	692.07	48.10	27.39	691.91	48.40	-3.32	693.48	20.35	2.83	693.64	45.65	0.49
696.03	31.74	1.84	695.40	31.54	4.46	695.07	49.10	27.51	694.91	49.64	-2.96	696.49	21.13	2.73	696.65	46.27	0.23
699.01	31.83	2.42	698.38	32.39	5.80	698.07	48.10	27.00	697.91	48.06	-4.05	699.48	21.30	3.39	699.64	46.21	0.66
702.01	32.67	3.58	701.38	32.65	6.38	701.07	47.31	26.53	700.91	49.24	-2.55	702.48	20.87	3.28	702.64	44.50	-0.73
705.01	32.82	3.67	704.38	32.06	5.73	704.07	47.38	26.54	703.91	48.78	-3.07	705.48	21.60	3.95	705.64	44.41	-0.88
708.01	33.19	3.21	707.38	32.67	5.51	707.07	46.81	25.14	706.91	49.87	-2.81	708.48	21.55	3.07	708.64	45.86	-0.26
711.03	33.00	3.31	710.40	33.55	6.68	710.07	47.31	25.92	709.91	50.51	-1.89	711.50	21.45	3.25	711.66	44.47	-1.36
714.01	33.38	4.04	713.38	33.49	6.97	713.07	47.59	26.55	712.91	48.98	-3.07	714.48	21.70	3.85	714.64	44.70	-0.78
717.01	32.58	3.57	716.38	32.91	6.72	716.07	47.18	26.48	715.91	48.23	-3.48	717.48	21.21	3.69	717.64	44.94	-0.21
720.02	32.52	2.37	719.39	33.38	6.05	719.07	46.31	24.46	718.91	49.53	-3.33	720.48	21.51	2.85	720.65	46.77	0.48
723.01	33.21	3.66	722.38	33.32	6.59	722.07	46.17	24.93	721.91	49.15	-3.10	723.48	21.46	3.41	723.64	45.38	-0.31
726.03	33.71	4.13	725.40	34.13	7.37	725.07	46.33	25.06	724.91	49.09	-3.19	726.50	21.55	3.47	726.66	45.44	-0.28
729.01	33.96	4.75	728.38	33.98	7.59	728.07	45.01	24.10	727.91	48.17	-3.75	729.48	21.38	3.66	729.64	45.44	0.09
732.01	33.59	3.45	731.38	34.43	7.11	731.07	45.35	23.52	730.91	49.50	-3.34	732.48	22.12	3.47	732.64	46.15	-0.13
735.01	33.32	3.20	734.38	34.54	7.24	734.07	44.89	23.08	733.91	49.81	-3.01	735.48	22.02	3.39	735.64	45.88	-0.38
738.01	33.61	2.82	737.38	34.34	6.37	737.07	46.10	23.62	736.91	50.25	-3.24	738.48	21.97	2.68	738.64	47.49	0.56
741.03	34.13	3.57	740.40	34.56	6.82	740.07	44.56	22.31	739.91	50.25	-3.01	741.50	21.77	2.70	741.65	47.01	0.31
744.01	34.09	3.75	743.38	33.27	5.75	743.07	44.43	22.39	742.91	50.05	-3.00	744.48	22.62	3.77	744.64	45.71	-0.77
747.01	34.15	3.54	746.38	34.43	6.64	746.07	45.21	22.91	745.91	51.03	-2.28	747.48	21.94	2.82	747.64	46.21	-0.54
750.01	33.17	3.11	749.38	34.26	7.02	749.07	43.93	22.18	748.91	49.06	-3.70	750.48	22.41	3.84	750.64	46.06	-0.14
753.01	34.09	3.71	752.38	33.87	6.31	752.07	44.00	21.92	751.91	50.02	-3.07	753.48	22.06	3.17	753.64	46.42	-0.10
756.03	34.13	3.92	755.40	33.68	6.29	755.07	43.91	22.01	754.91	49.67	-3.24	756.50	22.99	4.27	756.65	45.32	-1.03
759.01	33.32	2.75	758.38	33.74	5.99	758.07	44.40	22.14	757.91	50.22	-3.05	759.48	22.63	3.55	759.64	46.21	-0.50
762.01	33.57	2.99	761.38	33.83	6.07	761.07	43.39	21.12	760.91	49.79	-3.49	762.48	22.99	3.91	762.64	46.30	-0.42
765.01	33.57	3.03	764.38	33.40	5.68	764.07	42.74	20.51	763.91	50.60	-2.64	765.48	22.07	3.02	765.64	46.30	-0.38
768.01	33.71	2.51	767.38	33.76	5.38	767.07	43.09	20.20	766.91	50.25	-3.65	768.48	23.38	3.68	768.64	47.31	-0.03
771.03	33.63	3.13	770.40	34.11	6.43	770.07	43.09	20.90	769.91	50.77	-2.43	771.50	22.79	3.78	771.65	45.29	-1.35
774.01	33.69	2.66	773.38	33.57	5.36	773.07	41.89	19.17	772.91	50.05	-3.68	774.48	23.23	3.69	774.64	47.16	-0.01
777.01	34.44	3.28	776.38	33.66	5.32	776.07	42.69	19.84	775.91	50.92	-2.94	777.48	23.07	3.41	777.64	46.83	-0.47
780.01	34.61	3.15	779.38	32.69	4.05	779.07	42.21	19.06	778.91	50.08	-4.08	780.48	23.52	3.56	780.64	48.12	0.52
783.01	34.46	3.16	782.38	33.51	5.03	782.07	42.43	19.43	781.91	50.95	-3.06	783.48	22.82	3.01	783.64	47.49	0.05
786.03	34.13	2.72	785.40	33.36	4.77	785.07	42.34	19.24	784.91	50.45	-3.66	786.50	23.88	3.96	786.66	47.25	-0.30
789.01	34.48	2.53	788.38	33.81	4.68	788.07	42.73	19.09	787.91	51.53	-3.12	789.48	24.15	3.69	789.64	47.52	-0.57
792.01	34.71	4.21	791.38	33.61	5.93	791.07	41.22	19.03	790.91	49.99	-3.21	792.48	23.11	4.11	792.64	45.74	-0.90
795.01	34.21	2.80	794.38	32.89	4.30	794.07	41.95	18.84	793.91	50.83	-3.29	795.48	23.96	4.04	795.64	46.80	-0.75
798.01	33.38	2.22	797.38	33.64	5.30	797.07	40.65	17.80	796.91	50.89	-2.97	798.48	24.10	4.44	798.64	45.83	-1.47
801.03	34.90	2.97	800.40	33.85	4.74	800.07	40.96	17.33	799.91	52.03	-2.61	801.49	24.23	3.79	801.65	46.89	-1.18
804.01	34.46	2.93	803.38	34.04	5.33	803.07	40.67	17.45	802.91	52.05	-2.18	804.48	24.08	4.05	804.64	45.80	-1.87
807.01	34.94	3.62	806.38	33.06	4.56	806.07	41.39	18.37	805.91	50.34	-3.69	807.48	24.53	4.70	807.64	46.45	-1.01
810.01	34.29	2.80	809.38	33.38	4.71	809.07	40.14	16.96	808.91	49.93	-4.26	810.48	24.03	4.04	810.64	47.85	0.22
813.01	34.52	2.40	812.38	33.68	4.38	812.07	41.81	17.99	811.91	51.09	-3.74	813.48	24.63	4.00	813.64	48.00	-0.26
816.03	34.73	2.63	815.40	33.79	4.51	815.07	41.01	17.22	814.91	51.06	-3.74	816.50	24.13	3.53	816.65	48.45	0.21
819.01	33.92	1.79	818.38	31.87	2.56	818.07	40.96	17.14	817.91	52.38	-2.45	819.48	24.46	3.83	819.64	46.89	-1.38
822.01	34.73	2.93	821.38	32.89	3.91	821.07	40.43	16.94	820.91	50.34	-4.16	822.48	24.32	4.01	822.64	48.09	0.15
825.01	34.44	3.20	824.38	32.35	3.93	824.07	40.07	17.14	823.91	50.60	-3.34	825.48	23.60	3.86	825.64	46.86	-0.52
828.01	35.19	3.41	827.38	32.93	3.97	827.07	40.52	17.05	826.91	51.00	-3.48	828.48	24.73	4.45	828.64	46.95	-0.97
831.03	34.71	2.80	830.40	33.31	4.22	830.07	40.45	16.85	829.91	50.74	-3.87	831.50	24.58	4.16	831.65	47.76	-0.29
834.01	35.99	4.51	833.38	32.47	3.81	833.07	40.07	16.89	832.91	50.34	-3.85	834.48	24.39	4.40	834.64	47.07	-0.55
837.01	34.23	2.09	836.38	31.91	2.59	836.07	39.88	16.05	835.91	50.95	-3.89	837.48	24.30	3.66	837.64	48.51	0.23
840.01	34.77	2.38	839.38	32.74	3.17	839.07	40.15	16.06	838.91	51.85	-3.25	840.48	24.32	3.42	840.64	48.36	-0.17
843.01	34.42	2.35	842.38	32.63	3.38	842.07	39.67	15.91	841.91	51.70	-3.07	843.48	24.10	3.52	843.64	47.76	-0.45
846.03	34.65	2.35	845.40	33.14	3.66	845.07	39.13	15.14	844.91	51.03	-3.97	846.50	25.45	4.65	846.65	47.76	-0.68
849.01	34.58	2.08	848.38	32.37	2.69	848.07	39.04	14.84	847.91	50.92	-4.29	849.48	24.44	3.43	849.64	49.50	0.86
852.01	34.81	2.31	851.38	32.61	2.93	851.07	39.57	15.38	850.91	51.97	-3.23	852.48	25.44	4.44	852.64	47.43	-1.21
855.01	35.10	2.90	854.38	32.97	3.59	854.07	39.30	15.40	853.91	51.67	-3.24	855.48	24.71	4.00	855.64	47.58	-0.76
858.01	34.90	2.21	857.38	32.45	2.58	857.07	38.75	14.37	856.91	51.44	-3.95	858.48	25.40	4.21	858.64	48.57	-0.26
861.03	35.45	2.94	860.40	32.60	2.91	860.07	39.26	15.06	859.91	52.82	-2.39	861.50	25.52	4.50	861.65	46.54	-2.11
864.01	35.66	3.52	863.38	32.63	3.31	863.07	39.55	15.72	862.91	52.00	-2.84	864.48	25.82	5.18	864.64	45.94	-2.34
867.01	36.24	3.88	866.38	32.02	2.48	866.07	39.32	15.27	865.91	51.88	-3.18	867.48	25.35	4.49	867.64	47.19	-1.31
870.01	35.83	3.34	869.38	32.22	2.55	869.07	39.30	15.12	868.91	51.85	-3.34	870.48	25.26	4.27	870.64	47.70	-0.93
873.01	35.21	2.61	872.38	32.93	3.15	872.07	38.28	13.99	871.91	52.00	-3.30	873.48	25.45	4.34	873.64	47.70	-1.04
876.03	36.28	3.86	875.40	32.37	2.77	875.07	39.06	14.94	874.91	51.91	-3.22	876.50	25.49	4.56	876.65	47.22	-1.34
879.01	34.67	1.81	878.38	32.24	2.20	878.07	38.75	14.20	877.91	51.73	-3.83	879.48	25.21	3.84	879.64	48.99	-0.01
882.01	35.43	2.12	881.38	32.91	2.42	881.07	39.45	14.45	880.91	52.49	-3.52	882.48	25.92	4.10	882.64	48.87	-0.58
885.01	35.43	2.29	884.38	32.84	2.52	884.07	40.09	15.25	883.91	53.17	-2.68	885.48	25.64	3.99	885.64	47.97	-1.31
888.01	35.91	2.95	887.38	32.11	1.97	887.07	38.65	13.99	886.91	51.91	-3.76	888.48	25.94	4.47	888.64	48.39	-0.71
891.03	37.04	4.42	890.40	33.61	3.81	890.07	38.65	14.33	889.91	51.35	-3.98	891.50	25.78	4.65	891.66	48.09	-0.67
894.01	35.91	3.46	893.38	32.63	3.00	893.07	38.55	14.41	892.91	51.82	-3.33	894.48	25.45	4.49	894.64	47.43	-1.16
897.01	35.89	2.71	896.38	32.86	2.50	896.07	38.82	13.94	895.91	51.47	-4.42	897.48	26.14	4.45	897.64	49.29	-0.03
900.01	35.52	2.50	899.38	32.30	2.10	899.07	38.70	13.98	898.91	52.26	-3.47	900.48	25.92	4.39	900.64	48.24	-0.92
903.01	35.60	2.40	902.38	32.48	2.10	902.07	37.90	13.01	901.91	53.23	-2.67	903.48	25.47	3.77	903.64	48.24	-1.10
906.03	35.10	2.04	905.40	33.66	3.42	905.07	37.43	12.68	904.91	52.70	-3.06	906.50	25.83	4.26	906.65	48.00	-1.20
909.01	36.32	2.83	908.38	32.88	2.21	908.07	38.09	12.91	907.91	52.00	-4.19	909.48	25.45	3.45	909.64	50.37	0.74
912.01	36.07	3.15	911.38	33.14	3.04	911.07	38.26	13.65	910.91	52.41	-3.21	912.48	25.99	4.57	912.64	47.70	-1.36
915.01	36.40	3.24	914.38	32.47	2.13	914.07	37.97	13.11	913.91	53.34	-2.53	915.48	26.04	4.37	915.64	47.46	-1.84
918.01	35.76	2.52	917.38	32.80	2.38	917.07	37.53	12.60	916.91	52.32	-3.62	918.48	25.40	3.65	918.64	49.35	-0.03
921.03	35.87	2.60	920.40	33.12	2.67	920.07	37.83	12.87	919.91	52.76	-3.21	921.50	26.19	4.41	921.66	48.21	-1.20
924.01	36.38	2.67	923.38	32.78	1.89	923.07	37.43	12.02	922.91	53.32	-3.10	924.48	26.30	4.08	924.64	48.87	-0.98
927.01	36.61	3.23	926.38	33.36	2.80	926.07	37.88	12.80	925.91	52.03	-4.06	927.48	26.06	4.17	927.64	49.41	-0.11
930.01	36.24	2.77	929.38	33.49	2.84	929.07	38.97	13.81	928.91	52.87	-3.30	930.48	26.32	4.34	930.64	48.57	-1.04
933.01	36.67	3.28	932.38	33.64	3.07	932.07	37.72	12.63	931.91	52.46	-3.64	933.48	26.56	4.66	933.64	48.51	-1.02
936.03	35.99	2.63	935.40	33.55	3.01	935.07	37.95	12.89	934.91	52.61	-3.46	936.50	26.44	4.57	936.66	48.39	-1.11
939.01	36.93	3.66	938.38	33.16	2.71	938.07	38.11	13.15	937.91	51.44	-4.53	939.48	25.97	4.20	939.64	49.74	0.33
942.01	36.55	3.29	941.38	33.29	2.85	941.07	37.72	12.77	940.91	52.67	-3.29	942.48	26.04	4.27	942.64	48.42	-0.98
945.01	35.87	2.23	944.38	32.84	2.02	944.07	38.11	12.78	943.91	52.64	-3.70	945.48	27.15	5.00	945.64	48.48	-1.30
948.01	36.57	2.46	947.38	33.64	2.35	947.07	38.05	12.24	946.91	52.96	-3.86	948.48	27.11	4.49	948.64	49.62	-0.63
951.03	35.72	2.65	950.40	33.66	3.41	950.07	37.24	12.48	949.91	51.73	-4.04	951.50	27.09	5.52	951.65	47.73	-1.48
954.01	35.83	2.48	953.38	33.68	3.15	953.07	37.95	12.91	952.91	52.05	-4.00	954.48	25.61	3.75	954.64	49.74	0.25
957.01	36.26	2.91	956.38	33.40	2.87	956.07	37.72	12.68	955.91	52.76	-3.29	957.48	26.66	4.81	957.64	47.97	-1.52
960.01	36.50	2.41	959.38	33.61	2.34	959.07	36.77	10.99	958.91	52.79	-4.00	960.48	27.18	4.58	960.64	49.65	-0.58
963.01	35.45	0.96	962.38	33.16	1.49	962.07	37.80	11.61	961.91	53.20	-4.00	963.48	27.32	4.32	963.64	50.31	-0.32
966.03	36.69	3.76	965.40	33.04	2.93	965.07	38.50	13.87	964.91	51.67	-3.97	966.50	26.51	5.07	966.65	47.97	-1.10
969.01	36.93	3.58	968.38	32.58	2.05	968.07	37.27	12.23	967.91	51.85	-4.20	969.48	27.04	5.18	969.64	48.51	-0.98
972.01	36.69	3.24	971.38	32.88	2.25	971.07	37.63	12.49	970.91	53.11	-3.04	972.48	27.46	5.50	972.64	47.13	-2.46
975.01	36.67	2.27	974.38	33.12	1.54	974.07	37.80	11.70	973.91	52.58	-4.53	975.48	28.09	5.18	975.64	49.89	-0.65
978.01	36.16	2.36	977.38	33.55	2.57	977.07	37.39	11.90	976.91	53.05	-3.45	978.48	26.40	4.10	978.64	49.29	-0.65
981.03	36.28	1.70	980.40	34.32	2.56	980.07	37.33	11.06	979.91	54.17	-3.11	981.50	27.27	4.18	981.65	49.65	-1.07
984.01	36.57	2.13	983.38	32.99	1.37	983.07	36.46	10.32	982.91	53.26	-3.89	984.48	27.62	4.67	984.64	49.80	-0.78
987.01	36.42	2.33	986.38	32.99	1.72	986.07	37.05	11.27	985.91	53.84	-2.95	987.48	26.99	4.40	987.64	48.78	-1.45
990.01	36.85	2.41	989.38	34.47	2.85	989.07	36.95	10.82	988.91	52.55	-4.59	990.48	27.44	4.50	990.64	50.67	0.09
993.01	36.73	1.55	992.38	33.49	1.13	992.07	36.38	9.51	991.91	53.90	-3.98	993.48	28.73	5.05	993.64	50.25	-1.07
996.03	36.79	2.08	995.40	33.92	2.03	995.07	37.75	11.35	994.91	52.76	-4.65	996.49	27.88	4.67	996.65	50.83	-0.02
999.01	36.93	2.29	998.38	33.94	2.12	998.07	37.26	10.92	997.91	53.58	-3.77	999.48	27.48	4.33	999.64	50.22	-0.56
1002.01	37.47	3.09	1001.38	33.89	2.33	1001.07	36.67	10.59	1000.91	53.02	-4.07	1002.48	27.86	4.97	1002.64	49.62	-0.90
1005.01	36.26	1.54	1004.38	33.81	1.91	1004.07	36.92	10.51	1003.91	52.99	-4.43	1005.48	28.33	5.10	1005.64	50.19	-0.67
1008.01	36.77	2.26	1007.38	33.68	1.99	1007.07	37.34	11.14	1006.91	53.05	-4.16	1008.48	27.82	4.80	1008.64	50.01	-0.64
1011.03	36.79	3.04	1010.40	33.77	2.84	1010.07	36.94	11.50	1009.91	53.55	-2.90	1011.49	27.32	5.06	1011.65	47.73	-2.16
1014.01	36.89	3.08	1013.38	34.39	3.40	1013.07	36.87	11.36	1012.91	52.26	-4.26	1014.48	27.51	5.19	1014.64	49.02	-0.93
1017.01	37.10	2.20	1016.38	34.24	2.16	1016.07	37.38	10.79	1015.91	53.02	-4.58	1017.48	28.56	5.16	1017.64	50.46	-0.58
1020.01	37.84	3.36	1019.38	33.62	1.96	1019.07	37.65	11.48	1018.91	53.73	-3.45	1020.48	27.91	4.93	1020.64	49.14	-1.48
1023.01	37.06	2.46	1022.38	34.28	2.50	1022.07	37.61	11.32	1021.91	54.20	-3.10	1023.48	27.51	4.40	1023.64	49.44	-1.30
1026.03	37.10	2.35	1025.40	34.22	2.29	1025.07	37.26	10.81	1024.91	53.08	-4.38	1026.49	28.49	5.23	1026.65	50.04	-0.85
1029.01	36.44	1.99	1028.38	34.36	2.73	1028.07	37.33	11.18	1027.91	53.46	-3.70	1029.48	28.05	5.09	1029.64	49.20	-1.39
1032.01	37.41	2.71	1031.38	33.87	1.99	1031.07	36.85	10.45	1030.91	52.96	-4.45	1032.48	28.37	5.16	1032.64	50.13	-0.71
1035.01	37.37	2.55	1034.38	34.56	2.56	1034.07	36.50	9.99	1033.91	53.40	-4.12	1035.48	28.28	4.95	1035.64	50.13	-0.83
1038.01	37.57	2.24	1037.38	34.09	1.58	1037.07	36.18	9.16	1036.91	53.67	-4.36	1038.48	29.35	5.52	1038.64	50.31	-1.16
1041.03	37.77	2.57	1040.40	34.64	2.26	1040.07	36.82	9.93	1039.91	54.32	-3.58	1041.49	28.17	4.46	1041.65	50.46	-0.88
1044.01	36.57	1.82	1043.38	34.90	2.97	1043.07	36.72	10.28	1042.91	52.67	-4.78	1044.48	28.16	4.91	1044.64	50.76	-0.13
1047.01	37.59	2.83	1046.38	34.54	2.60	1046.07	36.68	10.23	1045.91	53.43	-4.03	1047.48	28.42	5.16	1047.64	49.77	-1.13
1050.01	36.67	0.66	1049.38	34.54	1.35	1049.07	37.00	9.30	1048.91	55.15	-3.56	1050.48	29.28	4.76	1050.64	50.95	-1.20
1053.01	37.24	1.99	1052.38	34.88	2.45	1052.07	37.14	10.19	1051.91	54.58	-3.38	1053.48	28.19	4.43	1053.64	50.34	-1.05
1056.03	37.02	1.88	1055.40	34.70	2.38	1055.07	36.58	9.75	1054.91	53.84	-4.00	1056.50	28.98	5.33	1056.65	49.95	-1.33
1059.01	37.34	2.09	1058.38	34.00	1.57	1058.07	36.50	9.55	1057.91	54.32	-3.64	1059.48	29.17	5.41	1059.64	49.62	-1.77
1062.01	37.02	1.86	1061.38	34.11	1.77	1061.07	36.97	10.12	1060.91	53.76	-4.10	1062.48	29.03	5.36	1062.64	50.04	-1.26
1065.01	36.89	2.03	1064.38	34.60	2.56	1064.07	36.72	10.17	1063.91	53.99	-3.57	1065.48	28.31	4.95	1065.64	49.62	-1.38
1068.01	37.28	2.21	1067.38	34.60	2.35	1067.07	36.08	9.31	1066.91	53.96	-3.82	1068.48	28.66	5.08	1068.64	49.95	-1.26
1071.03	37.77	2.49	1070.40	34.21	1.75	1070.07	36.68	9.71	1069.91	53.26	-4.72	1071.50	28.73	4.95	1071.65	51.19	-0.23
1074.01	38.16	3.05	1073.38	35.00	2.71	1073.07	36.80	10.00	1072.91	55.26	-2.55	1074.48	28.63	5.02	1074.64	48.78	-2.47
1077.01	37.32	2.40	1076.38	33.81	1.71	1076.07	36.58	9.97	1075.91	53.84	-3.78	1077.48	28.70	5.28	1077.64	49.56	-1.50
1080.01	37.59	2.24	1079.38	35.02	2.49	1079.07	36.77	9.72	1078.91	55.74	-2.32	1080.48	28.98	5.12	1080.64	48.69	-2.80
1083.01	37.57	2.29	1082.38	34.36	1.90	1082.07	36.99	10.01	1081.91	53.93	-4.06	1083.48	28.84	5.05	1083.64	50.43	-0.99
1086.03	36.94	1.55	1085.40	35.05	2.48	1085.07	37.14	10.06	1084.91	54.46	-3.63	1086.50	28.78	4.88	1086.66	50.28	-1.25
1089.01	37.77	2.25	1088.38	34.28	1.58	1088.07	36.33	9.12	1087.91	54.55	-3.67	1089.48	28.56	4.54	1089.64	50.79	-0.87
1092.01	37.65	2.44	1091.38	35.73	3.34	1091.07	36.53	9.62	1090.91	54.17	-3.75	1092.48	28.84	5.12	1092.64	49.98	-1.37
1095.01	37.81	2.81	1094.38	34.47	2.29	1094.07	36.95	10.26	1093.91	53.90	-3.80	1095.48	28.47	4.96	1095.64	49.98	-1.16
1098.01	36.63	1.32	1097.38	35.36	2.87	1097.07	37.24	10.24	1096.91	53.99	-4.02	1098.48	29.15	5.34	1098.64	50.13	-1.32
1101.03	38.14	2.43	1100.40	34.94	2.05	1100.07	36.40	8.99	1099.91	54.55	-3.87	1101.50	29.96	5.74	1101.65	49.98	-1.87
1104.01	38.45	3.21	1103.38	34.47	2.05	1103.07	36.24	9.31	1102.91	54.20	-3.74	1104.48	29.03	5.29	1104.64	49.83	-1.55
1107.01	38.61	2.74	1106.38	34.45	1.40	1106.07	36.55	8.98	1105.91	54.11	-4.47	1107.48	29.91	5.53	1107.64	50.95	-1.06
1110.01	38.51	2.87	1109.38	34.94	2.12	1109.07	36.89	9.56	1108.91	54.52	-3.82	1110.48	28.56	4.41	1110.64	51.19	-0.59
1113.01	37.36	1.23	1112.38	35.07	1.76	1112.07	36.63	8.80	1111.91	55.44	-3.40	1113.48	29.36	4.72	1113.64	50.95	-1.32
1116.03	37.90	1.97	1115.40	34.47	1.36	1115.07	36.72	9.09	1114.91	54.76	-3.88	1116.49	29.26	4.82	1116.65	51.13	-0.94
1119.01	37.49	2.59	1118.38	34.77	2.69	1118.07	36.94	10.34	1117.91	53.32	-4.29	1119.48	29.06	5.65	1119.64	49.68	-1.36
1122.01	38.02	2.16	1121.38	34.68	1.64	1121.07	37.12	9.56	1120.91	55.09	-3.48	1122.48	29.66	5.29	1122.64	50.19	-1.81
1125.01	38.32	2.99	1124.38	34.90	2.39	1124.07	37.17	10.15	1123.91	54.85	-3.18	1125.48	28.78	4.94	1125.64	49.71	-1.76
1128.01	38.32	3.54	1127.38	35.22	3.26	1127.07	36.35	9.87	1126.91	53.17	-4.32	1128.48	29.03	5.74	1128.64	49.50	-1.42
1131.03	37.12	1.83	1130.40	34.94	2.47	1130.07	37.27	10.28	1129.91	53.90	-4.10	1131.49	28.66	4.86	1131.65	50.67	-0.76
1134.01	38.69	3.15	1133.38	35.07	2.35	1133.07	37.24	10.00	1132.91	53.26	-4.99	1134.48	30.05	6.00	1134.64	50.67	-1.01
1137.01	37.96	1.35	1136.38	35.68	1.89	1136.07	36.21	7.90	1135.91	55.00	-4.32	1137.48	29.75	4.63	1137.64	52.44	-0.31
1140.01	37.79	2.95	1139.38	34.94	2.92	1139.07	36.38	9.84	1138.91	53.79	-3.76	1140.48	29.28	5.93	1140.64	48.81	-2.17
1143.01	38.34	2.82	1142.38	35.20	2.50	1142.07	36.56	9.35	1141.91	53.67	-4.55	1143.48	29.08	5.05	1143.64	51.16	-0.50
1146.03	38.69	2.47	1145.40	35.13	1.73	1145.07	36.14	8.22	1144.91	54.73	-4.20	1146.49	29.49	4.76	1146.65	51.80	-0.56
1149.01	37.22	1.46	1148.38	35.45	2.51	1148.07	36.43	8.97	1147.91	54.64	-3.83	1149.48	29.42	5.15	1149.64	50.58	-1.32
1152.01	37.73	1.98	1151.38	34.58	1.65	1151.07	36.85	9.41	1150.91	53.87	-4.58	1152.48	30.33	6.07	1152.64	50.40	-1.49
1155.01	37.86	1.72	1154.38	35.81	2.49	1154.07	36.28	8.44	1153.91	54.05	-4.80	1155.48	30.33	5.68	1155.64	51.40	-0.88
1158.01	38.43	2.50	1157.38	35.09	1.98	1157.07	36.62	9.00	1156.91	54.44	-4.19	1158.48	30.14	5.71	1158.64	50.55	-1.52
1161.03	37.65	1.46	1160.40	35.53	2.16	1160.07	36.85	8.97	1159.91	54.17	-4.72	1161.49	31.07	6.38	1161.65	50.67	-1.66
1164.01	38.41	2.44	1163.38	35.24	2.09	1163.07	37.00	9.34	1162.91	54.08	-4.59	1164.48	29.80	5.33	1164.64	51.37	-0.74
1167.01	37.49	1.71	1166.38	35.89	2.93	1166.07	36.95	9.48	1165.91	54.64	-3.84	1167.48	29.22	4.93	1167.64	50.83	-1.09
1170.01	38.43	2.70	1169.38	35.77	2.86	1169.07	36.90	9.47	1168.91	54.05	-4.39	1170.48	29.89	5.65	1170.64	50.61	-1.26
1173.01	38.77	2.52	1172.38	35.66	2.23	1172.07	36.48	8.54	1171.91	54.46	-4.49	1173.48	29.84	5.08	1173.64	51.80	-0.59
1176.03	37.86	1.11	1175.40	35.89	1.96	1175.07	36.78	8.34	1174.91	54.97	-4.48	1176.50	30.98	5.73	1176.65	51.64	-1.25
1179.01	38.32	2.54	1178.38	35.70	2.74	1178.07	36.67	9.20	1177.91	54.82	-3.66	1179.48	29.89	5.60	1179.64	49.98	-1.94
1182.01	38.00	1.96	1181.38	35.32	2.10	1181.07	36.46	8.73	1180.91	54.79	-3.95	1182.48	29.61	5.06	1182.64	51.07	-1.11
1185.01	38.22	1.72	1184.38	35.02	1.34	1184.07	35.71	7.52	1183.91	55.50	-3.70	1185.48	30.21	5.21	1185.64	51.13	-1.51
1188.01	37.12	-0.05	1187.38	35.90	1.55	1187.07	37.12	8.26	1186.91	55.09	-4.78	1188.48	30.22	4.55	1188.64	53.54	0.23
1191.03	38.69	2.53	1190.40	35.73	2.39	1190.07	37.48	9.63	1189.91	54.88	-3.98	1191.50	30.22	5.55	1191.65	50.73	-1.57
1194.01	39.16	2.81	1193.38	35.36	1.83	1193.07	37.75	9.70	1192.91	55.44	-3.62	1194.48	30.81	5.95	1194.64	50.16	-2.33
1197.01	37.75	1.32	1196.38	35.32	1.71	1196.07	36.65	8.52	1195.91	54.49	-4.65	1197.48	30.49	5.55	1197.64	51.67	-0.90
1200.01	38.69	2.53	1199.38	35.30	1.96	1199.07	36.82	8.97	1198.91	55.06	-3.80	1200.48	29.43	4.76	1200.64	51.34	-0.96
1203.01	37.41	1.36	1202.38	35.83	2.60	1202.07	36.73	8.99	1201.91	54.76	-3.99	1203.48	29.78	5.23	1203.64	50.95	-1.24
1206.03	38.71	1.98	1205.40	35.20	1.29	1205.07	36.78	8.35	1204.91	56.07	-3.37	1206.49	30.44	5.20	1206.65	51.04	-1.83
1209.01	38.97	2.33	1208.38	35.85	2.03	1208.07	35.76	7.43	1207.91	55.38	-3.96	1209.48	29.63	4.49	1209.64	52.25	-0.53
1212.01	38.71	2.01	1211.38	36.72	2.84	1211.07	36.14	7.75	1210.91	54.82	-4.58	1212.48	30.38	5.17	1212.64	52.25	-0.59
1215.01	38.97	2.65	1214.38	36.23	2.73	1214.07	36.31	8.30	1213.91	53.49	-5.53	1215.48	31.07	6.25	1215.64	51.74	-0.72
1218.01	38.51	1.60	1217.38	35.73	1.64	1217.07	36.77	8.17	1216.91	55.41	-4.20	1218.48	30.47	5.06	1218.64	52.19	-0.86
1221.02	38.73	2.32	1220.40	35.87	2.28	1220.07	37.05	8.95	1219.91	53.46	-5.65	1221.49	31.48	6.56	1221.65	51.64	-0.91
1224.01	39.22	3.17	1223.38	36.09	2.86	1223.07	37.36	9.61	1222.91	54.85	-3.91	1224.48	30.59	6.03	1224.64	50.07	-2.12
