# Supplementary material for: Noise-precision tradeoff in predicting combinations of mutations and drugs
Source: PLoS Comput Biol. 2019 May 22;15(5):e1006956. doi: 10.1371/journal.pcbi.1006956 (PMC6548401; doi:10.1371/journal.pcbi.1006956)
Supplement: S1 Data — A zip file containing all datasets used in this paper. (ZIP) [file pcbi.1006956.s002.zip › calcium/calcium_double_RAW264.7/2MA_500_uM_C5A_250_nM_RW_ECC040414C.txt]

Tab-delimted data for ligand pair 2-Methyl-thio-ATP / Complement C5a
Celltype = RAW 264.7
ExperimentID = ECC040414C
t in seconds, Ca++ concentrations in nM
Adj Ca++ is the change in Ca++ concentration due to ligand

ECC040414C08	2MA 500 uM	C5A 250 nM	sim
ECC040414C02	2MA 500 uM	C5A 250 nM	lig1_then_lig2
ECC040414C04	C5A 250 nM	2MA 500 uM	lig2_then_lig1
ECC040414C01	HBSS-BSA n/a 	HBSS-BSA n/a 	con
ECC040414C11	HBSS-BSA n/a 	HBSS-BSA n/a 	con
ECC040414C12	HBSS-BSA n/a 	HBSS-BSA n/a 	con

t(ECC040414C08)	Ca++(ECC040414C08)	Adj Ca++(ECC040414C08)	t(ECC040414C02)	Ca++(ECC040414C02)	Adj Ca++(ECC040414C02)	t(ECC040414C04)	Ca++(ECC040414C04)	Adj Ca++(ECC040414C04)	t(ECC040414C01)	Ca++(ECC040414C01)	Adj Ca++(ECC040414C01)	t(ECC040414C11)	Ca++(ECC040414C11)	Adj Ca++(ECC040414C11)	t(ECC040414C12)	Ca++(ECC040414C12)	Adj Ca++(ECC040414C12)
-181.88	9.18	1.26	-182.85	11.67	1.63	-182.51	19.37	1.46	-183.00	26.48	0.44	-181.40	6.39	0.72	-181.25	20.78	-1.16
-178.89	10.11	1.83	-179.84	11.17	0.77	-179.53	18.16	-0.11	-180.00	26.84	0.44	-178.41	6.76	0.73	-178.25	21.13	-1.17
-175.89	8.82	0.39	-176.84	11.15	0.61	-176.53	19.07	0.66	-177.00	27.39	0.84	-175.42	6.15	-0.02	-175.25	21.62	-0.82
-172.89	9.18	0.88	-173.84	11.17	0.75	-173.53	19.07	0.78	-174.00	26.71	0.29	-172.41	6.30	0.25	-172.25	21.78	-0.54
-169.89	9.01	0.13	-170.84	11.81	0.81	-170.53	19.83	0.96	-171.00	27.18	0.18	-169.42	6.96	0.33	-169.25	22.39	-0.51
-166.88	9.52	0.81	-167.84	10.97	0.15	-167.51	18.92	0.23	-168.00	27.07	0.24	-166.40	6.22	-0.23	-166.24	22.71	-0.01
-163.89	9.83	0.46	-164.84	12.00	0.51	-164.53	18.66	-0.70	-165.00	27.75	0.26	-163.42	7.93	0.81	-163.25	22.32	-1.07
-160.89	9.76	0.10	-161.84	11.34	-0.44	-161.53	18.72	-0.93	-162.00	28.05	0.27	-160.42	7.23	-0.17	-160.25	23.58	-0.10
-157.89	10.11	1.29	-158.84	11.78	0.84	-158.53	18.92	0.11	-159.00	27.03	0.09	-157.42	6.65	0.09	-157.25	22.66	-0.18
-154.89	9.18	-0.00	-155.84	11.50	0.20	-155.53	18.77	-0.40	-156.00	27.41	0.11	-154.42	7.12	0.20	-154.25	22.89	-0.31
-151.88	9.73	1.18	-152.84	11.41	0.75	-152.51	18.57	0.04	-153.00	26.19	-0.48	-151.40	6.65	0.36	-151.24	22.68	0.12
-148.89	9.13	-0.16	-149.84	11.24	-0.16	-149.53	18.83	-0.44	-150.00	28.05	0.64	-148.41	6.74	-0.29	-148.25	22.95	-0.35
-145.89	9.94	0.44	-146.84	11.92	0.30	-146.53	19.28	-0.21	-147.00	27.31	-0.31	-145.42	7.01	-0.24	-145.25	24.07	0.55
-142.89	9.85	0.85	-143.84	12.22	1.11	-143.53	19.33	0.35	-144.00	26.84	-0.28	-142.42	7.12	0.38	-142.25	22.91	-0.10
-139.89	9.87	0.04	-140.84	12.51	0.56	-140.53	19.78	-0.04	-141.00	27.86	-0.09	-139.42	7.25	-0.32	-139.25	24.26	0.41
-136.88	10.04	1.20	-137.84	12.09	1.13	-137.51	20.43	1.60	-138.00	27.16	0.20	-136.40	6.57	-0.02	-136.24	22.68	-0.18
-133.89	9.81	0.22	-134.84	11.98	0.27	-134.53	19.72	0.14	-135.00	28.13	0.42	-133.42	6.96	-0.37	-133.25	23.56	-0.05
-130.89	9.42	-0.17	-131.84	12.46	0.75	-131.53	19.22	-0.36	-132.00	27.60	-0.11	-130.41	7.44	0.11	-130.25	23.61	0.00
-127.89	9.92	0.35	-128.84	11.89	0.20	-128.53	20.49	0.93	-129.00	27.56	-0.13	-127.42	7.12	-0.20	-127.26	23.92	0.33
-124.89	10.38	1.05	-125.84	12.14	0.69	-125.52	19.52	0.20	-126.00	27.33	-0.12	-124.42	7.40	0.33	-124.25	23.14	-0.21
-121.88	10.04	0.82	-122.84	12.05	0.71	-122.51	19.33	0.12	-123.00	26.71	-0.63	-121.40	7.88	0.92	-121.24	22.95	-0.29
-118.89	9.75	-0.10	-119.84	11.79	-0.17	-119.53	19.78	-0.05	-120.00	27.73	-0.24	-118.42	8.06	0.47	-118.26	23.63	-0.23
-115.89	9.92	0.88	-116.84	11.81	0.66	-116.53	19.67	0.65	-117.00	26.63	-0.53	-115.42	7.09	0.31	-115.25	23.27	0.22
-112.89	9.90	-0.23	-113.84	12.27	0.02	-113.53	19.91	-0.21	-114.00	28.51	0.26	-112.42	7.64	-0.23	-112.25	24.12	-0.03
-109.89	10.35	0.93	-110.84	12.14	0.61	-110.53	20.19	0.79	-111.00	27.12	-0.42	-109.42	8.05	0.89	-109.26	22.96	-0.47
-106.88	10.23	0.52	-107.84	11.59	-0.23	-107.51	19.93	0.24	-108.00	28.05	0.22	-106.40	7.57	0.12	-106.25	23.38	-0.34
-103.89	9.81	-0.46	-104.84	12.20	-0.19	-104.53	19.95	-0.31	-105.00	28.87	0.48	-103.42	8.03	0.02	-103.25	23.79	-0.50
-100.89	10.59	0.73	-101.84	12.20	0.23	-101.53	20.77	0.93	-102.00	28.98	1.00	-100.42	7.31	-0.29	-100.25	23.16	-0.71
-97.89	9.51	-0.85	-98.84	12.99	0.52	-98.53	20.84	0.50	-99.00	28.66	0.18	-97.42	8.10	-0.00	-97.26	24.19	-0.18
-94.90	10.33	0.73	-95.84	12.03	0.32	-95.53	19.55	-0.03	-96.00	27.35	-0.37	-94.42	7.16	-0.18	-94.26	24.16	0.55
-91.88	10.71	0.92	-92.84	12.77	0.86	-92.51	20.32	0.54	-93.00	27.98	0.07	-91.41	8.05	0.51	-91.25	23.23	-0.58
-88.90	10.74	0.80	-89.84	11.98	-0.07	-89.53	20.64	0.72	-90.00	28.07	0.01	-88.42	7.36	-0.32	-88.26	24.26	0.31
-85.89	9.87	-0.09	-86.84	12.73	0.65	-86.53	20.38	0.43	-87.00	28.41	0.33	-85.42	7.33	-0.38	-85.25	24.03	0.05
-82.90	10.81	0.96	-83.84	12.66	0.69	-83.53	20.08	0.24	-84.00	27.52	-0.45	-82.42	7.81	0.22	-82.26	24.10	0.23
-79.90	10.42	0.07	-80.84	12.29	-0.18	-80.53	20.54	0.20	-81.00	27.86	-0.61	-79.42	8.45	0.35	-79.25	24.63	0.26
-76.88	9.95	0.48	-77.84	13.23	1.64	-77.51	19.24	-0.22	-78.00	28.28	0.69	-76.41	6.96	-0.25	-76.25	23.05	-0.44
-73.89	10.50	0.45	-74.84	12.18	0.02	-74.53	20.49	0.46	-75.00	27.90	-0.27	-73.42	7.40	-0.39	-73.25	24.72	0.66
-70.89	10.68	0.94	-71.84	12.66	0.80	-71.53	20.99	1.26	-72.00	27.62	-0.24	-70.42	7.12	-0.36	-70.26	24.36	0.60
-67.90	10.90	0.87	-68.84	11.92	-0.23	-68.53	20.90	0.88	-69.00	27.88	-0.27	-67.42	7.90	0.13	-67.26	24.19	0.14
-64.89	10.37	0.12	-65.84	12.84	0.48	-65.53	20.06	-0.17	-66.00	28.24	-0.13	-64.42	8.12	0.13	-64.26	24.26	-0.00
-61.88	10.49	-0.29	-62.84	12.53	-0.37	-62.51	20.94	0.17	-63.00	28.68	-0.22	-61.40	8.14	-0.39	-61.25	25.41	0.61
-58.90	10.80	0.17	-59.84	13.25	0.51	-59.53	20.23	-0.38	-60.00	29.66	0.91	-58.42	8.23	-0.14	-58.26	23.87	-0.77
-55.90	10.61	0.61	-56.84	12.57	0.46	-56.53	20.66	0.68	-57.00	27.41	-0.71	-55.42	7.60	-0.14	-55.26	24.86	0.85
-52.90	10.14	-0.50	-53.84	12.97	0.22	-53.53	20.10	-0.52	-54.00	29.26	0.50	-52.42	7.90	-0.48	-52.26	24.63	-0.02
-49.89	10.62	0.90	-50.84	13.01	1.17	-50.53	20.24	0.53	-51.00	27.50	-0.34	-49.42	7.42	-0.04	-49.25	24.12	0.38
-46.88	10.83	0.36	-47.84	12.82	0.23	-47.51	21.48	1.02	-48.00	28.30	-0.29	-46.40	8.58	0.37	-46.25	24.41	-0.08
-43.90	10.83	0.60	-44.84	12.92	0.57	-44.53	20.90	0.68	-45.00	28.24	-0.11	-43.42	8.08	0.10	-43.25	24.26	0.01
-40.89	10.73	0.25	-41.84	13.01	0.42	-41.53	20.10	-0.36	-42.00	28.15	-0.45	-40.42	8.71	0.49	-40.26	24.45	-0.04
-37.89	10.97	0.43	-38.84	12.47	-0.19	-38.53	20.17	-0.36	-39.00	29.02	0.36	-37.42	8.32	0.04	-37.25	24.16	-0.40
-34.89	10.09	-0.56	-35.84	12.57	-0.19	-35.53	20.56	-0.07	-36.00	28.43	-0.34	-34.42	8.47	0.08	-34.25	24.92	0.26
-31.88	10.55	-0.33	-32.84	12.92	-0.08	-32.51	20.79	-0.08	-33.00	29.13	0.13	-31.41	8.14	-0.49	-31.25	25.26	0.36
-28.89	10.38	-0.11	-29.84	13.36	0.75	-29.53	20.73	0.25	-30.00	29.15	0.54	-28.42	7.97	-0.26	-28.26	24.23	-0.28
-25.89	10.43	-0.59	-26.84	13.08	-0.06	-26.53	19.78	-1.23	-27.00	29.19	0.05	-25.42	8.12	-0.64	-25.26	25.63	0.59
-22.89	10.93	0.23	-23.84	12.16	-0.66	-23.53	20.92	0.23	-24.00	28.60	-0.22	-22.42	7.73	-0.72	-22.25	25.66	0.94
-19.89	10.78	-0.09	-20.84	13.36	0.37	-20.53	21.31	0.45	-21.00	29.15	0.16	-19.42	8.99	0.37	-19.26	24.36	-0.53
-16.88	10.50	-0.25	-17.84	12.68	-0.19	-17.51	20.19	-0.55	-18.00	29.13	0.26	-16.40	8.97	0.48	-16.25	24.03	-0.74
-13.90	10.88	0.40	-14.85	12.53	-0.07	-14.53	20.82	0.35	-15.00	28.09	-0.51	-13.42	8.51	0.29	-13.26	24.72	0.22
-10.89	10.43	-1.09	-11.85	12.95	-0.69	-11.53	20.15	-1.36	-12.00	29.51	-0.13	-10.42	8.97	-0.29	-10.25	25.96	0.42
-7.90	11.11	-0.36	-8.85	12.75	-0.84	-8.53	21.56	0.10	-9.00	29.64	0.05	-7.42	9.34	0.12	-7.26	25.32	-0.17
-4.90	11.57	0.68	-5.85	13.06	0.05	-5.53	21.26	0.38	-6.00	28.96	-0.05	-4.42	9.21	0.57	-4.26	24.39	-0.52
5.10	276.58	260.32	4.16	167.53	149.16	4.47	51.20	24.96	4.00	32.29	-2.09	5.57	13.36	-0.64	5.73	33.00	2.73
8.01	221.40	206.87	7.07	157.61	140.96	7.38	80.53	56.01	6.91	31.68	-0.97	8.49	12.83	0.56	8.65	28.96	0.41
11.01	156.65	142.69	10.07	92.38	76.30	10.38	80.41	56.46	9.91	31.14	-0.94	11.48	12.38	0.67	11.64	28.25	0.27
14.01	119.90	105.93	13.07	70.21	54.12	13.38	71.00	47.04	12.91	29.94	-2.15	14.48	12.62	0.90	14.64	29.24	1.25
17.01	105.16	92.24	16.07	70.40	55.36	16.38	67.16	44.25	15.91	30.05	-0.99	17.48	11.47	0.80	17.64	27.13	0.19
20.01	92.23	78.38	19.07	71.37	55.40	19.38	61.80	37.96	18.91	31.75	-0.22	20.48	12.04	0.44	20.64	27.65	-0.22
23.01	83.35	69.96	22.07	68.99	53.48	22.38	55.23	31.85	21.91	30.41	-1.10	23.49	12.06	0.92	23.65	27.59	0.18
26.01	72.92	59.79	25.07	65.49	50.25	25.38	49.46	26.35	24.91	30.15	-1.10	26.48	11.83	0.96	26.64	27.28	0.14
29.01	66.72	53.47	28.07	63.27	47.91	28.38	42.35	19.12	27.91	30.80	-0.57	29.48	11.47	0.48	29.64	27.35	0.09
32.01	59.74	46.02	31.07	59.31	43.48	31.38	37.59	13.89	30.91	30.43	-1.41	32.48	12.49	1.03	32.64	28.11	0.38
35.01	56.40	43.06	34.07	58.46	43.00	34.38	32.72	9.39	33.91	30.09	-1.37	35.48	12.17	1.08	35.64	27.65	0.29
38.01	52.22	38.66	37.07	55.13	39.45	37.38	29.47	5.92	36.91	30.65	-1.03	38.49	11.29	-0.01	38.65	28.62	1.04
41.01	47.81	34.58	40.07	53.47	38.13	40.38	27.89	4.68	39.91	29.60	-1.75	41.48	11.96	0.99	41.64	28.00	0.76
44.01	46.95	33.69	43.07	50.85	35.48	43.38	25.54	2.30	42.91	30.28	-1.10	44.48	12.15	1.15	44.64	27.22	-0.05
47.01	43.63	29.61	46.07	47.93	31.80	46.38	23.08	-0.92	45.91	30.65	-1.49	47.48	12.42	0.66	47.64	28.86	0.83
50.01	43.39	29.52	49.07	46.61	30.62	49.38	22.90	-0.96	48.91	30.30	-1.69	50.48	12.83	1.22	50.64	28.36	0.47
53.01	43.12	29.46	52.07	44.78	29.00	52.38	22.01	-1.64	51.91	31.27	-0.51	53.49	11.12	-0.29	53.65	28.48	0.80
56.01	40.72	27.22	55.07	43.73	28.12	55.38	21.39	-2.09	54.91	30.11	-1.51	56.48	12.28	1.04	56.64	27.98	0.47
59.01	40.74	27.29	58.07	42.17	26.60	58.38	21.88	-1.56	57.91	30.41	-1.16	59.48	11.38	0.19	59.64	28.44	0.97
62.01	40.64	27.00	61.07	41.43	25.67	61.38	21.24	-2.39	60.91	30.43	-1.33	62.48	11.91	0.53	62.64	28.46	0.80
65.01	39.56	25.33	64.07	39.91	23.56	64.38	21.74	-2.48	63.91	31.10	-1.25	65.48	11.51	-0.46	65.64	29.96	1.71
68.01	39.45	26.16	67.07	38.07	22.66	67.38	21.59	-1.69	66.91	30.30	-1.11	68.49	10.95	-0.09	68.65	28.51	1.20
71.01	39.80	25.63	70.07	39.03	22.75	70.38	20.99	-3.16	69.91	31.68	-0.61	71.48	11.89	-0.02	71.64	28.81	0.63
74.01	38.89	25.31	73.07	37.57	21.88	73.38	20.56	-3.00	72.91	31.75	0.05	74.48	11.10	-0.22	74.64	27.76	0.17
77.01	38.54	24.27	76.07	37.20	20.81	76.38	21.61	-2.65	75.91	31.72	-0.67	77.48	11.44	-0.57	77.64	29.53	1.24
80.01	38.08	24.15	79.07	36.19	20.15	79.38	21.67	-2.24	78.91	31.83	-0.22	80.48	11.19	-0.48	80.64	28.64	0.70
83.01	38.58	24.32	82.07	36.25	19.88	82.38	21.78	-2.46	81.91	31.94	-0.44	83.49	11.47	-0.53	83.65	29.24	0.97
86.01	38.44	24.19	85.07	34.40	18.04	85.38	22.01	-2.22	84.91	31.31	-1.06	86.48	11.70	-0.29	86.64	29.61	1.35
89.01	38.89	24.58	88.07	34.54	18.11	88.38	22.16	-2.14	87.91	31.79	-0.64	89.48	11.83	-0.23	89.64	29.20	0.87
92.01	38.50	23.94	91.07	35.32	18.65	91.38	22.63	-1.91	90.91	32.65	-0.03	92.48	11.29	-1.01	92.64	29.61	1.04
95.01	36.67	22.77	94.07	34.36	18.34	94.38	22.57	-1.32	93.91	30.82	-1.20	95.48	11.02	-0.62	95.64	29.74	1.82
98.01	36.98	22.79	97.07	33.40	17.09	97.38	22.84	-1.34	96.91	32.11	-0.20	98.49	10.99	-0.94	98.65	29.35	1.14
101.01	36.63	22.61	100.07	31.98	15.84	100.38	23.10	-0.91	99.91	30.93	-1.21	101.48	11.32	-0.45	101.64	29.70	1.66
104.01	35.77	20.92	103.07	33.22	16.25	103.38	23.14	-1.70	102.91	32.80	-0.17	104.48	11.66	-0.94	104.64	29.98	1.11
107.01	36.28	21.98	106.07	32.46	16.04	106.38	23.65	-0.64	105.91	31.83	-0.59	107.48	11.25	-0.79	107.64	29.70	1.38
110.01	36.71	22.41	109.07	32.75	16.33	109.38	23.73	-0.56	108.91	31.40	-1.02	110.48	11.21	-0.83	110.64	30.17	1.85
113.01	35.05	20.01	112.07	31.82	14.66	112.38	23.73	-1.30	111.91	32.70	-0.46	113.49	12.06	-0.72	113.65	30.24	1.18
116.01	34.88	20.26	115.07	31.92	15.18	115.38	24.15	-0.46	114.91	31.98	-0.76	116.48	11.59	-0.78	116.64	30.18	1.54
119.01	35.60	19.96	118.07	30.89	13.13	118.38	23.73	-1.90	117.91	33.37	-0.39	119.48	12.81	-0.58	119.64	30.63	0.97
122.01	35.50	20.51	121.07	31.66	14.55	121.38	23.81	-1.17	120.91	32.24	-0.87	122.48	12.57	-0.17	122.63	30.05	1.04
125.01	33.99	19.11	124.07	30.99	13.99	124.38	24.19	-0.68	123.91	32.18	-0.82	125.48	11.93	-0.69	125.64	30.41	1.51
128.01	34.66	19.44	127.07	30.09	12.76	127.38	24.70	-0.50	126.91	32.39	-0.95	128.49	11.93	-1.03	128.65	31.21	1.98
131.01	33.72	18.55	130.07	29.99	12.71	130.38	24.62	-0.53	129.91	32.96	-0.33	131.48	11.49	-1.42	131.64	30.93	1.75
134.01	33.83	18.70	133.07	30.61	13.36	133.38	24.68	-0.44	132.91	32.11	-1.14	134.48	11.70	-1.18	134.63	31.47	2.32
137.01	33.20	18.28	136.07	29.69	12.65	136.38	23.77	-1.14	135.91	31.51	-1.53	137.48	11.81	-0.85	137.64	31.32	2.38
140.01	33.02	17.96	139.07	29.41	12.23	139.38	23.37	-1.68	138.91	32.20	-0.98	140.48	12.11	-0.70	140.64	30.76	1.68
143.01	32.33	17.02	142.07	29.33	11.90	142.38	24.72	-0.58	141.91	32.91	-0.52	143.49	11.87	-1.19	143.65	31.04	1.71
146.01	33.18	17.68	145.07	28.47	10.85	145.38	24.28	-1.21	144.91	32.50	-1.12	146.48	12.53	-0.72	146.64	31.36	1.84
149.01	31.87	16.74	148.07	28.79	11.55	148.38	24.38	-0.73	147.91	32.46	-0.79	149.48	11.87	-1.00	149.64	30.93	1.79
152.01	31.87	16.43	151.07	28.99	11.44	151.38	24.21	-1.21	150.91	33.11	-0.45	152.48	12.13	-1.05	152.64	30.95	1.50
155.01	31.51	16.25	154.07	28.37	10.99	154.38	25.12	-0.13	153.91	32.37	-1.01	155.48	11.78	-1.22	155.64	31.51	2.23
158.01	31.89	16.18	157.07	28.35	10.52	157.38	24.91	-0.79	156.91	33.63	-0.20	158.49	12.23	-1.23	158.65	31.16	1.43
161.01	31.82	16.30	160.07	28.47	10.83	160.38	24.68	-0.83	159.91	33.22	-0.42	161.48	12.11	-1.16	161.64	31.12	1.58
164.01	30.18	14.24	163.07	28.25	10.20	163.38	24.59	-1.33	162.91	33.63	-0.43	164.48	12.53	-1.15	164.64	31.53	1.58
167.01	31.05	15.29	166.07	28.37	10.49	166.38	25.08	-0.67	165.91	33.37	-0.51	167.48	12.66	-0.85	167.64	31.14	1.36
170.01	29.97	14.39	169.07	28.13	10.43	169.38	24.55	-1.02	168.91	32.63	-1.07	170.48	12.34	-0.99	170.64	31.66	2.06
173.01	29.57	13.18	172.07	27.12	8.61	172.38	24.47	-1.91	171.91	33.85	-0.66	173.49	13.33	-0.80	173.65	31.87	1.46
176.01	30.20	14.54	175.07	27.28	9.50	175.38	25.12	-0.53	174.91	32.83	-0.95	176.48	12.57	-0.83	176.64	31.46	1.78
179.01	30.39	14.99	178.07	28.05	10.54	178.38	24.64	-0.74	177.91	33.15	-0.37	179.48	11.63	-1.51	179.64	31.29	1.88
182.01	28.74	13.02	181.07	27.61	9.78	181.38	25.26	-0.44	180.91	32.98	-0.86	182.48	11.96	-1.50	182.64	32.09	2.36
185.01	29.53	13.98	184.07	27.63	9.96	184.38	25.75	0.21	183.91	33.24	-0.43	185.48	12.08	-1.21	185.64	31.21	1.64
188.01	28.14	12.10	187.07	27.44	9.28	187.38	25.48	-0.55	186.91	33.63	-0.53	188.49	12.45	-1.34	188.65	31.93	1.87
191.01	28.82	13.39	190.07	28.09	10.54	190.38	25.45	0.03	189.91	33.15	-0.40	191.48	11.96	-1.21	191.64	31.06	1.61
194.01	27.61	11.62	193.07	26.51	8.40	193.38	25.50	-0.48	192.91	33.00	-1.11	194.48	12.49	-1.24	194.64	32.36	2.35
197.01	29.02	13.48	196.07	27.30	9.64	196.38	25.45	-0.08	195.91	33.22	-0.44	197.48	11.87	-1.42	197.64	31.42	1.86
200.01	28.61	13.09	199.07	26.94	9.31	199.38	25.64	0.14	198.91	33.22	-0.42	200.48	11.74	-1.52	200.64	31.47	1.94
203.01	28.61	12.37	202.07	26.67	8.31	202.38	25.60	-0.63	201.91	33.87	-0.49	203.49	12.78	-1.21	203.65	31.96	1.70
206.01	28.36	12.55	205.07	26.47	8.54	205.38	24.85	-0.95	204.91	33.50	-0.43	206.48	12.17	-1.38	206.64	31.64	1.81
209.01	27.82	11.48	208.07	26.21	7.76	208.38	26.41	0.09	207.91	34.55	0.09	209.48	12.13	-1.95	209.64	32.21	1.86
212.01	27.48	11.66	211.07	26.53	8.59	211.38	25.83	0.02	210.91	33.41	-0.53	212.48	12.40	-1.16	212.64	31.53	1.69
215.01	26.47	10.29	214.07	26.92	8.63	214.38	25.47	-0.69	213.91	34.72	0.42	215.48	12.38	-1.54	215.63	31.31	1.12
218.01	26.68	10.42	217.07	26.35	7.97	217.38	25.54	-0.71	216.91	34.20	-0.18	218.49	12.10	-1.90	218.65	32.36	2.08
221.01	27.20	11.23	220.07	26.08	8.00	220.38	26.39	0.44	219.91	32.78	-1.31	221.48	12.51	-1.20	221.64	32.49	2.51
224.01	26.70	10.40	223.07	26.29	7.87	223.38	25.33	-0.96	222.91	33.30	-1.12	224.48	13.40	-0.65	224.64	32.09	1.77
227.01	26.04	10.23	226.07	26.63	8.71	226.38	25.83	0.04	225.91	33.20	-0.73	227.48	13.02	-0.53	227.63	31.08	1.26
230.01	26.86	10.33	229.07	25.76	7.11	229.38	25.89	-0.63	228.91	33.78	-0.87	230.48	12.23	-2.05	230.64	33.47	2.92
233.01	26.42	9.72	232.07	26.43	7.61	232.38	25.66	-1.03	231.91	34.37	-0.45	233.49	12.76	-1.68	233.65	32.85	2.13
236.01	26.77	10.20	235.07	25.84	7.15	235.38	25.75	-0.81	234.91	34.18	-0.51	236.48	12.36	-1.96	236.64	33.06	2.47
239.01	25.91	9.60	238.07	26.74	8.31	238.38	25.41	-0.89	237.91	33.52	-0.91	239.48	13.19	-0.87	239.64	32.11	1.78
242.01	26.03	9.52	241.07	26.08	7.46	241.38	25.71	-0.78	240.91	33.98	-0.65	242.48	12.38	-1.87	242.64	33.04	2.52
245.01	25.56	9.34	244.07	25.92	7.58	244.38	26.75	0.54	243.91	33.65	-0.69	245.48	12.13	-1.84	245.64	32.77	2.53
248.01	26.10	9.45	247.07	26.96	8.20	247.38	25.33	-1.30	246.91	34.79	0.02	248.49	13.52	-0.87	248.65	31.51	0.85
251.01	26.29	10.04	250.07	26.02	7.65	250.38	25.96	-0.28	249.91	33.80	-0.57	251.48	12.34	-1.65	251.64	32.49	2.22
254.01	25.69	9.16	253.07	25.53	6.88	253.38	25.56	-0.96	252.91	33.61	-1.04	254.48	12.81	-1.47	254.64	33.06	2.51
257.01	25.88	8.81	256.07	25.74	6.55	256.38	25.52	-1.54	255.91	35.36	0.17	257.48	13.10	-1.72	257.64	32.64	1.55
260.01	26.08	9.78	259.07	26.09	7.67	259.38	25.91	-0.38	258.91	33.96	-0.46	260.48	12.98	-1.07	260.64	31.85	1.53
263.01	25.62	8.58	262.07	25.94	6.79	262.38	26.39	-0.63	261.91	34.79	-0.37	263.49	12.78	-2.00	263.65	33.42	2.37
266.01	24.60	7.20	265.07	26.17	6.66	265.38	26.04	-1.34	264.91	35.93	0.41	266.48	12.19	-2.95	266.64	33.95	2.54
269.01	24.51	7.98	268.07	25.25	6.60	268.38	26.41	-0.11	267.91	33.72	-0.93	269.48	12.91	-1.37	269.64	32.85	2.30
272.01	25.32	8.76	271.07	25.94	7.26	271.38	26.14	-0.41	270.91	33.94	-0.74	272.48	13.31	-1.00	272.64	32.32	1.74
275.01	25.39	8.73	274.07	26.08	7.30	274.38	25.93	-0.72	273.91	34.42	-0.36	275.48	12.85	-1.56	275.64	32.60	1.92
278.01	26.01	9.32	277.07	25.19	6.39	277.38	26.10	-0.57	276.91	34.13	-0.68	278.49	12.47	-1.96	278.65	33.34	2.64
281.01	25.54	9.09	280.07	25.17	6.60	280.38	26.27	-0.17	279.91	32.29	-2.28	281.48	13.31	-0.89	281.64	33.64	3.17
284.01	24.99	8.13	283.07	25.00	6.02	283.38	25.87	-0.98	282.91	34.11	-0.87	284.48	13.34	-1.27	284.64	33.02	2.14
287.01	25.43	7.93	286.07	25.09	5.47	286.38	26.66	-0.83	285.91	35.34	-0.28	287.48	13.10	-2.15	287.64	33.95	2.43
290.01	25.15	8.35	289.07	25.64	6.73	289.38	26.48	-0.30	288.91	34.22	-0.70	290.48	13.88	-0.66	290.64	32.17	1.36
293.01	25.60	9.15	292.07	25.33	6.77	292.38	25.73	-0.70	291.91	33.74	-0.83	293.49	12.93	-1.26	293.65	32.55	2.09
296.01	25.30	8.37	295.07	25.13	6.08	295.38	25.75	-1.17	294.91	34.61	-0.44	296.48	13.17	-1.50	296.64	32.89	1.94
299.01	25.51	8.18	298.07	25.53	6.09	298.38	26.37	-0.94	297.91	34.59	-0.86	299.48	13.61	-1.46	299.64	33.66	2.32
302.01	24.45	7.79	301.07	25.53	6.75	301.38	26.62	-0.03	300.91	34.11	-0.67	302.48	12.34	-2.07	302.64	33.42	2.74
305.01	25.19	8.27	304.07	24.70	5.66	304.38	26.87	-0.04	303.91	34.92	-0.12	305.48	12.98	-1.69	305.63	32.75	1.81
308.01	25.19	8.53	307.07	25.17	6.39	307.38	26.04	-0.61	306.91	34.20	-0.58	308.49	13.06	-1.34	308.65	32.60	1.92
311.01	25.32	7.89	310.07	25.60	6.05	310.38	26.52	-0.90	309.91	34.92	-0.63	311.48	13.80	-1.37	311.63	33.45	2.00
314.01	24.49	7.93	313.07	25.23	6.55	313.38	26.56	0.01	312.91	33.70	-0.98	314.48	12.78	-1.53	314.64	33.09	2.51
317.01	25.30	8.54	316.07	25.31	6.43	316.38	25.41	-1.34	315.91	33.63	-1.25	317.48	13.44	-1.06	317.64	33.09	2.31
320.01	24.47	7.69	319.07	24.70	5.80	319.38	26.73	-0.04	318.91	34.37	-0.53	320.48	13.67	-0.86	320.64	32.19	1.39
323.01	25.25	8.16	322.07	24.74	5.53	322.38	26.52	-0.56	321.91	35.03	-0.18	323.49	12.85	-1.99	323.65	33.28	2.17
326.01	25.47	8.89	325.07	25.60	6.91	325.38	26.46	-0.10	324.91	33.85	-0.85	326.48	12.68	-1.64	326.64	33.08	2.49
329.01	24.36	7.46	328.07	25.00	5.98	328.38	26.66	-0.23	327.91	34.26	-0.76	329.48	13.06	-1.58	329.64	33.26	2.34
332.01	24.99	8.13	331.07	26.11	7.14	331.38	26.52	-0.32	330.91	34.26	-0.72	332.48	13.10	-1.50	332.64	33.09	2.22
335.01	24.77	7.84	334.07	25.54	6.50	334.38	26.62	-0.29	333.91	34.35	-0.70	335.48	12.57	-2.10	335.64	33.74	2.80
338.01	25.08	8.05	337.07	25.02	5.88	337.38	26.46	-0.55	336.91	35.03	-0.12	338.49	13.63	-1.14	338.65	32.30	1.26
341.01	24.29	7.30	340.07	25.60	6.50	340.38	27.33	0.36	339.91	34.33	-0.78	341.48	13.40	-1.33	341.64	33.11	2.11
344.01	24.34	6.89	343.07	25.54	5.98	343.38	27.66	0.23	342.91	34.55	-1.02	344.48	13.72	-1.47	344.64	33.95	2.49
347.01	24.95	7.85	346.07	25.07	5.85	346.38	27.08	-0.01	345.91	34.24	-0.98	347.48	13.33	-1.51	347.64	33.61	2.49
350.01	24.01	6.98	349.07	25.60	6.46	349.38	27.16	0.15	348.91	34.50	-0.65	350.48	13.38	-1.39	350.64	33.08	2.04
353.01	24.97	7.60	352.07	25.37	5.88	352.38	26.16	-1.20	351.91	34.48	-1.01	353.49	13.34	-1.77	353.65	34.17	2.78
356.01	24.58	7.47	355.07	24.62	5.39	355.38	26.83	-0.27	354.91	33.70	-1.53	356.48	13.44	-1.42	356.64	34.08	2.95
359.01	24.01	6.21	358.07	24.37	4.46	358.38	26.83	-0.95	357.91	35.01	-0.91	359.48	13.82	-1.72	359.64	34.44	2.63
362.01	24.82	7.44	361.07	25.51	6.02	361.38	26.93	-0.43	360.91	35.40	-0.10	362.48	13.55	-1.57	362.64	33.06	1.67
365.01	24.34	7.52	364.07	24.74	5.80	364.38	26.77	-0.04	363.91	34.48	-0.46	365.48	13.02	-1.55	365.64	32.85	2.01
368.01	24.36	7.29	367.07	25.31	6.13	367.38	27.53	0.48	366.91	34.13	-1.06	368.49	13.50	-1.31	368.65	33.45	2.37
371.01	24.60	7.48	370.07	26.04	6.80	370.38	26.85	-0.26	369.91	33.94	-1.30	371.48	13.10	-1.77	371.64	34.21	3.07
374.01	24.93	7.64	373.07	25.84	6.43	373.38	27.31	0.03	372.91	35.16	-0.25	374.48	13.52	-1.52	374.64	33.08	1.77
377.01	24.99	7.09	376.07	24.59	4.57	376.38	26.62	-1.27	375.91	35.49	-0.53	377.48	13.88	-1.76	377.64	34.21	2.29
380.01	24.43	6.60	379.07	25.15	5.20	379.38	27.82	0.00	378.91	35.05	-0.90	380.48	13.99	-1.58	380.64	34.33	2.48
383.01	24.49	6.41	382.07	24.98	4.79	382.38	27.45	-0.61	381.91	35.03	-1.17	383.49	14.49	-1.33	383.65	34.59	2.50
386.01	24.58	7.00	385.07	25.92	6.22	385.38	27.35	-0.22	384.91	35.07	-0.63	386.48	14.16	-1.17	386.64	33.40	1.80
389.01	25.14	7.11	388.07	25.21	5.07	388.38	27.29	-0.72	387.91	36.48	0.33	389.48	13.31	-2.46	389.64	34.17	2.13
392.01	24.82	7.48	391.07	24.84	5.38	391.38	27.27	-0.06	390.91	34.22	-1.24	392.48	13.71	-1.38	392.64	33.98	2.62
395.01	24.43	6.57	394.07	25.19	5.21	394.38	27.70	-0.15	393.91	34.92	-1.06	395.48	13.74	-1.86	395.64	34.80	2.92
398.01	24.88	6.94	397.07	25.09	5.03	397.38	27.24	-0.69	396.91	34.74	-1.32	398.49	14.51	-1.18	398.65	34.46	2.50
401.01	23.81	6.56	400.07	24.27	4.91	400.38	26.27	-0.96	399.91	33.87	-1.50	401.48	13.65	-1.34	401.64	34.10	2.84
404.01	24.71	7.22	403.07	24.98	5.38	403.38	27.18	-0.29	402.91	34.50	-1.11	404.48	13.23	-2.00	404.64	34.61	3.11
407.01	24.36	6.72	406.07	24.53	4.78	406.38	27.24	-0.38	405.91	34.77	-0.99	407.48	13.88	-1.50	407.64	34.14	2.49
410.01	24.78	6.97	409.07	25.84	5.91	409.38	27.53	-0.27	408.91	35.82	-0.11	410.48	13.69	-1.87	410.64	33.81	1.98
413.01	24.53	6.80	412.07	24.88	5.03	412.38	27.58	-0.14	411.91	34.87	-0.98	413.49	13.67	-1.81	413.65	34.54	2.79
416.01	25.28	7.46	415.07	25.54	5.60	415.38	27.60	-0.21	414.91	34.59	-1.35	416.48	13.67	-1.90	416.64	35.09	3.25
419.01	25.36	7.01	418.07	25.74	5.28	418.38	28.15	-0.18	417.91	35.23	-1.24	419.48	14.03	-2.06	419.64	35.66	3.30
422.01	24.60	6.84	421.07	25.15	5.27	421.38	27.56	-0.19	420.91	35.23	-0.65	422.48	13.84	-1.67	422.64	34.10	2.32
425.01	24.60	7.04	424.07	25.04	5.37	424.38	27.24	-0.30	423.91	34.35	-1.33	425.48	13.72	-1.58	425.64	34.48	2.91
428.01	24.23	6.08	427.07	25.43	5.16	427.38	27.31	-0.83	426.91	35.64	-0.63	428.49	14.33	-1.56	428.65	34.36	2.19
431.01	25.21	6.93	430.07	25.29	4.90	430.38	27.45	-0.81	429.91	35.23	-1.17	431.48	14.39	-1.63	431.64	35.09	2.80
434.01	24.86	6.45	433.07	24.86	4.34	433.38	27.47	-0.92	432.91	36.08	-0.45	434.48	13.91	-2.24	434.64	35.11	2.69
437.01	24.95	6.79	436.07	25.09	4.82	436.38	27.41	-0.73	435.91	35.62	-0.66	437.48	14.56	-1.34	437.64	34.17	2.00
440.01	25.12	7.41	439.07	25.31	5.48	439.38	27.41	-0.29	438.91	34.33	-1.50	440.48	13.84	-1.61	440.64	34.84	3.11
443.01	25.34	6.89	442.07	24.47	3.91	442.38	27.45	-0.98	441.91	36.52	-0.05	443.49	13.90	-2.29	443.65	34.80	2.34
446.01	24.91	6.84	445.07	25.68	5.49	445.38	27.43	-0.63	444.91	35.31	-0.88	446.48	14.03	-1.79	446.64	34.76	2.67
449.01	25.23	6.96	448.07	26.09	5.71	448.38	27.76	-0.49	447.91	35.58	-0.81	449.48	14.51	-1.50	449.64	34.59	2.31
452.01	24.91	6.71	451.07	24.88	4.56	451.38	28.46	0.27	450.91	35.38	-0.94	452.48	15.25	-0.69	452.64	33.85	1.63
455.01	25.43	7.38	454.07	25.51	5.34	454.38	27.54	-0.50	453.91	35.29	-0.88	455.48	14.56	-1.24	455.64	34.19	2.12
458.01	24.93	5.95	457.07	25.49	4.39	457.38	27.64	-1.33	456.91	36.99	-0.11	458.49	14.49	-2.23	458.65	35.34	2.34
461.01	24.06	6.15	460.07	24.92	4.89	460.38	27.99	0.09	459.91	35.16	-0.87	461.48	14.18	-1.47	461.64	34.27	2.34
464.01	24.51	6.32	463.07	25.35	5.05	463.38	27.74	-0.43	462.91	35.07	-1.24	464.48	13.88	-2.05	464.64	35.49	3.29
467.01	24.56	6.20	466.07	26.55	6.08	466.38	28.40	0.06	465.91	36.04	-0.44	467.48	14.05	-2.05	467.64	34.86	2.49
470.01	24.38	5.81	469.07	26.11	5.43	469.38	28.11	-0.44	468.91	35.91	-0.78	470.48	15.00	-1.31	470.64	34.67	2.09
473.01	25.21	6.66	472.07	24.74	4.08	472.38	27.27	-1.26	471.91	35.91	-0.76	473.49	14.94	-1.35	473.65	34.67	2.11
476.01	25.54	7.23	475.07	25.47	5.04	475.38	27.54	-0.76	474.91	35.80	-0.63	476.48	13.57	-2.49	476.64	35.45	3.12
479.01	24.43	5.98	478.07	25.27	4.70	478.38	28.32	-0.12	477.91	35.29	-1.28	479.48	14.49	-1.70	479.64	35.45	2.98
482.01	24.88	6.58	481.07	25.29	4.87	481.38	27.91	-0.38	480.91	35.82	-0.60	482.48	13.69	-2.36	482.64	35.28	2.96
485.01	25.14	6.95	484.07	25.11	4.81	484.38	28.55	0.38	483.91	34.90	-1.41	485.48	14.22	-1.71	485.64	35.32	3.12
488.01	24.67	5.87	487.07	25.82	4.91	487.38	27.87	-0.91	486.91	36.08	-0.84	488.49	15.23	-1.31	488.65	34.96	2.15
491.01	25.28	7.39	490.07	25.31	5.30	490.38	27.97	0.09	489.91	35.53	-0.48	491.48	14.09	-1.54	491.64	33.93	2.02
494.01	25.01	6.28	493.07	25.11	4.26	493.38	28.55	-0.17	492.91	36.19	-0.66	494.48	14.89	-1.58	494.64	34.99	2.24
497.01	24.95	6.74	496.07	25.76	5.43	496.38	28.48	0.28	495.91	35.44	-0.89	497.48	14.31	-1.64	497.63	34.76	2.53
500.01	24.47	5.90	499.07	25.49	4.80	499.38	27.93	-0.63	498.91	36.61	-0.08	500.48	13.80	-2.51	500.64	35.18	2.59
503.01	24.16	5.67	502.07	25.33	4.72	502.38	28.90	0.42	501.91	35.69	-0.92	503.49	15.25	-0.99	503.65	34.42	1.91
506.01	25.62	7.35	505.07	25.31	4.93	505.38	28.61	0.36	504.91	35.20	-1.19	506.48	14.77	-1.24	506.64	34.71	2.43
509.01	25.80	7.71	508.07	25.92	5.72	508.38	28.46	0.39	507.91	34.39	-1.82	509.48	14.49	-1.34	509.64	35.26	3.16
512.01	25.41	7.02	511.07	24.80	4.29	511.38	28.03	-0.35	510.91	35.16	-1.35	512.48	14.83	-1.31	512.64	35.07	2.66
515.01	24.34	5.42	514.07	25.82	4.78	514.38	27.70	-1.21	513.91	35.88	-1.16	515.48	14.83	-1.83	515.64	35.93	2.99
518.01	24.89	6.30	517.07	26.23	5.52	517.38	27.80	-0.78	516.91	34.98	-1.73	518.49	14.96	-1.38	518.65	35.72	3.11
521.01	25.21	6.48	520.07	26.41	5.56	520.38	29.29	0.57	519.91	36.26	-0.59	521.48	15.27	-1.20	521.64	34.54	1.79
524.01	25.69	7.22	523.07	25.37	4.78	523.38	28.22	-0.24	522.91	35.88	-0.71	524.48	14.52	-1.70	524.64	34.90	2.41
527.01	25.54	6.57	526.07	25.78	4.69	526.38	28.24	-0.72	525.91	36.74	-0.35	527.48	15.08	-1.63	527.64	34.97	1.98
530.01	25.64	7.23	529.07	26.49	5.96	529.38	28.46	0.06	528.91	35.60	-0.93	530.48	14.66	-1.50	530.64	34.86	2.43
533.01	24.80	6.08	532.07	26.35	5.51	532.38	28.48	-0.23	531.91	36.24	-0.60	533.49	14.26	-2.21	533.65	35.55	2.81
536.01	24.84	6.31	535.07	26.35	5.70	535.38	28.34	-0.18	534.91	35.77	-0.88	536.48	14.91	-1.37	536.64	34.80	2.25
539.01	25.58	6.81	538.07	25.70	4.82	538.38	29.53	0.78	537.91	35.23	-1.66	539.48	14.66	-1.85	539.64	36.29	3.51
542.01	24.97	6.52	541.07	25.98	5.41	541.38	28.07	-0.37	540.91	35.18	-1.39	542.48	14.94	-1.25	542.64	35.11	2.64
545.01	25.56	6.65	544.07	25.66	4.63	544.38	28.28	-0.62	543.91	36.06	-0.97	545.48	15.17	-1.48	545.64	35.38	2.45
548.01	25.02	5.29	547.07	26.51	4.66	547.38	28.16	-1.56	546.91	36.74	-1.11	548.49	15.79	-1.68	548.65	36.54	2.79
551.01	24.91	6.22	550.07	26.17	5.37	550.38	28.81	0.14	549.91	35.25	-1.56	551.48	15.60	-0.83	551.64	35.09	2.39
554.01	25.54	6.51	553.07	26.51	5.37	553.38	28.28	-0.73	552.91	36.46	-0.69	554.48	15.14	-1.63	554.64	35.36	2.32
557.01	25.47	6.42	556.07	26.37	5.20	556.38	28.73	-0.31	555.91	35.49	-1.68	557.48	15.63	-1.16	557.64	35.91	2.84
560.01	24.78	5.48	559.07	25.94	4.53	559.38	28.63	-0.65	558.91	35.53	-1.89	560.48	15.35	-1.69	560.64	36.89	3.58
563.01	24.71	5.76	562.07	25.92	4.85	562.38	28.53	-0.41	561.91	35.60	-1.47	563.49	15.38	-1.32	563.65	35.76	2.79
566.01	26.44	7.04	565.07	26.37	4.86	565.38	28.57	-0.81	564.91	36.19	-1.33	566.48	15.14	-2.00	566.64	36.74	3.33
569.01	26.34	7.35	568.07	26.13	5.02	568.38	28.65	-0.33	567.91	36.02	-1.09	569.48	14.81	-1.93	569.64	36.03	3.02
572.01	25.52	6.05	571.07	26.55	4.96	571.38	28.55	-0.91	570.91	36.15	-1.44	572.48	15.88	-1.33	572.64	36.26	2.77
575.01	25.47	6.60	574.07	26.21	5.23	574.38	29.24	0.39	573.91	36.24	-0.75	575.48	15.21	-1.40	575.64	35.03	2.15
578.01	25.93	6.45	577.07	26.80	5.20	577.38	29.06	-0.41	576.91	36.88	-0.72	578.49	14.91	-2.32	578.65	36.54	3.04
581.01	25.91	7.29	580.07	25.74	5.01	580.38	28.79	0.19	579.91	35.01	-1.73	581.48	15.33	-1.03	581.64	35.39	2.76
584.01	25.54	6.54	583.07	26.23	5.11	583.38	29.61	0.62	582.91	35.53	-1.59	584.48	15.17	-1.57	584.64	36.18	3.16
587.01	25.36	6.00	586.07	26.09	4.61	586.38	29.14	-0.21	585.91	36.19	-1.29	587.48	15.98	-1.13	587.64	35.80	2.42
590.01	26.31	6.79	589.07	26.31	4.67	589.38	28.96	-0.55	588.91	37.14	-0.50	590.48	15.71	-1.55	590.64	35.59	2.05
593.01	25.82	6.81	592.06	25.62	4.49	592.38	29.72	0.72	591.91	35.71	-1.42	593.49	15.23	-1.52	593.65	35.97	2.94
596.01	25.38	6.37	595.06	26.57	5.44	595.38	28.65	-0.35	594.91	35.69	-1.44	596.48	15.37	-1.38	596.63	35.85	2.82
599.01	25.99	6.68	598.06	26.08	4.65	598.38	29.88	0.58	597.91	36.46	-0.97	599.48	15.33	-1.73	599.63	36.03	2.70
602.01	24.93	5.72	601.06	26.25	4.92	601.38	29.84	0.64	600.91	36.79	-0.54	602.48	14.77	-2.18	602.64	35.95	2.72
622.09	34.20	0.93	621.15	46.89	11.51	621.47	149.27	106.02	621.00	50.70	-0.69	622.57	28.14	-2.87	622.72	50.84	3.56
625.04	29.46	-0.91	624.10	62.40	29.91	624.41	124.25	83.89	623.93	48.31	-0.18	625.51	26.05	-2.06	625.67	46.63	2.24
628.03	26.31	-0.87	627.09	63.55	34.25	627.40	92.16	54.99	626.93	44.98	-0.32	628.50	25.04	0.12	628.66	41.40	0.20
631.03	25.56	-0.16	630.09	59.56	31.72	630.40	86.32	50.61	629.93	44.32	0.48	631.50	21.79	-1.67	631.66	40.93	1.19
634.05	23.84	-0.57	633.09	55.60	29.07	633.40	84.17	49.77	632.93	44.14	1.61	634.53	20.59	-1.56	634.69	38.38	-0.05
637.03	24.12	1.16	636.09	51.36	26.28	636.40	79.79	46.84	635.93	42.38	1.30	637.50	18.84	-1.87	637.66	37.55	0.57
640.04	22.82	0.49	639.10	48.19	23.74	639.41	76.68	44.36	638.93	41.75	1.30	640.51	17.79	-2.28	640.67	37.33	0.98
643.03	23.00	1.85	642.09	44.71	21.44	642.40	74.87	43.73	641.93	39.90	0.63	643.50	16.79	-2.10	643.66	36.64	1.47
646.03	23.20	2.04	645.09	40.75	17.48	645.40	72.13	40.99	644.93	40.24	0.96	646.50	16.62	-2.28	646.66	36.49	1.32
649.05	22.61	2.15	648.09	37.87	15.29	648.40	69.89	39.44	647.93	39.08	0.50	649.53	16.63	-1.57	649.69	35.55	1.07
652.03	23.09	2.04	651.09	36.25	13.08	651.40	68.35	37.31	650.93	40.22	1.05	652.50	16.27	-2.52	652.66	36.54	1.47
655.04	22.93	2.68	654.10	34.77	12.41	654.41	67.04	36.81	653.93	38.83	0.46	655.51	16.62	-1.37	655.67	35.17	0.91
658.03	22.45	1.54	657.09	32.40	9.37	657.40	64.37	33.47	656.93	40.04	1.01	658.50	16.06	-2.60	658.66	36.52	1.59
661.03	23.22	2.11	660.09	31.70	8.47	660.40	64.14	33.04	659.93	41.07	1.84	661.50	16.19	-2.66	661.66	35.95	0.82
664.05	22.54	2.00	663.09	30.53	7.87	663.40	63.68	33.15	662.93	40.51	1.85	664.53	14.85	-3.43	664.69	36.14	1.58
667.03	23.33	2.75	666.09	30.67	7.97	666.40	62.43	31.86	665.93	38.59	-0.11	667.50	16.27	-2.05	667.66	36.76	2.16
670.04	23.29	2.81	669.10	30.49	7.89	669.41	61.66	31.19	668.93	40.31	1.71	670.51	15.46	-2.76	670.67	35.55	1.05
673.03	24.17	3.38	672.09	28.57	5.66	672.40	60.04	29.26	671.93	40.31	1.40	673.50	15.02	-3.52	673.66	36.93	2.12
676.03	23.16	3.23	675.09	29.55	7.51	675.40	60.51	30.60	674.93	39.19	1.14	676.50	15.71	-1.96	676.66	34.76	0.82
679.05	23.48	2.93	678.09	28.65	5.99	678.40	58.85	28.32	677.93	39.97	1.30	679.53	15.50	-2.79	679.69	36.05	1.49
682.03	23.62	3.36	681.09	28.37	5.99	681.40	58.83	28.58	680.93	38.83	0.45	682.50	15.71	-2.29	682.66	36.12	1.84
685.04	23.24	2.60	684.10	29.85	7.09	684.41	56.56	25.93	683.93	39.70	0.94	685.51	15.92	-2.46	685.67	36.18	1.52
688.03	24.23	3.72	687.09	28.57	5.94	687.40	57.49	26.99	686.93	40.67	2.04	688.50	15.19	-3.06	688.66	35.55	1.02
691.03	24.16	3.66	690.09	28.69	6.08	690.40	57.18	26.70	689.93	40.11	1.49	691.50	15.10	-3.14	691.66	36.16	1.65
694.05	24.54	4.59	693.09	29.69	7.62	693.40	54.88	24.94	692.93	38.61	0.54	694.53	15.35	-2.35	694.68	35.78	1.81
697.03	24.82	4.69	696.09	29.21	6.97	696.40	54.99	24.88	695.93	39.50	1.25	697.50	15.14	-2.73	697.66	35.62	1.48
700.04	24.60	3.44	699.10	30.09	6.81	699.41	54.95	23.80	698.93	39.99	0.71	700.51	16.46	-2.44	700.67	36.91	1.73
703.03	24.29	4.07	702.09	30.59	8.25	702.40	55.17	24.96	701.93	39.95	1.61	703.50	14.49	-3.47	703.66	36.10	1.86
706.03	24.16	4.08	705.09	30.19	7.99	705.40	55.96	25.89	704.93	39.88	1.68	706.50	14.56	-3.26	706.66	35.68	1.58
709.05	24.77	3.95	708.09	30.05	7.11	708.40	53.94	23.13	707.93	40.73	1.79	709.52	14.85	-3.72	709.68	36.77	1.93
712.03	24.78	3.47	711.09	30.83	7.40	711.40	53.96	22.66	710.93	41.55	2.12	712.50	15.63	-3.43	712.66	36.64	1.31
715.04	24.75	3.63	714.10	31.01	7.78	714.41	52.80	21.70	713.93	40.55	1.31	715.51	16.60	-2.26	715.67	36.08	0.95
718.03	24.25	3.39	717.09	31.29	8.31	717.40	52.00	21.15	716.93	40.20	1.22	718.50	15.77	-2.83	718.66	36.49	1.61
721.03	25.01	3.61	720.09	30.91	7.40	720.40	52.67	21.29	719.93	41.19	1.67	721.50	15.60	-3.54	721.66	37.28	1.87
724.05	25.17	4.57	723.09	30.73	8.02	723.40	52.09	21.51	722.93	40.89	2.17	724.52	14.47	-3.87	724.68	36.31	1.70
727.03	24.38	3.68	726.09	31.29	8.47	726.40	51.20	20.51	725.93	40.78	1.96	727.50	14.89	-3.55	727.66	36.31	1.59
730.04	25.25	3.62	729.10	31.59	7.85	729.41	52.09	20.48	728.93	42.27	2.52	730.51	15.02	-4.35	730.67	37.47	1.83
733.03	25.47	4.23	732.09	31.03	7.67	732.40	50.55	19.32	731.93	39.84	0.48	733.50	15.71	-3.27	733.66	38.05	2.79
736.03	25.04	4.18	735.09	31.66	8.69	735.40	50.77	19.93	734.93	40.53	1.55	736.50	14.91	-3.69	736.66	37.01	2.14
739.05	24.45	3.28	738.09	32.26	8.97	738.40	50.57	19.41	737.93	40.71	1.42	739.52	15.58	-3.33	739.68	37.10	1.91
742.03	24.65	3.58	741.09	31.76	8.57	741.40	50.62	19.56	740.93	41.79	2.60	742.50	15.29	-3.52	742.66	36.01	0.92
745.04	25.51	4.72	744.10	32.87	9.97	744.41	49.74	18.97	743.93	39.46	0.55	745.51	15.77	-2.76	745.67	37.01	2.21
748.03	26.19	4.52	747.09	31.53	7.74	747.40	49.22	17.56	746.93	41.93	2.14	748.50	15.37	-4.05	748.66	37.60	1.91
751.03	25.84	4.36	750.09	31.64	8.04	750.40	47.81	16.34	749.93	41.91	2.31	751.50	15.17	-4.05	751.66	37.24	1.74
754.05	25.41	3.77	753.09	31.57	7.81	753.40	48.28	16.65	752.93	41.82	2.06	754.52	15.85	-3.54	754.68	37.14	1.48
757.03	25.38	4.01	756.09	32.36	8.88	756.40	47.60	16.25	755.93	41.07	1.58	757.50	15.29	-3.82	757.66	37.62	2.24
760.04	25.27	3.89	759.10	31.70	8.21	759.41	47.73	16.37	758.93	42.00	2.50	760.51	14.85	-4.27	760.67	37.16	1.77
763.03	25.28	3.57	762.09	32.32	8.49	762.40	47.71	16.01	761.93	41.34	1.51	763.50	15.85	-3.60	763.66	37.82	2.09
766.03	25.10	3.70	765.09	31.53	8.01	765.40	47.56	16.17	764.93	40.64	1.12	766.50	15.98	-3.17	766.66	37.47	2.05
769.05	25.39	3.87	768.09	32.67	9.03	768.40	47.22	15.71	767.93	41.12	1.48	769.53	15.88	-3.39	769.68	37.45	1.91
772.03	25.77	4.27	771.09	31.55	7.93	771.40	47.35	15.86	770.93	42.11	2.49	772.50	15.08	-4.17	772.66	37.20	1.68
775.04	26.31	4.96	774.10	32.55	9.08	774.41	46.90	15.56	773.93	41.09	1.62	775.51	15.48	-3.62	775.67	37.37	2.00
778.03	26.04	4.78	777.09	30.85	7.47	777.40	46.69	15.44	776.93	40.89	1.51	778.50	15.75	-3.26	778.66	37.03	1.75
781.03	26.36	4.85	780.09	32.30	8.67	780.40	45.97	14.47	779.93	40.67	1.04	781.50	15.86	-3.40	781.66	37.89	2.36
784.05	25.69	3.97	783.09	31.96	8.12	783.40	46.43	14.72	782.93	41.59	1.75	784.53	15.52	-3.94	784.69	37.93	2.19
787.03	25.56	4.49	786.09	32.28	9.09	786.40	44.98	13.92	785.93	40.87	1.68	787.50	14.85	-3.96	787.66	37.37	2.28
790.04	25.78	4.09	789.10	31.61	7.81	789.41	45.84	14.17	788.93	41.75	1.94	790.51	15.86	-3.57	790.67	37.33	1.63
793.03	25.49	3.49	792.09	30.71	6.59	792.40	45.57	13.58	791.93	40.87	0.75	793.50	16.42	-3.32	793.66	38.59	2.57
796.03	25.67	4.28	795.09	31.51	8.00	795.40	45.09	13.71	794.93	40.53	1.02	796.50	15.73	-3.41	796.66	37.80	2.39
799.05	26.40	4.72	798.09	30.81	7.01	798.40	45.48	13.81	797.93	41.00	1.20	799.53	16.42	-3.01	799.69	37.51	1.81
802.03	26.19	4.37	801.09	31.92	7.98	801.40	44.46	12.65	800.93	41.28	1.34	802.50	15.75	-3.82	802.66	38.32	2.48
805.04	25.65	3.71	804.10	31.94	7.88	804.41	45.57	13.64	803.93	40.69	0.63	805.51	17.08	-2.60	805.67	37.93	1.97
808.03	26.19	4.07	807.09	30.69	6.45	807.40	44.92	12.81	806.93	42.27	2.03	808.50	15.42	-4.44	808.66	38.55	2.41
811.03	26.08	4.19	810.09	32.24	8.23	810.40	44.14	12.26	809.93	41.14	1.13	811.50	16.27	-3.37	811.66	38.15	2.24
814.05	25.84	4.16	813.09	30.99	7.19	813.40	43.85	12.18	812.93	40.96	1.16	814.52	15.56	-3.86	814.68	38.40	2.70
817.03	26.72	4.90	816.09	31.41	7.47	816.40	44.77	12.96	815.93	41.50	1.56	817.50	15.42	-4.14	817.66	38.42	2.58
820.04	26.21	4.36	819.10	31.49	7.53	819.41	44.12	12.29	818.93	42.07	2.10	820.51	15.69	-3.90	820.67	37.66	1.80
823.03	26.19	4.04	822.09	30.91	6.64	822.40	44.23	12.09	821.93	41.79	1.52	823.50	15.23	-4.66	823.66	39.31	3.14
826.03	27.28	6.13	825.09	31.84	8.57	825.40	44.73	13.59	824.93	40.33	1.06	826.50	15.35	-3.55	826.66	37.66	2.49
829.05	26.42	4.28	828.09	31.19	6.93	828.40	43.60	11.47	827.93	41.93	1.67	829.52	16.42	-3.46	829.68	37.95	1.79
832.03	26.51	3.89	831.09	31.13	6.40	831.40	43.56	10.96	830.93	41.84	1.10	832.50	16.58	-3.78	832.66	39.31	2.68
835.04	26.38	4.43	834.10	31.15	7.08	834.41	44.75	12.81	833.93	42.27	2.20	835.51	16.08	-3.62	835.67	37.39	1.42
838.03	26.01	3.30	837.09	30.83	6.00	837.40	43.43	10.73	836.93	44.23	3.40	838.50	16.17	-4.29	838.66	37.62	0.89
841.03	26.38	4.55	840.09	31.33	7.38	840.40	43.60	11.78	839.93	41.32	1.37	841.50	15.81	-3.76	841.66	38.24	2.39
844.05	26.86	4.31	843.09	30.39	5.73	843.40	43.79	11.26	842.93	43.09	2.42	844.52	16.27	-4.02	844.68	38.16	1.60
847.03	26.64	4.49	846.09	30.57	6.31	846.40	43.14	11.01	845.93	41.23	0.96	847.50	16.29	-3.60	847.66	38.80	2.64
850.04	26.18	3.95	849.10	31.59	7.25	849.41	43.06	10.85	848.93	41.95	1.60	850.51	15.88	-4.09	850.67	38.73	2.49
853.03	26.60	3.76	852.09	31.43	6.47	852.40	43.89	11.06	851.93	42.91	1.95	853.50	16.06	-4.52	853.66	39.43	2.57
856.03	26.45	4.21	855.09	29.19	4.83	855.40	42.23	10.00	854.93	41.68	1.32	856.50	16.11	-3.88	856.66	38.82	2.56
859.05	26.14	3.27	858.09	31.17	6.18	858.40	42.43	9.57	857.93	43.77	2.78	859.52	15.73	-4.89	859.68	39.00	2.11
862.03	26.32	3.83	861.09	30.25	5.64	861.40	42.75	10.27	860.93	43.04	2.43	862.50	16.13	-4.10	862.66	38.18	1.67
865.04	27.59	5.46	864.10	31.74	7.49	864.41	42.23	10.11	863.93	42.29	2.04	865.51	15.83	-4.04	865.67	38.15	2.00
868.03	26.73	5.06	867.09	30.99	7.20	867.40	42.18	10.52	866.93	42.18	2.39	868.50	14.85	-4.57	868.66	37.87	2.18
871.03	25.97	3.74	870.09	30.83	6.48	870.40	42.54	10.32	869.93	42.02	1.67	871.50	16.06	-3.91	871.66	38.49	2.24
874.05	26.62	4.08	873.09	30.69	6.03	873.40	42.83	10.30	872.93	41.66	1.00	874.52	17.02	-3.26	874.68	38.82	2.26
877.03	26.75	3.94	876.09	30.15	5.22	876.40	41.77	8.97	875.93	42.72	1.79	877.50	17.08	-3.47	877.66	38.51	1.68
880.04	27.31	4.65	879.10	31.17	6.39	879.41	42.12	9.47	878.93	43.11	2.33	880.51	16.36	-4.05	880.67	38.40	1.72
883.03	26.86	4.66	882.09	30.67	6.35	882.40	41.75	9.56	881.93	42.47	2.15	883.50	16.15	-3.80	883.66	37.87	1.65
886.03	26.77	3.40	885.09	31.27	5.79	885.40	41.44	8.09	884.93	44.37	2.88	886.50	16.83	-4.28	886.66	38.78	1.40
889.05	26.44	3.03	888.09	30.69	5.16	888.40	41.67	8.27	887.93	42.95	1.42	889.52	16.58	-4.57	889.68	40.58	3.15
892.03	26.44	3.40	891.09	31.27	6.11	891.40	42.16	9.13	890.93	42.45	1.29	892.50	17.52	-3.27	892.66	39.04	1.98
895.04	27.52	4.99	894.10	32.08	7.44	894.41	41.69	9.18	893.93	42.77	2.12	895.51	16.54	-3.73	895.67	38.15	1.61
898.03	27.01	4.84	897.09	30.67	6.39	897.40	42.85	10.70	896.93	41.75	1.46	898.50	16.02	-3.89	898.66	38.61	2.43
901.03	27.00	4.10	900.09	31.31	6.29	900.40	41.73	8.84	899.93	42.43	1.41	901.50	17.27	-3.37	901.66	38.88	1.96
904.05	27.18	4.59	903.09	31.15	6.45	903.40	42.33	9.76	902.93	42.91	2.20	904.52	16.58	-3.75	904.68	38.15	1.55
907.03	26.83	3.55	906.09	30.17	4.77	906.40	41.65	8.38	905.93	43.41	2.01	907.50	16.21	-4.82	907.66	40.11	2.81
910.04	27.16	4.44	909.10	31.05	6.21	909.41	41.94	9.23	908.93	42.04	1.20	910.51	16.65	-3.81	910.67	39.35	2.61
913.03	27.11	4.02	912.09	30.01	4.80	912.40	42.27	9.19	911.93	43.02	1.81	913.50	17.21	-3.62	913.66	38.92	1.81
916.03	27.69	4.16	915.09	30.37	4.73	915.40	40.24	6.73	914.93	44.21	2.56	916.50	17.70	-3.57	916.66	38.55	1.01
919.05	26.59	3.62	918.09	31.07	5.99	918.40	41.44	8.49	917.93	42.47	1.38	919.52	17.39	-3.32	919.68	38.92	1.94
922.03	27.24	4.57	921.09	30.85	6.06	921.40	41.36	8.70	920.93	42.47	1.68	922.50	16.87	-3.54	922.66	38.55	1.86
925.04	28.04	5.13	924.10	32.40	7.37	924.41	41.89	8.99	923.93	42.34	1.31	925.51	16.94	-3.71	925.67	39.33	2.40
928.03	27.35	3.75	927.09	30.37	4.65	927.40	41.23	7.64	926.93	44.16	2.44	928.50	16.85	-4.50	928.66	39.68	2.06
931.03	27.61	3.93	930.09	30.75	4.95	930.40	41.48	7.81	929.93	43.63	1.83	931.50	17.95	-3.48	931.66	39.35	1.65
934.05	26.38	3.46	933.09	30.93	5.89	933.40	40.88	7.97	932.93	42.91	1.87	934.52	15.88	-4.79	934.68	39.86	2.92
937.03	27.01	4.19	936.09	30.81	5.87	936.40	41.58	8.77	935.93	43.29	2.35	937.50	16.73	-3.83	937.66	38.32	1.48
940.04	27.65	4.44	939.10	31.66	6.34	939.41	41.03	7.84	938.93	43.73	2.40	940.51	16.15	-4.80	940.67	39.62	2.40
943.03	27.09	4.52	942.09	30.07	5.38	942.40	40.62	8.06	941.93	42.86	2.17	943.50	15.86	-4.46	943.66	38.88	2.29
946.03	27.59	3.59	945.09	30.55	4.44	945.40	40.97	6.99	944.93	44.23	2.11	946.50	16.71	-5.03	946.66	40.93	2.92
949.05	27.89	4.81	948.09	31.07	5.88	948.40	42.10	9.04	947.93	43.63	2.43	949.52	16.85	-3.97	949.68	38.63	1.54
952.03	27.50	4.25	951.09	30.59	5.23	951.40	40.78	7.55	950.93	43.89	2.52	952.50	16.87	-4.12	952.66	38.86	1.60
955.04	26.96	3.59	954.10	31.96	6.47	954.41	40.86	7.50	953.93	43.34	1.85	955.51	17.04	-4.08	955.67	39.62	2.23
958.03	27.63	4.64	957.09	31.47	6.36	957.40	41.65	8.67	956.93	42.93	1.82	958.50	16.52	-4.22	958.66	39.41	2.40
961.03	28.18	5.04	960.09	31.25	5.99	960.40	40.90	7.77	959.93	43.75	2.49	961.50	17.04	-3.84	961.66	38.51	1.35
964.05	27.56	4.99	963.09	31.05	6.36	963.40	41.05	8.49	962.93	42.22	1.53	964.53	17.06	-3.26	964.68	38.32	1.73
967.03	28.03	4.85	966.09	30.07	4.77	966.40	41.56	8.39	965.93	42.75	1.45	967.50	17.18	-3.74	967.66	39.49	2.29
970.04	27.78	4.02	969.10	31.64	5.76	969.41	41.30	7.55	968.93	44.14	2.26	970.51	17.68	-3.83	970.67	39.35	1.57
973.03	27.69	4.26	972.09	31.21	5.66	972.40	40.70	7.28	971.93	44.41	2.86	973.50	16.85	-4.33	973.66	38.92	1.47
976.03	27.46	4.65	975.09	31.01	6.08	975.40	41.42	8.62	974.93	42.88	1.95	976.50	16.42	-4.14	976.66	39.02	2.19
979.05	27.74	4.18	978.09	31.33	5.65	978.40	40.37	6.82	977.93	44.18	2.50	979.53	16.92	-4.39	979.69	39.47	1.89
982.03	26.83	3.35	981.09	30.81	5.22	981.40	40.10	6.64	980.93	44.82	3.22	982.50	17.00	-4.22	982.66	38.49	1.00
985.04	27.95	4.83	984.10	31.25	6.02	984.41	41.63	8.53	983.93	43.25	2.01	985.51	17.47	-3.39	985.67	38.51	1.38
988.03	27.58	4.19	987.09	30.85	5.34	987.40	41.13	7.75	986.93	43.45	1.94	988.50	17.04	-4.09	988.66	39.56	2.15
991.03	27.71	4.58	990.09	31.15	5.91	990.40	41.71	8.60	989.93	43.22	1.97	991.50	17.06	-3.81	991.66	38.98	1.84
994.05	27.58	3.72	993.09	31.64	5.67	993.40	40.57	6.73	992.93	43.93	1.95	994.53	17.78	-3.82	994.69	39.74	1.87
997.03	27.91	4.82	996.09	31.29	6.08	996.40	40.92	7.84	995.93	42.34	1.13	997.50	17.43	-3.41	997.66	39.39	2.28
1000.04	28.53	4.86	999.10	32.14	6.35	999.41	41.85	8.19	998.93	43.43	1.64	1000.51	17.25	-4.16	1000.67	40.21	2.52
1003.03	27.99	4.45	1002.09	31.05	5.40	1002.40	39.63	6.11	1001.93	43.98	2.32	1003.50	17.76	-3.52	1003.66	38.75	1.20
1006.03	28.06	4.94	1005.09	31.49	6.25	1005.40	41.36	8.25	1004.93	42.22	0.98	1006.50	17.48	-3.38	1006.66	39.54	2.40
1009.05	27.88	4.38	1008.09	31.03	5.41	1008.40	40.84	7.35	1007.93	42.66	1.04	1009.53	16.89	-4.35	1009.69	40.83	3.31
1012.03	28.08	5.11	1011.09	30.85	5.77	1011.40	41.01	8.06	1010.93	43.22	2.13	1012.50	16.89	-3.82	1012.66	38.67	1.69
1015.04	27.58	4.25	1014.10	32.10	6.65	1014.41	41.34	8.02	1013.93	42.95	1.50	1015.51	17.43	-3.65	1015.67	39.50	2.15
1018.03	27.26	3.10	1017.09	30.75	4.48	1017.40	40.22	6.08	1016.93	44.14	1.86	1018.50	18.14	-3.76	1018.66	40.07	1.90
1021.03	28.10	4.67	1020.09	30.93	5.38	1020.40	40.84	7.42	1019.93	43.04	1.49	1021.50	17.25	-3.93	1021.66	39.89	2.44
1024.05	28.20	4.07	1023.09	31.07	4.82	1023.40	40.51	6.39	1022.93	44.57	2.32	1024.53	17.19	-4.69	1024.69	40.52	2.37
1027.03	27.95	4.49	1026.09	29.95	4.37	1026.40	40.33	6.88	1025.93	43.18	1.60	1027.50	17.68	-3.53	1027.66	39.41	1.93
1030.04	28.74	5.42	1029.10	32.40	6.96	1029.41	41.23	7.92	1028.93	42.77	1.33	1030.51	17.10	-3.96	1030.67	39.97	2.63
1033.03	28.38	3.40	1032.09	30.81	3.72	1032.40	40.53	5.57	1031.93	45.67	2.57	1033.50	17.66	-5.06	1033.66	41.48	2.49
1036.03	27.86	4.08	1035.09	30.97	5.08	1035.40	41.23	7.47	1034.93	43.34	1.44	1036.50	17.45	-4.07	1036.66	40.42	2.63
1039.05	28.50	4.21	1038.09	31.86	5.46	1038.40	40.33	6.06	1037.93	44.71	2.30	1039.53	18.14	-3.89	1039.69	39.89	1.59
1042.03	28.68	5.24	1041.09	31.96	6.40	1041.40	40.51	7.08	1040.93	42.63	1.07	1042.50	17.52	-3.66	1042.66	40.05	2.59
1045.04	28.44	5.41	1044.10	32.49	7.35	1044.41	40.14	7.13	1043.93	43.32	2.17	1045.51	16.33	-4.44	1045.67	39.31	2.27
1048.03	27.99	4.15	1047.09	31.90	5.94	1047.40	40.14	6.31	1046.93	44.23	2.27	1048.50	17.58	-4.01	1048.66	39.60	1.74
1051.03	28.42	4.88	1050.09	32.42	6.76	1050.40	40.84	7.31	1049.93	43.89	2.23	1051.50	17.19	-4.10	1051.66	39.43	1.87
1054.05	28.16	4.04	1053.09	32.59	6.36	1053.40	41.07	6.97	1052.93	43.27	1.03	1054.53	18.28	-3.58	1054.69	40.68	2.55
1057.03	28.42	5.24	1056.09	30.81	5.51	1056.40	40.29	7.12	1055.93	42.81	1.51	1057.50	16.71	-4.22	1057.66	39.91	2.71
1060.04	28.38	3.84	1059.10	31.96	5.30	1059.41	40.41	5.88	1058.93	44.39	1.73	1060.51	17.89	-4.40	1060.67	41.23	2.67
1063.03	28.40	4.96	1062.09	31.84	6.28	1062.40	39.90	6.47	1061.93	42.75	1.19	1063.50	17.58	-3.60	1063.66	39.87	2.41
1066.03	28.63	4.45	1065.09	31.55	5.25	1065.40	40.12	5.95	1064.93	44.41	2.11	1066.50	17.60	-4.33	1066.66	40.42	2.22
1069.05	28.21	4.20	1068.09	30.87	4.74	1068.40	39.88	5.88	1067.93	44.34	2.21	1069.53	17.87	-3.88	1069.69	39.70	1.67
1072.03	27.97	4.09	1071.09	31.86	5.86	1071.40	40.99	7.12	1070.93	43.95	1.95	1072.50	18.20	-3.42	1072.66	39.37	1.47
1075.04	28.31	4.48	1074.10	31.86	5.91	1074.41	40.53	6.71	1073.93	43.38	1.43	1075.51	17.87	-3.71	1075.67	40.13	2.28
1078.03	28.25	4.25	1077.09	32.14	6.03	1077.40	40.64	6.66	1076.93	43.68	1.56	1078.50	17.83	-3.91	1078.66	40.36	2.35
1081.03	28.14	4.65	1080.09	31.68	6.08	1080.40	40.62	7.15	1079.93	43.27	1.66	1081.50	16.98	-4.25	1081.66	40.09	2.59
1084.05	28.36	4.28	1083.09	31.53	5.34	1083.40	40.35	6.29	1082.93	43.91	1.71	1084.53	17.31	-4.51	1084.69	40.89	2.80
1087.03	28.57	4.63	1086.09	31.25	5.20	1086.40	41.15	7.23	1085.93	44.41	2.35	1087.50	17.72	-3.96	1087.66	39.56	1.61
1090.04	28.87	4.79	1089.10	32.44	6.25	1089.41	40.35	6.29	1088.93	44.11	1.91	1090.51	17.58	-4.24	1090.67	40.42	2.33
1093.03	28.16	4.19	1092.09	31.57	5.49	1092.40	39.73	5.78	1091.93	44.23	2.14	1093.50	18.05	-3.66	1093.66	39.50	1.52
1096.03	28.76	4.63	1095.09	31.45	5.20	1095.40	40.64	6.52	1094.93	43.84	1.59	1096.50	18.57	-3.30	1096.66	39.86	1.71
1099.05	28.57	4.21	1098.09	32.04	5.56	1098.40	40.90	6.55	1097.93	44.80	2.32	1099.53	17.78	-4.32	1099.69	40.38	2.00
1102.03	28.97	4.79	1101.09	31.98	5.69	1101.40	40.31	6.15	1100.93	43.82	1.52	1102.50	18.07	-3.85	1102.66	40.52	2.33
1105.04	28.97	5.11	1104.10	33.09	7.11	1104.41	39.90	6.05	1103.93	43.54	1.56	1105.51	17.93	-3.67	1105.67	39.99	2.11
1108.03	29.25	4.50	1107.09	31.25	4.39	1107.40	40.53	5.80	1106.93	45.26	2.39	1108.50	18.18	-4.31	1108.66	40.68	1.92
1111.03	28.72	4.32	1110.09	31.39	4.87	1110.40	40.70	6.31	1109.93	44.34	1.82	1111.50	18.24	-3.90	1111.66	40.50	2.08
1114.05	28.70	4.12	1113.09	31.07	4.38	1113.40	41.09	6.53	1112.93	44.18	1.48	1114.52	18.28	-4.04	1114.68	41.15	2.56
1117.03	27.78	3.33	1116.09	31.55	4.98	1116.40	40.10	5.66	1115.93	43.36	0.79	1117.50	18.16	-4.04	1117.66	41.72	3.25
1120.04	29.29	4.96	1119.10	31.94	5.49	1119.41	41.38	7.06	1118.93	43.66	1.21	1120.51	18.22	-3.85	1120.67	40.99	2.64
1123.03	27.93	3.89	1122.09	32.36	6.21	1122.40	40.29	6.27	1121.93	43.75	1.59	1123.50	17.97	-3.81	1123.66	40.27	2.22
1126.03	28.35	3.83	1125.09	32.34	5.70	1125.40	40.08	5.57	1124.93	43.86	1.22	1126.50	18.12	-4.14	1126.66	41.46	2.92
1129.05	28.40	2.81	1128.09	31.66	3.95	1128.40	40.80	5.22	1127.93	46.20	2.49	1129.52	18.61	-4.72	1129.68	41.84	2.23
1132.03	28.51	3.97	1131.09	32.08	5.43	1131.40	40.14	5.62	1130.93	45.72	3.06	1132.50	17.50	-4.78	1132.66	40.27	1.72
1135.04	28.59	4.10	1134.10	32.51	5.90	1134.41	40.72	6.24	1133.93	43.98	1.37	1135.51	18.46	-3.77	1135.67	40.91	2.40
1138.03	29.10	4.74	1137.09	33.24	6.76	1137.40	39.94	5.59	1136.93	44.37	1.89	1138.50	17.85	-4.25	1138.66	40.74	2.36
1141.03	29.57	4.97	1140.09	31.90	5.19	1140.40	41.19	6.61	1139.93	45.17	2.45	1141.50	18.51	-3.83	1141.66	39.99	1.38
1144.05	29.10	4.61	1143.09	32.34	5.74	1143.40	40.72	6.25	1142.93	43.38	0.77	1144.53	18.83	-3.40	1144.69	41.13	2.63
1147.03	29.10	4.49	1146.09	31.86	5.13	1146.40	41.19	6.59	1145.93	44.75	2.02	1147.50	18.14	-4.22	1147.66	40.83	2.20
1150.04	28.78	4.43	1149.10	33.20	6.74	1149.41	40.24	5.91	1148.93	44.39	1.92	1150.51	17.74	-4.35	1150.67	40.79	2.43
1153.03	28.99	4.36	1152.09	32.10	5.35	1152.40	41.05	6.43	1151.93	43.91	1.16	1153.50	18.75	-3.62	1153.66	41.11	2.46
1156.03	29.08	4.91	1155.09	32.61	6.32	1155.40	40.86	6.70	1154.93	43.32	1.03	1156.50	18.75	-3.16	1156.66	40.32	2.13
1159.05	29.02	4.84	1158.09	32.20	5.90	1158.40	40.02	5.85	1157.93	42.79	0.49	1159.53	18.46	-3.46	1159.69	41.17	2.97
1162.03	28.12	3.35	1161.09	32.49	5.60	1161.40	40.49	5.73	1160.93	44.34	1.45	1162.50	19.16	-3.36	1162.66	40.70	1.91
1165.04	28.72	3.88	1164.10	33.44	6.48	1164.41	40.08	5.25	1163.93	44.78	1.82	1165.51	18.63	-3.95	1165.67	40.99	2.13
1168.03	28.74	4.47	1167.09	31.90	5.52	1167.40	40.68	6.43	1166.93	44.27	1.88	1168.50	18.28	-3.73	1168.66	40.13	1.85
1171.03	29.40	4.16	1170.09	32.75	5.39	1170.40	40.55	5.32	1169.93	44.80	1.44	1171.50	19.53	-3.46	1171.66	41.28	2.02
1174.05	29.33	4.79	1173.09	32.49	5.83	1173.40	40.72	6.19	1172.93	45.24	2.58	1174.53	17.66	-4.62	1174.69	40.60	2.04
1177.03	28.59	3.86	1176.09	32.73	5.88	1176.40	40.33	5.61	1175.93	45.17	2.32	1177.50	18.59	-3.89	1177.66	40.32	1.57
1180.04	28.61	3.35	1179.10	33.30	5.92	1179.41	41.01	5.76	1178.93	45.44	2.06	1180.51	18.26	-4.75	1180.67	41.97	2.69
1183.03	29.17	4.56	1182.09	31.66	4.93	1182.40	39.85	5.25	1181.93	44.78	2.05	1183.50	18.73	-3.63	1183.66	40.21	1.58
1186.03	29.34	4.69	1185.09	32.51	5.74	1185.40	41.15	6.51	1184.93	44.14	1.37	1186.50	18.96	-3.44	1186.66	40.74	2.07
1189.05	28.89	4.68	1188.09	32.65	6.33	1188.40	40.99	6.80	1187.93	44.09	1.76	1189.53	18.24	-3.71	1189.69	40.17	1.95
1192.03	28.83	4.35	1191.09	32.40	5.81	1191.40	40.64	6.18	1190.93	44.18	1.58	1192.50	18.49	-3.73	1192.66	40.64	2.15
1195.04	29.06	4.13	1194.10	33.71	6.66	1194.41	41.40	6.48	1193.93	44.75	1.70	1195.51	19.08	-3.60	1195.67	40.85	1.90
1198.03	29.40	4.95	1197.09	32.16	5.60	1197.40	40.20	5.77	1196.93	43.70	1.13	1198.50	18.69	-3.50	1198.66	40.83	2.37
1201.03	28.35	3.28	1200.09	31.61	4.42	1200.40	40.20	5.14	1199.93	44.11	0.92	1201.50	19.27	-3.55	1201.66	41.72	2.63
1204.05	29.14	4.42	1203.09	31.80	4.96	1203.40	41.09	6.38	1202.93	44.78	1.94	1204.53	18.12	-4.35	1204.69	41.15	2.41
1207.03	29.00	4.95	1206.09	32.71	6.54	1206.40	39.83	5.79	1205.93	43.95	1.78	1207.50	18.18	-3.62	1207.66	39.91	1.84
1210.04	28.67	4.31	1209.10	33.99	7.51	1209.41	39.81	5.46	1208.93	44.09	1.61	1210.51	17.91	-4.20	1210.67	40.97	2.59
1213.03	29.33	4.76	1212.09	32.18	5.49	1212.40	40.62	6.06	1211.93	43.91	1.22	1213.50	18.34	-3.97	1213.66	41.34	2.75
1216.03	30.61	5.36	1215.09	32.18	4.82	1215.40	40.78	5.55	1214.93	45.35	1.98	1216.50	18.81	-4.18	1216.66	41.46	2.20
1219.05	28.76	3.52	1218.08	32.79	5.44	1218.40	40.78	5.56	1217.93	45.77	2.41	1219.52	18.75	-4.23	1219.68	41.07	1.82
