# Supplementary material for: Noise-precision tradeoff in predicting combinations of mutations and drugs
Source: PLoS Comput Biol. 2019 May 22;15(5):e1006956. doi: 10.1371/journal.pcbi.1006956 (PMC6548401; doi:10.1371/journal.pcbi.1006956)
Supplement: S1 Data — A zip file containing all datasets used in this paper. (ZIP) [file pcbi.1006956.s002.zip › calcium/calcium_double_RAW264.7/2MA_500_uM_GMF_10_pM_RW_ECC040120C.txt]

Tab-delimted data for ligand pair 2-Methyl-thio-ATP / Granulocyte macrophage colony stimulating factor
Celltype = RAW 264.7
ExperimentID = ECC040120C
t in seconds, Ca++ concentrations in nM
Adj Ca++ is the change in Ca++ concentration due to ligand

ECC040120C03	2MA 500 uM	GMF 10 pM	sim
ECC040120C02	2MA 500 uM	HBSS-BSA n/a 	lig1_only
ECC040120C07	2MA 500 uM	HBSS-BSA n/a 	lig1_only
ECC040120C01	HBSS-BSA n/a 	HBSS-BSA n/a 	con
ECC040120C12	HBSS-BSA n/a 	HBSS-BSA n/a 	con

t(ECC040120C03)	Ca++(ECC040120C03)	Adj Ca++(ECC040120C03)	t(ECC040120C02)	Ca++(ECC040120C02)	Adj Ca++(ECC040120C02)	t(ECC040120C07)	Ca++(ECC040120C07)	Adj Ca++(ECC040120C07)	t(ECC040120C01)	Ca++(ECC040120C01)	Adj Ca++(ECC040120C01)	t(ECC040120C12)	Ca++(ECC040120C12)	Adj Ca++(ECC040120C12)
-202.69	38.86	5.99	-202.85	33.57	4.73	-202.02	24.41	-3.87	-203.00	31.93	0.83	-201.23	28.53	-0.83
-199.75	33.56	0.82	-199.91	30.83	2.12	-199.12	23.98	-4.17	-200.07	32.05	1.09	-198.33	28.14	-1.09
-196.75	30.93	0.77	-196.91	27.14	1.01	-196.12	22.30	-3.27	-197.07	29.15	0.77	-195.34	25.88	-0.77
-193.75	29.48	-0.51	-193.91	25.94	-0.02	-193.12	22.69	-2.71	-194.07	28.98	0.76	-192.32	25.72	-0.76
-190.75	29.34	-0.30	-190.91	25.81	0.20	-190.12	22.63	-2.42	-191.07	28.73	0.87	-189.34	25.26	-0.87
-187.75	27.17	-1.61	-187.91	24.91	0.16	-187.12	21.81	-2.38	-188.07	28.06	1.06	-186.34	24.21	-1.06
-184.75	28.05	0.09	-184.91	24.44	0.51	-184.12	22.01	-1.36	-185.07	27.39	1.21	-183.34	23.24	-1.21
-181.75	26.70	-0.98	-181.91	23.96	0.31	-181.12	22.01	-1.08	-182.07	26.76	0.86	-180.34	23.31	-0.86
-178.75	26.59	-0.32	-178.91	22.80	-0.08	-178.12	20.81	-1.51	-179.07	25.66	0.52	-177.32	22.88	-0.52
-175.75	26.28	-1.02	-175.91	22.95	-0.32	-175.12	20.42	-2.29	-176.07	26.15	0.63	-174.34	23.16	-0.63
-172.75	26.28	-0.34	-172.91	23.08	0.49	-172.12	20.27	-1.76	-173.07	25.35	0.51	-171.34	22.60	-0.51
-169.75	25.14	-0.79	-169.91	22.82	0.92	-169.12	19.98	-1.36	-170.07	25.14	0.98	-168.34	21.44	-0.98
-166.76	25.49	-0.17	-166.91	21.65	0.02	-166.13	20.56	-0.51	-167.07	24.21	0.33	-165.34	21.82	-0.33
-163.75	24.54	-1.07	-163.91	22.17	0.59	-163.12	19.41	-1.61	-164.07	24.48	0.64	-162.32	21.46	-0.64
-160.75	25.14	-0.34	-160.91	22.17	0.72	-160.13	19.90	-0.99	-161.07	24.45	0.74	-159.34	21.23	-0.74
-157.76	25.69	0.65	-157.91	22.04	1.03	-157.12	19.71	-0.74	-158.07	23.66	0.40	-156.34	21.13	-0.40
-154.76	24.60	-0.84	-154.91	21.08	-0.33	-154.12	19.73	-1.12	-155.07	23.77	0.11	-153.34	21.82	-0.11
-151.75	24.94	0.49	-151.91	20.98	0.56	-151.12	19.29	-0.57	-152.07	23.06	0.39	-150.34	20.55	-0.39
-148.76	23.87	-1.42	-148.91	19.96	-1.30	-148.13	18.95	-1.75	-149.07	24.07	0.55	-147.32	21.23	-0.55
-145.76	24.56	0.03	-145.91	21.95	1.45	-145.12	20.25	0.31	-146.07	23.20	0.44	-144.34	20.58	-0.44
-142.76	23.50	-0.60	-142.91	20.54	0.47	-142.13	18.89	-0.62	-143.07	22.44	0.11	-141.34	20.48	-0.11
-139.76	23.59	-1.06	-139.91	20.87	0.25	-139.13	19.27	-0.79	-140.07	23.47	0.59	-138.34	20.55	-0.59
-136.75	23.32	-0.91	-136.91	20.80	0.60	-136.12	19.39	-0.25	-137.07	22.68	0.22	-135.34	20.50	-0.22
-133.75	24.32	0.36	-133.91	20.33	0.40	-133.12	19.31	-0.06	-134.07	22.06	-0.13	-132.32	20.58	0.13
-130.75	23.65	0.58	-130.91	20.80	1.76	-130.12	18.66	0.18	-131.07	21.01	-0.29	-129.34	19.85	0.29
-127.75	23.32	-1.41	-127.91	20.05	-0.65	-127.12	18.72	-1.42	-128.07	22.87	-0.09	-126.34	21.31	0.09
-124.75	23.37	-0.31	-124.91	20.28	0.63	-124.12	18.99	-0.10	-125.07	21.52	-0.38	-123.34	20.55	0.38
-121.75	23.34	-0.45	-121.91	19.81	0.05	-121.12	19.06	-0.14	-122.07	21.68	-0.33	-120.34	20.61	0.33
-118.75	23.41	-0.18	-118.91	19.60	0.04	-118.12	18.32	-0.68	-119.07	22.09	0.28	-117.32	19.80	-0.28
-115.75	22.99	-0.69	-115.91	19.38	-0.27	-115.12	18.62	-0.47	-116.07	22.44	0.54	-114.34	19.63	-0.54
-112.75	23.32	-0.06	-112.91	19.88	0.53	-112.12	19.25	0.46	-113.07	21.58	-0.03	-111.34	19.90	0.03
-109.75	23.32	0.01	-109.91	19.96	0.68	-109.12	19.31	0.59	-110.07	21.14	-0.40	-108.34	20.20	0.40
-106.75	23.12	0.11	-106.91	19.70	0.72	-106.12	18.09	-0.33	-107.07	21.71	0.47	-105.34	19.03	-0.47
-103.75	23.01	-0.49	-103.91	19.62	0.15	-103.12	18.49	-0.42	-104.07	21.52	-0.21	-102.32	20.20	0.21
-100.75	23.23	-0.15	-100.91	19.15	-0.20	-100.12	17.96	-0.83	-101.07	21.90	0.29	-99.34	19.58	-0.29
-97.75	23.61	0.51	-97.91	19.57	0.50	-97.12	18.11	-0.40	-98.07	21.87	0.54	-96.34	19.05	-0.54
-94.75	23.21	-0.53	-94.91	19.96	0.25	-94.12	18.15	-1.00	-95.07	22.47	0.50	-93.34	19.73	-0.50
-91.75	23.28	-0.01	-91.91	19.36	0.10	-91.12	17.69	-1.01	-92.07	22.30	0.78	-90.34	19.00	-0.78
-88.75	22.35	-0.02	-88.91	19.51	1.17	-88.12	18.18	0.40	-89.07	20.02	-0.57	-87.32	19.43	0.57
-85.75	22.33	0.08	-85.91	19.42	1.20	-85.12	18.24	0.58	-86.07	21.04	0.56	-84.34	18.18	-0.56
-82.75	22.51	0.20	-82.91	19.02	0.74	-82.12	17.80	0.08	-83.07	20.53	-0.00	-81.34	18.80	0.00
-79.76	22.71	-0.25	-79.91	19.19	0.26	-79.13	18.15	-0.22	-80.07	21.66	0.47	-78.34	18.98	-0.47
-76.76	22.03	-1.12	-76.91	18.85	-0.27	-76.13	17.88	-0.68	-77.07	21.31	-0.06	-75.34	19.70	0.06
-73.75	21.83	-1.30	-73.91	20.09	0.99	-73.13	17.73	-0.81	-74.07	21.68	0.32	-72.32	19.30	-0.32
-70.75	22.99	0.97	-70.91	19.15	1.16	-70.13	18.39	0.96	-71.07	20.31	0.06	-69.34	18.45	-0.06
-67.75	22.97	0.55	-67.91	18.50	0.11	-67.12	17.67	-0.16	-68.07	20.61	-0.04	-66.34	18.95	0.04
-64.76	21.68	-0.61	-64.91	18.74	0.48	-64.13	17.56	-0.14	-65.07	20.96	0.45	-63.34	18.33	-0.45
-61.76	21.89	-0.23	-61.91	19.55	1.46	-61.13	18.01	0.48	-62.07	20.61	0.26	-60.34	18.35	-0.26
-58.75	22.73	0.81	-58.91	19.47	1.58	-58.12	17.82	0.49	-59.07	20.07	-0.07	-57.32	18.48	0.07
-55.75	22.40	-0.05	-55.91	18.55	0.13	-55.12	17.90	0.04	-56.07	20.69	0.01	-54.34	18.93	-0.01
-52.75	22.33	-0.17	-52.91	18.40	-0.07	-52.12	17.41	-0.50	-53.07	20.66	-0.06	-51.34	19.05	0.06
-49.75	22.93	1.06	-49.91	18.57	0.73	-49.12	17.82	0.54	-50.07	19.67	-0.42	-48.34	18.78	0.42
-46.75	22.11	-0.54	-46.91	17.84	-0.78	-46.12	17.41	-0.65	-47.07	20.47	-0.41	-45.34	19.55	0.41
-43.75	22.51	-0.17	-43.91	18.20	-0.45	-43.12	17.50	-0.59	-44.07	20.90	-0.01	-42.32	19.18	0.01
-40.75	21.92	-0.20	-40.91	18.40	0.31	-40.12	18.09	0.56	-41.07	20.47	0.13	-39.34	18.48	-0.13
-37.76	22.18	0.43	-37.91	18.14	0.42	-37.12	17.65	0.49	-38.07	20.31	0.33	-36.34	17.91	-0.33
-34.76	22.29	-0.09	-34.91	17.99	-0.36	-34.13	17.25	-0.54	-35.07	21.23	0.62	-33.35	18.25	-0.62
-31.76	22.05	-0.15	-31.91	17.88	-0.29	-31.13	17.90	0.29	-32.07	20.07	-0.36	-30.34	19.05	0.36
-28.76	22.31	0.51	-28.91	18.18	0.41	-28.13	17.07	-0.14	-29.07	19.56	-0.46	-27.32	18.75	0.46
-25.76	21.76	-0.44	-25.91	18.59	0.42	-25.13	18.05	0.44	-26.07	20.61	0.19	-24.34	18.50	-0.19
4.33	36.10	5.95	4.16	28.78	2.66	4.96	34.08	8.52	4.00	29.76	1.38	5.74	25.26	-1.38
7.31	43.37	14.06	7.15	38.05	12.77	7.94	40.46	15.74	6.99	28.84	1.31	8.73	24.49	-1.31
10.31	36.47	8.61	10.15	32.88	9.05	10.94	33.34	10.07	9.99	28.65	2.56	11.73	21.79	-2.56
13.30	32.45	4.56	13.15	26.92	3.06	13.94	28.51	5.21	12.99	28.62	2.51	14.73	21.87	-2.51
16.31	31.51	4.20	16.15	26.81	3.53	16.94	27.71	4.99	15.99	28.31	2.77	17.73	21.03	-2.77
19.32	30.02	2.91	19.15	26.30	3.22	19.95	26.97	4.45	18.99	27.28	1.94	20.74	21.66	-1.94
22.31	31.44	4.10	22.15	26.05	2.74	22.94	26.52	3.77	21.99	27.73	2.17	23.73	21.66	-2.17
25.30	31.85	3.46	25.15	27.21	2.85	25.94	25.33	1.53	24.99	28.90	2.28	26.73	22.60	-2.28
28.31	30.87	4.00	28.15	26.65	3.81	28.94	25.47	3.19	27.99	27.53	2.43	29.72	20.93	-2.43
31.31	30.61	4.08	31.15	26.54	4.04	31.94	24.15	2.21	30.99	26.76	2.01	32.72	21.01	-2.01
34.32	31.09	5.41	34.15	26.30	4.65	34.95	24.68	3.59	33.99	25.74	1.84	35.74	20.33	-1.84
37.31	31.03	4.38	37.15	26.01	3.39	37.94	23.98	1.92	36.99	27.23	2.36	38.73	20.78	-2.36
40.31	29.43	3.40	40.15	26.12	4.12	40.94	23.45	2.01	39.99	26.54	2.29	41.72	20.23	-2.29
43.30	30.04	3.85	43.15	26.12	3.96	43.94	23.74	2.14	42.99	26.26	1.85	44.73	20.83	-1.85
46.31	30.45	4.25	46.15	25.99	3.82	46.94	23.98	2.37	45.99	25.77	1.35	47.73	21.34	-1.35
49.32	29.98	4.00	49.15	24.53	2.58	49.96	23.64	2.25	48.99	26.10	1.89	50.74	20.58	-1.89
52.31	28.68	3.28	52.15	23.43	2.06	52.94	23.39	2.58	51.99	26.43	2.81	53.72	19.08	-2.81
55.30	28.93	2.73	55.15	24.20	2.03	55.93	22.82	1.21	54.99	26.48	2.06	56.72	20.63	-2.06
58.31	28.14	2.33	58.15	24.40	2.62	58.94	22.28	1.06	57.99	25.88	1.85	59.73	20.45	-1.85
61.30	29.04	3.93	61.15	24.79	3.71	61.94	23.43	2.91	60.99	25.30	1.97	62.72	19.63	-1.97
64.32	28.93	3.60	64.15	23.98	2.68	64.95	23.31	2.57	63.99	25.88	2.32	65.74	19.50	-2.32
67.31	27.76	1.87	67.15	24.27	2.41	67.94	22.30	1.00	66.99	26.70	2.58	68.72	19.80	-2.58
70.30	29.23	3.83	70.15	23.81	2.44	70.94	22.55	1.74	69.99	26.07	2.44	71.72	19.45	-2.44
73.30	28.46	2.87	73.15	24.16	2.60	73.93	22.51	1.51	72.99	25.74	1.93	74.72	20.15	-1.93
76.30	28.23	2.49	76.15	24.18	2.47	76.94	22.16	1.01	75.99	26.37	2.40	77.72	19.83	-2.40
79.32	28.68	3.20	79.15	24.53	3.08	79.95	22.94	2.05	78.99	25.88	2.17	80.74	19.80	-2.17
82.30	27.53	1.47	82.15	24.40	2.37	82.93	21.97	0.50	81.99	27.34	3.05	83.72	19.50	-3.05
85.30	28.50	2.54	85.15	24.42	2.49	85.94	22.69	1.32	84.99	26.51	2.32	86.72	20.13	-2.32
88.31	27.46	1.58	88.15	23.74	1.89	88.94	22.22	0.93	87.99	26.40	2.29	89.72	20.08	-2.29
91.30	26.57	0.77	91.15	23.96	2.19	91.93	22.28	1.07	90.99	26.18	2.16	92.72	20.13	-2.16
94.32	28.73	3.59	94.15	23.39	2.28	94.95	22.57	2.02	93.99	25.55	2.18	95.74	19.45	-2.18
97.30	27.64	2.43	97.15	23.65	2.47	97.93	23.00	2.38	96.99	25.68	2.25	98.72	19.45	-2.25
100.31	28.14	2.60	100.15	24.09	2.58	100.94	22.45	1.50	99.99	26.01	2.25	101.72	19.78	-2.25
103.30	28.55	3.39	103.15	23.76	2.63	103.93	22.12	1.55	102.99	26.18	2.80	104.72	18.85	-2.80
106.30	27.94	2.03	106.15	24.33	2.45	106.94	22.36	1.04	105.99	26.45	2.32	107.72	20.08	-2.32
109.32	28.19	3.59	109.15	23.00	2.43	109.95	21.60	1.59	108.99	24.97	2.14	110.74	18.95	-2.14
112.30	27.42	2.11	112.15	24.46	3.18	112.94	22.40	1.68	111.99	26.34	2.80	113.72	19.00	-2.80
115.30	27.53	2.34	115.15	23.92	2.76	115.93	22.10	1.50	114.99	25.90	2.48	116.72	19.20	-2.48
118.31	28.37	3.08	118.15	23.96	2.70	118.94	21.81	1.11	117.99	25.19	1.68	119.72	20.10	-1.68
121.30	27.53	1.80	121.15	23.56	1.86	121.93	22.36	1.22	120.99	26.04	2.09	122.72	20.13	-2.09
124.32	27.55	2.13	124.15	23.63	2.24	124.95	22.45	1.62	123.99	26.40	2.76	125.74	19.15	-2.76
127.31	27.64	2.93	127.15	24.11	3.43	127.93	22.32	2.20	126.99	24.75	1.82	128.72	19.38	-1.82
130.30	27.35	1.53	130.15	23.96	2.17	130.94	21.99	0.76	129.99	26.70	2.66	131.72	19.65	-2.66
133.31	28.16	2.68	133.15	23.46	2.01	133.93	22.49	1.60	132.99	26.12	2.42	134.72	19.55	-2.42
136.31	27.53	2.40	136.15	23.98	2.88	136.93	21.16	0.62	135.99	25.88	2.52	137.72	19.10	-2.52
139.32	28.23	2.64	139.15	23.50	1.94	139.95	21.62	0.62	138.99	26.65	2.83	140.74	19.25	-2.83
142.30	27.31	2.06	142.15	23.78	2.56	142.94	21.48	0.82	141.99	26.18	2.71	143.72	19.03	-2.71
145.30	27.96	2.13	145.15	24.18	2.38	145.93	21.64	0.40	144.99	26.45	2.39	146.71	19.93	-2.39
148.30	27.71	2.05	148.15	23.96	2.33	148.93	21.79	0.72	147.99	26.18	2.30	149.72	19.85	-2.30
151.30	27.94	1.58	151.15	23.83	1.50	151.94	22.59	0.82	150.99	26.68	2.09	152.72	20.76	-2.09
154.32	27.40	1.85	154.15	23.98	2.46	154.95	21.66	0.70	153.99	26.07	2.29	155.73	19.75	-2.29
157.30	27.60	1.84	157.15	23.63	1.90	157.93	22.88	1.71	156.99	26.43	2.45	158.71	19.80	-2.45
160.30	26.77	1.25	160.15	22.95	1.46	160.94	21.81	0.88	159.99	26.15	2.41	161.72	19.60	-2.41
163.31	27.71	1.75	163.15	23.17	1.24	163.94	22.42	1.05	162.99	26.21	2.02	164.72	20.43	-2.02
166.31	27.62	2.28	166.15	24.82	3.51	166.93	22.18	1.43	165.99	25.66	2.10	167.72	19.73	-2.10
169.32	28.16	2.86	169.15	23.21	1.94	169.95	21.81	1.10	168.99	25.99	2.46	170.73	19.33	-2.46
172.30	28.14	2.08	172.15	23.37	1.34	172.94	22.86	1.39	171.99	26.15	1.87	173.72	20.68	-1.87
175.31	28.48	3.42	175.15	23.41	2.38	175.93	21.99	1.52	174.99	24.94	1.65	176.72	19.90	-1.65
178.30	28.05	2.34	178.15	24.20	2.52	178.93	22.09	0.97	177.99	26.51	2.57	179.72	19.63	-2.57
181.30	27.28	1.14	181.15	23.92	1.81	181.94	21.50	-0.05	180.99	26.59	2.23	182.72	20.40	-2.23
184.32	27.55	2.25	184.15	23.59	2.32	184.95	22.59	1.88	183.99	26.43	2.91	185.73	18.88	-2.91
187.31	27.44	1.76	187.15	23.83	2.18	187.94	22.61	1.52	186.99	25.46	1.56	188.72	20.61	-1.56
190.30	27.89	2.18	190.15	23.56	1.88	190.93	22.47	1.35	189.99	25.85	1.92	191.72	20.28	-1.92
193.31	27.40	1.94	193.15	23.78	2.35	193.94	22.28	1.41	192.99	25.71	2.02	194.72	19.93	-2.02
196.31	27.51	1.64	196.15	24.22	2.38	196.94	22.22	0.94	195.99	26.37	2.28	197.72	20.08	-2.28
199.32	27.10	1.38	199.15	24.00	2.31	199.95	22.94	1.81	198.99	25.71	1.76	200.74	20.45	-1.76
202.30	28.46	2.67	202.15	23.65	1.89	202.94	22.09	0.89	201.99	26.81	2.80	203.73	19.48	-2.80
205.31	28.16	1.70	205.15	23.24	0.81	205.93	22.51	0.64	204.99	27.98	3.30	206.72	19.65	-3.30
208.31	27.49	1.15	208.15	24.24	1.93	208.93	22.34	0.59	207.99	27.67	3.10	209.72	19.73	-3.10
211.31	27.85	0.55	211.15	24.09	0.82	211.94	22.16	-0.55	210.99	27.95	2.43	212.72	21.36	-2.43
214.32	28.41	2.45	214.15	24.64	2.71	214.95	22.38	1.01	213.99	26.76	2.57	215.74	19.88	-2.57
217.30	28.10	1.18	217.15	24.44	1.55	217.94	22.92	0.59	216.99	27.09	1.95	218.72	21.46	-1.95
220.31	28.43	2.01	220.15	24.38	1.99	220.94	22.20	0.37	219.99	26.65	2.00	221.72	20.91	-2.00
223.31	28.32	2.25	223.15	24.68	2.64	223.93	22.92	1.44	222.99	26.73	2.43	224.72	20.13	-2.43
226.31	29.11	2.65	226.15	24.29	1.86	226.94	22.73	0.86	225.99	27.48	2.80	227.72	20.15	-2.80
229.32	27.33	1.19	229.15	24.18	2.07	229.95	22.28	0.73	228.99	26.76	2.40	230.74	20.23	-2.40
232.30	28.52	1.85	232.15	24.33	1.69	232.94	22.38	0.30	231.99	26.70	1.80	233.72	21.36	-1.80
235.30	28.21	1.84	235.15	24.24	1.90	235.93	23.08	1.30	234.99	27.31	2.71	236.72	20.15	-2.71
238.30	28.77	2.84	238.15	25.48	3.58	238.94	22.71	1.37	237.99	25.74	1.59	239.73	20.83	-1.59
241.31	28.59	2.73	241.15	24.64	2.81	241.94	23.33	2.06	240.99	26.26	2.17	242.72	20.18	-2.17
244.32	28.19	1.19	244.15	24.05	1.08	244.95	21.97	-0.44	243.99	27.37	2.15	245.74	21.34	-2.15
247.31	29.43	2.99	247.15	24.05	1.64	247.94	23.10	1.25	246.99	27.39	2.73	248.72	20.20	-2.73
250.31	29.20	2.77	250.15	24.71	2.31	250.94	22.80	0.96	249.99	26.92	2.26	251.73	20.66	-2.26
253.31	27.89	0.89	253.15	24.29	1.32	253.94	22.75	0.34	252.99	28.56	3.34	254.72	20.15	-3.34
256.31	27.26	0.32	256.15	24.55	1.64	256.94	22.77	0.42	255.99	27.23	2.07	257.72	21.36	-2.07
259.32	28.46	1.92	259.15	25.35	2.84	259.95	22.92	0.97	258.99	27.59	2.83	260.74	20.20	-2.83
262.31	28.84	1.95	262.15	24.55	1.69	262.94	23.55	1.25	261.99	27.81	2.70	263.72	20.68	-2.70
265.30	28.50	1.04	265.15	25.28	1.85	265.93	23.45	0.58	264.99	28.45	2.77	266.72	21.18	-2.77
268.30	28.39	1.25	268.15	25.08	1.97	268.93	23.14	0.59	267.99	27.70	2.34	269.72	21.29	-2.34
271.30	28.34	0.95	271.15	24.88	1.52	271.94	23.33	0.53	270.99	28.23	2.62	272.72	21.26	-2.62
274.32	29.16	2.09	274.15	25.63	2.59	274.95	23.90	1.42	273.99	27.17	1.87	275.74	21.69	-1.87
277.30	28.48	1.35	277.15	25.35	2.25	277.94	22.45	-0.09	276.99	27.81	2.46	278.73	21.16	-2.46
280.31	28.34	1.16	280.15	24.73	1.58	280.94	22.92	0.33	279.99	27.73	2.33	281.72	21.34	-2.33
283.30	28.50	1.63	283.15	25.24	2.40	283.94	22.86	0.58	282.99	26.68	1.59	284.72	21.77	-1.59
286.31	28.75	1.08	286.15	24.44	0.80	286.94	22.78	-0.30	285.99	28.70	2.80	287.72	21.36	-2.80
289.32	28.43	1.21	289.15	25.17	1.98	289.95	23.70	1.07	288.99	27.31	1.87	290.74	21.84	-1.87
292.31	29.57	2.55	292.15	25.32	2.33	292.94	23.76	1.33	291.99	27.67	2.43	293.73	21.08	-2.43
295.31	28.61	1.07	295.15	25.32	1.81	295.94	23.41	0.46	294.99	27.98	2.21	296.72	21.82	-2.21
298.31	28.93	2.03	298.15	25.72	2.85	298.94	23.25	0.94	297.99	27.56	2.43	299.72	20.96	-2.43
301.31	29.02	1.98	301.15	25.63	2.62	301.94	23.64	1.19	300.99	27.92	2.65	302.72	20.88	-2.65
304.32	29.23	1.97	304.15	25.10	1.87	304.95	23.35	0.68	303.99	28.20	2.72	305.74	21.03	-2.72
307.31	29.27	1.72	307.15	26.23	2.71	307.94	22.94	-0.02	306.99	28.70	2.93	308.73	21.11	-2.93
310.31	29.29	1.78	310.15	25.79	2.31	310.94	23.33	0.41	309.99	29.01	3.27	311.72	20.73	-3.27
313.30	29.61	1.69	313.15	26.32	2.43	313.94	23.12	-0.21	312.99	27.98	1.83	314.73	22.58	-1.83
316.30	28.48	0.97	316.15	25.52	2.04	316.93	23.84	0.92	315.99	28.70	2.97	317.72	21.03	-2.97
319.32	30.80	3.37	319.15	25.66	2.26	319.95	23.76	0.92	318.99	28.23	2.58	320.74	21.34	-2.58
322.31	29.98	2.45	322.15	24.88	1.38	322.94	23.19	0.25	321.99	28.26	2.51	323.73	21.51	-2.51
325.30	29.54	2.10	325.15	25.43	2.02	325.94	23.37	0.52	324.99	27.95	2.29	326.72	21.64	-2.29
328.30	28.91	1.22	328.15	25.90	2.24	328.94	24.33	1.23	327.99	28.73	2.82	329.73	21.36	-2.82
331.30	29.89	2.09	331.15	26.14	2.37	331.93	23.31	0.10	330.99	28.09	2.07	332.72	22.22	-2.07
334.32	29.39	1.83	334.15	24.82	1.29	334.95	23.99	1.02	333.99	28.95	3.17	335.74	20.88	-3.17
337.31	29.93	2.46	337.15	25.68	2.24	337.94	24.01	1.13	336.99	28.20	2.50	338.72	21.46	-2.50
340.31	30.11	2.03	340.15	26.03	1.98	340.94	23.41	-0.08	339.99	28.23	1.92	341.73	22.65	-1.92
343.30	29.61	1.11	343.15	25.94	1.47	343.94	24.13	0.22	342.99	28.78	2.06	344.73	22.93	-2.06
346.31	29.93	2.27	346.15	26.50	2.87	346.94	23.92	0.85	345.99	28.34	2.46	347.72	21.69	-2.46
349.32	29.45	1.74	349.15	25.41	1.73	349.95	24.05	0.93	348.99	28.14	2.21	350.74	21.99	-2.21
352.30	29.48	1.22	352.15	26.85	2.62	352.94	23.64	-0.03	351.99	29.37	2.88	353.72	21.87	-2.88
355.30	30.07	1.89	355.15	26.70	2.55	355.94	23.68	0.09	354.99	29.06	2.65	356.72	22.02	-2.65
358.30	29.89	1.86	358.15	26.32	2.32	358.93	24.23	0.79	357.99	28.48	2.22	359.72	22.30	-2.22
361.31	29.66	1.76	361.15	26.30	2.43	361.94	23.90	0.59	360.99	28.81	2.68	362.72	21.71	-2.68
364.32	29.27	1.47	364.15	26.14	2.37	364.95	24.21	1.00	363.99	28.17	2.14	365.74	22.15	-2.14
367.31	30.32	1.87	367.15	26.63	2.21	367.94	23.70	-0.16	366.99	29.90	3.23	368.73	21.71	-3.23
370.31	29.61	1.26	370.15	25.66	1.34	370.94	24.05	0.29	369.99	29.20	2.62	371.72	22.22	-2.62
373.31	28.95	0.14	373.15	26.34	1.56	373.94	24.01	-0.21	372.99	29.40	2.37	374.72	22.93	-2.37
376.31	29.39	1.04	376.15	26.61	2.29	376.94	23.98	0.22	375.99	28.87	2.29	377.73	22.55	-2.29
379.32	30.16	1.56	379.15	26.48	1.91	379.95	24.45	0.44	378.99	29.01	2.18	380.74	22.91	-2.18
382.31	30.48	1.41	382.15	26.03	0.99	382.94	23.88	-0.60	381.99	29.37	2.07	383.73	23.49	-2.07
385.31	30.45	1.38	385.15	26.45	1.41	385.94	23.70	-0.78	384.99	30.16	2.86	386.73	22.70	-2.86
388.30	30.23	1.55	388.15	27.05	2.40	388.94	24.98	0.89	387.99	29.06	2.16	389.73	23.01	-2.16
391.31	29.82	1.18	391.15	26.85	2.24	391.94	24.11	0.06	390.99	29.26	2.40	392.73	22.73	-2.40
394.32	30.04	1.53	394.15	26.97	2.49	394.95	24.62	0.70	393.99	29.32	2.58	395.74	22.42	-2.58
397.30	30.18	1.36	397.15	26.01	1.22	397.94	24.58	0.35	396.99	29.32	2.28	398.72	23.03	-2.28
400.31	29.73	1.35	400.15	26.97	2.62	400.94	24.37	0.58	399.99	28.90	2.29	401.73	22.58	-2.29
403.30	30.59	1.89	403.15	26.34	1.67	403.94	24.09	-0.02	402.99	29.20	2.28	404.73	22.91	-2.28
406.31	29.93	1.10	406.15	27.50	2.70	406.94	23.98	-0.26	405.99	28.84	1.78	407.73	23.54	-1.78
409.32	30.16	1.51	409.15	27.25	2.63	409.95	24.54	0.48	408.99	29.09	2.21	410.74	22.93	-2.21
412.31	30.23	1.95	412.15	27.08	2.83	412.94	23.99	0.30	411.99	28.92	2.42	413.73	22.35	-2.42
415.31	29.68	1.44	415.15	27.30	3.09	415.94	23.92	0.27	414.99	28.90	2.43	416.73	22.30	-2.43
418.31	29.59	0.24	418.15	27.59	2.27	418.94	24.56	-0.20	417.99	29.74	2.17	419.72	23.67	-2.17
421.31	30.25	0.79	421.15	26.94	1.51	421.94	24.80	-0.07	420.99	30.32	2.64	422.72	23.31	-2.64
424.32	29.75	0.32	424.15	27.08	1.68	424.95	25.09	0.25	423.99	30.55	2.89	425.74	23.03	-2.89
427.31	30.14	0.65	427.15	27.21	1.75	427.94	24.98	0.08	426.99	30.35	2.64	428.73	23.34	-2.64
430.31	31.28	1.69	430.15	26.88	1.32	430.94	24.66	-0.34	429.99	30.83	3.02	431.73	23.06	-3.02
433.30	30.32	1.07	433.15	26.92	1.70	433.94	24.86	0.20	432.99	29.96	2.48	434.72	23.26	-2.48
436.30	30.98	1.67	436.15	26.90	1.62	436.94	25.86	1.14	435.99	30.63	3.10	437.72	22.70	-3.10
439.32	30.89	1.57	439.15	27.92	2.63	439.95	24.58	-0.15	438.99	28.78	1.24	440.74	24.57	-1.24
442.30	30.93	0.87	442.15	26.90	0.87	442.94	25.00	-0.47	441.99	30.89	2.60	443.73	23.95	-2.60
445.30	30.96	1.10	445.15	27.92	2.09	445.94	24.94	-0.33	444.99	30.61	2.53	446.73	23.82	-2.53
448.31	31.78	2.00	448.15	28.30	2.55	448.94	24.62	-0.57	447.99	30.04	2.04	449.73	24.23	-2.04
451.31	31.07	1.59	451.15	26.32	0.87	451.94	25.27	0.38	450.99	30.92	3.22	452.73	22.75	-3.22
454.32	31.03	1.82	454.15	28.01	2.83	454.95	24.90	0.28	453.99	29.82	2.39	455.74	23.31	-2.39
457.30	30.80	1.57	457.15	26.83	1.63	457.94	25.27	0.63	456.99	29.99	2.53	458.73	23.19	-2.53
460.30	30.82	1.20	460.15	28.35	2.76	460.94	23.94	-1.09	459.99	30.46	2.62	461.73	23.49	-2.62
463.31	30.61	0.44	463.15	27.41	1.27	463.94	24.66	-0.92	462.99	30.72	2.32	464.73	24.34	-2.32
466.31	30.89	0.93	466.15	27.25	1.32	466.94	25.21	-0.16	465.99	30.38	2.19	467.73	24.26	-2.19
469.32	30.98	1.37	469.15	27.23	1.65	469.95	25.47	0.45	468.99	30.55	2.71	470.74	23.39	-2.71
472.31	30.87	1.34	472.15	27.48	1.98	472.94	24.60	-0.34	471.99	30.21	2.45	473.73	23.57	-2.45
475.31	30.80	1.53	475.15	28.15	2.91	475.94	26.00	1.32	474.99	30.10	2.60	476.73	23.16	-2.60
478.31	32.20	2.13	478.15	28.42	2.38	478.94	25.51	0.03	477.99	31.48	3.19	479.73	23.37	-3.19
481.31	31.21	1.39	481.15	28.01	2.22	481.94	26.00	0.77	480.99	29.68	1.64	482.73	24.67	-1.64
484.32	31.09	1.29	484.15	27.86	2.09	484.95	25.84	0.63	483.99	31.11	3.08	485.74	23.21	-3.08
487.31	30.52	0.65	487.15	26.36	0.52	487.94	24.76	-0.52	486.99	30.10	2.00	488.73	24.36	-2.00
490.31	31.85	1.56	490.15	27.43	1.17	490.94	25.02	-0.68	489.99	31.14	2.62	491.73	24.16	-2.62
493.31	32.40	2.26	493.15	27.99	1.88	493.94	25.11	-0.44	492.99	30.69	2.32	494.73	24.31	-2.32
496.30	31.51	1.48	496.15	27.54	1.54	496.94	25.17	-0.27	495.99	30.77	2.52	497.73	24.00	-2.52
499.32	31.12	0.83	499.15	27.43	1.17	499.95	25.41	-0.29	498.99	30.58	2.06	500.74	24.72	-2.06
502.31	31.51	1.04	502.15	27.92	1.48	502.94	24.54	-1.34	501.99	31.65	2.96	503.73	24.00	-2.96
505.30	31.58	0.95	505.15	28.06	1.46	505.94	26.12	0.08	504.99	32.13	3.27	506.72	23.85	-3.27
508.30	31.60	1.62	508.15	28.22	2.27	508.94	25.23	-0.16	507.99	30.16	1.95	509.72	24.52	-1.95
511.31	32.45	1.95	511.15	27.88	1.41	511.94	24.70	-1.21	510.99	31.28	2.55	512.73	24.44	-2.55
514.32	31.71	1.78	514.15	28.10	2.20	514.95	25.78	0.44	513.99	30.41	2.26	515.74	24.16	-2.26
517.31	31.90	1.68	517.15	27.34	1.15	517.94	25.39	-0.24	516.99	31.23	2.78	518.73	23.93	-2.78
520.31	31.78	0.77	520.15	28.39	1.41	520.94	25.43	-0.99	519.99	31.88	2.65	521.73	24.85	-2.65
523.30	31.55	0.54	523.15	28.37	1.39	523.94	25.65	-0.77	522.99	32.10	2.86	524.72	24.64	-2.86
526.30	31.58	0.67	526.15	28.19	1.31	526.94	25.49	-0.83	525.99	31.65	2.52	527.73	24.88	-2.52
529.32	31.14	0.17	529.15	28.04	1.10	529.95	26.34	-0.04	528.99	32.36	3.17	530.74	24.29	-3.17
532.30	32.89	1.84	532.15	28.13	1.11	532.94	25.57	-0.89	531.99	32.05	2.77	533.72	24.77	-2.77
535.31	31.90	1.15	535.15	27.70	0.98	535.94	25.19	-0.97	534.99	31.34	2.36	536.73	24.88	-2.36
538.31	31.60	1.49	538.15	28.64	2.56	538.94	25.31	-0.21	537.99	31.14	2.80	539.73	23.80	-2.80
541.31	32.43	0.67	541.15	28.26	0.53	541.94	25.55	-1.62	540.99	32.93	2.94	542.73	25.31	-2.94
544.32	31.35	1.40	544.15	28.75	2.83	544.96	25.84	0.48	543.99	30.13	1.95	545.74	24.49	-1.95
547.30	30.91	0.91	547.15	27.88	1.91	547.94	26.30	0.89	546.99	31.00	2.77	548.73	23.72	-2.77
550.30	31.09	-0.40	550.15	28.19	0.73	550.94	25.00	-1.90	549.99	31.90	2.18	551.73	25.80	-2.18
553.31	31.42	0.95	553.15	28.06	1.62	553.94	25.69	-0.19	552.99	30.80	2.11	554.73	24.85	-2.11
556.31	32.01	0.87	556.15	29.25	2.14	556.94	26.28	-0.27	555.99	32.73	3.37	557.73	24.26	-3.37
559.32	32.08	1.09	559.15	28.57	1.61	559.95	25.88	-0.52	558.99	31.90	2.68	560.74	24.80	-2.68
562.31	32.36	1.72	562.15	28.22	1.61	562.94	25.86	-0.19	561.99	31.65	2.79	563.73	24.34	-2.79
565.31	32.10	0.58	565.15	28.69	1.20	565.94	25.57	-1.36	564.99	32.33	2.59	566.73	25.42	-2.59
568.31	31.48	0.49	568.15	28.51	1.55	568.94	25.43	-0.97	567.99	31.59	2.37	569.73	25.11	-2.37
571.31	32.29	1.41	571.15	28.69	1.84	571.94	26.36	0.07	570.99	31.37	2.26	572.73	25.11	-2.26
574.32	31.85	0.40	574.15	28.71	1.29	574.95	24.68	-2.18	573.99	32.33	2.65	575.74	25.29	-2.65
577.31	32.38	0.67	577.15	28.28	0.60	577.94	25.76	-1.36	576.99	32.39	2.45	578.73	25.75	-2.45
580.31	32.15	1.16	580.15	28.69	1.73	580.94	25.09	-1.31	579.99	31.62	2.40	581.73	25.08	-2.40
583.31	32.45	1.63	583.15	27.72	0.93	583.94	25.90	-0.33	582.99	31.71	2.67	584.73	24.64	-2.67
586.31	31.64	1.15	586.15	28.69	2.23	586.94	26.44	0.54	585.99	30.92	2.21	587.73	24.77	-2.21
589.32	31.92	0.59	589.15	28.26	0.96	589.95	26.32	-0.42	588.99	32.70	3.15	590.74	24.67	-3.15
592.30	33.03	2.50	592.14	27.97	1.47	592.94	26.24	0.30	591.99	32.13	3.37	593.73	23.65	-3.37
595.30	32.40	1.55	595.14	28.82	2.00	595.94	26.48	0.22	594.99	31.62	2.54	596.72	24.80	-2.54
598.30	32.27	1.19	598.14	28.82	1.77	598.94	25.69	-0.80	597.99	32.16	2.85	599.72	24.72	-2.85
601.30	31.90	1.12	601.14	28.78	2.03	601.94	25.92	-0.27	600.99	31.76	2.75	602.72	24.52	-2.75
623.32	36.28	-0.17	623.16	32.77	0.35	623.97	27.45	-4.41	623.00	39.84	5.17	624.75	27.77	-5.17
626.26	30.66	-4.62	626.10	28.60	-2.65	626.89	25.04	-5.65	625.95	38.87	5.37	627.68	26.40	-5.37
629.28	27.85	-4.74	629.12	25.35	-3.21	629.91	23.08	-4.92	628.96	35.36	4.54	630.69	24.54	-4.54
632.26	27.28	-5.43	632.10	25.43	-3.25	632.89	23.25	-4.87	631.94	34.70	3.76	633.67	25.44	-3.76
635.25	26.57	-6.05	635.10	24.07	-4.52	635.89	22.67	-5.36	634.94	34.30	3.46	636.67	25.65	-3.46
638.26	27.04	-4.80	638.10	24.03	-3.78	638.89	22.20	-5.05	637.94	32.73	2.66	639.67	25.67	-2.66
641.26	25.61	-5.59	641.10	24.71	-2.46	641.89	23.04	-3.57	640.94	31.23	1.81	642.67	25.88	-1.81
644.28	26.75	-3.99	644.12	23.46	-3.25	644.91	22.22	-3.93	643.96	31.08	2.12	645.70	25.11	-2.12
647.26	26.48	-4.21	647.10	23.19	-3.47	647.89	22.55	-3.55	646.94	30.58	1.66	648.67	25.52	-1.66
650.26	27.78	-3.07	650.10	23.92	-2.90	650.89	22.49	-3.77	649.95	30.35	1.28	651.68	26.06	-1.28
653.26	27.10	-3.57	653.10	22.69	-3.95	653.89	22.55	-3.53	652.94	30.18	1.28	654.68	25.88	-1.28
656.26	26.50	-3.81	656.10	23.32	-2.96	656.89	22.43	-3.29	655.95	29.85	1.31	657.68	25.49	-1.31
659.28	26.93	-3.83	659.12	24.22	-2.51	659.91	23.23	-2.94	658.96	30.69	1.71	660.70	25.54	-1.71
662.26	27.19	-3.77	662.10	23.56	-3.37	662.89	22.96	-3.41	661.95	30.18	1.00	663.67	26.45	-1.00
665.26	28.03	-2.35	665.10	25.41	-0.94	665.89	23.04	-2.75	664.94	29.46	0.86	666.68	26.01	-0.86
668.26	28.39	-1.42	668.10	25.28	-0.50	668.89	23.94	-1.28	667.95	29.46	1.42	669.68	24.88	-1.42
671.26	27.44	-3.29	671.10	24.11	-2.59	671.89	23.51	-2.63	670.94	29.76	0.80	672.68	26.42	-0.80
674.28	28.23	-1.77	674.12	24.09	-1.88	674.91	23.64	-1.77	673.96	28.70	0.48	675.70	26.01	-0.48
677.26	27.78	-2.81	677.10	25.35	-1.21	677.89	23.56	-2.44	676.94	29.68	0.87	678.68	26.21	-0.87
680.26	27.78	-2.79	680.10	24.00	-2.54	680.89	23.15	-2.83	679.95	29.18	0.38	681.68	26.68	-0.38
683.26	27.89	-2.18	683.10	25.35	-0.69	683.89	24.21	-1.27	682.94	28.87	0.58	684.68	25.98	-0.58
686.26	27.96	-2.44	686.10	24.57	-1.80	686.89	24.25	-1.56	685.95	29.32	0.70	687.68	26.19	-0.70
689.28	27.55	-2.97	689.12	24.44	-2.05	689.91	24.76	-1.17	688.96	29.48	0.74	690.70	26.27	-0.74
692.26	27.85	-2.54	692.10	25.04	-1.32	692.89	24.80	-1.00	691.95	29.18	0.56	693.68	26.32	-0.56
695.26	28.71	-2.00	695.10	25.85	-0.83	695.89	24.54	-1.58	694.94	30.04	1.11	696.68	26.09	-1.11
698.26	29.36	-1.31	698.10	25.50	-1.14	698.89	24.62	-1.46	697.95	29.76	0.87	699.68	26.29	-0.87
701.26	28.19	-2.07	701.10	25.48	-0.75	701.89	24.52	-1.15	700.94	29.20	0.72	702.68	26.03	-0.72
704.28	28.43	-2.11	704.12	25.88	-0.63	704.91	24.58	-1.37	703.96	29.43	0.66	705.70	26.37	-0.66
707.25	27.94	-3.19	707.10	25.13	-1.97	707.89	25.27	-1.27	706.94	29.82	0.47	708.68	27.15	-0.47
710.26	28.80	-1.70	710.10	26.48	0.01	710.89	25.35	-0.56	709.94	29.60	0.88	711.68	26.11	-0.88
713.26	28.34	-2.32	713.10	25.30	-1.33	713.89	25.04	-1.03	712.94	29.54	0.65	714.68	26.50	-0.65
716.26	29.50	-2.01	716.10	25.81	-1.67	716.89	24.70	-2.22	715.95	30.75	1.01	717.68	26.99	-1.01
719.28	28.86	-2.43	719.12	25.35	-1.91	719.91	24.45	-2.25	718.96	30.30	0.79	720.70	26.99	-0.79
722.26	29.02	-1.47	722.10	26.36	-0.10	722.89	25.51	-0.39	721.94	29.46	0.74	723.68	26.24	-0.74
725.25	29.36	-1.43	725.10	25.70	-1.06	725.89	25.13	-1.07	724.94	30.13	1.12	726.68	26.16	-1.12
728.26	28.93	-2.27	728.10	26.03	-1.14	728.89	25.76	-0.85	727.94	29.79	0.36	729.68	27.33	-0.36
731.26	29.84	-2.03	731.10	26.14	-1.70	731.89	25.98	-1.30	730.94	30.86	0.77	732.68	27.59	-0.77
734.28	28.16	-2.83	734.12	25.26	-1.70	734.92	24.64	-1.76	733.96	29.46	0.25	735.71	27.23	-0.25
737.26	29.86	-1.05	737.10	25.77	-1.11	737.89	26.02	-0.30	736.94	29.88	0.75	738.68	26.65	-0.75
740.26	29.59	-1.42	740.10	25.43	-1.55	740.89	24.84	-1.58	739.95	30.24	1.00	741.68	26.50	-1.00
743.26	29.73	-1.30	743.10	26.32	-0.68	743.89	25.90	-0.54	742.94	29.65	0.40	744.68	27.12	-0.40
746.26	29.66	-1.50	746.10	25.70	-1.43	746.89	25.41	-1.16	745.94	30.18	0.79	747.68	26.86	-0.79
749.28	29.23	-2.15	749.12	26.65	-0.70	749.91	25.23	-1.56	748.96	29.88	0.28	750.71	27.59	-0.28
752.26	29.70	-1.45	752.10	26.81	-0.31	752.89	25.47	-1.09	751.95	30.72	1.35	753.69	26.29	-1.35
755.26	29.50	-1.46	755.10	26.34	-0.59	755.89	25.59	-0.78	754.94	29.40	0.22	756.68	27.23	-0.22
758.26	30.07	-1.12	758.10	26.12	-1.04	758.89	25.31	-1.29	757.95	29.74	0.32	759.68	27.36	-0.32
761.26	28.73	-2.46	761.10	25.99	-1.17	761.89	25.67	-0.93	760.94	30.16	0.74	762.68	26.94	-0.74
764.28	29.95	-1.56	764.12	26.25	-1.23	764.92	25.05	-1.87	763.96	30.24	0.51	765.71	27.49	-0.51
767.26	29.79	-0.91	767.10	26.54	-0.13	767.89	26.14	0.03	766.94	29.15	0.22	768.68	26.97	-0.22
770.26	29.91	-2.12	770.10	25.46	-2.54	770.89	25.63	-1.81	769.95	31.11	0.85	771.68	27.67	-0.85
773.26	30.45	-0.80	773.10	25.32	-1.90	773.89	25.43	-1.23	772.94	31.03	1.55	774.68	26.19	-1.55
776.26	29.79	-1.93	776.10	26.97	-0.72	776.89	25.98	-1.15	775.95	30.52	0.57	777.68	27.64	-0.57
779.28	29.93	-1.93	779.12	25.79	-2.04	779.91	26.08	-1.19	778.96	30.02	-0.07	780.70	28.42	0.07
782.26	30.14	-1.40	782.10	26.52	-0.99	782.89	25.80	-1.15	781.95	30.80	1.04	783.69	26.99	-1.04
785.26	30.00	-2.30	785.10	26.28	-1.99	785.89	26.04	-1.67	784.94	31.23	0.71	786.68	28.08	-0.71
788.26	31.67	0.33	788.10	26.36	-0.95	788.89	25.82	-0.93	787.95	30.02	0.45	789.68	27.38	-0.45
791.25	30.55	-1.18	791.10	26.34	-1.36	791.89	26.18	-0.96	790.94	30.61	0.66	792.68	27.56	-0.66
794.28	29.50	-2.25	794.12	26.28	-1.44	794.92	26.65	-0.51	793.96	30.63	0.65	795.71	27.59	-0.65
797.26	29.86	-2.23	797.10	26.32	-1.74	797.89	26.42	-1.08	796.94	30.58	0.26	798.68	28.32	-0.26
800.26	29.50	-2.04	800.10	27.32	-0.19	800.89	26.24	-0.71	799.95	30.38	0.62	801.68	27.41	-0.62
803.26	29.82	-1.34	803.10	26.81	-0.32	803.89	25.53	-1.04	802.94	30.02	0.63	804.68	27.02	-0.63
806.26	30.04	-1.76	806.10	26.90	-0.87	806.89	25.96	-1.25	805.94	30.52	0.49	807.68	27.80	-0.49
809.28	30.68	-1.15	809.12	26.48	-1.32	809.92	26.22	-1.02	808.96	30.44	0.39	810.70	27.93	-0.39
812.26	30.84	-0.89	812.10	26.36	-1.34	812.89	25.67	-1.47	811.94	30.04	0.08	813.68	28.14	-0.08
815.26	30.07	-1.94	815.10	26.72	-1.26	815.89	27.05	-0.37	814.94	30.55	0.31	816.68	28.19	-0.31
818.26	29.89	-2.26	818.10	27.05	-1.07	818.89	25.88	-1.68	817.94	30.75	0.37	819.68	28.27	-0.37
821.26	30.59	-0.94	821.10	26.94	-0.56	821.89	25.72	-1.22	820.94	30.61	0.85	822.68	27.17	-0.85
824.28	31.09	-0.96	824.12	26.74	-1.28	824.92	25.84	-1.62	823.97	29.99	-0.28	825.70	28.82	0.28
827.26	30.91	-1.41	827.10	27.70	-0.59	827.89	26.81	-0.92	826.94	31.34	0.80	828.68	28.01	-0.80
830.26	30.93	-1.60	830.10	26.81	-1.69	830.89	25.71	-2.23	829.94	31.56	0.81	831.68	28.21	-0.81
833.25	30.55	-1.58	833.10	25.97	-2.13	833.89	25.92	-1.62	832.94	30.94	0.59	834.68	28.03	-0.59
836.26	30.55	-1.06	836.10	27.19	-0.39	836.89	26.75	-0.27	835.95	30.44	0.61	837.68	27.49	-0.61
839.28	29.61	-1.98	839.12	27.72	0.16	839.92	26.48	-0.52	838.96	31.00	1.19	840.71	26.89	-1.19
842.26	30.87	-1.47	842.10	26.81	-1.50	842.89	26.99	-0.76	841.95	31.59	1.03	843.69	27.80	-1.03
845.26	30.59	-1.88	845.10	27.14	-1.30	845.89	26.69	-1.19	844.94	31.85	1.16	846.68	27.80	-1.16
848.26	30.93	-1.58	848.10	26.50	-1.98	848.90	27.25	-0.67	847.95	31.39	0.65	849.69	28.35	-0.65
851.26	31.19	-1.01	851.10	27.46	-0.71	851.89	26.58	-1.03	850.94	31.45	1.02	852.68	27.67	-1.02
854.28	30.75	-1.58	854.12	27.41	-0.89	854.92	25.80	-1.94	853.97	31.34	0.79	855.71	28.03	-0.79
857.26	30.30	-1.29	857.10	26.99	-0.57	857.89	26.24	-0.76	856.94	30.49	0.67	858.68	27.41	-0.67
860.26	30.68	-1.53	860.10	27.03	-1.15	860.89	26.62	-1.00	859.95	30.72	0.28	861.68	28.42	-0.28
863.26	30.04	-2.49	863.10	27.10	-1.40	863.89	25.53	-2.41	862.94	31.08	0.33	864.68	28.69	-0.33
866.26	30.75	-1.56	866.10	26.74	-1.54	866.90	26.06	-1.66	865.95	31.39	0.85	867.69	27.95	-0.85
869.28	30.64	-1.40	869.12	27.52	-0.49	869.92	26.44	-1.01	868.96	31.54	1.28	870.71	27.25	-1.28
872.26	29.86	-2.32	872.10	26.97	-1.18	872.89	26.42	-1.17	871.95	30.80	0.40	873.68	28.27	-0.40
875.26	30.98	-1.61	875.10	27.61	-0.95	875.89	27.31	-0.69	874.94	32.13	1.31	876.69	27.77	-1.31
878.26	31.35	-1.01	878.10	27.68	-0.65	878.89	26.75	-1.02	877.94	31.11	0.53	879.68	28.32	-0.53
881.25	31.46	-0.82	881.10	27.43	-0.82	881.89	26.93	-0.76	880.94	30.86	0.35	882.68	28.42	-0.35
884.28	30.45	-1.54	884.12	27.63	-0.33	884.92	27.65	0.25	883.96	30.55	0.34	885.71	28.14	-0.34
887.26	30.84	-1.96	887.10	27.28	-1.49	887.89	26.97	-1.24	886.94	31.34	0.32	888.68	28.97	-0.32
890.26	30.77	-1.79	890.10	27.75	-0.78	890.89	27.05	-0.92	889.95	31.14	0.36	891.68	28.69	-0.36
893.26	31.23	-0.51	893.10	28.04	0.33	893.89	26.36	-0.79	892.94	29.85	-0.12	894.69	28.35	0.12
896.26	31.32	-1.22	896.10	27.86	-0.65	896.89	27.53	-0.42	895.95	31.90	1.13	897.68	27.90	-1.13
899.28	31.48	-1.81	899.12	27.39	-1.87	899.91	27.11	-1.59	898.96	32.13	0.62	900.71	29.16	-0.62
902.26	31.09	-1.98	902.10	27.43	-1.61	902.89	26.71	-1.77	901.95	32.33	1.03	903.68	28.53	-1.03
905.26	31.62	-1.45	905.10	26.83	-2.21	905.89	27.69	-0.79	904.94	32.64	1.35	906.68	28.21	-1.35
908.26	30.87	-1.66	908.10	27.39	-1.11	908.89	27.09	-0.85	907.95	31.23	0.47	909.69	28.55	-0.47
911.26	31.25	-1.81	911.10	26.65	-2.38	911.89	27.43	-1.04	910.94	31.34	0.05	912.68	29.50	-0.05
914.28	30.96	-1.99	914.12	27.25	-1.67	914.92	27.53	-0.83	913.96	31.96	0.78	915.71	28.66	-0.78
917.26	30.48	-2.60	917.10	27.23	-1.82	917.89	27.07	-1.42	916.94	32.05	0.75	918.68	28.82	-0.75
920.26	31.94	-1.26	920.10	26.85	-2.32	920.89	26.93	-1.68	919.94	32.16	0.74	921.68	28.95	-0.74
923.26	30.61	-2.32	923.10	28.24	-0.66	923.89	27.21	-1.13	922.94	32.67	1.52	924.68	27.90	-1.52
926.26	31.09	-1.62	926.10	27.25	-1.43	926.90	27.81	-0.31	925.95	31.79	0.85	927.69	28.35	-0.85
929.28	31.00	-1.83	929.12	27.28	-1.52	929.91	27.15	-1.09	928.96	31.90	0.84	930.70	28.48	-0.84
932.26	30.98	-2.46	932.10	27.19	-2.22	932.90	26.60	-2.25	931.95	32.16	0.49	933.69	29.44	-0.49
935.26	30.61	-1.94	935.10	28.04	-0.48	935.89	27.27	-0.69	934.94	31.20	0.43	936.68	28.61	-0.43
938.26	31.55	-1.57	938.10	27.30	-1.79	938.89	27.27	-1.26	937.95	31.96	0.61	939.68	29.00	-0.61
941.26	31.14	-1.62	941.10	28.35	-0.38	941.89	26.83	-1.34	940.94	31.23	0.25	942.68	29.00	-0.25
944.28	31.99	-1.58	944.12	27.37	-2.17	944.92	27.77	-1.21	943.97	32.90	1.11	945.70	28.95	-1.11
947.26	31.35	-1.66	947.10	27.66	-1.32	947.89	27.51	-0.91	946.94	32.16	0.92	948.68	28.58	-0.92
950.26	31.30	-1.55	950.10	27.77	-1.05	950.89	27.31	-0.95	949.95	32.07	0.99	951.68	28.35	-0.99
953.26	31.37	-1.44	953.10	27.97	-0.81	953.89	26.87	-1.35	952.94	31.68	0.64	954.68	28.66	-0.64
956.26	32.13	-0.89	956.10	27.54	-1.45	956.89	27.41	-1.02	955.95	32.73	1.48	957.69	28.03	-1.48
959.28	31.44	-2.12	959.12	28.37	-1.16	959.92	27.43	-1.54	958.96	32.50	0.71	960.71	29.34	-0.71
962.26	31.46	-2.23	962.10	27.63	-2.03	962.90	27.39	-1.71	961.95	32.39	0.47	963.69	29.71	-0.47
965.26	31.94	-1.63	965.10	28.28	-1.26	965.89	27.17	-1.81	964.94	32.10	0.30	966.69	29.76	-0.30
968.26	30.66	-2.26	968.10	27.52	-1.37	968.89	27.99	-0.34	967.95	31.17	0.02	969.69	29.39	-0.02
971.26	31.78	-1.88	971.10	28.98	-0.65	971.89	27.01	-2.06	970.94	32.56	0.68	972.68	29.47	-0.68
974.28	30.93	-2.43	974.12	27.88	-1.45	974.92	27.67	-1.10	973.96	32.73	1.14	975.71	28.71	-1.14
977.26	32.01	-1.25	977.10	28.69	-0.54	977.90	28.09	-0.58	976.94	32.05	0.57	978.68	29.18	-0.57
980.26	31.16	-2.63	980.10	27.63	-2.13	980.89	27.01	-2.19	979.94	32.64	0.62	981.68	29.66	-0.62
983.26	31.48	-1.29	983.10	28.15	-0.59	983.89	27.45	-0.73	982.94	32.44	1.44	984.68	27.82	-1.44
986.26	31.64	-1.55	986.10	26.83	-2.33	986.89	27.67	-0.93	985.94	31.79	0.37	987.68	29.31	-0.37
989.28	31.03	-2.86	989.12	28.98	-0.88	989.91	27.13	-2.17	988.96	32.50	0.38	990.70	30.00	-0.38
992.26	31.83	-1.60	992.10	27.46	-1.94	992.89	27.21	-1.63	991.94	32.73	1.08	993.68	28.84	-1.08
995.25	31.32	-2.17	995.10	28.08	-1.38	995.89	27.45	-1.45	994.94	31.76	0.04	996.68	29.94	-0.04
998.26	31.64	-2.06	998.10	28.39	-1.28	998.89	28.01	-1.10	997.94	32.70	0.77	999.68	29.42	-0.77
1001.26	31.28	-2.20	1001.10	29.02	-0.43	1001.89	27.39	-1.50	1000.94	32.44	0.74	1002.68	29.23	-0.74
1004.28	32.22	-1.52	1004.12	28.80	-0.91	1004.92	27.05	-2.10	1003.97	32.36	0.39	1005.70	29.84	-0.39
1007.26	30.98	-3.50	1007.10	28.15	-2.30	1007.89	27.15	-2.74	1006.94	33.18	0.47	1008.68	30.50	-0.47
1010.26	32.08	-1.85	1010.10	28.24	-1.66	1010.89	27.53	-1.81	1009.95	32.44	0.29	1011.68	30.13	-0.29
1013.26	31.05	-1.84	1013.10	28.08	-0.78	1013.89	26.91	-1.39	1012.94	31.42	0.30	1014.68	29.08	-0.30
1016.26	30.80	-2.56	1016.10	28.01	-1.32	1016.89	27.79	-0.98	1015.95	31.93	0.35	1017.68	29.50	-0.35
1019.28	31.21	-2.54	1019.12	28.64	-1.08	1019.92	27.75	-1.41	1018.96	32.78	0.80	1020.71	29.44	-0.80
1022.26	32.38	-1.02	1022.10	28.19	-1.18	1022.89	27.21	-1.60	1021.94	33.15	1.52	1023.68	28.37	-1.52
1025.26	31.81	-1.96	1025.10	28.30	-1.44	1025.89	27.93	-1.25	1024.94	32.53	0.53	1026.68	29.73	-0.53
1028.26	31.76	-1.52	1028.10	27.75	-1.50	1028.89	27.75	-0.94	1027.95	31.54	0.04	1029.68	29.73	-0.04
1031.26	31.60	-2.08	1031.10	28.62	-1.03	1031.89	27.71	-1.38	1030.94	31.68	-0.22	1032.68	30.39	0.22
1034.28	31.87	-1.93	1034.12	29.23	-0.54	1034.92	27.09	-2.12	1033.97	32.81	0.79	1035.71	29.50	-0.79
1037.26	31.78	-2.38	1037.10	28.28	-1.85	1037.89	28.13	-1.44	1036.94	33.24	0.86	1038.68	29.79	-0.86
1040.26	32.22	-2.38	1040.10	27.37	-3.20	1040.90	28.03	-1.98	1039.95	33.24	0.41	1041.69	30.68	-0.41
1043.26	31.83	-2.47	1043.10	28.91	-1.36	1043.89	27.41	-2.30	1042.94	33.52	1.00	1044.68	29.79	-1.00
1046.26	31.00	-3.64	1046.10	28.93	-1.68	1046.89	28.21	-1.84	1045.95	33.55	0.69	1047.68	30.44	-0.69
1049.28	31.16	-2.69	1049.12	28.33	-1.49	1049.92	27.39	-1.87	1048.96	32.58	0.50	1050.70	29.84	-0.50
1052.26	30.77	-3.58	1052.10	28.51	-1.81	1052.90	27.99	-1.77	1051.95	33.15	0.58	1053.69	30.26	-0.58
1055.26	31.25	-2.77	1055.10	28.19	-1.80	1055.89	28.19	-1.24	1054.94	32.53	0.28	1056.68	30.23	-0.28
1058.26	31.67	-2.76	1058.10	28.51	-1.89	1058.89	28.03	-1.81	1057.95	33.24	0.58	1059.68	30.34	-0.58
1061.26	31.53	-2.44	1061.10	28.48	-1.46	1061.89	27.23	-2.15	1060.94	33.27	1.07	1062.68	29.39	-1.07
1064.28	32.36	-0.94	1064.12	29.02	-0.25	1064.92	28.37	-0.34	1063.97	31.88	0.35	1065.72	29.44	-0.35
1067.25	31.94	-1.90	1067.10	27.77	-2.04	1067.89	27.81	-1.44	1066.94	32.95	0.89	1068.68	29.44	-0.89
1070.26	32.08	-2.60	1070.10	27.99	-2.66	1070.89	28.09	-2.00	1069.94	34.18	1.28	1071.69	29.89	-1.28
1073.26	31.94	-2.18	1073.10	28.44	-1.65	1073.89	27.51	-2.02	1072.94	33.12	0.77	1074.68	29.84	-0.77
1076.26	31.53	-2.94	1076.10	28.46	-1.98	1076.89	27.65	-2.23	1075.94	34.15	1.46	1077.68	29.50	-1.46
1079.28	31.44	-2.85	1079.12	28.24	-2.02	1079.92	27.75	-1.95	1078.96	32.50	-0.01	1080.71	30.79	0.01
1082.26	32.31	-2.48	1082.10	28.87	-1.89	1082.90	27.63	-2.57	1081.95	33.61	0.60	1083.69	30.68	-0.60
1085.26	32.68	-1.95	1085.10	27.97	-2.63	1085.89	27.49	-2.55	1084.94	33.30	0.44	1086.68	30.68	-0.44
1088.26	31.85	-2.77	1088.10	27.54	-3.05	1088.90	27.53	-2.50	1087.95	33.44	0.59	1089.69	30.52	-0.59
1091.26	31.87	-2.70	1091.10	28.26	-2.28	1091.89	27.63	-2.35	1090.94	32.90	0.11	1092.68	30.95	-0.11
1094.28	32.31	-2.45	1094.12	28.42	-2.31	1094.92	27.75	-2.42	1093.96	33.64	0.65	1095.71	30.60	-0.65
1097.26	31.44	-3.26	1097.10	28.39	-2.28	1097.89	28.07	-2.04	1096.94	33.72	0.80	1098.68	30.39	-0.80
1100.26	32.27	-2.32	1100.10	28.26	-2.30	1100.89	27.93	-2.07	1099.95	32.98	0.16	1101.68	30.92	-0.16
1103.26	31.85	-2.19	1103.10	28.82	-1.19	1103.89	27.77	-1.68	1102.94	33.21	0.95	1104.68	29.58	-0.95
1106.26	31.99	-2.43	1106.10	28.24	-2.15	1106.89	28.71	-1.12	1105.94	33.38	0.73	1107.68	30.18	-0.73
1109.28	31.60	-3.58	1109.12	29.07	-2.08	1109.91	28.11	-2.48	1108.96	34.61	1.20	1110.70	30.47	-1.20
1112.26	32.38	-1.71	1112.10	28.46	-1.60	1112.90	28.35	-1.15	1111.95	32.53	0.21	1113.69	30.37	-0.21
1115.26	31.44	-3.38	1115.10	28.35	-2.44	1115.89	27.81	-2.42	1114.94	33.98	0.94	1116.68	30.37	-0.94
1118.26	32.27	-2.90	1118.10	29.16	-1.98	1118.89	28.65	-1.93	1117.95	34.27	0.87	1119.69	30.79	-0.87
1121.26	32.61	-2.02	1121.10	29.14	-1.46	1121.89	28.49	-1.55	1120.94	33.72	0.86	1122.68	30.26	-0.86
1124.28	32.66	-1.63	1124.12	28.93	-1.33	1124.92	28.25	-1.45	1123.96	33.12	0.60	1125.70	30.18	-0.60
1127.26	31.69	-3.24	1127.10	27.72	-3.18	1127.89	28.13	-2.21	1126.94	33.87	0.71	1128.68	30.71	-0.71
1130.26	31.48	-3.19	1130.10	28.66	-1.98	1130.89	26.79	-3.29	1129.95	33.75	0.85	1131.68	30.31	-0.85
1133.26	33.00	-0.94	1133.10	28.51	-1.40	1133.89	28.71	-0.64	1132.94	32.81	0.64	1134.68	29.79	-0.64
1136.26	32.06	-2.40	1136.10	27.97	-2.46	1136.89	27.71	-2.16	1135.95	33.24	0.56	1137.68	30.39	-0.56
1139.28	32.84	-2.28	1139.12	28.01	-3.08	1139.91	28.07	-2.46	1138.96	33.50	0.16	1140.70	31.45	-0.16
1142.26	32.84	-1.95	1142.10	27.79	-2.97	1142.89	28.57	-1.63	1141.95	33.64	0.62	1143.68	30.66	-0.62
1145.26	32.61	-2.16	1145.10	28.24	-2.50	1145.89	28.57	-1.61	1144.94	33.41	0.42	1146.69	30.84	-0.42
1148.26	32.08	-3.34	1148.10	29.11	-2.28	1148.90	27.95	-2.88	1147.95	34.32	0.67	1149.69	31.24	-0.67
1151.26	31.42	-3.45	1151.10	29.34	-1.50	1151.89	27.45	-2.83	1150.94	34.12	1.02	1152.68	30.34	-1.02
1154.28	31.85	-3.37	1154.12	29.41	-1.78	1154.92	27.67	-2.96	1153.96	34.95	1.50	1155.70	30.21	-1.50
1157.26	31.53	-2.84	1157.10	29.05	-1.29	1157.89	28.05	-1.73	1156.94	33.15	0.55	1158.68	30.31	-0.55
1160.26	31.51	-3.71	1160.10	27.77	-3.42	1160.89	28.71	-1.92	1159.94	34.27	0.82	1161.68	30.89	-0.82
1163.26	32.29	-3.12	1163.10	29.23	-2.15	1163.89	28.95	-1.87	1162.94	34.27	0.64	1164.69	31.26	-0.64
1166.26	32.59	-2.62	1166.10	28.62	-2.56	1166.90	28.27	-2.35	1165.95	34.32	0.89	1167.69	30.81	-0.89
1169.28	32.22	-2.75	1169.12	28.37	-2.57	1169.91	27.81	-2.57	1168.96	34.18	0.99	1170.70	30.47	-0.99
1172.26	31.46	-3.97	1172.10	29.52	-1.88	1172.89	28.49	-2.35	1171.94	35.07	1.42	1173.68	30.50	-1.42
1175.26	32.59	-2.58	1175.10	27.90	-3.24	1175.89	28.29	-2.29	1174.94	33.35	-0.05	1176.68	31.71	0.05
1178.26	32.43	-2.27	1178.10	28.60	-2.07	1178.90	28.77	-1.34	1177.95	34.09	1.17	1179.69	30.02	-1.17
1181.26	31.76	-3.45	1181.10	28.57	-2.61	1181.89	28.55	-2.07	1180.94	34.35	0.91	1182.69	30.79	-0.91
1184.28	31.92	-3.84	1184.12	28.62	-3.11	1184.92	27.95	-3.22	1183.96	34.90	0.91	1185.71	31.34	-0.91
1187.26	31.62	-3.85	1187.10	29.77	-1.67	1187.89	28.19	-2.69	1186.94	34.44	0.75	1188.68	31.21	-0.75
1190.26	32.45	-2.06	1190.10	28.89	-1.59	1190.89	28.51	-1.41	1189.94	33.72	0.98	1191.68	30.02	-0.98
1193.26	31.74	-3.47	1193.10	29.32	-1.86	1193.89	28.49	-2.13	1192.94	34.30	0.86	1194.69	30.84	-0.86
1196.26	31.90	-3.94	1196.10	28.87	-2.94	1196.89	28.95	-2.30	1195.94	34.87	0.80	1197.68	31.53	-0.80
1199.28	32.84	-2.48	1199.12	29.02	-2.27	1199.91	27.61	-3.12	1198.96	34.07	0.52	1200.70	31.29	-0.52
1202.26	32.40	-2.89	1202.10	28.22	-3.04	1202.90	28.09	-2.61	1201.95	34.12	0.60	1203.69	31.18	-0.60
1205.26	31.62	-3.67	1205.10	29.07	-2.19	1205.89	28.31	-2.39	1204.94	34.50	0.99	1206.68	30.79	-0.99
1208.26	31.42	-3.87	1208.10	28.44	-2.82	1208.89	28.83	-1.87	1207.95	33.81	0.30	1209.69	31.48	-0.30
1211.25	32.24	-2.60	1211.10	29.02	-1.79	1211.89	28.21	-2.04	1210.94	33.52	0.46	1212.68	30.87	-0.46
1214.28	31.97	-2.76	1214.12	28.89	-1.81	1214.91	29.17	-0.97	1213.96	33.01	0.06	1215.70	31.16	-0.06
1217.25	31.37	-4.30	1217.10	29.20	-2.44	1217.89	27.55	-3.53	1216.94	34.87	0.98	1218.68	31.18	-0.98
1220.26	32.13	-3.13	1220.10	29.00	-2.23	1220.89	28.81	-1.86	1219.94	34.64	1.15	1221.68	30.60	-1.15
