# Supplementary material for: Noise-precision tradeoff in predicting combinations of mutations and drugs
Source: PLoS Comput Biol. 2019 May 22;15(5):e1006956. doi: 10.1371/journal.pcbi.1006956 (PMC6548401; doi:10.1371/journal.pcbi.1006956)
Supplement: S1 Data — A zip file containing all datasets used in this paper. (ZIP) [file pcbi.1006956.s002.zip › calcium/calcium_double_RAW264.7/2MA_500_uM_GMF_10_pM_RW_ECC040308C.txt]

Tab-delimted data for ligand pair 2-Methyl-thio-ATP / Granulocyte macrophage colony stimulating factor
Celltype = RAW 264.7
ExperimentID = ECC040308C
t in seconds, Ca++ concentrations in nM
Adj Ca++ is the change in Ca++ concentration due to ligand

ECC040308C10	2MA 500 uM	GMF 10 pM	sim
ECC040308C07	2MA 500 uM	HBSS-BSA n/a 	lig1_only
ECC040308C01	HBSS-BSA n/a 	HBSS-BSA n/a 	con
ECC040308C12	HBSS-BSA n/a 	HBSS-BSA n/a 	con

t(ECC040308C10)	Ca++(ECC040308C10)	Adj Ca++(ECC040308C10)	t(ECC040308C07)	Ca++(ECC040308C07)	Adj Ca++(ECC040308C07)	t(ECC040308C01)	Ca++(ECC040308C01)	Adj Ca++(ECC040308C01)	t(ECC040308C12)	Ca++(ECC040308C12)	Adj Ca++(ECC040308C12)
-182.58	21.79	-0.61	-183.05	25.48	-0.35	-184.00	22.35	-0.52	-182.27	20.37	0.52
-179.65	20.84	-1.61	-180.12	25.25	-0.62	-181.06	22.97	0.05	-179.33	19.84	-0.05
-176.65	21.47	-0.32	-177.12	24.29	-0.92	-178.06	21.14	-1.12	-176.34	20.35	1.12
-173.63	21.37	-0.40	-174.12	25.05	-0.15	-175.06	21.52	-0.72	-173.32	19.94	0.72
-170.65	21.32	-1.02	-171.12	25.52	-0.25	-172.06	22.13	-0.68	-170.33	20.47	0.68
-167.65	21.40	-0.56	-168.12	25.76	0.38	-169.06	22.41	-0.02	-167.33	19.42	0.02
-164.64	21.65	-0.67	-165.11	26.17	0.43	-166.06	23.09	0.30	-164.33	19.46	-0.30
-161.65	22.27	-0.22	-162.12	25.25	-0.66	-163.06	22.61	-0.35	-161.33	20.28	0.35
-158.63	21.77	-0.45	-159.12	26.30	0.65	-160.06	22.63	-0.06	-158.31	19.73	0.06
-155.65	20.76	-1.95	-156.12	26.23	0.10	-157.06	23.03	-0.15	-155.33	20.30	0.15
-152.64	21.65	-0.89	-153.11	25.58	-0.38	-154.06	22.71	-0.30	-152.33	20.28	0.30
-149.65	21.89	-0.52	-150.12	26.25	0.42	-151.06	22.47	-0.41	-149.33	20.26	0.41
-146.65	22.04	-0.03	-147.12	25.87	0.38	-148.06	22.19	-0.35	-146.33	19.86	0.35
-143.63	23.16	0.72	-144.12	26.08	0.21	-145.06	23.13	0.22	-143.32	19.67	-0.22
-140.65	22.26	-0.63	-141.12	26.92	0.61	-142.06	23.19	-0.17	-140.33	20.50	0.17
-137.65	22.59	-0.23	-138.12	26.65	0.41	-139.06	23.56	0.27	-137.33	19.99	-0.27
-134.65	22.79	0.43	-135.12	26.77	0.98	-136.06	22.65	-0.18	-134.33	19.99	0.18
-131.65	22.36	-0.41	-132.12	25.02	-1.17	-133.06	23.19	-0.05	-131.33	20.26	0.05
-128.63	22.58	-0.05	-129.12	26.08	0.02	-130.06	23.15	0.05	-128.32	20.03	-0.05
-125.65	22.68	-0.07	-126.12	27.14	0.97	-127.06	23.15	-0.07	-125.33	20.26	0.07
-122.65	22.74	-0.18	-123.12	26.97	0.63	-124.06	23.13	-0.26	-122.33	20.62	0.26
-119.65	21.92	-0.61	-120.12	26.61	0.65	-121.06	23.35	0.35	-119.33	19.63	-0.35
-116.65	22.98	0.72	-117.12	26.35	0.66	-118.06	23.03	0.30	-116.33	19.41	-0.30
-113.63	23.16	0.63	-114.11	26.37	0.42	-115.06	23.05	0.05	-113.31	19.92	-0.05
-110.65	22.89	-0.05	-111.12	26.35	-0.02	-112.06	22.57	-0.84	-110.33	21.23	0.84
-107.65	22.86	-0.31	-108.12	26.03	-0.56	-109.06	23.54	-0.10	-107.33	20.71	0.10
-104.65	23.20	0.63	-105.12	27.05	1.05	-106.06	22.61	-0.43	-104.33	20.45	0.43
-101.65	22.96	-0.56	-102.12	27.03	0.08	-103.06	23.56	-0.43	-101.33	21.40	0.43
-98.63	23.25	-0.33	-99.12	27.08	0.07	-100.06	23.66	-0.39	-98.32	21.42	0.39
-95.65	23.15	0.61	-96.12	25.76	-0.20	-97.06	23.07	0.06	-95.33	19.92	-0.06
-92.65	23.62	0.20	-93.12	26.74	-0.11	-94.06	23.82	-0.07	-92.33	20.94	0.07
-89.65	22.63	-0.03	-90.12	26.86	0.77	-91.06	22.89	-0.24	-89.33	20.35	0.24
-86.65	23.25	0.27	-87.12	26.03	-0.37	-88.06	23.19	-0.26	-86.33	20.68	0.26
-83.63	23.23	-0.02	-84.12	26.94	0.27	-85.06	23.37	-0.35	-83.32	21.04	0.35
-80.65	23.31	0.14	-81.11	26.92	0.33	-82.06	23.56	-0.08	-80.33	20.69	0.08
-77.65	23.38	-0.73	-78.12	26.75	-0.79	-79.06	24.36	-0.22	-77.33	21.78	0.22
-74.65	23.58	0.42	-75.12	27.74	1.16	-76.06	24.10	0.47	-74.34	20.13	-0.47
-71.65	23.99	0.75	-72.12	26.05	-0.62	-73.06	24.12	0.41	-71.34	20.28	-0.41
-68.63	23.57	0.47	-69.12	26.32	-0.21	-70.06	23.27	-0.30	-68.32	20.85	0.30
-65.65	23.53	0.17	-66.12	26.99	0.21	-67.06	23.90	0.07	-65.34	20.73	-0.07
-62.65	23.20	-0.02	-63.12	27.54	0.90	-64.06	23.58	-0.11	-62.33	20.77	0.11
-59.65	23.06	-0.11	-60.12	26.86	0.26	-61.06	23.68	0.04	-59.33	20.58	-0.04
-56.65	23.42	-0.40	-57.12	27.34	0.10	-58.06	23.88	-0.41	-56.33	21.67	0.41
-53.63	23.74	0.22	-54.12	26.59	-0.36	-55.06	24.36	0.37	-53.32	20.60	-0.37
-50.64	24.04	0.75	-51.11	26.90	0.18	-52.06	23.62	-0.14	-50.33	20.88	0.14
-47.65	23.95	0.64	-48.12	27.05	0.32	-49.06	23.80	0.02	-47.33	20.73	-0.02
-44.65	22.98	-0.83	-45.12	27.12	-0.12	-46.06	24.08	-0.20	-44.33	21.46	0.20
-41.65	23.20	-0.99	-42.12	26.83	-0.79	-43.06	24.50	-0.16	-41.33	21.80	0.16
-38.63	23.95	0.12	-39.12	26.45	-0.80	-40.06	23.90	-0.40	-38.32	21.67	0.40
-35.64	24.02	0.70	-36.11	26.70	-0.05	-37.06	24.06	0.27	-35.33	20.50	-0.27
-32.65	24.11	0.19	-33.12	27.08	-0.26	-34.06	24.54	0.15	-32.33	21.21	-0.15
-29.65	24.02	0.50	-30.12	26.54	-0.40	-31.06	24.12	0.13	-29.33	20.83	-0.13
-26.65	23.42	0.06	-27.12	27.17	0.38	-28.06	23.68	-0.15	-26.33	20.96	0.15
-23.63	23.87	0.21	-24.12	27.10	0.01	-25.06	23.29	-0.84	-23.32	21.95	0.84
-20.65	23.33	-0.30	-21.12	28.42	1.36	-22.06	24.54	0.44	-20.33	20.64	-0.44
-17.65	23.52	-0.24	-18.12	27.21	0.02	-19.06	24.54	0.31	-17.33	20.90	-0.31
-14.65	24.23	0.60	-15.12	27.19	0.13	-16.06	24.22	0.12	-14.34	20.96	-0.12
-11.65	23.84	0.23	-12.12	27.79	0.75	-13.06	23.82	-0.26	-11.34	21.32	0.26
-8.64	23.62	-0.92	-9.12	26.81	-1.15	-10.06	25.29	0.28	-8.32	21.70	-0.28
-5.65	23.79	0.04	-6.12	27.79	0.61	-7.06	24.50	0.28	-5.34	20.92	-0.28
5.42	33.17	6.53	4.95	50.70	20.63	4.00	26.59	-0.52	5.73	24.61	0.52
8.43	37.72	10.53	7.96	68.04	37.42	7.01	27.22	-0.44	8.75	25.08	0.44
11.43	38.91	12.02	10.96	55.38	25.06	10.01	27.26	-0.10	11.74	24.44	0.10
14.43	38.31	11.36	13.96	46.14	15.77	13.01	27.59	0.17	14.74	24.22	-0.17
17.44	40.64	14.17	16.96	43.19	13.30	16.01	26.12	-0.82	17.76	24.73	0.82
20.43	39.55	13.26	19.96	42.88	13.16	19.01	26.45	-0.31	20.74	24.05	0.31
23.43	39.69	13.06	22.96	42.35	12.29	22.01	26.96	-0.14	23.74	24.22	0.14
26.43	38.97	12.57	25.96	42.25	12.43	25.01	26.20	-0.67	26.74	24.51	0.67
29.43	39.00	13.03	28.96	42.21	12.82	28.01	26.24	-0.20	29.74	23.61	0.20
32.44	38.26	11.59	31.96	40.56	10.47	31.01	26.81	-0.33	32.76	24.44	0.33
35.43	37.02	10.40	34.96	40.30	10.26	34.01	26.71	-0.38	35.74	24.44	0.38
38.43	37.04	10.13	37.96	41.04	10.71	37.01	27.02	-0.36	38.74	24.71	0.36
41.42	36.62	9.99	40.96	39.93	9.88	40.01	27.04	-0.06	41.74	24.13	0.06
44.42	37.18	10.51	43.95	39.76	9.67	43.01	26.00	-1.14	44.74	25.25	1.14
47.44	36.87	10.58	46.96	38.78	9.06	46.01	26.08	-0.68	47.76	24.42	0.68
50.42	35.92	9.50	49.96	38.87	9.03	49.01	26.49	-0.40	50.74	24.26	0.40
53.43	35.42	8.40	52.96	38.35	7.90	52.01	26.98	-0.51	53.74	24.98	0.51
56.43	35.69	8.90	55.96	38.41	8.20	55.01	27.61	0.35	56.74	23.88	-0.35
59.43	33.95	6.76	58.96	37.70	7.08	58.01	27.32	-0.34	59.74	24.98	0.34
62.44	34.45	7.63	61.96	38.03	7.79	61.01	26.96	-0.33	62.76	24.59	0.33
65.43	34.23	7.33	64.96	37.81	7.48	64.01	26.26	-1.11	65.74	25.46	1.11
68.43	34.66	8.37	67.96	37.60	7.88	67.01	26.61	-0.15	68.74	23.89	0.15
71.43	34.18	7.91	70.96	37.55	7.86	70.01	26.75	0.01	71.74	23.70	-0.01
74.43	34.11	7.13	73.96	37.89	7.48	73.01	27.41	-0.04	74.74	24.47	0.04
77.44	34.04	7.06	76.96	37.37	6.97	76.01	27.16	-0.29	77.76	24.71	0.29
80.43	34.14	7.34	79.96	36.59	6.36	79.01	26.85	-0.42	80.74	24.67	0.42
83.43	32.84	6.33	82.96	37.13	7.19	82.01	26.14	-0.84	83.74	24.80	0.84
86.43	34.02	7.11	85.96	36.31	5.97	85.01	27.28	-0.10	86.74	24.46	0.10
89.43	33.05	6.10	88.96	36.34	5.96	88.01	26.41	-1.01	89.74	25.41	1.01
92.44	33.51	7.06	91.96	36.29	6.41	91.01	27.12	0.20	92.76	23.70	-0.20
95.43	33.08	6.05	94.96	36.38	5.93	94.01	26.00	-1.50	95.74	25.97	1.50
98.43	32.77	5.90	97.96	36.23	5.94	97.01	26.26	-1.08	98.74	25.39	1.08
101.43	33.31	6.80	100.96	36.27	6.33	100.01	26.37	-0.61	101.74	24.57	0.61
104.43	32.70	6.21	103.96	34.79	4.88	103.01	26.30	-0.66	104.74	24.59	0.66
107.44	32.75	6.03	106.96	36.63	6.48	106.01	26.83	-0.36	107.76	24.53	0.36
110.42	32.36	5.60	109.95	36.08	5.89	109.01	27.06	-0.17	110.74	24.38	0.17
113.43	32.96	6.79	112.96	35.81	6.22	112.01	26.22	-0.42	113.74	24.03	0.42
116.42	32.70	6.35	115.95	36.06	6.28	115.01	26.24	-0.58	116.74	24.38	0.58
119.42	32.80	5.78	118.96	35.94	5.50	118.01	27.26	-0.23	119.74	24.69	0.23
122.44	32.64	5.43	121.95	35.26	4.63	121.01	27.53	-0.15	122.76	24.80	0.15
125.42	31.41	4.23	124.95	35.36	4.75	124.01	27.73	0.08	125.74	24.55	-0.08
128.43	32.33	5.52	127.96	35.39	5.15	127.01	27.08	-0.20	128.74	24.46	0.20
131.42	32.54	5.33	130.95	35.47	4.84	130.01	27.84	0.16	131.74	24.49	-0.16
134.42	32.45	5.76	133.95	34.31	4.20	133.01	26.12	-1.04	134.74	25.17	1.04
137.44	32.55	5.51	136.96	35.32	4.85	136.01	26.71	-0.80	137.76	25.29	0.80
140.43	33.37	6.71	139.96	35.13	5.04	139.01	26.65	-0.48	140.74	24.59	0.48
143.43	31.85	4.80	142.96	35.37	4.89	142.01	26.94	-0.58	143.75	25.08	0.58
146.43	32.24	5.51	145.96	35.66	5.50	145.01	26.63	-0.57	146.74	24.75	0.57
149.43	32.48	6.28	148.96	33.90	4.28	148.01	26.96	0.29	149.74	23.35	-0.29
152.44	32.22	5.87	151.96	35.87	6.10	151.01	26.85	0.03	152.76	23.76	-0.03
155.43	31.38	4.83	154.96	35.30	5.32	154.01	26.87	-0.15	155.74	24.15	0.15
158.43	31.82	5.32	157.96	34.39	4.47	157.01	27.32	0.35	158.74	23.59	-0.35
161.43	32.20	5.77	160.96	35.45	5.60	160.01	26.22	-0.68	161.74	24.55	0.68
164.43	32.54	5.17	163.96	34.84	4.05	163.01	27.61	-0.23	164.74	25.04	0.23
167.44	31.99	5.25	166.96	33.79	3.63	166.01	26.92	-0.29	167.76	24.47	0.29
170.43	31.99	5.33	169.96	34.77	4.69	169.01	27.08	-0.05	170.74	24.15	0.05
173.43	32.01	5.08	172.96	34.37	4.02	172.01	27.55	0.15	173.74	24.22	-0.15
176.43	32.43	5.78	175.96	35.58	5.50	175.01	26.51	-0.61	176.74	24.71	0.61
179.43	31.68	5.41	178.96	34.28	4.59	178.01	26.73	-0.01	179.74	23.72	0.01
182.44	31.33	4.36	181.96	34.86	4.46	181.01	27.04	-0.40	182.76	24.82	0.40
185.43	32.26	5.10	184.96	34.11	3.52	184.01	27.61	-0.02	185.74	24.63	0.02
188.43	32.08	5.48	187.96	34.67	4.64	187.01	26.47	-0.60	188.74	24.65	0.60
191.43	32.36	5.85	190.96	34.33	4.40	190.01	27.00	0.02	191.74	23.93	-0.02
194.43	32.03	4.39	193.96	34.56	3.50	193.01	27.47	-0.64	194.74	25.72	0.64
197.44	32.52	5.41	196.95	33.96	3.43	196.01	27.02	-0.56	197.76	25.11	0.56
200.42	32.85	5.53	199.96	34.37	3.63	199.01	27.65	-0.14	200.74	24.90	0.14
203.43	31.55	4.11	202.96	34.50	3.63	202.01	27.45	-0.46	203.74	25.35	0.46
206.42	31.80	4.67	205.96	34.35	3.79	205.01	26.81	-0.79	206.74	25.37	0.79
209.43	32.59	5.78	208.96	34.33	4.10	208.01	26.90	-0.38	209.74	24.63	0.38
212.44	31.71	5.06	211.95	35.01	4.93	211.01	27.06	-0.06	212.76	24.16	0.06
215.42	31.36	4.78	214.96	34.18	4.18	214.01	27.04	-0.01	215.74	24.03	0.01
218.43	32.55	5.56	217.96	34.69	4.28	217.01	27.47	0.01	218.74	24.42	-0.01
221.42	31.66	4.50	220.96	34.26	3.67	220.01	27.30	-0.33	221.74	24.94	0.33
224.42	32.63	5.21	223.95	33.96	3.11	223.01	28.27	0.38	224.74	24.49	-0.38
227.44	31.52	4.31	226.96	34.18	3.55	226.01	26.98	-0.70	227.76	25.35	0.70
230.43	30.98	3.52	229.96	34.73	3.84	229.01	28.37	0.44	230.74	24.47	-0.44
233.43	31.76	4.30	232.96	34.64	3.75	232.01	27.98	0.05	233.75	24.86	-0.05
236.42	31.10	3.42	235.96	34.13	3.03	235.01	27.92	-0.23	236.74	25.35	0.23
239.42	32.22	4.73	238.96	34.90	3.98	238.01	27.63	-0.33	239.74	25.27	0.33
242.44	32.03	4.33	241.96	34.92	3.80	241.01	27.75	-0.42	242.76	25.56	0.42
245.43	31.62	4.96	244.96	33.86	3.77	244.01	26.77	-0.36	245.74	24.47	0.36
248.43	32.52	4.89	247.96	34.39	3.33	247.01	28.14	0.04	248.75	25.04	-0.04
251.43	31.33	3.97	250.96	34.81	4.02	250.01	27.53	-0.30	251.74	25.11	0.30
254.43	31.66	4.15	253.96	35.34	4.40	253.01	27.98	-0.00	254.74	24.96	0.00
257.44	31.33	3.62	256.96	34.69	3.56	256.01	28.14	-0.04	257.76	25.19	0.04
260.43	31.98	5.43	259.96	34.98	5.00	259.01	27.32	0.30	260.74	23.70	-0.30
263.43	32.01	4.31	262.96	34.75	3.63	262.01	28.43	0.26	263.75	24.88	-0.26
266.43	32.41	4.36	265.96	33.96	2.49	265.01	28.55	0.03	266.74	25.46	-0.03
269.43	31.73	3.89	268.96	34.94	3.68	268.01	28.55	0.24	269.74	25.04	-0.24
272.44	32.29	4.80	271.96	34.50	3.58	271.01	27.84	-0.12	272.76	25.06	0.12
275.43	32.78	4.90	274.96	34.39	3.08	274.01	28.00	-0.35	275.74	25.68	0.35
278.43	31.13	3.42	277.96	35.01	3.88	277.01	28.12	-0.06	278.74	25.21	0.06
281.43	32.03	4.39	280.96	35.20	4.13	280.01	28.16	0.05	281.74	25.04	-0.05
284.42	32.66	4.94	283.96	34.48	3.34	283.01	28.20	0.01	284.74	25.15	-0.01
287.44	31.50	4.03	286.96	34.94	4.04	286.01	27.73	-0.21	287.76	25.13	0.21
290.42	31.87	4.16	289.95	33.99	2.86	289.01	27.92	-0.26	290.74	25.41	0.26
293.43	31.83	4.47	292.96	34.96	4.17	292.01	27.08	-0.75	293.74	25.56	0.75
296.43	32.50	4.41	295.96	33.04	1.53	295.01	27.77	-0.79	296.74	26.32	0.79
299.42	31.57	3.58	298.96	34.54	3.12	298.01	28.14	-0.32	299.74	25.76	0.32
302.44	32.15	4.04	301.96	33.96	2.43	301.01	28.14	-0.44	302.76	25.99	0.44
305.42	32.38	5.18	304.95	34.56	3.94	304.01	27.41	-0.26	305.74	24.90	0.26
308.42	32.36	5.01	307.96	34.75	3.98	307.01	27.59	-0.23	308.74	25.02	0.23
311.42	31.73	4.15	310.96	34.52	3.52	310.01	27.59	-0.46	311.74	25.48	0.46
314.43	31.89	3.70	313.96	34.26	2.64	313.01	27.90	-0.76	314.74	26.40	0.76
317.44	32.41	5.13	316.96	34.94	4.24	316.01	27.24	-0.51	317.76	25.23	0.51
320.42	32.22	4.87	319.96	34.37	3.60	319.01	28.10	0.28	320.74	24.51	-0.28
323.43	32.66	4.77	322.96	35.13	3.81	322.01	27.88	-0.48	323.74	25.82	0.48
326.42	32.31	4.06	325.96	34.77	3.09	325.01	27.86	-0.86	326.74	26.56	0.86
329.43	32.45	4.14	328.96	34.69	2.96	328.01	28.66	-0.12	329.74	25.87	0.12
332.44	32.48	4.36	331.96	34.33	2.79	331.01	28.72	0.13	332.76	25.43	-0.13
335.43	31.59	4.34	334.96	34.37	3.70	334.01	27.12	-0.60	335.74	25.29	0.60
338.43	32.24	3.97	337.96	34.65	2.95	337.01	28.43	-0.31	338.74	26.03	0.31
341.43	32.38	4.30	340.96	34.75	3.25	340.01	28.76	0.21	341.74	25.31	-0.21
344.43	32.61	4.65	343.96	34.13	2.75	343.01	28.35	-0.08	344.74	25.48	0.08
347.44	31.89	3.85	346.96	34.64	3.18	346.01	28.80	0.29	347.76	25.19	-0.29
350.43	32.73	4.51	349.96	34.98	3.33	349.01	28.64	-0.05	350.74	25.72	0.05
353.43	32.08	3.77	352.96	34.77	3.03	352.01	28.84	0.06	353.75	25.70	-0.06
356.43	31.55	3.05	355.96	35.47	3.55	355.01	28.88	-0.09	356.74	26.03	0.09
359.43	33.01	5.53	358.96	35.09	4.19	358.01	27.77	-0.18	359.74	25.10	0.18
362.44	32.63	4.83	361.96	34.81	3.58	361.01	28.70	0.43	362.76	24.82	-0.43
365.43	31.85	3.95	364.96	35.28	3.95	364.01	27.69	-0.68	365.74	26.03	0.68
368.43	32.29	4.11	367.96	34.47	2.86	367.01	28.00	-0.65	368.74	26.28	0.65
371.42	32.12	4.20	370.96	34.62	3.27	370.01	28.39	-0.00	371.74	25.37	0.00
374.42	33.30	5.19	373.95	34.48	2.94	373.01	28.64	0.06	374.74	25.50	-0.06
377.44	32.73	4.90	376.96	34.26	3.00	376.01	28.23	-0.07	377.76	25.35	0.07
380.43	32.92	5.06	379.96	35.18	3.89	379.01	27.73	-0.60	380.74	25.91	0.60
383.43	32.61	3.81	382.96	35.34	3.12	382.01	29.09	-0.18	383.74	26.42	0.18
386.43	32.29	4.22	385.96	35.66	4.17	385.01	28.41	-0.13	386.74	25.64	0.13
389.43	32.03	4.22	388.96	35.09	3.85	388.01	28.33	0.05	389.74	25.21	-0.05
392.44	33.63	5.81	391.96	34.69	3.44	391.01	28.04	-0.25	392.76	25.52	0.25
395.43	32.89	3.76	394.96	35.39	2.84	394.01	29.85	0.25	395.74	26.32	-0.25
398.43	32.48	4.07	397.96	34.73	2.90	397.01	29.09	0.21	398.75	25.64	-0.21
401.43	33.26	5.10	400.96	35.26	3.68	400.01	27.75	-0.88	401.74	26.48	0.88
404.42	32.54	4.36	403.95	35.09	3.48	403.01	28.39	-0.26	404.74	25.89	0.26
407.44	32.13	4.26	406.95	34.50	3.20	406.01	28.49	0.15	407.76	25.17	-0.15
410.42	32.78	4.30	409.95	35.43	3.53	409.01	28.37	-0.58	410.74	26.50	0.58
413.43	32.55	4.31	412.96	35.28	3.61	412.01	28.16	-0.55	413.74	26.24	0.55
416.43	33.40	5.41	415.96	35.62	4.20	415.01	28.55	0.09	416.74	25.35	-0.09
419.43	32.70	4.04	418.96	34.90	2.81	418.01	28.80	-0.33	419.74	26.44	0.33
422.44	33.21	4.07	421.96	35.28	2.72	421.01	29.50	-0.11	422.76	26.69	0.11
425.43	33.07	4.89	424.96	35.39	3.79	424.01	28.08	-0.57	425.74	26.19	0.57
428.43	32.61	4.18	427.96	35.07	3.22	427.01	28.84	-0.06	428.74	25.93	0.06
431.43	32.20	3.55	430.96	35.28	3.20	430.01	28.02	-1.10	431.74	27.20	1.10
434.43	32.75	4.09	433.96	35.17	3.08	433.01	29.11	-0.02	434.74	26.13	0.02
437.44	34.02	5.29	436.96	35.39	3.24	436.01	29.42	0.22	437.76	25.95	-0.22
440.43	33.84	5.24	439.96	35.81	3.78	439.01	28.47	-0.60	440.74	26.65	0.60
443.43	32.61	4.32	442.96	35.26	3.54	442.01	28.18	-0.58	443.74	26.32	0.58
446.43	33.35	4.38	445.96	36.10	3.70	445.01	29.36	-0.08	446.74	26.50	0.08
449.43	33.81	5.22	448.96	35.51	3.50	448.01	28.45	-0.61	449.75	26.64	0.61
452.44	33.93	4.78	451.96	35.09	2.52	451.01	29.81	0.19	452.76	26.40	-0.19
455.43	33.08	3.70	454.96	35.26	2.45	454.01	29.54	-0.31	455.74	27.14	0.31
458.43	33.08	4.42	457.96	34.98	2.90	457.01	29.01	-0.12	458.74	26.22	0.12
461.43	33.38	4.62	460.96	35.17	2.99	460.01	29.19	-0.04	461.74	26.24	0.04
464.43	33.19	3.91	463.96	35.89	3.18	463.01	29.67	-0.08	464.74	26.81	0.08
467.44	33.74	5.67	466.96	36.13	4.64	466.01	27.67	-0.87	467.76	26.38	0.87
470.43	33.33	4.50	469.96	35.45	3.19	469.01	28.57	-0.73	470.74	27.01	0.73
473.43	33.15	4.82	472.96	34.39	2.63	472.01	28.45	-0.35	473.74	26.13	0.35
476.42	33.15	4.21	475.96	35.51	3.14	475.01	28.99	-0.42	476.74	26.81	0.42
479.42	33.51	4.80	478.96	36.27	4.14	478.01	28.97	-0.21	479.74	26.36	0.21
482.44	33.15	3.74	481.96	35.30	2.46	481.01	29.42	-0.46	482.76	27.32	0.46
485.42	32.26	3.75	484.96	36.00	4.06	484.01	29.09	0.11	485.74	25.85	-0.11
488.43	33.74	5.04	487.96	35.37	3.24	487.01	28.68	-0.49	488.74	26.64	0.49
491.42	33.19	3.70	490.96	35.83	2.92	490.01	29.63	-0.33	491.74	27.26	0.33
494.43	32.84	3.82	493.96	36.27	3.82	493.01	29.50	0.01	494.74	26.46	-0.01
497.44	33.60	4.36	496.96	36.21	3.55	496.01	29.40	-0.31	497.76	26.99	0.31
500.43	33.81	4.32	499.96	36.40	3.49	499.01	29.98	0.02	500.74	26.91	-0.02
503.43	33.54	5.06	502.96	35.26	3.35	502.01	29.03	0.08	503.74	25.85	-0.08
506.43	34.96	5.57	505.96	36.11	3.30	505.01	29.25	-0.61	506.74	27.44	0.61
509.43	33.40	5.02	508.96	35.77	3.96	508.01	28.47	-0.38	509.74	26.21	0.38
512.44	33.81	4.20	511.96	35.92	2.89	511.01	29.85	-0.23	512.76	27.28	0.23
515.43	33.58	5.22	514.96	35.68	3.89	514.01	28.14	-0.69	515.74	26.50	0.69
518.43	34.57	5.53	517.96	36.61	4.14	517.01	29.48	-0.03	518.74	26.52	0.03
521.43	33.51	4.17	520.96	35.68	2.92	520.01	28.97	-0.84	521.74	27.62	0.84
524.43	33.52	3.80	523.96	36.13	2.98	523.01	29.98	-0.21	524.74	27.38	0.21
527.44	34.41	5.36	526.96	35.79	3.31	526.01	29.13	-0.39	527.76	26.89	0.39
530.43	34.11	4.60	529.96	36.80	3.87	529.01	30.29	0.31	530.74	26.64	-0.31
533.43	33.40	4.56	532.96	36.00	3.73	532.01	28.55	-0.76	533.74	27.05	0.76
536.43	34.09	4.47	535.96	36.65	3.61	535.01	30.06	-0.03	536.74	27.09	0.03
539.43	34.93	6.00	538.96	37.01	4.65	538.01	29.07	-0.33	539.74	26.71	0.33
542.44	32.50	2.81	541.96	36.00	2.88	541.01	29.61	-0.55	542.76	27.69	0.55
545.43	33.54	4.09	544.96	36.90	4.03	544.01	28.74	-1.18	545.74	28.07	1.18
548.43	33.70	4.83	547.96	36.53	4.23	547.01	28.57	-0.77	548.75	27.09	0.77
551.43	33.51	4.05	550.96	36.42	3.53	550.01	29.34	-0.59	551.74	27.50	0.59
554.43	33.60	3.92	553.96	36.82	3.71	553.01	29.90	-0.25	554.74	27.38	0.25
557.44	34.14	5.13	556.96	36.67	4.23	556.01	28.82	-0.66	557.76	27.12	0.66
560.42	34.50	5.23	559.95	36.93	4.24	559.01	28.97	-0.77	560.74	27.48	0.77
563.43	33.65	2.96	562.96	36.06	1.95	562.01	31.62	0.46	563.74	27.67	-0.46
566.42	33.75	4.94	565.96	36.80	4.57	565.01	28.74	-0.54	566.74	26.79	0.54
569.42	34.34	5.35	568.96	36.50	4.09	568.01	28.88	-0.58	569.74	27.01	0.58
572.44	34.18	4.98	571.96	35.89	3.27	571.01	29.36	-0.31	572.76	26.95	0.31
575.42	34.32	4.88	574.96	36.78	3.91	574.01	29.83	-0.08	575.74	26.97	0.08
578.43	34.37	5.28	577.96	36.61	4.09	577.01	29.19	-0.37	578.74	26.91	0.37
581.43	34.06	4.35	580.96	36.34	3.20	580.01	29.92	-0.26	581.74	27.42	0.26
584.43	34.71	5.39	583.96	37.03	4.28	583.01	29.30	-0.49	584.74	27.26	0.49
587.44	33.79	4.48	586.96	36.72	3.98	586.01	30.02	0.24	587.76	26.52	-0.24
590.43	34.30	5.32	589.96	36.21	3.81	589.01	28.25	-1.20	590.75	27.62	1.20
593.42	35.14	5.80	592.96	36.74	3.97	592.01	29.75	-0.06	593.74	26.85	0.06
596.42	35.23	5.67	595.95	36.71	3.73	595.01	29.34	-0.69	596.74	27.69	0.69
599.42	33.86	4.59	598.95	37.39	4.70	598.01	28.95	-0.79	599.74	27.50	0.79
602.44	34.00	4.15	601.95	36.19	2.92	601.01	29.30	-1.02	602.76	28.31	1.02
625.42	36.84	-0.90	624.94	36.99	-4.17	624.00	38.88	0.67	625.73	34.51	-0.67
628.39	32.80	-4.67	627.92	34.01	-6.89	626.97	38.43	0.49	628.70	34.43	-0.49
631.38	31.15	-3.33	630.91	30.95	-6.96	629.97	35.56	0.61	631.70	31.32	-0.61
634.39	30.98	-1.89	633.92	28.97	-7.32	632.97	33.42	0.08	634.70	30.23	-0.08
637.38	29.53	-1.52	636.91	27.12	-7.35	635.97	30.60	-0.92	637.70	29.41	0.92
640.39	29.53	-0.45	639.92	26.57	-6.84	638.97	28.76	-1.69	640.70	29.12	1.69
643.38	29.69	0.58	642.91	25.52	-7.01	641.97	27.82	-1.76	643.70	28.31	1.76
646.39	28.56	-0.65	645.92	25.21	-7.42	644.97	27.67	-2.01	646.70	28.66	2.01
649.38	29.08	0.16	648.91	24.74	-7.60	647.97	27.94	-1.45	649.70	27.81	1.45
652.39	28.72	0.12	651.92	25.02	-7.00	650.97	26.96	-2.11	652.70	28.15	2.11
655.38	29.79	1.81	654.91	25.09	-6.32	653.97	26.77	-1.68	655.70	27.11	1.68
658.39	29.38	1.01	657.92	25.02	-6.78	656.97	27.67	-1.17	658.70	26.99	1.17
661.38	29.39	1.22	660.91	24.47	-7.13	659.97	25.94	-2.70	661.70	28.32	2.70
664.39	29.67	2.18	663.92	24.89	-6.03	662.97	25.19	-2.77	664.70	27.71	2.77
667.38	29.69	2.29	666.91	25.21	-5.61	665.97	25.53	-2.34	667.70	27.18	2.34
670.39	29.69	2.97	669.92	24.94	-5.20	668.97	25.13	-2.06	670.70	26.22	2.06
673.38	30.30	2.85	672.91	24.98	-5.89	671.97	25.61	-2.31	673.70	27.20	2.31
676.38	29.22	2.02	675.91	25.09	-5.53	674.97	25.07	-2.60	676.70	27.24	2.60
679.38	30.89	4.09	678.91	24.08	-6.14	677.97	24.64	-2.63	679.70	26.87	2.63
682.38	30.37	3.31	681.91	24.33	-6.16	680.97	25.07	-2.46	682.70	26.97	2.46
685.38	31.43	4.25	684.91	25.12	-5.48	683.97	24.99	-2.66	685.70	27.28	2.66
688.39	30.40	2.68	687.91	25.47	-5.68	686.97	26.18	-2.01	688.70	27.18	2.01
691.38	30.28	3.75	690.91	24.55	-5.40	689.97	24.18	-2.82	691.70	26.79	2.82
694.38	30.35	3.68	693.91	25.25	-4.85	692.97	24.02	-3.12	694.70	27.24	3.12
697.38	31.13	3.97	696.91	25.61	-4.98	695.97	25.15	-2.48	697.70	27.09	2.48
700.38	30.30	2.98	699.91	24.76	-5.98	698.97	25.05	-2.74	700.70	27.50	2.74
703.38	31.26	4.38	702.91	25.83	-4.47	701.97	25.03	-2.32	703.70	26.64	2.32
706.39	30.63	3.90	705.92	25.56	-4.60	704.97	24.74	-2.46	706.70	26.64	2.46
709.38	31.22	4.24	708.91	25.74	-4.67	707.97	25.07	-2.38	709.70	26.81	2.38
712.39	31.47	4.48	711.92	25.63	-4.79	710.97	25.07	-2.39	712.70	26.83	2.39
715.38	31.76	5.26	714.91	26.54	-3.38	713.97	24.22	-2.75	715.70	26.69	2.75
718.39	31.80	5.60	717.92	25.81	-3.81	716.97	23.66	-3.01	718.70	26.65	3.01
721.38	31.55	4.95	720.91	26.05	-3.97	719.97	24.34	-2.73	721.70	26.77	2.73
724.39	31.33	4.38	723.92	26.01	-4.36	722.97	25.25	-2.17	724.70	26.56	2.17
727.38	32.54	5.60	726.91	25.76	-4.61	725.97	24.56	-2.85	727.70	27.24	2.85
730.39	31.43	4.17	729.92	25.47	-5.22	728.97	25.39	-2.34	730.70	27.05	2.34
733.38	32.55	6.45	732.91	26.06	-3.47	731.97	23.60	-2.97	733.70	26.52	2.97
736.39	31.69	4.80	735.92	25.41	-4.90	734.97	24.88	-2.48	736.70	26.81	2.48
739.38	31.96	4.60	738.91	25.50	-5.28	737.97	24.68	-3.15	739.70	27.95	3.15
742.39	32.66	6.38	741.92	26.03	-3.68	740.97	24.26	-2.49	742.70	26.22	2.49
745.38	32.20	5.25	744.91	25.56	-4.82	743.97	24.34	-3.08	745.70	27.48	3.08
748.39	31.40	4.55	747.92	26.34	-3.93	746.97	25.03	-2.29	748.70	26.58	2.29
751.38	32.29	5.61	750.91	25.96	-4.15	749.97	24.10	-3.05	751.70	27.18	3.05
754.39	32.48	5.52	753.92	26.54	-3.84	752.97	24.84	-2.59	754.70	26.99	2.59
757.38	31.87	5.18	756.91	26.63	-3.49	755.97	24.18	-2.98	757.70	27.12	2.98
760.39	32.31	6.28	759.92	26.12	-3.33	758.97	24.54	-1.96	760.70	25.43	1.96
763.38	32.13	5.66	762.91	26.65	-3.25	761.97	24.26	-2.68	763.70	26.60	2.68
766.39	32.06	5.02	765.91	25.81	-4.66	764.97	24.97	-2.54	766.70	27.03	2.54
769.38	32.57	5.75	768.91	26.63	-3.62	767.97	24.08	-3.21	769.70	27.48	3.21
772.39	32.15	5.57	771.92	26.55	-3.45	770.97	24.28	-2.77	772.70	26.79	2.77
775.38	32.48	5.68	774.91	26.55	-3.68	773.97	24.88	-2.39	775.70	26.64	2.39
778.38	33.10	6.66	777.92	26.77	-3.09	776.97	24.06	-2.85	778.70	26.73	2.85
781.38	32.33	5.73	780.91	25.79	-4.23	779.97	24.38	-2.69	781.69	26.73	2.69
784.38	33.28	5.88	783.91	27.16	-3.66	782.97	24.86	-3.01	784.70	27.85	3.01
787.38	33.12	6.13	786.91	26.57	-3.85	785.97	24.95	-2.51	787.70	26.95	2.51
790.39	31.87	4.95	789.92	26.45	-3.90	788.97	24.62	-2.77	790.70	27.14	2.77
793.38	32.13	5.11	792.91	26.03	-4.42	791.97	24.78	-2.71	793.70	27.18	2.71
796.39	32.87	5.84	795.92	25.61	-4.85	794.97	25.13	-2.37	796.70	26.85	2.37
799.38	32.10	5.58	798.91	26.68	-3.27	797.97	24.52	-2.47	799.70	26.44	2.47
802.38	32.55	5.48	801.91	26.70	-3.79	800.97	24.30	-3.24	802.70	27.75	3.24
805.38	33.19	6.09	804.91	26.30	-4.22	803.97	24.95	-2.62	805.70	27.16	2.62
808.39	32.73	5.63	807.92	27.39	-3.14	806.97	25.05	-2.52	808.70	27.07	2.52
811.38	32.06	5.08	810.91	26.39	-4.02	809.97	25.03	-2.42	811.70	26.85	2.42
814.39	32.40	5.52	813.92	26.55	-3.75	812.97	25.17	-2.18	814.70	26.50	2.18
817.38	32.78	5.99	816.91	25.38	-4.83	815.97	24.93	-2.33	817.70	26.56	2.33
820.39	32.26	4.67	819.92	26.59	-4.43	818.97	25.29	-2.77	820.70	27.81	2.77
823.38	31.98	4.77	822.91	26.66	-3.98	821.97	25.37	-2.31	823.70	26.97	2.31
826.39	33.42	5.84	825.92	26.74	-4.27	824.97	25.37	-2.68	826.70	27.71	2.68
829.38	32.55	5.15	828.91	25.97	-4.85	827.97	24.78	-3.09	829.70	27.93	3.09
832.39	32.96	6.40	831.92	26.86	-3.12	830.97	23.92	-3.11	832.70	27.11	3.11
835.38	32.92	5.16	834.91	27.47	-3.72	833.97	24.78	-3.45	835.70	28.66	3.45
838.39	33.58	6.17	837.92	26.17	-4.67	836.97	25.03	-2.85	838.70	27.71	2.85
841.38	32.84	5.39	840.91	27.19	-3.68	839.97	25.27	-2.65	841.70	27.54	2.65
844.39	32.92	5.34	843.92	28.12	-2.88	842.97	25.65	-2.40	844.70	27.42	2.40
847.38	32.82	5.77	846.91	26.75	-3.73	845.97	24.97	-2.55	847.70	27.05	2.55
850.39	33.84	5.96	849.92	27.27	-4.04	848.97	25.63	-2.72	850.70	28.05	2.72
853.38	33.33	6.43	852.91	26.85	-3.48	851.97	24.60	-2.77	853.70	27.12	2.77
856.39	32.55	5.05	855.92	27.45	-3.47	854.97	25.63	-2.34	856.70	27.28	2.34
859.38	32.98	5.45	858.91	26.85	-4.11	857.97	25.21	-2.79	859.70	27.77	2.79
862.38	32.91	5.23	861.91	27.32	-3.79	860.97	25.47	-2.68	862.70	27.81	2.68
865.38	33.42	6.70	864.91	27.58	-2.57	863.97	24.74	-2.45	865.70	26.62	2.45
868.38	32.48	4.72	867.91	27.94	-3.25	866.97	25.43	-2.80	868.70	28.01	2.80
871.38	33.54	5.92	870.91	27.25	-3.80	869.97	25.21	-2.88	871.70	27.95	2.88
874.38	32.71	4.77	873.91	27.19	-4.18	872.97	26.30	-2.11	874.70	27.50	2.11
877.38	32.70	4.49	876.91	27.30	-4.34	875.97	26.57	-2.11	877.70	27.77	2.11
880.39	32.47	4.56	879.92	26.65	-4.68	878.97	25.78	-2.60	880.70	27.95	2.60
883.38	33.24	5.84	882.91	27.59	-3.23	881.97	25.31	-2.56	883.69	27.40	2.56
886.38	32.66	4.66	885.91	27.72	-3.70	884.97	25.21	-3.26	886.70	28.70	3.26
889.38	32.36	4.85	888.91	28.11	-2.83	887.97	25.27	-2.71	889.70	27.67	2.71
892.39	33.28	5.81	891.92	27.50	-3.39	890.97	25.47	-2.47	892.70	27.38	2.47
895.38	32.15	3.77	894.91	27.28	-4.53	893.97	26.22	-2.63	895.70	28.46	2.63
898.39	32.68	4.63	897.92	27.25	-4.22	896.97	25.69	-2.83	898.70	28.32	2.83
901.38	33.54	6.11	900.91	27.17	-3.68	899.97	25.35	-2.55	901.70	27.42	2.55
904.39	32.92	5.19	903.92	28.00	-3.16	902.97	25.61	-2.59	904.70	27.77	2.59
907.38	34.27	6.88	906.91	27.52	-3.30	905.97	25.67	-2.19	907.70	27.03	2.19
910.39	33.54	5.62	909.92	27.30	-4.05	908.97	25.69	-2.70	910.70	28.07	2.70
913.38	33.00	4.63	912.91	27.65	-4.15	911.97	26.16	-2.68	913.70	28.50	2.68
916.39	33.81	6.36	915.92	26.68	-4.19	914.97	24.50	-3.42	916.70	28.31	3.42
919.38	32.05	3.79	918.91	28.25	-3.44	917.97	26.12	-2.61	919.70	28.32	2.61
922.39	34.52	7.19	921.92	28.07	-2.68	920.97	24.80	-3.00	922.70	27.77	3.00
925.39	33.93	6.14	924.92	27.41	-3.81	923.97	25.67	-2.59	925.70	27.83	2.59
928.39	33.47	5.08	927.92	27.32	-4.50	926.97	26.45	-2.41	928.70	28.25	2.41
931.38	33.42	6.00	930.91	27.81	-3.04	929.97	25.01	-2.88	931.70	27.75	2.88
934.39	33.67	6.66	933.92	27.65	-2.79	932.97	24.44	-3.04	934.70	27.50	3.04
937.38	33.60	5.66	936.91	27.56	-3.81	935.97	26.26	-2.15	937.70	27.54	2.15
940.39	33.15	4.99	939.92	27.25	-4.33	938.97	26.61	-2.02	940.70	27.62	2.02
943.38	33.49	5.80	942.91	27.39	-3.73	941.97	25.88	-2.28	943.70	27.42	2.28
946.39	33.84	5.63	945.92	27.69	-3.95	944.97	26.02	-2.66	946.70	28.32	2.66
949.38	33.51	5.33	948.91	28.31	-3.29	947.97	25.65	-3.00	949.70	28.62	3.00
952.38	33.98	5.69	951.91	27.87	-3.85	950.97	25.76	-3.00	952.70	28.74	3.00
955.38	32.84	4.89	954.91	27.98	-3.39	953.97	25.76	-2.66	955.70	28.05	2.66
958.38	33.67	5.70	957.91	27.87	-3.53	956.97	25.69	-2.75	958.70	28.17	2.75
961.38	33.26	4.88	960.91	27.17	-4.64	959.97	26.20	-2.65	961.70	28.48	2.65
964.39	33.10	5.03	963.92	27.12	-4.37	962.97	26.26	-2.28	964.70	27.79	2.28
967.38	34.23	6.39	966.91	27.50	-3.77	965.97	25.65	-2.66	967.70	27.95	2.66
970.38	33.83	5.64	969.91	28.14	-3.47	968.97	25.69	-2.97	970.70	28.60	2.97
973.38	34.29	6.78	972.91	27.78	-3.15	971.97	24.72	-3.26	973.70	28.21	3.26
976.38	34.04	5.90	975.91	27.54	-4.03	974.97	25.86	-2.75	976.70	28.34	2.75
979.38	33.37	5.53	978.91	28.12	-3.15	977.97	25.29	-3.02	979.70	28.31	3.02
982.39	34.50	6.12	981.92	27.72	-4.09	980.97	26.71	-2.14	982.70	27.97	2.14
985.38	34.34	6.15	984.91	28.07	-3.54	983.97	26.63	-2.03	985.70	27.66	2.03
988.39	33.22	5.38	987.92	27.96	-3.31	986.97	25.67	-2.64	988.70	27.93	2.64
991.38	33.86	5.70	990.91	27.67	-3.92	989.97	25.82	-2.81	991.70	28.42	2.81
994.39	33.07	4.32	993.92	28.05	-4.12	992.97	26.67	-2.55	994.70	28.74	2.55
997.38	33.45	5.06	996.91	28.01	-3.81	995.97	26.71	-2.15	997.70	27.99	2.15
1000.39	34.41	5.76	999.92	28.45	-3.62	998.97	26.63	-2.49	1000.70	28.58	2.49
1003.38	33.15	4.49	1002.91	28.25	-3.83	1001.97	26.85	-2.28	1003.70	28.38	2.28
1006.39	34.13	5.27	1005.92	28.40	-3.88	1004.97	26.77	-2.56	1006.70	28.86	2.56
1009.38	33.63	4.81	1008.91	27.54	-4.70	1007.97	26.51	-2.78	1009.70	29.04	2.78
1012.39	33.01	4.88	1011.92	27.59	-3.97	1010.97	26.51	-2.09	1012.70	27.67	2.09
1015.38	34.80	6.52	1014.91	28.36	-3.34	1013.97	26.16	-2.59	1015.70	28.31	2.59
1018.39	33.83	5.06	1017.92	28.31	-3.88	1016.97	26.59	-2.65	1018.70	28.86	2.65
1021.39	33.26	4.86	1020.92	28.55	-3.27	1019.97	26.39	-2.48	1021.70	28.32	2.48
1024.39	34.46	6.54	1023.92	27.85	-3.49	1022.97	25.33	-3.06	1024.70	28.42	3.06
1027.38	33.77	5.04	1026.91	27.34	-4.81	1025.97	26.22	-2.98	1027.70	29.15	2.98
1030.39	33.38	4.95	1029.92	28.44	-3.42	1028.97	26.16	-2.74	1030.70	28.62	2.74
1033.38	34.18	5.80	1032.91	28.47	-3.34	1031.97	26.37	-2.48	1033.70	28.31	2.48
1036.38	33.88	4.67	1035.91	28.45	-4.19	1034.97	26.71	-2.97	1036.70	29.63	2.97
1039.38	34.22	6.01	1038.91	27.58	-4.05	1037.97	26.12	-2.56	1039.70	28.21	2.56
1042.39	33.90	5.22	1041.92	27.67	-4.43	1040.97	26.47	-2.68	1042.70	28.80	2.68
1045.38	34.41	6.06	1044.91	28.11	-3.67	1043.97	26.14	-2.68	1045.70	28.48	2.68
1048.39	34.20	5.47	1047.92	28.05	-4.10	1046.97	26.49	-2.71	1048.70	28.88	2.71
1051.38	35.80	7.79	1050.91	28.73	-2.70	1049.97	26.10	-2.38	1051.70	27.83	2.38
1054.38	33.90	4.93	1053.91	28.47	-3.93	1052.97	26.67	-2.77	1054.70	29.19	2.77
1057.38	33.81	5.04	1056.91	28.51	-3.68	1055.97	26.43	-2.81	1057.70	29.02	2.81
1060.39	34.64	6.04	1059.92	27.65	-4.38	1058.97	26.30	-2.77	1060.70	28.82	2.77
1063.38	34.11	6.35	1062.91	27.98	-3.21	1061.97	25.65	-2.58	1063.70	27.79	2.58
1066.39	34.66	5.67	1065.92	28.44	-3.98	1064.97	26.92	-2.54	1066.70	28.98	2.54
1069.38	34.59	6.60	1068.91	28.56	-2.85	1067.97	25.86	-2.60	1069.70	28.03	2.60
1072.39	33.90	5.40	1071.92	28.78	-3.15	1070.97	25.82	-3.15	1072.70	29.10	3.15
1075.38	33.05	4.14	1074.91	28.47	-3.86	1073.97	26.59	-2.79	1075.70	29.14	2.79
1078.38	33.19	4.39	1077.91	28.33	-3.89	1076.97	26.43	-2.84	1078.70	29.08	2.84
1081.38	33.44	4.49	1080.91	28.31	-4.07	1079.97	27.08	-2.34	1081.70	28.74	2.34
1084.39	33.26	4.47	1083.92	29.26	-2.96	1082.97	27.08	-2.18	1084.70	28.42	2.18
1087.38	34.07	5.48	1086.91	28.00	-4.02	1085.97	26.22	-2.84	1087.70	28.88	2.84
1090.39	35.03	6.07	1089.92	28.53	-3.85	1088.97	27.39	-2.04	1090.70	28.44	2.04
1093.38	33.97	4.67	1092.91	28.53	-4.19	1091.97	27.69	-2.08	1093.70	28.82	2.08
1096.39	34.14	5.18	1095.92	29.08	-3.31	1094.97	26.55	-2.88	1096.70	29.29	2.88
1099.38	34.89	6.27	1098.91	28.66	-3.39	1097.97	26.16	-2.93	1099.70	29.00	2.93
1102.39	33.58	4.35	1101.92	28.22	-4.43	1100.97	26.98	-2.72	1102.70	29.39	2.72
1105.38	33.88	5.52	1104.91	28.27	-3.52	1103.97	26.12	-2.71	1105.70	28.52	2.71
1108.39	34.06	5.69	1107.92	28.42	-3.38	1106.97	26.02	-2.82	1108.70	28.64	2.82
1111.38	33.49	4.69	1110.91	28.51	-3.71	1109.97	26.34	-2.93	1111.70	29.17	2.93
1114.39	33.97	5.25	1113.92	28.69	-3.45	1112.97	26.65	-2.54	1114.70	28.70	2.54
1117.38	34.91	6.15	1116.91	28.88	-3.30	1115.97	26.53	-2.70	1117.70	28.90	2.70
1120.39	34.43	5.37	1119.92	28.60	-3.88	1118.97	26.14	-3.39	1120.70	29.89	3.39
1123.38	35.17	6.32	1122.91	28.99	-3.28	1121.97	26.75	-2.57	1123.70	28.86	2.57
1126.38	33.91	5.10	1125.91	28.97	-3.26	1124.97	26.39	-2.89	1126.70	29.14	2.89
1129.38	34.57	5.30	1128.91	28.38	-4.32	1127.97	26.47	-3.27	1129.70	29.99	3.27
1132.38	34.46	5.37	1131.91	28.34	-4.18	1130.97	26.59	-2.97	1132.70	29.51	2.97
1135.38	34.68	5.71	1134.91	27.43	-4.97	1133.97	26.57	-2.87	1135.70	29.29	2.87
1138.39	34.09	5.16	1137.92	28.64	-3.71	1136.97	26.67	-2.73	1138.70	29.10	2.73
1141.38	34.68	5.98	1140.91	28.80	-3.33	1139.97	26.24	-2.93	1141.70	29.08	2.93
1144.39	34.41	5.48	1143.92	29.21	-3.14	1142.97	26.69	-2.71	1144.70	29.08	2.71
1147.38	34.04	5.09	1146.91	28.88	-3.49	1145.97	26.69	-2.73	1147.70	29.12	2.73
1150.38	34.43	5.06	1149.92	29.30	-3.50	1148.97	26.77	-3.07	1150.70	29.89	3.07
1153.38	34.27	4.55	1152.91	29.06	-4.08	1151.97	27.28	-2.91	1153.70	30.07	2.91
1156.39	35.14	5.44	1155.92	28.44	-4.68	1154.97	27.32	-2.85	1156.70	29.99	2.85
1159.38	35.39	6.28	1158.91	28.71	-3.83	1157.97	27.10	-2.48	1159.70	29.04	2.48
1162.38	34.46	5.48	1161.91	28.55	-3.85	1160.97	26.79	-2.66	1162.70	29.08	2.66
1165.38	34.16	4.80	1164.91	28.88	-3.90	1163.97	27.20	-2.63	1165.70	29.43	2.63
1168.39	34.87	5.77	1167.92	29.23	-3.30	1166.97	27.12	-2.45	1168.70	29.00	2.45
1171.38	34.96	5.74	1170.91	28.95	-3.70	1169.97	26.53	-3.16	1171.70	29.83	3.16
1174.39	34.11	4.94	1173.92	29.39	-3.21	1172.97	26.85	-2.79	1174.70	29.41	2.79
1177.38	34.11	4.54	1176.91	28.42	-4.58	1175.97	27.65	-2.39	1177.70	29.41	2.39
1180.39	34.53	5.13	1179.92	29.21	-3.61	1178.97	27.59	-2.28	1180.70	29.12	2.28
1183.38	34.53	5.32	1182.91	28.38	-4.26	1181.97	26.63	-3.05	1183.70	29.71	3.05
1186.39	34.09	5.28	1185.92	29.37	-2.86	1184.97	26.51	-2.77	1186.70	29.02	2.77
1189.38	36.17	7.41	1188.91	28.44	-3.74	1187.97	26.81	-2.42	1189.70	28.62	2.42
1192.39	34.52	4.68	1191.92	28.40	-4.87	1190.97	27.51	-2.80	1192.70	30.09	2.80
1195.38	35.00	5.65	1194.91	28.00	-4.77	1193.97	27.08	-2.74	1195.70	29.53	2.74
1198.39	34.66	4.84	1197.92	29.48	-3.76	1196.97	26.92	-3.37	1198.70	30.63	3.37
1201.38	33.72	4.36	1200.91	28.80	-3.99	1199.97	26.75	-3.08	1201.70	29.89	3.08
1204.39	35.19	5.99	1203.92	29.34	-3.28	1202.97	27.49	-2.18	1204.70	28.82	2.18
1207.38	34.87	5.64	1206.91	29.02	-3.63	1205.97	26.22	-3.48	1207.70	30.15	3.48
1210.39	33.42	4.78	1209.92	28.60	-3.46	1208.97	26.63	-2.48	1210.70	28.56	2.48
1213.38	35.28	6.27	1212.91	28.82	-3.61	1211.97	26.30	-3.18	1213.69	29.63	3.18
1216.38	34.02	4.12	1215.91	28.93	-4.40	1214.97	28.27	-2.10	1216.70	29.45	2.10
1219.38	35.19	5.71	1218.91	29.12	-3.79	1217.97	27.51	-2.44	1219.69	29.37	2.44
1222.38	34.80	5.81	1221.91	29.32	-3.10	1220.97	26.49	-2.97	1222.70	29.41	2.97
