# Supplementary material for: Noise-precision tradeoff in predicting combinations of mutations and drugs
Source: PLoS Comput Biol. 2019 May 22;15(5):e1006956. doi: 10.1371/journal.pcbi.1006956 (PMC6548401; doi:10.1371/journal.pcbi.1006956)
Supplement: S1 Data — A zip file containing all datasets used in this paper. (ZIP) [file pcbi.1006956.s002.zip › calcium/calcium_double_RAW264.7/2MA_500_uM_GMF_10_pM_RW_ECC040315B.txt]

Tab-delimted data for ligand pair 2-Methyl-thio-ATP / Granulocyte macrophage colony stimulating factor
Celltype = RAW 264.7
ExperimentID = ECC040315B
t in seconds, Ca++ concentrations in nM
Adj Ca++ is the change in Ca++ concentration due to ligand

ECC040315B03	2MA 500 uM	GMF 10 pM	sim
ECC040315B02	2MA 500 uM	HBSS-BSA n/a 	lig1_only
ECC040315B07	2MA 500 uM	HBSS-BSA n/a 	lig1_only
ECC040315B01	HBSS-BSA n/a 	HBSS-BSA n/a 	con
ECC040315B12	HBSS-BSA n/a 	HBSS-BSA n/a 	con

t(ECC040315B03)	Ca++(ECC040315B03)	Adj Ca++(ECC040315B03)	t(ECC040315B02)	Ca++(ECC040315B02)	Adj Ca++(ECC040315B02)	t(ECC040315B07)	Ca++(ECC040315B07)	Adj Ca++(ECC040315B07)	t(ECC040315B01)	Ca++(ECC040315B01)	Adj Ca++(ECC040315B01)	t(ECC040315B12)	Ca++(ECC040315B12)	Adj Ca++(ECC040315B12)
-184.68	6.60	1.82	-184.83	20.58	0.95	-184.04	6.52	3.69	-185.00	7.90	-0.94	-183.25	42.85	0.94
-181.76	7.45	2.25	-181.92	20.67	0.62	-181.13	6.14	2.89	-182.08	9.41	0.15	-180.33	42.18	-0.15
-178.76	6.87	2.11	-178.92	21.03	1.42	-178.13	5.66	2.85	-179.08	9.61	0.79	-177.34	41.10	-0.79
-175.76	7.89	2.30	-175.92	22.26	1.82	-175.10	6.21	2.57	-176.08	10.02	0.37	-174.31	42.35	-0.37
-172.76	7.82	2.13	-172.92	23.18	2.64	-172.13	6.26	2.52	-173.08	9.80	0.05	-171.34	42.77	-0.05
-169.76	7.82	2.85	-169.92	22.99	3.16	-169.13	6.28	3.25	-170.08	10.87	1.83	-168.33	40.27	-1.83
-166.76	8.52	2.54	-166.92	23.18	2.34	-166.13	5.88	1.84	-167.08	10.27	0.22	-165.33	42.89	-0.22
-163.76	8.26	0.92	-163.92	23.02	0.82	-163.13	6.45	1.05	-164.08	11.73	0.32	-162.34	44.15	-0.32
-160.76	8.31	1.64	-160.92	23.13	1.60	-160.10	7.25	2.52	-161.08	10.60	-0.14	-159.30	43.94	0.14
-157.76	8.62	1.83	-157.92	23.09	1.44	-157.13	6.42	1.57	-158.08	10.38	-0.48	-156.34	44.40	0.48
-154.76	8.21	1.46	-154.92	23.18	1.58	-154.13	7.06	2.26	-155.08	11.13	0.32	-153.34	43.56	-0.32
-151.76	8.81	2.35	-151.92	24.09	2.78	-151.13	6.59	2.08	-152.08	11.34	0.82	-150.33	42.77	-0.82
-148.76	8.52	2.06	-148.92	23.70	2.39	-148.13	6.75	2.24	-149.08	11.05	0.53	-147.34	43.06	-0.53
-145.76	9.10	2.10	-145.92	23.23	1.37	-145.10	6.44	1.38	-146.08	12.68	1.61	-144.31	42.52	-1.61
-142.76	8.37	1.41	-142.92	22.86	1.05	-142.13	6.19	1.18	-143.08	11.67	0.65	-141.34	43.44	-0.65
-139.76	9.05	1.46	-139.92	22.92	0.47	-139.13	6.59	0.94	-140.08	11.56	-0.10	-138.34	44.82	0.10
-136.76	8.31	0.28	-136.92	22.60	-0.29	-136.13	6.99	0.90	-137.08	11.34	-0.76	-135.33	45.92	0.76
-133.76	8.13	1.02	-133.92	23.47	1.50	-133.13	7.29	2.12	-134.08	11.98	0.80	-132.34	43.44	-0.80
-130.77	8.89	1.89	-130.92	22.85	0.99	-130.10	6.96	1.90	-131.08	12.22	1.15	-129.31	42.98	-1.15
-127.76	10.02	2.75	-127.92	22.50	0.37	-127.13	6.64	1.31	-128.08	12.22	0.88	-126.33	43.52	-0.88
-124.76	8.37	0.91	-124.92	23.42	1.10	-124.13	7.16	1.64	-125.08	12.64	1.11	-123.34	43.48	-1.11
-121.76	9.25	2.12	-121.92	22.34	0.36	-121.13	7.43	2.25	-122.08	11.64	0.45	-120.33	43.81	-0.45
-118.77	9.20	0.03	-118.92	23.44	-0.59	-118.13	7.08	-0.15	-119.08	13.36	0.12	-117.34	46.18	-0.12
-115.77	8.67	0.41	-115.92	23.02	-0.10	-115.10	7.10	0.78	-116.08	12.81	0.48	-114.31	44.91	-0.48
-112.77	8.86	0.58	-112.92	22.88	-0.26	-112.13	6.89	0.55	-113.08	12.94	0.59	-111.34	44.82	-0.59
-109.76	9.58	2.42	-109.92	22.34	0.33	-109.13	7.18	1.97	-110.08	12.62	1.40	-108.34	42.89	-1.40
-106.76	8.71	0.30	-106.92	23.06	-0.21	-106.13	6.97	0.50	-107.08	12.73	0.25	-105.34	45.29	-0.25
-103.76	9.08	0.87	-103.92	22.97	-0.09	-103.13	7.60	1.34	-104.08	11.94	-0.33	-102.34	45.67	0.33
-100.76	8.67	0.56	-100.92	23.89	0.93	-100.10	7.77	1.61	-101.08	12.75	0.58	-99.31	44.66	-0.58
-97.76	9.46	1.68	-97.92	24.02	1.38	-97.13	7.36	1.52	-98.08	12.90	1.05	-96.33	43.86	-1.05
-94.76	9.49	1.57	-94.92	22.74	-0.03	-94.13	7.43	1.46	-95.08	13.34	1.36	-93.34	43.69	-1.36
-91.76	9.44	0.92	-91.92	24.26	0.88	-91.13	7.76	1.18	-92.08	12.70	0.11	-90.34	45.54	-0.11
-88.76	9.42	1.00	-88.92	23.47	0.19	-88.13	7.81	1.33	-89.08	13.64	1.15	-87.34	44.40	-1.15
-85.76	9.48	0.92	-85.92	23.23	-0.18	-85.10	7.70	1.09	-86.08	12.64	0.02	-84.31	45.67	-0.02
-82.76	9.20	0.68	-82.92	23.95	0.58	-82.13	7.39	0.82	-83.08	12.90	0.32	-81.34	45.33	-0.32
-79.76	9.84	1.90	-79.92	23.98	1.19	-79.13	7.79	1.80	-80.08	12.62	0.62	-78.34	44.45	-0.62
-76.76	9.18	1.26	-76.92	24.09	1.31	-76.13	7.93	1.95	-77.08	12.47	0.48	-75.34	44.57	-0.48
-73.76	9.27	0.67	-73.92	23.47	0.01	-73.13	7.91	1.25	-74.08	12.90	0.23	-72.33	45.50	-0.23
-70.76	9.60	0.98	-70.92	23.86	0.38	-70.10	7.46	0.78	-71.08	12.94	0.25	-69.31	45.50	-0.25
-67.76	9.65	0.78	-67.92	24.05	0.33	-67.13	7.03	0.11	-68.08	13.09	0.16	-66.34	45.84	-0.16
-64.76	10.21	1.54	-64.92	24.00	0.47	-64.13	7.97	1.24	-65.08	13.00	0.26	-63.34	45.54	-0.26
-61.76	9.97	0.45	-61.92	24.61	0.24	-61.13	7.88	0.31	-62.08	14.14	0.56	-60.34	46.09	-0.56
-58.76	10.18	0.49	-58.92	24.79	0.24	-58.13	8.35	0.60	-59.08	14.06	0.30	-57.34	46.52	-0.30
-55.76	9.94	0.10	-55.92	23.88	-0.81	-55.10	8.09	0.20	-56.08	14.01	0.11	-54.31	46.86	-0.11
-52.77	9.77	0.67	-52.92	24.44	0.49	-52.13	7.43	0.28	-53.08	13.93	0.77	-51.34	45.46	-0.77
-49.77	10.14	0.82	-49.92	24.93	0.76	-49.13	8.42	1.05	-50.08	13.23	-0.15	-48.34	46.60	0.15
-46.76	9.85	0.15	-46.92	24.05	-0.51	-46.13	7.81	0.05	-47.08	14.08	0.31	-45.34	46.52	-0.31
-43.76	9.53	-0.67	-43.92	24.58	-0.47	-43.13	7.44	-0.81	-44.08	14.18	-0.08	-42.33	47.41	0.08
-40.76	9.84	-0.44	-40.92	25.61	0.48	-40.10	9.14	0.81	-41.08	15.06	0.72	-39.31	46.69	-0.72
-37.77	10.30	-0.17	-37.92	25.19	-0.13	-37.13	8.46	-0.06	-38.08	15.06	0.53	-36.34	47.07	-0.53
-34.76	10.23	-0.20	-34.92	24.82	-0.47	-34.13	8.11	-0.38	-35.08	14.39	-0.11	-33.34	47.67	0.11
-31.77	10.73	0.15	-31.92	25.72	0.29	-31.13	8.09	-0.54	-32.08	14.29	-0.35	-30.34	48.06	0.35
-28.77	10.61	0.23	-28.92	25.02	-0.22	-28.13	8.75	0.31	-29.08	13.95	-0.50	-27.34	48.01	0.50
-25.77	11.09	0.19	-25.92	25.70	-0.06	-25.10	9.05	0.09	-26.08	14.73	-0.24	-24.31	48.27	0.24
-22.76	10.04	-0.06	-22.92	25.63	0.68	-22.13	9.17	1.02	-23.08	14.27	0.11	-21.34	47.12	-0.11
-19.76	10.44	0.22	-19.92	25.49	0.42	-19.13	8.79	0.52	-20.08	14.22	-0.06	-18.34	47.41	0.06
-16.77	10.88	-0.09	-16.92	25.33	-0.49	-16.13	9.19	0.17	-17.08	14.69	-0.34	-15.34	48.44	0.34
-13.77	10.38	-1.47	-13.92	25.46	-1.25	-13.13	8.26	-1.65	-14.08	15.25	-0.67	-12.34	49.65	0.67
-10.77	11.52	0.94	-10.92	26.59	1.15	-10.10	9.00	0.36	-11.08	14.43	-0.22	-9.31	47.93	0.22
-7.77	11.68	1.02	-7.92	26.00	0.49	-7.13	8.47	-0.24	-8.08	15.10	0.38	-6.34	47.41	-0.38
4.32	53.97	33.10	4.16	53.36	17.63	4.95	34.47	15.54	4.00	18.67	-6.27	5.73	64.27	6.27
7.30	55.54	36.92	7.14	59.20	25.73	7.95	41.05	24.38	6.98	20.20	-2.48	8.73	58.23	2.48
10.30	43.04	26.01	10.14	52.68	20.80	10.93	37.41	22.33	9.98	19.12	-1.97	11.71	56.13	1.97
13.33	39.23	25.13	13.17	53.00	24.05	13.96	36.75	24.60	13.01	17.53	-0.63	14.74	51.86	0.63
16.30	38.89	25.24	16.14	50.79	22.29	16.93	38.10	26.40	15.98	17.20	-0.51	17.71	51.29	0.51
19.30	40.26	27.30	19.14	49.03	21.21	19.93	36.97	25.95	18.98	17.00	-0.03	20.71	50.12	0.03
22.30	38.70	25.98	22.14	47.84	20.26	22.95	37.35	26.57	21.98	16.73	-0.06	23.73	49.91	0.06
25.30	37.93	25.10	25.14	46.37	18.68	25.93	35.09	24.20	24.98	17.43	0.53	26.71	49.43	-0.53
28.33	37.87	25.35	28.17	45.75	18.37	28.96	34.27	23.69	28.01	16.33	-0.26	29.74	49.91	0.26
31.30	34.55	21.32	31.14	44.01	15.93	31.93	34.45	23.17	30.98	17.66	0.37	32.71	49.99	-0.37
34.30	35.12	21.51	34.14	44.03	15.56	34.93	33.36	21.69	33.98	17.00	-0.68	35.71	51.42	0.68
37.29	33.53	20.96	37.14	43.61	16.18	37.95	35.63	25.00	36.98	15.83	-0.81	38.73	50.51	0.81
40.30	33.11	20.19	40.14	42.10	14.32	40.93	31.69	20.71	39.98	16.35	-0.64	41.71	50.69	0.64
43.32	33.13	20.44	43.17	43.17	15.62	43.95	31.61	20.86	43.01	16.33	-0.43	44.74	50.25	0.43
46.29	32.42	19.34	46.14	41.95	14.01	46.92	31.12	19.98	45.98	16.85	-0.30	47.71	50.51	0.30
49.30	31.62	18.71	49.14	42.02	14.25	49.93	30.98	20.01	48.98	16.46	-0.52	50.71	50.56	0.52
52.29	33.15	18.71	52.14	41.30	12.00	52.95	32.83	20.33	51.98	16.60	-1.91	53.73	53.48	1.91
55.30	31.41	18.08	55.14	41.05	12.87	55.93	28.94	17.56	54.98	16.25	-1.14	56.71	51.60	1.14
58.33	30.28	15.52	58.17	40.62	11.00	58.95	29.97	17.15	58.01	16.98	-1.85	59.74	53.74	1.85
61.29	31.06	16.70	61.14	39.41	10.20	61.92	28.46	16.05	60.98	16.83	-1.59	62.71	53.08	1.59
64.29	31.12	17.01	64.14	40.88	11.91	64.92	28.71	16.54	63.98	17.47	-0.71	65.71	51.95	0.71
67.29	29.98	16.39	67.14	39.71	11.26	67.95	28.71	17.06	66.98	16.52	-1.14	68.73	51.86	1.14
70.29	30.34	15.53	70.14	40.35	10.68	70.92	28.90	16.03	69.98	17.91	-0.97	71.71	52.91	0.97
73.32	30.89	15.57	73.16	39.58	9.41	73.95	28.27	14.90	73.01	17.78	-1.60	74.74	54.05	1.60
76.30	29.36	14.05	76.14	39.43	9.27	76.93	28.09	14.73	75.98	17.06	-2.31	77.71	54.75	2.31
79.29	29.66	14.99	79.14	39.79	10.27	79.92	27.48	14.76	78.98	17.45	-1.28	80.71	53.08	1.28
82.29	29.26	12.76	82.14	39.35	8.00	82.95	28.07	13.52	81.98	17.93	-2.63	83.73	56.26	2.63
85.29	30.04	14.16	85.14	39.94	9.21	85.92	27.76	13.83	84.98	18.24	-1.70	86.71	54.71	1.70
88.32	29.13	14.50	88.16	40.71	11.22	88.95	26.50	13.81	88.01	18.30	-0.40	89.74	52.16	0.40
91.29	28.77	13.50	91.14	38.62	8.50	91.93	25.93	12.61	90.98	17.99	-1.34	92.71	53.74	1.34
94.30	28.60	12.28	94.14	39.18	8.00	94.93	26.56	12.18	93.98	18.07	-2.32	95.71	55.77	2.32
97.30	28.17	12.60	97.14	38.98	8.56	97.95	27.09	13.47	96.98	18.24	-1.39	98.73	54.09	1.39
100.30	27.82	11.86	100.14	39.92	9.11	100.93	26.90	12.89	99.98	17.25	-2.77	101.71	55.86	2.77
103.33	28.64	12.67	103.17	37.81	6.99	103.96	26.14	12.12	103.02	17.84	-2.19	104.74	55.29	2.19
106.29	27.57	10.90	106.14	38.32	6.80	106.92	26.38	11.66	105.98	17.33	-3.40	107.70	57.20	3.40
109.30	28.40	11.92	109.14	38.00	6.66	109.93	25.22	10.68	108.98	18.79	-1.76	110.71	55.37	1.76
112.30	28.32	10.24	112.14	38.69	5.76	112.95	27.90	11.77	111.98	17.95	-4.19	113.73	59.40	4.19
115.30	29.74	12.22	115.14	40.45	8.07	115.93	26.94	11.36	114.98	19.22	-2.37	116.71	57.02	2.37
118.33	29.45	12.91	118.17	40.16	8.77	118.96	25.51	10.92	118.02	18.23	-2.37	119.74	56.04	2.37
121.30	27.83	12.42	121.14	38.24	7.97	121.93	25.64	12.17	120.98	16.38	-3.10	122.71	55.64	3.10
124.29	27.44	10.55	124.14	39.88	8.14	124.93	25.77	10.83	123.98	17.95	-3.00	125.71	57.02	3.00
127.29	27.57	10.90	127.14	37.98	6.46	127.95	26.00	11.28	126.98	18.54	-2.19	128.73	55.99	2.19
130.30	27.59	10.93	130.14	38.66	7.14	130.93	25.81	11.09	129.98	18.61	-2.12	131.71	55.91	2.12
133.33	26.88	10.44	133.17	38.11	6.81	133.96	24.90	10.40	133.02	18.17	-2.34	134.74	55.91	2.34
136.30	27.27	11.02	136.14	37.57	6.47	136.92	24.78	10.48	135.98	18.40	-1.91	137.71	55.29	1.91
139.30	28.00	11.48	139.14	38.17	6.80	139.93	24.69	10.12	138.98	18.15	-2.43	140.71	56.08	2.43
142.30	27.83	10.52	142.14	37.96	5.80	142.95	26.02	10.66	141.98	18.79	-2.58	143.73	57.02	2.58
145.30	26.56	9.27	145.14	38.34	6.20	145.93	23.76	8.42	144.98	18.44	-2.91	146.71	57.33	2.91
148.33	26.55	9.47	148.17	38.66	6.72	148.96	23.69	8.55	148.01	19.28	-1.87	149.74	56.08	1.87
151.29	27.70	10.67	151.14	37.50	5.61	151.92	24.94	9.85	150.98	18.60	-2.50	152.71	56.66	2.50
154.29	26.60	9.72	154.14	37.46	5.72	154.92	23.89	8.95	153.98	18.61	-2.34	155.70	56.35	2.34
157.29	26.70	9.65	157.14	38.54	6.64	157.95	24.92	9.82	156.98	19.38	-1.73	158.73	55.91	1.73
160.30	26.73	8.90	160.14	38.41	5.72	160.93	23.61	7.72	159.98	20.20	-1.70	161.71	56.66	1.70
163.33	25.82	8.34	163.17	38.51	6.18	163.96	23.82	8.29	163.01	19.18	-2.36	164.74	56.97	2.36
166.29	27.24	9.23	166.14	38.09	5.22	166.93	23.67	7.60	165.98	19.75	-2.33	167.71	57.47	2.33
169.29	25.73	7.96	169.14	37.57	4.95	169.92	23.52	7.70	168.98	19.49	-2.34	170.71	57.24	2.34
172.29	26.45	8.25	172.14	37.20	4.14	172.95	24.27	8.01	171.98	19.73	-2.54	173.73	57.87	2.54
175.29	27.31	8.53	175.14	38.34	4.70	175.92	23.01	6.17	174.98	19.81	-3.04	176.71	58.95	3.04
178.33	26.55	8.26	178.17	37.74	4.60	178.95	22.95	6.61	178.01	19.77	-2.58	179.74	58.00	2.58
181.30	26.58	8.16	181.14	37.44	4.16	181.93	23.76	7.28	180.98	20.08	-2.41	182.71	57.96	2.41
184.30	25.38	6.63	184.14	37.66	4.05	184.93	23.48	6.67	183.98	20.34	-2.48	185.71	58.36	2.48
187.30	26.21	8.59	187.14	37.38	4.91	187.95	23.63	7.96	186.98	19.55	-2.13	188.73	56.88	2.13
190.29	26.32	7.35	190.14	37.61	3.78	190.93	22.48	5.45	189.98	19.61	-3.43	191.71	59.53	3.43
193.33	26.36	7.82	193.17	36.96	3.57	193.95	23.52	6.93	193.01	19.28	-3.32	194.74	58.99	3.32
196.29	25.75	6.40	196.14	37.33	3.13	196.93	23.69	6.29	195.98	19.91	-3.50	197.71	59.98	3.50
199.30	26.27	7.55	199.14	36.21	2.63	199.93	22.93	6.15	198.98	20.77	-2.02	200.71	57.87	2.02
202.30	26.56	8.14	202.14	37.07	3.79	202.95	24.54	8.06	201.98	20.22	-2.27	203.73	57.82	2.27
205.30	26.34	6.45	205.14	37.52	2.78	205.93	22.73	4.79	204.98	20.85	-3.10	206.71	60.12	3.10
208.33	26.55	6.48	208.17	37.16	2.23	208.96	23.12	4.99	208.02	20.50	-3.64	209.74	60.84	3.64
211.30	26.21	7.29	211.14	37.98	4.21	211.93	23.40	6.43	210.98	19.95	-3.03	212.71	59.08	3.03
214.30	26.03	6.73	214.14	37.22	3.06	214.93	22.37	5.01	213.98	20.40	-2.97	215.71	59.40	2.97
217.30	26.34	6.27	217.14	37.53	2.60	217.95	23.76	5.63	216.98	20.59	-3.55	218.73	60.75	3.55
220.30	26.58	7.51	220.14	38.32	4.40	220.93	22.67	5.55	219.98	21.15	-1.98	221.71	58.18	1.98
223.33	26.21	7.61	223.17	36.73	3.28	223.96	22.73	6.08	223.02	19.53	-3.13	224.74	58.86	3.13
226.30	26.60	7.37	226.14	38.08	3.99	226.92	22.37	5.08	225.98	21.84	-1.46	227.71	57.82	1.46
229.30	26.06	5.96	229.14	38.43	3.48	229.93	22.95	4.80	228.98	21.23	-2.93	230.71	60.16	2.93
232.30	26.49	5.80	232.14	37.03	1.48	232.95	23.54	4.79	231.98	20.83	-3.93	233.73	61.75	3.93
235.30	25.78	5.54	235.14	37.80	2.71	235.92	23.03	4.74	234.98	21.05	-3.25	236.71	60.62	3.25
238.33	26.53	6.86	238.17	37.65	3.13	238.95	22.67	4.95	238.01	21.09	-2.64	239.74	59.44	2.64
241.30	25.88	6.67	241.14	37.80	3.73	241.92	22.30	5.03	240.98	20.99	-2.29	242.71	58.63	2.29
244.30	27.33	7.13	244.14	38.09	3.04	244.92	23.10	4.85	243.98	21.11	-3.15	245.71	60.48	3.15
247.30	26.14	5.74	247.14	37.53	2.27	247.95	24.01	5.55	246.98	20.61	-3.86	248.73	61.39	3.86
250.30	27.44	6.66	250.14	37.85	2.22	250.92	22.99	4.16	249.98	21.13	-3.71	251.71	61.62	3.71
253.33	25.95	5.45	253.17	37.03	1.67	253.95	23.23	4.67	253.01	21.40	-3.17	254.74	60.80	3.17
256.29	27.18	6.32	256.14	36.79	1.08	256.93	23.12	4.21	255.98	21.98	-2.94	257.71	60.93	2.94
259.29	27.65	5.56	259.14	38.73	1.78	259.92	24.22	4.07	258.98	23.03	-3.13	260.71	62.35	3.13
262.29	26.92	4.97	262.14	38.62	1.82	262.95	25.32	5.32	261.98	21.92	-4.09	263.73	63.17	4.09
265.29	27.18	7.35	265.14	37.76	3.07	265.92	22.71	4.82	264.98	21.28	-2.62	266.71	59.58	2.62
268.33	26.86	5.64	268.17	38.26	2.19	268.96	23.16	3.89	268.01	21.70	-3.58	269.74	61.93	3.58
271.30	25.82	5.38	271.14	37.81	2.52	271.92	23.33	4.84	270.98	21.68	-2.82	272.71	60.39	2.82
274.29	26.88	6.18	274.14	37.78	2.23	274.92	22.39	3.64	273.98	21.88	-2.88	275.70	60.71	2.88
277.29	27.95	6.82	277.14	37.61	1.62	277.95	23.67	4.48	276.98	22.12	-3.08	278.73	61.34	3.08
280.29	26.79	5.26	280.14	36.88	0.49	280.92	22.69	3.10	279.98	22.51	-3.09	281.71	61.75	3.09
283.33	26.38	5.36	283.17	37.03	1.15	283.96	23.46	4.38	283.01	22.85	-2.24	284.74	60.39	2.24
286.30	26.68	5.71	286.14	36.97	1.15	286.92	21.34	2.32	285.98	22.65	-2.38	287.71	60.48	2.38
289.30	26.94	5.39	289.14	37.70	1.29	289.92	22.90	3.29	288.98	22.14	-3.48	290.71	62.16	3.48
292.30	27.65	5.61	292.14	37.44	0.54	292.95	23.86	3.76	291.98	22.16	-3.95	293.73	63.12	3.95
295.30	26.34	3.84	295.14	37.31	-0.04	295.92	22.43	1.88	294.98	23.39	-3.17	296.71	62.80	3.17
298.33	26.79	5.37	298.17	38.04	1.77	298.95	22.88	3.41	298.01	22.91	-2.57	299.74	61.12	2.57
301.30	26.32	5.47	301.14	36.10	0.40	301.92	22.90	4.00	300.98	21.68	-3.23	302.71	61.21	3.23
304.30	26.83	6.07	304.14	37.76	2.15	304.92	22.80	3.99	303.98	22.37	-2.45	305.71	60.34	2.45
307.29	26.58	4.76	307.14	36.92	0.25	307.95	23.20	3.33	306.98	23.03	-2.85	308.73	61.80	2.85
310.30	27.20	5.41	310.14	37.76	1.11	310.92	22.69	2.84	309.98	23.03	-2.83	311.71	61.75	2.83
313.33	27.05	4.68	313.17	36.88	-0.35	313.95	23.20	2.77	313.01	23.37	-3.07	314.74	62.57	3.07
316.29	26.92	5.25	316.14	38.13	1.60	316.92	23.52	3.79	315.98	23.29	-2.45	317.70	61.25	2.45
319.30	27.35	5.29	319.14	38.02	1.10	319.92	23.57	3.45	318.98	22.97	-3.16	320.71	62.35	3.16
322.30	27.22	6.11	322.14	36.86	0.89	322.95	23.67	4.50	321.98	22.35	-2.83	323.73	61.07	2.83
325.29	27.44	4.86	325.14	38.69	1.26	325.92	23.03	2.40	324.98	23.55	-3.09	326.71	62.80	3.09
328.33	26.66	5.21	328.17	38.08	1.77	328.95	23.01	3.50	328.01	22.67	-2.85	329.74	61.43	2.85
331.29	26.43	4.99	331.14	37.66	1.37	331.92	23.05	3.56	330.98	22.59	-2.91	332.70	61.48	2.91
334.30	27.24	3.92	334.14	37.63	-0.55	334.92	22.61	1.23	333.98	23.61	-3.78	335.71	64.23	3.78
337.30	27.44	5.50	337.14	37.66	0.87	337.95	23.27	3.28	336.98	23.73	-2.27	338.73	61.34	2.27
340.29	27.52	4.15	340.14	37.44	-0.79	340.92	22.76	1.33	339.98	23.81	-3.63	341.71	64.13	3.63
343.32	26.47	4.38	343.16	38.13	1.19	343.95	23.18	3.04	343.01	23.21	-2.94	344.74	62.16	2.94
346.29	27.01	4.62	346.14	37.48	0.23	346.92	22.18	1.73	345.98	24.09	-2.37	347.71	61.89	2.37
349.29	27.09	4.40	349.14	38.11	0.57	349.92	22.20	1.46	348.98	23.31	-3.44	350.71	63.26	3.44
352.29	27.29	4.91	352.14	37.09	-0.15	352.95	24.03	3.59	351.98	23.61	-2.84	353.73	62.35	2.84
355.30	26.96	5.06	355.14	37.85	1.09	355.92	22.91	2.95	354.98	23.75	-2.22	356.71	61.25	2.22
358.32	28.06	5.29	358.16	37.37	-0.26	358.95	22.82	1.99	358.01	23.53	-3.31	359.74	63.21	3.31
361.29	27.67	5.45	361.14	37.93	0.85	361.92	22.75	2.47	360.98	22.93	-3.36	362.71	62.71	3.36
364.29	27.82	5.89	364.14	37.29	0.50	364.92	22.33	2.34	363.98	23.99	-2.01	365.70	61.07	2.01
367.29	27.74	5.47	367.14	37.37	0.24	367.95	23.71	3.38	366.98	23.85	-2.49	368.73	61.89	2.49
370.30	27.54	4.99	370.14	37.12	-0.29	370.92	23.31	2.70	369.98	24.05	-2.57	371.71	62.25	2.57
373.33	27.35	4.08	373.17	37.96	-0.16	373.95	23.88	2.56	373.01	24.29	-3.04	374.74	63.44	3.04
376.30	27.65	4.14	376.14	36.94	-1.42	376.92	22.82	1.26	375.98	23.75	-3.82	377.71	64.46	3.82
379.30	27.72	4.76	379.14	38.30	0.49	379.92	22.73	1.72	378.98	24.99	-2.03	380.71	62.12	2.03
382.30	27.46	4.06	382.14	37.50	-0.76	382.95	23.31	1.85	381.98	25.01	-2.46	383.73	62.99	2.46
385.30	27.98	5.30	385.14	38.68	1.14	385.92	23.05	2.31	384.98	24.67	-2.08	386.71	61.89	2.08
388.33	28.45	3.96	388.17	37.74	-1.60	388.95	22.93	0.39	388.01	24.19	-4.36	389.74	65.98	4.36
391.30	28.47	5.90	391.14	38.15	0.73	391.92	23.89	3.27	390.98	23.89	-2.74	392.71	62.44	2.74
394.30	27.25	4.71	394.14	37.31	-0.09	394.92	22.50	1.90	393.98	24.21	-2.40	395.71	62.07	2.40
397.29	28.23	4.27	397.14	36.66	-2.15	397.95	24.14	2.13	396.98	24.33	-3.69	398.73	64.78	3.69
400.30	28.29	5.65	400.14	37.94	0.44	400.92	23.63	2.93	399.98	24.23	-2.48	401.71	62.25	2.48
403.33	27.57	3.71	403.17	37.93	-0.78	403.95	22.24	0.33	403.01	25.19	-2.73	404.74	63.72	2.73
406.29	28.60	4.62	406.14	38.17	-0.67	406.92	22.43	0.39	405.98	24.93	-3.12	407.70	64.23	3.12
409.29	27.98	3.46	409.14	38.34	-1.03	409.92	23.71	1.14	408.98	25.40	-3.18	410.71	64.83	3.18
412.30	28.32	3.28	412.14	38.45	-1.44	412.95	24.67	1.58	411.98	24.87	-4.23	413.73	66.40	4.23
415.30	29.66	4.32	415.14	39.60	-0.60	415.92	23.84	0.44	414.98	26.41	-3.00	416.71	65.47	3.00
418.33	28.98	5.32	418.17	38.71	0.20	418.95	22.99	1.28	418.01	24.97	-2.75	419.74	63.54	2.75
421.29	28.94	3.90	421.14	37.31	-2.58	421.92	23.50	0.41	420.98	25.84	-3.26	422.71	65.43	3.26
424.30	28.04	3.62	424.14	38.21	-1.06	424.92	22.75	0.28	423.98	25.44	-3.04	425.71	64.59	3.04
427.29	28.75	3.25	427.14	38.84	-1.51	427.95	24.41	0.86	426.98	26.02	-3.54	428.73	66.17	3.54
430.29	28.04	3.76	430.14	38.88	-0.26	430.92	23.14	0.80	429.98	26.41	-1.94	431.70	63.35	1.94
433.32	28.17	3.98	433.16	38.04	-1.00	433.95	23.76	1.52	433.01	25.48	-2.77	434.74	64.09	2.77
436.29	29.91	5.63	436.14	38.15	-0.99	436.92	23.39	1.05	435.98	26.45	-1.90	437.71	63.31	1.90
439.30	28.92	4.69	439.14	38.13	-0.95	439.92	23.59	1.31	438.98	25.88	-2.41	440.71	63.77	2.41
442.29	28.23	4.74	442.14	38.02	-0.33	442.95	24.58	3.03	441.98	25.19	-2.37	443.73	62.99	2.37
445.29	28.64	4.59	445.14	38.77	-0.14	445.92	23.35	1.24	444.98	25.44	-2.68	446.71	63.86	2.68
448.32	28.72	3.54	448.16	38.04	-1.99	448.95	22.97	-0.26	448.01	26.12	-3.12	449.74	65.43	3.12
451.29	29.04	4.93	451.14	38.53	-0.43	451.92	23.42	1.26	450.98	25.60	-2.57	452.71	63.81	2.57
454.29	28.17	4.02	454.14	37.85	-1.16	454.92	22.61	0.40	453.98	24.81	-3.41	455.71	64.69	3.41
457.30	28.96	3.80	457.14	37.57	-2.45	457.95	24.73	1.51	456.98	25.44	-3.79	458.73	66.08	3.79
460.30	30.65	4.71	460.14	39.39	-1.41	460.92	24.16	0.16	459.98	27.38	-2.63	461.71	65.70	2.63
463.33	29.19	3.18	463.17	38.43	-2.44	463.95	22.60	-1.47	463.01	27.10	-2.98	464.74	66.12	2.98
466.30	30.74	5.46	466.14	40.01	-0.13	466.92	24.71	1.37	465.98	26.89	-2.46	467.71	64.87	2.46
469.29	27.85	2.97	469.14	37.96	-1.78	469.92	23.50	0.56	468.98	25.86	-3.09	470.71	65.10	3.09
472.30	29.62	4.42	472.14	37.70	-2.35	472.95	24.96	1.71	471.98	26.26	-3.00	473.73	65.33	3.00
475.30	29.58	5.87	475.14	38.30	-0.27	475.92	23.93	2.16	474.98	25.54	-2.24	476.71	63.08	2.24
478.33	28.72	2.42	478.17	37.40	-3.75	478.95	24.05	-0.30	478.01	26.32	-4.04	479.74	67.47	4.04
481.30	29.47	2.95	481.14	39.15	-2.22	481.92	24.46	-0.11	480.98	26.57	-4.01	482.71	67.66	4.01
484.30	28.42	2.32	484.14	38.79	-2.16	484.92	23.14	-1.01	483.98	26.71	-3.45	485.71	66.68	3.45
487.30	29.68	5.43	487.14	38.71	-0.40	487.95	24.31	2.00	486.98	25.98	-2.34	488.73	63.72	2.34
490.30	28.60	2.78	490.14	38.92	-1.76	490.92	24.42	0.54	489.98	27.32	-2.57	491.71	65.52	2.57
493.33	29.00	2.67	493.17	38.28	-2.91	493.95	23.99	-0.40	493.01	26.57	-3.83	494.74	67.29	3.83
496.30	29.26	3.55	496.14	38.49	-2.07	496.92	24.01	0.25	495.98	26.53	-3.24	497.71	66.08	3.24
499.30	28.44	3.20	499.14	38.94	-1.15	499.92	24.01	0.72	498.98	26.20	-3.10	500.71	65.47	3.10
502.30	30.46	4.23	502.14	40.88	-0.21	502.95	25.79	1.50	501.98	28.28	-2.02	503.73	65.38	2.02
505.30	30.51	3.28	505.14	40.65	-1.43	505.92	25.32	0.04	504.98	27.62	-3.67	506.71	68.03	3.67
508.32	30.84	4.43	508.17	40.09	-1.18	508.95	24.80	0.33	508.01	28.36	-2.12	509.74	65.66	2.12
511.29	30.23	4.30	511.14	40.33	-0.45	511.92	25.58	1.60	510.98	27.85	-2.14	512.71	65.20	2.14
514.29	30.76	4.50	514.14	39.56	-1.56	514.92	24.59	0.27	513.98	27.50	-2.83	515.71	66.22	2.83
517.29	31.20	3.91	517.14	40.16	-1.99	517.95	26.19	0.84	516.98	28.40	-2.96	518.73	67.38	2.96
520.29	30.42	3.29	520.14	39.11	-2.88	520.92	24.86	-0.33	519.98	27.66	-3.54	521.70	67.80	3.54
523.33	29.98	3.38	523.17	39.88	-1.57	523.95	25.07	0.42	523.01	28.22	-2.44	524.74	66.17	2.44
526.30	30.36	3.05	526.14	39.37	-2.80	526.92	24.78	-0.59	525.98	28.11	-3.27	527.71	67.71	3.27
529.29	29.96	2.11	529.14	40.73	-1.97	529.92	24.33	-1.57	528.98	28.34	-3.57	530.71	68.55	3.57
532.29	30.76	4.18	532.14	40.60	-0.83	532.95	25.43	0.80	531.98	28.65	-1.99	533.73	65.70	1.99
535.29	29.94	1.76	535.14	39.43	-3.60	535.92	26.00	-0.23	534.98	27.87	-4.37	536.70	69.68	4.37
538.32	30.57	2.50	538.17	40.43	-2.50	538.95	25.47	-0.66	538.01	29.16	-2.98	539.74	68.18	2.98
541.29	30.78	3.29	541.14	39.48	-2.87	541.92	24.10	-1.45	540.98	28.85	-2.71	542.71	67.33	2.71
544.30	30.32	2.70	544.14	39.37	-3.10	544.92	24.65	-1.02	543.98	28.44	-3.24	545.71	67.99	3.24
547.30	31.06	3.34	547.14	40.41	-2.17	547.95	26.46	0.68	546.98	28.56	-3.23	548.73	68.08	3.23
550.30	29.28	3.67	550.14	38.09	-2.38	550.92	24.23	0.56	549.98	27.50	-2.18	551.71	64.92	2.18
553.32	29.96	3.28	553.16	38.62	-2.91	553.95	24.73	-0.00	553.01	28.15	-2.59	554.74	66.40	2.59
556.29	30.17	3.55	556.14	39.24	-2.23	556.92	24.06	-0.61	555.98	27.56	-3.12	557.71	66.87	3.12
559.30	29.38	2.00	559.14	38.19	-4.04	559.92	24.96	-0.47	558.98	27.54	-3.90	560.71	68.41	3.90
562.30	30.10	3.61	562.14	39.03	-2.32	562.95	25.56	1.01	561.98	28.20	-2.36	563.73	65.98	2.36
565.30	28.81	2.85	565.14	38.39	-2.42	565.92	24.22	0.21	564.98	28.65	-1.37	566.71	64.46	1.37
568.33	29.68	2.76	568.17	38.64	-3.14	568.95	24.41	-0.57	568.01	27.99	-3.00	569.74	67.05	3.00
571.30	29.26	2.90	571.14	39.18	-2.03	571.92	25.07	0.66	570.98	28.67	-1.75	572.71	65.24	1.75
574.30	29.77	3.93	574.14	39.28	-1.41	574.92	24.10	0.21	573.98	27.58	-2.32	575.71	65.29	2.32
577.30	29.75	3.90	577.14	38.66	-2.04	577.95	25.45	1.55	576.98	27.69	-2.22	578.73	65.20	2.22
580.30	29.94	4.24	580.14	38.96	-1.59	580.92	22.86	-0.89	579.98	27.95	-1.81	581.71	64.64	1.81
583.33	28.47	3.29	583.17	38.79	-1.25	583.96	23.42	0.18	583.02	27.79	-1.46	584.74	63.77	1.46
586.30	29.55	3.55	586.14	38.19	-2.66	586.92	24.03	-0.02	585.98	27.62	-2.44	587.71	65.57	2.44
589.30	29.85	3.71	589.14	38.77	-2.23	589.92	23.76	-0.44	588.98	27.87	-2.34	590.71	65.61	2.34
592.29	28.79	3.86	592.14	38.54	-1.25	592.95	25.34	2.35	591.98	27.71	-1.29	593.73	63.35	1.29
595.29	30.06	4.36	595.14	39.31	-1.25	595.92	25.07	1.31	594.98	27.91	-1.86	596.70	64.69	1.86
598.32	28.74	2.84	598.16	39.69	-1.07	598.95	24.92	0.96	598.01	28.17	-1.80	599.73	64.83	1.80
601.29	29.77	3.48	601.14	39.15	-1.99	601.92	24.18	-0.16	600.98	28.62	-1.73	602.70	65.15	1.73
620.31	52.69	-19.15	620.15	69.51	-17.19	620.94	48.23	-21.67	620.00	55.02	-20.89	621.72	129.86	20.89
623.31	43.40	-20.64	623.16	62.60	-16.29	623.94	43.96	-18.13	623.00	49.24	-18.86	624.73	120.03	18.86
626.31	39.96	-18.18	626.16	58.79	-14.21	626.94	40.91	-15.29	626.00	47.13	-15.08	627.75	110.35	15.08
629.31	37.85	-14.51	629.16	57.68	-9.53	629.94	39.17	-11.24	629.00	46.18	-10.24	630.73	99.73	10.24
632.31	36.34	-15.26	632.16	54.27	-12.18	632.94	37.15	-12.50	632.00	45.14	-10.52	633.73	99.25	10.52
635.32	37.01	-11.14	635.16	52.18	-10.83	635.94	35.89	-10.32	635.00	43.90	-8.32	636.73	93.60	8.32
638.31	35.17	-10.78	638.16	53.02	-7.79	638.94	36.21	-7.80	638.00	43.18	-6.84	639.73	89.92	6.84
641.31	35.33	-10.49	641.16	52.36	-8.32	641.94	35.73	-8.15	641.00	43.64	-6.25	642.75	89.20	6.25
644.31	35.00	-11.92	644.16	51.92	-9.85	644.94	35.33	-9.64	644.00	43.35	-7.63	645.72	91.68	7.63
647.31	34.42	-11.02	647.16	51.47	-8.82	647.94	34.53	-8.96	647.00	43.33	-6.17	648.73	88.74	6.17
650.31	35.47	-7.78	650.16	52.42	-5.69	650.94	35.21	-6.10	650.00	42.06	-5.26	651.72	85.64	5.26
653.31	35.87	-9.40	653.16	52.98	-7.15	653.94	35.29	-8.04	653.00	43.00	-6.34	654.73	88.74	6.34
656.32	36.28	-7.08	656.16	52.76	-5.45	656.94	36.39	-5.02	656.00	43.13	-4.29	657.75	84.78	4.29
659.31	35.87	-8.40	659.16	52.32	-6.81	659.94	35.25	-7.08	659.00	43.09	-5.25	660.73	86.65	5.25
662.31	36.11	-6.70	662.16	52.52	-5.14	662.94	34.73	-6.13	662.00	42.43	-4.44	663.73	84.38	4.44
665.31	37.32	-5.76	665.16	52.16	-5.77	665.94	35.15	-5.98	665.00	43.07	-4.07	666.73	84.28	4.07
668.31	35.50	-6.73	668.16	52.78	-4.30	668.94	35.53	-4.75	668.00	43.07	-3.22	669.73	82.58	3.22
671.31	37.08	-5.43	671.16	52.44	-4.92	671.94	35.97	-4.59	671.00	42.28	-4.29	672.74	83.93	4.29
674.32	36.83	-5.80	674.16	52.60	-4.88	674.94	36.51	-4.17	674.00	43.02	-3.67	675.73	83.43	3.67
677.31	37.65	-4.60	677.16	54.39	-2.71	677.94	36.01	-4.29	677.00	42.91	-3.40	678.73	82.78	3.40
680.31	37.28	-4.25	680.16	54.37	-2.02	680.94	37.01	-2.58	680.00	41.78	-3.82	681.73	82.48	3.82
683.31	37.89	-3.43	683.16	54.25	-1.93	683.94	37.03	-2.35	683.00	42.06	-3.33	684.73	81.78	3.33
686.32	37.89	-3.97	686.16	54.19	-2.52	686.94	35.79	-4.12	686.00	42.43	-3.49	687.75	82.48	3.49
689.31	39.58	-2.81	689.16	53.71	-3.54	689.94	35.81	-4.64	689.00	43.90	-2.56	690.73	82.08	2.56
692.31	37.95	-4.08	692.16	53.93	-2.96	692.94	36.25	-3.84	692.00	42.93	-3.17	693.73	82.33	3.17
695.31	37.83	-4.62	695.16	53.71	-3.60	695.94	37.19	-3.32	695.00	43.02	-3.50	696.73	83.08	3.50
698.32	39.07	-1.26	698.16	54.03	-1.15	698.94	36.55	-1.83	698.00	42.34	-2.05	699.73	79.51	2.05
701.32	38.99	-3.44	701.16	55.04	-2.24	701.94	37.27	-3.21	701.00	44.27	-2.22	702.75	81.78	2.22
704.32	37.85	-4.71	704.16	55.02	-2.39	704.94	38.14	-2.47	704.00	42.43	-4.19	705.73	83.88	4.19
707.32	38.56	-3.50	707.16	54.69	-2.22	707.94	36.03	-4.08	707.00	42.83	-3.29	708.73	82.48	3.29
710.31	38.91	-3.12	710.16	54.33	-2.56	710.94	37.11	-2.98	710.00	43.77	-2.33	711.73	81.49	2.33
713.31	39.25	-4.18	713.16	53.71	-4.57	713.94	37.19	-4.29	713.00	43.37	-4.12	714.72	84.68	4.12
716.31	39.45	-3.30	716.16	55.14	-2.46	716.94	37.76	-3.04	716.00	44.36	-2.45	717.74	82.33	2.45
719.31	39.84	-2.03	719.16	55.93	-0.79	719.94	37.33	-2.59	719.00	43.79	-2.14	720.73	81.14	2.14
722.32	40.14	-2.58	722.16	54.77	-2.81	722.94	38.18	-2.60	722.00	44.56	-2.23	723.73	82.08	2.23
725.31	39.15	-2.95	725.16	55.50	-1.45	725.94	37.27	-2.88	725.00	43.46	-2.70	726.72	81.93	2.70
728.32	39.56	-3.96	728.16	55.36	-3.02	728.94	37.67	-3.91	728.00	43.86	-3.73	729.73	84.38	3.73
731.32	40.40	-0.66	731.16	56.09	0.18	731.94	37.92	-1.19	731.00	43.11	-2.01	732.75	80.20	2.01
734.31	41.06	-1.79	734.16	56.11	-1.60	734.94	38.66	-2.25	734.00	45.36	-1.56	735.73	81.54	1.56
737.32	39.92	-2.16	737.16	55.68	-1.25	737.94	38.36	-1.77	737.00	44.41	-1.73	738.73	80.94	1.73
740.32	40.14	-3.56	740.16	57.05	-1.51	740.94	38.34	-3.42	740.00	45.07	-2.70	741.73	83.53	2.70
743.31	41.21	-2.16	743.16	56.64	-1.59	743.94	39.42	-2.01	743.00	44.76	-2.68	744.73	83.18	2.68
746.31	39.33	-3.91	746.16	56.09	-2.01	746.94	38.75	-2.55	746.00	43.75	-3.56	747.74	83.93	3.56
749.31	40.94	-1.39	749.16	56.23	-0.96	749.94	38.77	-1.62	749.00	43.18	-3.22	750.72	82.68	3.22
752.31	41.39	-1.54	752.16	56.05	-1.73	752.94	38.48	-2.50	752.00	44.52	-2.47	753.73	82.53	2.47
755.31	40.74	-1.89	755.16	55.04	-2.44	755.94	39.74	-0.94	755.00	45.16	-1.53	756.73	81.29	1.53
758.31	40.76	-1.09	758.16	56.29	-0.42	758.94	39.35	-0.56	758.00	44.16	-1.76	759.73	80.74	1.76
761.31	40.34	-3.18	761.16	56.07	-2.30	761.94	39.07	-2.50	761.00	46.20	-1.38	762.74	82.03	1.38
764.31	39.33	-3.74	764.16	56.72	-1.21	764.94	39.01	-2.12	764.00	45.31	-1.83	765.73	82.03	1.83
767.31	41.99	-1.57	767.16	57.09	-1.33	767.94	39.74	-1.88	767.00	45.64	-1.99	768.73	82.68	1.99
770.32	41.73	-2.50	770.16	58.01	-1.08	770.94	39.23	-3.06	770.00	44.67	-3.63	771.73	84.99	3.63
773.31	41.37	-3.92	773.16	55.62	-4.52	773.94	39.31	-4.03	773.00	46.53	-2.82	774.73	85.24	2.82
776.31	40.78	-3.19	776.16	56.23	-2.59	776.94	39.44	-2.58	776.00	45.00	-3.03	777.74	84.13	3.03
779.31	42.32	-2.07	779.16	58.21	-1.04	779.94	39.42	-3.03	779.00	45.45	-3.01	780.73	84.53	3.01
782.32	41.97	-2.69	782.16	57.31	-2.20	782.94	38.56	-4.15	782.00	46.93	-1.79	783.73	83.58	1.79
785.31	40.56	-3.13	785.16	56.44	-2.11	785.94	39.72	-2.03	785.00	45.00	-2.76	786.73	83.58	2.76
788.31	42.40	-3.15	788.16	57.42	-2.99	788.94	41.17	-2.44	788.00	46.51	-3.11	789.73	85.79	3.11
791.31	42.78	-3.19	791.16	58.32	-2.51	791.94	39.46	-4.57	791.00	48.05	-1.99	792.74	85.09	1.99
794.32	42.80	-1.47	794.16	57.27	-1.86	794.94	39.50	-2.83	794.00	46.71	-1.63	795.73	83.03	1.63
797.31	42.42	-1.50	797.16	58.30	-0.47	797.94	40.84	-1.13	797.00	45.40	-2.58	798.73	83.63	2.58
800.31	41.65	-3.45	800.16	57.01	-2.94	800.94	39.17	-3.98	800.00	45.09	-4.07	801.73	86.30	4.07
803.32	41.99	-1.97	803.16	57.15	-1.66	803.94	39.84	-2.17	803.00	44.98	-3.04	804.73	84.13	3.04
806.32	41.99	-2.82	806.16	57.35	-2.32	806.94	38.38	-4.49	806.00	45.73	-3.15	807.74	85.09	3.15
809.32	42.28	-3.13	809.16	57.03	-3.24	809.94	40.31	-3.16	809.00	46.93	-2.55	810.73	85.09	2.55
812.31	42.17	-1.99	812.16	58.46	-0.55	812.94	41.07	-1.14	812.00	46.93	-1.29	813.73	82.58	1.29
815.31	42.09	-2.69	815.16	57.62	-2.01	815.94	40.64	-2.19	815.00	46.27	-2.57	816.73	84.48	2.57
818.32	43.18	-2.25	818.16	57.91	-2.37	818.94	40.01	-3.47	818.00	46.36	-3.13	819.73	85.69	3.13
821.31	42.25	-1.98	821.16	57.70	-1.38	821.94	41.27	-1.01	821.00	47.02	-1.27	822.75	82.63	1.27
824.31	42.38	-1.43	824.16	56.80	-1.87	824.94	40.23	-1.64	824.00	46.64	-1.24	825.73	82.18	1.24
827.31	42.76	-2.40	827.16	57.76	-2.26	827.94	40.50	-2.72	827.00	46.89	-2.34	828.73	84.63	2.34
830.31	42.30	-2.88	830.16	57.40	-2.63	830.94	40.66	-2.57	830.00	46.36	-2.88	831.73	85.19	2.88
833.31	43.48	-2.16	833.16	57.46	-3.04	833.94	40.41	-3.29	833.00	47.09	-2.62	834.73	85.39	2.62
836.31	42.78	-1.98	836.16	58.91	-0.71	836.94	41.87	-0.95	836.00	47.54	-1.29	837.74	83.18	1.29
839.31	43.50	-1.45	839.16	59.63	-0.18	839.94	40.39	-2.62	839.00	47.07	-1.95	840.72	84.03	1.95
842.32	43.72	-0.60	842.16	58.89	-0.29	842.94	41.87	-0.51	842.00	46.71	-1.68	843.73	83.13	1.68
845.32	44.37	-0.62	845.16	58.81	-1.04	845.94	41.77	-1.28	845.00	47.45	-1.61	846.73	83.73	1.61
848.31	42.05	-3.98	848.16	58.26	-2.63	848.94	40.43	-3.66	848.00	47.72	-2.38	849.73	85.54	2.38
851.31	43.12	-2.76	851.16	58.99	-1.75	851.94	40.72	-3.22	851.00	47.02	-2.93	852.74	85.94	2.93
854.31	42.94	-2.95	854.16	58.40	-2.34	854.94	41.21	-2.73	854.00	47.63	-2.32	855.73	85.34	2.32
857.31	43.97	-2.34	857.16	59.02	-2.14	857.94	40.95	-3.41	857.00	47.11	-3.26	858.73	86.70	3.26
860.31	43.46	-1.90	860.16	59.08	-1.13	860.94	41.25	-2.16	860.00	46.87	-2.55	861.73	85.04	2.55
863.31	43.56	-2.73	863.16	57.23	-3.92	863.94	42.65	-1.70	863.00	47.78	-2.58	864.73	86.00	2.58
866.31	43.24	-3.25	866.16	58.32	-3.02	866.94	40.82	-3.72	866.00	47.72	-2.83	867.74	86.45	2.83
869.31	43.91	-1.77	869.16	59.41	-1.13	869.94	41.60	-2.14	869.00	46.87	-2.88	870.73	85.69	2.88
872.31	43.58	-2.75	872.16	59.26	-1.92	872.94	42.55	-1.83	872.00	47.20	-3.19	873.73	86.65	3.19
875.31	43.86	-2.36	875.16	57.31	-3.77	875.94	41.89	-2.39	875.00	48.50	-1.79	876.73	85.14	1.79
878.32	43.86	-2.51	878.16	59.72	-1.50	878.94	41.13	-3.29	878.00	49.15	-1.28	879.73	84.78	1.28
881.31	43.12	-2.54	881.16	59.37	-1.14	881.94	42.53	-1.18	881.00	47.83	-1.89	882.74	84.68	1.89
884.31	44.76	-1.68	884.16	59.86	-1.44	884.94	42.08	-2.42	884.00	48.03	-2.48	885.72	86.05	2.48
887.32	44.74	-2.49	887.16	59.16	-2.92	887.94	43.46	-1.82	887.00	48.95	-2.34	888.73	86.70	2.34
890.31	44.01	-3.13	890.16	58.95	-3.04	890.94	41.81	-3.38	890.00	48.05	-3.15	891.73	87.42	3.15
893.31	45.00	-1.80	893.16	59.90	-1.75	893.94	41.32	-3.53	893.00	49.00	-1.86	894.73	85.79	1.86
896.31	44.19	-1.70	896.16	59.76	-0.99	896.94	41.11	-2.84	896.00	49.00	-0.96	897.74	83.98	0.96
899.31	45.24	-2.27	899.16	60.59	-1.77	899.94	42.45	-3.11	899.00	49.76	-1.81	900.73	86.45	1.81
902.32	44.53	-3.42	902.16	60.77	-2.04	902.94	40.76	-5.25	902.00	49.38	-2.64	903.73	87.72	2.64
905.31	44.84	-1.40	905.16	60.23	-0.86	905.94	42.47	-1.82	905.00	47.98	-2.32	906.73	85.69	2.32
908.31	44.53	-2.02	908.16	59.72	-1.69	908.94	42.92	-1.69	908.00	48.86	-1.76	909.73	85.44	1.76
911.31	42.92	-5.12	911.16	61.89	-1.00	911.94	41.68	-4.41	911.00	49.40	-2.70	912.75	87.87	2.70
914.31	44.21	-2.59	914.16	59.22	-2.44	914.94	43.38	-1.48	914.00	48.86	-2.01	915.72	85.94	2.01
917.31	45.77	-1.18	917.16	60.69	-1.12	917.94	42.24	-2.77	917.00	48.55	-2.47	918.73	86.55	2.47
920.31	44.63	-3.84	920.16	60.17	-3.15	920.94	42.94	-3.58	920.00	49.13	-3.40	921.73	89.00	3.40
923.31	45.02	-2.12	923.16	60.52	-1.47	923.94	41.87	-3.32	923.00	49.58	-1.62	924.72	85.89	1.62
926.31	45.28	-3.48	926.16	60.90	-2.71	926.94	42.36	-4.45	926.00	49.76	-3.06	927.75	88.95	3.06
929.31	43.80	-2.88	929.16	59.43	-2.10	929.94	43.79	-0.94	929.00	48.25	-2.49	930.73	86.30	2.49
932.31	45.20	-3.70	932.16	60.75	-3.00	932.94	43.09	-3.86	932.00	50.30	-2.66	933.73	88.69	2.66
935.32	44.90	-3.25	935.16	61.19	-1.81	935.94	42.76	-3.44	935.00	51.49	-0.72	936.73	86.00	0.72
938.32	44.57	-3.36	938.16	60.83	-1.95	938.94	42.88	-3.10	938.00	50.19	-1.80	939.73	86.86	1.80
941.32	44.86	-2.07	941.16	60.25	-1.53	941.94	41.97	-3.01	941.00	49.36	-1.63	942.75	85.69	1.63
944.32	45.28	-1.41	944.16	60.71	-0.83	944.94	43.09	-1.65	944.00	49.38	-1.37	945.73	85.19	1.37
947.31	45.61	-1.94	947.16	60.85	-1.55	947.94	43.58	-2.02	947.00	49.13	-2.48	948.73	87.16	2.48
950.31	45.59	-2.63	950.16	59.65	-3.43	950.94	42.67	-3.61	950.00	49.36	-2.93	951.73	88.28	2.93
953.31	44.92	-1.97	953.16	62.04	0.30	953.94	43.09	-1.85	953.00	49.18	-1.77	954.73	85.79	1.77
956.32	46.16	-2.17	956.16	59.41	-3.77	956.94	42.71	-3.67	956.00	50.89	-1.50	957.74	86.96	1.50
959.31	46.06	-2.39	959.16	60.34	-2.97	959.94	43.23	-3.28	959.00	50.94	-1.58	960.73	87.16	1.58
962.32	45.34	-2.52	962.16	59.94	-2.77	962.94	44.41	-1.50	962.00	51.12	-0.80	963.73	85.79	0.80
965.31	45.94	-2.51	965.16	61.60	-1.70	965.94	44.06	-2.44	965.00	50.62	-1.89	966.73	87.47	1.89
968.31	45.61	-2.95	968.16	60.54	-2.88	968.94	41.87	-4.75	968.00	50.24	-2.39	969.73	88.08	2.39
971.32	44.67	-4.22	971.16	60.40	-3.34	971.94	42.47	-4.47	971.00	50.99	-1.96	972.74	87.98	1.96
974.31	46.85	-1.87	974.16	61.79	-1.78	974.94	42.69	-4.08	974.00	49.94	-2.84	975.73	88.69	2.84
977.31	45.85	-2.73	977.16	61.40	-2.04	977.94	43.11	-3.53	977.00	49.11	-3.54	978.73	89.25	3.54
980.32	45.39	-3.64	980.16	61.10	-2.79	980.94	43.44	-3.65	980.00	50.67	-2.43	981.73	88.59	2.43
983.31	46.98	-2.04	983.16	61.50	-2.37	983.94	43.21	-3.86	983.00	50.03	-3.05	984.73	89.20	3.05
986.31	46.10	-2.58	986.16	60.42	-3.12	986.94	43.67	-3.07	986.00	50.99	-1.76	987.74	87.57	1.76
989.31	46.75	-2.97	989.16	61.25	-3.33	989.94	43.62	-4.16	989.00	50.46	-3.33	990.73	90.18	3.33
992.32	46.61	-2.26	992.16	61.00	-2.72	992.94	43.19	-3.73	992.00	49.78	-3.15	993.73	89.15	3.15
995.32	46.14	-3.47	995.16	61.12	-3.35	995.94	43.09	-4.58	995.00	52.70	-0.98	996.73	87.72	0.98
998.32	47.00	-2.55	998.16	61.52	-2.88	998.94	43.09	-4.51	998.00	50.62	-2.99	999.73	89.67	2.99
1001.31	46.38	-3.20	1001.16	61.44	-3.00	1001.94	44.02	-3.62	1001.00	50.28	-3.37	1002.74	90.08	3.37
1004.31	47.26	-1.60	1004.16	61.62	-2.10	1004.94	43.94	-2.98	1004.00	52.22	-0.71	1005.72	86.70	0.71
1007.31	47.10	-2.58	1007.16	62.67	-1.86	1007.94	43.87	-3.86	1007.00	52.01	-1.73	1008.73	88.54	1.73
1010.31	46.96	-2.40	1010.16	61.19	-3.03	1010.94	43.02	-4.40	1010.00	50.92	-2.51	1011.72	89.00	2.51
1013.31	46.71	-2.02	1013.16	60.50	-3.08	1013.94	44.54	-2.24	1013.00	50.67	-2.12	1014.73	87.98	2.12
1016.31	46.94	-2.34	1016.16	61.77	-2.36	1016.94	44.19	-3.14	1016.00	52.28	-1.06	1017.75	87.47	1.06
1019.31	47.14	-2.08	1019.16	61.17	-2.90	1019.94	44.27	-3.00	1019.00	50.99	-2.29	1020.73	88.64	2.29
1022.32	47.12	-3.70	1022.16	62.31	-3.37	1022.94	45.44	-3.44	1022.00	52.56	-2.33	1023.73	90.28	2.33
1025.31	47.22	-3.33	1025.16	62.98	-2.42	1025.94	44.14	-4.46	1025.00	52.83	-1.78	1026.73	89.46	1.78
1028.31	46.55	-3.37	1028.16	61.10	-3.67	1028.94	43.89	-4.08	1028.00	52.08	-1.90	1029.73	88.95	1.90
1031.31	46.71	-3.87	1031.16	62.98	-2.46	1031.94	44.64	-4.00	1031.00	52.03	-2.62	1032.74	90.33	2.62
1034.31	46.65	-4.32	1034.16	61.67	-4.15	1034.94	44.25	-4.77	1034.00	53.41	-1.62	1035.73	89.72	1.62
1037.31	47.10	-3.69	1037.16	62.17	-3.48	1037.94	45.23	-3.62	1037.00	51.62	-3.24	1038.73	91.16	3.24
1040.31	46.75	-2.53	1040.16	61.25	-2.89	1040.94	44.08	-3.26	1040.00	51.53	-1.82	1041.73	88.23	1.82
1043.31	46.88	-3.66	1043.16	62.19	-3.20	1043.94	44.25	-4.34	1043.00	51.42	-3.18	1044.73	90.85	3.18
1046.32	46.18	-4.13	1046.16	61.89	-3.27	1046.94	45.54	-2.82	1046.00	51.17	-3.20	1047.74	90.64	3.20
1049.32	46.53	-2.68	1049.16	62.23	-1.84	1049.94	44.79	-2.48	1049.00	52.10	-1.18	1050.73	87.52	1.18
1052.31	47.61	-2.80	1052.16	61.89	-3.38	1052.94	45.21	-3.26	1052.00	53.43	-1.05	1053.73	88.59	1.05
1055.32	48.54	-3.82	1055.16	63.51	-3.70	1055.94	44.23	-6.18	1055.00	53.66	-2.76	1056.73	92.25	2.76
1058.31	45.43	-3.84	1058.16	62.67	-1.45	1058.94	45.25	-2.07	1058.00	51.24	-2.09	1059.73	88.49	2.09
1061.31	47.78	-2.96	1061.16	61.92	-3.67	1061.94	44.19	-4.60	1061.00	52.90	-1.90	1062.75	89.77	1.90
1064.31	48.33	-3.39	1064.16	62.65	-3.93	1064.94	44.79	-4.99	1064.00	53.89	-1.90	1065.73	90.75	1.90
1067.32	47.29	-4.12	1067.16	62.94	-3.33	1067.94	44.79	-4.68	1067.00	54.10	-1.38	1068.73	89.92	1.38
1070.32	48.36	-0.74	1070.16	62.17	-1.78	1070.94	45.19	-1.96	1070.00	52.79	-0.37	1071.73	86.60	0.37
1073.31	46.77	-5.17	1073.16	63.70	-3.09	1073.94	45.33	-4.66	1073.00	53.50	-2.50	1074.72	91.57	2.50
1076.31	47.14	-3.58	1076.16	61.89	-3.69	1076.94	44.64	-4.14	1076.00	53.64	-1.15	1077.74	89.00	1.15
1079.31	48.00	-3.33	1079.16	61.64	-4.54	1079.94	44.31	-5.07	1079.00	53.93	-1.46	1080.73	89.92	1.46
1082.31	48.03	-4.12	1082.16	62.29	-4.71	1082.94	45.37	-4.83	1082.00	53.50	-2.71	1083.73	91.99	2.71
1085.31	48.17	-2.73	1085.16	62.90	-2.85	1085.94	45.33	-3.62	1085.00	52.76	-2.20	1086.73	90.23	2.20
1088.31	48.29	-2.06	1088.16	63.17	-2.04	1088.94	45.65	-2.76	1088.00	52.49	-1.93	1089.73	89.41	1.93
1091.31	47.59	-2.78	1091.16	63.19	-2.03	1091.94	44.29	-4.13	1091.00	53.29	-1.14	1092.74	88.64	1.14
1094.31	47.68	-4.33	1094.16	63.86	-3.00	1094.94	44.52	-5.54	1094.00	52.65	-3.42	1095.73	92.56	3.42
1097.31	47.86	-2.39	1097.16	61.31	-3.79	1097.94	44.73	-3.57	1097.00	53.15	-1.16	1098.73	88.54	1.16
1100.31	48.07	-4.57	1100.16	62.19	-5.31	1100.94	45.54	-5.16	1100.00	53.50	-3.21	1101.73	92.98	3.21
1103.31	48.81	-2.95	1103.16	63.00	-3.62	1103.94	46.17	-3.65	1103.00	53.61	-2.22	1104.73	91.11	2.22
1106.32	47.33	-2.88	1106.16	64.07	-0.99	1106.94	45.08	-3.18	1106.00	53.89	-0.38	1107.74	87.72	0.38
1109.32	47.57	-3.79	1109.16	63.28	-2.93	1109.94	45.23	-4.18	1109.00	53.73	-1.69	1110.73	90.18	1.69
1112.31	48.58	-3.41	1112.16	62.67	-4.18	1112.94	46.38	-3.67	1112.00	54.49	-1.57	1113.73	90.69	1.57
1115.31	48.33	-3.32	1115.16	63.63	-2.87	1115.94	45.08	-4.62	1115.00	53.64	-2.07	1116.72	90.85	2.07
1118.31	48.31	-2.07	1118.16	62.94	-2.29	1118.94	43.94	-4.49	1118.00	52.49	-1.95	1119.73	89.46	1.95
1121.32	48.81	-3.68	1121.16	63.97	-3.38	1121.94	45.42	-5.13	1121.00	54.35	-2.21	1122.74	91.83	2.21
1124.31	47.80	-4.56	1124.16	64.43	-2.79	1124.94	46.25	-4.17	1124.00	54.97	-1.46	1125.73	90.95	1.46
1127.31	48.52	-2.72	1127.16	63.38	-2.72	1127.94	45.33	-3.97	1127.00	52.99	-2.32	1128.73	90.69	2.32
1130.31	47.68	-4.30	1130.16	64.33	-2.51	1130.94	46.32	-3.72	1130.00	54.26	-1.79	1131.73	90.90	1.79
1133.31	48.81	-2.17	1133.16	63.34	-2.50	1133.94	45.96	-3.08	1133.00	54.37	-0.68	1134.73	88.79	0.68
1136.31	48.54	-2.82	1136.16	63.76	-2.45	1136.94	45.77	-3.64	1136.00	54.14	-1.28	1137.75	89.77	1.28
1139.31	48.66	-3.81	1139.16	63.70	-3.63	1139.94	46.84	-3.69	1139.00	53.89	-2.65	1140.73	92.25	2.65
1142.32	48.81	-3.02	1142.16	64.35	-2.33	1142.94	47.41	-2.47	1142.00	54.72	-1.17	1143.73	90.13	1.17
1145.31	49.41	-2.25	1145.16	63.02	-3.49	1145.94	46.57	-3.14	1145.00	54.33	-1.39	1146.73	90.18	1.39
1148.31	48.71	-3.62	1148.16	63.51	-3.67	1148.94	45.94	-4.44	1148.00	53.91	-2.48	1149.73	91.94	2.48
1151.32	50.07	-1.73	1151.16	63.65	-3.01	1151.94	46.15	-3.71	1151.00	53.64	-2.23	1152.75	91.16	2.23
1154.32	49.24	-2.83	1154.16	64.90	-2.02	1154.94	46.17	-3.95	1154.00	54.53	-1.60	1155.73	90.80	1.60
1157.31	48.83	-4.50	1157.16	64.85	-3.34	1157.94	46.09	-5.30	1157.00	55.04	-2.36	1158.73	92.82	2.36
1160.31	48.58	-4.71	1160.16	63.61	-4.54	1160.94	46.63	-4.72	1160.00	55.64	-1.72	1161.73	92.14	1.72
1163.31	48.75	-2.79	1163.16	64.24	-2.15	1163.94	46.11	-3.48	1163.00	54.35	-1.25	1164.73	89.92	1.25
1166.31	49.00	-3.85	1166.16	64.26	-3.45	1166.94	46.46	-4.45	1166.00	55.07	-1.85	1167.74	91.83	1.85
1169.32	50.03	-2.73	1169.16	65.36	-2.26	1169.94	46.17	-4.65	1169.00	56.23	-0.60	1170.73	90.49	0.60
1172.32	48.93	-4.17	1172.16	63.74	-4.21	1172.94	46.78	-4.37	1172.00	55.25	-1.91	1173.73	92.14	1.91
1175.31	48.89	-3.99	1175.16	64.96	-2.78	1175.94	46.15	-4.79	1175.00	54.56	-2.39	1176.73	92.40	2.39
1178.31	49.99	-3.85	1178.16	64.50	-4.19	1178.94	46.53	-5.36	1178.00	55.37	-2.53	1179.73	93.50	2.53
1181.31	48.50	-4.00	1181.16	64.98	-2.37	1181.94	45.54	-5.01	1181.00	54.88	-1.68	1182.75	91.31	1.68
1184.32	49.10	-4.21	1184.16	63.61	-4.56	1184.94	46.97	-4.40	1184.00	56.09	-1.29	1185.73	91.73	1.29
1187.31	50.26	-3.35	1187.16	64.22	-4.25	1187.94	47.52	-4.15	1187.00	55.34	-2.34	1188.73	93.08	2.34
1190.31	48.71	-5.24	1190.16	64.28	-4.52	1190.94	47.45	-4.55	1190.00	55.18	-2.83	1191.73	93.91	2.83
1193.31	50.05	-5.45	1193.16	65.19	-5.16	1193.94	46.51	-7.04	1193.00	56.02	-3.54	1194.73	96.17	3.54
1196.31	50.32	-2.37	1196.16	64.31	-3.23	1196.94	47.52	-3.22	1196.00	54.74	-2.01	1197.74	91.83	2.01
1199.31	49.68	-4.02	1199.16	64.41	-4.15	1199.94	46.42	-5.34	1199.00	55.78	-1.99	1200.73	92.82	1.99
1202.31	50.20	-3.88	1202.16	65.55	-3.39	1202.94	46.93	-5.21	1202.00	56.23	-1.92	1203.73	93.13	1.92
1205.32	50.72	-4.57	1205.16	65.23	-4.92	1205.94	47.39	-5.96	1205.00	58.54	-0.82	1206.73	93.24	0.82
1208.31	49.76	-4.72	1208.15	65.57	-3.77	1208.94	46.90	-5.64	1208.00	57.44	-1.11	1209.72	92.72	1.11
1211.31	51.62	-2.99	1211.15	66.74	-2.73	1211.94	48.00	-4.67	1211.00	58.33	-0.35	1212.74	92.09	0.35
1214.31	50.18	-3.47	1214.16	63.04	-5.46	1214.94	46.93	-4.77	1214.00	56.55	-1.16	1215.72	91.94	1.16
1217.31	50.47	-2.91	1217.15	65.81	-2.42	1217.94	47.37	-4.06	1217.00	55.23	-2.21	1218.72	92.72	2.21
