# Supplementary material for: Noise-precision tradeoff in predicting combinations of mutations and drugs
Source: PLoS Comput Biol. 2019 May 22;15(5):e1006956. doi: 10.1371/journal.pcbi.1006956 (PMC6548401; doi:10.1371/journal.pcbi.1006956)
Supplement: S1 Data — A zip file containing all datasets used in this paper. (ZIP) [file pcbi.1006956.s002.zip › calcium/calcium_double_RAW264.7/2MA_500_uM_I06_300_pM_RW_ECC040311E.txt]

Tab-delimted data for ligand pair 2-Methyl-thio-ATP / Interleukin-6
Celltype = RAW 264.7
ExperimentID = ECC040311E
t in seconds, Ca++ concentrations in nM
Adj Ca++ is the change in Ca++ concentration due to ligand

ECC040311E03	2MA 500 uM	I06 300 pM	sim
ECC040311E02	2MA 500 uM	HBSS-BSA n/a 	lig1_only
ECC040311E07	2MA 500 uM	HBSS-BSA n/a 	lig1_only
ECC040311E01	HBSS-BSA n/a 	HBSS-BSA n/a 	con
ECC040311E12	HBSS-BSA n/a 	HBSS-BSA n/a 	con

t(ECC040311E03)	Ca++(ECC040311E03)	Adj Ca++(ECC040311E03)	t(ECC040311E02)	Ca++(ECC040311E02)	Adj Ca++(ECC040311E02)	t(ECC040311E07)	Ca++(ECC040311E07)	Adj Ca++(ECC040311E07)	t(ECC040311E01)	Ca++(ECC040311E01)	Adj Ca++(ECC040311E01)	t(ECC040311E12)	Ca++(ECC040311E12)	Adj Ca++(ECC040311E12)
-182.69	13.23	2.09	-182.85	9.21	-0.12	-182.02	12.71	1.14	-183.00	13.87	-0.01	-181.23	10.95	0.01
-179.75	11.30	-0.12	-179.91	8.84	-0.77	-179.12	12.18	0.33	-180.07	13.76	-0.40	-178.33	11.62	0.40
-176.75	11.39	0.11	-176.91	9.51	0.03	-176.12	12.49	0.77	-177.07	13.83	-0.19	-175.33	11.28	0.19
-173.75	11.63	0.70	-173.91	8.36	-0.77	-173.12	12.13	0.76	-174.07	13.24	-0.43	-172.32	11.17	0.43
-170.75	11.65	0.30	-170.91	9.49	-0.06	-170.12	12.28	0.49	-171.07	14.21	0.12	-169.33	11.04	-0.12
-167.76	12.14	0.85	-167.91	8.28	-1.21	-167.12	12.05	0.32	-168.07	13.24	-0.79	-166.33	11.89	0.79
-164.76	11.75	0.40	-164.91	8.53	-1.02	-164.12	11.43	-0.36	-165.07	13.87	-0.22	-163.33	11.38	0.22
-161.76	12.04	0.75	-161.91	8.96	-0.52	-161.12	11.51	-0.21	-162.07	13.59	-0.44	-160.33	11.53	0.44
-158.75	11.68	0.10	-158.91	9.27	-0.51	-158.12	12.31	0.29	-159.07	13.95	-0.37	-157.32	11.76	0.37
-155.75	11.73	-0.17	-155.91	9.17	-0.92	-155.12	12.47	0.14	-156.07	14.82	0.18	-154.33	11.52	-0.18
-152.75	11.80	0.06	-152.91	8.34	-1.59	-152.12	12.25	0.08	-153.07	14.42	-0.06	-151.33	11.60	0.06
-149.75	10.91	-0.80	-149.91	9.04	-0.87	-149.12	12.39	0.24	-150.07	14.84	0.39	-148.33	11.13	-0.39
-146.75	12.21	0.84	-146.91	9.02	-0.54	-146.12	12.21	0.41	-147.07	14.08	-0.03	-145.33	11.20	0.03
-143.75	12.14	0.80	-143.91	9.51	-0.02	-143.12	11.89	0.12	-144.07	13.99	-0.09	-142.32	11.23	0.09
-140.76	12.16	0.45	-140.91	9.66	-0.25	-140.12	12.29	0.14	-141.07	14.04	-0.41	-139.33	11.93	0.41
-137.75	11.56	-0.41	-137.91	9.29	-0.88	-137.12	12.23	-0.18	-138.07	14.35	-0.36	-136.33	12.14	0.36
-134.75	11.99	-0.27	-134.91	9.29	-1.17	-134.12	12.20	-0.50	-135.07	14.21	-0.79	-133.33	12.86	0.79
-131.75	11.24	0.21	-131.91	9.02	-0.21	-131.12	12.42	0.95	-132.07	13.53	-0.24	-130.33	11.08	0.24
-128.75	12.18	0.34	-128.91	9.33	-0.70	-128.12	11.84	-0.43	-129.07	14.12	-0.46	-127.32	12.10	0.46
-125.75	11.85	-0.19	-125.91	9.68	-0.56	-125.12	12.01	-0.47	-126.07	14.94	0.16	-124.33	11.69	-0.16
-122.75	12.47	0.58	-122.91	8.88	-1.21	-122.12	12.33	0.00	-123.07	14.23	-0.40	-121.33	12.10	0.40
-119.75	11.92	0.76	-119.91	8.86	-0.50	-119.12	12.33	0.73	-120.07	13.34	-0.56	-118.33	11.53	0.56
-116.75	12.80	1.24	-116.91	9.56	-0.20	-116.12	12.25	0.25	-117.07	13.95	-0.35	-115.33	11.72	0.35
-113.75	12.62	0.71	-113.91	9.39	-0.72	-113.12	12.29	-0.06	-114.07	14.75	0.10	-112.32	11.62	-0.10
-110.75	12.09	-0.19	-110.91	10.29	-0.19	-110.12	12.34	-0.38	-111.07	14.90	-0.12	-109.33	12.21	0.12
-107.75	12.02	-0.12	-107.91	9.23	-1.10	-107.12	11.99	-0.58	-108.07	14.94	0.06	-106.33	11.88	-0.06
-104.75	12.11	-0.54	-104.91	8.80	-2.05	-104.12	12.79	-0.30	-105.07	15.41	0.02	-103.33	12.44	-0.02
-101.75	12.80	0.64	-101.91	9.90	-0.45	-101.12	12.34	-0.25	-102.07	14.65	-0.25	-100.33	12.21	0.25
-98.75	12.25	0.04	-98.91	10.43	0.02	-98.12	12.52	-0.13	-99.07	15.43	0.48	-97.32	11.54	-0.48
-95.76	11.63	-0.86	-95.91	10.31	-0.38	-95.12	12.84	-0.09	-96.07	15.73	0.50	-94.33	11.80	-0.50
-92.76	12.40	0.24	-92.91	9.80	-0.55	-92.12	12.83	0.24	-93.07	14.84	-0.06	-91.33	12.02	0.06
-89.76	12.26	0.01	-89.91	10.29	-0.16	-89.12	12.31	-0.38	-90.07	15.35	0.36	-88.33	11.70	-0.36
-86.75	12.07	0.03	-86.91	10.45	0.21	-86.12	12.29	-0.19	-87.07	14.29	-0.49	-85.33	12.34	0.49
-83.75	12.14	0.03	-83.91	10.25	-0.05	-83.12	12.99	0.45	-84.07	14.71	-0.14	-82.32	12.05	0.14
-80.76	12.02	0.05	-80.91	10.43	0.26	-80.12	12.55	0.14	-81.07	15.11	0.40	-79.33	11.38	-0.40
-77.76	12.68	0.35	-77.91	10.07	-0.46	-77.12	12.86	0.09	-78.07	15.60	0.53	-76.33	11.61	-0.53
-74.76	12.78	0.58	-74.91	10.58	0.19	-74.12	13.28	0.65	-75.07	15.33	0.39	-73.33	11.61	-0.39
-71.75	13.23	0.53	-71.91	10.78	-0.12	-71.12	12.17	-0.97	-72.07	15.73	0.29	-70.33	12.22	-0.29
-68.76	11.78	-0.43	-68.91	10.33	-0.08	-68.12	12.58	-0.07	-69.07	14.44	-0.51	-67.32	12.53	0.51
-65.75	12.83	-0.44	-65.91	9.74	-1.72	-65.12	13.67	-0.03	-66.07	15.88	-0.13	-64.33	13.20	0.13
-62.75	12.49	-0.13	-62.91	10.03	-0.78	-62.12	13.20	0.15	-63.07	14.54	-0.82	-61.33	13.24	0.82
-59.75	11.94	-0.48	-59.91	10.66	0.05	-59.12	13.09	0.24	-60.07	14.65	-0.51	-58.33	12.73	0.51
-56.76	12.95	0.05	-56.91	10.54	-0.55	-56.12	12.17	-1.16	-57.07	15.90	0.26	-55.33	12.44	-0.26
-53.76	13.94	1.59	-53.91	9.70	-0.85	-53.12	13.07	0.28	-54.07	15.01	-0.08	-52.32	12.24	0.08
-50.75	13.38	0.97	-50.91	10.00	-0.60	-50.12	12.58	-0.26	-51.07	15.16	0.01	-49.33	12.20	-0.01
-47.75	12.30	-0.72	-47.91	10.72	-0.49	-47.12	13.07	-0.38	-48.07	15.92	0.16	-46.33	12.66	-0.16
-44.75	12.44	-0.52	-44.91	10.41	-0.75	-44.12	13.75	0.35	-45.07	15.73	0.03	-43.33	12.74	-0.03
-41.75	12.54	0.47	-41.91	10.41	0.14	-41.12	13.17	0.66	-42.07	15.05	0.24	-40.33	11.64	-0.24
-38.75	12.28	-0.01	-38.91	10.84	0.35	-38.12	13.00	0.27	-39.07	14.80	-0.23	-37.32	12.33	0.23
-35.75	12.71	-0.06	-35.91	10.76	-0.21	-35.12	12.58	-0.63	-36.07	15.52	0.01	-34.33	12.57	-0.01
-32.75	12.16	-0.69	-32.91	10.66	-0.38	-32.12	13.93	0.65	-33.07	15.60	0.01	-31.33	12.64	-0.01
-29.75	13.43	0.84	-29.91	11.15	0.37	-29.12	13.12	0.10	-30.07	15.18	-0.15	-28.33	12.54	0.15
-26.75	12.95	0.35	-26.91	11.85	1.05	-26.12	12.97	-0.07	-27.07	15.22	-0.12	-25.33	12.53	0.12
-23.75	12.47	-0.46	-23.91	10.72	-0.41	-23.12	13.00	-0.37	-24.07	15.47	-0.20	-22.32	12.94	0.20
-20.75	12.87	-0.59	-20.91	11.83	0.17	-20.12	13.59	-0.31	-21.07	16.54	0.34	-19.33	12.93	-0.34
-17.75	13.94	1.39	-17.91	11.15	0.41	-17.12	12.92	-0.06	-18.07	14.84	-0.45	-16.33	12.80	0.45
-14.76	13.12	-0.24	-14.91	10.94	-0.62	-14.12	12.96	-0.84	-15.07	16.62	0.52	-13.33	12.65	-0.52
-11.76	13.33	0.63	-11.91	10.76	-0.13	-11.12	13.34	0.21	-12.07	15.20	-0.24	-10.33	12.74	0.24
-8.76	12.69	-0.52	-8.91	11.57	0.16	-8.12	13.77	0.12	-9.07	15.69	-0.26	-7.32	13.28	0.26
-5.76	13.11	-0.05	-5.91	11.45	0.10	-5.12	13.67	0.08	-6.07	16.01	0.11	-4.33	12.85	-0.11
4.31	20.81	5.32	4.16	16.75	3.06	4.94	20.79	4.86	4.00	17.95	-0.28	5.72	15.58	0.28
7.26	33.44	18.28	7.10	24.48	11.12	7.89	31.83	16.23	6.94	18.51	0.61	8.70	14.36	-0.61
10.26	35.29	19.51	10.10	25.13	11.16	10.89	31.70	15.49	9.94	18.68	0.16	11.68	15.42	-0.16
13.26	29.74	13.90	13.10	25.28	11.24	13.89	27.60	11.32	12.94	18.96	0.38	14.68	15.27	-0.38
16.26	30.57	15.55	16.10	29.91	16.69	16.89	27.20	11.74	15.94	17.74	-0.02	17.68	14.85	0.02
19.26	31.30	16.12	19.10	31.63	18.26	19.89	28.14	12.53	18.94	17.97	0.05	20.68	14.93	-0.05
22.26	31.62	16.89	22.10	31.56	18.63	22.89	28.45	13.28	21.94	18.04	0.57	23.71	13.97	-0.57
25.26	31.43	16.28	25.10	31.95	18.61	25.89	28.68	13.10	24.94	18.23	0.34	26.68	14.61	-0.34
28.26	31.77	16.43	28.10	32.28	18.75	28.89	28.98	13.21	27.94	18.38	0.30	29.67	14.84	-0.30
31.26	30.47	15.64	31.10	29.63	16.61	31.89	28.40	13.14	30.94	17.63	0.06	32.68	14.57	-0.06
34.26	31.11	15.40	34.10	30.54	16.64	34.89	27.53	11.39	33.94	19.35	0.90	35.67	14.61	-0.90
37.26	30.17	14.89	37.10	28.71	15.23	37.89	26.62	10.90	36.94	18.49	0.47	38.70	14.62	-0.47
40.26	28.70	13.42	40.10	29.01	15.54	40.89	26.89	11.18	39.94	17.59	-0.43	41.68	15.51	0.43
43.26	27.90	12.37	43.10	28.34	14.62	43.89	26.01	10.05	42.94	17.91	-0.36	44.67	15.69	0.36
46.26	28.64	13.79	46.10	28.06	15.01	46.89	25.86	10.57	45.94	16.90	-0.69	47.68	15.35	0.69
49.26	27.73	12.27	49.10	27.42	13.77	49.89	25.12	9.23	48.94	18.60	0.40	50.68	14.86	-0.40
52.26	26.90	11.83	52.10	27.00	13.74	52.89	25.10	9.60	51.94	18.17	0.36	53.70	14.51	-0.36
55.26	27.58	12.45	55.10	26.61	13.29	55.89	25.36	9.80	54.94	17.48	-0.39	56.68	15.32	0.39
58.26	26.01	11.10	58.10	26.15	13.04	58.89	24.88	9.53	57.94	17.76	0.11	59.68	14.61	-0.11
61.26	25.68	10.52	61.10	25.30	11.95	61.89	25.09	9.50	60.94	17.50	-0.40	62.68	15.36	0.40
64.26	26.09	10.44	64.10	24.29	10.45	64.89	23.67	7.59	63.94	18.83	0.44	65.68	15.01	-0.44
67.26	26.22	11.45	67.10	25.36	12.39	67.89	24.45	9.24	66.94	18.12	0.61	68.70	13.97	-0.61
70.26	25.83	10.18	70.10	23.83	9.98	70.89	23.97	7.88	69.94	18.88	0.49	71.68	14.97	-0.49
73.26	26.24	11.19	73.10	23.83	10.58	73.89	23.92	8.43	72.94	18.30	0.51	74.68	14.35	-0.51
76.26	24.71	9.21	76.10	23.41	9.71	76.89	23.67	7.73	75.94	17.74	-0.50	77.68	15.81	0.50
79.26	25.08	9.63	79.10	23.97	10.32	79.89	23.06	7.17	78.94	17.87	-0.32	80.68	15.58	0.32
82.26	24.53	9.10	82.10	23.59	9.96	82.89	23.00	7.13	81.94	18.30	0.13	83.70	15.11	-0.13
85.26	24.53	8.68	85.10	23.91	9.87	85.89	23.28	7.00	84.94	19.44	0.85	86.68	14.80	-0.85
88.26	24.31	9.06	88.10	22.86	9.42	88.89	23.65	7.97	87.94	17.95	-0.04	89.68	15.09	0.04
91.26	24.77	9.22	91.10	22.78	9.04	91.89	22.50	6.52	90.94	18.25	-0.04	92.68	15.39	0.04
94.26	24.71	9.50	94.10	22.42	9.01	94.89	22.99	7.34	93.94	18.04	0.09	95.68	14.93	-0.09
97.26	24.50	9.07	97.10	23.18	9.55	97.89	23.45	7.58	96.94	18.71	0.54	98.70	14.70	-0.54
100.26	23.77	8.32	100.10	23.36	9.71	100.89	22.63	6.74	99.94	17.59	-0.60	101.68	15.86	0.60
103.26	23.97	8.31	103.10	22.47	8.62	103.89	22.85	6.76	102.94	18.55	0.15	104.67	15.31	-0.15
106.26	23.59	7.77	106.10	23.36	9.35	106.89	23.06	6.81	105.94	18.99	0.43	107.68	15.19	-0.43
109.26	23.80	8.12	109.10	22.63	8.75	109.89	22.28	6.16	108.94	18.06	-0.36	110.67	15.85	0.36
112.26	22.73	7.22	112.10	22.11	8.40	112.89	21.94	5.99	111.94	18.73	0.48	113.70	14.84	-0.48
115.26	23.22	7.05	115.10	21.92	7.56	115.89	22.21	5.61	114.94	18.83	-0.08	116.68	16.05	0.08
118.26	23.31	7.07	118.10	21.78	7.35	118.89	22.31	5.64	117.94	18.99	0.01	119.68	16.03	-0.01
121.25	22.73	6.89	121.10	21.57	7.53	121.89	22.06	5.78	120.94	18.71	0.13	122.68	15.52	-0.13
124.26	22.19	6.12	124.10	22.07	7.80	124.89	21.33	4.82	123.94	18.64	-0.17	125.68	16.05	0.17
127.26	22.84	7.37	127.10	21.41	7.75	127.89	21.48	5.58	126.94	18.58	0.37	128.70	14.90	-0.37
130.26	23.08	7.71	130.10	21.45	7.88	130.89	21.85	6.04	129.94	18.66	0.55	131.67	14.63	-0.55
133.26	22.35	7.00	133.10	21.45	7.91	133.89	22.60	6.82	132.94	17.93	-0.16	134.68	15.31	0.16
136.26	22.32	6.34	136.10	22.57	8.39	136.89	21.72	5.30	135.94	18.25	-0.47	137.68	16.26	0.47
139.26	21.83	5.60	139.10	21.30	6.87	139.89	21.55	4.88	138.94	18.81	-0.16	140.68	16.20	0.16
142.26	22.59	6.92	142.10	21.05	7.18	142.89	21.48	5.37	141.94	18.43	0.02	143.70	15.46	-0.02
145.26	22.25	6.88	145.10	21.03	7.46	145.89	21.31	5.50	144.94	18.06	-0.05	146.68	15.23	0.05
148.26	21.33	5.41	148.10	21.51	7.40	148.89	21.26	4.91	147.94	18.99	0.33	149.67	15.39	-0.33
151.26	22.41	6.11	151.10	21.72	7.22	151.89	21.05	4.31	150.94	19.57	0.53	152.67	15.58	-0.53
154.26	22.39	6.68	154.10	20.99	7.08	154.89	21.13	4.98	153.94	18.55	0.10	155.67	15.42	-0.10
157.26	22.16	6.09	157.10	20.81	6.54	157.89	21.80	5.29	156.94	18.75	-0.06	158.70	15.94	0.06
160.26	22.46	6.89	160.10	21.01	7.25	160.89	21.55	5.55	159.94	17.57	-0.74	161.68	16.11	0.74
163.26	21.56	5.37	163.10	21.01	6.63	163.89	20.98	4.36	162.94	18.83	-0.10	164.67	16.09	0.10
166.26	21.67	5.36	166.10	21.12	6.62	166.90	20.56	3.82	165.94	18.73	-0.32	167.68	16.43	0.32
169.26	21.89	5.37	169.10	21.07	6.35	169.89	20.29	3.33	168.94	18.90	-0.36	170.68	16.69	0.36
172.26	22.07	6.44	172.10	20.83	7.00	172.89	19.84	3.77	171.94	18.77	0.40	173.71	15.04	-0.40
175.26	21.90	5.31	175.10	20.97	6.19	175.89	21.18	4.16	174.94	19.27	-0.06	176.68	16.45	0.06
178.26	21.62	5.43	178.10	20.54	6.15	178.89	21.47	4.84	177.94	18.75	-0.18	179.67	16.18	0.18
181.26	22.19	5.16	181.10	20.93	5.70	181.89	20.59	3.12	180.94	19.48	-0.29	182.68	17.13	0.29
184.26	21.99	5.98	184.10	21.24	7.03	184.89	21.11	4.66	183.94	18.49	-0.26	185.68	16.08	0.26
187.26	21.63	5.93	187.10	21.22	7.33	187.89	20.98	4.85	186.94	18.81	0.37	188.70	15.13	-0.37
190.26	21.54	5.31	190.10	20.50	6.07	190.89	21.13	4.46	189.94	18.64	-0.33	191.68	16.37	0.33
193.26	21.58	4.92	193.10	21.07	6.21	193.90	20.84	3.74	192.94	19.46	0.06	194.68	16.41	-0.06
196.26	21.99	5.48	196.10	20.25	5.55	196.89	20.78	3.84	195.94	19.66	0.41	197.67	15.90	-0.41
199.26	21.47	4.70	199.10	21.07	6.10	199.90	20.46	3.25	198.94	19.68	0.17	200.68	16.41	-0.17
202.26	21.99	5.39	202.10	21.26	6.47	202.89	21.10	4.07	201.94	19.61	0.27	203.70	16.13	-0.27
205.26	21.83	4.97	205.10	20.74	5.69	205.89	19.84	2.55	204.94	19.98	0.38	206.68	16.28	-0.38
208.26	22.12	5.83	208.10	21.95	7.47	208.89	21.03	4.31	207.94	18.79	-0.24	209.68	16.33	0.24
211.26	20.93	4.65	211.10	20.66	6.18	211.89	20.73	4.01	210.94	19.57	0.55	212.68	15.54	-0.55
214.25	21.83	5.68	214.10	20.10	5.76	214.89	20.54	3.96	213.94	18.32	-0.57	215.68	16.52	0.57
217.25	21.15	4.99	217.10	20.54	6.18	217.89	20.89	4.29	216.94	19.48	0.58	218.70	15.39	-0.58
220.25	21.60	4.82	220.10	19.79	4.82	220.89	21.03	3.82	219.94	19.79	0.27	221.68	16.31	-0.27
223.26	21.67	4.99	223.10	20.60	5.72	223.89	21.25	4.13	222.94	19.20	-0.22	224.68	16.71	0.22
226.25	21.29	4.14	226.10	20.35	5.01	226.89	20.36	2.78	225.94	20.16	0.27	227.67	16.68	-0.27
229.26	21.42	4.81	229.10	19.98	5.17	229.89	21.05	4.00	228.94	19.25	-0.10	230.67	16.52	0.10
232.25	21.45	5.31	232.10	21.03	6.69	232.89	21.11	4.53	231.94	18.71	-0.17	233.70	16.12	0.17
235.25	21.04	4.25	235.10	20.74	5.75	235.89	20.74	3.51	234.94	20.20	0.67	236.68	15.93	-0.67
238.26	21.02	4.41	238.10	21.92	7.12	238.89	20.96	3.92	237.94	19.61	0.26	239.68	16.15	-0.26
241.26	20.97	4.19	241.10	19.73	4.76	241.89	20.94	3.73	240.94	19.33	-0.19	242.68	16.77	0.19
244.26	22.91	6.35	244.10	20.97	6.21	244.89	21.85	4.85	243.94	19.20	-0.10	245.68	16.47	0.10
247.26	21.18	4.34	247.10	21.12	6.09	247.89	20.98	3.71	246.94	19.96	0.38	248.70	16.26	-0.38
250.26	21.22	4.19	250.10	20.64	5.41	250.89	20.63	3.16	249.94	19.14	-0.63	251.68	17.47	0.63
253.26	21.11	4.23	253.10	21.01	5.93	253.89	21.00	3.68	252.94	19.70	0.08	254.68	16.61	-0.08
256.26	21.60	4.40	256.10	21.07	5.67	256.89	20.61	2.97	255.94	19.92	-0.02	257.68	17.03	0.02
259.26	20.56	3.62	259.10	20.33	5.20	259.89	21.03	3.66	258.94	19.59	-0.09	260.68	16.83	0.09
262.26	21.44	4.74	262.10	20.50	5.61	262.89	21.33	4.20	261.94	19.48	0.04	263.70	16.46	-0.04
265.26	20.68	4.31	265.10	20.81	6.24	265.90	20.46	3.65	264.94	19.33	0.22	266.68	15.96	-0.22
268.26	22.28	5.38	268.10	21.18	6.09	268.89	21.90	4.57	267.94	19.16	-0.48	269.67	17.18	0.48
271.26	21.06	3.62	271.10	20.89	5.26	271.89	21.31	3.44	270.94	20.46	0.28	272.67	16.96	-0.28
274.26	20.95	3.55	274.10	20.29	4.70	274.89	20.07	2.24	273.94	20.42	0.28	275.68	16.92	-0.28
277.26	21.22	4.99	277.10	21.51	7.08	277.89	21.43	4.76	276.94	19.66	0.69	278.70	15.35	-0.69
280.26	21.45	3.90	280.10	20.29	4.54	280.89	21.35	3.36	279.94	20.26	-0.03	281.67	17.39	0.03
283.26	21.18	4.24	283.10	20.52	5.38	283.89	20.86	3.48	282.94	19.03	-0.65	284.68	17.40	0.65
286.26	21.44	5.31	286.10	21.14	6.81	286.89	20.79	4.22	285.94	18.81	-0.06	287.67	16.00	0.06
289.26	21.63	5.02	289.10	20.66	5.86	289.89	21.21	4.17	288.94	19.20	-0.15	290.67	16.56	0.15
292.26	21.44	4.69	292.10	19.92	4.97	292.89	20.83	3.64	291.94	19.83	0.34	293.70	16.22	-0.34
295.26	21.31	4.61	295.10	20.87	5.98	295.89	20.98	3.85	294.94	19.63	0.19	296.68	16.31	-0.19
298.26	21.33	4.38	298.10	21.01	5.86	298.89	21.08	3.69	297.94	19.50	-0.19	299.68	16.95	0.19
301.26	20.61	3.51	301.10	20.45	5.16	301.89	20.36	2.83	300.94	19.72	-0.12	302.68	17.02	0.12
304.25	21.67	4.48	304.10	21.18	5.80	304.89	20.64	3.02	303.94	19.89	-0.04	305.67	17.03	0.04
307.26	21.29	4.03	307.10	21.05	5.59	307.89	20.06	2.36	306.94	20.35	0.35	308.70	16.72	-0.35
310.26	21.42	4.45	310.10	21.72	6.55	310.89	21.33	3.92	309.94	19.14	-0.57	311.67	17.35	0.57
313.26	21.72	4.46	313.10	21.78	6.33	313.89	20.59	2.90	312.94	20.05	0.05	314.68	17.01	-0.05
316.26	20.72	3.21	316.10	21.14	5.43	316.89	20.48	2.53	315.94	19.53	-0.72	317.68	18.04	0.72
319.26	21.35	3.85	319.10	20.41	4.71	319.89	21.63	3.69	318.94	20.48	0.24	320.68	17.07	-0.24
322.26	21.63	5.32	322.10	20.47	5.97	322.89	20.74	4.00	321.94	18.86	-0.19	323.70	16.30	0.19
325.26	21.80	4.17	325.10	21.14	5.32	325.90	20.56	2.50	324.94	20.11	-0.26	326.68	17.69	0.26
328.26	21.99	4.56	328.10	20.68	5.06	328.89	21.35	3.49	327.94	20.44	0.27	329.68	16.96	-0.27
331.26	20.74	3.09	331.10	21.22	5.38	331.90	22.02	3.94	330.94	20.70	0.31	332.68	17.14	-0.31
334.26	22.26	5.25	334.10	21.65	6.44	334.89	20.96	3.51	333.94	19.22	-0.53	335.68	17.35	0.53
337.26	21.49	4.34	337.10	20.85	5.51	337.89	21.01	3.43	336.94	20.09	0.20	338.70	16.75	-0.20
340.26	21.11	4.19	340.10	21.70	6.59	340.89	21.52	4.17	339.94	18.90	-0.76	341.67	17.48	0.76
343.26	21.00	3.31	343.10	21.86	5.98	343.90	21.60	3.48	342.94	20.20	-0.23	344.68	17.72	0.23
346.26	21.18	4.23	346.10	21.72	6.57	346.89	21.23	3.84	345.94	19.92	0.23	347.68	16.53	-0.23
349.26	21.22	4.06	349.10	21.28	5.92	349.89	21.31	3.71	348.94	19.29	-0.61	350.68	17.58	0.61
352.26	22.41	4.97	352.10	21.90	6.26	352.89	20.81	2.93	351.94	20.98	0.80	353.70	16.45	-0.80
355.26	21.87	4.12	355.10	21.14	5.19	355.89	21.13	2.94	354.94	20.68	0.19	356.68	17.37	-0.19
358.26	21.71	4.18	358.10	22.13	6.41	358.89	20.98	3.02	357.94	20.20	-0.07	359.68	17.40	0.07
361.26	21.15	3.30	361.10	21.65	5.60	361.90	21.35	3.06	360.94	20.48	-0.11	362.68	17.77	0.11
364.26	21.22	3.66	364.10	21.20	5.44	364.89	22.29	4.29	363.94	20.46	0.16	365.68	17.21	-0.16
367.26	21.62	4.71	367.10	21.36	6.25	367.90	21.21	3.86	366.94	20.02	0.37	368.71	16.35	-0.37
370.26	21.02	3.12	370.10	20.87	4.78	370.89	21.79	3.46	369.94	20.68	0.04	371.67	17.66	-0.04
373.26	21.56	4.40	373.10	21.84	6.48	373.89	20.96	3.36	372.94	19.76	-0.14	374.68	17.11	0.14
376.26	22.05	4.52	376.10	21.16	5.44	376.89	21.23	3.27	375.94	19.79	-0.48	377.68	17.81	0.48
379.26	22.34	4.13	379.10	21.82	5.42	379.89	21.52	2.88	378.94	21.29	0.34	380.68	17.67	-0.34
382.26	21.90	4.49	382.10	21.97	6.36	382.89	21.01	3.16	381.94	20.61	0.46	383.70	16.76	-0.46
385.26	22.73	5.53	385.10	21.05	5.66	385.89	21.65	4.02	384.94	20.02	0.08	386.68	16.92	-0.08
388.26	21.58	3.83	388.10	22.59	6.64	388.89	21.42	3.23	387.94	20.68	0.19	389.68	17.37	-0.19
391.26	21.81	4.30	391.10	20.72	5.01	391.89	21.13	3.18	390.94	20.02	-0.23	392.68	17.55	0.23
394.26	22.95	4.88	394.10	21.32	5.06	394.89	21.23	2.73	393.94	20.70	-0.11	395.68	17.98	0.11
397.26	21.74	4.63	397.10	22.36	7.06	397.89	21.45	3.91	396.94	20.00	0.15	398.68	16.76	-0.15
400.26	22.63	4.73	400.10	22.07	5.97	400.89	20.76	2.42	399.94	20.89	0.25	401.68	17.46	-0.25
403.26	22.53	4.60	403.10	22.05	5.92	403.89	21.84	3.47	402.94	20.83	0.16	404.67	17.58	-0.16
406.26	21.74	3.92	406.10	22.72	6.70	406.89	21.40	3.14	405.94	20.31	-0.25	407.68	17.88	0.25
409.26	21.96	4.37	409.10	21.51	5.72	409.89	21.28	3.25	408.94	20.18	-0.15	410.68	17.55	0.15
412.26	22.25	4.27	412.10	22.26	6.08	412.89	21.62	3.20	411.94	20.85	0.13	413.70	17.66	-0.13
415.26	21.60	3.49	415.10	22.99	6.68	415.90	21.62	3.07	414.94	21.11	0.26	416.68	17.66	-0.26
418.26	21.65	4.08	418.10	21.43	5.66	418.90	21.21	3.20	417.94	19.55	-0.76	419.68	18.14	0.76
421.26	21.69	3.56	421.10	21.90	5.57	421.89	21.45	2.88	420.94	20.83	-0.04	422.68	17.98	0.04
424.26	21.81	3.10	424.10	22.61	5.70	424.89	21.77	2.62	423.94	21.51	0.06	425.68	18.46	-0.06
427.26	22.79	5.16	427.10	23.34	7.51	427.89	21.31	3.24	426.94	20.26	-0.11	428.70	17.55	0.11
430.26	22.30	4.24	430.10	22.01	5.75	430.89	21.79	3.29	429.94	20.87	0.07	431.68	17.80	-0.07
433.26	22.39	4.67	433.10	22.05	6.13	433.90	22.02	3.86	432.94	19.85	-0.61	434.68	18.14	0.61
436.26	22.01	3.88	436.10	22.30	5.98	436.89	22.26	3.70	435.94	21.40	0.53	437.68	17.40	-0.53
439.26	22.41	4.08	439.10	21.61	5.09	439.89	22.21	3.45	438.94	21.29	0.22	440.68	17.91	-0.22
442.26	22.79	4.93	442.10	22.57	6.52	442.89	21.55	3.26	441.94	21.27	0.67	443.70	16.99	-0.67
445.26	22.44	3.83	445.10	22.86	6.05	445.89	22.75	3.70	444.94	21.29	-0.06	446.68	18.48	0.06
448.26	22.32	3.88	448.10	22.20	5.57	448.89	21.25	2.38	447.94	21.11	-0.07	449.68	18.31	0.07
451.26	22.41	4.42	451.10	21.76	5.58	451.89	21.92	3.50	450.94	20.37	-0.36	452.68	18.15	0.36
454.26	22.21	3.49	454.10	21.74	4.83	454.89	21.65	2.50	453.94	20.52	-0.94	455.68	19.46	0.94
457.26	22.72	4.13	457.10	22.13	5.34	457.89	21.37	2.34	456.94	21.59	0.26	458.70	18.14	-0.26
460.26	22.50	4.21	460.10	22.82	6.34	460.89	21.60	2.88	459.94	20.87	-0.16	461.68	18.25	0.16
463.26	22.16	3.76	463.10	23.26	6.66	463.89	22.78	3.94	462.94	21.77	0.63	464.68	17.58	-0.63
466.26	22.21	3.90	466.10	22.55	6.04	466.89	22.16	3.41	465.94	20.74	-0.31	467.68	18.43	0.31
469.26	22.30	4.37	469.10	22.63	6.50	469.89	22.16	3.79	468.94	20.42	-0.25	470.68	17.99	0.25
472.26	22.53	4.33	472.10	22.40	6.01	472.89	21.63	3.00	471.94	21.00	0.06	473.70	17.94	-0.06
475.26	22.68	4.66	475.10	23.91	7.70	475.89	21.97	3.52	474.94	20.52	-0.24	476.68	18.06	0.24
478.26	22.10	3.84	478.10	22.70	6.25	478.89	21.74	3.05	477.94	20.89	-0.11	479.68	18.17	0.11
481.26	21.92	3.04	481.10	22.70	5.62	481.89	22.63	3.31	480.94	21.77	0.15	482.68	18.54	-0.15
484.26	22.61	4.11	484.10	23.01	6.31	484.89	22.02	3.08	483.94	21.22	-0.02	485.68	18.33	0.02
487.26	22.73	4.14	487.10	22.82	6.03	487.89	21.77	2.74	486.94	21.18	-0.15	488.71	18.55	0.15
490.26	22.86	3.96	490.10	22.22	5.13	490.89	21.30	1.97	489.94	22.10	0.46	491.67	18.24	-0.46
493.26	22.72	4.94	493.10	22.63	6.66	493.89	22.43	4.22	492.94	20.59	0.07	494.68	17.51	-0.07
496.26	22.84	4.28	496.10	22.45	5.70	496.89	22.61	3.62	495.94	21.66	0.36	497.67	18.00	-0.36
499.26	23.57	5.30	499.10	22.99	6.52	499.89	22.26	3.55	498.94	21.42	0.41	500.68	17.67	-0.41
502.26	23.10	4.59	502.10	22.34	5.64	502.89	22.82	3.88	501.94	21.94	0.69	503.70	17.62	-0.69
505.26	23.26	4.42	505.10	22.72	5.69	505.89	21.90	2.63	504.94	21.46	-0.12	506.67	18.76	0.12
508.26	23.28	4.78	508.10	22.76	6.06	508.89	22.53	3.59	507.94	21.53	0.29	509.68	18.02	-0.29
511.26	22.79	4.40	511.10	23.41	6.82	511.89	21.84	3.01	510.94	21.07	-0.06	512.67	18.26	0.06
514.26	23.46	4.44	514.10	22.82	5.61	514.89	22.04	2.59	513.94	20.94	-0.82	515.68	19.64	0.82
517.26	23.57	5.51	517.10	23.45	7.20	517.89	22.23	3.74	516.94	21.16	0.36	518.70	17.50	-0.36
520.26	23.75	5.12	520.10	23.24	6.41	520.89	22.17	3.10	519.94	20.68	-0.69	521.68	19.13	0.69
523.26	23.42	4.47	523.10	22.74	5.60	523.89	22.55	3.17	522.94	21.81	0.12	524.67	18.63	-0.12
526.26	23.42	4.86	526.10	22.30	5.55	526.89	23.07	4.08	525.94	21.07	-0.23	527.68	18.59	0.23
529.26	22.63	3.37	529.10	22.22	4.77	529.89	22.51	2.82	528.94	22.18	0.18	530.68	18.88	-0.18
532.26	22.81	4.23	532.10	22.53	5.76	532.89	22.16	3.15	531.94	21.72	0.40	533.70	17.98	-0.40
535.26	22.43	4.07	535.10	23.09	6.54	535.89	22.97	4.18	534.94	20.83	-0.27	536.68	18.43	0.27
538.26	23.68	4.60	538.10	23.32	6.05	538.89	22.48	2.97	537.94	21.68	-0.14	539.67	19.02	0.14
541.26	23.01	4.37	541.10	22.86	6.02	541.89	23.17	4.09	540.94	21.68	0.30	542.68	18.15	-0.30
544.26	23.71	4.77	544.10	22.76	5.62	544.89	23.16	3.78	543.94	21.70	0.02	545.67	18.73	-0.02
547.26	22.97	4.43	547.10	22.97	6.24	547.89	22.39	3.42	546.94	21.64	0.36	548.70	17.98	-0.36
550.26	23.69	4.46	550.10	22.72	5.30	550.89	22.23	2.57	549.94	22.12	0.15	551.68	18.88	-0.15
553.26	23.84	4.39	553.10	23.74	6.10	553.89	23.92	4.04	552.94	22.05	-0.14	554.68	19.39	0.14
556.26	24.28	4.28	556.10	24.39	6.19	556.89	24.30	3.86	555.94	23.57	0.83	557.68	18.98	-0.83
559.26	23.89	3.66	559.10	23.07	4.65	559.89	23.46	2.80	558.94	23.44	0.47	560.68	19.56	-0.47
562.26	24.19	4.76	562.10	24.50	6.87	562.89	23.06	3.19	561.94	22.73	0.56	563.70	18.68	-0.56
565.26	24.48	5.41	565.10	23.49	6.22	565.89	23.63	4.12	564.94	21.64	-0.17	566.68	19.05	0.17
568.26	24.00	3.89	568.10	24.27	5.97	568.89	24.04	3.50	567.94	22.91	0.06	569.68	19.85	-0.06
571.26	24.86	4.75	571.10	24.01	5.71	571.89	23.34	2.80	570.94	22.65	-0.20	572.67	20.11	0.20
574.26	24.15	4.35	574.10	24.67	6.67	574.89	23.38	3.14	573.94	22.62	0.08	575.68	19.53	-0.08
577.26	24.68	4.53	577.10	23.97	5.63	577.89	24.04	3.46	576.94	22.78	-0.11	578.68	20.06	0.11
580.26	24.20	3.48	580.10	24.31	5.39	580.89	23.96	2.80	579.94	23.35	-0.11	581.67	20.64	0.11
583.26	24.17	3.59	583.10	23.97	5.19	583.89	23.46	2.44	582.94	23.42	0.10	584.68	20.29	-0.10
586.26	24.66	3.95	586.10	25.45	6.54	586.89	23.89	2.74	585.94	23.55	0.10	587.68	20.42	-0.10
589.26	24.51	4.38	589.10	24.08	5.75	589.89	23.80	3.23	588.94	22.34	-0.53	590.68	20.47	0.53
592.26	24.93	4.41	592.10	24.27	5.56	592.89	23.96	3.01	591.94	23.11	-0.15	593.68	20.47	0.15
595.26	24.04	4.41	595.10	24.16	6.34	595.89	22.61	2.55	594.94	22.67	0.30	596.67	19.13	-0.30
598.26	23.57	3.97	598.10	22.67	4.88	598.89	23.00	2.97	597.94	22.54	0.20	599.67	19.20	-0.20
601.26	23.97	5.68	601.10	23.78	7.29	601.89	22.89	4.16	600.94	20.96	-0.07	602.67	18.17	0.07
621.32	28.96	5.34	621.16	30.26	8.45	621.94	27.24	3.19	621.00	26.91	0.55	622.73	22.87	-0.55
624.35	23.93	1.09	624.18	26.87	5.84	624.97	23.91	0.64	624.03	26.19	0.61	625.76	22.03	-0.61
627.32	22.17	0.91	627.16	23.95	4.50	627.95	21.15	-0.54	627.00	24.66	0.66	628.73	20.40	-0.66
630.32	21.58	0.88	630.16	22.80	3.91	630.95	21.84	0.71	630.00	23.33	-0.11	631.74	20.61	0.11
633.32	20.77	-0.24	633.16	22.42	3.22	633.95	20.41	-1.03	633.00	25.08	1.33	634.74	19.48	-1.33
636.32	20.43	-0.22	636.16	21.43	2.58	636.95	20.71	-0.38	636.00	24.15	0.76	637.74	19.70	-0.76
639.35	21.04	0.19	639.19	20.23	1.18	639.97	19.77	-1.52	639.03	23.81	0.22	640.76	20.44	-0.22
642.31	19.33	-1.73	642.16	20.43	1.17	642.95	19.34	-2.16	642.00	24.63	0.83	643.73	20.04	-0.83
645.31	19.36	-1.01	645.16	19.55	0.98	645.95	20.69	-0.12	645.00	23.59	0.48	646.73	19.70	-0.48
648.31	20.79	-0.09	648.16	20.50	1.42	648.94	19.61	-1.71	648.00	23.77	0.15	649.73	20.54	-0.15
651.31	19.70	-0.87	651.16	20.81	2.04	651.95	18.99	-2.02	651.00	23.99	0.68	652.73	19.70	-0.68
654.34	20.31	-0.60	654.19	20.08	0.97	654.97	20.37	-0.98	654.03	24.01	0.36	655.76	20.36	-0.36
657.32	19.50	-0.73	657.16	21.26	2.83	657.95	20.32	-0.35	657.00	22.87	-0.10	658.74	20.14	0.10
660.31	21.78	0.80	660.16	20.14	0.97	660.94	21.08	-0.33	660.00	24.68	0.96	661.73	19.82	-0.96
663.31	21.45	1.18	663.16	20.68	2.21	663.94	20.14	-0.57	663.00	23.66	0.65	664.72	19.43	-0.65
666.32	21.62	0.71	666.16	21.20	2.10	666.95	19.84	-1.50	666.00	24.10	0.45	667.73	20.26	-0.45
669.34	20.66	0.71	669.18	20.91	2.76	669.97	20.93	0.54	669.02	22.89	0.20	670.76	19.56	-0.20
672.32	21.63	1.07	672.16	20.23	1.47	672.95	21.33	0.33	672.00	23.79	0.49	673.73	19.88	-0.49
675.31	21.54	0.73	675.16	21.49	2.49	675.95	20.96	-0.28	675.00	24.12	0.57	676.73	20.04	-0.57
678.32	21.35	0.68	678.16	21.51	2.64	678.95	21.85	0.74	678.00	23.28	-0.13	679.73	20.61	0.13
681.32	21.87	1.33	681.16	21.92	3.19	681.95	21.00	0.03	681.00	23.66	0.38	682.73	19.96	-0.38
684.34	21.18	0.75	684.18	21.78	3.15	684.97	21.57	0.70	684.02	22.87	-0.30	685.76	20.54	0.30
687.32	21.13	1.33	687.16	22.24	4.25	687.95	21.99	1.76	687.00	21.70	-0.84	688.74	20.44	0.84
690.32	22.30	1.97	690.16	22.84	4.32	690.95	21.45	0.69	690.00	23.31	0.24	691.73	19.89	-0.24
693.32	21.45	0.26	693.16	22.22	2.84	693.95	20.78	-0.84	693.00	24.32	0.39	694.74	20.60	-0.39
696.32	22.17	0.66	696.16	22.11	2.40	696.94	21.43	-0.52	696.00	24.74	0.49	697.73	20.83	-0.49
699.34	21.65	0.91	699.18	22.40	3.46	699.97	22.39	1.21	699.02	23.86	0.38	700.76	20.17	-0.38
702.32	22.19	1.37	702.16	22.15	3.14	702.94	22.24	0.99	702.00	23.22	-0.34	703.73	20.96	0.34
705.32	23.20	2.22	705.16	22.84	3.67	705.95	22.92	1.51	705.00	23.88	0.16	706.73	20.62	-0.16
708.32	21.85	1.05	708.16	22.07	3.07	708.95	22.55	1.31	708.00	23.73	0.19	709.74	20.42	-0.19
711.32	23.06	2.17	711.16	22.80	3.72	711.95	22.07	0.75	711.00	23.81	0.18	712.73	20.51	-0.18
714.35	23.02	1.89	714.19	22.65	3.33	714.97	22.68	1.12	714.03	23.88	0.01	715.76	20.92	-0.01
717.32	22.68	1.72	717.16	22.38	3.22	717.95	22.34	0.94	717.00	23.11	-0.59	718.73	21.36	0.59
720.32	23.57	2.87	720.16	22.57	3.68	720.95	22.53	1.40	720.00	23.50	0.06	721.73	20.44	-0.06
723.32	23.13	1.60	723.16	23.24	3.52	723.95	22.60	0.64	723.00	24.23	-0.04	724.73	21.37	0.04
726.32	22.95	1.59	726.16	22.42	2.87	726.95	23.63	1.84	726.00	23.79	-0.31	727.74	21.47	0.31
729.34	24.40	3.61	729.18	23.49	4.50	729.97	23.14	1.91	729.03	23.33	-0.20	730.76	20.80	0.20
732.32	23.53	2.90	732.16	22.36	3.54	732.95	23.31	2.25	732.00	22.80	-0.57	733.73	21.00	0.57
735.32	23.06	2.56	735.16	22.99	4.30	735.95	22.82	1.89	735.00	22.47	-0.77	736.73	21.07	0.77
738.32	23.75	3.20	738.16	24.64	5.89	738.95	22.17	1.18	738.00	22.71	-0.58	739.74	20.94	0.58
741.32	23.15	2.67	741.16	24.04	5.36	741.95	23.45	2.53	741.00	22.51	-0.71	742.73	21.00	0.71
744.34	24.08	2.51	744.18	24.67	4.91	744.97	23.46	1.46	744.03	23.57	-0.74	745.76	22.11	0.74
747.32	24.11	2.61	747.16	23.45	3.75	747.95	22.95	1.01	747.00	23.92	-0.32	748.73	21.63	0.32
750.32	24.64	3.06	750.16	23.66	3.89	750.95	23.55	1.54	750.00	23.42	-0.90	751.73	22.28	0.90
753.32	24.17	3.07	753.16	24.54	5.25	753.95	23.85	2.32	753.00	23.06	-0.78	754.73	21.68	0.78
756.32	23.57	2.41	756.16	23.68	4.33	756.95	23.57	1.98	756.00	23.75	-0.15	757.73	21.11	0.15
759.35	24.42	2.89	759.18	24.54	4.81	759.97	23.04	1.07	759.03	23.66	-0.61	760.76	21.95	0.61
762.32	24.51	3.40	762.16	24.64	5.34	762.95	23.65	2.11	762.00	23.13	-0.72	763.73	21.63	0.72
765.32	24.22	2.36	765.16	23.87	3.81	765.95	23.92	1.62	765.00	24.59	-0.01	766.73	21.68	0.01
768.32	24.46	2.88	768.16	24.88	5.10	768.95	23.68	1.66	768.00	24.46	0.14	769.74	21.25	-0.14
771.32	23.60	2.35	771.16	25.13	5.68	771.95	24.23	2.54	771.00	23.20	-0.79	772.73	21.85	0.79
774.34	24.17	3.06	774.18	25.32	6.02	774.97	24.26	2.72	774.02	23.37	-0.48	775.75	21.39	0.48
777.32	24.31	3.04	777.16	25.19	5.73	777.95	24.09	2.39	777.00	23.33	-0.68	778.74	21.75	0.68
780.32	24.04	2.13	780.16	24.71	4.60	780.95	24.62	2.27	780.00	24.41	-0.24	781.73	21.96	0.24
783.32	23.79	2.54	783.16	25.93	6.48	783.94	24.38	2.69	783.00	23.48	-0.51	784.73	21.57	0.51
786.32	24.50	3.28	786.16	25.21	5.79	786.94	23.14	1.48	786.00	22.60	-1.36	787.73	22.39	1.36
789.35	24.62	2.88	789.18	24.81	4.87	789.97	24.18	2.00	789.02	24.10	-0.38	790.76	21.93	0.38
792.32	24.55	2.66	792.16	25.34	5.26	792.95	23.84	1.52	792.00	24.57	-0.06	793.73	21.75	0.06
795.32	24.46	2.83	795.16	24.48	4.65	795.94	23.82	1.75	795.00	24.32	-0.05	796.73	21.49	0.05
798.32	24.31	2.21	798.16	26.00	5.70	798.95	23.75	1.21	798.00	24.52	-0.32	799.73	22.23	0.32
801.32	25.15	2.90	801.16	26.12	5.68	801.95	24.20	1.52	801.00	24.46	-0.53	802.73	22.58	0.53
804.34	25.72	4.36	804.18	25.64	6.09	804.97	24.43	2.64	804.02	23.20	-0.90	805.75	22.06	0.90
807.32	25.02	3.64	807.16	25.26	5.69	807.95	24.25	2.44	807.00	23.06	-1.06	808.74	22.24	1.06
810.32	25.59	4.56	810.16	25.51	6.28	810.95	23.41	1.94	810.00	22.34	-1.43	811.73	22.27	1.43
813.32	24.31	2.50	813.16	24.83	4.83	813.95	24.47	2.23	813.00	23.57	-0.98	814.73	22.59	0.98
816.32	24.48	1.82	816.16	26.04	5.18	816.95	23.70	0.60	816.00	24.86	-0.54	817.73	23.01	0.54
819.35	24.31	2.77	819.18	24.88	5.14	819.97	24.16	2.18	819.03	23.31	-0.97	820.76	22.32	0.97
822.32	24.42	2.58	822.16	25.85	5.81	822.95	24.16	1.88	822.00	24.19	-0.39	823.73	22.04	0.39
825.32	25.30	3.72	825.16	25.15	5.37	825.95	24.40	2.38	825.00	23.37	-0.95	826.73	22.34	0.95
828.32	24.59	2.96	828.16	26.25	6.42	828.95	23.84	1.77	828.00	23.50	-0.87	829.73	22.31	0.87
831.32	25.35	3.32	831.16	25.19	4.97	831.95	24.08	1.62	831.00	23.84	-0.93	832.73	22.76	0.93
834.35	23.93	2.29	834.18	26.23	6.40	834.97	23.91	1.84	834.03	23.66	-0.72	835.76	22.16	0.72
837.32	24.88	3.32	837.16	25.24	5.49	837.95	23.89	1.90	837.00	23.57	-0.73	838.73	22.09	0.73
840.32	24.71	2.64	840.16	26.78	6.52	840.95	24.33	1.83	840.00	23.77	-1.04	841.73	22.91	1.04
843.32	25.56	3.92	843.16	25.53	5.69	843.95	24.98	2.90	843.00	23.62	-0.76	844.73	22.21	0.76
846.32	25.50	3.30	846.16	25.57	5.17	846.95	24.03	1.39	846.00	24.61	-0.33	847.73	22.34	0.33
849.35	25.54	2.62	849.19	25.81	4.69	849.97	25.10	1.74	849.03	24.66	-1.00	850.76	23.73	1.00
852.32	25.35	3.01	852.16	25.81	5.27	852.95	23.70	0.92	852.00	24.12	-0.96	853.73	23.11	0.96
855.32	25.85	3.53	855.16	26.53	6.01	855.94	24.55	1.79	855.00	23.86	-1.20	856.73	23.33	1.20
858.32	26.13	3.98	858.16	26.23	5.89	858.95	24.85	2.27	858.00	23.84	-1.05	859.73	23.00	1.05
861.32	24.11	1.51	861.16	26.36	5.57	861.95	25.14	2.11	861.00	24.86	-0.48	862.73	22.88	0.48
864.35	25.41	3.27	864.18	26.38	6.04	864.97	25.00	2.42	864.03	23.75	-1.13	865.76	23.08	1.13
867.32	24.99	3.16	867.16	24.94	4.92	867.95	24.52	2.26	867.00	23.37	-1.20	868.74	22.83	1.20
870.32	25.59	3.22	870.16	25.11	4.55	870.95	25.14	2.34	870.00	24.21	-0.90	871.73	23.07	0.90
873.32	24.86	2.33	873.16	26.23	5.51	873.94	24.54	1.58	873.00	24.15	-1.12	874.73	23.45	1.12
876.32	25.21	2.68	876.16	26.34	5.61	876.94	25.14	2.17	876.00	23.84	-1.43	877.73	23.77	1.43
879.34	24.77	2.71	879.18	25.83	5.58	879.97	24.74	2.25	879.02	23.02	-1.78	880.76	23.64	1.78
882.32	25.56	3.16	882.16	26.04	5.45	882.94	24.61	1.78	882.00	23.50	-1.64	883.73	23.84	1.64
885.32	25.68	3.43	885.16	25.59	5.15	885.95	24.47	1.79	885.00	23.31	-1.68	886.73	23.73	1.68
888.32	25.15	2.76	888.16	26.06	5.47	888.95	25.67	2.84	888.00	24.21	-0.92	889.74	23.12	0.92
891.32	26.49	3.83	891.16	26.19	5.34	891.95	24.95	1.86	891.00	24.39	-1.01	892.73	23.47	1.01
894.34	25.30	2.80	894.18	26.34	5.64	894.97	24.86	1.92	894.02	24.12	-1.12	895.75	23.43	1.12
897.32	24.75	2.04	897.16	25.62	4.72	897.94	25.09	1.95	897.00	24.08	-1.37	898.73	23.88	1.37
900.32	25.32	2.79	900.16	25.83	5.10	900.95	25.60	2.63	900.00	23.50	-1.77	901.73	24.11	1.77
903.32	25.65	3.05	903.16	26.32	5.53	903.95	25.33	2.30	903.00	24.28	-1.06	904.73	23.46	1.06
906.32	25.65	2.83	906.16	26.87	5.85	906.95	25.19	1.93	906.00	24.17	-1.39	907.73	24.02	1.39
909.34	25.94	3.12	909.18	26.68	5.67	909.97	25.43	2.18	909.02	23.77	-1.79	910.76	24.41	1.79
912.32	25.67	2.67	912.16	26.72	5.53	912.95	24.08	0.65	912.00	24.43	-1.31	913.74	24.11	1.31
915.32	25.08	2.61	915.16	26.63	5.96	915.95	25.39	2.48	915.00	23.92	-1.29	916.73	23.57	1.29
918.32	25.70	2.59	918.16	26.78	5.47	918.95	25.75	2.20	918.00	24.35	-1.50	919.73	24.42	1.50
921.32	26.22	3.14	921.16	26.06	4.79	921.95	24.88	1.37	921.00	24.08	-1.74	922.73	24.62	1.74
924.35	25.98	2.91	924.18	27.02	5.75	924.97	24.95	1.44	924.03	24.04	-1.77	925.76	24.65	1.77
927.32	25.76	3.27	927.16	26.08	5.39	927.95	25.51	2.58	927.00	23.11	-2.12	928.73	24.42	2.12
930.32	25.85	2.74	930.16	26.91	5.61	930.95	25.29	1.75	930.00	24.30	-1.55	931.73	24.46	1.55
933.32	25.15	1.98	933.16	26.70	5.33	933.95	25.94	2.33	933.00	24.68	-1.23	934.74	24.21	1.23
936.32	25.72	3.04	936.16	25.45	4.57	936.95	25.38	2.26	936.00	24.01	-1.41	937.73	23.90	1.41
939.35	26.09	2.75	939.18	26.17	4.64	939.97	25.45	1.68	939.03	24.30	-1.78	940.76	24.92	1.78
942.32	25.98	2.52	942.16	26.06	4.41	942.94	25.79	1.90	942.00	24.19	-2.01	943.73	25.27	2.01
945.32	25.48	2.18	945.16	26.46	4.96	945.94	25.19	1.45	945.00	24.19	-1.85	946.73	24.96	1.85
948.32	26.46	2.60	948.16	27.08	5.02	948.94	24.98	0.68	948.00	25.50	-1.10	949.73	24.77	1.10
951.32	25.28	2.04	951.16	27.19	5.76	951.95	25.15	1.48	951.00	23.64	-2.34	952.74	25.38	2.34
954.35	26.18	3.49	954.19	26.78	5.89	954.97	25.53	2.40	954.03	23.62	-1.81	955.76	24.31	1.81
957.32	25.74	2.75	957.16	26.97	5.78	957.94	25.05	1.62	957.00	23.95	-1.78	958.73	24.58	1.78
960.32	26.81	3.24	960.16	26.85	5.09	960.94	25.21	1.21	960.00	25.10	-1.21	961.73	24.58	1.21
963.32	26.03	2.28	963.16	26.61	4.67	963.94	25.69	1.51	963.00	25.17	-1.32	964.73	24.87	1.32
966.32	26.29	3.41	966.16	26.68	5.60	966.94	25.19	1.87	966.00	24.10	-1.52	967.73	24.21	1.52
969.34	26.03	2.21	969.18	26.40	4.39	969.97	25.05	0.80	969.02	24.92	-1.64	970.76	25.26	1.64
972.32	26.35	2.69	972.16	27.23	5.38	972.95	25.50	1.41	972.00	24.28	-2.12	973.73	25.58	2.12
975.32	25.43	2.47	975.16	26.57	5.41	975.95	25.77	2.37	975.00	24.08	-1.62	976.73	24.39	1.62
978.32	25.81	2.20	978.16	27.21	5.40	978.95	25.41	1.36	978.00	24.59	-1.76	979.74	25.18	1.76
981.32	25.28	1.61	981.16	27.57	5.71	981.94	25.41	1.31	981.00	24.37	-2.04	982.73	25.51	2.04
984.35	25.85	1.82	984.19	27.19	4.96	984.97	25.74	1.27	984.02	25.03	-1.74	985.76	25.58	1.74
987.32	26.36	2.64	987.16	26.80	4.88	987.95	25.31	1.15	987.00	24.81	-1.65	988.74	25.18	1.65
990.32	26.90	3.29	990.16	27.74	5.93	990.95	25.33	1.28	990.00	24.37	-1.98	991.73	25.40	1.98
993.32	26.59	2.96	993.16	26.68	4.86	993.95	26.00	1.94	993.00	24.94	-1.43	994.74	24.86	1.43
996.32	26.07	2.21	996.16	28.26	6.21	996.95	25.36	1.07	996.00	24.26	-2.34	997.73	26.00	2.34
999.35	26.22	2.11	999.18	27.17	4.86	999.97	25.60	1.05	999.03	25.12	-1.73	1000.76	25.65	1.73
1002.32	25.83	2.42	1002.16	26.29	4.69	1002.95	25.45	1.61	1002.00	24.61	-1.54	1003.73	24.75	1.54
1005.32	25.61	1.65	1005.16	26.61	4.45	1005.95	25.62	1.22	1005.00	24.43	-2.27	1006.73	26.04	2.27
1008.32	25.57	1.81	1008.16	25.70	3.74	1008.95	25.57	1.37	1008.00	25.14	-1.36	1009.73	24.93	1.36
1011.32	26.55	2.95	1011.16	26.91	5.11	1011.95	25.93	1.89	1011.00	23.95	-2.39	1012.73	25.80	2.39
1014.35	25.76	2.04	1014.18	26.04	4.12	1014.97	26.34	2.18	1014.03	25.17	-1.29	1015.76	24.82	1.29
1017.32	26.16	2.04	1017.16	27.00	4.68	1017.95	24.85	0.29	1017.00	25.61	-1.25	1018.73	25.18	1.25
1020.32	25.72	1.69	1020.16	26.53	4.30	1020.95	25.36	0.89	1020.00	24.57	-2.20	1021.74	26.04	2.20
1023.32	26.53	2.25	1023.16	27.36	4.88	1023.95	25.74	1.02	1023.00	25.88	-1.14	1024.73	25.23	1.14
1026.32	26.51	2.38	1026.16	26.91	4.58	1026.95	25.12	0.55	1026.00	25.23	-1.64	1027.73	25.58	1.64
1029.34	25.90	1.84	1029.18	27.27	5.02	1029.97	25.62	1.13	1029.02	24.66	-2.14	1030.76	26.00	2.14
1032.32	26.46	2.05	1032.16	27.49	4.89	1032.94	25.63	0.79	1032.00	25.17	-1.98	1033.73	26.19	1.98
1035.32	25.87	1.74	1035.16	27.83	5.51	1035.95	25.72	1.16	1035.00	24.79	-2.08	1036.73	26.01	2.08
1038.32	25.72	1.37	1038.16	26.80	4.26	1038.95	26.12	1.34	1038.00	24.77	-2.32	1039.73	26.47	2.32
1041.32	26.90	2.82	1041.16	25.89	3.61	1041.95	25.81	1.29	1041.00	24.83	-1.99	1042.73	25.88	1.99
1044.34	26.38	1.98	1044.18	26.12	3.52	1044.97	25.48	0.64	1044.02	25.26	-1.88	1045.76	26.09	1.88
1047.32	26.77	2.38	1047.16	27.49	4.91	1047.94	26.19	1.37	1047.00	24.50	-2.63	1048.73	26.82	2.63
1050.32	25.74	1.31	1050.16	26.97	4.35	1050.95	24.50	-0.36	1050.00	25.43	-1.74	1051.74	25.97	1.74
1053.32	26.38	1.58	1053.16	26.89	3.89	1053.95	26.13	0.89	1053.00	25.86	-1.68	1054.74	26.29	1.68
1056.32	26.49	2.11	1056.16	26.76	4.18	1056.95	26.50	1.68	1056.00	25.19	-1.93	1057.73	26.12	1.93
1059.35	26.51	2.13	1059.18	27.23	4.66	1059.97	26.05	1.24	1059.02	25.03	-2.09	1060.76	26.27	2.09
1062.32	26.07	1.49	1062.16	27.57	4.79	1062.95	25.79	0.77	1062.00	25.03	-2.29	1063.74	26.68	2.29
1065.32	26.70	1.62	1065.16	27.64	4.37	1065.94	26.34	0.83	1065.00	25.35	-2.47	1066.73	27.35	2.47
1068.32	27.68	2.82	1068.16	28.00	4.94	1068.95	26.00	0.70	1068.00	25.46	-2.14	1069.73	26.81	2.14
1071.32	26.84	2.10	1071.16	28.36	5.43	1071.94	25.51	0.34	1071.00	25.43	-2.05	1072.73	26.59	2.05
1074.35	26.46	1.81	1074.18	27.74	4.89	1074.97	26.55	1.46	1074.02	25.06	-2.33	1075.76	26.79	2.33
1077.32	26.13	2.10	1077.16	27.59	5.36	1077.95	26.19	1.72	1077.00	24.59	-2.18	1078.73	26.02	2.18
1080.32	26.62	2.16	1080.16	27.89	5.24	1080.95	25.82	0.93	1080.00	24.99	-2.21	1081.74	26.47	2.21
1083.32	26.92	2.18	1083.16	28.47	5.53	1083.95	25.24	0.06	1083.00	25.66	-1.82	1084.74	26.37	1.82
1086.32	26.55	1.85	1086.16	28.06	5.17	1086.95	25.62	0.49	1086.00	25.43	-2.01	1087.74	26.51	2.01
1089.35	26.60	1.41	1089.18	27.79	4.41	1089.97	26.22	0.60	1089.02	25.97	-1.96	1090.76	26.95	1.96
1092.32	26.81	2.26	1092.16	27.85	5.10	1092.95	25.57	0.58	1092.00	25.06	-2.23	1093.74	26.59	2.23
1095.32	26.44	1.29	1095.16	27.32	3.98	1095.95	26.46	0.88	1095.00	25.10	-2.79	1096.74	27.74	2.79
1098.32	25.87	1.02	1098.16	28.43	5.39	1098.95	25.70	0.42	1098.00	25.32	-2.27	1099.74	26.92	2.27
1101.32	27.25	2.95	1101.16	27.17	4.68	1101.95	25.77	1.04	1101.00	24.23	-2.81	1102.73	26.91	2.81
1104.35	27.25	2.71	1104.19	27.40	4.67	1104.98	26.44	1.47	1104.03	25.03	-2.25	1105.76	26.59	2.25
1107.32	26.44	2.09	1107.16	27.91	5.37	1107.95	26.50	1.72	1107.00	24.83	-2.26	1108.73	26.41	2.26
1110.32	25.35	0.02	1110.16	28.30	4.77	1110.95	25.93	0.16	1110.00	25.79	-2.28	1111.74	27.42	2.28
1113.32	26.18	1.23	1113.16	27.72	4.57	1113.95	25.79	0.40	1113.00	25.30	-2.39	1114.73	27.15	2.39
1116.32	26.82	1.87	1116.16	28.49	5.35	1116.95	25.82	0.44	1116.00	26.17	-1.52	1117.74	26.27	1.52
1119.35	26.79	1.40	1119.18	27.79	4.21	1119.97	25.93	0.11	1119.03	26.75	-1.38	1120.76	26.57	1.38
1122.32	26.51	1.56	1122.16	26.76	3.62	1122.95	26.24	0.86	1122.00	25.23	-2.46	1123.74	27.21	2.46
1125.32	26.11	0.98	1125.16	28.79	5.47	1125.95	26.03	0.47	1125.00	25.30	-2.57	1126.74	27.50	2.57
1128.32	27.27	2.30	1128.16	28.09	4.92	1128.95	26.29	0.88	1128.00	25.32	-2.39	1129.74	27.17	2.39
1131.32	26.68	1.60	1131.16	28.15	4.87	1131.94	26.44	0.92	1131.00	25.21	-2.61	1132.73	27.50	2.61
1134.35	26.97	1.41	1134.19	28.49	4.74	1134.97	26.60	0.61	1134.02	26.44	-1.86	1135.76	27.22	1.86
1137.32	26.79	1.50	1137.16	28.58	5.10	1137.94	27.13	1.41	1137.00	25.57	-2.46	1138.73	27.55	2.46
1140.32	26.24	0.95	1140.16	28.81	5.32	1140.95	26.67	0.94	1140.00	25.39	-2.64	1141.73	27.74	2.64
1143.32	26.92	1.62	1143.16	28.79	5.30	1143.95	27.20	1.47	1143.00	25.99	-2.05	1144.73	27.15	2.05
1146.32	26.94	2.07	1146.16	27.15	4.09	1146.95	26.48	1.18	1146.00	25.66	-1.95	1147.74	26.62	1.95
1149.34	26.25	1.16	1149.18	28.51	5.23	1149.97	26.19	0.67	1149.02	25.28	-2.55	1150.76	27.44	2.55
1152.32	26.86	1.22	1152.16	28.43	4.60	1152.95	25.96	-0.11	1152.00	26.95	-1.43	1153.73	26.87	1.43
1155.32	27.10	1.45	1155.16	28.71	4.86	1155.94	26.74	0.65	1155.00	25.68	-2.71	1156.73	28.17	2.71
1158.32	27.06	2.07	1158.16	28.41	5.23	1158.94	26.32	0.90	1158.00	25.21	-2.52	1159.73	27.31	2.52
1161.32	26.60	1.07	1161.16	28.47	4.74	1161.95	26.19	0.22	1161.00	25.88	-2.39	1162.73	27.73	2.39
1164.34	26.24	0.41	1164.18	29.76	5.73	1164.97	25.77	-0.50	1164.03	25.88	-2.69	1165.76	28.33	2.69
1167.32	27.03	1.24	1167.16	27.12	3.14	1167.95	26.39	0.17	1167.00	26.55	-1.98	1168.74	27.57	1.98
1170.32	27.27	1.80	1170.16	28.45	4.78	1170.95	26.91	1.00	1170.00	25.68	-2.53	1171.74	27.81	2.53
1173.32	26.24	-0.05	1173.16	27.70	3.21	1173.95	26.41	-0.32	1173.00	26.60	-2.43	1174.74	28.53	2.43
1176.32	27.05	1.38	1176.16	27.83	3.96	1176.95	26.31	0.20	1176.00	26.24	-2.17	1177.74	27.65	2.17
1179.35	26.81	1.39	1179.18	29.20	5.59	1179.97	27.00	1.15	1179.03	25.57	-2.59	1180.76	27.81	2.59
1182.32	27.90	2.33	1182.16	29.03	5.26	1182.95	26.46	0.45	1182.00	26.08	-2.23	1183.73	27.61	2.23
1185.32	27.36	1.55	1185.16	29.27	5.27	1185.95	26.24	-0.00	1185.00	26.28	-2.27	1186.74	27.88	2.27
1188.32	27.29	1.71	1188.16	28.49	4.71	1188.95	26.41	0.39	1188.00	26.62	-1.70	1189.74	27.09	1.70
1191.32	27.73	2.04	1191.16	28.66	4.77	1191.95	26.00	-0.13	1191.00	26.35	-2.08	1192.73	27.58	2.08
1194.35	27.23	0.56	1194.18	28.02	3.15	1194.97	26.75	-0.36	1194.02	27.16	-2.25	1195.76	28.73	2.25
1197.32	27.29	2.03	1197.16	27.89	4.43	1197.95	25.70	0.00	1197.00	25.66	-2.34	1198.74	27.41	2.34
1200.32	27.42	1.82	1200.16	28.49	4.70	1200.95	26.32	0.29	1200.00	25.70	-2.64	1201.74	28.04	2.64
1203.32	26.92	1.28	1203.16	28.49	4.65	1203.95	26.51	0.43	1203.00	25.46	-2.92	1204.73	28.37	2.92
1206.32	26.71	1.18	1206.16	27.87	4.14	1206.95	26.20	0.23	1206.00	25.28	-2.99	1207.73	28.33	2.99
1209.34	28.01	2.87	1209.18	28.11	4.77	1209.97	26.65	1.07	1209.02	25.10	-2.78	1210.76	27.73	2.78
1212.31	26.42	1.11	1212.15	27.76	4.26	1212.94	26.55	0.81	1212.00	25.26	-2.79	1213.73	27.90	2.79
1215.32	27.40	1.77	1215.16	28.58	4.76	1215.95	26.53	0.47	1215.00	25.63	-2.74	1216.73	28.17	2.74
1218.31	26.03	0.24	1218.15	28.54	4.55	1218.94	26.10	-0.13	1218.00	25.61	-2.92	1219.73	28.52	2.92
