# Supplementary material for: Noise-precision tradeoff in predicting combinations of mutations and drugs
Source: PLoS Comput Biol. 2019 May 22;15(5):e1006956. doi: 10.1371/journal.pcbi.1006956 (PMC6548401; doi:10.1371/journal.pcbi.1006956)
Supplement: S1 Data — A zip file containing all datasets used in this paper. (ZIP) [file pcbi.1006956.s002.zip › calcium/calcium_double_RAW264.7/2MA_500_uM_I10_350_pM_RW_ECC040315B.txt]

Tab-delimted data for ligand pair 2-Methyl-thio-ATP / Interleukin-10
Celltype = RAW 264.7
ExperimentID = ECC040315B
t in seconds, Ca++ concentrations in nM
Adj Ca++ is the change in Ca++ concentration due to ligand

ECC040315B08	2MA 500 uM	I10 350 pM	sim
ECC040315B02	2MA 500 uM	HBSS-BSA n/a 	lig1_only
ECC040315B07	2MA 500 uM	HBSS-BSA n/a 	lig1_only
ECC040315B01	HBSS-BSA n/a 	HBSS-BSA n/a 	con
ECC040315B12	HBSS-BSA n/a 	HBSS-BSA n/a 	con

t(ECC040315B08)	Ca++(ECC040315B08)	Adj Ca++(ECC040315B08)	t(ECC040315B02)	Ca++(ECC040315B02)	Adj Ca++(ECC040315B02)	t(ECC040315B07)	Ca++(ECC040315B07)	Adj Ca++(ECC040315B07)	t(ECC040315B01)	Ca++(ECC040315B01)	Adj Ca++(ECC040315B01)	t(ECC040315B12)	Ca++(ECC040315B12)	Adj Ca++(ECC040315B12)
-183.88	14.51	2.14	-184.83	20.58	0.95	-184.04	6.52	3.69	-185.00	7.90	-0.94	-183.25	42.85	0.94
-180.97	14.04	1.25	-181.92	20.67	0.62	-181.13	6.14	2.89	-182.08	9.41	0.15	-180.33	42.18	-0.15
-177.97	14.53	2.18	-178.92	21.03	1.42	-178.13	5.66	2.85	-179.08	9.61	0.79	-177.34	41.10	-0.79
-174.93	15.93	2.75	-175.92	22.26	1.82	-175.10	6.21	2.57	-176.08	10.02	0.37	-174.31	42.35	-0.37
-171.97	15.44	2.16	-172.92	23.18	2.64	-172.13	6.26	2.52	-173.08	9.80	0.05	-171.34	42.77	-0.05
-168.97	15.79	3.22	-169.92	22.99	3.16	-169.13	6.28	3.25	-170.08	10.87	1.83	-168.33	40.27	-1.83
-165.97	15.19	1.61	-166.92	23.18	2.34	-166.13	5.88	1.84	-167.08	10.27	0.22	-165.33	42.89	-0.22
-162.97	15.87	0.93	-163.92	23.02	0.82	-163.13	6.45	1.05	-164.08	11.73	0.32	-162.34	44.15	-0.32
-159.93	15.65	1.38	-160.92	23.13	1.60	-160.10	7.25	2.52	-161.08	10.60	-0.14	-159.30	43.94	0.14
-156.97	16.37	1.98	-157.92	23.09	1.44	-157.13	6.42	1.57	-158.08	10.38	-0.48	-156.34	44.40	0.48
-153.97	16.32	1.98	-154.92	23.18	1.58	-154.13	7.06	2.26	-155.08	11.13	0.32	-153.34	43.56	-0.32
-150.97	16.18	2.13	-151.92	24.09	2.78	-151.13	6.59	2.08	-152.08	11.34	0.82	-150.33	42.77	-0.82
-147.97	16.28	2.23	-148.92	23.70	2.39	-148.13	6.75	2.24	-149.08	11.05	0.53	-147.34	43.06	-0.53
-144.93	16.18	1.58	-145.92	23.23	1.37	-145.10	6.44	1.38	-146.08	12.68	1.61	-144.31	42.52	-1.61
-141.97	15.73	1.18	-142.92	22.86	1.05	-142.13	6.19	1.18	-143.08	11.67	0.65	-141.34	43.44	-0.65
-138.97	16.04	0.85	-139.92	22.92	0.47	-139.13	6.59	0.94	-140.08	11.56	-0.10	-138.34	44.82	0.10
-135.97	16.16	0.53	-136.92	22.60	-0.29	-136.13	6.99	0.90	-137.08	11.34	-0.76	-135.33	45.92	0.76
-132.97	16.94	2.23	-133.92	23.47	1.50	-133.13	7.29	2.12	-134.08	11.98	0.80	-132.34	43.44	-0.80
-129.94	16.02	1.42	-130.92	22.85	0.99	-130.10	6.96	1.90	-131.08	12.22	1.15	-129.31	42.98	-1.15
-126.97	15.32	0.45	-127.92	22.50	0.37	-127.13	6.64	1.31	-128.08	12.22	0.88	-126.33	43.52	-0.88
-123.97	16.76	1.70	-124.92	23.42	1.10	-124.13	7.16	1.64	-125.08	12.64	1.11	-123.34	43.48	-1.11
-120.97	16.06	1.34	-121.92	22.34	0.36	-121.13	7.43	2.25	-122.08	11.64	0.45	-120.33	43.81	-0.45
-117.97	16.12	-0.65	-118.92	23.44	-0.59	-118.13	7.08	-0.15	-119.08	13.36	0.12	-117.34	46.18	-0.12
-114.94	15.79	-0.07	-115.92	23.02	-0.10	-115.10	7.10	0.78	-116.08	12.81	0.48	-114.31	44.91	-0.48
-111.97	16.76	0.88	-112.92	22.88	-0.26	-112.13	6.89	0.55	-113.08	12.94	0.59	-111.34	44.82	-0.59
-108.97	16.88	2.13	-109.92	22.34	0.33	-109.13	7.18	1.97	-110.08	12.62	1.40	-108.34	42.89	-1.40
-105.97	16.41	0.40	-106.92	23.06	-0.21	-106.13	6.97	0.50	-107.08	12.73	0.25	-105.34	45.29	-0.25
-102.97	16.69	0.89	-103.92	22.97	-0.09	-103.13	7.60	1.34	-104.08	11.94	-0.33	-102.34	45.67	0.33
-99.94	16.08	0.38	-100.92	23.89	0.93	-100.10	7.77	1.61	-101.08	12.75	0.58	-99.31	44.66	-0.58
-96.97	17.12	1.74	-97.92	24.02	1.38	-97.13	7.36	1.52	-98.08	12.90	1.05	-96.33	43.86	-1.05
-93.97	15.96	0.45	-94.92	22.74	-0.03	-94.13	7.43	1.46	-95.08	13.34	1.36	-93.34	43.69	-1.36
-90.97	16.78	0.66	-91.92	24.26	0.88	-91.13	7.76	1.18	-92.08	12.70	0.11	-90.34	45.54	-0.11
-87.97	16.41	0.39	-88.92	23.47	0.19	-88.13	7.81	1.33	-89.08	13.64	1.15	-87.34	44.40	-1.15
-84.94	16.41	0.26	-85.92	23.23	-0.18	-85.10	7.70	1.09	-86.08	12.64	0.02	-84.31	45.67	-0.02
-81.97	17.45	1.34	-82.92	23.95	0.58	-82.13	7.39	0.82	-83.08	12.90	0.32	-81.34	45.33	-0.32
-78.97	15.96	0.43	-79.92	23.98	1.19	-79.13	7.79	1.80	-80.08	12.62	0.62	-78.34	44.45	-0.62
-75.97	16.94	1.42	-76.92	24.09	1.31	-76.13	7.93	1.95	-77.08	12.47	0.48	-75.34	44.57	-0.48
-72.97	16.65	0.45	-73.92	23.47	0.01	-73.13	7.91	1.25	-74.08	12.90	0.23	-72.33	45.50	-0.23
-69.94	17.39	1.17	-70.92	23.86	0.38	-70.10	7.46	0.78	-71.08	12.94	0.25	-69.31	45.50	-0.25
-66.97	16.98	0.52	-67.92	24.05	0.33	-67.13	7.03	0.11	-68.08	13.09	0.16	-66.34	45.84	-0.16
-63.97	16.47	0.20	-64.92	24.00	0.47	-64.13	7.97	1.24	-65.08	13.00	0.26	-63.34	45.54	-0.26
-60.97	17.18	0.07	-61.92	24.61	0.24	-61.13	7.88	0.31	-62.08	14.14	0.56	-60.34	46.09	-0.56
-57.97	18.26	0.97	-58.92	24.79	0.24	-58.13	8.35	0.60	-59.08	14.06	0.30	-57.34	46.52	-0.30
-54.94	17.55	0.12	-55.92	23.88	-0.81	-55.10	8.09	0.20	-56.08	14.01	0.11	-54.31	46.86	-0.11
-51.97	17.57	0.88	-52.92	24.44	0.49	-52.13	7.43	0.28	-53.08	13.93	0.77	-51.34	45.46	-0.77
-48.97	17.27	0.36	-49.92	24.93	0.76	-49.13	8.42	1.05	-50.08	13.23	-0.15	-48.34	46.60	0.15
-45.97	18.04	0.74	-46.92	24.05	-0.51	-46.13	7.81	0.05	-47.08	14.08	0.31	-45.34	46.52	-0.31
-42.97	17.35	-0.44	-43.92	24.58	-0.47	-43.13	7.44	-0.81	-44.08	14.18	-0.08	-42.33	47.41	0.08
-39.94	18.73	0.86	-40.92	25.61	0.48	-40.10	9.14	0.81	-41.08	15.06	0.72	-39.31	46.69	-0.72
-36.97	18.04	-0.02	-37.92	25.19	-0.13	-37.13	8.46	-0.06	-38.08	15.06	0.53	-36.34	47.07	-0.53
-33.97	17.55	-0.48	-34.92	24.82	-0.47	-34.13	8.11	-0.38	-35.08	14.39	-0.11	-33.34	47.67	0.11
-30.97	17.75	-0.42	-31.92	25.72	0.29	-31.13	8.09	-0.54	-32.08	14.29	-0.35	-30.34	48.06	0.35
-27.97	17.75	-0.23	-28.92	25.02	-0.22	-28.13	8.75	0.31	-29.08	13.95	-0.50	-27.34	48.01	0.50
-24.94	18.69	0.19	-25.92	25.70	-0.06	-25.10	9.05	0.09	-26.08	14.73	-0.24	-24.31	48.27	0.24
-21.97	17.67	-0.02	-22.92	25.63	0.68	-22.13	9.17	1.02	-23.08	14.27	0.11	-21.34	47.12	-0.11
-18.97	18.42	0.61	-19.92	25.49	0.42	-19.13	8.79	0.52	-20.08	14.22	-0.06	-18.34	47.41	0.06
-15.97	18.28	-0.28	-16.92	25.33	-0.49	-16.13	9.19	0.17	-17.08	14.69	-0.34	-15.34	48.44	0.34
-12.97	18.20	-1.25	-13.92	25.46	-1.25	-13.13	8.26	-1.65	-14.08	15.25	-0.67	-12.34	49.65	0.67
-9.94	18.24	0.06	-10.92	26.59	1.15	-10.10	9.00	0.36	-11.08	14.43	-0.22	-9.31	47.93	0.22
-6.97	19.25	1.00	-7.92	26.00	0.49	-7.13	8.47	-0.24	-8.08	15.10	0.38	-6.34	47.41	-0.38
5.10	65.59	37.12	4.16	53.36	17.63	4.95	34.47	15.54	4.00	18.67	-6.27	5.73	64.27	6.27
8.10	51.28	25.07	7.14	59.20	25.73	7.95	41.05	24.38	6.98	20.20	-2.48	8.73	58.23	2.48
11.08	36.37	11.75	10.14	52.68	20.80	10.93	37.41	22.33	9.98	19.12	-1.97	11.71	56.13	1.97
14.12	34.30	12.61	13.17	53.00	24.05	13.96	36.75	24.60	13.01	17.53	-0.63	14.74	51.86	0.63
17.08	31.65	10.41	16.14	50.79	22.29	16.93	38.10	26.40	15.98	17.20	-0.51	17.71	51.29	0.51
20.08	33.07	12.51	19.14	49.03	21.21	19.93	36.97	25.95	18.98	17.00	-0.03	20.71	50.12	0.03
23.10	33.62	13.30	22.14	47.84	20.26	22.95	37.35	26.57	21.98	16.73	-0.06	23.73	49.91	0.06
26.08	33.04	12.61	25.14	46.37	18.68	25.93	35.09	24.20	24.98	17.43	0.53	26.71	49.43	-0.53
29.12	33.13	13.01	28.17	45.75	18.37	28.96	34.27	23.69	28.01	16.33	-0.26	29.74	49.91	0.26
32.08	32.41	11.59	31.14	44.01	15.93	31.93	34.45	23.17	30.98	17.66	0.37	32.71	49.99	-0.37
35.08	30.67	9.46	34.14	44.03	15.56	34.93	33.36	21.69	33.98	17.00	-0.68	35.71	51.42	0.68
38.10	32.26	12.09	37.14	43.61	16.18	37.95	35.63	25.00	36.98	15.83	-0.81	38.73	50.51	0.81
41.08	32.05	11.53	40.14	42.10	14.32	40.93	31.69	20.71	39.98	16.35	-0.64	41.71	50.69	0.64
44.11	32.30	12.01	43.17	43.17	15.62	43.95	31.61	20.86	43.01	16.33	-0.43	44.74	50.25	0.43
47.08	30.31	9.63	46.14	41.95	14.01	46.92	31.12	19.98	45.98	16.85	-0.30	47.71	50.51	0.30
50.08	32.49	11.98	49.14	42.02	14.25	49.93	30.98	20.01	48.98	16.46	-0.52	50.71	50.56	0.52
53.10	31.29	9.25	52.14	41.30	12.00	52.95	32.83	20.33	51.98	16.60	-1.91	53.73	53.48	1.91
56.08	31.80	10.88	55.14	41.05	12.87	55.93	28.94	17.56	54.98	16.25	-1.14	56.71	51.60	1.14
59.11	30.58	8.22	58.17	40.62	11.00	58.95	29.97	17.15	58.01	16.98	-1.85	59.74	53.74	1.85
62.08	29.91	7.96	61.14	39.41	10.20	61.92	28.46	16.05	60.98	16.83	-1.59	62.71	53.08	1.59
65.08	30.81	9.10	64.14	40.88	11.91	64.92	28.71	16.54	63.98	17.47	-0.71	65.71	51.95	0.71
68.10	30.48	9.29	67.14	39.71	11.26	67.95	28.71	17.06	66.98	16.52	-1.14	68.73	51.86	1.14
71.08	29.68	7.27	70.14	40.35	10.68	70.92	28.90	16.03	69.98	17.91	-0.97	71.71	52.91	0.97
74.11	30.10	7.19	73.16	39.58	9.41	73.95	28.27	14.90	73.01	17.78	-1.60	74.74	54.05	1.60
77.08	30.19	7.29	76.14	39.43	9.27	76.93	28.09	14.73	75.98	17.06	-2.31	77.71	54.75	2.31
80.08	29.14	6.88	79.14	39.79	10.27	79.92	27.48	14.76	78.98	17.45	-1.28	80.71	53.08	1.28
83.10	30.27	6.18	82.14	39.35	8.00	82.95	28.07	13.52	81.98	17.93	-2.63	83.73	56.26	2.63
86.08	29.71	6.24	85.14	39.94	9.21	85.92	27.76	13.83	84.98	18.24	-1.70	86.71	54.71	1.70
89.11	30.69	8.46	88.16	40.71	11.22	88.95	26.50	13.81	88.01	18.30	-0.40	89.74	52.16	0.40
92.08	29.29	6.43	91.14	38.62	8.50	91.93	25.93	12.61	90.98	17.99	-1.34	92.71	53.74	1.34
95.08	29.12	5.20	94.14	39.18	8.00	94.93	26.56	12.18	93.98	18.07	-2.32	95.71	55.77	2.32
98.10	30.37	7.21	97.14	38.98	8.56	97.95	27.09	13.47	96.98	18.24	-1.39	98.73	54.09	1.39
101.08	29.71	6.16	100.14	39.92	9.11	100.93	26.90	12.89	99.98	17.25	-2.77	101.71	55.86	2.77
104.12	29.87	6.31	103.17	37.81	6.99	103.96	26.14	12.12	103.02	17.84	-2.19	104.74	55.29	2.19
107.08	29.10	4.84	106.14	38.32	6.80	106.92	26.38	11.66	105.98	17.33	-3.40	107.70	57.20	3.40
110.08	29.62	5.54	109.14	38.00	6.66	109.93	25.22	10.68	108.98	18.79	-1.76	110.71	55.37	1.76
113.10	29.60	3.93	112.14	38.69	5.76	112.95	27.90	11.77	111.98	17.95	-4.19	113.73	59.40	4.19
116.08	29.56	4.44	115.14	40.45	8.07	115.93	26.94	11.36	114.98	19.22	-2.37	116.71	57.02	2.37
119.12	29.41	5.28	118.17	40.16	8.77	118.96	25.51	10.92	118.02	18.23	-2.37	119.74	56.04	2.37
122.08	29.00	5.99	121.14	38.24	7.97	121.93	25.64	12.17	120.98	16.38	-3.10	122.71	55.64	3.10
125.08	29.00	4.52	124.14	39.88	8.14	124.93	25.77	10.83	123.98	17.95	-3.00	125.71	57.02	3.00
128.10	29.66	5.40	127.14	37.98	6.46	127.95	26.00	11.28	126.98	18.54	-2.19	128.73	55.99	2.19
131.08	29.31	5.05	130.14	38.66	7.14	130.93	25.81	11.09	129.98	18.61	-2.12	131.71	55.91	2.12
134.12	28.81	4.77	133.17	38.11	6.81	133.96	24.90	10.40	133.02	18.17	-2.34	134.74	55.91	2.34
137.08	30.12	6.28	136.14	37.57	6.47	136.92	24.78	10.48	135.98	18.40	-1.91	137.71	55.29	1.91
140.08	28.69	4.58	139.14	38.17	6.80	139.93	24.69	10.12	138.98	18.15	-2.43	140.71	56.08	2.43
143.10	29.75	4.85	142.14	37.96	5.80	142.95	26.02	10.66	141.98	18.79	-2.58	143.73	57.02	2.58
146.08	28.40	3.52	145.14	38.34	6.20	145.93	23.76	8.42	144.98	18.44	-2.91	146.71	57.33	2.91
149.12	29.50	4.82	148.17	38.66	6.72	148.96	23.69	8.55	148.01	19.28	-1.87	149.74	56.08	1.87
152.08	28.71	4.08	151.14	37.50	5.61	151.92	24.94	9.85	150.98	18.60	-2.50	152.71	56.66	2.50
155.08	29.10	4.62	154.14	37.46	5.72	154.92	23.89	8.95	153.98	18.61	-2.34	155.70	56.35	2.34
158.10	28.92	4.28	157.14	38.54	6.64	157.95	24.92	9.82	156.98	19.38	-1.73	158.73	55.91	1.73
161.08	28.44	3.01	160.14	38.41	5.72	160.93	23.61	7.72	159.98	20.20	-1.70	161.71	56.66	1.70
164.12	28.85	3.78	163.17	38.51	6.18	163.96	23.82	8.29	163.01	19.18	-2.36	164.74	56.97	2.36
167.08	27.59	1.98	166.14	38.09	5.22	166.93	23.67	7.60	165.98	19.75	-2.33	167.71	57.47	2.33
170.08	27.63	2.27	169.14	37.57	4.95	169.92	23.52	7.70	168.98	19.49	-2.34	170.71	57.24	2.34
173.10	28.09	2.29	172.14	37.20	4.14	172.95	24.27	8.01	171.98	19.73	-2.54	173.73	57.87	2.54
176.08	28.46	2.08	175.14	38.34	4.70	175.92	23.01	6.17	174.98	19.81	-3.04	176.71	58.95	3.04
179.11	29.16	3.28	178.17	37.74	4.60	178.95	22.95	6.61	178.01	19.77	-2.58	179.74	58.00	2.58
182.08	28.05	2.03	181.14	37.44	4.16	181.93	23.76	7.28	180.98	20.08	-2.41	182.71	57.96	2.41
185.08	28.92	2.57	184.14	37.66	4.05	184.93	23.48	6.67	183.98	20.34	-2.48	185.71	58.36	2.48
188.10	28.69	3.48	187.14	37.38	4.91	187.95	23.63	7.96	186.98	19.55	-2.13	188.73	56.88	2.13
191.08	27.55	0.98	190.14	37.61	3.78	190.93	22.48	5.45	189.98	19.61	-3.43	191.71	59.53	3.43
194.11	29.16	3.03	193.17	36.96	3.57	193.95	23.52	6.93	193.01	19.28	-3.32	194.74	58.99	3.32
197.08	30.04	3.10	196.14	37.33	3.13	196.93	23.69	6.29	195.98	19.91	-3.50	197.71	59.98	3.50
200.08	28.34	2.02	199.14	36.21	2.63	199.93	22.93	6.15	198.98	20.77	-2.02	200.71	57.87	2.02
203.10	28.85	2.83	202.14	37.07	3.79	202.95	24.54	8.06	201.98	20.22	-2.27	203.73	57.82	2.27
206.08	28.03	0.55	205.14	37.52	2.78	205.93	22.73	4.79	204.98	20.85	-3.10	206.71	60.12	3.10
209.12	29.35	1.68	208.17	37.16	2.23	208.96	23.12	4.99	208.02	20.50	-3.64	209.74	60.84	3.64
212.08	27.74	1.23	211.14	37.98	4.21	211.93	23.40	6.43	210.98	19.95	-3.03	212.71	59.08	3.03
215.08	29.23	2.33	214.14	37.22	3.06	214.93	22.37	5.01	213.98	20.40	-2.97	215.71	59.40	2.97
218.10	29.06	1.39	217.14	37.53	2.60	217.95	23.76	5.63	216.98	20.59	-3.55	218.73	60.75	3.55
221.08	28.94	2.28	220.14	38.32	4.40	220.93	22.67	5.55	219.98	21.15	-1.98	221.71	58.18	1.98
224.12	28.46	2.27	223.17	36.73	3.28	223.96	22.73	6.08	223.02	19.53	-3.13	224.74	58.86	3.13
227.08	28.54	1.71	226.14	38.08	3.99	226.92	22.37	5.08	225.98	21.84	-1.46	227.71	57.82	1.46
230.08	29.35	1.66	229.14	38.43	3.48	229.93	22.95	4.80	228.98	21.23	-2.93	230.71	60.16	2.93
233.10	29.27	0.98	232.14	37.03	1.48	232.95	23.54	4.79	231.98	20.83	-3.93	233.73	61.75	3.93
236.08	29.33	1.50	235.14	37.80	2.71	235.92	23.03	4.74	234.98	21.05	-3.25	236.71	60.62	3.25
239.11	29.29	2.03	238.17	37.65	3.13	238.95	22.67	4.95	238.01	21.09	-2.64	239.74	59.44	2.64
242.08	27.53	0.72	241.14	37.80	3.73	241.92	22.30	5.03	240.98	20.99	-2.29	242.71	58.63	2.29
245.08	28.67	0.88	244.14	38.09	3.04	244.92	23.10	4.85	243.98	21.11	-3.15	245.71	60.48	3.15
248.10	28.48	0.48	247.14	37.53	2.27	247.95	24.01	5.55	246.98	20.61	-3.86	248.73	61.39	3.86
251.08	28.87	0.50	250.14	37.85	2.22	250.92	22.99	4.16	249.98	21.13	-3.71	251.71	61.62	3.71
254.11	28.29	0.19	253.17	37.03	1.67	253.95	23.23	4.67	253.01	21.40	-3.17	254.74	60.80	3.17
257.08	28.42	-0.03	256.14	36.79	1.08	256.93	23.12	4.21	255.98	21.98	-2.94	257.71	60.93	2.94
260.08	30.71	1.02	259.14	38.73	1.78	259.92	24.22	4.07	258.98	23.03	-3.13	260.71	62.35	3.13
263.10	29.94	0.40	262.14	38.62	1.82	262.95	25.32	5.32	261.98	21.92	-4.09	263.73	63.17	4.09
266.08	28.34	0.91	265.14	37.76	3.07	265.92	22.71	4.82	264.98	21.28	-2.62	266.71	59.58	2.62
269.12	29.14	0.33	268.17	38.26	2.19	268.96	23.16	3.89	268.01	21.70	-3.58	269.74	61.93	3.58
272.08	28.21	0.18	271.14	37.81	2.52	271.92	23.33	4.84	270.98	21.68	-2.82	272.71	60.39	2.82
275.08	28.85	0.56	274.14	37.78	2.23	274.92	22.39	3.64	273.98	21.88	-2.88	275.70	60.71	2.88
278.10	28.73	0.00	277.14	37.61	1.62	277.95	23.67	4.48	276.98	22.12	-3.08	278.73	61.34	3.08
281.08	29.29	0.16	280.14	36.88	0.49	280.92	22.69	3.10	279.98	22.51	-3.09	281.71	61.75	3.09
284.12	29.33	0.71	283.17	37.03	1.15	283.96	23.46	4.38	283.01	22.85	-2.24	284.74	60.39	2.24
287.08	28.58	0.02	286.14	36.97	1.15	286.92	21.34	2.32	285.98	22.65	-2.38	287.71	60.48	2.38
290.08	28.75	-0.40	289.14	37.70	1.29	289.92	22.90	3.29	288.98	22.14	-3.48	290.71	62.16	3.48
293.10	29.62	-0.02	292.14	37.44	0.54	292.95	23.86	3.76	291.98	22.16	-3.95	293.73	63.12	3.95
296.08	28.75	-1.34	295.14	37.31	-0.04	295.92	22.43	1.88	294.98	23.39	-3.17	296.71	62.80	3.17
299.11	28.38	-0.63	298.17	38.04	1.77	298.95	22.88	3.41	298.01	22.91	-2.57	299.74	61.12	2.57
302.08	29.25	0.81	301.14	36.10	0.40	301.92	22.90	4.00	300.98	21.68	-3.23	302.71	61.21	3.23
305.08	29.02	0.67	304.14	37.76	2.15	304.92	22.80	3.99	303.98	22.37	-2.45	305.71	60.34	2.45
308.10	29.23	-0.18	307.14	36.92	0.25	307.95	23.20	3.33	306.98	23.03	-2.85	308.73	61.80	2.85
311.08	29.33	-0.06	310.14	37.76	1.11	310.92	22.69	2.84	309.98	23.03	-2.83	311.71	61.75	2.83
314.11	27.90	-2.07	313.17	36.88	-0.35	313.95	23.20	2.77	313.01	23.37	-3.07	314.74	62.57	3.07
317.08	28.94	-0.33	316.14	38.13	1.60	316.92	23.52	3.79	315.98	23.29	-2.45	317.70	61.25	2.45
320.08	28.48	-1.18	319.14	38.02	1.10	319.92	23.57	3.45	318.98	22.97	-3.16	320.71	62.35	3.16
323.10	29.14	0.43	322.14	36.86	0.89	322.95	23.67	4.50	321.98	22.35	-2.83	323.73	61.07	2.83
326.08	28.94	-1.23	325.14	38.69	1.26	325.92	23.03	2.40	324.98	23.55	-3.09	326.71	62.80	3.09
329.11	28.38	-0.67	328.17	38.08	1.77	328.95	23.01	3.50	328.01	22.67	-2.85	329.74	61.43	2.85
332.08	29.21	0.18	331.14	37.66	1.37	331.92	23.05	3.56	330.98	22.59	-2.91	332.70	61.48	2.91
335.08	29.31	-1.61	334.14	37.63	-0.55	334.92	22.61	1.23	333.98	23.61	-3.78	335.71	64.23	3.78
338.10	29.54	0.01	337.14	37.66	0.87	337.95	23.27	3.28	336.98	23.73	-2.27	338.73	61.34	2.27
341.08	28.34	-2.63	340.14	37.44	-0.79	340.92	22.76	1.33	339.98	23.81	-3.63	341.71	64.13	3.63
344.11	28.94	-0.74	343.16	38.13	1.19	343.95	23.18	3.04	343.01	23.21	-2.94	344.74	62.16	2.94
347.08	28.63	-1.36	346.14	37.48	0.23	346.92	22.18	1.73	345.98	24.09	-2.37	347.71	61.89	2.37
350.08	28.92	-1.36	349.14	38.11	0.57	349.92	22.20	1.46	348.98	23.31	-3.44	350.71	63.26	3.44
353.10	29.12	-0.86	352.14	37.09	-0.15	352.95	24.03	3.59	351.98	23.61	-2.84	353.73	62.35	2.84
356.08	28.13	-1.37	355.14	37.85	1.09	355.92	22.91	2.95	354.98	23.75	-2.22	356.71	61.25	2.22
359.11	27.96	-2.41	358.16	37.37	-0.26	358.95	22.82	1.99	358.01	23.53	-3.31	359.74	63.21	3.31
362.08	28.58	-1.24	361.14	37.93	0.85	361.92	22.75	2.47	360.98	22.93	-3.36	362.71	62.71	3.36
365.08	28.73	-0.80	364.14	37.29	0.50	364.92	22.33	2.34	363.98	23.99	-2.01	365.70	61.07	2.01
368.10	29.21	-0.66	367.14	37.37	0.24	367.95	23.71	3.38	366.98	23.85	-2.49	368.73	61.89	2.49
371.08	29.02	-1.13	370.14	37.12	-0.29	370.92	23.31	2.70	369.98	24.05	-2.57	371.71	62.25	2.57
374.11	28.77	-2.09	373.17	37.96	-0.16	373.95	23.88	2.56	373.01	24.29	-3.04	374.74	63.44	3.04
377.08	29.00	-2.10	376.14	36.94	-1.42	376.92	22.82	1.26	375.98	23.75	-3.82	377.71	64.46	3.82
380.08	28.34	-2.21	379.14	38.30	0.49	379.92	22.73	1.72	378.98	24.99	-2.03	380.71	62.12	2.03
383.10	29.23	-1.77	382.14	37.50	-0.76	382.95	23.31	1.85	381.98	25.01	-2.46	383.73	62.99	2.46
386.08	28.75	-1.53	385.14	38.68	1.14	385.92	23.05	2.31	384.98	24.67	-2.08	386.71	61.89	2.08
389.11	29.46	-2.62	388.17	37.74	-1.60	388.95	22.93	0.39	388.01	24.19	-4.36	389.74	65.98	4.36
392.08	29.71	-0.45	391.14	38.15	0.73	391.92	23.89	3.27	390.98	23.89	-2.74	392.71	62.44	2.74
395.08	29.62	-0.52	394.14	37.31	-0.09	394.92	22.50	1.90	393.98	24.21	-2.40	395.71	62.07	2.40
398.10	29.14	-2.41	397.14	36.66	-2.15	397.95	24.14	2.13	396.98	24.33	-3.69	398.73	64.78	3.69
401.08	29.31	-0.93	400.14	37.94	0.44	400.92	23.63	2.93	399.98	24.23	-2.48	401.71	62.25	2.48
404.11	28.11	-3.34	403.17	37.93	-0.78	403.95	22.24	0.33	403.01	25.19	-2.73	404.74	63.72	2.73
407.08	28.03	-3.55	406.14	38.17	-0.67	406.92	22.43	0.39	405.98	24.93	-3.12	407.70	64.23	3.12
410.08	29.19	-2.92	409.14	38.34	-1.03	409.92	23.71	1.14	408.98	25.40	-3.18	410.71	64.83	3.18
413.10	30.23	-2.40	412.14	38.45	-1.44	412.95	24.67	1.58	411.98	24.87	-4.23	413.73	66.40	4.23
416.08	30.56	-2.38	415.14	39.60	-0.60	415.92	23.84	0.44	414.98	26.41	-3.00	416.71	65.47	3.00
419.11	28.42	-2.83	418.17	38.71	0.20	418.95	22.99	1.28	418.01	24.97	-2.75	419.74	63.54	2.75
422.08	29.35	-3.28	421.14	37.31	-2.58	421.92	23.50	0.41	420.98	25.84	-3.26	422.71	65.43	3.26
425.08	29.94	-2.07	424.14	38.21	-1.06	424.92	22.75	0.28	423.98	25.44	-3.04	425.71	64.59	3.04
428.10	29.75	-3.34	427.14	38.84	-1.51	427.95	24.41	0.86	426.98	26.02	-3.54	428.73	66.17	3.54
431.08	29.21	-2.67	430.14	38.88	-0.26	430.92	23.14	0.80	429.98	26.41	-1.94	431.70	63.35	1.94
434.11	30.16	-1.62	433.16	38.04	-1.00	433.95	23.76	1.52	433.01	25.48	-2.77	434.74	64.09	2.77
437.08	29.37	-2.51	436.14	38.15	-0.99	436.92	23.39	1.05	435.98	26.45	-1.90	437.71	63.31	1.90
440.08	30.23	-1.59	439.14	38.13	-0.95	439.92	23.59	1.31	438.98	25.88	-2.41	440.71	63.77	2.41
443.10	29.58	-1.51	442.14	38.02	-0.33	442.95	24.58	3.03	441.98	25.19	-2.37	443.73	62.99	2.37
446.08	29.44	-2.21	445.14	38.77	-0.14	445.92	23.35	1.24	444.98	25.44	-2.68	446.71	63.86	2.68
449.11	29.52	-3.25	448.16	38.04	-1.99	448.95	22.97	-0.26	448.01	26.12	-3.12	449.74	65.43	3.12
452.08	29.85	-1.85	451.14	38.53	-0.43	451.92	23.42	1.26	450.98	25.60	-2.57	452.71	63.81	2.57
455.08	31.34	-0.41	454.14	37.85	-1.16	454.92	22.61	0.40	453.98	24.81	-3.41	455.71	64.69	3.41
458.10	29.98	-2.78	457.14	37.57	-2.45	457.95	24.73	1.51	456.98	25.44	-3.79	458.73	66.08	3.79
461.08	30.39	-3.15	460.14	39.39	-1.41	460.92	24.16	0.16	459.98	27.38	-2.63	461.71	65.70	2.63
464.11	29.75	-3.86	463.17	38.43	-2.44	463.95	22.60	-1.47	463.01	27.10	-2.98	464.74	66.12	2.98
467.08	29.29	-3.59	466.14	40.01	-0.13	466.92	24.71	1.37	465.98	26.89	-2.46	467.71	64.87	2.46
470.08	28.46	-4.02	469.14	37.96	-1.78	469.92	23.50	0.56	468.98	25.86	-3.09	470.71	65.10	3.09
473.10	30.37	-2.42	472.14	37.70	-2.35	472.95	24.96	1.71	471.98	26.26	-3.00	473.73	65.33	3.00
476.08	29.98	-1.33	475.14	38.30	-0.27	475.92	23.93	2.16	474.98	25.54	-2.24	476.71	63.08	2.24
479.11	30.39	-3.50	478.17	37.40	-3.75	478.95	24.05	-0.30	478.01	26.32	-4.04	479.74	67.47	4.04
482.08	30.85	-3.26	481.14	39.15	-2.22	481.92	24.46	-0.11	480.98	26.57	-4.01	482.71	67.66	4.01
485.08	29.96	-3.73	484.14	38.79	-2.16	484.92	23.14	-1.01	483.98	26.71	-3.45	485.71	66.68	3.45
488.10	30.35	-1.50	487.14	38.71	-0.40	487.95	24.31	2.00	486.98	25.98	-2.34	488.73	63.72	2.34
491.08	29.39	-4.03	490.14	38.92	-1.76	490.92	24.42	0.54	489.98	27.32	-2.57	491.71	65.52	2.57
494.11	29.27	-4.66	493.17	38.28	-2.91	493.95	23.99	-0.40	493.01	26.57	-3.83	494.74	67.29	3.83
497.08	29.77	-3.53	496.14	38.49	-2.07	496.92	24.01	0.25	495.98	26.53	-3.24	497.71	66.08	3.24
500.08	28.96	-3.87	499.14	38.94	-1.15	499.92	24.01	0.72	498.98	26.20	-3.10	500.71	65.47	3.10
503.10	31.53	-2.30	502.14	40.88	-0.21	502.95	25.79	1.50	501.98	28.28	-2.02	503.73	65.38	2.02
506.08	30.81	-4.01	505.14	40.65	-1.43	505.92	25.32	0.04	504.98	27.62	-3.67	506.71	68.03	3.67
509.11	30.79	-3.22	508.17	40.09	-1.18	508.95	24.80	0.33	508.01	28.36	-2.12	509.74	65.66	2.12
512.08	30.92	-2.60	511.14	40.33	-0.45	511.92	25.58	1.60	510.98	27.85	-2.14	512.71	65.20	2.14
515.08	30.31	-3.55	514.14	39.56	-1.56	514.92	24.59	0.27	513.98	27.50	-2.83	515.71	66.22	2.83
518.10	31.50	-3.39	517.14	40.16	-1.99	517.95	26.19	0.84	516.98	28.40	-2.96	518.73	67.38	2.96
521.08	31.48	-3.25	520.14	39.11	-2.88	520.92	24.86	-0.33	519.98	27.66	-3.54	521.70	67.80	3.54
524.11	30.75	-3.44	523.17	39.88	-1.57	523.95	25.07	0.42	523.01	28.22	-2.44	524.74	66.17	2.44
527.08	30.65	-4.26	526.14	39.37	-2.80	526.92	24.78	-0.59	525.98	28.11	-3.27	527.71	67.71	3.27
530.08	31.40	-4.04	529.14	40.73	-1.97	529.92	24.33	-1.57	528.98	28.34	-3.57	530.71	68.55	3.57
533.10	31.11	-3.06	532.14	40.60	-0.83	532.95	25.43	0.80	531.98	28.65	-1.99	533.73	65.70	1.99
536.08	31.46	-4.31	535.14	39.43	-3.60	535.92	26.00	-0.23	534.98	27.87	-4.37	536.70	69.68	4.37
539.11	31.23	-4.44	538.17	40.43	-2.50	538.95	25.47	-0.66	538.01	29.16	-2.98	539.74	68.18	2.98
542.08	31.02	-4.07	541.14	39.48	-2.87	541.92	24.10	-1.45	540.98	28.85	-2.71	542.71	67.33	2.71
545.08	30.96	-4.25	544.14	39.37	-3.10	544.92	24.65	-1.02	543.98	28.44	-3.24	545.71	67.99	3.24
548.10	30.94	-4.38	547.14	40.41	-2.17	547.95	26.46	0.68	546.98	28.56	-3.23	548.73	68.08	3.23
551.08	29.16	-4.05	550.14	38.09	-2.38	550.92	24.23	0.56	549.98	27.50	-2.18	551.71	64.92	2.18
554.11	29.60	-4.67	553.16	38.62	-2.91	553.95	24.73	-0.00	553.01	28.15	-2.59	554.74	66.40	2.59
557.08	29.96	-4.25	556.14	39.24	-2.23	556.92	24.06	-0.61	555.98	27.56	-3.12	557.71	66.87	3.12
560.08	30.69	-4.28	559.14	38.19	-4.04	559.92	24.96	-0.47	558.98	27.54	-3.90	560.71	68.41	3.90
563.10	30.69	-3.40	562.14	39.03	-2.32	562.95	25.56	1.01	561.98	28.20	-2.36	563.73	65.98	2.36
566.08	30.71	-2.84	565.14	38.39	-2.42	565.92	24.22	0.21	564.98	28.65	-1.37	566.71	64.46	1.37
569.11	30.52	-4.00	568.17	38.64	-3.14	568.95	24.41	-0.57	568.01	27.99	-3.00	569.74	67.05	3.00
572.08	29.56	-4.39	571.14	39.18	-2.03	571.92	25.07	0.66	570.98	28.67	-1.75	572.71	65.24	1.75
575.08	30.06	-3.37	574.14	39.28	-1.41	574.92	24.10	0.21	573.98	27.58	-2.32	575.71	65.29	2.32
578.10	30.46	-2.98	577.14	38.66	-2.04	577.95	25.45	1.55	576.98	27.69	-2.22	578.73	65.20	2.22
581.08	30.65	-2.64	580.14	38.96	-1.59	580.92	22.86	-0.89	579.98	27.95	-1.81	581.71	64.64	1.81
584.12	30.67	-2.11	583.17	38.79	-1.25	583.96	23.42	0.18	583.02	27.79	-1.46	584.74	63.77	1.46
587.08	30.29	-3.30	586.14	38.19	-2.66	586.92	24.03	-0.02	585.98	27.62	-2.44	587.71	65.57	2.44
590.08	30.08	-3.66	589.14	38.77	-2.23	589.92	23.76	-0.44	588.98	27.87	-2.34	590.71	65.61	2.34
593.10	29.64	-2.89	592.14	38.54	-1.25	592.95	25.34	2.35	591.98	27.71	-1.29	593.73	63.35	1.29
596.08	29.48	-3.82	595.14	39.31	-1.25	595.92	25.07	1.31	594.98	27.91	-1.86	596.70	64.69	1.86
599.11	29.81	-3.69	598.16	39.69	-1.07	598.95	24.92	0.96	598.01	28.17	-1.80	599.73	64.83	1.80
602.08	31.13	-2.75	601.14	39.15	-1.99	601.92	24.18	-0.16	600.98	28.62	-1.73	602.70	65.15	1.73
621.09	65.44	-14.00	620.15	69.51	-17.19	620.94	48.23	-21.67	620.00	55.02	-20.89	621.72	129.86	20.89
624.10	57.68	-13.95	623.16	62.60	-16.29	623.94	43.96	-18.13	623.00	49.24	-18.86	624.73	120.03	18.86
627.10	53.15	-12.59	626.16	58.79	-14.21	626.94	40.91	-15.29	626.00	47.13	-15.08	627.75	110.35	15.08
630.10	52.48	-7.47	629.16	57.68	-9.53	629.94	39.17	-11.24	629.00	46.18	-10.24	630.73	99.73	10.24
633.10	52.02	-7.17	632.16	54.27	-12.18	632.94	37.15	-12.50	632.00	45.14	-10.52	633.73	99.25	10.52
636.10	48.76	-6.99	635.16	52.18	-10.83	635.94	35.89	-10.32	635.00	43.90	-8.32	636.73	93.60	8.32
639.10	51.00	-2.55	638.16	53.02	-7.79	638.94	36.21	-7.80	638.00	43.18	-6.84	639.73	89.92	6.84
642.10	49.97	-3.45	641.16	52.36	-8.32	641.94	35.73	-8.15	641.00	43.64	-6.25	642.75	89.20	6.25
645.10	48.53	-5.98	644.16	51.92	-9.85	644.94	35.33	-9.64	644.00	43.35	-7.63	645.72	91.68	7.63
648.10	48.60	-4.43	647.16	51.47	-8.82	647.94	34.53	-8.96	647.00	43.33	-6.17	648.73	88.74	6.17
651.10	50.11	-0.74	650.16	52.42	-5.69	650.94	35.21	-6.10	650.00	42.06	-5.26	651.72	85.64	5.26
654.10	48.83	-4.04	653.16	52.98	-7.15	653.94	35.29	-8.04	653.00	43.00	-6.34	654.73	88.74	6.34
657.10	49.08	-1.87	656.16	52.76	-5.45	656.94	36.39	-5.02	656.00	43.13	-4.29	657.75	84.78	4.29
660.10	48.62	-3.25	659.16	52.32	-6.81	659.94	35.25	-7.08	659.00	43.09	-5.25	660.73	86.65	5.25
663.10	49.44	-0.96	662.16	52.52	-5.14	662.94	34.73	-6.13	662.00	42.43	-4.44	663.73	84.38	4.44
666.10	49.01	-1.66	665.16	52.16	-5.77	665.94	35.15	-5.98	665.00	43.07	-4.07	666.73	84.28	4.07
669.10	49.90	0.08	668.16	52.78	-4.30	668.94	35.53	-4.75	668.00	43.07	-3.22	669.73	82.58	3.22
672.10	48.87	-1.23	671.16	52.44	-4.92	671.94	35.97	-4.59	671.00	42.28	-4.29	672.74	83.93	4.29
675.10	50.82	0.60	674.16	52.60	-4.88	674.94	36.51	-4.17	674.00	43.02	-3.67	675.73	83.43	3.67
678.10	49.95	0.11	677.16	54.39	-2.71	677.94	36.01	-4.29	677.00	42.91	-3.40	678.73	82.78	3.40
681.10	51.33	2.20	680.16	54.37	-2.02	680.94	37.01	-2.58	680.00	41.78	-3.82	681.73	82.48	3.82
684.10	51.16	2.24	683.16	54.25	-1.93	683.94	37.03	-2.35	683.00	42.06	-3.33	684.73	81.78	3.33
687.10	51.00	1.55	686.16	54.19	-2.52	686.94	35.79	-4.12	686.00	42.43	-3.49	687.75	82.48	3.49
690.10	50.45	0.46	689.16	53.71	-3.54	689.94	35.81	-4.64	689.00	43.90	-2.56	690.73	82.08	2.56
693.10	51.69	2.06	692.16	53.93	-2.96	692.94	36.25	-3.84	692.00	42.93	-3.17	693.73	82.33	3.17
696.10	51.74	1.69	695.16	53.71	-3.60	695.94	37.19	-3.32	695.00	43.02	-3.50	696.73	83.08	3.50
699.10	51.62	3.70	698.16	54.03	-1.15	698.94	36.55	-1.83	698.00	42.34	-2.05	699.73	79.51	2.05
702.10	52.34	2.32	701.16	55.04	-2.24	701.94	37.27	-3.21	701.00	44.27	-2.22	702.75	81.78	2.22
705.10	52.64	2.49	704.16	55.02	-2.39	704.94	38.14	-2.47	704.00	42.43	-4.19	705.73	83.88	4.19
708.10	52.06	2.41	707.16	54.69	-2.22	707.94	36.03	-4.08	707.00	42.83	-3.29	708.73	82.48	3.29
711.10	52.46	2.83	710.16	54.33	-2.56	710.94	37.11	-2.98	710.00	43.77	-2.33	711.73	81.49	2.33
714.10	52.64	1.62	713.16	53.71	-4.57	713.94	37.19	-4.29	713.00	43.37	-4.12	714.72	84.68	4.12
717.10	52.46	2.12	716.16	55.14	-2.46	716.94	37.76	-3.04	716.00	44.36	-2.45	717.74	82.33	2.45
720.10	51.51	2.05	719.16	55.93	-0.79	719.94	37.33	-2.59	719.00	43.79	-2.14	720.73	81.14	2.14
723.10	52.29	1.97	722.16	54.77	-2.81	722.94	38.18	-2.60	722.00	44.56	-2.23	723.73	82.08	2.23
726.10	52.46	2.77	725.16	55.50	-1.45	725.94	37.27	-2.88	725.00	43.46	-2.70	726.72	81.93	2.70
729.10	52.48	1.36	728.16	55.36	-3.02	728.94	37.67	-3.91	728.00	43.86	-3.73	729.73	84.38	3.73
732.10	53.62	4.97	731.16	56.09	0.18	731.94	37.92	-1.19	731.00	43.11	-2.01	732.75	80.20	2.01
735.10	52.87	2.42	734.16	56.11	-1.60	734.94	38.66	-2.25	734.00	45.36	-1.56	735.73	81.54	1.56
738.10	54.55	4.88	737.16	55.68	-1.25	737.94	38.36	-1.77	737.00	44.41	-1.73	738.73	80.94	1.73
741.10	53.22	1.92	740.16	57.05	-1.51	740.94	38.34	-3.42	740.00	45.07	-2.70	741.73	83.53	2.70
744.10	52.92	1.95	743.16	56.64	-1.59	743.94	39.42	-2.01	743.00	44.76	-2.68	744.73	83.18	2.68
747.10	53.41	2.57	746.16	56.09	-2.01	746.94	38.75	-2.55	746.00	43.75	-3.56	747.74	83.93	3.56
750.10	53.80	3.87	749.16	56.23	-0.96	749.94	38.77	-1.62	749.00	43.18	-3.22	750.72	82.68	3.22
753.10	54.55	4.03	752.16	56.05	-1.73	752.94	38.48	-2.50	752.00	44.52	-2.47	753.73	82.53	2.47
756.10	54.29	4.07	755.16	55.04	-2.44	755.94	39.74	-0.94	755.00	45.16	-1.53	756.73	81.29	1.53
759.10	53.83	4.38	758.16	56.29	-0.42	758.94	39.35	-0.56	758.00	44.16	-1.76	759.73	80.74	1.76
762.10	53.92	2.81	761.16	56.07	-2.30	761.94	39.07	-2.50	761.00	46.20	-1.38	762.74	82.03	1.38
765.10	54.36	3.69	764.16	56.72	-1.21	764.94	39.01	-2.12	764.00	45.31	-1.83	765.73	82.03	1.83
768.10	53.57	2.41	767.16	57.09	-1.33	767.94	39.74	-1.88	767.00	45.64	-1.99	768.73	82.68	1.99
771.10	52.97	1.14	770.16	58.01	-1.08	770.94	39.23	-3.06	770.00	44.67	-3.63	771.73	84.99	3.63
774.10	53.97	1.09	773.16	55.62	-4.52	773.94	39.31	-4.03	773.00	46.53	-2.82	774.73	85.24	2.82
777.10	52.80	1.24	776.16	56.23	-2.59	776.94	39.44	-2.58	776.00	45.00	-3.03	777.74	84.13	3.03
780.10	54.74	2.75	779.16	58.21	-1.04	779.94	39.42	-3.03	779.00	45.45	-3.01	780.73	84.53	3.01
783.10	54.15	1.90	782.16	57.31	-2.20	782.94	38.56	-4.15	782.00	46.93	-1.79	783.73	83.58	1.79
786.10	54.25	2.96	785.16	56.44	-2.11	785.94	39.72	-2.03	785.00	45.00	-2.76	786.73	83.58	2.76
789.10	55.77	2.62	788.16	57.42	-2.99	788.94	41.17	-2.44	788.00	46.51	-3.11	789.73	85.79	3.11
792.10	53.57	0.00	791.16	58.32	-2.51	791.94	39.46	-4.57	791.00	48.05	-1.99	792.74	85.09	1.99
795.10	54.27	2.40	794.16	57.27	-1.86	794.94	39.50	-2.83	794.00	46.71	-1.63	795.73	83.03	1.63
798.10	54.22	2.71	797.16	58.30	-0.47	797.94	40.84	-1.13	797.00	45.40	-2.58	798.73	83.63	2.58
801.10	54.57	1.88	800.16	57.01	-2.94	800.94	39.17	-3.98	800.00	45.09	-4.07	801.73	86.30	4.07
804.10	55.42	3.87	803.16	57.15	-1.66	803.94	39.84	-2.17	803.00	44.98	-3.04	804.73	84.13	3.04
807.10	54.60	2.19	806.16	57.35	-2.32	806.94	38.38	-4.49	806.00	45.73	-3.15	807.74	85.09	3.15
810.10	54.41	1.40	809.16	57.03	-3.24	809.94	40.31	-3.16	809.00	46.93	-2.55	810.73	85.09	2.55
813.10	54.08	2.33	812.16	58.46	-0.55	812.94	41.07	-1.14	812.00	46.93	-1.29	813.73	82.58	1.29
816.10	54.92	2.55	815.16	57.62	-2.01	815.94	40.64	-2.19	815.00	46.27	-2.57	816.73	84.48	2.57
819.10	54.57	1.55	818.16	57.91	-2.37	818.94	40.01	-3.47	818.00	46.36	-3.13	819.73	85.69	3.13
822.10	54.34	2.52	821.16	57.70	-1.38	821.94	41.27	-1.01	821.00	47.02	-1.27	822.75	82.63	1.27
825.10	55.04	3.63	824.16	56.80	-1.87	824.94	40.23	-1.64	824.00	46.64	-1.24	825.73	82.18	1.24
828.10	54.92	2.16	827.16	57.76	-2.26	827.94	40.50	-2.72	827.00	46.89	-2.34	828.73	84.63	2.34
831.10	55.35	2.58	830.16	57.40	-2.63	830.94	40.66	-2.57	830.00	46.36	-2.88	831.73	85.19	2.88
834.10	54.83	1.59	833.16	57.46	-3.04	833.94	40.41	-3.29	833.00	47.09	-2.62	834.73	85.39	2.62
837.10	55.89	3.53	836.16	58.91	-0.71	836.94	41.87	-0.95	836.00	47.54	-1.29	837.74	83.18	1.29
840.10	55.30	2.75	839.16	59.63	-0.18	839.94	40.39	-2.62	839.00	47.07	-1.95	840.72	84.03	1.95
843.10	55.49	3.57	842.16	58.89	-0.29	842.94	41.87	-0.51	842.00	46.71	-1.68	843.73	83.13	1.68
846.10	54.55	1.96	845.16	58.81	-1.04	845.94	41.77	-1.28	845.00	47.45	-1.61	846.73	83.73	1.61
849.10	55.91	2.28	848.16	58.26	-2.63	848.94	40.43	-3.66	848.00	47.72	-2.38	849.73	85.54	2.38
852.10	55.70	2.22	851.16	58.99	-1.75	851.94	40.72	-3.22	851.00	47.02	-2.93	852.74	85.94	2.93
855.10	55.79	2.31	854.16	58.40	-2.34	854.94	41.21	-2.73	854.00	47.63	-2.32	855.73	85.34	2.32
858.10	56.38	2.48	857.16	59.02	-2.14	857.94	40.95	-3.41	857.00	47.11	-3.26	858.73	86.70	3.26
861.10	56.17	3.22	860.16	59.08	-1.13	860.94	41.25	-2.16	860.00	46.87	-2.55	861.73	85.04	2.55
864.10	56.90	3.01	863.16	57.23	-3.92	863.94	42.65	-1.70	863.00	47.78	-2.58	864.73	86.00	2.58
867.10	55.28	1.20	866.16	58.32	-3.02	866.94	40.82	-3.72	866.00	47.72	-2.83	867.74	86.45	2.83
870.10	56.10	2.82	869.16	59.41	-1.13	869.94	41.60	-2.14	869.00	46.87	-2.88	870.73	85.69	2.88
873.10	56.52	2.60	872.16	59.26	-1.92	872.94	42.55	-1.83	872.00	47.20	-3.19	873.73	86.65	3.19
876.10	56.00	2.18	875.16	57.31	-3.77	875.94	41.89	-2.39	875.00	48.50	-1.79	876.73	85.14	1.79
879.10	55.58	1.62	878.16	59.72	-1.50	878.94	41.13	-3.29	878.00	49.15	-1.28	879.73	84.78	1.28
882.10	55.53	2.28	881.16	59.37	-1.14	881.94	42.53	-1.18	881.00	47.83	-1.89	882.74	84.68	1.89
885.10	56.36	2.32	884.16	59.86	-1.44	884.94	42.08	-2.42	884.00	48.03	-2.48	885.72	86.05	2.48
888.10	56.52	1.70	887.16	59.16	-2.92	887.94	43.46	-1.82	887.00	48.95	-2.34	888.73	86.70	2.34
891.10	55.79	1.06	890.16	58.95	-3.04	890.94	41.81	-3.38	890.00	48.05	-3.15	891.73	87.42	3.15
894.10	57.32	2.93	893.16	59.90	-1.75	893.94	41.32	-3.53	893.00	49.00	-1.86	894.73	85.79	1.86
897.10	57.92	4.43	896.16	59.76	-0.99	896.94	41.11	-2.84	896.00	49.00	-0.96	897.74	83.98	0.96
900.10	55.93	0.83	899.16	60.59	-1.77	899.94	42.45	-3.11	899.00	49.76	-1.81	900.73	86.45	1.81
903.10	57.51	1.96	902.16	60.77	-2.04	902.94	40.76	-5.25	902.00	49.38	-2.64	903.73	87.72	2.64
906.10	55.84	2.01	905.16	60.23	-0.86	905.94	42.47	-1.82	905.00	47.98	-2.32	906.73	85.69	2.32
909.10	57.42	3.27	908.16	59.72	-1.69	908.94	42.92	-1.69	908.00	48.86	-1.76	909.73	85.44	1.76
912.10	56.19	0.56	911.16	61.89	-1.00	911.94	41.68	-4.41	911.00	49.40	-2.70	912.75	87.87	2.70
915.10	55.44	1.04	914.16	59.22	-2.44	914.94	43.38	-1.48	914.00	48.86	-2.01	915.72	85.94	2.01
918.10	56.31	1.76	917.16	60.69	-1.12	917.94	42.24	-2.77	917.00	48.55	-2.47	918.73	86.55	2.47
921.10	56.83	0.77	920.16	60.17	-3.15	920.94	42.94	-3.58	920.00	49.13	-3.40	921.73	89.00	3.40
924.10	57.75	3.02	923.16	60.52	-1.47	923.94	41.87	-3.32	923.00	49.58	-1.62	924.72	85.89	1.62
927.10	58.34	1.99	926.16	60.90	-2.71	926.94	42.36	-4.45	926.00	49.76	-3.06	927.75	88.95	3.06
930.10	56.99	2.72	929.16	59.43	-2.10	929.94	43.79	-0.94	929.00	48.25	-2.49	930.73	86.30	2.49
933.10	57.40	0.91	932.16	60.75	-3.00	932.94	43.09	-3.86	932.00	50.30	-2.66	933.73	88.69	2.66
936.10	56.99	1.25	935.16	61.19	-1.81	935.94	42.76	-3.44	935.00	51.49	-0.72	936.73	86.00	0.72
939.10	57.09	1.57	938.16	60.83	-1.95	938.94	42.88	-3.10	938.00	50.19	-1.80	939.73	86.86	1.80
942.10	57.32	2.80	941.16	60.25	-1.53	941.94	41.97	-3.01	941.00	49.36	-1.63	942.75	85.69	1.63
945.10	55.82	1.54	944.16	60.71	-0.83	944.94	43.09	-1.65	944.00	49.38	-1.37	945.73	85.19	1.37
948.10	56.19	1.05	947.16	60.85	-1.55	947.94	43.58	-2.02	947.00	49.13	-2.48	948.73	87.16	2.48
951.10	57.96	2.14	950.16	59.65	-3.43	950.94	42.67	-3.61	950.00	49.36	-2.93	951.73	88.28	2.93
954.10	56.50	2.02	953.16	62.04	0.30	953.94	43.09	-1.85	953.00	49.18	-1.77	954.73	85.79	1.77
957.10	57.63	1.71	956.16	59.41	-3.77	956.94	42.71	-3.67	956.00	50.89	-1.50	957.74	86.96	1.50
960.10	56.52	0.47	959.16	60.34	-2.97	959.94	43.23	-3.28	959.00	50.94	-1.58	960.73	87.16	1.58
963.10	57.25	1.80	962.16	59.94	-2.77	962.94	44.41	-1.50	962.00	51.12	-0.80	963.73	85.79	0.80
966.10	58.34	2.30	965.16	61.60	-1.70	965.94	44.06	-2.44	965.00	50.62	-1.89	966.73	87.47	1.89
969.10	57.35	1.19	968.16	60.54	-2.88	968.94	41.87	-4.75	968.00	50.24	-2.39	969.73	88.08	2.39
972.10	56.88	0.40	971.16	60.40	-3.34	971.94	42.47	-4.47	971.00	50.99	-1.96	972.74	87.98	1.96
975.10	56.71	0.40	974.16	61.79	-1.78	974.94	42.69	-4.08	974.00	49.94	-2.84	975.73	88.69	2.84
978.10	57.30	1.12	977.16	61.40	-2.04	977.94	43.11	-3.53	977.00	49.11	-3.54	978.73	89.25	3.54
981.10	58.01	1.38	980.16	61.10	-2.79	980.94	43.44	-3.65	980.00	50.67	-2.43	981.73	88.59	2.43
984.10	57.23	0.62	983.16	61.50	-2.37	983.94	43.21	-3.86	983.00	50.03	-3.05	984.73	89.20	3.05
987.10	58.44	2.16	986.16	60.42	-3.12	986.94	43.67	-3.07	986.00	50.99	-1.76	987.74	87.57	1.76
990.10	57.11	-0.21	989.16	61.25	-3.33	989.94	43.62	-4.16	989.00	50.46	-3.33	990.73	90.18	3.33
993.10	58.01	1.55	992.16	61.00	-2.72	992.94	43.19	-3.73	992.00	49.78	-3.15	993.73	89.15	3.15
996.10	57.63	0.42	995.16	61.12	-3.35	995.94	43.09	-4.58	995.00	52.70	-0.98	996.73	87.72	0.98
999.10	58.23	1.09	998.16	61.52	-2.88	998.94	43.09	-4.51	998.00	50.62	-2.99	999.73	89.67	2.99
1002.10	57.37	0.19	1001.16	61.44	-3.00	1001.94	44.02	-3.62	1001.00	50.28	-3.37	1002.74	90.08	3.37
1005.10	58.80	2.34	1004.16	61.62	-2.10	1004.94	43.94	-2.98	1004.00	52.22	-0.71	1005.72	86.70	0.71
1008.10	59.80	2.53	1007.16	62.67	-1.86	1007.94	43.87	-3.86	1007.00	52.01	-1.73	1008.73	88.54	1.73
1011.10	57.30	0.34	1010.16	61.19	-3.03	1010.94	43.02	-4.40	1010.00	50.92	-2.51	1011.72	89.00	2.51
1014.10	57.94	1.62	1013.16	60.50	-3.08	1013.94	44.54	-2.24	1013.00	50.67	-2.12	1014.73	87.98	2.12
1017.10	57.61	0.74	1016.16	61.77	-2.36	1016.94	44.19	-3.14	1016.00	52.28	-1.06	1017.75	87.47	1.06
1020.10	59.39	2.58	1019.16	61.17	-2.90	1019.94	44.27	-3.00	1019.00	50.99	-2.29	1020.73	88.64	2.29
1023.10	58.61	0.19	1022.16	62.31	-3.37	1022.94	45.44	-3.44	1022.00	52.56	-2.33	1023.73	90.28	2.33
1026.10	59.15	1.01	1025.16	62.98	-2.42	1025.94	44.14	-4.46	1025.00	52.83	-1.78	1026.73	89.46	1.78
1029.10	59.75	2.24	1028.16	61.10	-3.67	1028.94	43.89	-4.08	1028.00	52.08	-1.90	1029.73	88.95	1.90
1032.10	59.78	1.60	1031.16	62.98	-2.46	1031.94	44.64	-4.00	1031.00	52.03	-2.62	1032.74	90.33	2.62
1035.10	59.06	0.50	1034.16	61.67	-4.15	1034.94	44.25	-4.77	1034.00	53.41	-1.62	1035.73	89.72	1.62
1038.10	58.68	0.29	1037.16	62.17	-3.48	1037.94	45.23	-3.62	1037.00	51.62	-3.24	1038.73	91.16	3.24
1041.10	58.77	1.89	1040.16	61.25	-2.89	1040.94	44.08	-3.26	1040.00	51.53	-1.82	1041.73	88.23	1.82
1044.10	57.63	-0.50	1043.16	62.19	-3.20	1043.94	44.25	-4.34	1043.00	51.42	-3.18	1044.73	90.85	3.18
1047.10	59.49	1.59	1046.16	61.89	-3.27	1046.94	45.54	-2.82	1046.00	51.17	-3.20	1047.74	90.64	3.20
1050.10	58.68	1.87	1049.16	62.23	-1.84	1049.94	44.79	-2.48	1049.00	52.10	-1.18	1050.73	87.52	1.18
1053.10	59.73	1.72	1052.16	61.89	-3.38	1052.94	45.21	-3.26	1052.00	53.43	-1.05	1053.73	88.59	1.05
1056.10	59.44	-0.51	1055.16	63.51	-3.70	1055.94	44.23	-6.18	1055.00	53.66	-2.76	1056.73	92.25	2.76
1059.10	58.75	1.89	1058.16	62.67	-1.45	1058.94	45.25	-2.07	1058.00	51.24	-2.09	1059.73	88.49	2.09
1062.10	59.35	1.02	1061.16	61.92	-3.67	1061.94	44.19	-4.60	1061.00	52.90	-1.90	1062.75	89.77	1.90
1065.10	59.61	0.29	1064.16	62.65	-3.93	1064.94	44.79	-4.99	1064.00	53.89	-1.90	1065.73	90.75	1.90
1068.10	59.58	0.57	1067.16	62.94	-3.33	1067.94	44.79	-4.68	1067.00	54.10	-1.38	1068.73	89.92	1.38
1071.10	59.70	3.01	1070.16	62.17	-1.78	1070.94	45.19	-1.96	1070.00	52.79	-0.37	1071.73	86.60	0.37
1074.10	59.35	-0.18	1073.16	63.70	-3.09	1073.94	45.33	-4.66	1073.00	53.50	-2.50	1074.72	91.57	2.50
1077.10	59.68	1.36	1076.16	61.89	-3.69	1076.94	44.64	-4.14	1076.00	53.64	-1.15	1077.74	89.00	1.15
1080.10	59.51	0.59	1079.16	61.64	-4.54	1079.94	44.31	-5.07	1079.00	53.93	-1.46	1080.73	89.92	1.46
1083.10	59.13	-0.61	1082.16	62.29	-4.71	1082.94	45.37	-4.83	1082.00	53.50	-2.71	1083.73	91.99	2.71
1086.10	59.49	1.00	1085.16	62.90	-2.85	1085.94	45.33	-3.62	1085.00	52.76	-2.20	1086.73	90.23	2.20
1089.10	58.84	0.89	1088.16	63.17	-2.04	1088.94	45.65	-2.76	1088.00	52.49	-1.93	1089.73	89.41	1.93
1092.10	60.06	2.10	1091.16	63.19	-2.03	1091.94	44.29	-4.13	1091.00	53.29	-1.14	1092.74	88.64	1.14
1095.10	59.63	0.03	1094.16	63.86	-3.00	1094.94	44.52	-5.54	1094.00	52.65	-3.42	1095.73	92.56	3.42
1098.10	58.34	0.50	1097.16	61.31	-3.79	1097.94	44.73	-3.57	1097.00	53.15	-1.16	1098.73	88.54	1.16
1101.10	59.75	-0.49	1100.16	62.19	-5.31	1100.94	45.54	-5.16	1100.00	53.50	-3.21	1101.73	92.98	3.21
1104.10	60.37	1.01	1103.16	63.00	-3.62	1103.94	46.17	-3.65	1103.00	53.61	-2.22	1104.73	91.11	2.22
1107.10	59.94	2.14	1106.16	64.07	-0.99	1106.94	45.08	-3.18	1106.00	53.89	-0.38	1107.74	87.72	0.38
1110.10	59.70	0.75	1109.16	63.28	-2.93	1109.94	45.23	-4.18	1109.00	53.73	-1.69	1110.73	90.18	1.69
1113.10	58.34	-1.25	1112.16	62.67	-4.18	1112.94	46.38	-3.67	1112.00	54.49	-1.57	1113.73	90.69	1.57
1116.10	58.80	-0.44	1115.16	63.63	-2.87	1115.94	45.08	-4.62	1115.00	53.64	-2.07	1116.72	90.85	2.07
1119.10	58.56	0.59	1118.16	62.94	-2.29	1118.94	43.94	-4.49	1118.00	52.49	-1.95	1119.73	89.46	1.95
1122.10	60.61	0.52	1121.16	63.97	-3.38	1121.94	45.42	-5.13	1121.00	54.35	-2.21	1122.74	91.83	2.21
1125.10	60.06	0.10	1124.16	64.43	-2.79	1124.94	46.25	-4.17	1124.00	54.97	-1.46	1125.73	90.95	1.46
1128.10	60.42	1.58	1127.16	63.38	-2.72	1127.94	45.33	-3.97	1127.00	52.99	-2.32	1128.73	90.69	2.32
1131.10	59.13	-0.45	1130.16	64.33	-2.51	1130.94	46.32	-3.72	1130.00	54.26	-1.79	1131.73	90.90	1.79
1134.10	60.11	1.53	1133.16	63.34	-2.50	1133.94	45.96	-3.08	1133.00	54.37	-0.68	1134.73	88.79	0.68
1137.10	59.94	0.99	1136.16	63.76	-2.45	1136.94	45.77	-3.64	1136.00	54.14	-1.28	1137.75	89.77	1.28
1140.10	61.58	1.51	1139.16	63.70	-3.63	1139.94	46.84	-3.69	1139.00	53.89	-2.65	1140.73	92.25	2.65
1143.10	60.93	1.51	1142.16	64.35	-2.33	1142.94	47.41	-2.47	1142.00	54.72	-1.17	1143.73	90.13	1.17
1146.10	60.37	1.12	1145.16	63.02	-3.49	1145.94	46.57	-3.14	1145.00	54.33	-1.39	1146.73	90.18	1.39
1149.10	61.43	1.51	1148.16	63.51	-3.67	1148.94	45.94	-4.44	1148.00	53.91	-2.48	1149.73	91.94	2.48
1152.10	60.81	1.41	1151.16	63.65	-3.01	1151.94	46.15	-3.71	1151.00	53.64	-2.23	1152.75	91.16	2.23
1155.10	60.21	0.55	1154.16	64.90	-2.02	1154.94	46.17	-3.95	1154.00	54.53	-1.60	1155.73	90.80	1.60
1158.10	58.49	-2.44	1157.16	64.85	-3.34	1157.94	46.09	-5.30	1157.00	55.04	-2.36	1158.73	92.82	2.36
1161.10	60.73	-0.16	1160.16	63.61	-4.54	1160.94	46.63	-4.72	1160.00	55.64	-1.72	1161.73	92.14	1.72
1164.10	60.71	1.58	1163.16	64.24	-2.15	1163.94	46.11	-3.48	1163.00	54.35	-1.25	1164.73	89.92	1.25
1167.10	58.99	-1.46	1166.16	64.26	-3.45	1166.94	46.46	-4.45	1166.00	55.07	-1.85	1167.74	91.83	1.85
1170.10	61.10	0.74	1169.16	65.36	-2.26	1169.94	46.17	-4.65	1169.00	56.23	-0.60	1170.73	90.49	0.60
1173.10	60.93	0.24	1172.16	63.74	-4.21	1172.94	46.78	-4.37	1172.00	55.25	-1.91	1173.73	92.14	1.91
1176.10	60.73	0.25	1175.16	64.96	-2.78	1175.94	46.15	-4.79	1175.00	54.56	-2.39	1176.73	92.40	2.39
1179.10	59.80	-1.63	1178.16	64.50	-4.19	1178.94	46.53	-5.36	1178.00	55.37	-2.53	1179.73	93.50	2.53
1182.10	60.71	0.62	1181.16	64.98	-2.37	1181.94	45.54	-5.01	1181.00	54.88	-1.68	1182.75	91.31	1.68
1185.10	60.66	-0.25	1184.16	63.61	-4.56	1184.94	46.97	-4.40	1184.00	56.09	-1.29	1185.73	91.73	1.29
1188.10	60.73	-0.48	1187.16	64.22	-4.25	1187.94	47.52	-4.15	1187.00	55.34	-2.34	1188.73	93.08	2.34
1191.10	61.48	-0.06	1190.16	64.28	-4.52	1190.94	47.45	-4.55	1190.00	55.18	-2.83	1191.73	93.91	2.83
1194.10	59.99	-3.10	1193.16	65.19	-5.16	1193.94	46.51	-7.04	1193.00	56.02	-3.54	1194.73	96.17	3.54
1197.10	59.20	-1.08	1196.16	64.31	-3.23	1196.94	47.52	-3.22	1196.00	54.74	-2.01	1197.74	91.83	2.01
1200.10	61.91	0.61	1199.16	64.41	-4.15	1199.94	46.42	-5.34	1199.00	55.78	-1.99	1200.73	92.82	1.99
1203.10	63.88	2.20	1202.16	65.55	-3.39	1202.94	46.93	-5.21	1202.00	56.23	-1.92	1203.73	93.13	1.92
1206.10	61.65	-1.24	1205.16	65.23	-4.92	1205.94	47.39	-5.96	1205.00	58.54	-0.82	1206.73	93.24	0.82
1209.10	60.16	-1.92	1208.15	65.57	-3.77	1208.94	46.90	-5.64	1208.00	57.44	-1.11	1209.72	92.72	1.11
1212.10	61.79	-0.42	1211.15	66.74	-2.73	1211.94	48.00	-4.67	1211.00	58.33	-0.35	1212.74	92.09	0.35
1215.10	60.97	-0.27	1214.16	63.04	-5.46	1214.94	46.93	-4.77	1214.00	56.55	-1.16	1215.72	91.94	1.16
1218.10	60.61	-0.36	1217.15	65.81	-2.42	1217.94	47.37	-4.06	1217.00	55.23	-2.21	1218.72	92.72	2.21
