# Supplementary material for: Noise-precision tradeoff in predicting combinations of mutations and drugs
Source: PLoS Comput Biol. 2019 May 22;15(5):e1006956. doi: 10.1371/journal.pcbi.1006956 (PMC6548401; doi:10.1371/journal.pcbi.1006956)
Supplement: S1 Data — A zip file containing all datasets used in this paper. (ZIP) [file pcbi.1006956.s002.zip › calcium/calcium_double_RAW264.7/2MA_500_uM_I10_350_pM_RW_ECC040317G.txt]

Tab-delimted data for ligand pair 2-Methyl-thio-ATP / Interleukin-10
Celltype = RAW 264.7
ExperimentID = ECC040317G
t in seconds, Ca++ concentrations in nM
Adj Ca++ is the change in Ca++ concentration due to ligand

ECC040317G08	2MA 500 uM	I10 350 pM	sim
ECC040317G07	2MA 500 uM	HBSS-BSA n/a 	lig1_only
ECC040317G01	HBSS-BSA n/a 	HBSS-BSA n/a 	con
ECC040317G12	HBSS-BSA n/a 	HBSS-BSA n/a 	con

t(ECC040317G08)	Ca++(ECC040317G08)	Adj Ca++(ECC040317G08)	t(ECC040317G07)	Ca++(ECC040317G07)	Adj Ca++(ECC040317G07)	t(ECC040317G01)	Ca++(ECC040317G01)	Adj Ca++(ECC040317G01)	t(ECC040317G12)	Ca++(ECC040317G12)	Adj Ca++(ECC040317G12)
-193.87	12.93	-0.93	-194.03	15.12	-0.18	-195.00	24.20	0.40	-193.24	12.60	-0.40
-190.93	13.03	-0.28	-191.09	14.66	-0.09	-192.03	23.86	0.61	-190.30	11.84	-0.61
-187.93	12.73	-0.09	-188.09	14.85	0.59	-189.03	22.55	-0.21	-187.30	12.17	0.21
-184.93	13.18	-0.31	-185.09	13.78	-1.15	-186.03	23.95	0.52	-184.29	12.11	-0.52
-181.93	12.62	-0.38	-182.09	14.52	0.08	-183.03	22.62	-0.32	-181.29	12.46	0.32
-178.93	12.62	-0.54	-179.09	14.52	-0.08	-180.03	23.11	0.01	-178.30	12.29	-0.01
-175.93	12.62	-0.91	-176.09	14.49	-0.48	-177.03	23.45	-0.02	-175.29	12.69	0.02
-172.93	13.18	-0.33	-173.09	13.75	-1.20	-174.03	23.99	0.54	-172.29	12.11	-0.54
-169.93	13.23	0.06	-170.09	14.03	-0.58	-171.03	23.52	0.41	-169.29	11.90	-0.41
-166.93	13.21	-0.05	-167.09	14.46	-0.24	-168.03	23.32	0.11	-166.30	12.29	-0.11
-163.93	13.32	0.00	-164.09	14.32	-0.44	-165.03	23.32	0.06	-163.30	12.40	-0.06
-160.93	12.96	-0.05	-161.09	13.51	-0.94	-162.03	23.36	0.40	-160.30	11.75	-0.40
-157.93	13.28	-0.03	-158.09	14.11	-0.64	-159.03	22.62	-0.63	-157.30	13.08	0.63
-154.93	13.93	1.45	-155.09	14.35	0.43	-156.03	22.42	-0.01	-154.29	11.63	0.01
-151.93	13.32	0.04	-152.09	14.48	-0.24	-153.03	23.45	0.23	-151.29	12.19	-0.23
-148.93	12.34	-0.86	-149.09	14.15	-0.49	-150.03	23.45	0.30	-148.29	12.04	-0.30
-145.93	12.82	-0.65	-146.09	14.97	0.06	-147.03	23.25	-0.16	-145.30	12.77	0.16
-142.93	13.21	0.28	-143.09	14.15	-0.22	-144.03	22.64	-0.24	-142.30	12.31	0.24
-139.93	13.21	-0.26	-140.09	14.09	-0.82	-141.03	23.83	0.42	-139.29	12.19	-0.42
-136.93	12.48	-0.17	-137.09	13.91	-0.18	-138.03	22.46	-0.13	-136.30	11.92	0.13
-133.93	11.98	-0.31	-134.09	13.84	0.11	-135.03	21.97	-0.26	-133.29	11.69	0.26
-130.93	13.16	0.11	-131.09	14.34	-0.15	-132.03	23.52	0.52	-130.30	11.67	-0.52
-127.93	12.96	0.19	-128.09	13.63	-0.58	-129.03	22.84	0.13	-127.29	11.78	-0.13
-124.93	13.03	0.45	-125.09	14.04	0.02	-126.03	22.44	-0.08	-124.28	11.80	0.08
-121.93	12.71	-0.29	-122.09	14.44	-0.00	-123.03	23.07	0.12	-121.30	12.02	-0.12
-118.93	12.84	-0.27	-119.09	13.86	-0.69	-120.03	23.36	0.31	-118.30	11.94	-0.31
-115.93	12.85	0.27	-116.09	14.23	0.21	-117.03	22.44	-0.08	-115.30	11.80	0.08
-112.93	12.69	-0.29	-113.09	14.49	0.07	-114.03	22.24	-0.69	-112.30	12.81	0.69
-109.93	12.62	-0.47	-110.09	13.61	-0.92	-111.03	22.64	-0.40	-109.29	12.63	0.40
-106.93	12.75	-0.10	-107.09	13.89	-0.40	-108.03	22.69	-0.10	-106.29	12.09	0.10
-103.93	11.98	-1.22	-104.09	13.91	-0.73	-105.03	23.79	0.65	-103.30	11.69	-0.65
-100.93	13.09	-0.05	-101.09	14.17	-0.41	-102.03	23.18	0.09	-100.29	12.19	-0.09
-97.93	13.16	-0.05	-98.09	13.63	-1.02	-99.03	23.23	0.08	-97.30	12.27	-0.08
-94.93	12.43	-0.34	-95.09	13.38	-0.83	-96.03	22.71	-0.01	-94.28	11.92	0.01
-91.93	12.89	-0.93	-92.09	13.91	-1.35	-93.03	23.56	-0.21	-91.30	13.17	0.21
-88.93	12.53	-0.64	-89.09	14.14	-0.47	-90.03	23.32	0.20	-88.30	12.11	-0.20
-85.93	12.62	-0.77	-86.09	13.94	-0.89	-87.03	22.96	-0.37	-85.29	12.90	0.37
-82.93	12.80	-0.49	-83.09	14.44	-0.29	-84.03	22.93	-0.30	-82.30	12.73	0.30
-79.93	13.00	0.52	-80.09	14.15	0.23	-81.03	22.66	0.24	-79.29	11.38	-0.24
-76.93	12.59	-0.36	-77.09	13.97	-0.42	-78.03	22.71	-0.18	-76.29	12.27	0.18
-73.93	12.91	0.22	-74.09	14.74	0.61	-75.03	22.66	0.03	-73.29	11.80	-0.03
-70.93	12.84	-0.24	-71.09	14.40	-0.12	-72.03	23.27	0.24	-70.30	11.98	-0.24
-67.93	13.02	-0.25	-68.09	14.46	-0.25	-69.03	22.80	-0.42	-67.29	12.83	0.42
-64.93	12.96	-0.26	-65.09	14.72	0.06	-66.03	23.02	-0.14	-64.28	12.50	0.14
-61.93	12.03	-0.96	-62.09	13.61	-0.82	-63.03	22.98	0.04	-61.30	12.09	-0.04
-58.93	12.85	-0.62	-59.09	14.77	-0.14	-60.03	23.32	-0.10	-58.30	12.71	0.10
-55.93	12.78	-0.16	-56.09	14.40	0.02	-57.03	23.05	0.16	-55.29	11.92	-0.16
-52.93	12.73	-0.03	-53.09	14.60	0.40	-54.03	23.23	0.52	-52.30	11.38	-0.52
-49.93	13.09	-0.08	-50.09	13.97	-0.64	-51.03	23.07	-0.05	-49.29	12.36	0.05
-46.93	12.94	-0.54	-47.09	14.66	-0.26	-48.03	22.75	-0.67	-46.29	13.29	0.67
-43.93	12.82	0.19	-44.09	14.35	0.28	-45.03	22.73	0.16	-43.30	11.61	-0.16
-40.93	12.98	0.26	-41.09	14.27	0.11	-42.03	23.20	0.54	-40.29	11.32	-0.54
-37.93	12.71	-0.49	-38.09	15.20	0.56	-39.03	23.38	0.23	-37.29	12.11	-0.23
-34.93	13.46	0.06	-35.09	14.37	-0.47	-36.03	22.96	-0.38	-34.29	12.92	0.38
-31.93	13.18	-0.01	-32.09	14.20	-0.43	-33.03	23.34	0.20	-31.29	12.13	-0.20
-28.93	13.82	1.08	-29.09	14.75	0.57	-30.03	22.19	-0.50	-28.30	12.38	0.50
-25.93	13.05	-0.35	-26.09	14.86	0.02	-27.03	23.11	-0.23	-25.30	12.77	0.23
-22.93	13.18	-0.23	-23.09	14.29	-0.56	-24.03	23.52	0.17	-22.30	12.38	-0.17
-19.93	13.09	-0.09	-20.09	14.77	0.15	-21.03	23.34	0.21	-19.29	12.11	-0.21
-16.93	13.19	0.18	-17.09	14.55	0.10	-18.03	23.27	0.31	-16.29	11.84	-0.31
5.10	16.11	0.90	4.94	19.61	2.96	4.00	24.35	-0.81	5.73	15.16	0.81
8.06	21.37	4.57	7.90	31.01	12.77	6.96	27.11	0.36	8.69	15.58	-0.36
11.06	29.23	12.71	10.90	32.92	14.96	9.96	26.11	-0.36	11.69	16.02	0.36
14.06	35.89	20.05	13.90	33.16	15.88	12.96	25.38	-0.41	14.69	15.39	0.41
17.06	36.65	20.94	16.90	34.73	17.58	15.96	25.42	-0.24	17.71	15.09	0.24
20.06	36.29	20.43	19.90	35.14	17.84	18.96	25.92	0.12	20.69	14.88	-0.12
23.06	34.87	19.00	22.90	34.85	17.54	21.96	25.38	-0.44	23.69	15.45	0.44
26.06	33.88	18.44	25.90	35.31	18.43	24.96	24.26	-1.12	26.69	15.70	1.12
29.06	33.64	18.25	28.90	34.22	17.39	27.96	24.33	-1.01	29.69	15.54	1.01
32.06	31.85	16.68	31.90	33.82	17.21	30.96	24.35	-0.76	32.71	15.07	0.76
35.06	31.25	16.24	34.90	33.54	17.09	33.96	24.26	-0.69	35.69	14.84	0.69
38.06	29.91	14.88	37.90	32.53	16.06	36.96	24.67	-0.31	38.69	14.48	0.31
41.06	30.62	15.66	40.90	31.79	15.39	39.96	24.74	-0.17	41.68	14.27	0.17
44.06	30.22	15.30	43.90	30.84	14.48	42.96	24.15	-0.72	44.68	14.78	0.72
47.06	28.24	13.16	46.90	30.92	14.40	45.96	23.95	-1.08	47.71	15.30	1.08
50.06	29.05	13.29	49.90	30.12	12.92	48.96	25.47	-0.24	50.69	15.14	0.24
53.06	27.36	11.79	52.90	30.59	13.58	51.96	24.88	-0.64	53.68	15.35	0.64
56.06	27.74	12.14	55.90	30.36	13.32	54.96	25.01	-0.54	56.69	15.28	0.54
59.06	27.46	11.88	58.90	29.59	12.57	57.96	25.47	-0.06	59.69	14.78	0.06
62.06	26.77	11.51	61.90	29.49	12.79	60.96	25.08	-0.13	62.71	14.53	0.13
65.06	27.36	12.65	64.90	29.33	13.18	63.96	24.42	-0.24	65.68	14.09	0.24
68.06	27.26	11.66	67.90	29.04	12.00	66.96	24.94	-0.61	68.68	15.35	0.61
71.06	26.17	11.71	70.90	27.84	11.94	69.96	23.20	-1.20	71.69	14.80	1.20
74.06	25.60	10.10	73.90	28.35	11.41	72.96	25.49	0.05	74.69	14.59	-0.05
77.06	25.70	10.74	76.90	28.19	11.79	75.96	24.20	-0.70	77.71	14.80	0.70
80.06	26.46	11.82	79.90	26.84	10.76	78.96	24.67	0.09	80.69	13.69	-0.09
83.06	26.14	11.02	82.90	26.63	10.07	81.96	25.10	0.03	83.69	14.23	-0.03
86.06	25.60	11.17	85.90	27.30	11.43	84.96	24.24	-0.14	86.69	13.71	0.14
89.06	25.91	10.94	88.90	27.02	10.61	87.96	24.94	0.02	89.69	14.09	-0.02
92.06	24.96	9.57	91.90	27.00	10.17	90.96	25.29	-0.04	92.71	14.57	0.04
95.06	24.88	10.07	94.90	26.64	10.39	93.96	24.60	-0.16	95.69	14.11	0.16
98.06	25.13	9.97	97.90	27.08	10.48	96.96	24.85	-0.25	98.69	14.55	0.25
101.06	24.86	9.92	100.90	27.10	10.72	99.96	24.74	-0.15	101.69	14.23	0.15
104.06	24.75	9.94	103.90	26.72	10.47	102.96	24.35	-0.41	104.69	14.36	0.41
107.06	23.88	8.97	106.90	26.10	9.75	105.96	24.90	0.05	107.71	14.00	-0.05
110.06	24.18	8.92	109.90	26.43	9.73	108.96	24.83	-0.38	110.69	14.78	0.38
113.06	24.67	9.38	112.90	26.49	9.76	111.96	25.42	0.18	113.68	14.25	-0.18
116.06	24.69	10.09	115.90	26.17	10.13	114.96	23.72	-0.83	116.69	14.57	0.83
119.06	23.67	8.24	118.90	25.74	8.87	117.96	24.97	-0.40	119.69	14.97	0.40
122.06	23.35	8.66	121.90	25.92	9.79	120.96	24.04	-0.59	122.71	14.42	0.59
125.06	23.66	9.02	124.90	25.89	9.81	123.96	24.24	-0.35	125.69	14.13	0.35
128.06	23.58	8.82	127.90	25.70	9.50	126.96	24.79	0.09	128.69	13.81	-0.09
131.06	23.67	8.10	130.90	24.83	7.82	129.96	25.38	-0.13	131.69	14.84	0.13
134.06	23.90	8.48	133.90	25.76	8.90	132.96	24.47	-0.89	134.69	15.45	0.89
137.06	23.82	8.84	136.90	24.77	8.35	135.96	24.08	-0.85	137.71	14.97	0.85
140.06	24.13	8.80	139.90	25.09	8.32	138.96	24.72	-0.56	140.69	15.03	0.56
143.06	23.49	7.96	142.90	25.48	8.51	141.96	25.60	0.12	143.69	14.55	-0.12
146.06	23.56	8.90	145.90	25.17	9.07	144.96	23.83	-0.77	146.68	14.57	0.77
149.06	23.37	8.06	148.90	25.29	8.54	147.96	24.99	-0.26	149.68	14.71	0.26
152.06	23.81	8.51	151.90	25.71	8.97	150.96	24.76	-0.49	152.70	14.93	0.49
155.06	22.98	7.32	154.90	25.37	8.27	153.96	25.67	0.06	155.68	14.74	-0.06
158.06	22.68	7.50	157.90	25.14	8.52	156.96	24.35	-0.77	158.69	15.09	0.77
161.06	23.90	8.40	160.90	25.13	8.19	159.96	25.69	0.24	161.68	14.40	-0.24
164.06	23.34	8.07	163.90	25.50	8.79	162.96	25.04	-0.18	164.69	14.59	0.18
167.06	23.75	8.51	166.90	24.74	8.06	165.96	24.56	-0.63	167.70	15.01	0.63
170.06	23.13	7.79	169.90	25.27	8.49	168.96	24.99	-0.30	170.69	14.78	0.30
173.06	22.58	7.08	172.90	24.72	7.78	171.96	25.35	-0.10	173.69	14.74	0.10
176.06	22.75	6.79	175.90	25.00	7.60	174.96	25.69	-0.22	176.69	15.32	0.22
179.06	22.64	6.85	178.90	24.74	7.51	177.96	26.13	0.40	179.69	14.53	-0.40
182.06	23.35	7.74	181.90	25.60	8.55	180.96	25.24	-0.32	182.71	15.07	0.32
185.06	23.09	7.67	184.90	24.49	7.63	183.96	25.42	0.05	185.69	14.51	-0.05
188.06	23.62	8.27	187.90	24.83	8.04	186.96	25.04	-0.25	188.69	14.74	0.25
191.06	22.49	7.08	190.90	25.50	8.65	189.96	24.94	-0.42	191.68	14.97	0.42
194.06	22.73	7.41	193.90	25.11	8.35	192.96	24.97	-0.30	194.69	14.76	0.30
197.06	22.49	6.46	196.90	24.67	7.20	195.96	25.95	-0.03	197.71	15.20	0.03
200.06	22.79	7.40	199.90	24.93	8.10	198.96	25.40	0.07	200.69	14.46	-0.07
203.06	22.58	6.60	202.90	25.14	7.72	201.96	25.69	-0.23	203.69	15.35	0.23
206.06	22.34	7.00	205.90	24.74	7.96	204.96	24.69	-0.59	206.69	15.07	0.59
209.06	23.50	7.74	208.90	24.49	7.29	207.96	25.19	-0.51	209.69	15.41	0.51
212.06	23.15	6.94	211.90	23.85	6.20	210.96	26.01	-0.14	212.71	15.49	0.14
215.06	22.57	6.60	214.90	24.40	6.99	213.96	25.58	-0.34	215.68	15.45	0.34
218.06	22.77	6.62	217.90	24.12	6.53	216.96	25.85	-0.25	218.69	15.54	0.25
221.06	22.55	6.47	220.90	24.56	7.04	219.96	25.76	-0.27	221.68	15.49	0.27
224.06	21.65	5.78	223.90	25.03	7.72	222.96	25.17	-0.65	224.68	15.66	0.65
227.06	22.42	6.57	226.90	24.40	7.11	225.96	25.54	-0.25	227.70	15.24	0.25
230.06	22.32	6.06	229.90	24.25	6.55	228.96	26.56	0.35	230.69	15.05	-0.35
233.06	22.66	6.72	232.90	24.82	7.44	231.96	25.90	0.01	233.69	15.07	-0.01
236.06	21.91	5.85	235.90	24.69	7.19	234.96	26.54	0.53	236.68	14.67	-0.53
239.06	21.71	5.62	238.90	25.06	7.53	237.96	26.56	0.52	239.68	14.71	-0.52
242.06	22.68	6.65	241.90	25.21	7.74	240.96	25.85	-0.13	242.71	15.30	0.13
245.06	23.30	7.20	244.90	24.40	6.86	243.96	25.85	-0.19	245.69	15.43	0.19
248.06	22.88	6.68	247.90	24.36	6.72	246.96	25.31	-0.83	248.69	16.17	0.83
251.06	21.50	4.52	250.90	25.06	6.64	249.96	26.52	-0.41	251.69	16.53	0.41
254.06	22.23	6.09	253.90	24.66	7.08	252.96	25.92	-0.17	254.69	15.45	0.17
257.06	22.38	6.16	256.90	24.72	7.06	255.96	26.24	0.08	257.71	15.28	-0.08
260.06	23.09	6.85	259.90	24.79	7.11	258.96	25.88	-0.30	260.69	15.68	0.30
263.06	22.17	5.91	262.90	24.20	6.50	261.96	26.04	-0.16	263.69	15.56	0.16
266.06	22.38	6.20	265.90	24.77	7.15	264.96	25.76	-0.36	266.69	15.68	0.36
269.06	22.19	5.92	268.90	25.08	7.37	267.96	26.52	0.30	269.69	15.11	-0.30
272.06	22.77	6.24	271.90	25.03	7.06	270.96	26.31	-0.16	272.70	15.83	0.16
275.06	22.72	6.57	274.90	24.62	7.03	273.96	26.27	0.18	275.69	15.11	-0.18
278.06	23.07	6.53	277.90	25.24	7.26	276.96	25.85	-0.64	278.69	16.32	0.64
281.06	22.23	5.60	280.90	24.82	6.75	279.96	26.38	-0.19	281.69	15.96	0.19
284.06	21.80	5.40	283.90	24.79	6.95	282.96	26.63	0.28	284.69	15.26	-0.28
287.06	22.47	5.64	286.90	24.72	6.45	285.96	26.59	-0.18	287.71	16.15	0.18
290.06	22.88	5.79	289.90	24.56	6.03	288.96	26.91	-0.13	290.69	16.36	0.13
293.06	22.77	6.71	292.90	25.09	7.59	291.96	25.56	-0.44	293.69	15.64	0.44
296.06	22.34	5.38	295.90	24.23	5.83	294.96	27.80	0.90	296.69	15.20	-0.90
299.06	23.24	6.62	298.90	25.30	7.24	297.96	26.29	-0.28	299.69	16.04	0.28
302.06	23.24	6.17	301.90	25.17	6.66	300.96	27.18	0.17	302.70	16.04	-0.17
305.06	22.75	6.16	304.90	24.80	6.77	303.96	26.24	-0.29	305.68	16.02	0.29
308.06	22.51	5.35	307.90	24.90	6.30	306.96	27.02	-0.08	308.68	16.38	0.08
311.06	22.53	5.43	310.90	25.58	7.04	309.96	27.23	0.18	311.68	16.06	-0.18
314.06	22.58	6.41	313.90	25.04	7.43	312.96	26.29	0.17	314.69	15.14	-0.17
317.06	23.09	6.05	316.90	25.39	6.91	315.96	27.30	0.31	317.70	15.87	-0.31
320.06	23.19	6.32	319.90	25.66	7.35	318.96	27.46	0.64	320.69	15.37	-0.64
323.06	22.15	4.96	322.90	25.48	6.85	321.96	27.25	0.12	323.68	16.21	-0.12
326.06	22.72	5.99	325.90	25.17	7.00	324.96	26.49	-0.19	326.68	16.06	0.19
329.06	23.43	6.32	328.90	25.83	7.28	327.96	26.52	-0.53	329.68	16.78	0.53
332.06	22.96	5.68	331.90	25.74	7.02	330.96	27.62	0.40	332.70	16.02	-0.40
335.06	22.90	5.72	334.90	25.08	6.46	333.96	26.93	-0.19	335.68	16.51	0.19
338.06	23.37	6.76	337.90	25.30	7.25	336.96	26.49	-0.06	338.69	15.81	0.06
341.06	22.85	5.70	340.90	24.93	6.34	339.96	26.79	-0.30	341.69	16.59	0.30
344.06	23.34	6.83	343.90	25.70	7.75	342.96	25.90	-0.56	344.68	16.21	0.56
347.06	22.90	5.28	346.90	25.45	6.39	345.96	28.26	0.70	347.71	16.06	-0.70
350.06	22.30	4.98	349.90	25.37	6.61	348.96	27.39	0.12	350.69	16.34	-0.12
353.06	23.50	6.02	352.90	25.04	6.12	351.96	26.97	-0.46	353.69	17.08	0.46
356.06	22.96	5.56	355.90	25.70	6.86	354.96	27.27	-0.07	356.68	16.61	0.07
359.06	23.13	5.62	358.90	24.54	5.59	357.96	27.64	0.18	359.69	16.47	-0.18
362.06	22.96	6.02	361.90	25.27	6.89	360.96	27.30	0.42	362.70	15.66	-0.42
365.06	23.07	5.91	364.90	25.11	6.51	363.96	26.75	-0.36	365.69	16.66	0.36
368.06	22.70	5.42	367.90	25.50	6.78	366.96	26.88	-0.34	368.69	16.76	0.34
371.06	22.27	3.74	370.90	25.60	5.63	369.96	28.24	-0.24	371.69	17.91	0.24
374.06	23.39	5.62	373.90	24.87	5.66	372.96	27.43	-0.28	374.69	17.19	0.28
377.06	23.22	5.28	376.90	26.28	6.90	375.96	27.85	-0.04	377.71	17.12	0.04
380.06	23.20	5.39	379.90	25.48	6.23	378.96	27.71	-0.05	380.69	17.00	0.05
383.06	23.20	5.42	382.90	25.58	6.36	381.96	28.33	0.60	383.69	16.32	-0.60
386.06	23.43	5.50	385.90	25.86	6.49	384.96	27.80	-0.07	386.69	17.14	0.07
389.06	22.90	6.22	388.90	25.74	7.62	387.96	25.67	-0.96	389.68	16.78	0.96
392.06	22.70	4.31	391.90	25.17	5.34	390.96	28.42	0.09	392.71	17.44	-0.09
395.06	23.67	6.29	394.90	25.60	6.78	393.96	27.04	-0.28	395.68	16.80	0.28
398.06	23.60	6.09	397.90	25.86	6.91	396.96	27.87	0.42	398.69	16.23	-0.42
401.06	23.67	5.92	400.90	25.71	6.52	399.96	28.22	0.53	401.69	16.36	-0.53
404.06	23.09	4.99	403.90	25.13	5.59	402.96	27.73	-0.31	404.68	17.55	0.31
407.06	23.45	4.86	406.90	25.73	5.70	405.96	28.84	0.31	407.71	17.42	-0.31
410.06	23.60	5.51	409.90	25.52	5.99	408.96	28.35	0.32	410.68	16.91	-0.32
413.06	23.96	5.87	412.90	25.13	5.60	411.96	28.66	0.62	413.68	16.61	-0.62
416.06	22.92	4.68	415.90	25.96	6.28	414.96	28.10	-0.08	416.68	17.46	0.08
419.06	24.13	6.26	418.90	25.71	6.40	417.96	27.76	-0.05	419.69	17.06	0.05
422.06	23.54	5.87	421.90	25.94	6.83	420.96	28.29	0.68	422.71	16.13	-0.68
425.06	23.84	5.80	424.90	25.42	5.94	423.96	28.17	0.18	425.69	17.00	-0.18
428.06	22.96	4.91	427.90	25.52	6.03	426.96	27.71	-0.29	428.68	17.48	0.29
431.06	23.03	4.48	430.90	25.96	5.97	429.96	28.15	-0.35	431.68	18.04	0.35
434.06	24.15	6.36	433.90	25.37	6.14	432.96	27.66	-0.07	434.69	17.00	0.07
437.06	23.64	5.31	436.90	25.09	5.32	435.96	28.29	0.01	437.71	17.46	-0.01
440.06	22.96	4.53	439.90	26.36	6.49	438.96	28.22	-0.15	440.69	17.72	0.15
443.06	23.81	5.77	442.90	25.96	6.48	441.96	28.31	0.33	443.69	16.85	-0.33
446.06	24.13	6.54	445.90	25.66	6.63	444.96	27.34	-0.20	446.69	16.93	0.20
449.06	24.24	6.15	448.90	25.65	6.12	447.96	27.80	-0.23	449.69	17.46	0.23
452.06	23.82	5.64	451.90	26.58	6.96	450.96	28.35	0.22	452.71	17.10	-0.22
455.06	24.22	6.58	454.90	25.71	6.63	453.96	27.34	-0.24	455.69	17.02	0.24
458.06	23.64	5.05	457.90	26.23	6.20	456.96	29.23	0.69	458.69	17.04	-0.69
461.06	23.50	4.32	460.90	26.27	5.65	459.96	29.77	0.64	461.69	17.68	-0.64
464.06	23.82	5.07	463.90	26.04	5.85	462.96	28.38	-0.32	464.69	18.21	0.32
467.06	23.69	6.15	466.90	25.96	6.98	465.96	28.01	0.53	467.71	16.15	-0.53
470.06	24.11	6.31	469.90	26.05	6.81	468.96	27.94	0.20	470.69	16.74	-0.20
473.06	24.43	5.40	472.90	26.41	5.94	471.96	29.54	0.56	473.69	17.61	-0.56
476.06	23.56	5.34	475.90	26.82	7.16	474.96	27.87	-0.30	476.69	17.66	0.30
479.06	22.94	3.96	478.90	26.59	6.17	477.96	28.54	-0.39	479.69	18.51	0.39
482.06	24.26	5.34	481.90	25.26	4.90	480.96	29.05	0.19	482.71	17.87	-0.19
485.06	24.43	6.46	484.90	26.64	7.23	483.96	27.62	-0.29	485.69	17.40	0.29
488.06	23.62	5.04	487.90	26.48	6.46	486.96	29.14	0.62	488.69	17.10	-0.62
491.06	23.98	5.57	490.90	26.85	7.00	489.96	28.15	-0.21	491.68	17.76	0.21
494.06	24.32	5.44	493.90	26.25	5.93	492.96	29.12	0.30	494.68	17.72	-0.30
497.06	24.24	5.98	496.90	25.68	5.98	495.96	28.17	-0.04	497.71	17.44	0.04
500.06	24.15	5.59	499.90	26.49	6.49	498.96	28.77	0.26	500.68	17.44	-0.26
503.06	24.49	5.94	502.90	26.12	6.13	501.96	28.61	0.12	503.69	17.57	-0.12
506.06	23.75	5.27	505.90	26.46	6.54	504.96	28.54	0.11	506.69	17.51	-0.11
509.06	24.41	6.17	508.90	27.30	7.62	507.96	27.87	-0.32	509.69	17.70	0.32
512.06	24.58	5.92	511.90	26.28	6.18	510.96	28.79	0.19	512.71	17.61	-0.19
515.06	24.86	5.93	514.90	26.30	5.93	513.96	28.42	-0.46	515.68	18.53	0.46
518.06	25.24	6.10	517.90	26.92	6.34	516.96	28.75	-0.34	518.69	18.62	0.34
521.06	24.15	5.03	520.90	26.17	5.61	519.96	29.33	0.26	521.69	18.00	-0.26
524.06	24.35	5.02	523.90	26.97	6.20	522.96	29.70	0.43	524.69	18.04	-0.43
527.06	23.81	5.33	526.90	26.41	6.49	525.96	27.94	-0.48	527.70	18.10	0.48
530.06	24.64	5.87	529.90	26.30	6.09	528.96	28.86	0.15	530.69	17.76	-0.15
533.06	24.03	4.90	532.90	27.68	7.11	531.96	28.68	-0.39	533.69	18.66	0.39
536.06	24.71	5.66	535.90	26.41	5.92	534.96	28.79	-0.21	536.69	18.40	0.21
539.06	25.70	6.98	538.90	26.71	6.55	537.96	28.84	0.18	539.69	17.68	-0.18
542.06	25.21	6.31	541.90	26.05	5.71	540.96	28.63	-0.21	542.71	18.25	0.21
545.06	24.28	5.76	544.90	26.51	6.55	543.96	28.45	-0.02	545.69	17.68	0.02
548.06	24.90	5.77	547.90	27.15	6.58	546.96	29.00	-0.07	548.69	18.34	0.07
551.06	24.54	5.00	550.90	27.08	6.10	549.96	29.30	-0.19	551.69	18.87	0.19
554.06	25.17	5.90	553.90	26.48	5.77	552.96	28.84	-0.38	554.69	18.79	0.38
557.06	24.90	5.14	556.90	25.91	4.71	555.96	29.95	0.24	557.70	18.66	-0.24
560.06	25.45	6.52	559.90	26.51	6.14	558.96	28.86	-0.01	560.69	18.08	0.01
563.06	25.41	6.21	562.90	27.41	6.77	561.96	29.54	0.39	563.69	17.95	-0.39
566.06	25.66	6.71	565.90	26.33	5.94	564.96	28.79	-0.10	566.69	18.19	0.10
569.06	24.60	5.01	568.90	26.64	5.61	567.96	29.44	-0.10	569.69	18.83	0.10
572.06	24.56	5.62	571.90	26.45	6.07	570.96	29.21	0.32	572.71	17.76	-0.32
575.06	25.32	5.93	574.90	27.31	6.48	573.96	29.05	-0.28	575.69	18.81	0.28
578.06	24.77	6.11	577.90	27.66	7.56	576.96	28.77	0.17	578.69	17.63	-0.17
581.06	24.52	5.23	580.90	27.33	6.60	579.96	29.16	-0.08	581.68	18.51	0.08
584.06	25.07	5.46	583.90	27.13	6.08	582.96	29.28	-0.27	584.68	19.02	0.27
587.06	24.58	4.53	586.90	26.15	4.66	585.96	29.81	-0.18	587.70	19.37	0.18
590.06	24.03	4.06	589.90	26.82	5.41	588.96	29.63	-0.28	590.68	19.39	0.28
593.06	25.00	6.05	592.90	27.08	6.69	591.96	29.14	0.24	593.68	17.85	-0.24
596.05	25.28	5.64	595.90	26.71	5.63	594.96	29.35	-0.24	596.68	19.02	0.24
599.06	25.11	5.27	598.90	26.71	5.43	597.96	30.19	0.41	599.68	18.57	-0.41
602.06	25.03	5.70	601.90	27.02	6.25	600.96	28.89	-0.38	602.70	18.85	0.38
621.09	29.85	2.90	620.93	34.12	5.73	620.00	36.71	-0.18	621.72	26.27	0.18
624.05	27.67	1.91	623.89	30.89	3.69	622.95	35.80	0.09	624.67	24.81	-0.09
627.08	24.71	0.05	626.92	28.65	2.55	625.95	34.61	0.00	627.71	23.80	-0.00
630.05	22.14	-2.34	629.89	26.09	0.17	628.95	33.94	-0.49	630.68	24.11	0.49
633.05	22.47	-1.32	632.89	25.52	0.29	631.95	33.54	-0.19	633.68	23.12	0.19
636.05	21.93	-1.22	635.89	24.66	0.07	634.95	32.36	-0.74	636.68	23.03	0.74
639.05	20.65	-2.92	638.89	24.72	-0.29	637.95	32.17	-1.35	639.68	24.06	1.35
642.08	19.92	-3.35	641.92	22.99	-1.72	640.95	31.78	-1.43	642.71	23.84	1.43
645.05	19.94	-2.82	644.89	23.44	-0.76	643.95	31.61	-1.09	645.68	22.99	1.09
648.05	19.92	-3.19	647.89	22.90	-1.65	646.95	32.50	-0.56	648.68	22.81	0.56
651.05	20.53	-2.73	650.89	22.78	-1.92	649.95	32.83	-0.37	651.68	22.77	0.37
654.05	21.11	-1.66	653.89	23.17	-1.04	652.95	32.08	-0.64	654.68	22.55	0.64
657.08	20.37	-1.63	656.92	22.67	-0.77	655.95	31.00	-0.95	657.71	22.09	0.95
660.05	20.22	-2.84	659.89	23.28	-1.22	658.95	32.34	-0.66	660.68	22.86	0.66
663.05	20.50	-1.72	662.89	23.17	-0.49	661.95	31.94	-0.23	663.68	21.59	0.23
666.05	20.33	-1.98	665.89	23.59	-0.16	664.95	31.56	-0.69	666.68	22.14	0.69
669.05	21.31	-1.76	668.89	23.54	-0.97	667.95	32.13	-0.89	669.68	23.10	0.89
672.08	20.68	-2.25	671.92	23.96	-0.41	670.95	32.81	-0.07	672.70	22.14	0.07
675.05	20.87	-1.22	674.89	24.64	1.11	673.95	31.66	-0.38	675.67	21.61	0.38
678.05	21.02	-1.47	677.89	23.73	-0.20	676.95	31.73	-0.70	678.68	22.33	0.70
681.05	21.74	-0.46	680.89	24.44	0.80	679.95	30.77	-1.38	681.68	22.72	1.38
684.05	20.94	-2.30	683.89	24.33	-0.35	682.95	32.95	-0.24	684.68	22.62	0.24
687.08	21.04	-1.63	686.92	24.85	0.74	685.95	31.35	-1.26	687.70	23.07	1.26
690.05	21.48	-0.54	689.89	24.79	1.33	688.95	31.68	-0.28	690.68	21.44	0.28
693.05	21.50	-0.95	692.89	24.69	0.80	691.95	31.59	-0.81	693.68	22.40	0.81
696.05	22.02	-0.53	695.89	24.51	0.52	694.95	31.61	-0.88	696.68	22.57	0.88
699.05	21.20	-1.34	698.89	25.09	1.11	697.95	32.10	-0.39	699.68	22.07	0.39
702.08	22.15	-0.54	701.92	24.82	0.69	700.95	31.75	-0.89	702.71	22.72	0.89
705.05	22.15	-0.14	704.89	24.74	1.01	703.95	31.45	-0.79	705.68	22.22	0.79
708.05	21.67	-1.04	707.89	25.04	0.89	706.95	32.24	-0.42	708.68	22.27	0.42
711.05	22.45	-0.16	710.89	25.40	1.35	709.95	32.01	-0.54	711.68	22.29	0.54
714.05	22.73	0.14	713.89	26.01	1.98	712.95	31.61	-0.93	714.68	22.66	0.93
717.08	23.35	0.42	716.92	25.97	1.60	715.95	31.66	-1.22	717.71	23.29	1.22
720.05	22.96	-0.27	719.89	26.09	1.42	718.95	32.83	-0.35	720.68	22.72	0.35
723.05	22.79	0.00	722.89	26.32	2.09	721.95	32.55	-0.18	723.68	22.11	0.18
726.05	22.90	-0.03	725.89	26.30	1.93	724.95	32.06	-0.81	726.68	22.88	0.81
729.05	23.50	0.36	728.89	26.12	1.54	727.95	32.64	-0.44	729.68	22.72	0.44
732.08	22.96	-0.15	731.92	26.99	2.44	730.95	32.43	-0.63	732.71	22.88	0.63
735.05	23.66	0.55	734.89	26.05	1.50	733.95	32.41	-0.65	735.68	22.90	0.65
738.05	23.32	0.86	737.89	27.05	3.15	736.95	31.96	-0.45	738.68	22.05	0.45
741.05	23.64	1.26	740.89	26.59	2.77	739.95	31.47	-0.86	741.68	22.38	0.86
744.05	23.56	0.63	743.89	26.17	1.80	742.95	32.41	-0.46	744.68	22.53	0.46
747.08	24.09	0.75	746.92	26.25	1.47	745.95	33.02	-0.27	747.71	22.75	0.27
750.05	22.98	-0.70	749.89	27.45	2.33	748.95	33.02	-0.60	750.68	23.42	0.60
753.05	23.77	0.64	752.89	26.81	2.24	751.95	32.62	-0.45	753.68	22.72	0.45
756.05	24.05	0.48	755.89	27.13	2.12	754.95	33.45	-0.06	756.68	22.77	0.06
759.05	24.09	1.23	758.89	27.12	2.82	757.95	32.15	-0.66	759.68	22.66	0.66
762.08	24.52	1.37	761.92	27.31	2.72	760.95	32.13	-0.96	762.71	23.25	0.96
765.05	24.45	2.11	764.89	27.36	3.58	763.95	31.82	-0.46	765.68	21.94	0.46
768.05	24.47	1.74	767.89	26.05	1.88	766.95	32.22	-0.46	768.68	22.33	0.46
771.05	24.16	0.26	770.89	26.87	1.53	769.95	33.94	0.10	771.68	22.94	-0.10
774.05	23.94	0.20	773.89	27.49	2.31	772.95	33.35	-0.33	774.68	23.21	0.33
777.08	24.94	1.48	776.92	27.84	2.94	775.95	32.76	-0.65	777.71	23.25	0.65
780.05	24.35	0.92	779.89	27.54	2.67	778.95	33.31	-0.07	780.68	22.64	0.07
783.05	24.28	0.14	782.89	26.82	1.24	781.95	34.39	0.31	783.68	22.97	-0.31
786.05	25.11	1.80	785.89	27.76	3.01	784.95	32.88	-0.38	786.68	22.83	0.38
789.05	24.94	1.92	788.89	27.91	3.45	787.95	32.60	-0.37	789.67	22.53	0.37
792.08	25.45	1.67	791.92	28.52	3.30	790.95	33.52	-0.20	792.70	23.12	0.20
795.05	24.62	1.45	794.89	28.32	3.71	793.95	32.76	-0.35	795.67	22.66	0.35
798.05	24.94	1.36	797.89	28.07	3.05	796.95	32.67	-0.86	798.68	23.58	0.86
801.05	24.96	1.32	800.89	28.15	3.07	799.95	33.09	-0.49	801.67	23.27	0.49
804.05	24.98	1.13	803.89	28.83	3.54	802.95	33.73	-0.06	804.68	23.05	0.06
807.08	24.49	0.81	806.92	28.80	3.68	805.95	33.64	0.01	807.71	22.81	-0.01
810.05	25.03	1.66	809.89	28.15	3.34	808.95	33.16	-0.15	810.68	22.66	0.15
813.05	25.15	1.09	812.89	27.97	2.47	811.95	33.71	-0.29	813.68	23.49	0.29
816.05	25.00	0.65	815.89	28.12	2.33	814.95	34.37	0.07	816.68	23.42	-0.07
819.05	24.62	0.74	818.89	28.65	3.33	817.95	33.64	-0.19	819.68	23.21	0.19
822.08	25.34	1.06	821.92	27.48	1.76	820.95	33.87	-0.36	822.71	23.78	0.36
825.05	24.94	1.06	824.89	28.76	3.44	823.95	32.72	-1.11	825.68	24.13	1.11
828.05	25.15	1.45	827.89	28.25	3.11	826.95	33.28	-0.37	828.68	23.21	0.37
831.05	25.62	2.36	830.89	28.24	3.54	829.95	32.53	-0.67	831.68	23.07	0.67
834.05	25.85	1.91	833.89	27.76	2.38	832.95	33.85	-0.04	834.68	23.12	0.04
837.08	25.34	1.25	836.92	28.10	2.57	835.95	33.87	-0.17	837.71	23.40	0.17
840.05	26.46	2.15	839.89	28.80	3.05	838.95	34.63	0.38	840.68	23.07	-0.38
843.05	25.57	1.18	842.89	28.86	3.03	841.95	34.09	-0.25	843.68	23.78	0.25
846.05	25.39	1.02	845.89	28.60	2.79	844.95	34.23	-0.09	846.68	23.60	0.09
849.05	24.56	0.04	848.89	29.04	3.08	847.95	33.66	-0.80	849.68	24.46	0.80
852.08	25.36	1.07	851.92	29.46	3.73	850.95	34.75	0.51	852.71	22.92	-0.51
855.05	26.06	2.34	854.89	29.38	4.22	853.95	34.09	0.42	855.68	22.44	-0.42
858.05	26.02	1.83	857.89	28.86	3.23	856.95	33.94	-0.20	858.68	23.53	0.20
861.05	25.62	1.06	860.89	28.95	2.95	859.95	34.16	-0.34	861.67	24.04	0.34
864.05	26.08	1.65	863.89	28.57	2.70	862.95	34.02	-0.36	864.68	23.93	0.36
867.08	25.41	1.27	866.92	28.63	3.05	865.95	33.19	-0.89	867.71	24.17	0.89
870.05	25.93	1.33	869.89	28.38	2.34	868.95	34.13	-0.41	870.67	24.15	0.41
873.05	25.64	1.36	872.89	29.06	3.34	871.95	34.49	0.26	873.68	23.16	-0.26
876.05	25.53	1.20	875.89	28.91	3.14	874.95	34.25	-0.02	876.67	23.49	0.02
879.05	26.54	1.98	878.89	29.08	3.08	877.95	33.92	-0.58	879.68	24.28	0.58
882.08	26.33	2.12	881.92	28.76	3.11	880.95	33.97	-0.18	882.71	23.53	0.18
885.05	26.33	1.30	884.89	30.27	3.80	883.95	35.01	0.04	885.67	24.13	-0.04
888.05	26.12	1.72	887.89	29.38	3.54	886.95	34.21	-0.13	888.68	23.67	0.13
891.05	26.48	1.77	890.89	28.27	2.12	889.95	33.80	-0.85	891.68	24.70	0.85
894.05	26.29	1.62	893.89	29.21	3.10	892.95	34.47	-0.14	894.68	23.95	0.14
897.08	25.98	1.42	896.92	29.53	3.53	895.95	33.38	-1.13	897.71	24.83	1.13
900.05	26.80	2.32	899.89	28.75	2.83	898.95	33.83	-0.60	900.68	24.22	0.60
903.05	27.49	3.07	902.89	29.86	4.00	901.95	33.78	-0.59	903.68	24.15	0.59
906.05	25.98	1.15	905.89	29.29	3.02	904.95	34.49	-0.29	906.68	24.26	0.29
909.05	26.59	1.91	908.89	29.34	3.22	907.95	34.11	-0.51	909.68	24.33	0.51
912.08	26.25	1.35	911.92	29.72	3.38	910.95	34.61	-0.24	912.71	24.28	0.24
915.05	25.78	1.62	914.89	29.57	3.97	913.95	33.54	-0.56	915.68	23.86	0.56
918.05	25.97	0.61	917.89	29.96	3.16	916.95	35.42	0.11	918.68	24.39	-0.11
921.05	26.40	1.78	920.89	29.91	3.85	919.95	34.54	-0.02	921.68	23.78	0.02
924.05	25.72	0.53	923.89	29.79	3.16	922.95	34.56	-0.57	924.68	24.90	0.57
927.08	26.48	1.62	926.92	29.99	3.69	925.95	34.73	-0.08	927.71	24.08	0.08
930.05	26.44	0.94	929.89	30.07	3.13	928.95	34.94	-0.50	930.68	25.14	0.50
933.05	27.05	2.61	932.89	29.09	3.21	931.95	33.45	-0.94	933.68	24.52	0.94
936.05	26.71	2.33	935.89	29.43	3.61	934.95	33.45	-0.87	936.68	24.39	0.87
939.05	26.12	0.61	938.89	30.14	3.19	937.95	35.42	-0.03	939.68	24.68	0.03
942.08	26.56	1.36	941.92	29.67	3.03	940.95	34.97	-0.18	942.71	24.52	0.18
945.05	26.79	1.67	944.89	30.36	3.80	943.95	34.85	-0.22	945.68	24.48	0.22
948.05	27.38	1.78	947.89	29.66	2.62	946.95	35.13	-0.42	948.67	25.16	0.42
951.05	26.23	0.78	950.89	30.41	3.52	949.95	35.35	-0.04	951.68	24.63	0.04
954.05	26.61	1.91	953.89	30.47	4.33	952.95	33.94	-0.71	954.68	24.55	0.71
957.08	26.50	1.53	956.92	29.81	3.40	955.95	35.08	0.16	957.71	23.95	-0.16
960.05	27.88	2.57	959.89	30.84	4.09	958.95	35.13	-0.12	960.68	24.57	0.12
963.05	26.48	1.30	962.89	29.44	2.82	961.95	35.42	0.30	963.67	24.02	-0.30
966.05	26.90	1.50	965.89	29.82	2.98	964.95	35.32	-0.03	966.67	24.57	0.03
969.05	26.69	1.51	968.89	30.22	3.60	967.95	34.85	-0.27	969.68	24.59	0.27
972.08	26.65	0.74	971.92	30.57	3.22	970.95	35.54	-0.31	972.71	25.36	0.31
975.05	26.80	0.60	974.89	29.87	2.23	973.95	36.30	0.15	975.68	25.19	-0.15
978.05	26.33	1.47	977.89	29.97	3.67	976.95	34.42	-0.39	978.68	24.39	0.39
981.05	27.03	2.08	980.89	30.29	3.90	979.95	34.68	-0.21	981.68	24.30	0.21
984.05	26.94	1.49	983.89	30.14	3.25	982.95	35.04	-0.35	984.68	24.94	0.35
987.08	27.17	2.18	986.92	30.44	4.01	985.95	35.11	0.18	987.70	23.95	-0.18
990.05	27.32	1.94	989.89	30.22	3.40	988.95	35.01	-0.31	990.68	24.83	0.31
993.05	27.65	2.24	992.89	31.29	4.44	991.95	35.16	-0.19	993.68	24.74	0.19
996.05	27.21	1.60	995.89	30.74	3.69	994.95	35.08	-0.48	996.68	25.23	0.48
999.05	26.94	1.47	998.89	30.04	3.13	997.95	35.39	-0.02	999.68	24.63	0.02
1002.08	27.21	2.03	1001.92	30.47	3.85	1000.95	34.61	-0.51	1002.71	24.83	0.51
1005.05	27.53	1.35	1004.89	30.24	2.62	1003.95	35.97	-0.15	1005.68	25.47	0.15
1008.05	26.92	1.43	1007.89	30.29	3.36	1006.95	35.28	-0.16	1008.68	24.79	0.16
1011.05	26.75	1.20	1010.89	30.31	3.32	1009.95	35.35	-0.14	1011.68	24.83	0.14
1014.05	27.11	1.54	1013.89	30.32	3.31	1012.95	34.59	-0.92	1014.68	25.63	0.92
1017.08	26.80	1.50	1016.92	29.92	3.18	1015.95	34.61	-0.64	1017.71	25.08	0.64
1020.05	27.11	1.60	1019.89	31.07	4.12	1018.95	35.44	-0.01	1020.68	24.66	0.01
1023.05	27.53	1.20	1022.89	30.37	2.60	1021.95	36.11	-0.16	1023.68	25.63	0.16
1026.05	27.34	1.71	1025.89	29.54	2.47	1024.95	35.47	-0.11	1026.68	24.88	0.11
1029.05	27.15	1.40	1028.89	30.94	3.75	1027.95	35.87	0.17	1029.68	24.72	-0.17
1032.08	27.19	1.01	1031.92	30.42	2.80	1030.95	35.51	-0.62	1032.71	25.94	0.62
1035.05	28.01	1.76	1034.89	29.97	2.28	1033.95	35.73	-0.46	1035.68	25.85	0.46
1038.05	27.78	1.61	1037.89	30.46	2.85	1036.95	35.87	-0.25	1038.68	25.56	0.25
1041.05	26.71	0.99	1040.89	30.81	3.65	1039.95	35.75	0.09	1041.68	24.77	-0.09
1044.05	27.15	0.71	1043.89	30.17	2.29	1042.95	36.02	-0.36	1044.68	25.94	0.36
1047.08	27.28	1.18	1046.92	30.49	2.95	1045.95	35.71	-0.34	1047.71	25.58	0.34
1050.05	27.07	0.90	1049.89	31.16	3.55	1048.95	36.50	0.39	1050.67	24.92	-0.39
1053.05	27.26	0.68	1052.89	30.66	2.64	1051.95	36.52	-0.00	1053.67	25.72	0.00
1056.05	26.73	0.49	1055.89	31.12	3.44	1054.95	35.85	-0.34	1056.67	25.72	0.34
1059.05	27.96	1.38	1058.89	30.21	2.19	1057.95	35.61	-0.91	1059.67	26.63	0.91
1062.08	27.74	1.33	1061.92	31.34	3.49	1060.95	36.09	-0.26	1062.70	25.81	0.26
1065.05	28.71	2.45	1064.89	31.04	3.34	1063.95	35.92	-0.29	1065.68	25.69	0.29
1068.05	27.86	1.55	1067.89	31.41	3.66	1066.95	35.71	-0.55	1068.68	26.00	0.55
1071.05	28.28	1.55	1070.89	30.69	2.52	1069.95	36.74	0.06	1071.68	25.81	-0.06
1074.05	28.32	2.30	1073.89	31.46	4.00	1072.95	35.61	-0.36	1074.67	25.52	0.36
1077.08	28.09	2.55	1076.92	30.52	3.54	1075.95	35.32	-0.17	1077.70	24.85	0.17
1080.05	27.92	1.61	1079.89	30.52	2.77	1078.95	36.33	0.07	1080.68	25.38	-0.07
1083.05	28.15	1.86	1082.89	30.64	2.91	1081.95	36.28	0.05	1083.68	25.38	-0.05
1086.05	27.57	1.41	1085.89	30.77	3.17	1084.95	35.82	-0.28	1086.68	25.58	0.28
1089.05	28.13	1.14	1088.89	31.98	3.55	1087.95	36.38	-0.56	1089.68	26.69	0.56
1092.08	28.65	2.44	1091.92	30.72	3.07	1090.95	35.73	-0.43	1092.71	25.78	0.43
1095.05	28.01	0.88	1094.89	31.02	2.45	1093.95	36.47	-0.60	1095.68	26.87	0.60
1098.05	27.44	0.78	1097.89	31.22	3.12	1096.95	36.52	-0.09	1098.68	25.89	0.09
1101.05	28.71	2.18	1100.89	30.66	2.69	1099.95	36.33	-0.14	1101.68	25.81	0.14
1104.05	28.07	1.72	1103.89	30.67	2.88	1102.95	36.26	-0.03	1104.68	25.52	0.03
1107.08	28.03	1.51	1106.92	30.77	2.81	1105.95	35.47	-0.99	1107.71	26.65	0.99
1110.05	28.05	1.43	1109.89	31.16	3.10	1108.95	36.09	-0.47	1110.68	26.23	0.47
1113.05	27.92	0.95	1112.89	31.26	2.85	1111.95	35.92	-0.99	1113.68	27.10	0.99
1116.05	28.22	0.79	1115.89	30.84	1.97	1114.95	37.34	-0.03	1116.68	26.60	0.03
1119.05	27.13	0.66	1118.89	31.17	3.26	1117.95	36.14	-0.28	1119.68	25.89	0.28
1122.08	28.34	1.24	1121.92	30.97	2.43	1120.95	36.83	-0.21	1122.71	26.45	0.21
1125.05	28.28	0.95	1124.89	31.11	2.34	1123.95	37.14	-0.13	1125.68	26.60	0.13
1128.05	28.38	1.66	1127.89	31.31	3.15	1126.95	36.21	-0.46	1128.68	26.32	0.46
1131.05	28.19	0.61	1130.89	31.58	2.56	1129.95	37.24	-0.29	1131.68	27.01	0.29
1134.05	28.32	1.50	1133.89	31.81	3.55	1132.95	36.23	-0.53	1134.68	26.49	0.53
1137.08	28.44	0.68	1136.92	31.06	1.86	1135.95	37.29	-0.42	1137.70	27.32	0.42
1140.05	28.36	1.14	1139.89	31.73	3.07	1138.95	36.38	-0.78	1140.67	27.14	0.78
1143.05	29.11	2.33	1142.89	31.69	3.47	1141.95	36.40	-0.33	1143.68	26.25	0.33
1146.05	28.32	1.50	1145.89	31.71	3.45	1144.95	36.33	-0.44	1146.67	26.40	0.44
1149.05	28.05	1.40	1148.89	30.97	2.88	1147.95	36.45	-0.15	1149.68	25.94	0.15
1152.08	28.32	1.49	1151.92	31.54	3.27	1150.95	36.11	-0.66	1152.71	26.63	0.66
1155.05	28.53	1.14	1154.89	31.14	2.31	1153.95	37.12	-0.21	1155.68	26.74	0.21
1158.05	28.74	1.57	1157.89	31.76	3.15	1156.95	36.62	-0.50	1158.67	26.81	0.50
1161.05	28.01	1.32	1160.89	31.29	3.16	1159.95	36.47	-0.17	1161.67	26.00	0.17
1164.05	28.21	0.73	1163.89	31.81	2.89	1162.95	37.10	-0.32	1164.68	26.94	0.32
1167.08	27.63	1.09	1166.92	31.53	3.55	1165.95	35.94	-0.55	1167.71	26.23	0.55
1170.05	29.13	2.47	1169.89	31.19	3.09	1168.95	36.64	0.04	1170.68	25.76	-0.04
1173.05	28.74	1.44	1172.89	31.76	3.02	1171.95	36.90	-0.34	1173.68	26.78	0.34
1176.05	29.46	2.23	1175.89	31.31	2.64	1174.95	37.48	0.30	1176.68	26.07	-0.30
1179.05	28.73	0.75	1178.89	31.02	1.60	1177.95	38.21	0.29	1179.68	26.83	-0.29
1182.08	28.86	1.58	1181.92	32.01	3.29	1180.95	36.83	-0.39	1182.71	26.81	0.39
1185.05	29.27	2.32	1184.89	31.78	3.39	1183.95	37.14	0.24	1185.68	25.85	-0.24
1188.05	28.73	1.52	1187.89	31.24	2.59	1186.95	36.90	-0.25	1188.68	26.60	0.25
1191.05	28.05	1.38	1190.89	31.44	3.33	1189.95	36.40	-0.22	1191.68	26.03	0.22
1194.05	28.80	1.26	1193.89	32.05	3.07	1192.95	37.82	0.34	1194.68	26.34	-0.34
1197.08	28.76	1.64	1196.92	32.28	3.72	1195.95	36.81	-0.26	1197.71	26.52	0.26
1200.05	28.63	1.89	1199.89	31.78	3.60	1198.95	36.18	-0.50	1200.68	26.38	0.50
1203.05	28.36	0.35	1202.89	31.68	2.23	1201.95	38.06	0.10	1203.68	27.05	-0.10
1206.05	29.11	1.62	1205.89	31.59	2.66	1204.95	37.53	0.09	1206.68	26.54	-0.09
1209.05	28.80	1.51	1208.89	32.23	3.50	1207.95	37.00	-0.24	1209.67	26.67	0.24
1212.07	28.13	1.51	1211.92	30.94	2.88	1210.95	35.94	-0.62	1212.70	26.38	0.62
1215.05	28.26	1.01	1214.89	32.43	3.74	1213.95	36.71	-0.48	1215.67	26.87	0.48
1218.05	29.25	2.12	1217.89	32.65	4.08	1216.95	36.28	-0.80	1218.67	27.07	0.80
