# Supplementary material for: Noise-precision tradeoff in predicting combinations of mutations and drugs
Source: PLoS Comput Biol. 2019 May 22;15(5):e1006956. doi: 10.1371/journal.pcbi.1006956 (PMC6548401; doi:10.1371/journal.pcbi.1006956)
Supplement: S1 Data — A zip file containing all datasets used in this paper. (ZIP) [file pcbi.1006956.s002.zip › calcium/calcium_double_RAW264.7/2MA_500_uM_I10_350_pM_RW_ECC041012D.txt]

Tab-delimted data for ligand pair 2-Methyl-thio-ATP / Interleukin-10
Celltype = RAW 264.7
ExperimentID = ECC041012D
t in seconds, Ca++ concentrations in nM
Adj Ca++ is the change in Ca++ concentration due to ligand

ECC041012D07	2MA 500 uM	I10 350 pM	sim
ECC041012D06	2MA 500 uM	NONE 0 uM	lig1_only
ECC041012D09	2MA 500 uM	NONE 0 uM	lig1_only
ECC041012D01	HBSS-BSA n/a 	NONE 0 uM	con
ECC041012D05	HBSS-BSA n/a 	NONE 0 uM	con
ECC041012D12	HBSS-BSA n/a 	NONE 0 uM	con

t(ECC041012D07)	Ca++(ECC041012D07)	Adj Ca++(ECC041012D07)	t(ECC041012D06)	Ca++(ECC041012D06)	Adj Ca++(ECC041012D06)	t(ECC041012D09)	Ca++(ECC041012D09)	Adj Ca++(ECC041012D09)	t(ECC041012D01)	Ca++(ECC041012D01)	Adj Ca++(ECC041012D01)	t(ECC041012D05)	Ca++(ECC041012D05)	Adj Ca++(ECC041012D05)	t(ECC041012D12)	Ca++(ECC041012D12)	Adj Ca++(ECC041012D12)
-186.06	18.31	1.98	-186.22	19.26	1.12	-185.75	21.38	0.91	-187.00	33.02	-1.17	-186.37	17.07	1.28	-185.28	21.29	-0.11
-183.10	17.58	-0.28	-183.26	18.49	-1.18	-182.79	20.68	-1.32	-184.04	35.29	-0.43	-183.41	17.16	-0.16	-182.32	23.52	0.59
-180.10	16.09	-0.25	-180.26	17.52	-0.63	-179.79	21.27	0.80	-181.04	34.40	0.20	-180.41	15.77	-0.02	-179.32	21.23	-0.18
-177.10	17.03	0.02	-177.26	18.29	-0.53	-176.79	20.36	-0.79	-178.04	35.57	0.70	-177.41	17.55	1.08	-176.32	20.30	-1.78
-174.10	16.42	-0.02	-174.26	17.62	-0.63	-173.79	20.57	-0.00	-175.04	35.22	0.92	-174.41	15.48	-0.41	-173.32	21.00	-0.51
-171.10	18.53	2.32	-171.26	18.34	0.32	-170.79	21.22	0.88	-172.04	32.34	-1.73	-171.41	16.44	0.78	-170.31	22.23	0.95
-168.10	15.26	-1.12	-168.26	16.76	-1.43	-167.79	21.33	0.81	-169.04	36.82	2.58	-168.41	15.63	-0.21	-167.32	19.08	-2.37
-165.10	16.20	0.04	-165.26	16.71	-1.26	-164.79	19.93	-0.37	-166.04	33.71	-0.31	-165.41	16.06	0.44	-164.32	21.11	-0.13
-162.10	15.87	2.06	-162.26	15.35	-0.27	-161.79	17.48	-0.47	-163.04	33.71	2.04	-162.41	13.63	0.36	-161.32	16.49	-2.40
-159.10	16.25	1.59	-159.26	16.36	-0.11	-158.79	18.70	-0.10	-160.04	33.50	0.98	-159.41	13.44	-0.68	-158.32	19.43	-0.30
-156.10	16.58	2.12	-156.26	17.12	0.85	-155.79	18.54	-0.06	-157.04	32.20	-0.12	-156.41	15.43	1.51	-155.31	18.15	-1.39
-153.10	15.59	0.79	-153.26	17.27	0.66	-152.79	20.09	1.15	-154.04	33.02	0.36	-153.41	14.53	0.27	-152.32	19.25	-0.63
-150.10	16.69	1.73	-150.26	14.14	-2.63	-149.79	19.02	-0.07	-151.04	34.12	1.30	-150.41	12.96	-1.45	-149.32	20.18	0.15
-147.10	14.88	0.26	-147.26	17.22	0.79	-146.79	19.34	0.58	-148.04	32.54	0.06	-147.41	14.24	0.16	-146.32	19.48	-0.22
-144.10	14.99	0.12	-144.26	17.27	0.59	-143.79	18.43	-0.57	-145.04	34.67	1.94	-144.41	13.82	-0.50	-143.32	18.50	-1.44
-141.10	17.47	2.23	-141.26	17.17	0.12	-140.79	19.13	-0.25	-142.04	33.37	0.27	-141.41	15.20	0.50	-140.32	19.54	-0.77
-138.10	15.04	0.27	-138.26	15.70	-0.88	-137.79	20.63	1.72	-139.04	33.23	0.60	-138.41	12.77	-1.46	-137.32	20.71	0.86
-135.10	15.59	1.31	-135.26	17.52	1.43	-134.79	17.58	-0.84	-136.04	31.93	-0.21	-135.41	13.77	0.03	-134.32	19.54	0.18
-132.10	15.81	1.25	-132.26	15.30	-1.07	-131.79	19.34	0.64	-133.04	32.68	0.26	-132.42	13.63	-0.39	-131.32	19.77	0.13
-129.10	15.32	0.11	-129.26	15.40	-1.62	-128.79	19.93	0.58	-130.04	33.09	0.02	-129.42	14.05	-0.62	-128.32	20.88	0.60
-126.10	16.09	1.62	-126.26	16.31	0.03	-125.79	18.70	0.09	-127.04	33.43	1.10	-126.42	14.05	0.12	-125.32	18.33	-1.22
-123.10	15.81	0.34	-123.26	17.73	0.45	-122.79	19.29	-0.31	-124.04	33.78	0.45	-123.42	15.53	0.61	-122.32	19.48	-1.06
-120.10	13.40	-1.14	-120.26	16.91	0.56	-119.79	17.37	-1.31	-121.04	32.48	0.08	-120.41	15.10	1.10	-119.32	18.44	-1.18
-117.10	15.21	0.58	-117.26	15.95	-0.49	-116.79	17.80	-0.97	-118.04	32.68	0.19	-117.42	14.00	-0.09	-116.32	19.60	-0.10
-114.10	14.88	-0.29	-114.26	16.91	-0.07	-113.79	19.13	-0.18	-115.04	32.89	-0.14	-114.42	14.43	-0.20	-113.32	20.59	0.34
-111.10	15.70	1.59	-111.26	16.20	0.28	-110.79	19.13	0.88	-112.04	32.82	0.85	-111.42	14.67	1.10	-110.32	17.23	-1.95
-108.10	15.98	0.76	-108.26	16.51	-0.52	-107.79	18.01	-1.34	-109.04	34.12	1.04	-108.42	14.15	-0.52	-107.32	19.77	-0.52
-105.10	15.04	0.81	-105.26	17.01	0.97	-104.79	18.12	-0.25	-106.04	32.75	0.66	-105.41	12.73	-0.96	-104.32	19.60	0.30
-102.10	15.26	0.15	-102.26	16.96	0.04	-101.79	18.91	-0.34	-103.04	33.91	0.94	-102.41	15.77	1.20	-101.32	18.04	-2.14
-99.10	16.69	1.90	-99.26	17.22	0.62	-98.79	20.30	1.37	-100.04	33.57	0.92	-99.41	14.24	-0.01	-98.32	18.96	-0.91
-96.10	16.58	1.15	-96.26	17.98	0.74	-95.79	18.65	-0.91	-97.04	35.36	2.07	-96.41	13.48	-1.40	-95.31	19.83	-0.67
-93.10	15.10	-0.98	-93.26	17.52	-0.37	-92.79	20.04	-0.17	-94.04	34.19	0.25	-93.41	15.43	-0.10	-92.32	21.00	-0.15
-90.10	13.45	-1.43	-90.26	16.61	-0.08	-89.79	19.39	0.38	-91.04	31.59	-1.15	-90.41	15.48	1.15	-89.32	19.95	0.00
-87.10	14.99	-0.42	-87.26	18.59	1.37	-86.79	19.87	0.32	-88.04	35.22	1.95	-87.41	13.86	-1.01	-86.32	19.54	-0.94
-84.10	14.71	-0.16	-84.26	17.83	1.15	-83.79	18.49	-0.52	-85.04	32.75	0.02	-84.41	14.72	0.39	-83.32	19.54	-0.41
-81.10	16.81	1.31	-81.26	19.31	2.00	-80.79	18.86	-0.78	-82.04	33.50	0.14	-81.41	16.15	1.19	-80.32	19.25	-1.33
-78.10	16.53	1.13	-78.26	18.24	1.03	-77.79	21.43	1.90	-79.04	34.33	1.07	-78.41	14.24	-0.61	-77.32	20.01	-0.46
-75.10	15.04	-0.13	-75.26	16.26	-0.72	-74.79	19.98	0.68	-76.04	33.85	0.82	-75.41	15.48	0.86	-74.32	18.56	-1.68
-72.10	17.42	2.10	-72.26	17.47	0.34	-71.79	17.74	-1.72	-73.04	33.64	0.46	-72.41	14.48	-0.30	-71.32	20.24	-0.16
-69.10	15.98	0.90	-69.26	18.34	1.45	-68.79	19.50	0.29	-70.04	33.37	0.43	-69.41	15.58	1.05	-68.32	18.67	-1.48
-66.10	16.81	1.58	-66.26	18.39	1.35	-65.79	20.20	0.83	-67.04	32.41	-0.68	-66.41	14.96	0.27	-65.31	20.71	0.41
-63.10	15.59	0.01	-63.26	17.17	-0.22	-62.79	19.61	-0.10	-64.04	33.98	0.54	-63.41	14.67	-0.36	-62.32	20.47	-0.18
-60.10	17.03	2.14	-60.26	16.96	0.26	-59.79	19.87	0.85	-61.04	33.85	1.10	-60.41	13.72	-0.62	-59.32	19.48	-0.48
-57.10	15.98	0.32	-57.26	18.03	0.56	-56.79	21.00	1.21	-58.04	33.37	-0.15	-57.41	16.39	1.28	-56.32	19.60	-1.13
-54.10	16.09	1.32	-54.26	18.64	2.06	-53.79	19.29	0.38	-55.04	33.71	1.08	-54.41	13.34	-0.89	-53.32	19.66	-0.19
-51.10	16.03	-0.04	-51.26	17.62	-0.26	-50.79	19.71	-0.50	-52.04	33.98	0.05	-51.41	15.91	0.38	-50.31	20.71	-0.43
-48.10	16.47	1.23	-48.26	17.12	0.07	-47.79	21.11	1.73	-49.04	32.82	-0.28	-48.42	15.00	0.30	-47.32	20.30	-0.02
-45.10	17.36	0.86	-45.26	18.18	-0.13	-44.79	19.55	-1.09	-46.04	35.57	1.21	-45.42	16.49	0.53	-44.32	19.83	-1.74
-42.10	14.82	-0.65	-42.26	19.16	1.88	-41.79	20.63	1.03	-43.04	34.26	0.93	-42.41	15.10	0.18	-41.32	19.43	-1.11
-39.10	16.31	-0.02	-39.26	18.03	-0.11	-38.79	19.77	-0.69	-40.04	34.40	0.21	-39.41	15.39	-0.39	-38.32	21.58	0.18
-36.10	15.54	-0.12	-36.26	16.56	-0.91	-35.79	20.79	0.99	-37.04	31.45	-2.07	-36.41	17.11	1.99	-35.31	20.82	0.08
-33.10	15.15	-1.17	-33.26	17.22	-0.91	-32.79	18.43	-2.02	-34.04	34.88	0.70	-33.42	15.05	-0.72	-32.32	21.41	0.02
-30.10	14.66	-1.16	-30.26	18.18	0.55	-29.79	19.82	-0.14	-31.04	32.20	-1.48	-30.42	16.30	1.02	-29.32	21.35	0.46
-27.10	16.92	0.05	-27.26	17.62	-1.06	-26.79	20.04	-0.97	-28.04	34.60	-0.13	-27.42	15.58	-0.75	-26.32	22.82	0.88
-24.10	16.20	-0.74	-24.26	19.26	0.51	-23.79	18.91	-2.17	-25.04	35.57	0.77	-24.42	14.24	-2.16	-23.32	23.41	1.39
-21.10	16.92	1.23	-21.26	18.18	0.68	-20.79	21.65	1.82	-22.04	33.43	-0.12	-21.41	15.10	-0.05	-20.31	20.94	0.17
-18.10	14.88	-0.83	-18.26	17.57	0.05	-17.79	20.36	0.51	-19.04	33.71	0.14	-18.42	15.00	-0.17	-17.32	20.82	0.03
-15.10	16.97	1.04	-15.26	18.18	0.44	-14.79	21.70	1.64	-16.04	34.05	0.26	-15.42	15.82	0.44	-14.32	20.30	-0.70
-12.10	16.53	0.58	-12.26	17.67	-0.09	-11.79	20.20	0.11	-13.04	33.23	-0.58	-12.42	16.25	0.84	-11.32	20.76	-0.26
-9.10	16.25	-0.31	-9.26	17.42	-0.95	-8.79	19.93	-0.77	-10.04	34.88	0.46	-9.42	14.96	-1.06	-8.32	22.23	0.60
4.94	66.25	43.32	4.79	84.46	59.72	5.26	66.06	39.00	4.00	43.19	2.40	4.63	21.30	-1.08	5.73	26.68	-1.32
7.91	63.89	43.96	7.75	77.14	55.40	8.22	62.90	38.83	6.97	41.12	3.33	7.59	17.07	-2.32	8.69	24.00	-1.01
10.91	41.60	22.33	10.75	48.72	27.64	11.22	43.08	19.68	9.97	40.76	3.63	10.60	16.20	-2.52	11.69	23.23	-1.11
13.91	38.32	20.94	13.75	44.46	25.27	14.22	42.30	20.79	12.97	35.29	0.05	13.60	16.83	-0.00	14.69	22.40	-0.05
16.91	41.85	24.05	16.75	45.33	25.72	17.22	45.00	23.07	15.97	36.61	0.95	16.60	16.06	-1.19	17.69	23.11	0.24
19.93	45.76	28.87	19.78	47.66	28.96	20.24	46.15	25.12	18.99	34.88	0.13	19.62	16.01	-0.34	20.72	22.17	0.21
22.91	42.35	25.45	22.75	46.49	27.78	23.22	45.12	24.09	21.97	35.22	0.46	22.60	16.34	-0.01	23.69	21.52	-0.45
25.91	44.17	27.34	25.75	44.75	26.11	26.22	43.98	23.01	24.97	34.47	-0.22	25.60	15.24	-1.05	26.69	23.17	1.27
28.91	43.48	26.21	28.75	44.11	25.03	29.22	41.23	19.82	27.97	34.74	-0.39	28.60	16.83	0.10	29.69	22.64	0.29
31.91	41.35	25.19	31.75	44.92	26.95	32.22	43.20	22.90	30.97	34.05	0.03	31.60	14.72	-0.90	32.69	22.11	0.87
34.93	39.68	22.47	34.78	40.51	21.49	35.24	41.65	20.30	33.99	35.50	0.43	34.62	15.29	-1.38	35.72	23.23	0.95
37.91	39.43	22.70	37.75	40.34	21.80	38.22	41.88	21.02	36.97	35.43	0.84	37.60	15.91	-0.27	38.69	21.23	-0.57
40.91	39.68	22.68	40.75	39.77	20.96	41.22	40.11	18.97	39.97	35.29	0.43	40.60	16.87	0.41	41.69	21.23	-0.84
43.91	36.18	18.94	43.75	40.22	21.17	44.22	37.59	16.21	42.97	34.19	-0.91	43.60	17.11	0.41	44.69	22.82	0.50
46.91	36.31	20.21	46.75	39.26	21.35	47.22	40.17	19.94	45.97	32.61	-1.35	46.60	16.78	1.23	47.69	21.29	0.12
49.93	36.49	18.16	49.78	38.47	18.33	50.24	39.87	17.41	48.99	34.12	-2.07	49.62	17.94	0.16	50.72	25.31	1.91
52.91	34.67	17.88	52.75	37.30	18.70	53.22	39.64	18.72	51.97	33.78	-0.87	52.60	14.91	-1.33	53.69	24.06	2.20
55.91	35.76	19.06	55.75	36.85	18.34	56.22	37.35	16.51	54.97	33.02	-1.54	55.60	15.72	-0.44	56.69	23.76	1.98
58.91	34.43	16.84	58.75	38.98	19.58	59.22	36.31	14.58	57.97	35.09	-0.36	58.60	16.49	-0.56	59.69	23.58	0.92
61.91	33.05	16.83	61.75	37.41	19.38	62.22	37.12	16.76	60.97	34.33	0.25	61.60	15.15	-0.53	62.69	21.58	0.28
64.94	34.49	17.37	64.78	36.41	17.48	65.25	37.65	16.39	63.99	33.02	-1.96	64.63	16.68	0.10	65.72	24.06	1.86
67.91	32.75	14.95	67.75	35.91	16.30	68.22	37.70	15.77	66.97	35.09	-0.57	67.60	17.40	0.15	68.69	23.29	0.42
70.91	32.57	15.74	70.75	37.24	18.60	71.22	35.73	14.77	69.97	34.95	0.26	70.60	16.10	-0.18	71.69	21.82	-0.08
73.91	33.23	15.61	73.75	37.69	18.26	74.22	34.40	12.64	72.97	35.22	-0.26	73.60	17.16	0.08	74.69	22.88	0.18
76.91	33.17	15.83	76.75	36.07	16.92	77.22	37.41	15.93	75.97	34.26	-0.94	76.60	15.86	-0.94	77.69	24.30	1.88
79.94	32.81	15.75	79.78	36.02	17.15	80.25	36.42	15.22	78.99	34.05	-0.87	79.62	18.47	1.95	80.72	21.06	-1.08
82.91	31.02	13.56	82.75	34.58	15.31	83.22	32.23	10.63	81.97	35.16	-0.16	82.60	16.73	-0.19	83.69	22.88	0.35
85.91	29.84	12.39	85.75	33.53	14.27	86.22	34.00	12.41	84.97	35.78	0.47	85.60	16.39	-0.52	86.69	22.58	0.05
88.91	30.55	12.40	88.75	33.37	13.41	89.22	33.43	11.14	87.97	36.27	0.26	88.60	17.40	-0.21	89.69	23.17	-0.05
91.91	30.72	13.08	91.75	34.85	15.40	92.22	33.83	12.06	90.97	36.54	1.04	91.60	16.30	-0.79	92.69	22.46	-0.25
94.94	31.67	13.87	94.78	32.98	13.37	95.25	31.67	9.73	93.99	36.89	1.23	94.63	16.73	-0.53	95.72	22.17	-0.70
97.91	32.21	14.81	97.75	34.03	14.82	98.22	33.09	11.55	96.97	35.50	0.24	97.60	16.63	-0.23	98.69	22.46	-0.01
100.91	31.20	13.59	100.75	34.14	14.72	101.22	33.95	12.20	99.97	34.95	-0.52	100.60	16.34	-0.73	101.69	23.94	1.25
103.91	31.14	13.77	103.75	34.69	15.51	104.22	33.89	12.39	102.97	35.64	0.41	103.60	16.15	-0.67	104.69	22.70	0.26
106.91	29.19	11.59	106.75	33.64	14.23	107.22	33.20	11.46	105.97	33.78	-1.68	106.60	17.60	0.54	107.69	23.82	1.14
109.94	29.84	13.23	109.78	33.15	14.73	110.25	32.12	11.37	108.99	34.26	-0.21	109.62	16.97	0.90	110.72	21.00	-0.69
112.91	30.96	14.09	112.75	32.44	13.76	113.22	31.38	10.37	111.97	33.02	-1.71	112.60	15.63	-0.70	113.69	24.35	2.41
115.91	33.17	15.28	115.75	32.11	12.41	116.22	32.75	10.73	114.97	35.99	0.24	115.60	17.07	-0.27	116.69	22.99	0.03
118.91	30.07	12.74	118.75	32.71	13.57	119.23	32.29	10.83	117.97	35.36	0.17	118.60	15.72	-1.06	119.69	23.29	0.89
121.91	29.42	12.03	121.75	32.60	13.40	122.22	31.72	10.19	120.97	34.95	-0.30	121.60	17.45	0.60	122.69	22.17	-0.30
124.94	29.54	12.32	124.78	33.53	14.50	125.25	31.50	10.14	123.99	35.29	0.21	124.63	17.31	0.63	125.72	21.46	-0.84
127.91	30.96	13.03	127.75	33.59	13.85	128.22	31.72	9.65	126.97	35.09	-0.70	127.60	16.68	-0.71	128.69	24.41	1.41
130.91	30.31	12.86	130.75	30.05	10.79	131.23	32.35	10.76	129.97	35.85	0.54	130.60	17.26	0.35	131.69	21.64	-0.89
133.91	29.60	11.98	133.75	31.24	11.81	134.22	32.01	10.26	132.97	33.43	-2.05	133.60	16.92	-0.15	134.69	24.89	2.20
136.91	29.13	10.96	136.75	32.76	12.78	137.22	31.55	9.24	135.97	34.88	-1.15	136.60	16.83	-0.80	137.69	25.19	1.95
139.93	29.78	11.43	139.77	31.73	11.57	140.24	32.52	10.04	138.99	35.22	-0.99	139.62	17.50	-0.30	140.72	24.71	1.29
142.91	27.72	10.20	142.75	30.32	10.99	143.22	31.27	9.61	141.97	34.81	-0.57	142.60	16.68	-0.30	143.69	23.47	0.87
145.91	27.84	9.66	145.75	30.86	10.87	146.22	31.38	9.07	144.97	34.60	-1.44	145.60	17.55	-0.08	146.69	24.77	1.52
148.91	29.84	12.31	148.75	31.78	12.44	149.23	29.92	8.25	147.97	34.26	-1.13	148.60	17.02	0.03	149.69	23.70	1.10
151.91	29.42	11.54	151.75	32.71	13.02	152.22	32.63	10.61	150.97	35.50	-0.24	151.60	17.36	0.02	152.69	23.17	0.22
154.93	28.08	10.15	154.78	31.18	11.44	155.24	31.44	9.38	153.99	35.02	-0.77	154.62	15.96	-1.42	155.72	25.19	2.19
157.91	30.78	13.13	157.75	30.15	10.69	158.22	32.23	10.44	156.97	35.50	-0.01	157.60	16.49	-0.62	158.69	23.35	0.63
160.91	28.19	10.43	160.75	31.35	11.78	161.22	28.18	6.28	159.97	35.99	0.37	160.60	16.87	-0.35	161.69	22.82	-0.02
163.91	28.84	10.82	163.75	30.26	10.43	164.22	32.23	10.07	162.97	34.88	-1.00	163.60	17.16	-0.32	164.69	24.41	1.32
166.91	27.55	8.46	166.75	30.80	9.90	167.22	32.40	9.17	165.97	36.75	-0.20	166.60	19.44	0.89	167.69	23.47	-0.69
169.93	27.96	10.05	169.78	30.75	11.03	170.24	30.25	8.20	168.99	37.66	1.89	169.62	15.48	-1.89	170.72	22.99	0.00
172.91	28.60	9.63	172.75	29.56	8.78	173.22	30.65	7.54	171.97	37.17	0.34	172.60	17.60	-0.83	173.69	24.53	0.49
175.91	27.67	8.01	175.75	30.48	9.01	176.22	31.67	7.87	174.97	38.71	1.19	175.60	18.32	-0.80	176.69	24.35	-0.39
178.91	25.98	7.57	178.75	27.90	7.68	179.22	31.89	9.35	177.97	34.74	-1.53	178.60	18.52	0.66	179.69	24.35	0.87
181.91	27.32	7.82	181.75	29.51	8.20	182.22	29.36	5.72	180.97	37.45	0.09	181.60	18.61	-0.35	182.69	24.83	0.26
184.93	27.43	10.41	184.78	30.86	12.03	185.24	31.21	10.05	183.99	33.91	-0.97	184.62	18.03	1.55	185.72	21.52	-0.58
187.91	25.57	5.38	187.75	28.43	6.43	188.22	31.78	7.46	186.97	38.50	0.45	187.60	19.20	-0.44	188.69	25.25	-0.01
190.91	28.54	10.44	190.75	29.72	9.81	191.22	31.44	9.20	189.97	35.16	-0.80	190.60	17.65	0.09	191.69	23.88	0.71
193.91	26.50	7.63	193.75	30.32	9.64	194.22	29.64	6.64	192.97	36.75	0.02	193.60	18.42	0.10	194.69	23.82	-0.12
196.91	28.19	9.99	196.75	30.42	10.41	197.22	34.00	11.66	195.97	35.57	-0.49	196.60	17.79	0.13	197.69	23.64	0.36
199.93	26.50	7.35	199.77	31.35	10.39	200.24	30.70	7.41	198.99	38.43	1.42	199.62	17.60	-1.01	200.72	23.82	-0.41
202.91	26.33	8.13	202.75	30.97	10.96	203.22	30.20	7.86	201.97	35.50	-0.56	202.60	16.73	-0.93	203.69	24.77	1.49
205.91	28.08	10.39	205.75	29.02	9.52	206.22	31.38	9.56	204.97	34.05	-1.50	205.60	19.29	2.15	206.69	22.11	-0.65
208.91	27.49	8.80	208.75	30.15	9.65	209.22	29.13	6.31	207.97	38.50	1.95	208.60	16.78	-1.36	209.69	23.17	-0.59
211.91	27.02	7.88	211.75	27.10	6.15	212.22	30.14	6.86	210.97	37.38	0.38	211.60	17.84	-0.76	212.69	24.59	0.38
214.93	27.20	9.39	214.78	28.16	8.54	215.24	30.70	8.75	213.99	35.57	-0.10	214.62	18.08	0.81	215.72	22.17	-0.71
217.91	27.67	7.58	217.75	28.91	7.01	218.22	28.63	4.41	216.97	40.26	2.31	217.60	17.50	-2.04	218.69	24.89	-0.27
220.91	26.91	7.57	220.75	29.67	8.52	221.22	28.24	4.76	219.97	37.45	0.25	220.60	19.49	0.69	221.69	23.47	-0.94
223.91	26.33	7.56	223.75	28.75	8.17	224.22	30.37	7.46	222.97	37.94	1.31	223.60	18.13	-0.10	224.69	22.64	-1.21
226.91	26.62	7.86	226.75	29.51	8.94	227.23	29.69	6.80	225.97	37.94	1.32	226.60	18.37	0.16	227.69	22.35	-1.48
229.93	26.10	6.65	229.78	28.86	7.60	230.24	29.58	5.99	228.99	37.31	-0.00	229.62	18.37	-0.54	230.72	25.07	0.54
232.91	28.37	9.37	232.75	28.81	8.00	233.22	29.36	6.22	231.97	36.61	-0.25	232.60	18.13	-0.33	233.69	24.65	0.58
235.91	28.37	9.14	235.75	29.67	8.63	236.22	31.27	7.91	234.97	36.27	-0.82	235.60	19.15	0.47	236.69	24.65	0.35
238.91	26.33	7.13	238.75	31.02	10.01	239.22	29.97	6.63	237.97	36.96	-0.10	238.60	19.10	0.44	239.69	23.94	-0.34
241.91	25.17	6.54	241.75	27.58	7.14	242.22	29.97	7.21	240.97	38.29	1.80	241.60	17.69	-0.39	242.69	22.29	-1.41
244.93	27.84	9.71	244.78	29.08	9.14	245.24	30.37	8.10	243.99	34.81	-1.18	244.62	17.74	0.15	245.72	24.24	1.03
247.91	26.50	7.16	247.75	28.00	6.85	248.22	31.04	7.56	246.97	35.36	-1.84	247.60	19.15	0.35	248.69	25.90	1.49
250.91	27.08	7.21	250.75	27.58	5.90	251.22	30.09	6.08	249.97	36.54	-1.19	250.60	19.98	0.65	251.69	25.49	0.54
253.91	28.19	9.23	253.75	28.65	7.88	254.22	29.92	6.83	252.97	35.71	-1.11	253.60	19.20	0.79	254.69	24.35	0.32
256.91	27.02	8.76	256.75	29.29	9.22	257.23	29.69	7.29	255.97	35.57	-0.55	256.60	17.79	0.07	257.69	23.82	0.48
259.94	26.39	6.12	259.78	29.18	7.10	260.25	27.57	3.16	258.99	37.59	-0.54	259.62	18.27	-1.46	260.72	27.35	2.00
262.91	28.19	9.04	262.75	28.54	7.58	263.22	29.41	6.13	261.97	38.22	1.21	262.60	17.26	-1.34	263.69	24.35	0.13
265.91	26.50	7.03	265.75	28.00	6.72	266.22	28.85	5.24	264.97	37.38	0.05	265.60	19.49	0.56	266.69	23.94	-0.61
268.91	25.34	5.79	268.75	29.34	7.98	269.22	29.47	5.79	267.97	37.94	0.53	268.60	17.36	-1.64	269.69	25.73	1.11
271.91	26.04	7.01	271.75	28.00	7.16	272.22	30.37	7.20	270.97	36.82	-0.07	271.60	18.42	-0.07	272.69	24.24	0.14
274.94	25.57	5.17	274.78	28.27	6.06	275.25	30.20	5.66	273.99	38.29	0.03	274.63	19.05	-0.81	275.72	26.26	0.78
277.91	28.60	9.99	277.75	28.97	8.55	278.22	27.85	5.11	276.97	37.31	0.84	277.60	16.49	-1.57	278.69	24.41	0.73
280.91	25.98	6.36	280.75	27.52	6.09	281.22	27.79	4.04	279.97	37.94	0.46	280.60	19.00	-0.07	281.69	24.30	-0.39
283.91	26.39	7.22	283.75	26.83	5.85	284.22	29.30	5.99	282.97	37.31	0.28	283.60	18.42	-0.21	284.69	24.18	-0.07
286.91	24.94	5.69	286.75	28.32	7.26	287.22	30.20	6.82	285.97	35.99	-1.12	286.60	20.08	1.38	287.69	24.06	-0.26
289.94	25.23	6.27	289.78	28.70	7.93	290.25	29.02	5.92	288.99	36.13	-0.69	289.62	18.32	-0.10	290.72	24.83	0.79
292.91	26.33	6.67	292.75	28.22	6.75	293.22	29.41	5.62	291.97	38.08	0.56	292.60	18.03	-1.08	293.69	25.25	0.52
295.91	27.14	7.31	295.75	27.42	5.78	296.22	30.20	6.23	294.97	39.28	1.59	295.60	18.66	-0.63	296.69	23.94	-0.96
298.91	25.46	6.10	298.75	28.32	7.15	299.22	28.74	5.24	297.97	37.38	0.16	298.60	17.55	-1.27	299.69	25.55	1.11
301.91	26.39	6.59	301.75	25.45	3.84	302.22	31.04	7.11	300.97	37.17	-0.49	301.60	19.00	-0.25	302.69	25.61	0.74
304.94	26.50	7.65	304.78	27.42	6.76	305.25	28.35	5.36	303.99	36.06	-0.65	304.63	19.78	1.47	305.72	23.11	-0.82
307.91	26.21	6.79	307.75	29.99	8.76	308.22	30.76	7.21	306.97	36.40	-0.88	307.60	19.59	0.72	308.69	24.65	0.16
310.91	25.23	5.57	310.75	27.84	6.37	311.22	28.96	5.16	309.97	37.38	-0.14	310.60	17.98	-1.14	311.69	26.02	1.28
313.91	27.43	8.34	313.75	26.94	6.04	314.22	28.68	5.45	312.97	36.61	-0.34	313.60	18.81	0.26	314.69	24.24	0.08
316.91	26.50	7.40	316.75	28.38	7.47	317.22	27.46	4.22	315.97	34.12	-2.84	316.60	19.73	1.17	317.69	25.84	1.67
319.94	27.96	8.52	319.78	27.90	6.65	320.25	29.41	5.83	318.99	37.59	0.29	319.62	18.23	-0.67	320.72	24.89	0.38
322.91	26.27	6.93	322.75	27.79	6.64	323.22	28.74	5.26	321.97	38.50	1.30	322.60	17.98	-0.82	323.69	23.94	-0.48
325.91	25.34	4.91	325.75	27.15	4.91	326.22	28.18	3.61	324.97	38.36	0.07	325.60	18.52	-1.37	326.69	26.80	1.30
328.91	26.97	6.69	328.75	26.78	4.69	329.22	30.31	5.89	327.97	37.31	-0.83	328.60	19.25	-0.49	329.69	26.68	1.32
331.91	26.15	7.50	331.75	26.51	6.05	332.22	28.52	5.73	330.97	36.06	-0.45	331.60	17.94	-0.17	332.69	24.35	0.62
334.94	25.11	5.46	334.78	26.56	5.10	335.25	29.58	5.79	333.99	37.10	-0.41	334.63	19.05	-0.06	335.72	25.19	0.47
337.91	25.81	5.06	337.75	26.94	4.38	338.22	27.51	2.62	336.97	37.03	-1.58	337.60	19.49	-0.72	338.69	28.13	2.30
340.91	26.15	6.40	340.75	26.88	5.32	341.22	28.85	4.97	339.97	37.31	-0.30	340.60	19.73	0.53	341.69	24.59	-0.23
343.91	25.40	6.91	343.75	26.03	5.73	344.22	29.07	6.44	342.97	33.37	-2.98	343.60	19.00	1.05	344.69	25.49	1.93
346.91	24.88	6.09	346.75	27.31	6.71	347.22	28.68	5.75	345.97	36.20	-0.45	346.60	18.27	0.02	347.69	24.30	0.43
349.94	25.98	5.84	349.78	27.42	5.47	350.25	27.57	3.29	348.99	38.57	0.57	349.62	18.76	-0.84	350.72	25.49	0.27
352.91	25.81	5.51	352.75	26.51	4.40	353.22	28.80	4.37	351.97	37.31	-0.85	352.60	20.66	0.91	353.69	25.31	-0.06
355.91	25.75	5.83	355.75	27.79	6.06	356.22	29.07	5.02	354.97	39.13	1.35	355.59	18.66	-0.71	356.69	24.35	-0.64
358.91	25.06	4.71	358.75	26.67	4.51	359.22	27.35	2.87	357.97	38.29	0.08	358.60	20.61	0.81	359.69	24.53	-0.89
361.91	25.57	5.44	361.75	26.88	4.94	362.22	28.46	4.19	360.97	37.87	-0.12	361.60	20.57	0.98	362.69	24.35	-0.86
364.94	25.63	5.60	364.78	28.00	6.16	365.25	29.69	5.52	363.99	38.71	0.82	364.63	19.00	-0.49	365.72	24.77	-0.33
367.91	25.86	5.35	367.75	25.50	3.18	368.22	28.85	4.21	366.97	38.57	0.20	367.60	19.20	-0.76	368.69	26.14	0.56
370.91	27.08	8.34	370.75	27.74	7.19	371.22	30.20	7.33	369.97	37.10	0.50	370.60	16.97	-1.22	371.69	24.53	0.72
373.91	24.77	4.60	373.75	27.63	5.65	374.22	29.47	5.17	372.97	36.40	-1.63	373.60	19.39	-0.23	374.69	27.10	1.86
376.91	28.02	6.80	376.75	27.84	4.81	377.22	30.20	4.84	375.97	39.56	0.48	376.60	19.88	-0.80	377.69	26.62	0.32
379.93	26.50	6.67	379.78	25.87	4.23	380.24	26.18	2.21	378.99	37.87	0.18	379.62	18.71	-0.58	380.72	25.31	0.40
382.91	26.44	5.74	382.75	27.68	5.17	383.22	30.31	5.47	381.97	39.77	1.21	382.60	18.52	-1.64	383.69	26.20	0.43
385.91	25.23	5.51	385.75	27.79	6.26	386.23	27.79	3.93	384.97	39.49	1.91	385.60	18.13	-1.05	386.69	23.94	-0.86
388.91	26.21	5.57	388.75	26.25	3.80	389.22	28.91	4.14	387.97	38.29	-0.21	388.60	19.15	-0.94	389.69	26.86	1.15
391.91	25.46	6.24	391.75	27.42	6.39	392.22	29.30	5.95	390.97	35.43	-1.65	391.60	19.00	0.33	392.69	25.61	1.32
394.93	26.39	5.31	394.78	27.47	4.58	395.24	28.91	3.69	393.99	39.49	0.55	394.62	19.29	-1.25	395.72	26.86	0.70
397.91	27.02	6.72	397.75	25.98	3.87	398.23	28.57	4.13	396.97	38.08	-0.08	397.60	18.95	-0.81	398.70	26.26	0.89
400.91	25.63	4.69	400.76	27.52	4.77	401.23	29.30	4.22	399.97	38.15	-0.65	400.60	20.86	0.46	401.70	26.20	0.19
403.91	26.50	6.81	403.75	27.52	6.02	404.23	30.82	7.00	402.97	36.82	-0.73	403.60	19.20	0.06	404.70	25.43	0.67
406.91	26.27	6.51	406.75	27.84	6.27	407.23	29.92	6.02	405.97	37.38	-0.24	406.60	19.10	-0.12	407.70	25.19	0.36
409.93	26.68	6.46	409.78	25.19	3.16	410.25	28.80	4.44	408.99	38.29	0.21	409.62	19.69	0.01	410.72	25.07	-0.22
412.91	25.63	5.78	412.76	26.40	4.74	413.23	28.46	4.47	411.97	37.24	-0.47	412.60	18.57	-0.74	413.70	26.14	1.21
415.91	26.56	5.94	415.75	28.22	5.79	416.23	29.19	4.43	414.97	39.21	0.73	415.60	18.91	-1.17	416.70	26.14	0.44
418.91	25.63	4.28	418.75	27.79	4.63	419.23	27.90	2.41	417.97	40.55	1.34	418.60	19.34	-1.47	419.70	26.56	0.13
421.91	24.25	4.68	421.76	27.63	6.25	422.23	27.35	3.64	420.97	37.10	-0.33	421.60	18.52	-0.51	422.70	25.49	0.84
424.93	24.94	4.93	424.78	26.62	4.80	425.25	27.62	3.47	423.99	37.52	-0.35	424.62	19.59	0.12	425.72	25.31	0.23
427.91	26.68	6.78	427.76	27.95	6.24	428.23	30.25	6.21	426.97	38.22	0.46	427.60	18.57	-0.79	428.70	25.31	0.33
430.91	26.68	6.46	430.75	26.72	4.69	431.23	30.65	6.29	429.97	38.08	-0.00	430.60	19.20	-0.48	431.70	25.78	0.48
433.91	24.77	4.66	433.75	28.27	6.35	434.23	27.85	3.60	432.97	37.31	-0.66	433.60	19.64	0.07	434.70	25.78	0.59
436.91	26.62	4.95	436.75	28.91	5.43	437.22	28.40	2.59	435.97	40.83	1.30	436.60	20.37	-0.76	437.69	26.20	-0.54
439.93	26.15	5.77	439.78	27.63	5.44	440.25	28.57	4.05	438.99	36.75	-1.49	439.62	20.22	0.38	440.72	26.56	1.11
442.91	24.77	5.32	442.75	27.31	6.05	443.23	29.24	5.65	441.97	36.47	-0.84	442.60	18.91	-0.00	443.69	25.37	0.84
445.91	27.02	6.96	445.75	27.95	6.08	446.23	29.69	5.49	444.97	37.59	-0.33	445.60	18.91	-0.61	446.69	26.08	0.94
448.91	24.88	3.88	448.75	26.09	3.28	449.22	27.74	2.61	447.97	39.70	0.84	448.60	20.37	-0.08	449.69	25.31	-0.76
451.91	28.31	7.37	451.75	26.46	3.71	452.23	27.90	2.82	450.97	38.36	-0.44	451.60	18.91	-1.49	452.70	27.95	1.93
454.94	25.69	4.69	454.78	26.62	3.81	455.25	29.41	4.28	453.99	38.64	-0.22	454.63	19.15	-1.30	455.73	27.59	1.52
457.91	27.49	6.45	457.75	26.03	3.18	458.23	28.18	3.00	456.97	38.08	-0.82	457.60	21.30	0.80	458.69	26.14	0.02
460.91	26.39	6.44	460.75	27.26	5.50	461.23	28.80	4.72	459.97	36.68	-1.13	460.60	18.81	-0.59	461.69	26.74	1.72
463.91	26.68	6.49	463.76	27.74	5.74	464.23	30.99	6.67	462.97	37.94	-0.11	463.60	19.05	-0.59	464.70	25.96	0.70
466.91	25.23	5.70	466.75	26.03	4.69	467.23	28.63	4.97	465.97	37.94	0.55	466.60	19.39	0.41	467.70	23.64	-0.96
469.94	26.68	6.96	469.78	25.40	3.87	470.25	30.09	6.23	468.99	35.71	-1.87	469.62	19.83	0.65	470.72	26.02	1.22
472.91	25.29	4.76	472.75	28.16	5.82	473.23	29.30	4.63	471.97	37.66	-0.73	472.60	20.12	0.13	473.70	26.20	0.60
475.91	27.55	7.59	475.75	26.51	4.74	476.23	28.52	4.42	474.97	37.59	-0.23	475.60	20.57	1.15	476.70	24.12	-0.92
478.91	25.75	5.18	478.76	25.40	3.02	479.23	28.96	4.25	477.97	37.80	-0.63	478.60	19.98	-0.05	479.70	26.32	0.68
481.91	25.52	4.56	481.76	28.06	5.29	482.23	28.46	3.36	480.97	37.59	-1.23	481.60	19.25	-1.17	482.70	28.43	2.40
484.94	26.15	6.29	484.78	27.42	5.75	485.25	28.24	4.25	483.99	37.10	-0.62	484.63	18.42	-0.89	485.73	26.44	1.51
487.91	26.44	5.31	487.76	28.32	5.38	488.23	28.63	3.36	486.97	38.92	-0.07	487.60	20.91	0.32	488.70	25.96	-0.25
490.91	24.82	4.23	490.76	26.94	4.54	491.23	29.36	4.63	489.97	37.80	-0.65	490.60	21.06	1.01	491.70	25.31	-0.36
493.91	27.14	6.45	493.76	27.63	5.13	494.23	30.03	5.20	492.97	38.64	0.09	493.60	19.93	-0.22	494.70	25.90	0.13
496.91	26.73	5.85	496.76	28.06	5.37	497.23	27.79	2.77	495.97	37.73	-1.01	496.60	19.00	-1.34	497.70	28.31	2.35
499.94	26.21	5.71	499.78	28.32	6.01	500.25	29.19	4.56	498.99	37.59	-0.77	499.62	20.27	0.32	500.72	26.02	0.45
502.91	26.56	6.41	502.76	28.00	6.04	503.23	29.86	5.57	501.97	38.01	-0.00	502.60	20.42	0.81	503.70	24.41	-0.81
505.91	25.11	5.35	505.75	26.83	5.26	506.23	29.30	5.41	504.97	37.45	-0.17	505.60	20.27	1.06	506.70	23.94	-0.89
508.91	27.08	7.45	508.76	29.51	8.07	509.23	28.13	4.36	507.97	36.06	-1.43	508.60	19.98	0.89	509.70	25.25	0.54
511.91	26.10	4.81	511.75	25.87	2.77	512.23	27.68	2.25	510.97	38.99	-0.16	511.60	20.17	-0.58	512.70	27.10	0.74
514.94	26.91	6.08	514.78	24.71	2.07	515.25	28.52	3.55	513.99	39.13	0.44	514.63	19.20	-1.09	515.73	26.56	0.65
517.91	26.21	5.63	517.75	27.20	4.81	518.23	29.86	5.15	516.97	37.59	-0.85	517.60	20.57	0.54	518.70	25.96	0.31
520.91	26.50	5.45	520.75	27.42	4.56	521.22	28.40	3.22	519.97	39.06	0.15	520.60	20.86	0.36	521.69	25.61	-0.51
523.91	26.44	5.82	523.75	27.20	4.77	524.22	28.68	3.93	522.97	37.80	-0.68	523.60	20.66	0.59	524.69	25.78	0.09
526.91	25.75	5.34	526.75	25.72	3.50	527.23	28.80	4.25	525.97	37.45	-0.82	526.60	20.22	0.35	527.69	25.96	0.47
529.94	25.46	4.22	529.78	24.92	1.87	530.25	28.52	3.14	528.99	39.70	0.60	529.62	20.57	-0.13	530.72	25.84	-0.47
532.91	24.13	4.03	532.76	26.88	4.97	533.23	29.75	5.52	531.97	37.10	-0.86	532.60	19.44	-0.11	533.70	26.14	0.97
535.91	27.02	6.05	535.75	26.62	3.84	536.23	31.55	6.44	534.97	38.99	0.16	535.60	20.12	-0.31	536.69	26.20	0.15
538.91	26.56	5.35	538.75	26.83	3.81	539.23	29.36	4.01	537.97	37.31	-1.76	538.60	20.22	-0.45	539.70	28.49	2.21
541.91	25.34	5.76	541.75	27.20	5.81	542.22	29.41	5.69	540.97	36.54	-0.90	541.60	19.05	0.01	542.69	25.55	0.89
544.93	25.40	5.40	544.78	27.36	5.55	545.25	27.40	3.26	543.99	37.17	-0.69	544.62	18.18	-1.28	545.72	27.04	1.97
547.91	27.02	6.51	547.75	25.66	3.34	548.22	28.18	3.53	546.97	39.06	0.69	547.60	18.91	-1.06	548.69	25.96	0.37
550.91	24.71	3.81	550.76	25.61	2.90	551.23	27.62	2.58	549.97	37.59	-1.17	550.60	20.52	0.16	551.70	26.98	1.01
553.91	25.86	4.72	553.75	28.27	5.32	554.23	31.50	6.22	552.97	38.71	-0.29	553.60	20.37	-0.23	554.70	26.74	0.52
556.91	26.56	6.48	556.75	28.00	6.11	557.23	29.30	5.09	555.97	37.59	-0.35	556.60	18.95	-0.58	557.70	26.08	0.93
559.93	25.69	3.87	559.78	28.00	4.37	560.25	29.30	3.35	558.99	39.70	0.02	559.62	19.83	-1.44	560.72	28.31	1.42
562.91	27.37	5.49	562.75	25.24	1.55	563.23	28.68	2.67	561.97	40.69	0.95	562.60	19.98	-1.35	563.70	27.35	0.40
565.91	26.68	5.99	565.76	27.52	5.02	566.23	27.96	3.13	564.97	36.96	-1.59	565.60	21.25	1.10	566.70	26.26	0.49
568.91	25.52	4.08	568.75	27.20	3.95	569.23	29.07	3.50	567.97	37.66	-1.64	568.60	19.88	-1.01	569.70	29.16	2.65
571.91	25.29	4.78	571.76	26.78	4.46	572.23	27.29	2.64	570.97	37.31	-1.06	571.60	18.91	-1.06	572.70	27.71	2.12
574.94	26.39	4.87	574.78	27.31	3.98	575.25	28.57	2.92	573.99	38.08	-1.30	574.63	20.37	-0.60	575.73	28.49	1.90
577.91	24.65	3.77	577.76	26.56	3.87	578.23	29.41	4.39	576.97	37.73	-1.01	577.60	20.27	-0.07	578.70	27.04	1.08
580.91	27.43	6.24	580.76	27.63	4.63	581.23	28.57	3.25	579.97	37.59	-1.46	580.60	20.17	-0.47	581.70	28.19	1.93
583.91	25.69	4.15	583.76	27.47	4.12	584.23	28.91	3.24	582.97	39.35	-0.05	583.60	20.12	-0.87	584.70	27.53	0.92
586.91	26.04	5.57	586.75	26.09	3.81	587.23	29.97	5.37	585.97	37.66	-0.67	586.60	20.17	0.25	587.70	25.96	0.42
589.93	25.81	5.06	589.78	28.16	5.60	590.25	29.92	5.03	588.99	37.17	-1.44	589.62	21.45	1.24	590.72	26.02	0.20
592.91	25.34	4.09	592.75	28.27	5.21	593.22	28.68	3.30	591.97	38.15	-0.96	592.60	20.03	-0.67	593.69	27.95	1.63
595.91	25.81	4.67	595.75	26.40	3.45	596.22	30.03	4.75	594.97	38.29	-0.71	595.59	20.96	0.36	596.69	26.56	0.35
598.91	25.17	3.77	598.75	27.20	3.99	599.22	30.59	5.06	597.97	38.57	-0.69	598.60	21.15	0.30	599.69	26.86	0.39
601.91	26.39	6.23	601.75	25.66	3.69	602.22	28.35	4.06	600.97	37.52	-0.50	601.59	20.57	0.96	602.69	24.77	-0.46
