# Supplementary material for: Noise-precision tradeoff in predicting combinations of mutations and drugs
Source: PLoS Comput Biol. 2019 May 22;15(5):e1006956. doi: 10.1371/journal.pcbi.1006956 (PMC6548401; doi:10.1371/journal.pcbi.1006956)
Supplement: S1 Data — A zip file containing all datasets used in this paper. (ZIP) [file pcbi.1006956.s002.zip › calcium/calcium_double_RAW264.7/2MA_500_uM_IFA_1_nM_RW_ECC040310G.txt]

Tab-delimted data for ligand pair 2-Methyl-thio-ATP / Interferon-alpha 
Celltype = RAW 264.7
ExperimentID = ECC040310G
t in seconds, Ca++ concentrations in nM
Adj Ca++ is the change in Ca++ concentration due to ligand

ECC040310G03	2MA 500 uM	IFA 1 nM	sim
ECC040310G07	2MA 500 uM	HBSS-BSA n/a 	lig1_only
ECC040310G01	HBSS-BSA n/a 	HBSS-BSA n/a 	con
ECC040310G12	HBSS-BSA n/a 	HBSS-BSA n/a 	con

t(ECC040310G03)	Ca++(ECC040310G03)	Adj Ca++(ECC040310G03)	t(ECC040310G07)	Ca++(ECC040310G07)	Adj Ca++(ECC040310G07)	t(ECC040310G01)	Ca++(ECC040310G01)	Adj Ca++(ECC040310G01)	t(ECC040310G12)	Ca++(ECC040310G12)	Adj Ca++(ECC040310G12)
-182.69	31.68	2.31	-182.02	16.58	0.31	-183.00	43.09	0.09	-181.23	27.00	-0.09
-179.75	27.53	-0.70	-179.12	16.13	1.00	-180.07	42.28	0.43	-178.33	25.52	-0.43
-176.75	28.06	0.40	-176.12	15.02	0.46	-177.07	41.32	0.04	-175.33	25.34	-0.04
-173.75	27.50	1.09	-173.12	15.11	1.80	-174.07	38.61	-1.42	-172.32	25.55	1.42
-170.75	27.82	0.20	-170.12	14.75	0.23	-171.07	41.28	0.03	-169.33	25.31	-0.03
-167.75	27.57	-0.15	-167.12	15.23	0.61	-168.07	40.48	-0.87	-166.33	26.31	0.87
-164.75	28.03	0.31	-164.12	14.57	-0.05	-165.07	41.24	-0.11	-163.33	25.55	0.11
-161.75	26.37	-1.12	-161.12	15.83	1.44	-162.07	40.78	-0.34	-160.33	25.55	0.34
-158.75	28.70	1.27	-158.12	15.77	1.44	-159.07	41.32	0.26	-157.32	24.89	-0.26
-155.75	26.05	-0.90	-155.12	14.81	0.96	-156.07	39.45	-1.12	-154.33	25.79	1.12
-152.75	26.79	-0.09	-152.12	14.27	0.49	-153.07	39.86	-0.64	-151.33	25.24	0.64
-149.75	28.70	1.70	-149.12	14.72	0.82	-150.07	39.14	-1.49	-148.33	26.21	1.49
-146.75	28.67	2.23	-146.12	14.39	1.05	-147.07	40.06	-0.01	-145.33	24.17	0.01
-143.75	27.04	0.27	-143.12	12.73	-0.94	-144.07	41.13	0.73	-142.32	23.76	-0.73
-140.75	28.70	1.34	-140.12	13.86	-0.40	-141.07	41.24	0.25	-139.33	24.83	-0.25
-137.75	26.37	-0.73	-137.12	15.14	1.14	-138.07	40.21	-0.52	-136.33	25.34	0.52
-134.75	26.02	-1.84	-134.12	14.87	0.11	-135.07	39.71	-1.77	-133.33	27.35	1.77
-131.75	28.45	2.18	-131.12	15.11	1.94	-132.07	39.41	-0.49	-130.33	24.48	0.49
-128.75	26.79	-1.04	-128.12	14.84	0.11	-129.07	40.93	-0.52	-127.32	26.07	0.52
-125.75	27.36	0.09	-125.12	15.11	0.94	-126.07	40.02	-0.87	-124.33	25.86	0.87
-122.75	27.74	1.07	-122.12	14.18	0.61	-123.07	40.17	-0.13	-121.33	24.52	0.13
-119.75	26.97	-0.82	-119.12	15.20	0.51	-120.07	41.51	0.10	-118.33	25.41	-0.10
-116.75	28.67	1.90	-116.12	15.02	1.35	-117.07	39.33	-1.06	-115.33	25.55	1.06
-113.75	29.70	2.73	-113.12	15.26	1.39	-114.07	40.74	0.14	-112.32	24.55	-0.14
-110.75	26.68	-0.61	-110.12	14.93	0.74	-111.07	41.40	0.49	-109.33	24.52	-0.49
-107.75	28.99	0.95	-107.12	15.77	0.83	-108.07	41.63	-0.03	-106.33	25.79	0.03
-104.75	27.64	0.53	-104.12	15.53	1.52	-105.07	39.29	-1.45	-103.33	26.28	1.45
-101.75	27.07	0.03	-101.12	14.42	0.48	-102.07	41.09	0.42	-100.33	24.34	-0.42
-98.75	26.72	-0.16	-98.12	15.26	1.48	-99.07	40.90	0.39	-97.32	24.21	-0.39
-95.75	26.12	-2.45	-95.12	15.17	-0.30	-96.07	41.20	-0.99	-94.33	27.28	0.99
-92.75	28.85	0.71	-92.12	16.31	1.27	-93.07	42.28	0.52	-91.33	25.34	-0.52
-89.75	28.45	2.04	-89.12	15.92	2.61	-90.07	40.48	0.44	-88.33	23.69	-0.44
-86.75	27.04	-0.10	-86.12	14.48	0.44	-87.07	40.67	-0.10	-85.33	24.96	0.10
-83.75	26.68	-0.30	-83.12	15.08	1.20	-84.07	39.83	-0.78	-82.32	25.48	0.78
-80.76	26.58	-1.69	-80.12	15.11	-0.06	-81.07	43.13	1.23	-79.33	24.76	-1.23
-77.75	27.28	-0.44	-77.12	14.30	-0.32	-78.07	41.86	0.51	-76.33	24.93	-0.51
-74.75	26.61	-0.90	-74.12	17.19	2.78	-75.07	42.51	1.37	-73.33	23.86	-1.37
-71.75	28.28	-0.05	-71.12	14.63	-0.60	-72.07	42.17	0.22	-70.33	25.83	-0.22
-68.75	28.17	0.51	-68.12	14.66	0.10	-69.07	42.28	1.00	-67.32	24.38	-1.00
-65.75	27.39	-0.18	-65.12	12.97	-1.50	-66.07	40.28	-0.92	-64.33	26.21	0.92
-62.75	27.21	-1.12	-62.12	15.53	0.30	-63.07	41.86	-0.09	-61.33	26.14	0.09
-59.76	26.58	-2.02	-59.12	15.23	-0.27	-60.07	41.78	-0.44	-58.33	26.76	0.44
-56.76	27.04	-1.60	-56.12	14.96	-0.58	-57.07	43.25	0.98	-55.33	25.38	-0.98
-53.76	29.52	1.33	-53.12	15.38	0.29	-54.07	42.55	0.74	-52.32	25.17	-0.74
-50.75	30.67	2.15	-50.12	14.78	-0.64	-51.07	41.97	-0.17	-49.33	26.41	0.17
-47.75	27.11	-0.98	-47.12	14.96	-0.03	-48.07	41.59	-0.12	-46.33	25.93	0.12
-44.75	27.11	-0.75	-44.12	15.65	0.89	-45.07	41.82	0.34	-43.33	25.24	-0.34
-41.75	27.28	-1.45	-41.12	14.42	-1.21	-42.07	42.32	-0.03	-40.33	26.48	0.03
-38.75	29.42	2.06	-38.12	14.42	0.16	-39.07	41.66	0.67	-37.32	24.41	-0.67
-35.75	29.45	1.86	-35.12	15.17	0.68	-36.07	41.36	0.14	-34.33	25.17	-0.14
-32.75	27.67	-0.50	-32.12	15.47	0.40	-33.07	41.17	-0.63	-31.33	26.52	0.63
-29.75	25.95	-1.99	-29.12	15.02	0.18	-30.07	41.40	-0.17	-28.33	25.83	0.17
-26.75	28.45	0.22	-26.12	16.46	1.33	-27.07	41.01	-0.85	-25.33	26.80	0.85
-23.75	28.60	0.31	-23.12	13.86	-1.33	-24.07	42.20	0.29	-22.32	25.72	-0.29
-20.75	30.56	2.65	-20.12	16.34	1.53	-21.07	41.47	-0.06	-19.33	25.69	0.06
-17.76	28.13	-1.17	-17.12	15.32	-0.88	-18.07	43.63	0.71	-16.33	26.31	-0.71
-14.76	28.03	0.60	-14.12	14.45	0.12	-15.07	40.90	-0.16	-13.33	25.31	0.16
-11.76	29.38	0.83	-11.12	14.99	-0.46	-12.07	42.13	-0.04	-10.33	26.31	0.04
-8.76	28.78	-0.18	-8.12	15.17	-0.69	-9.07	42.74	0.16	-7.32	26.52	-0.16
-5.76	28.03	-1.28	-5.12	15.71	-0.50	-6.07	42.90	-0.04	-4.33	27.07	0.04
4.31	38.02	2.70	4.94	29.49	7.27	4.00	51.54	2.60	5.72	30.44	-2.60
7.24	50.11	13.49	7.87	39.75	16.23	6.93	55.27	5.03	8.67	29.31	-5.03
10.25	52.52	15.77	10.87	41.06	17.41	9.93	57.25	6.87	11.66	27.60	-6.87
13.24	48.39	13.41	13.87	35.58	13.70	12.93	55.35	6.74	14.66	25.96	-6.74
16.25	50.50	16.78	16.87	30.74	10.12	15.93	53.44	6.10	17.66	25.34	-6.10
19.24	49.40	15.36	19.87	29.62	8.68	18.93	54.01	6.35	20.66	25.41	-6.35
22.24	47.22	14.04	22.87	26.43	6.35	21.93	52.87	6.07	23.67	24.83	-6.07
25.24	46.40	14.16	25.87	25.58	6.44	24.93	51.14	5.27	26.66	24.69	-5.27
28.25	45.29	11.07	28.87	27.99	6.87	27.93	54.99	7.15	29.66	24.79	-7.15
31.24	45.25	12.20	31.87	25.86	5.91	30.93	53.24	6.56	32.66	24.21	-6.56
34.24	44.75	12.99	34.87	26.05	7.39	33.93	53.15	7.76	35.65	21.72	-7.76
37.24	44.90	12.01	37.87	26.40	6.61	36.93	54.09	7.57	38.67	23.04	-7.57
40.24	43.98	9.99	40.87	25.80	4.91	39.93	55.23	7.61	41.66	24.10	-7.61
43.24	44.63	12.44	43.87	24.64	5.55	42.93	53.64	7.82	44.65	22.09	-7.82
46.24	43.45	11.05	46.87	25.80	6.50	45.93	53.07	7.04	47.66	23.08	-7.04
49.24	44.79	10.91	49.87	24.04	3.26	48.93	54.62	7.12	50.66	24.48	-7.12
52.25	45.05	11.25	52.87	25.11	4.41	51.93	55.11	7.69	53.67	23.83	-7.69
55.24	42.04	9.29	55.87	24.51	4.86	54.93	52.06	5.68	56.66	24.79	-5.68
58.24	42.23	9.54	58.87	25.80	6.21	57.93	55.07	8.76	59.65	21.65	-8.76
61.24	44.10	11.56	61.87	25.93	6.49	60.93	53.52	7.35	62.65	22.91	-7.35
64.25	45.21	10.68	64.87	23.64	2.21	63.93	55.40	7.25	65.66	25.00	-7.25
67.25	42.84	9.72	67.87	25.67	5.65	66.93	52.63	5.88	68.67	24.96	-5.88
70.25	44.21	11.32	70.87	23.48	3.69	69.93	53.40	6.88	71.66	23.73	-6.88
73.25	43.79	10.77	73.87	24.04	4.12	72.93	53.89	7.25	74.66	23.49	-7.25
76.24	44.25	12.16	76.87	23.67	4.68	75.93	52.18	6.46	77.66	23.35	-6.46
79.24	44.82	11.54	79.87	24.64	4.46	78.93	54.66	7.75	80.66	23.25	-7.75
82.25	44.82	12.25	82.87	23.35	3.88	81.93	54.09	7.89	83.67	22.40	-7.89
85.24	44.10	11.56	85.87	23.51	4.07	84.93	53.52	7.35	86.66	22.91	-7.35
88.25	43.33	9.16	88.87	25.80	4.73	87.93	55.89	8.09	89.66	23.80	-8.09
91.24	42.72	10.56	91.87	24.79	5.73	90.93	53.20	7.41	92.66	22.47	-7.41
94.25	44.90	12.51	94.87	24.82	5.53	93.93	53.80	7.78	95.66	22.33	-7.78
97.25	44.25	10.17	97.87	24.67	3.69	96.93	54.13	6.42	98.67	25.38	-6.42
100.25	44.86	11.05	100.87	25.17	4.46	99.93	55.68	8.25	101.66	23.28	-8.25
103.25	46.21	13.72	103.87	25.23	5.84	102.93	53.52	7.40	104.66	22.81	-7.40
106.24	44.98	11.40	106.87	24.01	3.53	105.93	54.95	7.74	107.66	23.56	-7.74
109.24	44.82	11.45	109.87	26.68	6.41	108.93	53.84	6.85	110.65	24.24	-6.85
112.25	42.68	9.59	112.87	25.99	6.00	111.93	55.03	8.31	113.67	22.50	-8.31
115.24	43.45	8.48	115.87	26.11	4.24	114.93	57.00	8.41	116.66	24.28	-8.41
118.25	45.21	11.88	118.87	24.82	4.59	117.93	54.41	7.46	119.66	23.59	-7.46
121.24	44.06	10.77	121.87	24.57	4.38	120.93	54.54	7.62	122.65	23.39	-7.62
124.24	46.71	14.02	124.87	25.23	5.64	123.93	54.54	8.22	125.66	22.19	-8.22
127.24	43.52	9.83	127.87	23.98	3.39	126.93	54.82	7.51	128.67	23.90	-7.51
130.24	45.36	12.27	130.87	25.23	5.24	129.93	53.11	6.40	131.66	24.41	-6.40
133.24	44.71	11.53	133.87	25.14	5.06	132.93	55.27	8.47	134.65	22.43	-8.47
136.25	43.56	9.49	136.87	25.83	4.86	135.93	55.85	8.16	137.66	23.63	-8.16
139.25	46.25	12.29	139.87	25.58	4.72	138.93	54.95	7.37	140.66	24.31	-7.37
142.24	44.98	10.79	142.87	25.55	4.46	141.93	56.54	8.73	143.67	23.18	-8.73
145.24	46.48	12.09	145.87	26.05	4.76	144.93	55.60	7.59	146.65	24.52	-7.59
148.24	44.98	10.50	148.87	25.39	4.01	147.93	55.35	7.24	149.66	24.96	-7.24
151.25	45.29	10.19	151.87	25.64	3.64	150.93	55.85	7.13	152.66	25.69	-7.13
154.24	46.44	11.87	154.87	26.08	4.61	153.93	56.17	7.98	155.66	24.31	-7.98
157.25	45.55	11.41	157.87	27.22	6.18	156.93	55.35	7.58	158.67	24.28	-7.58
160.24	46.83	13.02	160.87	26.75	6.04	159.93	55.48	8.04	161.66	23.49	-8.04
163.24	46.17	11.38	163.87	26.05	4.36	162.93	55.68	7.27	164.66	25.24	-7.27
166.25	45.79	10.35	166.87	25.20	2.86	165.93	55.64	6.57	167.66	26.59	-6.57
169.25	47.68	13.99	169.87	25.30	4.71	168.93	54.99	7.68	170.66	23.73	-7.68
172.25	44.13	10.13	172.87	26.27	5.37	171.93	54.41	6.79	173.67	24.93	-6.79
175.25	46.33	12.22	175.87	25.86	4.85	174.93	54.78	7.04	176.66	24.79	-7.04
178.25	47.18	11.76	178.87	26.78	4.46	177.93	57.29	8.25	179.66	24.89	-8.25
181.24	46.71	12.24	181.87	26.94	5.57	180.93	56.79	8.70	182.66	23.49	-8.70
184.25	45.75	10.59	184.87	27.22	5.16	183.93	56.22	7.43	185.66	25.45	-7.43
187.25	47.33	12.32	187.87	26.87	4.96	186.93	56.22	7.59	188.67	25.14	-7.59
190.24	45.79	11.95	190.87	27.25	6.51	189.93	55.03	7.56	191.66	24.00	-7.56
193.25	46.17	9.54	193.87	25.99	2.46	192.93	57.95	7.69	194.66	26.66	-7.69
196.25	45.48	9.47	196.87	26.68	3.77	195.93	57.12	7.49	197.66	26.24	-7.49
199.25	46.79	10.91	199.87	28.50	5.72	198.93	56.38	6.87	200.66	26.73	-6.87
202.25	47.88	10.58	202.87	27.41	3.21	201.93	57.37	6.44	203.67	28.58	-6.44
205.25	47.41	10.96	205.87	27.54	4.19	204.93	58.03	7.96	206.66	26.21	-7.96
208.24	47.30	10.03	208.87	27.70	3.53	207.93	58.57	7.67	209.66	27.32	-7.67
211.24	46.91	11.01	211.87	27.00	4.20	210.93	58.11	8.59	212.65	25.03	-8.59
214.24	47.65	10.38	214.87	28.37	4.20	213.93	58.74	7.85	215.66	27.14	-7.85
217.24	49.52	12.57	217.87	28.21	4.36	216.93	57.08	6.51	218.67	28.16	-6.51
220.24	48.39	10.82	220.87	26.81	2.34	219.93	60.70	9.50	221.65	25.79	-9.50
223.25	47.76	10.63	223.87	27.35	3.32	222.93	58.70	7.95	224.66	26.90	-7.95
226.24	48.54	11.01	226.87	29.46	5.03	225.93	59.36	8.21	227.66	27.04	-8.21
229.24	48.23	11.58	229.87	28.56	5.01	228.93	58.57	8.30	230.66	26.07	-8.30
232.24	46.91	10.66	232.87	30.78	7.63	231.93	56.71	6.83	233.67	27.14	-6.83
235.24	48.97	12.20	235.87	27.22	3.55	234.93	57.82	7.42	236.65	27.07	-7.42
238.25	46.87	9.83	238.87	29.17	5.23	237.93	58.03	7.37	239.66	27.39	-7.37
241.24	48.39	11.60	241.87	30.00	6.31	240.93	57.16	6.74	242.66	27.77	-6.74
244.25	47.92	10.63	244.87	28.98	4.79	243.93	58.16	7.24	245.66	27.77	-7.24
247.25	48.54	11.15	247.87	29.59	5.30	246.93	58.78	7.76	248.67	27.35	-7.76
250.25	47.57	10.01	250.87	27.76	3.30	249.93	59.78	8.59	251.66	26.69	-8.59
253.25	49.32	13.30	253.87	28.88	5.96	252.93	56.63	6.98	254.66	26.76	-6.98
256.25	48.07	10.22	256.87	27.86	3.11	255.93	57.66	6.19	257.66	29.38	-6.19
259.25	49.79	13.02	259.87	29.14	5.47	258.93	58.74	8.35	260.66	26.14	-8.35
262.24	48.23	9.55	262.87	28.69	3.11	261.93	60.41	8.10	263.67	28.30	-8.10
265.25	50.78	12.29	265.87	28.62	3.23	264.93	59.78	7.67	266.66	28.54	-7.67
268.25	51.06	13.60	268.87	29.14	4.78	267.93	58.36	7.27	269.66	27.91	-7.27
271.25	50.98	12.42	271.87	29.39	3.93	270.93	60.03	7.84	272.66	28.44	-7.84
274.25	47.84	9.01	274.87	29.94	4.21	273.93	60.82	8.36	275.66	28.19	-8.36
277.25	50.66	11.16	277.87	31.03	4.63	276.93	60.32	7.20	278.67	30.02	-7.20
280.24	50.50	10.60	280.87	29.33	2.53	279.93	61.79	8.27	281.66	29.35	-8.27
283.25	50.54	11.77	283.87	29.59	3.92	282.93	59.11	6.72	284.66	29.77	-6.72
286.25	49.56	10.61	286.87	31.78	5.93	285.93	60.95	8.37	287.66	28.30	-8.37
289.25	50.62	11.17	289.87	28.91	2.56	288.93	61.46	8.38	290.66	28.79	-8.38
292.25	50.58	10.54	292.87	29.46	2.52	291.93	61.16	7.50	293.67	30.26	-7.50
295.24	52.40	12.33	295.87	31.65	4.68	294.93	63.40	9.70	296.66	28.09	-9.70
298.24	50.74	11.32	298.87	29.87	3.55	297.93	61.75	8.70	299.65	28.44	-8.70
301.24	50.31	10.50	301.87	30.10	3.39	300.93	60.78	7.34	302.65	30.19	-7.34
304.24	50.90	9.89	304.87	30.55	2.64	303.93	64.08	9.45	305.65	29.28	-9.45
307.25	50.70	10.84	307.87	30.91	4.15	306.93	62.81	9.32	308.67	28.26	-9.32
310.24	52.28	12.42	310.87	29.07	2.31	309.93	59.82	6.33	311.66	31.25	-6.33
313.24	51.37	10.69	313.87	30.78	3.20	312.93	62.59	8.28	314.65	30.12	-8.28
316.24	49.76	9.11	316.87	30.13	2.58	315.93	61.54	7.26	317.65	31.11	-7.26
319.24	52.36	11.03	319.87	30.71	2.48	318.93	62.76	7.80	320.65	31.25	-7.80
322.24	51.45	11.75	322.87	31.39	4.79	321.93	60.87	7.54	323.67	29.88	-7.54
325.24	51.81	10.92	325.87	31.13	3.34	324.93	62.72	8.21	326.66	30.40	-8.21
328.25	52.88	11.79	328.87	30.97	2.98	327.93	62.09	7.38	329.66	31.43	-7.38
331.25	53.76	11.89	331.87	31.52	2.75	330.93	64.46	8.97	332.66	30.62	-8.97
334.25	53.40	12.90	334.87	32.23	4.83	333.93	62.68	8.56	335.66	29.66	-8.56
337.24	53.56	12.68	337.87	30.91	3.13	336.93	62.42	7.91	338.67	30.69	-7.91
340.24	53.60	12.66	340.87	31.71	3.87	339.93	61.16	6.59	341.66	32.07	-6.59
343.24	54.68	14.12	343.87	32.46	5.00	342.93	60.78	6.60	344.66	31.68	-6.60
346.25	55.57	13.68	346.87	32.62	3.83	345.93	63.31	7.79	347.66	31.82	-7.79
349.25	53.04	12.32	349.87	32.27	4.65	348.93	61.29	6.94	350.66	31.50	-6.94
352.24	54.24	13.13	352.87	33.18	5.17	351.93	63.27	8.53	353.67	30.30	-8.53
355.24	55.04	13.36	355.87	31.46	2.88	354.93	64.55	9.24	356.66	30.16	-9.24
358.25	54.00	10.03	358.87	33.15	2.28	357.93	65.06	7.47	359.66	34.22	-7.47
361.24	54.28	12.84	361.87	31.97	3.63	360.93	62.76	7.69	362.66	31.47	-7.69
364.24	54.16	10.51	364.87	31.55	1.00	363.93	65.40	8.12	365.66	33.25	-8.12
367.25	55.28	10.48	367.87	32.30	0.60	366.93	66.69	8.26	368.67	34.26	-8.26
370.24	54.40	9.56	370.87	33.77	2.03	369.93	68.03	9.56	371.66	33.00	-9.56
373.25	55.48	13.68	373.87	31.84	3.14	372.93	62.76	7.34	374.66	32.18	-7.34
376.25	57.35	14.94	376.87	33.83	4.52	375.93	64.16	8.13	377.66	32.00	-8.13
379.25	54.28	10.86	379.87	33.96	3.64	378.93	64.89	7.85	380.66	33.29	-7.85
382.24	56.37	11.97	382.87	34.95	3.65	381.93	66.78	8.76	383.67	33.36	-8.76
385.25	54.36	10.58	385.87	33.21	2.53	384.93	64.55	7.14	386.66	34.36	-7.14
388.25	56.58	13.24	388.87	30.78	0.54	387.93	63.99	7.02	389.66	34.04	-7.02
391.25	56.33	12.50	391.87	32.66	1.93	390.93	63.74	6.28	392.66	35.27	-6.28
394.24	56.25	12.07	394.87	33.70	2.62	393.93	64.33	6.53	395.66	35.37	-6.53
397.24	54.16	11.31	397.87	34.75	5.00	396.93	63.36	6.89	398.67	33.68	-6.89
400.24	57.92	13.73	400.87	34.42	3.33	399.93	66.69	8.87	401.66	33.04	-8.87
403.24	56.41	11.78	403.87	34.36	2.83	402.93	65.70	7.45	404.66	34.90	-7.45
406.24	56.45	11.94	406.87	33.44	2.03	405.93	65.27	7.14	407.66	35.09	-7.14
409.24	56.01	12.34	409.87	33.77	3.20	408.93	65.62	8.32	410.65	33.07	-8.32
412.25	58.12	14.93	412.87	35.58	5.49	411.93	65.23	8.41	413.67	32.50	-8.41
415.25	57.71	13.50	415.87	33.67	2.56	414.93	66.26	8.43	416.66	33.50	-8.43
418.25	56.09	11.57	418.87	35.71	4.29	417.93	65.44	7.30	419.66	34.94	-7.30
421.24	56.70	11.00	421.87	32.76	0.16	420.93	67.55	8.23	422.66	35.19	-8.23
424.24	53.32	7.91	424.87	35.31	3.00	423.93	66.35	7.32	425.65	35.81	-7.32
427.25	56.45	11.67	427.87	35.21	3.53	426.93	66.47	8.06	428.67	34.44	-8.06
430.25	56.70	11.23	430.87	33.54	1.17	429.93	66.52	7.42	431.66	35.77	-7.42
433.25	55.00	9.65	433.87	36.01	3.76	432.93	66.99	8.02	434.66	35.05	-8.02
436.25	56.49	11.83	436.87	35.87	4.31	435.93	65.66	7.37	437.66	35.01	-7.37
439.24	57.22	11.81	439.87	33.77	1.46	438.93	68.24	9.20	440.66	33.93	-9.20
442.25	57.96	11.88	442.87	34.85	1.87	441.93	68.16	8.46	443.67	35.34	-8.46
445.25	58.77	13.51	445.87	33.70	1.54	444.93	66.35	7.46	446.66	35.52	-7.46
448.25	59.18	12.64	448.87	36.80	3.36	447.93	67.68	7.51	449.66	36.75	-7.51
451.25	58.69	13.25	451.87	35.74	3.40	450.93	67.47	8.40	452.66	34.76	-8.40
454.24	57.88	10.30	454.87	35.44	0.96	453.93	68.07	6.86	455.66	38.44	-6.86
457.25	59.14	12.28	457.87	35.31	1.55	456.93	68.46	7.97	458.67	36.61	-7.97
460.25	58.73	11.27	460.87	37.07	2.71	459.93	69.72	8.64	461.66	36.54	-8.64
463.25	59.35	12.28	463.87	35.97	2.00	462.93	69.64	8.94	464.66	35.85	-8.94
466.25	57.55	10.39	466.87	35.35	1.29	465.93	68.07	7.29	467.66	37.59	-7.29
469.24	59.31	12.32	469.87	34.72	0.83	468.93	67.85	7.23	470.66	37.48	-7.23
472.25	57.96	11.99	472.87	36.84	3.97	471.93	66.43	6.83	473.67	36.86	-6.83
475.24	60.83	13.82	475.87	35.68	1.77	474.93	68.98	8.34	476.66	36.39	-8.34
478.25	58.28	10.45	478.87	35.44	0.71	477.93	68.98	7.52	479.66	38.03	-7.52
481.25	60.33	14.28	481.87	34.98	2.03	480.93	68.55	8.87	482.66	34.90	-8.87
484.24	58.77	10.24	484.87	36.01	0.58	483.93	70.33	8.18	485.66	38.07	-8.18
487.24	58.08	11.19	487.87	35.48	1.69	486.93	68.29	7.78	488.67	36.83	-7.78
490.24	58.65	10.53	490.87	34.85	-0.17	489.93	68.46	6.71	491.66	39.13	-6.71
493.24	59.59	10.70	493.87	37.37	1.58	492.93	71.34	8.83	494.66	37.78	-8.83
496.24	60.41	13.02	496.87	36.04	1.75	495.93	69.81	8.79	497.66	36.32	-8.79
499.24	60.66	13.52	499.87	36.77	2.73	498.93	67.81	7.05	500.66	37.81	-7.05
502.25	58.61	9.21	502.87	37.33	1.03	501.93	70.16	7.14	503.67	39.98	-7.14
505.24	61.16	12.44	505.87	37.13	1.51	504.93	69.90	7.56	506.66	38.88	-7.56
508.24	60.95	13.52	508.87	37.40	3.07	507.93	68.29	7.23	509.66	37.92	-7.23
511.24	59.92	11.39	511.87	36.74	1.31	510.93	68.50	6.34	512.65	39.91	-6.34
514.24	60.25	10.79	514.87	37.63	1.27	513.93	71.39	8.30	515.66	38.88	-8.30
517.25	58.49	10.75	517.87	37.07	2.43	516.93	67.81	6.44	518.67	39.02	-6.44
520.24	61.57	11.97	520.87	38.44	1.94	519.93	72.36	9.14	521.66	38.18	-9.14
523.25	59.67	10.67	523.87	37.07	1.17	522.93	70.47	7.84	524.66	38.88	-7.84
526.25	61.86	12.32	526.87	36.84	0.40	525.93	70.99	7.83	527.66	39.43	-7.83
529.24	60.09	10.52	529.87	37.87	1.40	528.93	69.51	6.31	530.66	40.98	-6.31
532.25	60.37	10.33	532.87	38.70	1.76	531.93	71.04	7.37	533.67	40.39	-7.37
535.25	60.66	10.23	535.87	37.67	0.34	534.93	71.52	7.46	536.66	40.69	-7.46
538.25	62.28	12.21	538.87	37.10	0.13	537.93	72.93	9.24	539.66	38.55	-9.24
541.24	60.99	12.68	541.87	38.54	3.33	540.93	68.50	6.56	542.66	39.47	-6.56
544.25	62.86	12.50	544.87	38.54	1.28	543.93	71.56	7.58	545.66	40.50	-7.58
547.25	61.78	10.93	547.87	39.17	1.42	546.93	73.24	8.77	548.67	39.80	-8.77
550.24	61.94	11.30	550.87	38.84	1.30	549.93	71.39	7.12	551.66	41.24	-7.12
553.25	63.86	13.98	553.87	39.48	2.70	552.93	70.68	7.17	554.66	40.43	-7.17
556.25	61.74	11.10	556.87	38.87	1.33	555.93	72.53	8.27	557.66	40.09	-8.27
559.25	62.69	11.86	559.87	39.34	1.61	558.93	71.65	7.20	560.66	41.35	-7.20
562.25	61.36	10.55	562.87	37.50	-0.21	561.93	72.36	7.92	563.67	40.61	-7.92
565.25	61.08	8.92	565.87	38.54	-0.52	564.93	74.13	8.34	566.66	41.54	-8.34
568.25	61.86	9.62	568.87	38.50	-0.64	567.93	74.66	8.79	569.66	41.17	-8.79
571.24	62.57	11.25	571.87	38.07	-0.15	570.93	71.96	7.02	572.66	42.02	-7.02
574.24	63.15	12.02	574.87	39.01	0.98	573.93	71.69	6.94	575.66	41.91	-6.94
577.24	62.61	10.91	577.87	39.98	1.38	576.93	73.99	8.66	578.67	40.76	-8.66
580.24	63.32	11.69	580.87	38.07	-0.46	579.93	72.66	7.40	581.66	41.95	-7.40
583.24	63.19	11.68	583.87	39.68	1.27	582.93	72.53	7.39	584.66	41.84	-7.39
586.25	63.82	11.99	586.87	37.97	-0.76	585.93	72.84	7.38	587.66	42.17	-7.38
589.24	63.82	11.51	589.87	39.38	0.17	588.93	74.31	8.38	590.65	41.65	-8.38
592.24	64.24	11.16	592.87	39.88	-0.10	591.93	74.13	7.43	593.67	43.37	-7.43
595.24	64.45	11.51	595.87	40.49	0.65	594.93	74.71	8.15	596.65	42.51	-8.15
598.24	64.11	11.33	598.87	38.60	-1.08	597.93	74.13	7.73	599.65	42.77	-7.73
601.24	64.82	11.54	601.87	40.49	0.31	600.93	74.88	7.97	602.65	43.03	-7.97
622.31	83.32	4.10	622.94	60.21	-5.91	622.00	98.51	5.67	623.72	71.27	-5.67
625.26	82.09	2.93	625.89	62.25	-3.81	624.95	100.34	7.56	626.68	69.32	-7.56
628.27	81.28	1.69	628.89	61.73	-4.76	627.95	101.28	8.07	629.68	69.24	-8.07
631.27	78.90	1.31	631.89	61.13	-3.36	630.95	98.71	7.50	632.68	67.81	-7.50
634.29	76.50	1.37	634.92	61.28	-0.75	633.97	97.04	8.29	635.70	64.56	-8.29
637.27	75.58	0.86	637.89	60.76	-0.86	636.95	94.60	6.26	638.68	66.18	-6.26
640.27	76.33	0.55	640.89	61.02	-1.66	639.95	95.43	6.03	641.68	67.47	-6.03
643.27	75.49	2.13	643.89	57.53	-2.73	642.95	93.34	6.35	644.68	64.73	-6.35
646.27	74.87	1.36	646.89	58.88	-1.53	645.95	93.01	5.88	647.68	65.35	-5.88
649.29	71.56	-2.55	649.92	57.89	-3.12	648.97	93.68	5.94	650.70	65.89	-5.94
652.26	73.73	-1.12	652.89	56.72	-5.03	651.95	92.81	4.34	653.68	68.23	-4.34
655.27	73.95	0.78	655.89	57.64	-2.43	654.95	92.33	5.54	656.68	65.35	-5.54
658.27	74.26	-0.87	658.89	57.09	-4.94	657.95	97.04	8.29	659.68	64.56	-8.29
661.27	74.92	-0.32	661.89	58.33	-3.81	660.95	95.86	6.99	662.68	65.97	-6.99
664.29	74.52	-1.03	664.92	57.38	-5.07	663.97	96.30	7.13	665.70	66.14	-7.13
667.26	74.21	0.28	667.89	59.99	-0.84	666.95	94.02	6.47	668.68	65.18	-6.47
670.26	73.25	-1.25	670.89	59.80	-1.60	669.95	96.60	8.48	671.68	63.74	-8.48
673.26	73.08	0.82	673.89	59.32	0.16	672.95	90.80	4.92	674.68	65.06	-4.92
676.26	74.08	2.24	676.89	57.67	-1.07	675.95	90.04	4.58	677.68	64.98	-4.58
679.29	74.61	2.85	679.92	58.99	0.33	678.97	89.52	4.13	680.70	65.35	-4.13
682.27	72.91	-0.22	682.89	60.06	0.03	681.95	92.33	5.58	683.68	65.27	-5.58
685.27	73.87	-0.27	685.89	60.25	-0.79	684.95	94.70	6.93	686.68	64.93	-6.93
688.26	75.49	-0.23	688.89	61.06	-1.56	687.95	96.69	7.34	689.68	66.10	-7.34
691.27	73.21	-2.30	691.89	58.62	-3.79	690.95	97.38	8.25	692.68	64.98	-8.25
694.29	75.75	1.10	694.92	60.87	-0.68	693.97	93.97	5.69	695.70	66.68	-5.69
697.27	75.22	0.42	697.89	59.18	-2.52	696.95	92.29	3.87	698.68	68.65	-3.87
700.26	77.17	0.66	700.89	61.13	-2.28	699.95	95.13	4.99	701.67	69.24	-4.99
703.26	74.61	0.48	703.89	59.36	-1.67	702.95	92.96	5.21	704.67	66.64	-5.21
706.26	74.87	0.52	706.89	60.76	-0.49	705.95	93.25	5.27	707.68	66.80	-5.27
709.29	72.60	-3.04	709.92	60.13	-2.41	708.97	95.28	6.01	710.70	67.35	-6.01
712.27	75.05	-0.85	712.89	60.43	-2.37	711.95	94.75	5.23	713.68	68.39	-5.23
715.27	74.87	0.83	715.89	60.43	-0.51	714.95	93.78	6.12	716.68	65.64	-6.12
718.27	74.26	-1.99	718.89	59.88	-3.27	717.95	95.91	6.04	719.68	67.93	-6.04
721.27	74.00	-0.34	721.89	58.62	-2.62	720.95	95.18	7.21	722.68	64.85	-7.21
724.29	73.78	-0.05	724.92	62.06	1.33	723.97	90.99	3.53	725.70	68.02	-3.53
727.27	72.78	-1.92	727.89	59.58	-2.02	726.95	94.02	5.70	728.68	66.72	-5.70
730.27	76.24	0.77	730.89	60.39	-1.98	729.95	95.52	6.43	731.68	66.76	-6.43
733.27	74.21	-2.12	733.89	59.84	-3.39	732.95	94.31	4.35	734.68	69.70	-4.35
736.27	74.48	-1.34	736.89	62.14	-0.58	735.95	95.47	6.03	737.68	67.51	-6.03
739.29	75.22	-1.69	739.92	60.39	-3.42	738.97	97.23	6.70	740.70	67.93	-6.70
742.27	74.96	-2.29	742.89	60.76	-3.39	741.95	95.33	4.46	743.68	70.51	-4.46
745.27	74.52	-2.36	745.89	61.84	-1.94	744.95	97.72	7.21	746.68	67.39	-7.21
748.27	75.62	-1.42	748.89	60.06	-3.88	747.95	97.58	6.91	749.68	67.85	-6.91
751.27	77.52	2.10	751.89	60.10	-2.22	750.95	94.16	5.12	752.68	68.02	-5.12
754.29	75.22	-1.62	754.92	62.06	-1.68	753.97	96.21	5.74	755.70	68.82	-5.74
757.27	74.26	-4.17	757.89	62.47	-2.86	756.95	99.89	7.84	758.68	68.31	-7.84
760.27	77.43	-0.39	760.89	60.43	-4.29	759.95	99.10	7.65	761.68	67.89	-7.65
763.27	75.44	-0.98	763.89	62.92	-0.40	762.95	94.94	4.90	764.68	69.24	-4.90
766.27	77.92	-0.56	766.89	62.21	-3.17	765.95	95.67	3.57	767.68	72.63	-3.57
769.29	73.17	-3.73	769.92	60.95	-2.85	768.98	96.45	5.93	770.71	68.69	-5.93
772.27	78.72	1.76	772.89	61.17	-2.69	771.95	98.51	7.92	773.68	66.76	-7.92
775.27	76.50	-2.48	775.89	62.70	-3.18	774.95	97.53	4.92	776.68	71.78	-4.92
778.27	78.95	1.09	778.89	61.58	-3.18	777.95	95.72	4.23	779.68	71.35	-4.23
781.27	75.31	-3.74	781.89	61.62	-4.33	780.95	97.58	4.90	782.68	71.87	-4.90
784.29	75.36	-2.51	784.92	60.62	-4.15	783.97	96.79	5.30	785.70	70.29	-5.30
787.26	77.08	-0.72	787.89	60.80	-3.90	786.95	96.99	5.57	788.67	69.95	-5.57
790.26	79.08	1.75	790.89	61.13	-3.10	789.95	94.70	3.74	791.67	71.31	-3.74
793.26	76.28	-3.23	793.89	62.18	-4.23	792.95	99.99	6.85	794.67	70.38	-6.85
796.26	76.50	-0.98	796.89	61.43	-2.95	795.95	98.66	7.56	797.68	67.64	-7.56
799.29	78.32	-0.03	799.92	64.31	-0.94	798.98	97.38	5.40	800.70	70.67	-5.40
802.27	75.93	-6.38	802.89	63.15	-6.06	801.95	99.15	3.21	803.68	76.82	-3.21
805.27	76.90	-1.45	805.89	62.14	-3.11	804.95	97.67	5.69	806.68	70.38	-5.69
808.27	79.93	0.01	808.89	64.39	-2.43	807.95	99.84	6.29	809.68	71.35	-6.29
811.26	76.94	-1.86	811.89	62.21	-3.49	810.95	97.77	5.34	812.68	71.18	-5.34
814.29	76.90	-4.88	814.92	62.21	-6.47	813.98	103.84	8.44	815.70	71.06	-8.44
817.27	78.68	-1.69	817.89	63.03	-4.24	816.95	101.08	7.08	818.68	71.01	-7.08
820.27	78.01	-2.33	820.89	62.62	-4.62	819.95	99.69	5.72	821.68	72.34	-5.72
823.27	78.59	-2.75	823.89	62.21	-6.03	822.95	101.13	6.17	824.68	72.89	-6.17
826.27	78.37	-1.08	826.89	62.92	-3.43	825.95	98.76	5.69	827.68	71.48	-5.69
829.29	78.59	-1.47	829.92	62.25	-4.71	828.98	99.69	6.00	830.70	71.78	-6.00
832.26	78.37	-1.96	832.89	63.60	-3.63	831.95	99.79	5.84	833.68	72.21	-5.84
835.27	79.53	-0.27	835.89	63.07	-3.63	834.95	99.50	6.08	836.68	71.44	-6.08
838.27	75.97	-3.33	838.89	62.92	-3.28	837.95	96.89	3.96	839.68	73.06	-3.96
841.27	78.59	-1.19	841.89	63.07	-3.61	840.95	97.97	4.57	842.68	72.93	-4.57
844.29	79.75	-2.23	844.92	64.01	-4.87	843.98	100.69	5.09	845.70	74.61	-5.09
847.27	81.82	-0.86	847.89	63.18	-6.40	846.95	101.93	5.62	848.68	74.78	-5.62
850.27	78.50	-3.53	850.89	63.63	-5.30	849.95	101.18	5.53	851.68	74.22	-5.53
853.26	79.12	-1.78	853.89	64.24	-3.56	852.95	101.53	7.01	854.68	71.61	-7.01
856.26	79.35	-2.31	856.89	62.81	-5.75	855.95	102.68	7.39	857.68	71.99	-7.39
859.29	80.69	-2.95	859.92	63.07	-7.47	858.97	103.49	6.23	860.70	75.13	-6.23
862.27	78.99	-4.29	862.89	64.01	-6.17	861.95	101.83	4.92	863.68	76.08	-4.92
865.27	82.91	-1.07	865.89	64.24	-6.64	864.95	103.44	5.83	866.68	75.87	-5.83
868.27	79.88	-2.00	868.89	62.81	-5.97	867.95	100.84	5.33	869.68	74.27	-5.33
871.26	80.38	-3.18	871.89	63.26	-7.20	870.95	103.03	5.85	872.68	75.43	-5.85
874.29	79.17	-3.85	874.92	61.91	-8.01	873.97	103.84	7.20	875.70	73.54	-7.20
877.26	80.69	-3.54	877.89	63.22	-7.91	876.95	104.19	6.34	878.68	75.61	-6.34
880.26	79.88	-4.79	880.89	64.99	-6.58	879.95	106.11	7.82	881.68	74.57	-7.82
883.26	77.83	-6.96	883.89	64.46	-7.23	882.95	106.32	7.90	884.67	74.61	-7.90
886.27	80.20	-3.00	886.89	63.11	-6.99	885.95	102.48	5.66	887.68	75.26	-5.66
889.29	79.48	-3.53	889.92	64.73	-5.18	888.98	102.53	5.90	890.71	74.83	-5.90
892.27	82.00	-3.71	892.89	63.11	-9.50	891.95	104.19	4.86	893.68	78.57	-4.86
895.26	79.88	-4.26	895.89	63.90	-7.14	894.95	103.84	6.08	896.68	75.78	-6.08
898.26	79.97	-5.52	898.89	63.60	-8.79	897.95	105.81	6.69	899.68	76.52	-6.69
901.26	81.14	-4.77	901.89	64.01	-8.80	900.95	105.91	6.37	902.68	77.26	-6.37
904.29	80.33	-3.69	904.92	63.71	-7.21	903.98	104.04	6.39	905.71	75.35	-6.39
907.27	81.19	-5.28	907.89	65.59	-7.78	906.95	107.28	7.19	908.68	77.00	-7.19
910.27	80.78	-4.23	910.89	64.88	-7.03	909.95	105.10	6.47	911.68	76.26	-6.47
913.26	79.53	-5.64	913.89	65.78	-6.29	912.95	107.03	8.24	914.68	74.65	-8.24
916.27	82.18	-2.83	916.89	63.22	-8.69	915.95	104.19	5.56	917.68	77.17	-5.56
919.29	80.69	-4.42	919.92	64.73	-7.28	918.98	104.34	5.61	920.70	77.22	-5.61
922.27	80.24	-5.95	922.89	64.50	-8.59	921.95	105.10	5.29	923.68	78.62	-5.29
925.27	81.59	-4.82	925.89	64.69	-8.62	924.95	107.08	7.05	926.68	77.08	-7.05
928.27	81.14	-5.24	928.89	64.54	-8.74	927.95	106.11	6.10	929.68	78.00	-6.10
931.27	79.44	-5.87	931.89	64.09	-8.12	930.95	104.54	5.60	932.68	77.43	-5.60
934.29	83.14	-3.54	934.92	66.01	-7.57	933.98	106.88	6.57	935.70	77.83	-6.57
937.27	82.86	-2.47	937.89	65.06	-7.17	936.95	104.70	5.75	938.68	77.30	-5.75
940.27	84.64	-2.83	940.89	64.61	-9.76	939.95	106.47	5.38	941.68	79.81	-5.38
943.26	81.55	-4.88	943.89	65.48	-7.85	942.95	106.42	6.37	944.68	77.78	-6.37
946.26	81.37	-5.21	946.89	63.71	-9.77	945.95	104.75	4.54	947.68	79.76	-4.54
949.29	82.59	-4.70	949.92	64.73	-9.46	948.97	106.16	5.25	950.70	79.76	-5.25
952.27	82.23	-4.67	952.89	64.39	-9.41	951.95	106.93	6.40	953.68	78.22	-6.40
955.27	84.09	-2.03	955.89	67.30	-5.72	954.95	105.66	5.92	956.68	77.92	-5.92
958.26	82.18	-3.36	958.89	66.88	-5.56	957.95	105.35	6.18	959.68	77.08	-6.18
961.26	82.05	-6.56	961.89	67.23	-8.28	960.95	108.00	5.77	962.67	80.56	-5.77
964.29	82.18	-6.58	964.92	64.80	-10.86	963.97	108.26	5.88	965.70	80.60	-5.88
967.26	83.32	-3.43	967.89	65.33	-8.32	966.95	106.88	6.51	968.67	77.96	-6.51
970.26	81.69	-7.73	970.89	66.47	-9.85	969.95	109.23	6.18	971.68	80.96	-6.18
973.27	83.64	-3.24	973.89	65.48	-8.30	972.95	106.88	6.38	974.68	78.22	-6.38
976.27	83.45	-4.07	976.89	67.72	-6.70	975.95	108.56	7.41	977.68	77.83	-7.41
979.29	82.77	-5.51	979.92	65.75	-9.43	978.98	107.18	5.27	980.70	80.73	-5.27
982.26	82.82	-6.90	982.89	65.59	-11.03	981.95	109.70	6.35	983.68	81.09	-6.35
985.26	81.23	-7.93	985.89	66.12	-9.94	984.95	108.00	5.21	986.67	81.67	-5.21
988.27	81.19	-8.22	988.89	66.69	-9.62	987.95	108.82	5.78	989.68	81.35	-5.78
991.27	83.36	-3.36	991.89	64.80	-8.82	990.95	105.56	5.21	992.68	79.23	-5.21
994.29	83.18	-4.56	994.92	66.01	-8.63	993.98	107.64	6.27	995.70	79.19	-6.27
997.27	84.41	-5.34	997.89	66.88	-9.77	996.95	109.23	5.85	998.68	81.62	-5.85
1000.26	83.04	-7.11	1000.89	66.20	-10.85	999.95	111.45	7.67	1001.68	80.20	-7.67
1003.27	84.96	-1.42	1003.89	67.27	-6.01	1002.95	108.15	8.15	1004.68	75.95	-8.15
1006.27	83.50	-7.66	1006.89	67.23	-10.83	1005.95	111.92	7.13	1007.68	81.75	-7.13
1009.29	85.47	-4.41	1009.92	67.95	-8.83	1008.98	109.18	5.67	1010.70	81.93	-5.67
1012.26	84.78	-3.77	1012.89	68.03	-7.42	1011.95	107.44	5.27	1013.68	81.00	-5.27
1015.27	84.96	-5.04	1015.89	67.80	-9.10	1014.95	110.47	6.85	1016.68	80.87	-6.85
1018.27	83.09	-6.57	1018.89	66.39	-10.17	1017.95	109.75	6.47	1019.68	80.91	-6.47
1021.27	84.46	-6.83	1021.89	66.39	-11.80	1020.95	110.52	5.60	1022.68	83.41	-5.60
1024.29	84.23	-5.85	1024.92	66.01	-10.97	1023.98	110.63	6.93	1025.71	80.87	-6.93
1027.26	84.05	-7.91	1027.89	67.69	-11.17	1026.95	112.18	6.59	1028.68	83.09	-6.59
1030.26	84.46	-5.40	1030.89	65.10	-11.66	1029.95	107.74	4.26	1031.68	83.32	-4.26
1033.27	84.87	-6.50	1033.89	65.63	-12.64	1032.95	111.71	6.71	1034.68	82.38	-6.71
1036.27	85.92	-3.70	1036.89	66.20	-10.32	1035.95	109.18	5.94	1037.68	81.40	-5.94
1039.29	85.79	-5.07	1039.92	68.45	-9.31	1038.98	110.47	5.98	1040.70	82.60	-5.98
1042.27	82.32	-8.84	1042.89	68.34	-9.72	1041.95	107.74	2.95	1043.68	85.93	-2.95
1045.26	88.65	-6.49	1045.89	69.83	-12.21	1044.95	112.55	3.79	1046.67	89.07	-3.79
1048.26	85.33	-5.09	1048.89	67.11	-10.21	1047.95	109.54	5.49	1049.67	82.65	-5.49
1051.26	83.09	-9.31	1051.89	68.11	-11.19	1050.95	113.28	7.25	1052.67	82.87	-7.25
1054.29	85.19	-5.45	1054.92	67.65	-9.89	1053.97	110.78	6.52	1055.70	81.84	-6.52
1057.26	84.32	-7.21	1057.89	70.03	-8.40	1056.95	110.42	5.26	1058.67	83.99	-5.26
1060.27	86.20	-4.24	1060.89	67.30	-10.04	1059.95	110.06	6.00	1061.68	82.16	-6.00
1063.27	85.65	-7.37	1063.89	68.14	-11.78	1062.95	112.08	5.44	1064.68	85.30	-5.44
1066.26	84.14	-7.68	1066.89	69.91	-8.81	1065.95	111.35	5.91	1067.68	83.63	-5.91
1069.29	87.17	-6.40	1069.92	67.76	-12.71	1068.97	113.91	6.72	1070.70	84.57	-6.72
1072.26	83.36	-10.00	1072.89	67.69	-12.57	1071.95	113.85	6.87	1073.68	84.21	-6.87
1075.27	87.77	-2.16	1075.89	69.91	-6.92	1074.95	109.23	5.67	1076.68	81.98	-5.67
1078.26	85.60	-5.86	1078.89	67.76	-10.60	1077.95	112.65	7.56	1079.68	81.62	-7.56
1081.27	85.24	-7.04	1081.89	67.95	-11.23	1080.95	110.47	4.57	1082.68	85.43	-4.57
1084.29	85.56	-8.50	1084.92	70.99	-9.97	1083.98	113.49	5.81	1085.71	85.97	-5.81
1087.26	87.45	-6.13	1087.89	67.00	-13.48	1086.95	111.40	4.19	1088.68	87.11	-4.19
1090.27	86.52	-6.61	1090.89	68.26	-11.77	1089.95	111.77	5.01	1091.68	85.84	-5.01
1093.26	85.47	-6.54	1093.89	67.91	-11.00	1092.95	111.82	6.19	1094.68	83.54	-6.19
1096.27	87.45	-5.18	1096.89	68.68	-10.85	1095.95	111.71	5.46	1097.68	84.89	-5.46
1099.29	84.92	-9.03	1099.92	71.38	-9.47	1098.98	113.17	5.60	1100.70	86.07	-5.60
1102.27	88.38	-4.19	1102.89	67.76	-11.71	1101.95	112.49	6.30	1103.68	83.99	-6.30
1105.26	86.16	-8.15	1105.89	68.72	-12.49	1104.95	112.44	4.51	1106.68	87.52	-4.51
1108.27	84.41	-10.14	1108.89	69.68	-11.77	1107.95	113.75	5.57	1109.68	86.70	-5.57
1111.27	88.65	-5.68	1111.89	67.88	-13.35	1110.95	113.17	5.21	1112.68	86.84	-5.21
1114.29	88.19	-6.98	1114.92	69.83	-12.24	1113.97	115.43	6.64	1115.70	86.25	-6.64
1117.27	85.83	-8.15	1117.89	69.72	-11.16	1116.95	111.87	4.27	1118.68	87.43	-4.27
1120.27	89.49	-3.99	1120.89	70.88	-9.50	1119.95	113.64	6.54	1121.68	84.66	-6.54
1123.27	87.77	-7.63	1123.89	67.49	-14.81	1122.95	115.17	6.15	1124.68	86.97	-6.15
1126.26	87.12	-8.58	1126.89	68.60	-14.00	1125.95	114.27	4.94	1127.68	88.48	-4.94
1129.29	85.24	-8.70	1129.92	70.76	-10.08	1128.97	113.80	6.23	1130.70	85.43	-6.23
1132.26	87.91	-7.41	1132.89	71.54	-10.68	1131.95	116.59	7.65	1133.68	85.39	-7.65
1135.26	85.97	-8.85	1135.89	68.95	-12.77	1134.95	115.11	6.66	1136.67	85.88	-6.66
1138.26	87.36	-8.96	1138.89	71.03	-12.19	1137.95	116.28	6.34	1139.67	87.70	-6.34
1141.26	85.88	-9.45	1141.89	69.26	-12.97	1140.95	115.75	6.80	1142.68	86.25	-6.80
1144.29	88.84	-7.75	1144.92	69.33	-14.16	1143.97	115.32	5.10	1145.70	89.21	-5.10
1147.26	89.31	-7.79	1147.89	70.49	-13.51	1146.95	116.01	5.29	1148.68	89.53	-5.29
1150.26	89.12	-4.23	1150.89	70.10	-10.15	1149.95	112.44	5.46	1151.68	85.61	-5.46
1153.26	88.84	-6.48	1153.89	70.99	-11.23	1152.95	112.81	3.87	1154.68	89.17	-3.87
1156.26	87.59	-8.20	1156.89	71.34	-11.35	1155.95	115.32	5.90	1157.68	87.61	-5.90
1159.29	90.29	-6.00	1159.92	69.53	-13.66	1158.97	114.75	4.84	1160.70	89.17	-4.84
1162.26	88.00	-10.00	1162.89	70.88	-14.02	1161.95	116.70	5.08	1163.68	90.64	-5.08
1165.27	88.19	-7.72	1165.89	71.77	-11.04	1164.95	115.59	6.06	1166.68	87.57	-6.06
1168.27	88.28	-9.04	1168.89	72.71	-11.51	1167.95	116.91	5.97	1169.68	89.07	-5.97
1171.27	86.52	-9.04	1171.89	71.11	-11.35	1170.95	113.17	3.98	1172.68	89.30	-3.98
1174.29	88.28	-9.30	1174.92	70.84	-13.64	1173.98	116.65	5.44	1175.70	89.86	-5.44
1177.27	91.51	-5.91	1177.89	68.83	-15.49	1176.95	117.44	6.39	1178.68	88.75	-6.39
1180.27	89.12	-7.49	1180.89	71.38	-12.13	1179.95	115.27	5.03	1181.68	89.30	-5.03
1183.26	87.12	-10.80	1183.89	71.30	-13.52	1182.95	116.96	5.42	1184.68	90.22	-5.42
1186.27	88.51	-9.14	1186.89	72.43	-12.12	1185.95	116.70	5.42	1187.68	89.95	-5.42
1189.29	89.40	-7.32	1189.92	72.20	-11.42	1188.97	117.12	6.78	1190.70	87.66	-6.78
1192.26	89.96	-6.82	1192.89	69.37	-14.31	1191.95	117.07	6.66	1193.68	87.84	-6.66
1195.27	87.82	-7.14	1195.89	70.14	-11.72	1194.95	113.70	5.11	1196.68	87.57	-5.11
1198.27	90.71	-7.97	1198.89	68.87	-16.71	1197.95	118.72	6.41	1199.68	89.99	-6.41
1201.26	89.82	-8.13	1201.89	72.32	-12.53	1200.95	116.01	4.43	1202.68	91.24	-4.43
1204.29	90.85	-5.80	1204.92	71.46	-12.09	1203.97	113.64	3.36	1205.70	91.01	-3.36
1207.26	87.08	-8.72	1207.89	72.24	-10.46	1206.95	113.96	4.54	1208.68	88.98	-4.54
1210.26	89.63	-10.22	1210.89	72.82	-13.93	1209.95	120.22	6.74	1211.67	90.83	-6.74
1213.26	90.99	-10.09	1213.89	72.86	-15.12	1212.95	120.54	5.84	1214.67	92.96	-5.84
1216.26	91.75	-6.44	1216.89	72.24	-12.85	1215.95	118.88	7.06	1217.67	88.85	-7.06
1219.29	87.31	-12.71	1219.91	71.89	-15.03	1218.97	120.33	6.68	1220.70	91.06	-6.68
