# Supplementary material for: Noise-precision tradeoff in predicting combinations of mutations and drugs
Source: PLoS Comput Biol. 2019 May 22;15(5):e1006956. doi: 10.1371/journal.pcbi.1006956 (PMC6548401; doi:10.1371/journal.pcbi.1006956)
Supplement: S1 Data — A zip file containing all datasets used in this paper. (ZIP) [file pcbi.1006956.s002.zip › calcium/calcium_double_RAW264.7/2MA_500_uM_IFB_100_pM_RW_ECC040315E.txt]

Tab-delimted data for ligand pair 2-Methyl-thio-ATP / Interferon-beta
Celltype = RAW 264.7
ExperimentID = ECC040315E
t in seconds, Ca++ concentrations in nM
Adj Ca++ is the change in Ca++ concentration due to ligand

ECC040315E08	2MA 500 uM	IFB 100 pM	sim
ECC040315E02	2MA 500 uM	HBSS-BSA n/a 	lig1_only
ECC040315E07	2MA 500 uM	HBSS-BSA n/a 	lig1_only
ECC040315E12	HBSS-BSA n/a 	HBSS-BSA n/a 	con

t(ECC040315E08)	Ca++(ECC040315E08)	Adj Ca++(ECC040315E08)	t(ECC040315E02)	Ca++(ECC040315E02)	Adj Ca++(ECC040315E02)	t(ECC040315E07)	Ca++(ECC040315E07)	Adj Ca++(ECC040315E07)	t(ECC040315E12)	Ca++(ECC040315E12)	Adj Ca++(ECC040315E12)
-182.90	12.15	-2.60	-183.84	21.25	0.08	-183.06	13.41	-2.12	-182.27	15.27	0.00
-179.97	11.89	0.62	-180.92	19.53	1.84	-180.13	12.98	0.93	-179.34	11.79	0.00
-176.97	12.82	0.82	-177.92	19.14	0.72	-177.13	12.95	0.17	-176.34	12.52	0.00
-173.97	12.67	1.76	-174.92	18.17	0.84	-174.13	12.30	0.61	-173.34	11.43	0.00
-170.97	12.56	-2.28	-171.92	17.37	-3.89	-171.13	13.13	-2.49	-170.34	15.36	0.00
-167.96	12.17	0.26	-168.92	17.42	-0.91	-168.12	12.84	0.15	-167.33	12.43	0.00
-164.98	13.10	-0.32	-165.92	17.78	-2.06	-165.13	13.76	-0.44	-164.34	13.94	0.00
-161.97	12.88	-0.31	-162.92	17.76	-1.85	-162.13	14.04	0.07	-161.34	13.71	0.00
-158.98	13.36	-0.33	-159.92	17.26	-2.85	-159.14	13.99	-0.48	-158.35	14.21	0.00
-155.97	13.74	1.88	-156.92	16.88	-1.40	-156.13	13.53	0.89	-155.34	12.38	0.00
-152.96	12.47	-0.49	-153.92	17.60	-1.78	-153.12	12.90	-0.84	-152.33	13.48	0.00
-149.97	13.14	0.64	-150.92	16.85	-2.07	-150.13	13.70	0.42	-149.34	13.02	0.00
-146.97	12.65	-0.26	-147.92	17.01	-2.32	-147.13	12.95	-0.74	-146.34	13.43	0.00
-143.97	12.95	0.81	-144.92	17.39	-1.17	-144.13	13.33	0.41	-143.34	12.66	0.00
-140.97	12.84	-0.16	-141.92	17.47	-1.95	-141.13	13.24	-0.54	-140.34	13.52	0.00
-137.96	13.36	0.54	-138.92	16.80	-2.44	-138.12	14.10	0.50	-137.33	13.34	0.00
-134.97	12.26	-0.47	-135.92	16.64	-2.51	-135.13	13.99	0.48	-134.34	13.25	0.00
-131.97	12.82	0.23	-132.92	16.23	-2.78	-132.13	13.70	0.33	-131.34	13.11	0.00
-128.98	13.01	-0.09	-129.92	18.17	-1.35	-129.13	13.87	-0.01	-128.35	13.62	0.00
-125.97	13.59	1.55	-126.92	18.59	0.13	-126.13	13.15	0.33	-125.34	12.56	0.00
-122.96	13.25	1.39	-123.92	17.71	-0.57	-123.12	13.53	0.89	-122.33	12.38	0.00
-119.97	12.32	-0.82	-120.92	17.84	-1.72	-120.13	14.56	0.64	-119.34	13.66	0.00
-116.97	12.73	0.96	-117.92	17.76	-0.43	-117.13	13.01	0.46	-116.34	12.29	0.00
-113.97	13.23	-0.65	-114.92	17.84	-2.46	-114.13	13.07	-1.59	-113.34	14.40	0.00
-110.97	13.94	1.58	-111.92	18.91	0.13	-111.13	13.76	0.62	-110.34	12.88	0.00
-107.96	12.32	-2.15	-108.92	17.97	-2.92	-108.12	13.53	-1.72	-107.33	14.99	0.00
-104.97	12.99	0.49	-105.92	17.52	-1.40	-105.13	13.93	0.65	-104.34	13.02	0.00
-101.97	13.40	0.21	-102.92	17.68	-1.93	-102.13	13.21	-0.76	-101.34	13.71	0.00
-98.97	13.72	0.99	-99.92	18.20	-0.95	-99.13	13.47	-0.04	-98.34	13.25	0.00
-95.98	12.86	-0.24	-96.92	18.15	-1.37	-96.13	13.61	-0.27	-95.34	13.62	0.00
-92.96	12.84	0.20	-93.92	18.57	-0.49	-93.12	13.30	-0.12	-92.33	13.16	0.00
-89.98	13.29	0.29	-90.92	18.54	-0.88	-90.13	13.64	-0.14	-89.34	13.52	0.00
-86.97	12.77	-0.69	-87.92	18.83	-1.05	-87.13	14.44	0.20	-86.34	13.98	0.00
-83.97	14.26	-0.03	-84.92	18.25	-2.46	-84.13	13.24	-1.83	-83.34	14.81	0.00
-80.98	13.33	-0.04	-81.92	18.75	-1.04	-81.13	13.47	-0.68	-80.34	13.89	0.00
-77.96	14.22	1.31	-78.92	18.85	-0.48	-78.12	12.76	-0.93	-77.33	13.43	0.00
-74.98	13.81	-0.90	-75.92	19.69	-1.44	-75.13	13.81	-1.68	-74.34	15.23	0.00
-71.97	13.38	0.60	-72.92	19.04	-0.16	-72.13	13.76	0.20	-71.34	13.30	0.00
-68.98	12.95	-0.65	-69.92	18.51	-1.51	-69.13	13.90	-0.48	-68.34	14.12	0.00
-65.97	13.96	1.05	-66.92	18.64	-0.69	-66.13	14.39	0.70	-65.34	13.43	0.00
-62.96	13.36	-2.04	-63.92	19.32	-2.50	-63.12	12.64	-3.54	-62.33	15.92	0.00
-59.97	13.03	-0.75	-60.92	19.69	-0.51	-60.13	13.38	-1.18	-59.34	14.30	0.00
-56.97	14.26	0.11	-57.92	20.30	-0.27	-57.13	13.41	-1.52	-56.34	14.67	0.00
-53.98	13.33	0.92	-54.92	19.35	0.52	-54.13	13.73	0.54	-53.34	12.93	0.00
-50.97	12.88	-0.12	-51.92	20.19	0.77	-51.13	14.99	1.21	-50.34	13.52	0.00
-47.96	13.59	-0.52	-48.92	19.32	-1.21	-48.12	13.13	-1.76	-47.33	14.63	0.00
-44.97	12.60	0.46	-45.92	20.01	1.45	-45.13	14.24	1.32	-44.34	12.66	0.00
-41.97	13.29	-1.00	-42.92	19.67	-1.04	-42.13	14.70	-0.37	-41.34	14.81	0.00
-38.97	13.44	-0.80	-39.92	19.04	-1.62	-39.13	13.38	-1.64	-38.34	14.76	0.00
-35.97	13.79	1.01	-36.92	19.67	0.47	-36.13	14.27	0.71	-35.34	13.30	0.00
-32.96	14.31	0.99	-33.92	18.91	-0.83	-33.12	14.10	-0.00	-32.33	13.84	0.00
-29.97	12.47	-1.22	-30.92	18.85	-1.26	-30.13	14.04	-0.43	-29.34	14.21	0.00
-26.98	13.42	-0.09	-27.92	20.35	0.42	-27.13	13.41	-0.88	-26.34	14.03	0.00
-23.97	13.68	-0.20	-24.92	19.95	-0.35	-24.13	14.88	0.22	-23.34	14.40	0.00
-20.97	13.49	-0.29	-21.92	20.35	0.15	-21.13	13.99	-0.57	-20.34	14.30	0.00
-17.96	13.79	0.24	-18.92	19.85	-0.12	-18.12	14.04	-0.29	-17.33	14.07	0.00
-14.98	12.26	-0.70	-15.93	19.74	0.36	-15.14	13.53	-0.21	-14.35	13.48	0.00
-11.98	13.31	0.63	-12.93	20.27	1.17	-12.14	14.56	1.10	-11.35	13.20	0.00
-8.98	12.37	-0.45	-9.93	18.85	-0.39	-9.13	15.05	1.45	-8.34	13.34	0.00
-5.98	14.35	1.94	-6.93	21.59	2.76	-6.14	14.59	1.40	-5.35	12.93	0.00
5.10	37.36	17.51	4.15	59.16	32.89	4.94	30.38	9.75	5.73	20.37	0.00
8.08	46.54	27.45	7.14	67.45	41.94	7.93	42.69	22.82	8.72	19.61	0.00
11.08	40.02	20.98	10.14	63.20	37.74	10.93	46.91	27.09	11.71	19.56	0.00
14.08	40.34	21.53	13.14	64.01	38.78	13.93	48.36	28.77	14.71	19.33	0.00
17.08	41.57	21.58	16.14	65.37	38.96	16.93	47.92	27.15	17.71	20.51	0.00
20.08	42.93	23.98	19.14	63.62	38.25	19.93	48.22	28.49	20.72	19.47	0.00
23.09	42.53	23.34	22.14	59.92	34.31	22.93	47.04	27.07	23.72	19.71	0.00
26.08	42.78	24.25	25.14	59.63	34.68	25.92	46.31	27.00	26.71	19.05	0.00
29.09	40.61	24.28	28.14	54.78	32.03	28.93	44.74	27.63	29.71	16.85	0.00
32.08	39.99	21.51	31.14	54.51	29.61	31.93	42.46	23.20	32.71	19.00	0.00
35.08	38.85	21.07	34.14	51.01	26.81	34.93	41.87	23.31	35.71	18.30	0.00
38.08	37.53	19.85	37.14	51.10	27.00	37.93	39.55	21.09	38.72	18.20	0.00
41.08	36.25	18.29	40.14	48.14	23.76	40.92	40.04	21.30	41.71	18.48	0.00
44.08	35.75	16.99	43.14	47.72	22.54	43.92	37.61	18.07	44.72	19.28	0.00
47.08	34.77	16.95	46.14	46.82	22.58	46.93	37.90	19.30	47.71	18.34	0.00
50.09	35.68	17.48	49.14	46.02	21.40	49.93	37.07	18.09	50.72	18.72	0.00
53.08	34.48	15.86	52.14	45.54	20.50	52.93	36.68	17.28	53.72	19.14	0.00
56.09	33.79	15.03	55.14	45.99	20.81	55.93	35.53	15.99	56.72	19.28	0.00
59.09	32.96	14.86	58.14	44.39	19.87	58.93	35.76	16.88	59.72	18.62	0.00
62.09	33.81	16.13	61.14	43.59	19.49	61.93	34.14	15.68	62.72	18.20	0.00
65.09	32.84	14.27	64.14	44.27	19.28	64.93	34.64	15.29	65.72	19.09	0.00
68.09	31.99	14.82	67.14	43.30	19.71	67.93	34.04	16.09	68.72	17.69	0.00
71.09	31.05	13.56	70.14	43.65	19.74	70.93	34.71	16.44	71.72	18.01	0.00
74.09	32.58	14.57	73.14	42.01	17.58	73.93	32.00	13.21	74.72	18.53	0.00
77.09	31.40	11.84	76.14	42.95	16.97	76.93	31.72	11.38	77.72	20.08	0.00
80.09	30.18	10.19	79.14	44.24	17.83	79.93	33.07	12.30	80.72	20.51	0.00
83.09	30.60	10.66	82.14	42.95	16.59	82.93	32.44	11.72	83.72	20.46	0.00
86.09	30.46	11.84	85.14	42.56	17.52	85.93	32.47	13.07	86.72	19.14	0.00
89.09	30.95	11.81	88.14	43.42	17.86	88.93	33.38	13.46	89.72	19.66	0.00
92.09	30.97	13.52	91.14	41.34	17.47	91.93	32.09	13.86	92.72	17.97	0.00
95.09	31.02	12.26	94.14	42.39	17.21	94.93	32.41	12.87	95.72	19.28	0.00
98.09	30.83	12.73	97.14	42.07	17.55	97.93	32.25	13.37	98.72	18.62	0.00
101.09	30.41	11.18	100.14	40.93	15.28	100.93	32.00	11.99	101.72	19.75	0.00
104.09	30.58	11.77	103.14	41.40	16.17	103.93	31.72	12.13	104.72	19.33	0.00
107.09	30.34	12.42	106.14	40.55	16.21	106.93	31.47	12.77	107.72	18.44	0.00
110.09	29.62	11.28	109.14	41.02	16.26	109.93	31.84	12.72	110.73	18.86	0.00
113.09	29.13	11.07	112.14	40.76	16.28	112.93	31.69	12.85	113.72	18.58	0.00
116.09	28.92	9.50	115.14	41.05	15.21	115.93	30.72	10.52	116.72	19.94	0.00
119.09	29.59	10.50	118.14	41.69	16.18	118.93	30.84	10.97	119.72	19.61	0.00
122.09	28.66	9.24	121.14	41.16	15.32	121.93	30.53	10.33	122.72	19.94	0.00
125.09	29.06	10.44	124.14	41.46	16.42	124.93	30.91	11.51	125.72	19.14	0.00
128.09	29.69	8.75	127.14	41.16	13.80	127.93	30.72	9.00	128.72	21.46	0.00
131.09	29.45	10.78	130.14	40.38	15.29	130.93	29.60	10.15	131.72	19.19	0.00
134.09	28.96	9.35	133.14	39.89	13.86	133.93	31.22	10.83	134.72	20.13	0.00
137.09	29.03	9.51	136.14	39.25	13.31	136.93	30.41	10.11	137.72	20.04	0.00
140.09	29.01	9.45	139.14	41.22	15.24	139.93	30.56	10.22	140.72	20.08	0.00
143.09	28.11	8.83	142.14	40.26	14.56	142.93	29.82	9.76	143.72	19.80	0.00
146.09	28.45	8.98	145.14	39.45	13.56	145.93	31.37	11.12	146.72	19.99	0.00
149.09	29.22	10.88	148.14	39.28	14.52	148.93	30.41	11.29	149.72	18.86	0.00
152.09	29.01	8.17	151.14	40.55	13.29	151.93	29.17	7.55	152.72	21.36	0.00
155.09	29.31	8.23	154.14	40.93	13.43	154.93	30.07	8.21	155.72	21.60	0.00
158.09	28.29	7.73	157.14	39.69	12.71	157.93	29.32	7.98	158.73	21.08	0.00
161.09	28.73	8.55	160.14	39.45	12.85	160.93	29.79	8.83	161.72	20.70	0.00
164.09	27.87	7.17	163.14	40.38	13.26	163.93	29.82	8.34	164.72	21.22	0.00
167.09	28.08	8.80	166.14	39.40	13.70	166.93	29.29	9.23	167.72	19.80	0.00
170.09	27.80	8.71	169.14	40.35	14.84	169.93	29.66	9.79	170.72	19.61	0.00
173.09	27.94	6.57	172.14	39.95	12.16	172.93	30.03	7.88	173.73	21.89	0.00
176.09	27.99	9.13	175.14	39.71	14.43	175.93	29.35	9.71	176.72	19.38	0.00
179.09	29.17	8.14	178.14	38.94	11.49	178.93	30.47	8.66	179.72	21.55	0.00
182.09	27.64	6.99	181.14	39.14	12.07	181.93	30.38	8.95	182.72	21.17	0.00
185.09	28.57	8.91	184.14	39.57	13.49	184.93	28.27	7.83	185.72	20.18	0.00
188.09	28.41	8.04	187.14	39.43	12.64	187.93	29.63	8.48	188.73	20.89	0.00
191.09	28.06	7.69	190.14	39.37	12.58	190.93	28.98	7.83	191.72	20.89	0.00
194.09	28.73	8.12	193.14	38.99	11.96	193.93	30.13	8.74	194.72	21.13	0.00
197.09	27.97	7.03	196.14	39.14	11.78	196.93	29.79	8.07	197.73	21.46	0.00
200.09	27.90	6.72	199.14	38.88	11.28	199.93	29.14	7.18	200.72	21.70	0.00
203.09	29.08	8.52	202.14	38.82	11.84	202.93	28.21	6.87	203.73	21.08	0.00
206.09	28.83	9.08	205.14	39.66	13.49	205.93	29.04	8.51	206.72	20.27	0.00
209.09	28.66	8.58	208.14	39.25	12.75	208.93	28.77	7.91	209.72	20.60	0.00
212.09	28.34	7.26	211.14	39.60	12.10	211.93	28.98	7.12	212.73	21.60	0.00
215.09	27.99	6.05	214.14	38.50	10.14	214.93	29.63	6.91	215.72	22.46	0.00
218.09	28.34	7.97	217.14	38.39	11.60	217.93	29.76	8.61	218.72	20.89	0.00
221.09	27.48	6.25	220.14	39.63	11.98	220.93	29.76	7.75	221.72	21.75	0.00
224.09	27.50	6.27	223.14	38.13	10.48	223.93	28.74	6.73	224.73	21.75	0.00
227.09	28.06	7.07	226.14	39.54	12.13	226.93	30.03	8.26	227.72	21.51	0.00
230.09	27.34	5.69	229.14	38.88	10.81	229.93	29.32	6.89	230.72	22.17	0.00
233.09	28.29	6.30	232.14	38.56	10.15	232.93	28.64	5.87	233.72	22.51	0.00
236.09	28.13	6.81	235.14	37.53	9.79	235.93	29.94	7.84	236.72	21.84	0.00
239.09	27.80	5.71	238.14	38.59	10.08	238.93	30.00	7.13	239.72	22.61	0.00
242.09	27.92	6.31	241.14	38.82	10.79	241.93	29.88	7.49	242.72	22.13	0.00
245.09	28.64	6.36	244.14	39.34	10.64	244.93	30.53	7.47	245.72	22.80	0.00
248.09	28.55	7.47	247.14	38.48	10.98	247.93	29.26	7.40	248.73	21.60	0.00
251.09	28.48	7.92	250.14	38.07	11.09	250.93	29.48	8.14	251.73	21.08	0.00
254.09	28.20	6.35	253.14	39.43	11.16	253.93	29.66	7.03	254.73	22.37	0.00
257.09	29.17	7.94	256.14	39.60	11.95	256.93	28.77	6.76	257.72	21.75	0.00
260.09	29.08	7.23	259.14	38.71	10.44	259.93	29.54	6.91	260.72	22.37	0.00
263.09	28.50	6.89	262.14	38.79	10.76	262.93	28.95	6.56	263.73	22.13	0.00
266.09	28.13	8.71	265.14	38.91	13.07	265.93	30.00	9.80	266.72	19.94	0.00
269.09	27.67	6.87	268.14	37.90	10.68	268.93	30.28	8.70	269.72	21.32	0.00
272.09	28.69	7.46	271.14	38.68	11.03	271.93	29.26	7.25	272.73	21.75	0.00
275.09	27.92	5.21	274.14	38.50	9.37	274.93	31.25	7.76	275.73	23.23	0.00
278.09	28.24	7.35	277.14	37.87	10.56	277.93	30.22	8.55	278.72	21.41	0.00
281.09	27.78	5.69	280.14	38.16	9.65	280.93	29.82	6.95	281.73	22.61	0.00
284.09	28.55	4.88	283.14	38.19	8.10	283.93	30.63	6.18	284.73	24.19	0.00
287.09	28.66	5.37	286.14	39.40	9.69	286.93	29.51	5.44	287.72	23.81	0.00
290.09	29.01	7.78	289.14	39.08	11.43	289.93	29.88	7.87	290.73	21.75	0.00
293.09	29.45	7.51	292.14	39.31	10.95	292.93	28.74	6.02	293.73	22.46	0.00
296.09	28.69	7.13	295.14	39.17	11.19	295.93	29.23	6.89	296.72	22.08	0.00
299.09	29.22	7.18	298.14	38.19	9.73	298.93	29.48	6.66	299.72	22.56	0.00
302.09	28.76	5.62	301.14	37.56	8.00	301.93	29.38	5.46	302.72	23.66	0.00
305.09	28.94	7.24	304.14	38.05	9.93	304.93	28.89	6.41	305.72	22.22	0.00
308.09	28.87	6.78	307.14	37.76	9.25	307.93	30.94	8.07	308.73	22.61	0.00
311.09	28.24	5.15	310.14	38.02	8.51	310.93	30.47	6.60	311.73	23.61	0.00
314.09	29.43	6.34	313.14	39.22	9.71	313.93	28.40	4.53	314.73	23.61	0.00
317.09	28.20	4.96	316.14	39.11	9.45	316.93	29.82	5.80	317.72	23.76	0.00
320.09	28.80	5.03	319.14	37.90	7.71	319.93	29.48	4.93	320.73	24.29	0.00
323.09	29.10	5.62	322.14	38.19	8.29	322.93	31.00	6.74	323.73	24.00	0.00
326.09	29.08	5.55	325.14	38.56	8.61	325.93	30.47	6.16	326.73	24.05	0.00
329.09	29.13	5.94	328.14	38.79	9.18	328.93	30.13	6.16	329.73	23.71	0.00
332.09	28.66	5.18	331.14	37.85	7.95	331.93	31.00	6.74	332.73	24.00	0.00
335.09	29.64	6.84	334.14	39.54	10.32	334.93	29.72	6.14	335.72	23.32	0.00
338.09	29.13	5.75	337.14	39.37	9.57	337.93	29.79	5.63	338.73	23.90	0.00
341.09	29.90	5.84	340.14	38.65	8.17	340.93	29.29	4.45	341.73	24.58	0.00
344.09	29.31	5.06	343.14	37.76	7.09	343.93	29.14	4.11	344.72	24.77	0.00
347.09	29.10	4.41	346.14	38.73	7.62	346.93	29.14	3.67	347.72	25.21	0.00
350.09	29.31	7.56	349.14	39.02	10.85	349.93	29.26	6.73	350.73	22.27	0.00
353.09	29.41	5.55	352.14	39.97	9.69	352.93	30.59	5.95	353.73	24.38	0.00
356.09	28.80	5.13	355.14	38.62	8.53	355.93	30.13	5.68	356.73	24.19	0.00
359.09	28.78	4.72	358.14	38.42	7.94	358.93	31.44	6.60	359.73	24.58	0.00
362.09	29.27	5.21	361.14	39.05	8.57	361.93	30.16	5.32	362.72	24.58	0.00
365.09	29.29	6.34	364.14	38.53	9.16	364.93	31.40	7.67	365.72	23.47	0.00
368.09	29.50	6.46	367.14	38.13	8.67	367.93	31.15	7.33	368.73	23.56	0.00
371.09	29.15	4.27	370.14	38.73	7.43	370.93	30.75	5.09	371.72	25.40	0.00
374.09	29.62	6.09	373.14	39.86	9.91	373.93	31.25	6.94	374.72	24.05	0.00
377.09	29.66	6.23	376.14	38.59	8.74	376.93	31.97	7.76	377.72	23.95	0.00
380.09	29.97	5.96	379.14	39.48	9.05	379.93	29.91	5.12	380.73	24.53	0.00
383.09	28.80	4.94	382.14	39.97	9.69	382.93	32.19	7.55	383.72	24.38	0.00
386.09	29.83	5.53	385.14	38.22	7.50	385.93	31.03	5.95	386.72	24.82	0.00
389.09	30.22	5.44	388.14	39.31	8.11	388.93	31.28	5.72	389.72	25.30	0.00
392.09	29.80	5.40	391.14	38.56	7.74	391.93	30.50	5.32	392.73	24.92	0.00
395.09	29.15	4.46	394.14	39.74	8.63	394.93	30.59	5.12	395.73	25.21	0.00
398.09	30.15	6.24	397.14	38.94	8.61	397.93	31.84	7.15	398.72	24.43	0.00
401.09	29.69	5.54	400.14	39.28	8.71	400.93	30.47	5.54	401.72	24.67	0.00
404.09	29.45	5.44	403.14	40.09	9.66	403.93	31.03	6.24	404.72	24.53	0.00
407.09	29.64	4.91	406.14	39.25	8.10	406.93	30.13	4.62	407.72	25.25	0.00
410.09	30.27	4.61	409.14	39.28	7.20	409.93	31.31	4.87	410.73	26.18	0.00
413.09	30.76	3.83	412.14	40.06	6.71	412.93	30.50	2.79	413.72	27.45	0.00
416.09	29.69	4.13	415.14	38.65	6.67	415.93	31.25	4.91	416.73	26.08	0.00
419.09	29.38	3.58	418.14	39.83	7.61	418.93	30.28	3.70	419.73	26.32	0.00
422.09	29.78	5.24	421.14	40.03	9.07	421.93	30.66	5.34	422.72	25.06	0.00
425.09	31.12	6.39	424.14	38.88	7.73	424.93	31.19	5.68	425.73	25.25	0.00
428.09	30.13	5.44	427.14	39.48	8.37	427.93	32.91	7.44	428.72	25.21	0.00
431.09	30.53	5.75	430.14	38.50	7.30	430.93	30.03	4.47	431.73	25.30	0.00
434.09	30.79	7.22	433.14	39.60	9.61	433.93	31.31	6.96	434.73	24.09	0.00
437.09	30.25	4.25	436.14	39.57	7.15	436.93	32.41	5.63	437.73	26.52	0.00
440.09	30.69	6.87	439.14	40.58	10.34	439.93	31.84	7.24	440.73	24.34	0.00
443.09	29.76	6.23	442.14	39.20	9.25	442.93	31.34	7.03	443.72	24.05	0.00
446.09	30.69	5.71	445.14	39.40	8.00	445.93	31.56	5.80	446.73	25.50	0.00
449.09	31.05	6.32	448.14	39.05	7.90	448.93	31.03	5.52	449.72	25.25	0.00
452.09	30.44	4.10	451.14	38.91	6.15	451.93	31.94	4.82	452.72	26.86	0.00
455.09	30.51	4.90	454.14	41.16	9.13	454.93	31.03	4.64	455.72	26.13	0.00
458.09	31.07	7.59	457.14	39.17	9.27	457.93	32.94	8.68	458.73	24.00	0.00
461.09	30.65	5.28	460.14	39.74	7.95	460.93	32.09	5.94	461.73	25.89	0.00
464.09	30.74	4.89	463.14	41.31	9.04	463.93	31.34	4.71	464.73	26.37	0.00
467.09	30.93	5.56	466.14	39.20	7.41	466.93	31.90	5.75	467.72	25.89	0.00
470.09	31.07	6.38	469.14	38.76	7.65	469.93	31.72	6.25	470.73	25.21	0.00
473.09	29.80	4.82	472.14	40.73	9.33	472.93	31.15	5.39	473.72	25.50	0.00
476.09	30.76	4.47	475.14	38.85	6.14	475.93	31.56	4.49	476.72	26.81	0.00
479.09	31.23	5.28	478.14	40.50	8.13	478.93	32.63	5.90	479.73	26.47	0.00
482.09	30.90	5.92	481.14	39.71	8.31	481.93	33.38	7.62	482.72	25.50	0.00
485.09	31.00	5.24	484.14	40.58	8.40	484.93	33.35	6.81	485.72	26.28	0.00
488.09	31.75	7.02	487.14	39.89	8.74	487.93	32.31	6.80	488.73	25.25	0.00
491.09	30.46	3.73	490.14	39.25	6.10	490.93	32.44	4.93	491.72	27.25	0.00
494.09	30.88	5.81	493.14	39.31	7.82	493.93	31.72	5.87	494.73	25.59	0.00
497.09	31.61	6.29	496.14	40.18	8.44	496.93	33.00	6.90	497.72	25.84	0.00
500.09	30.60	4.80	499.14	40.38	8.16	499.93	32.09	5.51	500.73	26.32	0.00
503.09	31.12	4.24	502.14	40.64	7.34	502.93	32.66	5.00	503.73	27.40	0.00
506.09	31.44	3.78	505.14	39.28	5.20	505.93	31.81	3.37	506.72	28.18	0.00
509.09	31.35	4.52	508.14	41.05	7.80	508.93	33.32	5.71	509.73	27.35	0.00
512.09	31.07	4.44	511.14	41.02	7.97	511.93	31.72	4.31	512.73	27.15	0.00
515.09	31.21	5.16	514.14	40.18	7.71	514.93	32.25	5.42	515.73	26.57	0.00
518.09	31.14	4.55	517.14	40.26	7.25	517.93	32.69	5.32	518.72	27.11	0.00
521.09	32.20	6.69	520.14	41.08	9.15	520.93	33.03	6.74	521.73	26.03	0.00
524.09	30.90	3.97	523.14	40.79	7.44	523.93	32.97	5.26	524.73	27.45	0.00
527.09	30.93	4.44	526.14	38.76	5.85	526.93	32.06	4.79	527.73	27.01	0.00
530.09	31.92	3.91	529.14	40.58	6.15	529.93	33.38	4.59	530.73	28.53	0.00
533.09	31.94	4.91	532.14	40.38	6.93	532.93	31.97	4.16	533.73	27.55	0.00
536.09	31.99	5.50	535.14	39.97	7.06	535.93	31.97	4.70	536.73	27.01	0.00
539.09	31.63	4.90	538.14	40.24	7.09	538.93	32.91	5.40	539.73	27.25	0.00
542.09	31.02	3.65	541.14	39.89	6.10	541.93	33.25	5.10	542.72	27.89	0.00
545.09	32.58	5.41	544.14	41.60	8.01	544.93	34.55	6.60	545.72	27.69	0.00
548.09	31.92	5.43	547.14	40.29	7.38	547.93	32.19	4.92	548.73	27.01	0.00
551.09	31.77	4.60	550.14	40.64	7.05	550.93	32.72	4.77	551.72	27.69	0.00
554.09	32.03	4.56	553.14	41.08	7.19	553.93	33.03	4.78	554.72	27.99	0.00
557.09	31.66	4.39	556.14	41.43	7.74	556.93	34.33	6.28	557.72	27.79	0.00
560.09	32.15	5.56	559.14	40.00	6.99	559.93	33.51	6.14	560.73	27.11	0.00
563.09	33.15	7.54	562.14	40.99	8.96	562.93	32.41	6.02	563.73	26.13	0.00
566.09	31.68	3.52	565.14	41.89	7.31	565.93	32.69	3.75	566.73	28.68	0.00
569.09	31.35	4.81	568.14	41.48	8.52	568.93	33.19	5.87	569.73	27.06	0.00
572.09	32.53	4.72	571.14	41.78	7.55	571.93	34.55	5.96	572.73	28.33	0.00
575.09	32.27	5.68	574.14	40.99	7.98	574.93	33.22	5.85	575.73	27.11	0.00
578.09	32.15	4.24	577.14	41.37	7.04	577.93	32.69	4.00	578.72	28.43	0.00
581.09	32.58	5.60	580.14	41.31	7.91	580.93	32.78	5.02	581.72	27.50	0.00
584.09	31.63	4.02	583.14	40.38	6.35	583.93	33.79	5.40	584.72	28.13	0.00
587.09	31.92	3.07	586.14	41.16	5.89	586.93	32.91	3.28	587.73	29.37	0.00
590.09	32.65	5.33	589.14	41.57	7.83	589.93	34.90	6.80	590.72	27.84	0.00
593.09	32.34	4.63	592.14	41.02	6.89	592.93	33.57	5.08	593.72	28.23	0.00
596.09	32.96	5.49	595.14	41.16	7.27	595.93	34.93	6.68	596.72	27.99	0.00
599.09	32.86	5.10	598.14	42.21	8.03	598.93	33.70	5.16	599.73	28.28	0.00
602.09	31.99	3.64	601.14	40.87	6.10	601.93	33.47	4.34	602.72	28.87	0.00
622.09	35.63	-1.95	621.15	51.19	7.19	621.94	41.38	3.02	622.72	38.10	0.00
625.07	32.03	-3.04	624.13	45.04	3.55	624.92	36.33	0.48	625.70	35.59	0.00
628.10	30.29	-4.93	627.13	41.80	0.16	627.92	32.12	-3.88	628.73	35.74	0.00
631.08	27.67	-6.94	630.13	41.11	0.08	630.92	31.47	-3.92	631.71	35.13	0.00
634.08	26.44	-6.65	633.14	41.57	2.06	633.92	30.19	-3.68	634.71	33.61	0.00
637.08	25.78	-7.67	636.13	39.51	-0.36	636.92	28.61	-5.62	637.71	33.97	0.00
640.08	25.53	-8.17	639.13	38.33	-1.79	639.92	28.58	-5.90	640.71	34.22	0.00
643.10	25.14	-6.39	642.13	38.45	0.50	642.92	28.27	-4.04	643.73	32.05	0.00
646.08	25.25	-7.64	645.13	38.33	-0.98	645.92	28.37	-5.30	646.71	33.41	0.00
649.09	25.60	-8.25	648.14	39.51	-0.76	648.93	28.12	-6.51	649.71	34.37	0.00
652.08	25.23	-8.22	651.13	39.48	-0.39	651.92	27.87	-6.36	652.71	33.97	0.00
655.08	25.64	-7.15	654.13	38.82	-0.39	654.92	29.45	-4.12	655.71	33.31	0.00
658.10	27.14	-4.65	657.13	39.74	1.53	657.92	28.03	-4.54	658.73	32.31	0.00
661.08	25.99	-6.80	660.13	38.42	-0.79	660.92	28.31	-5.26	661.71	33.31	0.00
664.08	26.79	-5.70	663.14	40.15	1.24	663.92	28.83	-4.44	664.71	33.01	0.00
667.08	26.63	-5.10	666.13	39.34	1.19	666.92	30.19	-2.32	667.71	32.25	0.00
670.08	25.34	-7.85	669.13	40.61	1.00	669.92	29.01	-4.96	670.71	33.71	0.00
673.10	27.64	-4.55	672.13	40.18	1.57	672.92	29.38	-3.59	673.73	32.71	0.00
676.08	27.16	-3.82	675.13	39.43	2.03	675.92	29.17	-2.59	676.71	31.50	0.00
679.08	28.27	-3.36	678.14	40.24	2.19	678.92	30.72	-1.69	679.71	32.15	0.00
682.08	28.27	-3.46	681.13	40.50	2.35	681.92	30.75	-1.76	682.71	32.25	0.00
685.08	27.23	-5.31	684.13	39.48	0.52	684.92	30.35	-2.97	685.70	33.06	0.00
688.10	28.38	-2.90	687.13	40.26	2.56	687.92	31.56	-0.50	688.73	31.80	0.00
691.08	28.13	-4.86	690.13	40.38	0.97	690.92	31.59	-2.18	691.71	33.51	0.00
694.08	27.62	-5.62	693.14	42.42	2.76	693.92	29.88	-4.14	694.71	33.76	0.00
697.08	27.48	-5.31	696.13	40.29	1.08	696.92	31.84	-1.73	697.71	33.31	0.00
700.08	27.83	-5.72	699.13	40.38	0.41	699.92	31.09	-3.24	700.71	34.07	0.00
703.10	28.94	-2.90	702.13	39.48	1.22	702.92	31.12	-1.50	703.73	32.36	0.00
706.08	28.69	-3.55	705.13	40.67	2.01	705.92	31.75	-1.27	706.71	32.76	0.00
709.08	27.62	-4.92	708.14	41.63	2.67	708.92	32.34	-0.98	709.71	33.06	0.00
712.08	28.48	-4.56	711.13	40.96	1.50	711.92	33.57	-0.25	712.71	33.56	0.00
715.08	28.50	-6.06	714.13	42.30	1.32	714.92	31.69	-3.65	715.71	35.08	0.00
718.10	29.03	-2.91	717.13	41.19	2.83	717.92	32.09	-0.63	718.73	32.46	0.00
721.08	29.20	-2.84	720.13	41.11	2.65	720.92	32.59	-0.23	721.71	32.56	0.00
724.09	29.10	-3.34	723.14	42.77	3.91	723.93	31.72	-1.50	724.71	32.96	0.00
727.08	29.76	-4.85	726.13	42.16	1.13	726.92	32.50	-2.89	727.71	35.13	0.00
730.08	29.62	-3.88	729.13	42.77	2.85	729.92	30.28	-4.00	730.71	34.02	0.00
733.10	30.13	-4.89	732.13	43.86	2.42	732.92	32.37	-3.43	733.73	35.54	0.00
736.08	29.36	-4.44	735.13	41.57	1.35	735.92	33.10	-1.48	736.71	34.32	0.00
739.09	29.73	-3.51	738.14	43.06	3.40	738.93	31.84	-2.18	739.72	33.76	0.00
742.07	29.31	-4.44	741.13	42.24	2.07	741.92	32.75	-1.78	742.70	34.27	0.00
745.08	30.06	-3.99	744.13	43.06	2.59	744.92	32.88	-1.95	745.71	34.57	0.00
748.10	28.99	-5.72	747.13	42.83	1.70	747.92	33.29	-2.20	748.73	35.23	0.00
751.08	30.55	-3.10	750.13	42.04	1.97	750.92	34.52	0.09	751.71	34.17	0.00
754.08	30.37	-1.72	753.14	43.65	5.14	753.92	32.34	-0.53	754.71	32.61	0.00
757.08	30.53	-2.21	756.13	42.68	3.52	756.92	33.57	0.05	757.71	33.26	0.00
760.08	32.32	-1.33	759.13	42.42	2.35	759.92	33.63	-0.80	760.71	34.17	0.00
763.09	30.13	-5.04	762.13	42.83	1.24	762.92	33.54	-2.41	763.72	35.69	0.00
766.07	30.41	-2.88	765.13	42.54	2.83	765.92	33.47	-0.60	766.70	33.81	0.00
769.09	30.86	-2.69	768.14	45.36	5.39	768.93	33.51	-0.82	769.72	34.07	0.00
772.08	30.39	-3.82	771.13	43.12	2.49	771.92	32.66	-2.33	772.71	34.73	0.00
775.07	30.88	-2.52	774.13	42.51	2.69	774.92	32.81	-1.37	775.70	33.92	0.00
778.10	31.19	-2.91	777.13	42.97	2.45	777.92	33.32	-1.56	778.73	34.62	0.00
781.08	30.11	-4.04	780.13	43.42	2.85	780.92	33.63	-1.30	781.70	34.67	0.00
784.08	30.51	-3.49	783.14	44.42	4.00	783.92	32.59	-2.19	784.71	34.52	0.00
787.07	29.48	-7.02	786.13	43.27	0.35	786.91	33.85	-3.43	787.70	37.02	0.00
790.07	30.60	-4.78	789.13	41.66	-0.14	789.92	33.92	-2.24	790.70	35.90	0.00
793.10	31.16	-4.06	792.13	43.77	2.13	792.92	32.85	-3.15	793.73	35.74	0.00
796.08	31.19	-1.35	795.13	44.24	5.28	795.92	33.70	0.38	796.71	33.06	0.00
799.08	30.72	-4.50	798.14	43.86	2.22	798.92	33.98	-2.02	799.71	35.74	0.00
802.08	31.68	-1.61	801.13	43.21	3.50	801.92	33.41	-0.66	802.71	33.81	0.00
805.07	31.14	-5.16	804.13	43.59	0.87	804.92	34.01	-3.07	805.70	36.82	0.00
808.10	31.35	-2.45	807.13	44.56	4.34	807.92	34.01	-0.57	808.73	34.32	0.00
811.08	30.90	-0.78	810.13	43.86	5.76	810.92	33.70	1.24	811.71	32.20	0.00
814.08	31.19	-1.90	813.14	45.13	5.62	813.92	34.71	0.84	814.71	33.61	0.00
817.08	31.56	-4.84	816.13	43.09	0.27	816.92	34.23	-2.95	817.71	36.92	0.00
820.08	31.40	-2.60	819.13	43.97	3.55	819.92	34.58	-0.20	820.71	34.52	0.00
823.10	31.19	-3.78	822.13	45.07	3.68	822.92	34.99	-0.76	823.73	35.49	0.00
826.07	32.18	-0.91	825.13	43.65	4.14	825.92	35.73	1.86	826.71	33.61	0.00
829.08	32.03	-5.81	828.14	46.05	1.79	828.93	34.64	-3.98	829.71	38.36	0.00
832.08	32.55	-1.86	831.13	44.42	3.59	831.92	34.30	-0.89	832.71	34.93	0.00
835.07	32.11	-2.60	834.13	43.21	2.08	834.92	34.55	-0.94	835.70	35.23	0.00
838.10	30.55	-4.21	837.13	44.06	2.88	837.92	35.12	-0.42	838.73	35.28	0.00
841.07	31.68	-3.29	840.13	44.89	3.50	840.92	35.15	-0.60	841.70	35.49	0.00
844.08	32.06	-4.44	843.14	45.54	2.62	843.93	35.28	-2.00	844.71	37.02	0.00
847.07	31.37	-1.32	846.13	43.83	4.72	846.92	34.61	1.14	847.70	33.21	0.00
850.07	31.70	-3.83	849.13	44.48	2.53	849.92	34.71	-1.60	850.70	36.05	0.00
853.10	31.85	-3.47	852.13	44.06	2.32	852.92	34.99	-1.11	853.73	35.84	0.00
856.07	31.63	-5.23	855.13	43.21	-0.07	855.92	36.52	-1.12	856.70	37.38	0.00
859.08	32.70	-4.31	858.14	44.80	1.37	858.93	35.57	-2.22	859.71	37.53	0.00
862.07	32.72	-1.99	861.13	45.13	4.00	861.92	36.17	0.68	862.70	35.23	0.00
865.08	31.82	-3.15	864.13	44.53	3.14	864.92	34.83	-0.92	865.71	35.49	0.00
868.10	32.41	-3.02	867.13	44.42	2.57	867.92	34.87	-1.34	868.73	35.95	0.00
871.07	32.53	-4.12	870.13	44.42	1.35	870.92	34.87	-2.56	871.70	37.17	0.00
874.08	32.74	-4.58	873.14	45.01	1.27	873.92	34.68	-3.42	874.71	37.84	0.00
877.07	32.81	-2.67	876.13	45.10	3.20	876.92	36.24	-0.02	877.70	36.00	0.00
880.07	32.32	-2.65	879.13	45.30	3.91	879.92	34.80	-0.95	880.70	35.49	0.00
883.10	34.00	-2.24	882.13	44.98	2.32	882.92	35.50	-1.52	883.73	36.76	0.00
886.07	31.56	-4.38	885.13	45.30	2.94	885.92	35.73	-0.99	886.70	36.46	0.00
889.08	32.72	-2.91	888.14	46.85	4.80	888.92	36.40	-0.01	889.71	36.15	0.00
892.08	32.32	-4.28	891.13	44.03	1.01	891.92	35.79	-1.59	892.70	37.12	0.00
895.08	32.70	-3.49	894.13	46.11	3.50	894.92	35.85	-1.12	895.71	36.71	0.00
898.09	32.86	-2.62	897.13	44.36	2.46	897.92	35.12	-1.14	898.72	36.00	0.00
901.07	33.17	-3.74	900.13	44.71	1.38	900.92	36.30	-1.39	901.70	37.43	0.00
904.08	32.20	-6.15	903.14	46.11	1.34	903.93	35.25	-3.88	904.71	38.87	0.00
907.08	32.96	-3.18	906.13	46.76	4.20	906.92	36.04	-0.88	907.70	36.66	0.00
910.08	33.15	-3.76	909.13	44.59	1.26	909.92	34.77	-2.92	910.71	37.43	0.00
913.10	32.53	-3.77	912.13	45.84	3.12	912.92	35.50	-1.58	913.72	36.82	0.00
916.08	32.98	-1.68	915.13	46.14	5.06	915.92	35.82	0.38	916.70	35.18	0.00
919.08	32.70	-3.49	918.14	45.51	2.90	918.92	36.59	-0.38	919.70	36.71	0.00
922.07	32.01	-4.70	921.13	44.42	1.29	921.92	37.23	-0.26	922.70	37.23	0.00
925.07	32.91	-4.72	924.13	45.36	1.31	924.92	35.31	-3.10	925.71	38.15	0.00
928.10	33.19	-4.13	927.13	45.81	2.07	927.92	34.96	-3.14	928.72	37.84	0.00
931.07	33.31	-3.29	930.13	46.52	3.50	930.92	35.53	-1.85	931.70	37.12	0.00
934.08	31.96	-5.31	933.14	46.05	2.36	933.92	36.84	-1.21	934.71	37.79	0.00
937.07	33.65	-3.36	936.13	46.88	3.45	936.92	36.68	-1.11	937.70	37.53	0.00
940.07	33.65	-3.52	939.13	46.49	2.90	939.92	36.20	-1.75	940.70	37.69	0.00
943.09	32.27	-3.62	942.13	46.14	3.83	942.92	36.36	-0.31	943.73	36.41	0.00
946.07	33.72	-3.34	945.13	45.99	2.51	945.92	36.94	-0.90	946.70	37.58	0.00
949.08	33.65	-3.93	948.14	46.97	2.97	948.92	35.69	-2.67	949.71	38.10	0.00
952.08	32.65	-3.54	951.13	45.27	2.66	951.92	36.30	-0.67	952.71	36.71	0.00
955.08	33.41	-3.91	954.13	45.30	1.56	954.92	35.12	-2.98	955.71	37.84	0.00
958.10	32.27	-6.08	957.13	45.48	0.71	957.92	36.24	-2.89	958.73	38.87	0.00
961.08	32.89	-4.48	960.13	45.01	1.22	960.92	36.62	-1.53	961.71	37.89	0.00
964.08	33.81	-3.00	963.14	47.30	4.07	963.92	36.43	-1.16	964.71	37.33	0.00
967.07	33.12	-4.15	966.13	46.46	2.77	966.92	35.79	-2.26	967.70	37.79	0.00
970.07	34.48	-2.84	969.13	46.05	2.31	969.92	37.23	-0.87	970.70	37.84	0.00
973.10	32.86	-4.56	972.13	45.36	1.52	972.92	36.33	-1.87	973.73	37.94	0.00
976.08	33.98	-1.91	975.13	47.39	5.08	975.92	35.66	-1.01	976.70	36.41	0.00
979.08	33.98	-4.84	978.14	46.55	1.31	978.92	37.04	-2.56	979.71	39.34	0.00
982.07	33.98	-4.32	981.13	46.61	1.89	981.92	36.78	-2.30	982.70	38.82	0.00
985.08	32.86	-3.28	984.13	45.90	3.34	984.92	36.11	-0.81	985.71	36.66	0.00
988.10	32.60	-6.43	987.13	46.55	1.10	987.92	37.20	-2.61	988.73	39.55	0.00
991.07	34.62	-4.10	990.13	46.28	1.14	990.92	36.59	-2.91	991.70	39.24	0.00
994.08	33.05	-3.76	993.14	47.48	4.25	993.93	36.20	-1.39	994.71	37.33	0.00
997.07	32.08	-5.40	996.13	46.58	2.68	996.92	37.58	-0.68	997.71	38.00	0.00
1000.08	33.36	-4.48	999.13	45.96	1.70	999.92	35.95	-2.67	1000.70	38.36	0.00
1003.10	34.36	-3.43	1002.13	46.46	2.25	1002.92	37.20	-1.37	1003.73	38.31	0.00
1006.07	34.41	-4.93	1005.13	46.43	0.67	1005.92	37.00	-3.12	1006.70	39.86	0.00
1009.08	34.03	-5.20	1008.14	47.48	1.83	1008.93	36.75	-3.26	1009.71	39.75	0.00
1012.07	34.12	-3.56	1011.13	47.66	3.56	1011.92	36.94	-1.52	1012.70	38.20	0.00
1015.08	34.53	-4.24	1014.13	44.83	-0.36	1014.92	36.56	-2.99	1015.71	39.29	0.00
1018.10	32.58	-4.79	1017.13	45.90	2.11	1017.92	37.65	-0.50	1018.73	37.89	0.00
1021.08	32.08	-5.09	1020.13	45.57	1.98	1020.92	35.66	-2.29	1021.71	37.69	0.00
1024.08	31.96	-4.59	1023.14	47.81	4.84	1023.93	36.52	-0.81	1024.71	37.07	0.00
1027.08	34.22	-4.55	1026.13	45.93	0.74	1026.92	35.34	-4.21	1027.71	39.29	0.00
1030.08	33.65	-2.18	1029.13	46.23	3.98	1029.92	34.52	-2.09	1030.71	36.35	0.00
1033.10	32.65	-7.36	1032.13	46.28	-0.15	1032.92	36.17	-4.62	1033.73	40.53	0.00
1036.08	32.44	-4.57	1035.13	46.17	2.74	1035.92	35.47	-2.32	1036.71	37.53	0.00
1039.08	33.50	-4.65	1038.14	47.39	2.82	1038.93	36.78	-2.15	1039.71	38.67	0.00
1042.08	33.36	-5.51	1041.13	45.87	0.58	1041.92	37.58	-2.07	1042.71	39.39	0.00
1045.07	33.22	-3.13	1044.13	46.76	3.99	1044.92	36.75	-0.38	1045.70	36.87	0.00
1048.10	33.03	-5.79	1047.13	46.52	1.28	1047.92	35.73	-3.87	1048.73	39.34	0.00
1051.08	33.48	-4.98	1050.13	45.42	0.54	1050.92	35.88	-3.36	1051.70	38.98	0.00
1054.08	32.63	-6.66	1053.14	46.82	1.11	1053.93	36.49	-3.58	1054.71	39.81	0.00
1057.07	33.50	-2.18	1056.13	46.37	4.27	1056.92	37.58	1.12	1057.70	36.20	0.00
1060.08	34.31	-4.67	1059.13	45.90	0.50	1059.92	36.33	-3.43	1060.71	39.50	0.00
1063.10	33.17	-3.07	1062.13	46.05	3.39	1062.92	36.20	-0.82	1063.73	36.76	0.00
1066.07	34.07	-2.07	1065.13	45.93	3.37	1065.92	35.57	-1.35	1066.70	36.66	0.00
1069.08	31.82	-5.45	1068.14	47.72	4.03	1068.93	36.94	-1.11	1069.71	37.79	0.00
1072.07	33.17	-5.49	1071.13	47.24	2.16	1071.92	37.13	-2.31	1072.70	39.18	0.00
1075.07	33.91	-3.82	1074.13	47.00	2.85	1074.92	37.45	-1.06	1075.70	38.25	0.00
1078.10	34.60	-3.86	1077.13	46.49	1.61	1077.92	37.10	-2.14	1078.73	38.98	0.00
1081.07	32.74	-4.07	1080.13	47.03	3.80	1080.92	37.04	-0.55	1081.70	37.33	0.00
1084.08	33.86	-4.75	1083.14	48.86	3.83	1083.92	37.42	-1.97	1084.70	39.13	0.00
1087.08	33.53	-4.82	1086.13	46.34	1.57	1086.92	37.65	-1.48	1087.71	38.87	0.00
1090.08	33.57	-4.32	1089.13	45.93	1.62	1089.92	36.30	-2.37	1090.71	38.41	0.00
1093.10	32.18	-7.05	1092.13	46.43	0.78	1092.92	36.11	-3.90	1093.73	39.75	0.00
1096.08	33.95	-5.96	1095.13	46.70	0.37	1095.92	36.59	-4.10	1096.71	40.43	0.00
1099.08	33.69	-4.20	1098.14	47.48	3.17	1098.92	37.77	-0.90	1099.71	38.41	0.00
1102.07	33.43	-7.53	1101.13	46.64	-0.74	1101.92	37.77	-3.97	1102.70	41.48	0.00
1105.07	33.27	-6.74	1104.13	47.69	1.26	1104.92	38.45	-2.34	1105.70	40.53	0.00
1108.10	34.69	-4.80	1107.13	48.14	2.23	1107.92	37.97	-2.30	1108.73	40.01	0.00
1111.07	34.07	-4.28	1110.13	47.42	2.65	1110.92	36.94	-2.19	1111.70	38.87	0.00
1114.08	33.53	-4.31	1113.14	47.90	3.64	1113.92	37.29	-1.33	1114.70	38.36	0.00
1117.07	34.10	-4.51	1116.13	47.36	2.33	1116.92	35.92	-3.47	1117.70	39.13	0.00
1120.08	34.00	-4.77	1119.13	48.50	3.31	1119.92	37.13	-2.42	1120.71	39.29	0.00
1123.10	33.76	-4.80	1122.13	46.91	1.93	1122.92	38.29	-1.05	1123.73	39.08	0.00
1126.08	34.15	-4.26	1125.13	48.44	3.61	1125.92	36.30	-2.89	1126.71	38.93	0.00
1129.08	33.53	-5.86	1128.14	48.08	2.27	1128.92	36.65	-3.52	1129.71	39.91	0.00
1132.07	33.69	-6.85	1131.13	48.38	1.42	1131.92	37.26	-4.06	1132.70	41.06	0.00
1135.08	33.88	-5.72	1134.13	47.36	1.34	1134.92	38.42	-1.96	1135.71	40.12	0.00
1138.10	34.05	-6.12	1137.13	46.67	0.08	1137.92	37.32	-3.63	1138.73	40.69	0.00
1141.07	34.96	-6.10	1140.13	47.27	-0.21	1140.92	38.16	-3.68	1141.70	41.58	0.00
1144.08	34.53	-4.39	1143.14	48.65	3.31	1143.92	36.81	-2.89	1144.71	39.44	0.00
1147.08	33.98	-5.62	1146.13	45.33	-0.69	1146.92	36.27	-4.11	1147.70	40.12	0.00
1150.07	34.22	-5.74	1149.13	46.52	0.14	1149.92	37.39	-3.35	1150.70	40.48	0.00
1153.10	34.53	-7.26	1152.13	46.73	-1.48	1152.92	37.45	-5.12	1153.73	42.31	0.00
1156.07	33.86	-8.46	1155.13	48.11	-0.63	1155.92	37.26	-5.84	1156.70	42.84	0.00
1159.08	33.76	-6.10	1158.14	48.23	1.95	1158.92	37.71	-2.93	1159.71	40.38	0.00
1162.08	35.97	-3.11	1161.13	47.96	2.46	1161.92	36.72	-3.14	1162.70	39.60	0.00
1165.08	33.95	-7.69	1164.13	48.56	0.50	1164.92	38.45	-3.97	1165.70	42.16	0.00
1168.10	34.62	-5.13	1167.13	46.25	0.08	1167.92	38.45	-2.08	1168.73	40.27	0.00
1171.08	34.03	-5.05	1170.13	48.44	2.94	1170.92	37.65	-2.21	1171.70	39.60	0.00
1174.08	34.38	-6.89	1173.14	48.56	0.87	1173.92	39.29	-2.76	1174.71	41.79	0.00
1177.08	34.07	-5.16	1176.13	48.92	3.27	1176.92	38.16	-1.85	1177.71	39.75	0.00
1180.08	35.60	-3.95	1179.13	47.81	1.84	1179.92	37.32	-3.01	1180.70	40.07	0.00
1183.10	34.86	-4.01	1182.13	47.36	2.07	1182.92	37.52	-2.13	1183.73	39.39	0.00
1186.08	34.55	-5.88	1185.13	49.19	2.34	1185.92	39.03	-2.18	1186.70	40.95	0.00
1189.08	35.24	-4.67	1188.14	50.10	3.77	1188.92	37.48	-3.21	1189.71	40.43	0.00
1192.07	34.65	-8.20	1191.13	47.57	-1.70	1191.92	38.00	-5.63	1192.70	43.37	0.00
1195.08	35.32	-3.86	1194.13	49.13	3.53	1194.92	37.07	-2.89	1195.71	39.70	0.00
1198.10	34.91	-5.94	1197.13	48.53	1.26	1197.92	37.65	-3.98	1198.73	41.37	0.00
1201.07	34.81	-6.93	1200.13	49.19	1.03	1200.92	38.32	-4.20	1201.70	42.26	0.00
1204.08	35.46	-4.87	1203.14	49.71	2.96	1203.92	38.42	-2.69	1204.71	40.85	0.00
1207.07	35.05	-6.59	1206.13	50.25	2.19	1206.92	37.45	-4.97	1207.70	42.16	0.00
1210.07	35.36	-7.38	1209.13	48.59	-0.57	1209.92	38.94	-4.58	1210.70	43.26	0.00
1213.10	34.91	-5.89	1212.13	48.74	1.52	1212.92	38.55	-3.03	1213.73	41.32	0.00
1216.07	35.08	-8.14	1215.13	48.26	-1.38	1215.92	37.39	-6.61	1216.70	43.74	0.00
1219.08	33.91	-6.57	1218.14	50.31	3.41	1218.92	38.39	-2.87	1219.71	41.00	0.00
