# Supplementary material for: Noise-precision tradeoff in predicting combinations of mutations and drugs
Source: PLoS Comput Biol. 2019 May 22;15(5):e1006956. doi: 10.1371/journal.pcbi.1006956 (PMC6548401; doi:10.1371/journal.pcbi.1006956)
Supplement: S1 Data — A zip file containing all datasets used in this paper. (ZIP) [file pcbi.1006956.s002.zip › calcium/calcium_double_RAW264.7/2MA_500_uM_IFG_300_pM_RW_ECC040120C.txt]

Tab-delimted data for ligand pair 2-Methyl-thio-ATP / Interferon-gamma
Celltype = RAW 264.7
ExperimentID = ECC040120C
t in seconds, Ca++ concentrations in nM
Adj Ca++ is the change in Ca++ concentration due to ligand

ECC040120C08	2MA 500 uM	IFG 300 pM	sim
ECC040120C02	2MA 500 uM	HBSS-BSA n/a 	lig1_only
ECC040120C07	2MA 500 uM	HBSS-BSA n/a 	lig1_only
ECC040120C01	HBSS-BSA n/a 	HBSS-BSA n/a 	con
ECC040120C12	HBSS-BSA n/a 	HBSS-BSA n/a 	con

t(ECC040120C08)	Ca++(ECC040120C08)	Adj Ca++(ECC040120C08)	t(ECC040120C02)	Ca++(ECC040120C02)	Adj Ca++(ECC040120C02)	t(ECC040120C07)	Ca++(ECC040120C07)	Adj Ca++(ECC040120C07)	t(ECC040120C01)	Ca++(ECC040120C01)	Adj Ca++(ECC040120C01)	t(ECC040120C12)	Ca++(ECC040120C12)	Adj Ca++(ECC040120C12)
-201.86	22.96	-4.13	-202.85	33.57	4.73	-202.02	24.41	-3.87	-203.00	31.93	0.83	-201.23	28.53	-0.83
-198.96	22.87	-4.08	-199.91	30.83	2.12	-199.12	23.98	-4.17	-200.07	32.05	1.09	-198.33	28.14	-1.09
-195.97	22.10	-2.27	-196.91	27.14	1.01	-196.12	22.30	-3.27	-197.07	29.15	0.77	-195.34	25.88	-0.77
-192.97	21.50	-2.71	-193.91	25.94	-0.02	-193.12	22.69	-2.71	-194.07	28.98	0.76	-192.32	25.72	-0.76
-189.96	21.14	-2.71	-190.91	25.81	0.20	-190.12	22.63	-2.42	-191.07	28.73	0.87	-189.34	25.26	-0.87
-186.97	21.25	-1.74	-187.91	24.91	0.16	-187.12	21.81	-2.38	-188.07	28.06	1.06	-186.34	24.21	-1.06
-183.97	20.53	-1.64	-184.91	24.44	0.51	-184.12	22.01	-1.36	-185.07	27.39	1.21	-183.34	23.24	-1.21
-180.97	20.35	-1.54	-181.91	23.96	0.31	-181.12	22.01	-1.08	-182.07	26.76	0.86	-180.34	23.31	-0.86
-177.97	20.35	-0.78	-178.91	22.80	-0.08	-178.12	20.81	-1.51	-179.07	25.66	0.52	-177.32	22.88	-0.52
-174.97	20.31	-1.20	-175.91	22.95	-0.32	-175.12	20.42	-2.29	-176.07	26.15	0.63	-174.34	23.16	-0.63
-171.97	20.11	-0.72	-172.91	23.08	0.49	-172.12	20.27	-1.76	-173.07	25.35	0.51	-171.34	22.60	-0.51
-168.97	19.29	-0.86	-169.91	22.82	0.92	-169.12	19.98	-1.36	-170.07	25.14	0.98	-168.34	21.44	-0.98
-165.97	20.42	0.55	-166.91	21.65	0.02	-166.13	20.56	-0.51	-167.07	24.21	0.33	-165.34	21.82	-0.33
-162.97	20.51	0.68	-163.91	22.17	0.59	-163.12	19.41	-1.61	-164.07	24.48	0.64	-162.32	21.46	-0.64
-159.97	19.75	0.05	-160.91	22.17	0.72	-160.13	19.90	-0.99	-161.07	24.45	0.74	-159.34	21.23	-0.74
-156.97	19.33	0.08	-157.91	22.04	1.03	-157.12	19.71	-0.74	-158.07	23.66	0.40	-156.34	21.13	-0.40
-153.97	19.15	-0.50	-154.91	21.08	-0.33	-154.12	19.73	-1.12	-155.07	23.77	0.11	-153.34	21.82	-0.11
-150.97	19.02	0.36	-151.91	20.98	0.56	-151.12	19.29	-0.57	-152.07	23.06	0.39	-150.34	20.55	-0.39
-147.97	18.36	-1.15	-148.91	19.96	-1.30	-148.13	18.95	-1.75	-149.07	24.07	0.55	-147.32	21.23	-0.55
-144.97	18.71	-0.04	-145.91	21.95	1.45	-145.12	20.25	0.31	-146.07	23.20	0.44	-144.34	20.58	-0.44
-141.97	18.56	0.24	-142.91	20.54	0.47	-142.13	18.89	-0.62	-143.07	22.44	0.11	-141.34	20.48	-0.11
-138.97	18.73	-0.14	-139.91	20.87	0.25	-139.13	19.27	-0.79	-140.07	23.47	0.59	-138.34	20.55	-0.59
-135.97	19.09	0.64	-136.91	20.80	0.60	-136.12	19.39	-0.25	-137.07	22.68	0.22	-135.34	20.50	-0.22
-132.97	18.38	0.20	-133.91	20.33	0.40	-133.12	19.31	-0.06	-134.07	22.06	-0.13	-132.32	20.58	0.13
-129.97	18.40	1.11	-130.91	20.80	1.76	-130.12	18.66	0.18	-131.07	21.01	-0.29	-129.34	19.85	0.29
-126.97	17.67	-1.28	-127.91	20.05	-0.65	-127.12	18.72	-1.42	-128.07	22.87	-0.09	-126.34	21.31	0.09
-123.97	17.89	-0.00	-124.91	20.28	0.63	-124.12	18.99	-0.10	-125.07	21.52	-0.38	-123.34	20.55	0.38
-120.97	17.61	-0.39	-121.91	19.81	0.05	-121.12	19.06	-0.14	-122.07	21.68	-0.33	-120.34	20.61	0.33
-117.97	18.09	0.29	-118.91	19.60	0.04	-118.12	18.32	-0.68	-119.07	22.09	0.28	-117.32	19.80	-0.28
-114.97	18.25	0.36	-115.91	19.38	-0.27	-115.12	18.62	-0.47	-116.07	22.44	0.54	-114.34	19.63	-0.54
-111.97	17.96	0.36	-112.91	19.88	0.53	-112.12	19.25	0.46	-113.07	21.58	-0.03	-111.34	19.90	0.03
-108.97	17.17	-0.36	-109.91	19.96	0.68	-109.12	19.31	0.59	-110.07	21.14	-0.40	-108.34	20.20	0.40
-105.97	17.26	0.03	-106.91	19.70	0.72	-106.12	18.09	-0.33	-107.07	21.71	0.47	-105.34	19.03	-0.47
-102.97	18.14	0.42	-103.91	19.62	0.15	-103.12	18.49	-0.42	-104.07	21.52	-0.21	-102.32	20.20	0.21
-99.97	17.72	0.12	-100.91	19.15	-0.20	-100.12	17.96	-0.83	-101.07	21.90	0.29	-99.34	19.58	-0.29
-96.97	17.81	0.49	-97.91	19.57	0.50	-97.12	18.11	-0.40	-98.07	21.87	0.54	-96.34	19.05	-0.54
-93.97	16.79	-1.17	-94.91	19.96	0.25	-94.12	18.15	-1.00	-95.07	22.47	0.50	-93.34	19.73	-0.50
-90.97	17.08	-0.43	-91.91	19.36	0.10	-91.12	17.69	-1.01	-92.07	22.30	0.78	-90.34	19.00	-0.78
-87.97	17.36	0.78	-88.91	19.51	1.17	-88.12	18.18	0.40	-89.07	20.02	-0.57	-87.32	19.43	0.57
-84.97	17.36	0.89	-85.91	19.42	1.20	-85.12	18.24	0.58	-86.07	21.04	0.56	-84.34	18.18	-0.56
-81.97	17.10	0.58	-82.91	19.02	0.74	-82.12	17.80	0.08	-83.07	20.53	-0.00	-81.34	18.80	0.00
-78.97	16.95	-0.23	-79.91	19.19	0.26	-79.13	18.15	-0.22	-80.07	21.66	0.47	-78.34	18.98	-0.47
-75.97	17.34	-0.02	-76.91	18.85	-0.27	-76.13	17.88	-0.68	-77.07	21.31	-0.06	-75.34	19.70	0.06
-72.97	17.26	-0.09	-73.91	20.09	0.99	-73.13	17.73	-0.81	-74.07	21.68	0.32	-72.32	19.30	-0.32
-69.97	16.77	0.53	-70.91	19.15	1.16	-70.13	18.39	0.96	-71.07	20.31	0.06	-69.34	18.45	-0.06
-66.97	16.47	-0.17	-67.91	18.50	0.11	-67.12	17.67	-0.16	-68.07	20.61	-0.04	-66.34	18.95	0.04
-63.97	17.17	0.67	-64.91	18.74	0.48	-64.13	17.56	-0.14	-65.07	20.96	0.45	-63.34	18.33	-0.45
-60.97	16.82	0.48	-61.91	19.55	1.46	-61.13	18.01	0.48	-62.07	20.61	0.26	-60.34	18.35	-0.26
-57.97	16.36	0.23	-58.91	19.47	1.58	-58.12	17.82	0.49	-59.07	20.07	-0.07	-57.32	18.48	0.07
-54.97	16.90	0.23	-55.91	18.55	0.13	-55.12	17.90	0.04	-56.07	20.69	0.01	-54.34	18.93	-0.01
-51.97	16.16	-0.55	-52.91	18.40	-0.07	-52.12	17.41	-0.50	-53.07	20.66	-0.06	-51.34	19.05	0.06
-48.97	16.12	0.04	-49.91	18.57	0.73	-49.12	17.82	0.54	-50.07	19.67	-0.42	-48.34	18.78	0.42
-45.97	17.12	0.25	-46.91	17.84	-0.78	-46.12	17.41	-0.65	-47.07	20.47	-0.41	-45.34	19.55	0.41
-42.97	16.88	-0.02	-43.91	18.20	-0.45	-43.12	17.50	-0.59	-44.07	20.90	-0.01	-42.32	19.18	0.01
-39.97	16.20	-0.13	-40.91	18.40	0.31	-40.12	18.09	0.56	-41.07	20.47	0.13	-39.34	18.48	-0.13
-36.97	16.12	0.15	-37.91	18.14	0.42	-37.12	17.65	0.49	-38.07	20.31	0.33	-36.34	17.91	-0.33
-33.97	16.18	-0.42	-34.91	17.99	-0.36	-34.13	17.25	-0.54	-35.07	21.23	0.62	-33.35	18.25	-0.62
-30.97	16.64	0.22	-31.91	17.88	-0.29	-31.13	17.90	0.29	-32.07	20.07	-0.36	-30.34	19.05	0.36
-27.97	16.55	0.54	-28.91	18.18	0.41	-28.13	17.07	-0.14	-29.07	19.56	-0.46	-27.32	18.75	0.46
-24.97	16.16	-0.25	-25.91	18.59	0.42	-25.13	18.05	0.44	-26.07	20.61	0.19	-24.34	18.50	-0.19
5.11	29.48	5.11	4.16	28.78	2.66	4.96	34.08	8.52	4.00	29.76	1.38	5.74	25.26	-1.38
8.09	34.43	10.91	7.15	38.05	12.77	7.94	40.46	15.74	6.99	28.84	1.31	8.73	24.49	-1.31
11.10	27.23	5.15	10.15	32.88	9.05	10.94	33.34	10.07	9.99	28.65	2.56	11.73	21.79	-2.56
14.10	23.52	1.42	13.15	26.92	3.06	13.94	28.51	5.21	12.99	28.62	2.51	14.73	21.87	-2.51
17.10	22.71	1.18	16.15	26.81	3.53	16.94	27.71	4.99	15.99	28.31	2.77	17.73	21.03	-2.77
20.11	22.78	1.45	19.15	26.30	3.22	19.95	26.97	4.45	18.99	27.28	1.94	20.74	21.66	-1.94
23.10	22.98	1.43	22.15	26.05	2.74	22.94	26.52	3.77	21.99	27.73	2.17	23.73	21.66	-2.17
26.10	22.48	-0.13	25.15	27.21	2.85	25.94	25.33	1.53	24.99	28.90	2.28	26.73	22.60	-2.28
29.09	22.62	1.53	28.15	26.65	3.81	28.94	25.47	3.19	27.99	27.53	2.43	29.72	20.93	-2.43
32.09	23.14	2.40	31.15	26.54	4.04	31.94	24.15	2.21	30.99	26.76	2.01	32.72	21.01	-2.01
35.11	22.85	2.96	34.15	26.30	4.65	34.95	24.68	3.59	33.99	25.74	1.84	35.74	20.33	-1.84
38.10	23.30	2.44	37.15	26.01	3.39	37.94	23.98	1.92	36.99	27.23	2.36	38.73	20.78	-2.36
41.09	22.30	2.06	40.15	26.12	4.12	40.94	23.45	2.01	39.99	26.54	2.29	41.72	20.23	-2.29
44.10	22.48	2.08	43.15	26.12	3.96	43.94	23.74	2.14	42.99	26.26	1.85	44.73	20.83	-1.85
47.10	22.46	2.05	46.15	25.99	3.82	46.94	23.98	2.37	45.99	25.77	1.35	47.73	21.34	-1.35
50.11	23.57	3.37	49.15	24.53	2.58	49.96	23.64	2.25	48.99	26.10	1.89	50.74	20.58	-1.89
53.09	22.71	3.10	52.15	23.43	2.06	52.94	23.39	2.58	51.99	26.43	2.81	53.72	19.08	-2.81
56.09	22.01	1.60	55.15	24.20	2.03	55.93	22.82	1.21	54.99	26.48	2.06	56.72	20.63	-2.06
59.10	22.78	2.76	58.15	24.40	2.62	58.94	22.28	1.06	57.99	25.88	1.85	59.73	20.45	-1.85
62.09	21.99	2.67	61.15	24.79	3.71	61.94	23.43	2.91	60.99	25.30	1.97	62.72	19.63	-1.97
65.11	21.32	1.77	64.15	23.98	2.68	64.95	23.31	2.57	63.99	25.88	2.32	65.74	19.50	-2.32
68.09	21.76	1.65	67.15	24.27	2.41	67.94	22.30	1.00	66.99	26.70	2.58	68.72	19.80	-2.58
71.10	21.23	1.61	70.15	23.81	2.44	70.94	22.55	1.74	69.99	26.07	2.44	71.72	19.45	-2.44
74.09	22.10	2.30	73.15	24.16	2.60	73.93	22.51	1.51	72.99	25.74	1.93	74.72	20.15	-1.93
77.09	20.60	0.64	76.15	24.18	2.47	76.94	22.16	1.01	75.99	26.37	2.40	77.72	19.83	-2.40
80.11	21.56	1.86	79.15	24.53	3.08	79.95	22.94	2.05	78.99	25.88	2.17	80.74	19.80	-2.17
83.09	21.41	1.13	82.15	24.40	2.37	82.93	21.97	0.50	81.99	27.34	3.05	83.72	19.50	-3.05
86.09	20.94	0.76	85.15	24.42	2.49	85.94	22.69	1.32	84.99	26.51	2.32	86.72	20.13	-2.32
89.09	21.23	1.13	88.15	23.74	1.89	88.94	22.22	0.93	87.99	26.40	2.29	89.72	20.08	-2.29
92.09	21.85	1.84	91.15	23.96	2.19	91.93	22.28	1.07	90.99	26.18	2.16	92.72	20.13	-2.16
95.11	21.23	1.87	94.15	23.39	2.28	94.95	22.57	2.02	93.99	25.55	2.18	95.74	19.45	-2.18
98.09	21.27	1.85	97.15	23.65	2.47	97.93	23.00	2.38	96.99	25.68	2.25	98.72	19.45	-2.25
101.09	20.58	0.83	100.15	24.09	2.58	100.94	22.45	1.50	99.99	26.01	2.25	101.72	19.78	-2.25
104.09	21.50	2.13	103.15	23.76	2.63	103.93	22.12	1.55	102.99	26.18	2.80	104.72	18.85	-2.80
107.10	21.32	1.20	106.15	24.33	2.45	106.94	22.36	1.04	105.99	26.45	2.32	107.72	20.08	-2.32
110.11	20.27	1.45	109.15	23.00	2.43	109.95	21.60	1.59	108.99	24.97	2.14	110.74	18.95	-2.14
113.09	20.64	1.11	112.15	24.46	3.18	112.94	22.40	1.68	111.99	26.34	2.80	113.72	19.00	-2.80
116.09	21.23	1.82	115.15	23.92	2.76	115.93	22.10	1.50	114.99	25.90	2.48	116.72	19.20	-2.48
119.09	20.87	1.37	118.15	23.96	2.70	118.94	21.81	1.11	117.99	25.19	1.68	119.72	20.10	-1.68
122.09	20.96	1.02	121.15	23.56	1.86	121.93	22.36	1.22	120.99	26.04	2.09	122.72	20.13	-2.09
125.11	20.40	0.77	124.15	23.63	2.24	124.95	22.45	1.62	123.99	26.40	2.76	125.74	19.15	-2.76
128.09	20.82	1.90	127.15	24.11	3.43	127.93	22.32	2.20	126.99	24.75	1.82	128.72	19.38	-1.82
131.09	21.18	1.15	130.15	23.96	2.17	130.94	21.99	0.76	129.99	26.70	2.66	131.72	19.65	-2.66
134.09	20.69	1.00	133.15	23.46	2.01	133.93	22.49	1.60	132.99	26.12	2.42	134.72	19.55	-2.42
137.09	21.18	1.83	136.15	23.98	2.88	136.93	21.16	0.62	135.99	25.88	2.52	137.72	19.10	-2.52
140.11	20.67	0.86	139.15	23.50	1.94	139.95	21.62	0.62	138.99	26.65	2.83	140.74	19.25	-2.83
143.09	20.69	1.23	142.15	23.78	2.56	142.94	21.48	0.82	141.99	26.18	2.71	143.72	19.03	-2.71
146.09	21.05	1.00	145.15	24.18	2.38	145.93	21.64	0.40	144.99	26.45	2.39	146.71	19.93	-2.39
149.09	20.69	0.82	148.15	23.96	2.33	148.93	21.79	0.72	147.99	26.18	2.30	149.72	19.85	-2.30
152.09	20.44	-0.14	151.15	23.83	1.50	151.94	22.59	0.82	150.99	26.68	2.09	152.72	20.76	-2.09
155.11	21.20	1.43	154.15	23.98	2.46	154.95	21.66	0.70	153.99	26.07	2.29	155.73	19.75	-2.29
158.09	20.49	0.52	157.15	23.63	1.90	157.93	22.88	1.71	156.99	26.43	2.45	158.71	19.80	-2.45
161.09	20.62	0.89	160.15	22.95	1.46	160.94	21.81	0.88	159.99	26.15	2.41	161.72	19.60	-2.41
164.09	20.24	0.06	163.15	23.17	1.24	163.94	22.42	1.05	162.99	26.21	2.02	164.72	20.43	-2.02
167.09	21.25	1.70	166.15	24.82	3.51	166.93	22.18	1.43	165.99	25.66	2.10	167.72	19.73	-2.10
170.11	21.72	2.20	169.15	23.21	1.94	169.95	21.81	1.10	168.99	25.99	2.46	170.73	19.33	-2.46
173.09	21.02	0.75	172.15	23.37	1.34	172.94	22.86	1.39	171.99	26.15	1.87	173.72	20.68	-1.87
176.09	20.38	1.10	175.15	23.41	2.38	175.93	21.99	1.52	174.99	24.94	1.65	176.72	19.90	-1.65
179.09	20.69	0.76	178.15	24.20	2.52	178.93	22.09	0.97	177.99	26.51	2.57	179.72	19.63	-2.57
182.09	20.85	0.50	181.15	23.92	1.81	181.94	21.50	-0.05	180.99	26.59	2.23	182.72	20.40	-2.23
185.11	21.05	1.54	184.15	23.59	2.32	184.95	22.59	1.88	183.99	26.43	2.91	185.73	18.88	-2.91
188.09	21.16	1.27	187.15	23.83	2.18	187.94	22.61	1.52	186.99	25.46	1.56	188.72	20.61	-1.56
191.09	20.47	0.55	190.15	23.56	1.88	190.93	22.47	1.35	189.99	25.85	1.92	191.72	20.28	-1.92
194.09	20.31	0.63	193.15	23.78	2.35	193.94	22.28	1.41	192.99	25.71	2.02	194.72	19.93	-2.02
197.09	21.11	1.03	196.15	24.22	2.38	196.94	22.22	0.94	195.99	26.37	2.28	197.72	20.08	-2.28
200.11	20.91	0.97	199.15	24.00	2.31	199.95	22.94	1.81	198.99	25.71	1.76	200.74	20.45	-1.76
203.10	20.87	0.87	202.15	23.65	1.89	202.94	22.09	0.89	201.99	26.81	2.80	203.73	19.48	-2.80
206.09	21.67	1.00	205.15	23.24	0.81	205.93	22.51	0.64	204.99	27.98	3.30	206.72	19.65	-3.30
209.09	21.07	0.51	208.15	24.24	1.93	208.93	22.34	0.59	207.99	27.67	3.10	209.72	19.73	-3.10
212.09	21.09	-0.42	211.15	24.09	0.82	211.94	22.16	-0.55	210.99	27.95	2.43	212.72	21.36	-2.43
215.11	21.72	1.54	214.15	24.64	2.71	214.95	22.38	1.01	213.99	26.76	2.57	215.74	19.88	-2.57
218.09	20.76	-0.37	217.15	24.44	1.55	217.94	22.92	0.59	216.99	27.09	1.95	218.72	21.46	-1.95
221.09	20.98	0.34	220.15	24.38	1.99	220.94	22.20	0.37	219.99	26.65	2.00	221.72	20.91	-2.00
224.09	20.31	0.02	223.15	24.68	2.64	223.93	22.92	1.44	222.99	26.73	2.43	224.72	20.13	-2.43
227.09	20.85	0.18	226.15	24.29	1.86	226.94	22.73	0.86	225.99	27.48	2.80	227.72	20.15	-2.80
230.11	20.71	0.36	229.15	24.18	2.07	229.95	22.28	0.73	228.99	26.76	2.40	230.74	20.23	-2.40
233.10	21.18	0.29	232.15	24.33	1.69	232.94	22.38	0.30	231.99	26.70	1.80	233.72	21.36	-1.80
236.09	21.34	0.75	235.15	24.24	1.90	235.93	23.08	1.30	234.99	27.31	2.71	236.72	20.15	-2.71
239.10	20.42	0.28	238.15	25.48	3.58	238.94	22.71	1.37	237.99	25.74	1.59	239.73	20.83	-1.59
242.09	21.59	1.51	241.15	24.64	2.81	241.94	23.33	2.06	240.99	26.26	2.17	242.72	20.18	-2.17
245.11	20.40	-0.81	244.15	24.05	1.08	244.95	21.97	-0.44	243.99	27.37	2.15	245.74	21.34	-2.15
248.09	21.99	1.34	247.15	24.05	1.64	247.94	23.10	1.25	246.99	27.39	2.73	248.72	20.20	-2.73
251.10	21.94	1.29	250.15	24.71	2.31	250.94	22.80	0.96	249.99	26.92	2.26	251.73	20.66	-2.26
254.09	22.06	0.85	253.15	24.29	1.32	253.94	22.75	0.34	252.99	28.56	3.34	254.72	20.15	-3.34
257.09	21.29	0.14	256.15	24.55	1.64	256.94	22.77	0.42	255.99	27.23	2.07	257.72	21.36	-2.07
260.11	21.47	0.72	259.15	25.35	2.84	259.95	22.92	0.97	258.99	27.59	2.83	260.74	20.20	-2.83
263.09	20.67	-0.43	262.15	24.55	1.69	262.94	23.55	1.25	261.99	27.81	2.70	263.72	20.68	-2.70
266.09	21.63	-0.04	265.15	25.28	1.85	265.93	23.45	0.58	264.99	28.45	2.77	266.72	21.18	-2.77
269.09	21.65	0.30	268.15	25.08	1.97	268.93	23.14	0.59	267.99	27.70	2.34	269.72	21.29	-2.34
272.09	21.88	0.28	271.15	24.88	1.52	271.94	23.33	0.53	270.99	28.23	2.62	272.72	21.26	-2.62
275.11	21.90	0.61	274.15	25.63	2.59	274.95	23.90	1.42	273.99	27.17	1.87	275.74	21.69	-1.87
278.10	22.55	1.21	277.15	25.35	2.25	277.94	22.45	-0.09	276.99	27.81	2.46	278.73	21.16	-2.46
281.09	21.54	0.15	280.15	24.73	1.58	280.94	22.92	0.33	279.99	27.73	2.33	281.72	21.34	-2.33
284.09	22.62	1.54	283.15	25.24	2.40	283.94	22.86	0.58	282.99	26.68	1.59	284.72	21.77	-1.59
287.09	22.03	0.14	286.15	24.44	0.80	286.94	22.78	-0.30	285.99	28.70	2.80	287.72	21.36	-2.80
290.11	21.45	0.02	289.15	25.17	1.98	289.95	23.70	1.07	288.99	27.31	1.87	290.74	21.84	-1.87
293.10	21.70	0.47	292.15	25.32	2.33	292.94	23.76	1.33	291.99	27.67	2.43	293.73	21.08	-2.43
296.09	21.79	0.03	295.15	25.32	1.81	295.94	23.41	0.46	294.99	27.98	2.21	296.72	21.82	-2.21
299.09	22.12	1.00	298.15	25.72	2.85	298.94	23.25	0.94	297.99	27.56	2.43	299.72	20.96	-2.43
302.09	22.08	0.82	301.15	25.63	2.62	301.94	23.64	1.19	300.99	27.92	2.65	302.72	20.88	-2.65
305.11	21.67	0.20	304.15	25.10	1.87	304.95	23.35	0.68	303.99	28.20	2.72	305.74	21.03	-2.72
308.10	22.48	0.72	307.15	26.23	2.71	307.94	22.94	-0.02	306.99	28.70	2.93	308.73	21.11	-2.93
311.09	21.59	-0.14	310.15	25.79	2.31	310.94	23.33	0.41	309.99	29.01	3.27	311.72	20.73	-3.27
314.10	21.18	-0.96	313.15	26.32	2.43	313.94	23.12	-0.21	312.99	27.98	1.83	314.73	22.58	-1.83
317.09	22.35	0.63	316.15	25.52	2.04	316.93	23.84	0.92	315.99	28.70	2.97	317.72	21.03	-2.97
320.11	22.24	0.60	319.15	25.66	2.26	319.95	23.76	0.92	318.99	28.23	2.58	320.74	21.34	-2.58
323.10	21.50	-0.24	322.15	24.88	1.38	322.94	23.19	0.25	321.99	28.26	2.51	323.73	21.51	-2.51
326.09	22.33	0.68	325.15	25.43	2.02	325.94	23.37	0.52	324.99	27.95	2.29	326.72	21.64	-2.29
329.10	22.60	0.70	328.15	25.90	2.24	328.94	24.33	1.23	327.99	28.73	2.82	329.73	21.36	-2.82
332.09	22.87	0.86	331.15	26.14	2.37	331.93	23.31	0.10	330.99	28.09	2.07	332.72	22.22	-2.07
335.11	22.51	0.74	334.15	24.82	1.29	334.95	23.99	1.02	333.99	28.95	3.17	335.74	20.88	-3.17
338.09	22.67	0.98	337.15	25.68	2.24	337.94	24.01	1.13	336.99	28.20	2.50	338.72	21.46	-2.50
341.10	22.64	0.34	340.15	26.03	1.98	340.94	23.41	-0.08	339.99	28.23	1.92	341.73	22.65	-1.92
344.10	22.85	0.14	343.15	25.94	1.47	343.94	24.13	0.22	342.99	28.78	2.06	344.73	22.93	-2.06
347.09	22.39	0.52	346.15	26.50	2.87	346.94	23.92	0.85	345.99	28.34	2.46	347.72	21.69	-2.46
350.11	21.52	-0.40	349.15	25.41	1.73	349.95	24.05	0.93	348.99	28.14	2.21	350.74	21.99	-2.21
353.09	22.87	0.39	352.15	26.85	2.62	352.94	23.64	-0.03	351.99	29.37	2.88	353.72	21.87	-2.88
356.09	22.71	0.31	355.15	26.70	2.55	355.94	23.68	0.09	354.99	29.06	2.65	356.72	22.02	-2.65
359.09	22.89	0.64	358.15	26.32	2.32	358.93	24.23	0.79	357.99	28.48	2.22	359.72	22.30	-2.22
362.09	22.55	0.43	361.15	26.30	2.43	361.94	23.90	0.59	360.99	28.81	2.68	362.72	21.71	-2.68
365.11	22.06	0.04	364.15	26.14	2.37	364.95	24.21	1.00	363.99	28.17	2.14	365.74	22.15	-2.14
368.10	21.97	-0.69	367.15	26.63	2.21	367.94	23.70	-0.16	366.99	29.90	3.23	368.73	21.71	-3.23
371.09	23.48	0.91	370.15	25.66	1.34	370.94	24.05	0.29	369.99	29.20	2.62	371.72	22.22	-2.62
374.09	22.48	-0.54	373.15	26.34	1.56	373.94	24.01	-0.21	372.99	29.40	2.37	374.72	22.93	-2.37
377.10	22.64	0.07	376.15	26.61	2.29	376.94	23.98	0.22	375.99	28.87	2.29	377.73	22.55	-2.29
380.11	23.57	0.75	379.15	26.48	1.91	379.95	24.45	0.44	378.99	29.01	2.18	380.74	22.91	-2.18
383.10	22.42	-0.87	382.15	26.03	0.99	382.94	23.88	-0.60	381.99	29.37	2.07	383.73	23.49	-2.07
386.10	22.62	-0.67	385.15	26.45	1.41	385.94	23.70	-0.78	384.99	30.16	2.86	386.73	22.70	-2.86
389.10	22.98	0.09	388.15	27.05	2.40	388.94	24.98	0.89	387.99	29.06	2.16	389.73	23.01	-2.16
392.10	23.32	0.47	391.15	26.85	2.24	391.94	24.11	0.06	390.99	29.26	2.40	392.73	22.73	-2.40
395.11	23.43	0.70	394.15	26.97	2.49	394.95	24.62	0.70	393.99	29.32	2.58	395.74	22.42	-2.58
398.09	22.76	-0.27	397.15	26.01	1.22	397.94	24.58	0.35	396.99	29.32	2.28	398.72	23.03	-2.28
401.10	22.91	0.31	400.15	26.97	2.62	400.94	24.37	0.58	399.99	28.90	2.29	401.73	22.58	-2.29
404.10	22.76	-0.15	403.15	26.34	1.67	403.94	24.09	-0.02	402.99	29.20	2.28	404.73	22.91	-2.28
407.10	22.55	-0.50	406.15	27.50	2.70	406.94	23.98	-0.26	405.99	28.84	1.78	407.73	23.54	-1.78
410.11	22.76	-0.11	409.15	27.25	2.63	409.95	24.54	0.48	408.99	29.09	2.21	410.74	22.93	-2.21
413.10	23.57	1.08	412.15	27.08	2.83	412.94	23.99	0.30	411.99	28.92	2.42	413.73	22.35	-2.42
416.10	22.42	-0.04	415.15	27.30	3.09	415.94	23.92	0.27	414.99	28.90	2.43	416.73	22.30	-2.43
419.09	23.12	-0.44	418.15	27.59	2.27	418.94	24.56	-0.20	417.99	29.74	2.17	419.72	23.67	-2.17
422.09	23.71	0.04	421.15	26.94	1.51	421.94	24.80	-0.07	420.99	30.32	2.64	422.72	23.31	-2.64
425.11	23.05	-0.60	424.15	27.08	1.68	424.95	25.09	0.25	423.99	30.55	2.89	425.74	23.03	-2.89
428.10	23.91	0.21	427.15	27.21	1.75	427.94	24.98	0.08	426.99	30.35	2.64	428.73	23.34	-2.64
431.10	23.46	-0.34	430.15	26.88	1.32	430.94	24.66	-0.34	429.99	30.83	3.02	431.73	23.06	-3.02
434.09	23.30	-0.17	433.15	26.92	1.70	433.94	24.86	0.20	432.99	29.96	2.48	434.72	23.26	-2.48
437.09	23.52	-0.00	436.15	26.90	1.62	436.94	25.86	1.14	435.99	30.63	3.10	437.72	22.70	-3.10
440.11	23.43	-0.10	439.15	27.92	2.63	439.95	24.58	-0.15	438.99	28.78	1.24	440.74	24.57	-1.24
443.10	23.57	-0.71	442.15	26.90	0.87	442.94	25.00	-0.47	441.99	30.89	2.60	443.73	23.95	-2.60
446.10	22.80	-1.27	445.15	27.92	2.09	445.94	24.94	-0.33	444.99	30.61	2.53	446.73	23.82	-2.53
449.10	23.48	-0.51	448.15	28.30	2.55	448.94	24.62	-0.57	447.99	30.04	2.04	449.73	24.23	-2.04
452.10	24.16	0.47	451.15	26.32	0.87	451.94	25.27	0.38	450.99	30.92	3.22	452.73	22.75	-3.22
455.11	24.18	0.76	454.15	28.01	2.83	454.95	24.90	0.28	453.99	29.82	2.39	455.74	23.31	-2.39
458.10	23.68	0.23	457.15	26.83	1.63	457.94	25.27	0.63	456.99	29.99	2.53	458.73	23.19	-2.53
461.10	24.16	0.33	460.15	28.35	2.76	460.94	23.94	-1.09	459.99	30.46	2.62	461.73	23.49	-2.62
464.10	24.20	-0.19	463.15	27.41	1.27	463.94	24.66	-0.92	462.99	30.72	2.32	464.73	24.34	-2.32
467.10	24.09	-0.09	466.15	27.25	1.32	466.94	25.21	-0.16	465.99	30.38	2.19	467.73	24.26	-2.19
470.11	23.80	-0.03	469.15	27.23	1.65	469.95	25.47	0.45	468.99	30.55	2.71	470.74	23.39	-2.71
473.10	23.39	-0.36	472.15	27.48	1.98	472.94	24.60	-0.34	471.99	30.21	2.45	473.73	23.57	-2.45
476.10	24.55	1.06	475.15	28.15	2.91	475.94	26.00	1.32	474.99	30.10	2.60	476.73	23.16	-2.60
479.10	24.11	-0.17	478.15	28.42	2.38	478.94	25.51	0.03	477.99	31.48	3.19	479.73	23.37	-3.19
482.10	24.46	0.43	481.15	28.01	2.22	481.94	26.00	0.77	480.99	29.68	1.64	482.73	24.67	-1.64
485.11	23.52	-0.50	484.15	27.86	2.09	484.95	25.84	0.63	483.99	31.11	3.08	485.74	23.21	-3.08
488.10	24.25	0.16	487.15	26.36	0.52	487.94	24.76	-0.52	486.99	30.10	2.00	488.73	24.36	-2.00
491.10	24.05	-0.46	490.15	27.43	1.17	490.94	25.02	-0.68	489.99	31.14	2.62	491.73	24.16	-2.62
494.10	24.64	0.28	493.15	27.99	1.88	493.94	25.11	-0.44	492.99	30.69	2.32	494.73	24.31	-2.32
497.10	24.20	-0.04	496.15	27.54	1.54	496.94	25.17	-0.27	495.99	30.77	2.52	497.73	24.00	-2.52
500.11	24.16	-0.35	499.15	27.43	1.17	499.95	25.41	-0.29	498.99	30.58	2.06	500.74	24.72	-2.06
503.10	24.05	-0.63	502.15	27.92	1.48	502.94	24.54	-1.34	501.99	31.65	2.96	503.73	24.00	-2.96
506.09	24.07	-0.78	505.15	28.06	1.46	505.94	26.12	0.08	504.99	32.13	3.27	506.72	23.85	-3.27
509.09	24.71	0.51	508.15	28.22	2.27	508.94	25.23	-0.16	507.99	30.16	1.95	509.72	24.52	-1.95
512.10	24.61	-0.11	511.15	27.88	1.41	511.94	24.70	-1.21	510.99	31.28	2.55	512.73	24.44	-2.55
515.11	23.93	-0.21	514.15	28.10	2.20	514.95	25.78	0.44	513.99	30.41	2.26	515.74	24.16	-2.26
518.10	23.86	-0.58	517.15	27.34	1.15	517.94	25.39	-0.24	516.99	31.23	2.78	518.73	23.93	-2.78
521.10	24.68	-0.54	520.15	28.39	1.41	520.94	25.43	-0.99	519.99	31.88	2.65	521.73	24.85	-2.65
524.09	24.91	-0.32	523.15	28.37	1.39	523.94	25.65	-0.77	522.99	32.10	2.86	524.72	24.64	-2.86
527.10	24.55	-0.57	526.15	28.19	1.31	526.94	25.49	-0.83	525.99	31.65	2.52	527.73	24.88	-2.52
530.11	25.05	-0.13	529.15	28.04	1.10	529.95	26.34	-0.04	528.99	32.36	3.17	530.74	24.29	-3.17
533.09	24.50	-0.77	532.15	28.13	1.11	532.94	25.57	-0.89	531.99	32.05	2.77	533.72	24.77	-2.77
536.10	24.75	-0.22	535.15	27.70	0.98	535.94	25.19	-0.97	534.99	31.34	2.36	536.73	24.88	-2.36
539.10	24.50	0.17	538.15	28.64	2.56	538.94	25.31	-0.21	537.99	31.14	2.80	539.73	23.80	-2.80
542.10	24.34	-1.64	541.15	28.26	0.53	541.94	25.55	-1.62	540.99	32.93	2.94	542.73	25.31	-2.94
545.11	24.87	0.70	544.15	28.75	2.83	544.96	25.84	0.48	543.99	30.13	1.95	545.74	24.49	-1.95
548.10	24.50	0.28	547.15	27.88	1.91	547.94	26.30	0.89	546.99	31.00	2.77	548.73	23.72	-2.77
551.10	25.28	-0.43	550.15	28.19	0.73	550.94	25.00	-1.90	549.99	31.90	2.18	551.73	25.80	-2.18
554.10	24.39	-0.29	553.15	28.06	1.62	553.94	25.69	-0.19	552.99	30.80	2.11	554.73	24.85	-2.11
557.10	24.55	-0.80	556.15	29.25	2.14	556.94	26.28	-0.27	555.99	32.73	3.37	557.73	24.26	-3.37
560.11	24.55	-0.66	559.15	28.57	1.61	559.95	25.88	-0.52	558.99	31.90	2.68	560.74	24.80	-2.68
563.10	25.60	0.75	562.15	28.22	1.61	562.94	25.86	-0.19	561.99	31.65	2.79	563.73	24.34	-2.79
566.10	25.00	-0.73	565.15	28.69	1.20	565.94	25.57	-1.36	564.99	32.33	2.59	566.73	25.42	-2.59
569.10	25.30	0.09	568.15	28.51	1.55	568.94	25.43	-0.97	567.99	31.59	2.37	569.73	25.11	-2.37
572.10	24.30	-0.80	571.15	28.69	1.84	571.94	26.36	0.07	570.99	31.37	2.26	572.73	25.11	-2.26
575.11	25.60	-0.07	574.15	28.71	1.29	574.95	24.68	-2.18	573.99	32.33	2.65	575.74	25.29	-2.65
578.10	25.30	-0.63	577.15	28.28	0.60	577.94	25.76	-1.36	576.99	32.39	2.45	578.73	25.75	-2.45
581.10	24.64	-0.57	580.15	28.69	1.73	580.94	25.09	-1.31	579.99	31.62	2.40	581.73	25.08	-2.40
584.10	24.68	-0.35	583.15	27.72	0.93	583.94	25.90	-0.33	582.99	31.71	2.67	584.73	24.64	-2.67
587.10	24.71	0.01	586.15	28.69	2.23	586.94	26.44	0.54	585.99	30.92	2.21	587.73	24.77	-2.21
590.11	24.82	-0.72	589.15	28.26	0.96	589.95	26.32	-0.42	588.99	32.70	3.15	590.74	24.67	-3.15
593.10	25.48	0.73	592.14	27.97	1.47	592.94	26.24	0.30	591.99	32.13	3.37	593.73	23.65	-3.37
596.09	25.02	-0.05	595.14	28.82	2.00	595.94	26.48	0.22	594.99	31.62	2.54	596.72	24.80	-2.54
599.09	25.39	0.09	598.14	28.82	1.77	598.94	25.69	-0.80	597.99	32.16	2.85	599.72	24.72	-2.85
602.09	25.09	0.09	601.14	28.78	2.03	601.94	25.92	-0.27	600.99	31.76	2.75	602.72	24.52	-2.75
624.12	24.09	-6.57	623.16	32.77	0.35	623.97	27.45	-4.41	623.00	39.84	5.17	624.75	27.77	-5.17
627.05	21.63	-7.86	626.10	28.60	-2.65	626.89	25.04	-5.65	625.95	38.87	5.37	627.68	26.40	-5.37
630.07	20.09	-6.72	629.12	25.35	-3.21	629.91	23.08	-4.92	628.96	35.36	4.54	630.69	24.54	-4.54
633.04	20.58	-6.35	632.10	25.43	-3.25	632.89	23.25	-4.87	631.94	34.70	3.76	633.67	25.44	-3.76
636.04	20.89	-5.94	635.10	24.07	-4.52	635.89	22.67	-5.36	634.94	34.30	3.46	636.67	25.65	-3.46
639.04	20.44	-5.62	638.10	24.03	-3.78	638.89	22.20	-5.05	637.94	32.73	2.66	639.67	25.67	-2.66
642.04	20.71	-4.70	641.10	24.71	-2.46	641.89	23.04	-3.57	640.94	31.23	1.81	642.67	25.88	-1.81
645.07	21.16	-3.79	644.12	23.46	-3.25	644.91	22.22	-3.93	643.96	31.08	2.12	645.70	25.11	-2.12
648.04	20.89	-4.02	647.10	23.19	-3.47	647.89	22.55	-3.55	646.94	30.58	1.66	648.67	25.52	-1.66
651.05	21.20	-3.86	650.10	23.92	-2.90	650.89	22.49	-3.77	649.95	30.35	1.28	651.68	26.06	-1.28
654.05	20.71	-4.18	653.10	22.69	-3.95	653.89	22.55	-3.53	652.94	30.18	1.28	654.68	25.88	-1.28
657.05	21.59	-2.94	656.10	23.32	-2.96	656.89	22.43	-3.29	655.95	29.85	1.31	657.68	25.49	-1.31
660.07	22.01	-2.96	659.12	24.22	-2.51	659.91	23.23	-2.94	658.96	30.69	1.71	660.70	25.54	-1.71
663.04	21.45	-3.72	662.10	23.56	-3.37	662.89	22.96	-3.41	661.95	30.18	1.00	663.67	26.45	-1.00
666.05	22.03	-2.56	665.10	25.41	-0.94	665.89	23.04	-2.75	664.94	29.46	0.86	666.68	26.01	-0.86
669.05	22.51	-1.52	668.10	25.28	-0.50	668.89	23.94	-1.28	667.95	29.46	1.42	669.68	24.88	-1.42
672.05	22.89	-2.06	671.10	24.11	-2.59	671.89	23.51	-2.63	670.94	29.76	0.80	672.68	26.42	-0.80
675.07	22.33	-1.88	674.12	24.09	-1.88	674.91	23.64	-1.77	673.96	28.70	0.48	675.70	26.01	-0.48
678.05	22.71	-2.09	677.10	25.35	-1.21	677.89	23.56	-2.44	676.94	29.68	0.87	678.68	26.21	-0.87
681.05	22.55	-2.24	680.10	24.00	-2.54	680.89	23.15	-2.83	679.95	29.18	0.38	681.68	26.68	-0.38
684.05	23.23	-1.05	683.10	25.35	-0.69	683.89	24.21	-1.27	682.94	28.87	0.58	684.68	25.98	-0.58
687.05	23.16	-1.45	686.10	24.57	-1.80	686.89	24.25	-1.56	685.95	29.32	0.70	687.68	26.19	-0.70
690.07	22.85	-1.88	689.12	24.44	-2.05	689.91	24.76	-1.17	688.96	29.48	0.74	690.70	26.27	-0.74
693.05	23.59	-1.02	692.10	25.04	-1.32	692.89	24.80	-1.00	691.95	29.18	0.56	693.68	26.32	-0.56
696.05	23.57	-1.35	695.10	25.85	-0.83	695.89	24.54	-1.58	694.94	30.04	1.11	696.68	26.09	-1.11
699.05	23.07	-1.81	698.10	25.50	-1.14	698.89	24.62	-1.46	697.95	29.76	0.87	699.68	26.29	-0.87
702.05	23.14	-1.33	701.10	25.48	-0.75	701.89	24.52	-1.15	700.94	29.20	0.72	702.68	26.03	-0.72
705.07	23.09	-1.67	704.12	25.88	-0.63	704.91	24.58	-1.37	703.96	29.43	0.66	705.70	26.37	-0.66
708.05	23.82	-1.52	707.10	25.13	-1.97	707.89	25.27	-1.27	706.94	29.82	0.47	708.68	27.15	-0.47
711.05	23.46	-1.25	710.10	26.48	0.01	710.89	25.35	-0.56	709.94	29.60	0.88	711.68	26.11	-0.88
714.05	24.41	-0.47	713.10	25.30	-1.33	713.89	25.04	-1.03	712.94	29.54	0.65	714.68	26.50	-0.65
717.05	24.43	-1.30	716.10	25.81	-1.67	716.89	24.70	-2.22	715.95	30.75	1.01	717.68	26.99	-1.01
720.07	23.86	-1.64	719.12	25.35	-1.91	719.91	24.45	-2.25	718.96	30.30	0.79	720.70	26.99	-0.79
723.05	23.43	-1.28	722.10	26.36	-0.10	722.89	25.51	-0.39	721.94	29.46	0.74	723.68	26.24	-0.74
726.05	23.86	-1.14	725.10	25.70	-1.06	725.89	25.13	-1.07	724.94	30.13	1.12	726.68	26.16	-1.12
729.05	23.41	-2.01	728.10	26.03	-1.14	728.89	25.76	-0.85	727.94	29.79	0.36	729.68	27.33	-0.36
732.05	24.02	-2.06	731.10	26.14	-1.70	731.89	25.98	-1.30	730.94	30.86	0.77	732.68	27.59	-0.77
735.08	24.57	-0.63	734.12	25.26	-1.70	734.92	24.64	-1.76	733.96	29.46	0.25	735.71	27.23	-0.25
738.05	24.96	-0.16	737.10	25.77	-1.11	737.89	26.02	-0.30	736.94	29.88	0.75	738.68	26.65	-0.75
741.05	24.66	-0.57	740.10	25.43	-1.55	740.89	24.84	-1.58	739.95	30.24	1.00	741.68	26.50	-1.00
744.05	23.75	-1.49	743.10	26.32	-0.68	743.89	25.90	-0.54	742.94	29.65	0.40	744.68	27.12	-0.40
747.05	25.55	0.17	746.10	25.70	-1.43	746.89	25.41	-1.16	745.94	30.18	0.79	747.68	26.86	-0.79
750.07	24.73	-0.86	749.12	26.65	-0.70	749.91	25.23	-1.56	748.96	29.88	0.28	750.71	27.59	-0.28
753.05	24.50	-0.86	752.10	26.81	-0.31	752.89	25.47	-1.09	751.95	30.72	1.35	753.69	26.29	-1.35
756.05	24.80	-0.37	755.10	26.34	-0.59	755.89	25.59	-0.78	754.94	29.40	0.22	756.68	27.23	-0.22
759.05	24.36	-1.05	758.10	26.12	-1.04	758.89	25.31	-1.29	757.95	29.74	0.32	759.68	27.36	-0.32
762.05	24.32	-1.09	761.10	25.99	-1.17	761.89	25.67	-0.93	760.94	30.16	0.74	762.68	26.94	-0.74
765.08	24.23	-1.49	764.12	26.25	-1.23	764.92	25.05	-1.87	763.96	30.24	0.51	765.71	27.49	-0.51
768.05	24.77	-0.15	767.10	26.54	-0.13	767.89	26.14	0.03	766.94	29.15	0.22	768.68	26.97	-0.22
771.05	24.27	-1.98	770.10	25.46	-2.54	770.89	25.63	-1.81	769.95	31.11	0.85	771.68	27.67	-0.85
774.05	25.05	-0.42	773.10	25.32	-1.90	773.89	25.43	-1.23	772.94	31.03	1.55	774.68	26.19	-1.55
777.05	24.00	-1.94	776.10	26.97	-0.72	776.89	25.98	-1.15	775.95	30.52	0.57	777.68	27.64	-0.57
780.07	24.27	-1.81	779.12	25.79	-2.04	779.91	26.08	-1.19	778.96	30.02	-0.07	780.70	28.42	0.07
783.05	25.23	-0.52	782.10	26.52	-0.99	782.89	25.80	-1.15	781.95	30.80	1.04	783.69	26.99	-1.04
786.05	25.69	-0.82	785.10	26.28	-1.99	785.89	26.04	-1.67	784.94	31.23	0.71	786.68	28.08	-0.71
789.05	25.00	-0.56	788.10	26.36	-0.95	788.89	25.82	-0.93	787.95	30.02	0.45	789.68	27.38	-0.45
792.05	24.91	-1.03	791.10	26.34	-1.36	791.89	26.18	-0.96	790.94	30.61	0.66	792.68	27.56	-0.66
795.08	25.18	-0.79	794.12	26.28	-1.44	794.92	26.65	-0.51	793.96	30.63	0.65	795.71	27.59	-0.65
798.05	25.48	-0.83	797.10	26.32	-1.74	797.89	26.42	-1.08	796.94	30.58	0.26	798.68	28.32	-0.26
801.05	24.91	-0.84	800.10	27.32	-0.19	800.89	26.24	-0.71	799.95	30.38	0.62	801.68	27.41	-0.62
804.05	25.37	-0.01	803.10	26.81	-0.32	803.89	25.53	-1.04	802.94	30.02	0.63	804.68	27.02	-0.63
807.05	25.02	-1.00	806.10	26.90	-0.87	806.89	25.96	-1.25	805.94	30.52	0.49	807.68	27.80	-0.49
810.08	25.62	-0.42	809.12	26.48	-1.32	809.92	26.22	-1.02	808.96	30.44	0.39	810.70	27.93	-0.39
813.05	24.87	-1.08	812.10	26.36	-1.34	812.89	25.67	-1.47	811.94	30.04	0.08	813.68	28.14	-0.08
816.05	25.00	-1.23	815.10	26.72	-1.26	815.89	27.05	-0.37	814.94	30.55	0.31	816.68	28.19	-0.31
819.05	26.08	-0.29	818.10	27.05	-1.07	818.89	25.88	-1.68	817.94	30.75	0.37	819.68	28.27	-0.37
822.05	25.28	-0.47	821.10	26.94	-0.56	821.89	25.72	-1.22	820.94	30.61	0.85	822.68	27.17	-0.85
825.08	25.55	-0.71	824.12	26.74	-1.28	824.92	25.84	-1.62	823.97	29.99	-0.28	825.70	28.82	0.28
828.05	25.39	-1.14	827.10	27.70	-0.59	827.89	26.81	-0.92	826.94	31.34	0.80	828.68	28.01	-0.80
831.05	25.53	-1.21	830.10	26.81	-1.69	830.89	25.71	-2.23	829.94	31.56	0.81	831.68	28.21	-0.81
834.05	27.07	0.73	833.10	25.97	-2.13	833.89	25.92	-1.62	832.94	30.94	0.59	834.68	28.03	-0.59
837.05	26.19	0.37	836.10	27.19	-0.39	836.89	26.75	-0.27	835.95	30.44	0.61	837.68	27.49	-0.61
840.08	25.94	0.14	839.12	27.72	0.16	839.92	26.48	-0.52	838.96	31.00	1.19	840.71	26.89	-1.19
843.05	25.46	-1.09	842.10	26.81	-1.50	842.89	26.99	-0.76	841.95	31.59	1.03	843.69	27.80	-1.03
846.05	24.96	-1.72	845.10	27.14	-1.30	845.89	26.69	-1.19	844.94	31.85	1.16	846.68	27.80	-1.16
849.06	25.16	-1.57	848.10	26.50	-1.98	848.90	27.25	-0.67	847.95	31.39	0.65	849.69	28.35	-0.65
852.05	25.53	-0.89	851.10	27.46	-0.71	851.89	26.58	-1.03	850.94	31.45	1.02	852.68	27.67	-1.02
855.08	25.62	-0.92	854.12	27.41	-0.89	854.92	25.80	-1.94	853.97	31.34	0.79	855.71	28.03	-0.79
858.05	26.17	0.36	857.10	26.99	-0.57	857.89	26.24	-0.76	856.94	30.49	0.67	858.68	27.41	-0.67
861.05	25.50	-0.93	860.10	27.03	-1.15	860.89	26.62	-1.00	859.95	30.72	0.28	861.68	28.42	-0.28
864.05	25.55	-1.19	863.10	27.10	-1.40	863.89	25.53	-2.41	862.94	31.08	0.33	864.68	28.69	-0.33
867.06	26.49	-0.04	866.10	26.74	-1.54	866.90	26.06	-1.66	865.95	31.39	0.85	867.69	27.95	-0.85
870.08	26.26	0.01	869.12	27.52	-0.49	869.92	26.44	-1.01	868.96	31.54	1.28	870.71	27.25	-1.28
873.05	25.66	-0.73	872.10	26.97	-1.18	872.89	26.42	-1.17	871.95	30.80	0.40	873.68	28.27	-0.40
876.05	26.33	-0.48	875.10	27.61	-0.95	875.89	27.31	-0.69	874.94	32.13	1.31	876.69	27.77	-1.31
879.05	26.15	-0.42	878.10	27.68	-0.65	878.89	26.75	-1.02	877.94	31.11	0.53	879.68	28.32	-0.53
882.05	25.21	-1.29	881.10	27.43	-0.82	881.89	26.93	-0.76	880.94	30.86	0.35	882.68	28.42	-0.35
885.08	25.73	-0.47	884.12	27.63	-0.33	884.92	27.65	0.25	883.96	30.55	0.34	885.71	28.14	-0.34
888.05	25.94	-1.07	887.10	27.28	-1.49	887.89	26.97	-1.24	886.94	31.34	0.32	888.68	28.97	-0.32
891.05	26.15	-0.62	890.10	27.75	-0.78	890.89	27.05	-0.92	889.95	31.14	0.36	891.68	28.69	-0.36
894.05	26.24	0.28	893.10	28.04	0.33	893.89	26.36	-0.79	892.94	29.85	-0.12	894.69	28.35	0.12
897.05	25.80	-0.96	896.10	27.86	-0.65	896.89	27.53	-0.42	895.95	31.90	1.13	897.68	27.90	-1.13
900.08	26.19	-1.31	899.12	27.39	-1.87	899.91	27.11	-1.59	898.96	32.13	0.62	900.71	29.16	-0.62
903.05	26.88	-0.41	902.10	27.43	-1.61	902.89	26.71	-1.77	901.95	32.33	1.03	903.68	28.53	-1.03
906.05	25.76	-1.52	905.10	26.83	-2.21	905.89	27.69	-0.79	904.94	32.64	1.35	906.68	28.21	-1.35
909.05	27.11	0.36	908.10	27.39	-1.11	908.89	27.09	-0.85	907.95	31.23	0.47	909.69	28.55	-0.47
912.05	26.54	-0.74	911.10	26.65	-2.38	911.89	27.43	-1.04	910.94	31.34	0.05	912.68	29.50	-0.05
915.08	25.69	-1.48	914.12	27.25	-1.67	914.92	27.53	-0.83	913.96	31.96	0.78	915.71	28.66	-0.78
918.05	25.85	-1.44	917.10	27.23	-1.82	917.89	27.07	-1.42	916.94	32.05	0.75	918.68	28.82	-0.75
921.05	26.19	-1.22	920.10	26.85	-2.32	920.89	26.93	-1.68	919.94	32.16	0.74	921.68	28.95	-0.74
924.05	27.18	0.04	923.10	28.24	-0.66	923.89	27.21	-1.13	922.94	32.67	1.52	924.68	27.90	-1.52
927.06	27.23	0.30	926.10	27.25	-1.43	926.90	27.81	-0.31	925.95	31.79	0.85	927.69	28.35	-0.85
930.07	26.72	-0.33	929.12	27.28	-1.52	929.91	27.15	-1.09	928.96	31.90	0.84	930.70	28.48	-0.84
933.06	26.35	-1.31	932.10	27.19	-2.22	932.90	26.60	-2.25	931.95	32.16	0.49	933.69	29.44	-0.49
936.05	26.81	0.05	935.10	28.04	-0.48	935.89	27.27	-0.69	934.94	31.20	0.43	936.68	28.61	-0.43
939.05	26.35	-0.99	938.10	27.30	-1.79	938.89	27.27	-1.26	937.95	31.96	0.61	939.68	29.00	-0.61
942.05	26.90	-0.07	941.10	28.35	-0.38	941.89	26.83	-1.34	940.94	31.23	0.25	942.68	29.00	-0.25
945.08	26.77	-1.01	944.12	27.37	-2.17	944.92	27.77	-1.21	943.97	32.90	1.11	945.70	28.95	-1.11
948.05	26.72	-0.51	947.10	27.66	-1.32	947.89	27.51	-0.91	946.94	32.16	0.92	948.68	28.58	-0.92
951.05	26.12	-0.95	950.10	27.77	-1.05	950.89	27.31	-0.95	949.95	32.07	0.99	951.68	28.35	-0.99
954.05	26.31	-0.72	953.10	27.97	-0.81	953.89	26.87	-1.35	952.94	31.68	0.64	954.68	28.66	-0.64
957.05	27.07	-0.17	956.10	27.54	-1.45	956.89	27.41	-1.02	955.95	32.73	1.48	957.69	28.03	-1.48
960.08	26.70	-1.08	959.12	28.37	-1.16	959.92	27.43	-1.54	958.96	32.50	0.71	960.71	29.34	-0.71
963.05	26.19	-1.72	962.10	27.63	-2.03	962.90	27.39	-1.71	961.95	32.39	0.47	963.69	29.71	-0.47
966.05	27.07	-0.72	965.10	28.28	-1.26	965.89	27.17	-1.81	964.94	32.10	0.30	966.69	29.76	-0.30
969.05	26.84	-0.30	968.10	27.52	-1.37	968.89	27.99	-0.34	967.95	31.17	0.02	969.69	29.39	-0.02
972.05	27.27	-0.60	971.10	28.98	-0.65	971.89	27.01	-2.06	970.94	32.56	0.68	972.68	29.47	-0.68
975.08	26.49	-1.09	974.12	27.88	-1.45	974.92	27.67	-1.10	973.96	32.73	1.14	975.71	28.71	-1.14
978.05	26.81	-0.66	977.10	28.69	-0.54	977.90	28.09	-0.58	976.94	32.05	0.57	978.68	29.18	-0.57
981.05	27.27	-0.74	980.10	27.63	-2.13	980.89	27.01	-2.19	979.94	32.64	0.62	981.68	29.66	-0.62
984.05	26.42	-0.57	983.10	28.15	-0.59	983.89	27.45	-0.73	982.94	32.44	1.44	984.68	27.82	-1.44
987.05	26.44	-0.97	986.10	26.83	-2.33	986.89	27.67	-0.93	985.94	31.79	0.37	987.68	29.31	-0.37
990.07	26.58	-1.53	989.12	28.98	-0.88	989.91	27.13	-2.17	988.96	32.50	0.38	990.70	30.00	-0.38
993.05	26.90	-0.74	992.10	27.46	-1.94	992.89	27.21	-1.63	991.94	32.73	1.08	993.68	28.84	-1.08
996.05	25.89	-1.82	995.10	28.08	-1.38	995.89	27.45	-1.45	994.94	31.76	0.04	996.68	29.94	-0.04
999.05	26.79	-1.13	998.10	28.39	-1.28	998.89	28.01	-1.10	997.94	32.70	0.77	999.68	29.42	-0.77
1002.05	26.58	-1.11	1001.10	29.02	-0.43	1001.89	27.39	-1.50	1000.94	32.44	0.74	1002.68	29.23	-0.74
1005.08	27.23	-0.73	1004.12	28.80	-0.91	1004.92	27.05	-2.10	1003.97	32.36	0.39	1005.70	29.84	-0.39
1008.05	26.31	-2.39	1007.10	28.15	-2.30	1007.89	27.15	-2.74	1006.94	33.18	0.47	1008.68	30.50	-0.47
1011.05	26.26	-1.88	1010.10	28.24	-1.66	1010.89	27.53	-1.81	1009.95	32.44	0.29	1011.68	30.13	-0.29
1014.05	27.13	0.02	1013.10	28.08	-0.78	1013.89	26.91	-1.39	1012.94	31.42	0.30	1014.68	29.08	-0.30
1017.05	26.67	-0.90	1016.10	28.01	-1.32	1016.89	27.79	-0.98	1015.95	31.93	0.35	1017.68	29.50	-0.35
1020.08	26.10	-1.87	1019.12	28.64	-1.08	1019.92	27.75	-1.41	1018.96	32.78	0.80	1020.71	29.44	-0.80
1023.05	26.31	-1.31	1022.10	28.19	-1.18	1022.89	27.21	-1.60	1021.94	33.15	1.52	1023.68	28.37	-1.52
1026.05	27.20	-0.79	1025.10	28.30	-1.44	1025.89	27.93	-1.25	1024.94	32.53	0.53	1026.68	29.73	-0.53
1029.05	26.19	-1.30	1028.10	27.75	-1.50	1028.89	27.75	-0.94	1027.95	31.54	0.04	1029.68	29.73	-0.04
1032.05	26.93	-0.96	1031.10	28.62	-1.03	1031.89	27.71	-1.38	1030.94	31.68	-0.22	1032.68	30.39	0.22
1035.08	27.78	-0.23	1034.12	29.23	-0.54	1034.92	27.09	-2.12	1033.97	32.81	0.79	1035.71	29.50	-0.79
1038.05	26.15	-2.22	1037.10	28.28	-1.85	1037.89	28.13	-1.44	1036.94	33.24	0.86	1038.68	29.79	-0.86
1041.06	27.80	-1.02	1040.10	27.37	-3.20	1040.90	28.03	-1.98	1039.95	33.24	0.41	1041.69	30.68	-0.41
1044.05	27.32	-1.19	1043.10	28.91	-1.36	1043.89	27.41	-2.30	1042.94	33.52	1.00	1044.68	29.79	-1.00
1047.05	27.11	-1.74	1046.10	28.93	-1.68	1046.89	28.21	-1.84	1045.95	33.55	0.69	1047.68	30.44	-0.69
1050.08	26.93	-1.14	1049.12	28.33	-1.49	1049.92	27.39	-1.87	1048.96	32.58	0.50	1050.70	29.84	-0.50
1053.06	26.77	-1.79	1052.10	28.51	-1.81	1052.90	27.99	-1.77	1051.95	33.15	0.58	1053.69	30.26	-0.58
1056.05	27.83	-0.41	1055.10	28.19	-1.80	1055.89	28.19	-1.24	1054.94	32.53	0.28	1056.68	30.23	-0.28
1059.05	26.86	-1.79	1058.10	28.51	-1.89	1058.89	28.03	-1.81	1057.95	33.24	0.58	1059.68	30.34	-0.58
1062.05	26.47	-1.72	1061.10	28.48	-1.46	1061.89	27.23	-2.15	1060.94	33.27	1.07	1062.68	29.39	-1.07
1065.08	27.25	-0.27	1064.12	29.02	-0.25	1064.92	28.37	-0.34	1063.97	31.88	0.35	1065.72	29.44	-0.35
1068.05	27.48	-0.57	1067.10	27.77	-2.04	1067.89	27.81	-1.44	1066.94	32.95	0.89	1068.68	29.44	-0.89
1071.05	27.20	-1.69	1070.10	27.99	-2.66	1070.89	28.09	-2.00	1069.94	34.18	1.28	1071.69	29.89	-1.28
1074.05	27.64	-0.70	1073.10	28.44	-1.65	1073.89	27.51	-2.02	1072.94	33.12	0.77	1074.68	29.84	-0.77
1077.05	27.64	-1.04	1076.10	28.46	-1.98	1076.89	27.65	-2.23	1075.94	34.15	1.46	1077.68	29.50	-1.46
1080.08	26.21	-2.29	1079.12	28.24	-2.02	1079.92	27.75	-1.95	1078.96	32.50	-0.01	1080.71	30.79	0.01
1083.06	27.57	-1.43	1082.10	28.87	-1.89	1082.90	27.63	-2.57	1081.95	33.61	0.60	1083.69	30.68	-0.60
1086.05	27.62	-1.23	1085.10	27.97	-2.63	1085.89	27.49	-2.55	1084.94	33.30	0.44	1086.68	30.68	-0.44
1089.05	27.71	-1.13	1088.10	27.54	-3.05	1088.90	27.53	-2.50	1087.95	33.44	0.59	1089.69	30.52	-0.59
1092.05	27.25	-1.53	1091.10	28.26	-2.28	1091.89	27.63	-2.35	1090.94	32.90	0.11	1092.68	30.95	-0.11
1095.08	27.46	-1.52	1094.12	28.42	-2.31	1094.92	27.75	-2.42	1093.96	33.64	0.65	1095.71	30.60	-0.65
1098.05	26.90	-2.01	1097.10	28.39	-2.28	1097.89	28.07	-2.04	1096.94	33.72	0.80	1098.68	30.39	-0.80
1101.05	26.70	-2.11	1100.10	28.26	-2.30	1100.89	27.93	-2.07	1099.95	32.98	0.16	1101.68	30.92	-0.16
1104.05	27.55	-0.70	1103.10	28.82	-1.19	1103.89	27.77	-1.68	1102.94	33.21	0.95	1104.68	29.58	-0.95
1107.05	27.11	-1.53	1106.10	28.24	-2.15	1106.89	28.71	-1.12	1105.94	33.38	0.73	1107.68	30.18	-0.73
1110.07	27.62	-1.78	1109.12	29.07	-2.08	1109.91	28.11	-2.48	1108.96	34.61	1.20	1110.70	30.47	-1.20
1113.06	27.04	-1.27	1112.10	28.46	-1.60	1112.90	28.35	-1.15	1111.95	32.53	0.21	1113.69	30.37	-0.21
1116.05	27.57	-1.46	1115.10	28.35	-2.44	1115.89	27.81	-2.42	1114.94	33.98	0.94	1116.68	30.37	-0.94
1119.05	27.60	-1.79	1118.10	29.16	-1.98	1118.89	28.65	-1.93	1117.95	34.27	0.87	1119.69	30.79	-0.87
1122.05	27.00	-1.85	1121.10	29.14	-1.46	1121.89	28.49	-1.55	1120.94	33.72	0.86	1122.68	30.26	-0.86
1125.08	27.11	-1.40	1124.12	28.93	-1.33	1124.92	28.25	-1.45	1123.96	33.12	0.60	1125.70	30.18	-0.60
1128.05	28.34	-0.81	1127.10	27.72	-3.18	1127.89	28.13	-2.21	1126.94	33.87	0.71	1128.68	30.71	-0.71
1131.05	28.85	-0.04	1130.10	28.66	-1.98	1130.89	26.79	-3.29	1129.95	33.75	0.85	1131.68	30.31	-0.85
1134.05	27.43	-0.73	1133.10	28.51	-1.40	1133.89	28.71	-0.64	1132.94	32.81	0.64	1134.68	29.79	-0.64
1137.05	28.06	-0.61	1136.10	27.97	-2.46	1136.89	27.71	-2.16	1135.95	33.24	0.56	1137.68	30.39	-0.56
1140.07	28.01	-1.32	1139.12	28.01	-3.08	1139.91	28.07	-2.46	1138.96	33.50	0.16	1140.70	31.45	-0.16
1143.05	27.85	-1.16	1142.10	27.79	-2.97	1142.89	28.57	-1.63	1141.95	33.64	0.62	1143.68	30.66	-0.62
1146.05	28.17	-0.81	1145.10	28.24	-2.50	1145.89	28.57	-1.61	1144.94	33.41	0.42	1146.69	30.84	-0.42
1149.06	27.83	-1.81	1148.10	29.11	-2.28	1148.90	27.95	-2.88	1147.95	34.32	0.67	1149.69	31.24	-0.67
1152.05	27.94	-1.15	1151.10	29.34	-1.50	1151.89	27.45	-2.83	1150.94	34.12	1.02	1152.68	30.34	-1.02
1155.08	27.78	-1.66	1154.12	29.41	-1.78	1154.92	27.67	-2.96	1153.96	34.95	1.50	1155.70	30.21	-1.50
1158.05	28.22	-0.37	1157.10	29.05	-1.29	1157.89	28.05	-1.73	1156.94	33.15	0.55	1158.68	30.31	-0.55
1161.05	26.95	-2.49	1160.10	27.77	-3.42	1160.89	28.71	-1.92	1159.94	34.27	0.82	1161.68	30.89	-0.82
1164.05	27.32	-2.30	1163.10	29.23	-2.15	1163.89	28.95	-1.87	1162.94	34.27	0.64	1164.69	31.26	-0.64
1167.06	28.15	-1.27	1166.10	28.62	-2.56	1166.90	28.27	-2.35	1165.95	34.32	0.89	1167.69	30.81	-0.89
1170.07	26.56	-2.62	1169.12	28.37	-2.57	1169.91	27.81	-2.57	1168.96	34.18	0.99	1170.70	30.47	-0.99
1173.05	28.01	-1.63	1172.10	29.52	-1.88	1172.89	28.49	-2.35	1171.94	35.07	1.42	1173.68	30.50	-1.42
1176.05	27.46	-1.93	1175.10	27.90	-3.24	1175.89	28.29	-2.29	1174.94	33.35	-0.05	1176.68	31.71	0.05
1179.06	26.95	-1.96	1178.10	28.60	-2.07	1178.90	28.77	-1.34	1177.95	34.09	1.17	1179.69	30.02	-1.17
1182.05	28.31	-1.12	1181.10	28.57	-2.61	1181.89	28.55	-2.07	1180.94	34.35	0.91	1182.69	30.79	-0.91
1185.08	26.86	-3.12	1184.12	28.62	-3.11	1184.92	27.95	-3.22	1183.96	34.90	0.91	1185.71	31.34	-0.91
1188.05	27.67	-2.01	1187.10	29.77	-1.67	1187.89	28.19	-2.69	1186.94	34.44	0.75	1188.68	31.21	-0.75
1191.05	27.67	-1.06	1190.10	28.89	-1.59	1190.89	28.51	-1.41	1189.94	33.72	0.98	1191.68	30.02	-0.98
1194.05	28.08	-1.35	1193.10	29.32	-1.86	1193.89	28.49	-2.13	1192.94	34.30	0.86	1194.69	30.84	-0.86
1197.05	27.90	-2.16	1196.10	28.87	-2.94	1196.89	28.95	-2.30	1195.94	34.87	0.80	1197.68	31.53	-0.80
1200.07	28.01	-1.53	1199.12	29.02	-2.27	1199.91	27.61	-3.12	1198.96	34.07	0.52	1200.70	31.29	-0.52
1203.06	27.85	-1.66	1202.10	28.22	-3.04	1202.90	28.09	-2.61	1201.95	34.12	0.60	1203.69	31.18	-0.60
1206.05	27.27	-2.23	1205.10	29.07	-2.19	1205.89	28.31	-2.39	1204.94	34.50	0.99	1206.68	30.79	-0.99
1209.05	27.55	-1.95	1208.10	28.44	-2.82	1208.89	28.83	-1.87	1207.95	33.81	0.30	1209.69	31.48	-0.30
1212.05	27.48	-1.57	1211.10	29.02	-1.79	1211.89	28.21	-2.04	1210.94	33.52	0.46	1212.68	30.87	-0.46
1215.08	27.25	-1.69	1214.12	28.89	-1.81	1214.91	29.17	-0.97	1213.96	33.01	0.06	1215.70	31.16	-0.06
1218.05	28.01	-1.87	1217.10	29.20	-2.44	1217.89	27.55	-3.53	1216.94	34.87	0.98	1218.68	31.18	-0.98
1221.05	27.97	-1.51	1220.10	29.00	-2.23	1220.89	28.81	-1.86	1219.94	34.64	1.15	1221.68	30.60	-1.15
