# Supplementary material for: Noise-precision tradeoff in predicting combinations of mutations and drugs
Source: PLoS Comput Biol. 2019 May 22;15(5):e1006956. doi: 10.1371/journal.pcbi.1006956 (PMC6548401; doi:10.1371/journal.pcbi.1006956)
Supplement: S1 Data — A zip file containing all datasets used in this paper. (ZIP) [file pcbi.1006956.s002.zip › calcium/calcium_double_RAW264.7/2MA_500_uM_IFG_300_pM_RW_ECC040310G.txt]

Tab-delimted data for ligand pair 2-Methyl-thio-ATP / Interferon-gamma
Celltype = RAW 264.7
ExperimentID = ECC040310G
t in seconds, Ca++ concentrations in nM
Adj Ca++ is the change in Ca++ concentration due to ligand

ECC040310G08	2MA 500 uM	IFG 300 pM	sim
ECC040310G07	2MA 500 uM	HBSS-BSA n/a 	lig1_only
ECC040310G01	HBSS-BSA n/a 	HBSS-BSA n/a 	con
ECC040310G12	HBSS-BSA n/a 	HBSS-BSA n/a 	con

t(ECC040310G08)	Ca++(ECC040310G08)	Adj Ca++(ECC040310G08)	t(ECC040310G07)	Ca++(ECC040310G07)	Adj Ca++(ECC040310G07)	t(ECC040310G01)	Ca++(ECC040310G01)	Adj Ca++(ECC040310G01)	t(ECC040310G12)	Ca++(ECC040310G12)	Adj Ca++(ECC040310G12)
-181.86	16.89	1.26	-182.02	16.58	0.31	-183.00	43.09	0.09	-181.23	27.00	-0.09
-178.96	14.94	0.45	-179.12	16.13	1.00	-180.07	42.28	0.43	-178.33	25.52	-0.43
-175.96	13.92	0.00	-176.12	15.02	0.46	-177.07	41.32	0.04	-175.33	25.34	-0.04
-172.96	15.14	2.47	-173.12	15.11	1.80	-174.07	38.61	-1.42	-172.32	25.55	1.42
-169.96	13.27	-0.61	-170.12	14.75	0.23	-171.07	41.28	0.03	-169.33	25.31	-0.03
-166.96	13.43	-0.55	-167.12	15.23	0.61	-168.07	40.48	-0.87	-166.33	26.31	0.87
-163.96	13.66	-0.32	-164.12	14.57	-0.05	-165.07	41.24	-0.11	-163.33	25.55	0.11
-160.96	13.17	-0.58	-161.12	15.83	1.44	-162.07	40.78	-0.34	-160.33	25.55	0.34
-157.96	15.14	1.45	-158.12	15.77	1.44	-159.07	41.32	0.26	-157.32	24.89	-0.26
-154.96	13.70	0.49	-155.12	14.81	0.96	-156.07	39.45	-1.12	-154.33	25.79	1.12
-151.96	13.40	0.26	-152.12	14.27	0.49	-153.07	39.86	-0.64	-151.33	25.24	0.64
-148.96	14.42	1.16	-149.12	14.72	0.82	-150.07	39.14	-1.49	-148.33	26.21	1.49
-145.96	16.23	3.53	-146.12	14.39	1.05	-147.07	40.06	-0.01	-145.33	24.17	0.01
-142.96	15.24	2.21	-143.12	12.73	-0.94	-144.07	41.13	0.73	-142.32	23.76	-0.73
-139.96	15.07	1.45	-140.12	13.86	-0.40	-141.07	41.24	0.25	-139.33	24.83	-0.25
-136.96	14.45	1.09	-137.12	15.14	1.14	-138.07	40.21	-0.52	-136.33	25.34	0.52
-133.96	16.06	1.94	-134.12	14.87	0.11	-135.07	39.71	-1.77	-133.33	27.35	1.77
-130.96	14.02	1.49	-131.12	15.11	1.94	-132.07	39.41	-0.49	-130.33	24.48	0.49
-127.96	12.16	-1.93	-128.12	14.84	0.11	-129.07	40.93	-0.52	-127.32	26.07	0.52
-124.96	15.43	1.90	-125.12	15.11	0.94	-126.07	40.02	-0.87	-124.33	25.86	0.87
-121.96	12.55	-0.38	-122.12	14.18	0.61	-123.07	40.17	-0.13	-121.33	24.52	0.13
-118.96	14.05	0.00	-119.12	15.20	0.51	-120.07	41.51	0.10	-118.33	25.41	-0.10
-115.96	15.70	2.67	-116.12	15.02	1.35	-117.07	39.33	-1.06	-115.33	25.55	1.06
-112.96	14.51	1.28	-113.12	15.26	1.39	-114.07	40.74	0.14	-112.32	24.55	-0.14
-109.96	16.00	2.45	-110.12	14.93	0.74	-111.07	41.40	0.49	-109.33	24.52	-0.49
-106.96	13.89	-0.41	-107.12	15.77	0.83	-108.07	41.63	-0.03	-106.33	25.79	0.03
-103.96	14.45	1.08	-104.12	15.53	1.52	-105.07	39.29	-1.45	-103.33	26.28	1.45
-100.96	14.61	1.31	-101.12	14.42	0.48	-102.07	41.09	0.42	-100.33	24.34	-0.42
-97.96	15.37	2.23	-98.12	15.26	1.48	-99.07	40.90	0.39	-97.32	24.21	-0.39
-94.96	13.76	-1.07	-95.12	15.17	-0.30	-96.07	41.20	-0.99	-94.33	27.28	0.99
-91.96	14.12	-0.28	-92.12	16.31	1.27	-93.07	42.28	0.52	-91.33	25.34	-0.52
-88.96	14.22	1.55	-89.12	15.92	2.61	-90.07	40.48	0.44	-88.33	23.69	-0.44
-85.96	14.88	1.48	-86.12	14.48	0.44	-87.07	40.67	-0.10	-85.33	24.96	0.10
-82.96	14.38	1.14	-83.12	15.08	1.20	-84.07	39.83	-0.78	-82.32	25.48	0.78
-79.96	13.37	-1.16	-80.12	15.11	-0.06	-81.07	43.13	1.23	-79.33	24.76	-1.23
-76.96	15.37	1.39	-77.12	14.30	-0.32	-78.07	41.86	0.51	-76.33	24.93	-0.51
-73.96	15.50	1.73	-74.12	17.19	2.78	-75.07	42.51	1.37	-73.33	23.86	-1.37
-70.96	15.24	0.65	-71.12	14.63	-0.60	-72.07	42.17	0.22	-70.33	25.83	-0.22
-67.96	14.88	0.96	-68.12	14.66	0.10	-69.07	42.28	1.00	-67.32	24.38	-1.00
-64.96	14.78	0.95	-65.12	12.97	-1.50	-66.07	40.28	-0.92	-64.33	26.21	0.92
-61.96	13.50	-1.09	-62.12	15.53	0.30	-63.07	41.86	-0.09	-61.33	26.14	0.09
-58.96	14.48	-0.38	-59.12	15.23	-0.27	-60.07	41.78	-0.44	-58.33	26.76	0.44
-55.96	15.80	0.90	-56.12	14.96	-0.58	-57.07	43.25	0.98	-55.33	25.38	-0.98
-52.97	14.55	0.10	-53.12	15.38	0.29	-54.07	42.55	0.74	-52.32	25.17	-0.74
-49.96	15.01	0.23	-50.12	14.78	-0.64	-51.07	41.97	-0.17	-49.33	26.41	0.17
-46.96	14.09	-0.26	-47.12	14.96	-0.03	-48.07	41.59	-0.12	-46.33	25.93	0.12
-43.96	14.94	0.82	-44.12	15.65	0.89	-45.07	41.82	0.34	-43.33	25.24	-0.34
-40.96	13.96	-1.03	-41.12	14.42	-1.21	-42.07	42.32	-0.03	-40.33	26.48	0.03
-37.96	13.86	0.24	-38.12	14.42	0.16	-39.07	41.66	0.67	-37.32	24.41	-0.67
-34.96	13.92	0.07	-35.12	15.17	0.68	-36.07	41.36	0.14	-34.33	25.17	-0.14
-31.96	14.58	0.15	-32.12	15.47	0.40	-33.07	41.17	-0.63	-31.33	26.52	0.63
-28.96	14.12	-0.08	-29.12	15.02	0.18	-30.07	41.40	-0.17	-28.33	25.83	0.17
-25.96	14.68	0.19	-26.12	16.46	1.33	-27.07	41.01	-0.85	-25.33	26.80	0.85
-22.96	14.42	-0.13	-23.12	13.86	-1.33	-24.07	42.20	0.29	-22.32	25.72	-0.29
-19.96	15.34	1.17	-20.12	16.34	1.53	-21.07	41.47	-0.06	-19.33	25.69	0.06
-16.96	15.34	-0.22	-17.12	15.32	-0.88	-18.07	43.63	0.71	-16.33	26.31	-0.71
-13.96	15.11	1.42	-14.12	14.45	0.12	-15.07	40.90	-0.16	-13.33	25.31	0.16
-10.96	14.58	-0.23	-11.12	14.99	-0.46	-12.07	42.13	-0.04	-10.33	26.31	0.04
-7.96	13.47	-1.75	-8.12	15.17	-0.69	-9.07	42.74	0.16	-7.32	26.52	-0.16
-4.96	14.97	-0.60	-5.12	15.71	-0.50	-6.07	42.90	-0.04	-4.33	27.07	0.04
5.09	32.37	10.79	4.94	29.49	7.27	4.00	51.54	2.60	5.72	30.44	-2.60
8.03	44.36	21.48	7.87	39.75	16.23	6.93	55.27	5.03	8.67	29.31	-5.03
11.03	39.87	16.86	10.87	41.06	17.41	9.93	57.25	6.87	11.66	27.60	-6.87
14.03	35.21	13.97	13.87	35.58	13.70	12.93	55.35	6.74	14.66	25.96	-6.74
17.03	33.16	13.18	16.87	30.74	10.12	15.93	53.44	6.10	17.66	25.34	-6.10
20.03	29.21	8.91	19.87	29.62	8.68	18.93	54.01	6.35	20.66	25.41	-6.35
23.03	27.45	8.01	22.87	26.43	6.35	21.93	52.87	6.07	23.67	24.83	-6.07
26.03	29.45	10.95	25.87	25.58	6.44	24.93	51.14	5.27	26.66	24.69	-5.27
29.03	29.24	8.76	28.87	27.99	6.87	27.93	54.99	7.15	29.66	24.79	-7.15
32.03	27.17	7.86	31.87	25.86	5.91	30.93	53.24	6.56	32.66	24.21	-6.56
35.03	26.86	8.84	34.87	26.05	7.39	33.93	53.15	7.76	35.65	21.72	-7.76
38.03	27.03	7.88	37.87	26.40	6.61	36.93	54.09	7.57	38.67	23.04	-7.57
41.03	25.30	5.05	40.87	25.80	4.91	39.93	55.23	7.61	41.66	24.10	-7.61
44.03	25.78	7.33	43.87	24.64	5.55	42.93	53.64	7.82	44.65	22.09	-7.82
47.03	26.06	7.40	46.87	25.80	6.50	45.93	53.07	7.04	47.66	23.08	-7.04
50.03	26.51	6.37	49.87	24.04	3.26	48.93	54.62	7.12	50.66	24.48	-7.12
53.03	25.68	5.62	52.87	25.11	4.41	51.93	55.11	7.69	53.67	23.83	-7.69
56.03	26.02	7.01	55.87	24.51	4.86	54.93	52.06	5.68	56.66	24.79	-5.68
59.03	25.75	6.80	58.87	25.80	6.21	57.93	55.07	8.76	59.65	21.65	-8.76
62.03	26.37	7.57	61.87	25.93	6.49	60.93	53.52	7.35	62.65	22.91	-7.35
65.03	23.88	3.09	64.87	23.64	2.21	63.93	55.40	7.25	65.66	25.00	-7.25
68.03	25.50	6.12	67.87	25.67	5.65	66.93	52.63	5.88	68.67	24.96	-5.88
71.03	24.78	5.63	70.87	23.48	3.69	69.93	53.40	6.88	71.66	23.73	-6.88
74.03	23.81	4.53	73.87	24.04	4.12	72.93	53.89	7.25	74.66	23.49	-7.25
77.03	25.09	6.74	76.87	23.67	4.68	75.93	52.18	6.46	77.66	23.35	-6.46
80.03	26.44	6.90	79.87	24.64	4.46	78.93	54.66	7.75	80.66	23.25	-7.75
83.03	26.37	7.54	82.87	23.35	3.88	81.93	54.09	7.89	83.67	22.40	-7.89
86.03	25.61	6.81	85.87	23.51	4.07	84.93	53.52	7.35	86.66	22.91	-7.35
89.03	26.02	5.59	88.87	25.80	4.73	87.93	55.89	8.09	89.66	23.80	-8.09
92.03	25.23	6.81	91.87	24.79	5.73	90.93	53.20	7.41	92.66	22.47	-7.41
95.03	26.79	8.14	94.87	24.82	5.53	93.93	53.80	7.78	95.66	22.33	-7.78
98.03	25.57	5.23	97.87	24.67	3.69	96.93	54.13	6.42	98.67	25.38	-6.42
101.03	24.98	4.91	100.87	25.17	4.46	99.93	55.68	8.25	101.66	23.28	-8.25
104.03	26.72	7.97	103.87	25.23	5.84	102.93	53.52	7.40	104.66	22.81	-7.40
107.03	25.57	5.73	106.87	24.01	3.53	105.93	54.95	7.74	107.66	23.56	-7.74
110.03	25.85	6.22	109.87	26.68	6.41	108.93	53.84	6.85	110.65	24.24	-6.85
113.03	25.95	6.60	112.87	25.99	6.00	111.93	55.03	8.31	113.67	22.50	-8.31
116.03	26.23	5.00	115.87	26.11	4.24	114.93	57.00	8.41	116.66	24.28	-8.41
119.03	25.33	5.74	118.87	24.82	4.59	117.93	54.41	7.46	119.66	23.59	-7.46
122.03	27.49	7.94	121.87	24.57	4.38	120.93	54.54	7.62	122.65	23.39	-7.62
125.03	26.30	7.35	124.87	25.23	5.64	123.93	54.54	8.22	125.66	22.19	-8.22
128.03	26.79	6.84	127.87	23.98	3.39	126.93	54.82	7.51	128.67	23.90	-7.51
131.03	25.78	6.43	130.87	25.23	5.24	129.93	53.11	6.40	131.66	24.41	-6.40
134.03	26.86	7.42	133.87	25.14	5.06	132.93	55.27	8.47	134.65	22.43	-8.47
137.03	25.99	5.66	136.87	25.83	4.86	135.93	55.85	8.16	137.66	23.63	-8.16
140.03	27.52	7.30	139.87	25.58	4.72	138.93	54.95	7.37	140.66	24.31	-7.37
143.03	25.50	5.05	142.87	25.55	4.46	141.93	56.54	8.73	143.67	23.18	-8.73
146.03	27.94	7.29	145.87	26.05	4.76	144.93	55.60	7.59	146.65	24.52	-7.59
149.03	27.59	6.85	148.87	25.39	4.01	147.93	55.35	7.24	149.66	24.96	-7.24
152.03	27.94	6.58	151.87	25.64	3.64	150.93	55.85	7.13	152.66	25.69	-7.13
155.03	27.87	7.04	154.87	26.08	4.61	153.93	56.17	7.98	155.66	24.31	-7.98
158.03	27.45	7.05	157.87	27.22	6.18	156.93	55.35	7.58	158.67	24.28	-7.58
161.03	26.79	6.72	160.87	26.75	6.04	159.93	55.48	8.04	161.66	23.49	-8.04
164.03	28.71	7.66	163.87	26.05	4.36	162.93	55.68	7.27	164.66	25.24	-7.27
167.03	28.85	7.15	166.87	25.20	2.86	165.93	55.64	6.57	167.66	26.59	-6.57
170.03	27.70	7.75	169.87	25.30	4.71	168.93	54.99	7.68	170.66	23.73	-7.68
173.03	28.08	7.82	172.87	26.27	5.37	171.93	54.41	6.79	173.67	24.93	-6.79
176.03	27.91	7.54	175.87	25.86	4.85	174.93	54.78	7.04	176.66	24.79	-7.04
179.03	27.87	6.19	178.87	26.78	4.46	177.93	57.29	8.25	179.66	24.89	-8.25
182.03	27.24	6.51	181.87	26.94	5.57	180.93	56.79	8.70	182.66	23.49	-8.70
185.03	29.24	7.82	184.87	27.22	5.16	183.93	56.22	7.43	185.66	25.45	-7.43
188.03	27.84	6.57	187.87	26.87	4.96	186.93	56.22	7.59	188.67	25.14	-7.59
191.03	28.12	8.02	190.87	27.25	6.51	189.93	55.03	7.56	191.66	24.00	-7.56
194.03	28.33	5.44	193.87	25.99	2.46	192.93	57.95	7.69	194.66	26.66	-7.69
197.03	27.35	5.08	196.87	26.68	3.77	195.93	57.12	7.49	197.66	26.24	-7.49
200.03	27.31	5.17	199.87	28.50	5.72	198.93	56.38	6.87	200.66	26.73	-6.87
203.03	28.08	4.52	202.87	27.41	3.21	201.93	57.37	6.44	203.67	28.58	-6.44
206.03	29.21	6.50	205.87	27.54	4.19	204.93	58.03	7.96	206.66	26.21	-7.96
209.03	28.54	5.01	208.87	27.70	3.53	207.93	58.57	7.67	209.66	27.32	-7.67
212.03	28.82	6.66	211.87	27.00	4.20	210.93	58.11	8.59	212.65	25.03	-8.59
215.03	29.07	5.54	214.87	28.37	4.20	213.93	58.74	7.85	215.66	27.14	-7.85
218.03	28.19	4.98	217.87	28.21	4.36	216.93	57.08	6.51	218.67	28.16	-6.51
221.03	30.05	6.22	220.87	26.81	2.34	219.93	60.70	9.50	221.65	25.79	-9.50
224.03	28.54	5.15	223.87	27.35	3.32	222.93	58.70	7.95	224.66	26.90	-7.95
227.03	29.52	5.73	226.87	29.46	5.03	225.93	59.36	8.21	227.66	27.04	-8.21
230.03	27.73	4.82	229.87	28.56	5.01	228.93	58.57	8.30	230.66	26.07	-8.30
233.03	29.45	6.94	232.87	30.78	7.63	231.93	56.71	6.83	233.67	27.14	-6.83
236.03	28.71	5.68	235.87	27.22	3.55	234.93	57.82	7.42	236.65	27.07	-7.42
239.03	30.37	7.07	238.87	29.17	5.23	237.93	58.03	7.37	239.66	27.39	-7.37
242.03	30.48	7.43	241.87	30.00	6.31	240.93	57.16	6.74	242.66	27.77	-6.74
245.03	30.66	7.11	244.87	28.98	4.79	243.93	58.16	7.24	245.66	27.77	-7.24
248.03	30.62	6.97	247.87	29.59	5.30	246.93	58.78	7.76	248.67	27.35	-7.76
251.03	31.15	7.33	250.87	27.76	3.30	249.93	59.78	8.59	251.66	26.69	-8.59
254.03	32.12	9.84	253.87	28.88	5.96	252.93	56.63	6.98	254.66	26.76	-6.98
257.03	32.83	8.72	256.87	27.86	3.11	255.93	57.66	6.19	257.66	29.38	-6.19
260.03	30.34	7.31	259.87	29.14	5.47	258.93	58.74	8.35	260.66	26.14	-8.35
263.03	30.41	5.47	262.87	28.69	3.11	261.93	60.41	8.10	263.67	28.30	-8.10
266.03	30.69	5.94	265.87	28.62	3.23	264.93	59.78	7.67	266.66	28.54	-7.67
269.03	30.76	7.04	268.87	29.14	4.78	267.93	58.36	7.27	269.66	27.91	-7.27
272.03	30.41	5.59	271.87	29.39	3.93	270.93	60.03	7.84	272.66	28.44	-7.84
275.03	31.94	6.85	274.87	29.94	4.21	273.93	60.82	8.36	275.66	28.19	-8.36
278.03	31.47	5.71	277.87	31.03	4.63	276.93	60.32	7.20	278.67	30.02	-7.20
281.03	30.98	4.82	280.87	29.33	2.53	279.93	61.79	8.27	281.66	29.35	-8.27
284.03	32.55	7.52	283.87	29.59	3.92	282.93	59.11	6.72	284.66	29.77	-6.72
287.03	32.33	7.12	286.87	31.78	5.93	285.93	60.95	8.37	287.66	28.30	-8.37
290.03	31.37	5.66	289.87	28.91	2.56	288.93	61.46	8.38	290.66	28.79	-8.38
293.03	32.15	5.85	292.87	29.46	2.52	291.93	61.16	7.50	293.67	30.26	-7.50
296.03	32.94	6.61	295.87	31.65	4.68	294.93	63.40	9.70	296.66	28.09	-9.70
299.03	32.19	6.51	298.87	29.87	3.55	297.93	61.75	8.70	299.65	28.44	-8.70
302.03	32.47	6.40	301.87	30.10	3.39	300.93	60.78	7.34	302.65	30.19	-7.34
305.03	31.58	4.31	304.87	30.55	2.64	303.93	64.08	9.45	305.65	29.28	-9.45
308.03	31.51	5.39	307.87	30.91	4.15	306.93	62.81	9.32	308.67	28.26	-9.32
311.03	33.34	7.22	310.87	29.07	2.31	309.93	59.82	6.33	311.66	31.25	-6.33
314.03	32.22	5.28	313.87	30.78	3.20	312.93	62.59	8.28	314.65	30.12	-8.28
317.03	31.76	4.85	316.87	30.13	2.58	315.93	61.54	7.26	317.65	31.11	-7.26
320.03	33.44	5.85	319.87	30.71	2.48	318.93	62.76	7.80	320.65	31.25	-7.80
323.03	31.12	5.16	322.87	31.39	4.79	321.93	60.87	7.54	323.67	29.88	-7.54
326.03	32.40	5.25	325.87	31.13	3.34	324.93	62.72	8.21	326.66	30.40	-8.21
329.03	31.37	4.02	328.87	30.97	2.98	327.93	62.09	7.38	329.66	31.43	-7.38
332.03	33.73	5.60	331.87	31.52	2.75	330.93	64.46	8.97	332.66	30.62	-8.97
335.03	31.97	5.21	334.87	32.23	4.83	333.93	62.68	8.56	335.66	29.66	-8.56
338.03	34.06	6.92	337.87	30.91	3.13	336.93	62.42	7.91	338.67	30.69	-7.91
341.03	32.26	5.06	340.87	31.71	3.87	339.93	61.16	6.59	341.66	32.07	-6.59
344.03	32.47	5.65	343.87	32.46	5.00	342.93	60.78	6.60	344.66	31.68	-6.60
347.03	32.22	4.07	346.87	32.62	3.83	345.93	63.31	7.79	347.66	31.82	-7.79
350.03	33.62	6.64	349.87	32.27	4.65	348.93	61.29	6.94	350.66	31.50	-6.94
353.03	33.52	6.15	352.87	33.18	5.17	351.93	63.27	8.53	353.67	30.30	-8.53
356.03	34.38	6.44	355.87	31.46	2.88	354.93	64.55	9.24	356.66	30.16	-9.24
359.03	33.98	3.75	358.87	33.15	2.28	357.93	65.06	7.47	359.66	34.22	-7.47
362.03	34.74	7.04	361.87	31.97	3.63	360.93	62.76	7.69	362.66	31.47	-7.69
365.03	33.05	3.14	364.87	31.55	1.00	363.93	65.40	8.12	365.66	33.25	-8.12
368.03	34.96	3.90	367.87	32.30	0.60	366.93	66.69	8.26	368.67	34.26	-8.26
371.03	35.14	4.04	370.87	33.77	2.03	369.93	68.03	9.56	371.66	33.00	-9.56
374.03	34.06	6.00	373.87	31.84	3.14	372.93	62.76	7.34	374.66	32.18	-7.34
377.03	35.21	6.54	376.87	33.83	4.52	375.93	64.16	8.13	377.66	32.00	-8.13
380.03	35.83	6.15	379.87	33.96	3.64	378.93	64.89	7.85	380.66	33.29	-7.85
383.03	32.83	2.17	382.87	34.95	3.65	381.93	66.78	8.76	383.67	33.36	-8.76
386.03	33.77	3.73	385.87	33.21	2.53	384.93	64.55	7.14	386.66	34.36	-7.14
389.03	35.00	5.40	388.87	30.78	0.54	387.93	63.99	7.02	389.66	34.04	-7.02
392.03	33.19	3.10	391.87	32.66	1.93	390.93	63.74	6.28	392.66	35.27	-6.28
395.03	35.10	4.66	394.87	33.70	2.62	393.93	64.33	6.53	395.66	35.37	-6.53
398.03	35.32	6.21	397.87	34.75	5.00	396.93	63.36	6.89	398.67	33.68	-6.89
401.03	35.29	4.84	400.87	34.42	3.33	399.93	66.69	8.87	401.66	33.04	-8.87
404.03	35.50	4.61	403.87	34.36	2.83	402.93	65.70	7.45	404.66	34.90	-7.45
407.03	34.38	3.61	406.87	33.44	2.03	405.93	65.27	7.14	407.66	35.09	-7.14
410.03	34.60	4.67	409.87	33.77	3.20	408.93	65.62	8.32	410.65	33.07	-8.32
413.03	36.34	6.89	412.87	35.58	5.49	411.93	65.23	8.41	413.67	32.50	-8.41
416.03	36.60	6.13	415.87	33.67	2.56	414.93	66.26	8.43	416.66	33.50	-8.43
419.03	37.18	6.40	418.87	35.71	4.29	417.93	65.44	7.30	419.66	34.94	-7.30
422.03	34.60	2.64	421.87	32.76	0.16	420.93	67.55	8.23	422.66	35.19	-8.23
425.03	35.50	3.83	424.87	35.31	3.00	423.93	66.35	7.32	425.65	35.81	-7.32
428.03	35.39	4.35	427.87	35.21	3.53	426.93	66.47	8.06	428.67	34.44	-8.06
431.03	36.23	4.50	430.87	33.54	1.17	429.93	66.52	7.42	431.66	35.77	-7.42
434.03	36.41	4.80	433.87	36.01	3.76	432.93	66.99	8.02	434.66	35.05	-8.02
437.03	36.56	5.64	436.87	35.87	4.31	435.93	65.66	7.37	437.66	35.01	-7.37
440.03	36.89	5.22	439.87	33.77	1.46	438.93	68.24	9.20	440.66	33.93	-9.20
443.03	36.09	3.75	442.87	34.85	1.87	441.93	68.16	8.46	443.67	35.34	-8.46
446.03	36.60	5.08	445.87	33.70	1.54	444.93	66.35	7.46	446.66	35.52	-7.46
449.03	38.61	5.81	448.87	36.80	3.36	447.93	67.68	7.51	449.66	36.75	-7.51
452.03	35.47	3.77	451.87	35.74	3.40	450.93	67.47	8.40	452.66	34.76	-8.40
455.03	37.29	3.45	454.87	35.44	0.96	453.93	68.07	6.86	455.66	38.44	-6.86
458.03	35.72	2.60	457.87	35.31	1.55	456.93	68.46	7.97	458.67	36.61	-7.97
461.03	37.47	3.75	460.87	37.07	2.71	459.93	69.72	8.64	461.66	36.54	-8.64
464.03	38.91	5.58	463.87	35.97	2.00	462.93	69.64	8.94	464.66	35.85	-8.94
467.03	38.24	4.82	466.87	35.35	1.29	465.93	68.07	7.29	467.66	37.59	-7.29
470.03	38.50	5.25	469.87	34.72	0.83	468.93	67.85	7.23	470.66	37.48	-7.23
473.03	37.22	4.99	472.87	36.84	3.97	471.93	66.43	6.83	473.67	36.86	-6.83
476.03	37.36	4.09	475.87	35.68	1.77	474.93	68.98	8.34	476.66	36.39	-8.34
479.03	37.33	3.24	478.87	35.44	0.71	477.93	68.98	7.52	479.66	38.03	-7.52
482.03	39.02	6.71	481.87	34.98	2.03	480.93	68.55	8.87	482.66	34.90	-8.87
485.03	38.28	3.49	484.87	36.01	0.58	483.93	70.33	8.18	485.66	38.07	-8.18
488.03	39.61	6.46	487.87	35.48	1.69	486.93	68.29	7.78	488.67	36.83	-7.78
491.03	39.20	4.82	490.87	34.85	-0.17	489.93	68.46	6.71	491.66	39.13	-6.71
494.03	37.44	2.29	493.87	37.37	1.58	492.93	71.34	8.83	494.66	37.78	-8.83
497.03	39.39	5.74	496.87	36.04	1.75	495.93	69.81	8.79	497.66	36.32	-8.79
500.03	36.74	3.34	499.87	36.77	2.73	498.93	67.81	7.05	500.66	37.81	-7.05
503.03	39.65	3.99	502.87	37.33	1.03	501.93	70.16	7.14	503.67	39.98	-7.14
506.03	38.65	3.67	505.87	37.13	1.51	504.93	69.90	7.56	506.66	38.88	-7.56
509.03	39.87	6.18	508.87	37.40	3.07	507.93	68.29	7.23	509.66	37.92	-7.23
512.03	39.65	4.86	511.87	36.74	1.31	510.93	68.50	6.34	512.65	39.91	-6.34
515.03	39.54	3.82	514.87	37.63	1.27	513.93	71.39	8.30	515.66	38.88	-8.30
518.03	40.28	6.28	517.87	37.07	2.43	516.93	67.81	6.44	518.67	39.02	-6.44
521.03	38.94	3.08	520.87	38.44	1.94	519.93	72.36	9.14	521.66	38.18	-9.14
524.03	40.61	5.35	523.87	37.07	1.17	522.93	70.47	7.84	524.66	38.88	-7.84
527.03	38.65	2.85	526.87	36.84	0.40	525.93	70.99	7.83	527.66	39.43	-7.83
530.03	40.61	4.78	529.87	37.87	1.40	528.93	69.51	6.31	530.66	40.98	-6.31
533.03	40.39	4.09	532.87	38.70	1.76	531.93	71.04	7.37	533.67	40.39	-7.37
536.03	40.02	3.33	535.87	37.67	0.34	534.93	71.52	7.46	536.66	40.69	-7.46
539.03	38.54	2.21	538.87	37.10	0.13	537.93	72.93	9.24	539.66	38.55	-9.24
542.03	40.87	6.30	541.87	38.54	3.33	540.93	68.50	6.56	542.66	39.47	-6.56
545.03	40.98	4.36	544.87	38.54	1.28	543.93	71.56	7.58	545.66	40.50	-7.58
548.03	40.24	3.13	547.87	39.17	1.42	546.93	73.24	8.77	548.67	39.80	-8.77
551.03	42.70	5.80	550.87	38.84	1.30	549.93	71.39	7.12	551.66	41.24	-7.12
554.03	39.17	3.03	553.87	39.48	2.70	552.93	70.68	7.17	554.66	40.43	-7.17
557.03	40.09	3.19	556.87	38.87	1.33	555.93	72.53	8.27	557.66	40.09	-8.27
560.03	39.91	2.82	559.87	39.34	1.61	558.93	71.65	7.20	560.66	41.35	-7.20
563.03	41.28	4.21	562.87	37.50	-0.21	561.93	72.36	7.92	563.67	40.61	-7.92
566.03	42.22	3.80	565.87	38.54	-0.52	564.93	74.13	8.34	566.66	41.54	-8.34
569.03	41.24	2.74	568.87	38.50	-0.64	567.93	74.66	8.79	569.66	41.17	-8.79
572.03	39.57	1.99	571.87	38.07	-0.15	570.93	71.96	7.02	572.66	42.02	-7.02
575.03	41.51	4.12	574.87	39.01	0.98	573.93	71.69	6.94	575.66	41.91	-6.94
578.03	40.69	2.73	577.87	39.98	1.38	576.93	73.99	8.66	578.67	40.76	-8.66
581.03	41.84	3.95	580.87	38.07	-0.46	579.93	72.66	7.40	581.66	41.95	-7.40
584.03	41.02	3.25	583.87	39.68	1.27	582.93	72.53	7.39	584.66	41.84	-7.39
587.03	41.51	3.42	586.87	37.97	-0.76	585.93	72.84	7.38	587.66	42.17	-7.38
590.03	40.98	2.41	589.87	39.38	0.17	588.93	74.31	8.38	590.65	41.65	-8.38
593.03	43.46	4.12	592.87	39.88	-0.10	591.93	74.13	7.43	593.67	43.37	-7.43
596.03	42.29	3.09	595.87	40.49	0.65	594.93	74.71	8.15	596.65	42.51	-8.15
599.03	41.10	2.06	598.87	38.60	-1.08	597.93	74.13	7.73	599.65	42.77	-7.73
602.03	41.43	1.89	601.87	40.49	0.31	600.93	74.88	7.97	602.65	43.03	-7.97
623.10	62.29	-3.19	622.94	60.21	-5.91	622.00	98.51	5.67	623.72	71.27	-5.67
626.05	60.74	-4.68	625.89	62.25	-3.81	624.95	100.34	7.56	626.68	69.32	-7.56
629.05	59.60	-6.25	628.89	61.73	-4.76	627.95	101.28	8.07	629.68	69.24	-8.07
632.05	59.64	-4.21	631.89	61.13	-3.36	630.95	98.71	7.50	632.68	67.81	-7.50
635.07	55.90	-5.49	634.92	61.28	-0.75	633.97	97.04	8.29	635.70	64.56	-8.29
638.05	56.74	-4.24	637.89	60.76	-0.86	636.95	94.60	6.26	638.68	66.18	-6.26
641.05	55.62	-6.42	640.89	61.02	-1.66	639.95	95.43	6.03	641.68	67.47	-6.03
644.05	56.42	-3.20	643.89	57.53	-2.73	642.95	93.34	6.35	644.68	64.73	-6.35
647.05	55.14	-4.63	646.89	58.88	-1.53	645.95	93.01	5.88	647.68	65.35	-5.88
650.07	55.90	-4.47	649.92	57.89	-3.12	648.97	93.68	5.94	650.70	65.89	-5.94
653.05	55.70	-5.41	652.89	56.72	-5.03	651.95	92.81	4.34	653.68	68.23	-4.34
656.05	55.82	-3.61	655.89	57.64	-2.43	654.95	92.33	5.54	656.68	65.35	-5.54
659.05	53.72	-7.67	658.89	57.09	-4.94	657.95	97.04	8.29	659.68	64.56	-8.29
662.05	55.90	-5.60	661.89	58.33	-3.81	660.95	95.86	6.99	662.68	65.97	-6.99
665.07	53.09	-8.72	664.92	57.38	-5.07	663.97	96.30	7.13	665.70	66.14	-7.13
668.05	55.46	-4.73	667.89	59.99	-0.84	666.95	94.02	6.47	668.68	65.18	-6.47
671.05	53.95	-6.81	670.89	59.80	-1.60	669.95	96.60	8.48	671.68	63.74	-8.48
674.05	52.65	-5.87	673.89	59.32	0.16	672.95	90.80	4.92	674.68	65.06	-4.92
677.05	54.59	-3.51	676.89	57.67	-1.07	675.95	90.04	4.58	677.68	64.98	-4.58
680.07	53.17	-4.85	679.92	58.99	0.33	678.97	89.52	4.13	680.70	65.35	-4.13
683.05	54.39	-5.00	682.89	60.06	0.03	681.95	92.33	5.58	683.68	65.27	-5.58
686.05	56.74	-3.66	685.89	60.25	-0.79	684.95	94.70	6.93	686.68	64.93	-6.93
689.05	53.88	-8.10	688.89	61.06	-1.56	687.95	96.69	7.34	689.68	66.10	-7.34
692.05	57.54	-4.23	691.89	58.62	-3.79	690.95	97.38	8.25	692.68	64.98	-8.25
695.07	54.23	-6.68	694.92	60.87	-0.68	693.97	93.97	5.69	695.70	66.68	-5.69
698.05	55.50	-5.56	697.89	59.18	-2.52	696.95	92.29	3.87	698.68	68.65	-3.87
701.05	55.26	-7.51	700.89	61.13	-2.28	699.95	95.13	4.99	701.67	69.24	-4.99
704.05	53.72	-6.67	703.89	59.36	-1.67	702.95	92.96	5.21	704.67	66.64	-5.21
707.05	55.86	-4.75	706.89	60.76	-0.49	705.95	93.25	5.27	707.68	66.80	-5.27
710.07	56.98	-4.92	709.92	60.13	-2.41	708.97	95.28	6.01	710.70	67.35	-6.01
713.05	54.91	-7.25	712.89	60.43	-2.37	711.95	94.75	5.23	713.68	68.39	-5.23
716.05	56.90	-3.40	715.89	60.43	-0.51	714.95	93.78	6.12	716.68	65.64	-6.12
719.05	58.02	-4.49	718.89	59.88	-3.27	717.95	95.91	6.04	719.68	67.93	-6.04
722.05	56.86	-3.74	721.89	58.62	-2.62	720.95	95.18	7.21	722.68	64.85	-7.21
725.07	57.82	-2.27	724.92	62.06	1.33	723.97	90.99	3.53	725.70	68.02	-3.53
728.05	56.38	-4.58	727.89	59.58	-2.02	726.95	94.02	5.70	728.68	66.72	-5.70
731.05	56.74	-4.99	730.89	60.39	-1.98	729.95	95.52	6.43	731.68	66.76	-6.43
734.05	57.70	-4.89	733.89	59.84	-3.39	732.95	94.31	4.35	734.68	69.70	-4.35
737.05	56.94	-5.14	736.89	62.14	-0.58	735.95	95.47	6.03	737.68	67.51	-6.03
740.07	56.82	-6.35	739.92	60.39	-3.42	738.97	97.23	6.70	740.70	67.93	-6.70
743.05	57.66	-5.85	742.89	60.76	-3.39	741.95	95.33	4.46	743.68	70.51	-4.46
746.05	57.02	-6.12	745.89	61.84	-1.94	744.95	97.72	7.21	746.68	67.39	-7.21
749.05	56.74	-6.56	748.89	60.06	-3.88	747.95	97.58	6.91	749.68	67.85	-6.91
752.05	57.14	-4.54	751.89	60.10	-2.22	750.95	94.16	5.12	752.68	68.02	-5.12
755.07	57.98	-5.12	754.92	62.06	-1.68	753.97	96.21	5.74	755.70	68.82	-5.74
758.05	61.02	-3.67	757.89	62.47	-2.86	756.95	99.89	7.84	758.68	68.31	-7.84
761.05	59.36	-4.72	760.89	60.43	-4.29	759.95	99.10	7.65	761.68	67.89	-7.65
764.05	57.06	-5.62	763.89	62.92	-0.40	762.95	94.94	4.90	764.68	69.24	-4.90
767.05	58.23	-6.51	766.89	62.21	-3.17	765.95	95.67	3.57	767.68	72.63	-3.57
770.08	56.86	-6.30	769.92	60.95	-2.85	768.98	96.45	5.93	770.71	68.69	-5.93
773.05	58.75	-4.47	772.89	61.17	-2.69	771.95	98.51	7.92	773.68	66.76	-7.92
776.05	55.94	-9.30	775.89	62.70	-3.18	774.95	97.53	4.92	776.68	71.78	-4.92
779.05	59.11	-5.01	778.89	61.58	-3.18	777.95	95.72	4.23	779.68	71.35	-4.23
782.05	59.72	-5.59	781.89	61.62	-4.33	780.95	97.58	4.90	782.68	71.87	-4.90
785.08	58.02	-6.11	784.92	60.62	-4.15	783.97	96.79	5.30	785.70	70.29	-5.30
788.05	58.02	-6.04	787.89	60.80	-3.90	786.95	96.99	5.57	788.67	69.95	-5.57
791.05	60.17	-3.42	790.89	61.13	-3.10	789.95	94.70	3.74	791.67	71.31	-3.74
794.05	58.18	-7.59	793.89	62.18	-4.23	792.95	99.99	6.85	794.67	70.38	-6.85
797.05	60.21	-3.53	796.89	61.43	-2.95	795.95	98.66	7.56	797.68	67.64	-7.56
800.07	59.28	-5.33	799.92	64.31	-0.94	798.98	97.38	5.40	800.70	70.67	-5.40
803.05	60.33	-8.24	802.89	63.15	-6.06	801.95	99.15	3.21	803.68	76.82	-3.21
806.05	58.71	-5.90	805.89	62.14	-3.11	804.95	97.67	5.69	806.68	70.38	-5.69
809.05	59.03	-7.15	808.89	64.39	-2.43	807.95	99.84	6.29	809.68	71.35	-6.29
812.05	58.55	-6.51	811.89	62.21	-3.49	810.95	97.77	5.34	812.68	71.18	-5.34
815.08	58.67	-9.37	814.92	62.21	-6.47	813.98	103.84	8.44	815.70	71.06	-8.44
818.05	58.63	-8.00	817.89	63.03	-4.24	816.95	101.08	7.08	818.68	71.01	-7.08
821.05	57.74	-8.86	820.89	62.62	-4.62	819.95	99.69	5.72	821.68	72.34	-5.72
824.05	61.64	-5.96	823.89	62.21	-6.03	822.95	101.13	6.17	824.68	72.89	-6.17
827.05	56.82	-8.89	826.89	62.92	-3.43	825.95	98.76	5.69	827.68	71.48	-5.69
830.08	57.94	-8.38	829.92	62.25	-4.71	828.98	99.69	6.00	830.70	71.78	-6.00
833.05	60.37	-6.22	832.89	63.60	-3.63	831.95	99.79	5.84	833.68	72.21	-5.84
836.05	59.44	-6.62	835.89	63.07	-3.63	834.95	99.50	6.08	836.68	71.44	-6.08
839.05	59.19	-6.37	838.89	62.92	-3.28	837.95	96.89	3.96	839.68	73.06	-3.96
842.05	61.31	-4.73	841.89	63.07	-3.61	840.95	97.97	4.57	842.68	72.93	-4.57
845.08	58.55	-9.69	844.92	64.01	-4.87	843.98	100.69	5.09	845.70	74.61	-5.09
848.05	60.98	-7.96	847.89	63.18	-6.40	846.95	101.93	5.62	848.68	74.78	-5.62
851.05	59.52	-8.77	850.89	63.63	-5.30	849.95	101.18	5.53	851.68	74.22	-5.53
854.05	58.63	-8.53	853.89	64.24	-3.56	852.95	101.53	7.01	854.68	71.61	-7.01
857.05	60.25	-7.67	856.89	62.81	-5.75	855.95	102.68	7.39	857.68	71.99	-7.39
860.07	59.76	-10.14	859.92	63.07	-7.47	858.97	103.49	6.23	860.70	75.13	-6.23
863.05	59.88	-9.66	862.89	64.01	-6.17	861.95	101.83	4.92	863.68	76.08	-4.92
866.05	62.29	-7.95	865.89	64.24	-6.64	864.95	103.44	5.83	866.68	75.87	-5.83
869.05	60.82	-7.32	868.89	62.81	-5.97	867.95	100.84	5.33	869.68	74.27	-5.33
872.05	60.49	-9.33	871.89	63.26	-7.20	870.95	103.03	5.85	872.68	75.43	-5.85
875.07	61.59	-7.69	874.92	61.91	-8.01	873.97	103.84	7.20	875.70	73.54	-7.20
878.05	62.05	-8.44	877.89	63.22	-7.91	876.95	104.19	6.34	878.68	75.61	-6.34
881.05	61.15	-9.78	880.89	64.99	-6.58	879.95	106.11	7.82	881.68	74.57	-7.82
884.05	60.45	-10.60	883.89	64.46	-7.23	882.95	106.32	7.90	884.67	74.61	-7.90
887.05	60.70	-8.76	886.89	63.11	-6.99	885.95	102.48	5.66	887.68	75.26	-5.66
890.08	60.86	-8.41	889.92	64.73	-5.18	888.98	102.53	5.90	890.71	74.83	-5.90
893.05	61.55	-10.42	892.89	63.11	-9.50	891.95	104.19	4.86	893.68	78.57	-4.86
896.05	60.57	-9.83	895.89	63.90	-7.14	894.95	103.84	6.08	896.68	75.78	-6.08
899.05	60.90	-10.85	898.89	63.60	-8.79	897.95	105.81	6.69	899.68	76.52	-6.69
902.05	61.64	-10.53	901.89	64.01	-8.80	900.95	105.91	6.37	902.68	77.26	-6.37
905.08	62.21	-8.07	904.92	63.71	-7.21	903.98	104.04	6.39	905.71	75.35	-6.39
908.05	59.28	-13.45	907.89	65.59	-7.78	906.95	107.28	7.19	908.68	77.00	-7.19
911.05	60.66	-10.61	910.89	64.88	-7.03	909.95	105.10	6.47	911.68	76.26	-6.47
914.05	59.80	-11.63	913.89	65.78	-6.29	912.95	107.03	8.24	914.68	74.65	-8.24
917.05	60.62	-10.65	916.89	63.22	-8.69	915.95	104.19	5.56	917.68	77.17	-5.56
920.08	60.29	-11.08	919.92	64.73	-7.28	918.98	104.34	5.61	920.70	77.22	-5.61
923.05	62.46	-9.99	922.89	64.50	-8.59	921.95	105.10	5.29	923.68	78.62	-5.29
926.05	61.76	-10.91	925.89	64.69	-8.62	924.95	107.08	7.05	926.68	77.08	-7.05
929.05	60.90	-11.74	928.89	64.54	-8.74	927.95	106.11	6.10	929.68	78.00	-6.10
932.05	63.48	-8.09	931.89	64.09	-8.12	930.95	104.54	5.60	932.68	77.43	-5.60
935.08	63.20	-9.74	934.92	66.01	-7.57	933.98	106.88	6.57	935.70	77.83	-6.57
938.05	61.23	-10.36	937.89	65.06	-7.17	936.95	104.70	5.75	938.68	77.30	-5.75
941.05	61.35	-12.38	940.89	64.61	-9.76	939.95	106.47	5.38	941.68	79.81	-5.38
944.05	62.17	-10.52	943.89	65.48	-7.85	942.95	106.42	6.37	944.68	77.78	-6.37
947.05	61.39	-11.45	946.89	63.71	-9.77	945.95	104.75	4.54	947.68	79.76	-4.54
950.07	63.61	-9.94	949.92	64.73	-9.46	948.97	106.16	5.25	950.70	79.76	-5.25
953.05	60.74	-12.42	952.89	64.39	-9.41	951.95	106.93	6.40	953.68	78.22	-6.40
956.05	62.46	-9.92	955.89	67.30	-5.72	954.95	105.66	5.92	956.68	77.92	-5.92
959.05	61.88	-9.92	958.89	66.88	-5.56	957.95	105.35	6.18	959.68	77.08	-6.18
962.05	64.31	-10.56	961.89	67.23	-8.28	960.95	108.00	5.77	962.67	80.56	-5.77
965.08	62.17	-12.85	964.92	64.80	-10.86	963.97	108.26	5.88	965.70	80.60	-5.88
968.05	62.46	-10.55	967.89	65.33	-8.32	966.95	106.88	6.51	968.67	77.96	-6.51
971.05	63.77	-11.91	970.89	66.47	-9.85	969.95	109.23	6.18	971.68	80.96	-6.18
974.05	61.47	-11.67	973.89	65.48	-8.30	972.95	106.88	6.38	974.68	78.22	-6.38
977.05	65.10	-8.68	976.89	67.72	-6.70	975.95	108.56	7.41	977.68	77.83	-7.41
980.07	64.06	-10.48	979.92	65.75	-9.43	978.98	107.18	5.27	980.70	80.73	-5.27
983.05	61.88	-14.10	982.89	65.59	-11.03	981.95	109.70	6.35	983.68	81.09	-6.35
986.05	62.33	-13.09	985.89	66.12	-9.94	984.95	108.00	5.21	986.67	81.67	-5.21
989.05	62.09	-13.58	988.89	66.69	-9.62	987.95	108.82	5.78	989.68	81.35	-5.78
992.05	62.66	-10.32	991.89	64.80	-8.82	990.95	105.56	5.21	992.68	79.23	-5.21
995.08	64.52	-9.48	994.92	66.01	-8.63	993.98	107.64	6.27	995.70	79.19	-6.27
998.05	62.74	-13.27	997.89	66.88	-9.77	996.95	109.23	5.85	998.68	81.62	-5.85
1001.05	65.02	-11.39	1000.89	66.20	-10.85	999.95	111.45	7.67	1001.68	80.20	-7.67
1004.05	63.98	-8.66	1003.89	67.27	-6.01	1002.95	108.15	8.15	1004.68	75.95	-8.15
1007.05	62.50	-14.92	1006.89	67.23	-10.83	1005.95	111.92	7.13	1007.68	81.75	-7.13
1010.07	65.60	-10.54	1009.92	67.95	-8.83	1008.98	109.18	5.67	1010.70	81.93	-5.67
1013.05	63.36	-11.45	1012.89	68.03	-7.42	1011.95	107.44	5.27	1013.68	81.00	-5.27
1016.05	64.06	-12.20	1015.89	67.80	-9.10	1014.95	110.47	6.85	1016.68	80.87	-6.85
1019.05	64.06	-11.86	1018.89	66.39	-10.17	1017.95	109.75	6.47	1019.68	80.91	-6.47
1022.05	62.50	-15.05	1021.89	66.39	-11.80	1020.95	110.52	5.60	1022.68	83.41	-5.60
1025.08	64.02	-12.32	1024.92	66.01	-10.97	1023.98	110.63	6.93	1025.71	80.87	-6.93
1028.05	61.02	-17.20	1027.89	67.69	-11.17	1026.95	112.18	6.59	1028.68	83.09	-6.59
1031.05	62.91	-13.21	1030.89	65.10	-11.66	1029.95	107.74	4.26	1031.68	83.32	-4.26
1034.05	64.10	-13.53	1033.89	65.63	-12.64	1032.95	111.71	6.71	1034.68	82.38	-6.71
1037.05	64.10	-11.78	1036.89	66.20	-10.32	1035.95	109.18	5.94	1037.68	81.40	-5.94
1040.08	62.58	-14.54	1039.92	68.45	-9.31	1038.98	110.47	5.98	1040.70	82.60	-5.98
1043.05	65.76	-11.66	1042.89	68.34	-9.72	1041.95	107.74	2.95	1043.68	85.93	-2.95
1046.05	66.52	-14.88	1045.89	69.83	-12.21	1044.95	112.55	3.79	1046.67	89.07	-3.79
1049.05	64.27	-12.41	1048.89	67.11	-10.21	1047.95	109.54	5.49	1049.67	82.65	-5.49
1052.05	63.77	-14.89	1051.89	68.11	-11.19	1050.95	113.28	7.25	1052.67	82.87	-7.25
1055.08	64.27	-12.63	1054.92	67.65	-9.89	1053.97	110.78	6.52	1055.70	81.84	-6.52
1058.05	65.51	-12.28	1057.89	70.03	-8.40	1056.95	110.42	5.26	1058.67	83.99	-5.26
1061.05	65.26	-11.44	1060.89	67.30	-10.04	1059.95	110.06	6.00	1061.68	82.16	-6.00
1064.05	65.81	-13.47	1063.89	68.14	-11.78	1062.95	112.08	5.44	1064.68	85.30	-5.44
1067.05	65.93	-12.15	1066.89	69.91	-8.81	1065.95	111.35	5.91	1067.68	83.63	-5.91
1070.07	66.77	-13.06	1069.92	67.76	-12.71	1068.97	113.91	6.72	1070.70	84.57	-6.72
1073.05	65.26	-14.36	1072.89	67.69	-12.57	1071.95	113.85	6.87	1073.68	84.21	-6.87
1076.05	62.62	-13.57	1075.89	69.91	-6.92	1074.95	109.23	5.67	1076.68	81.98	-5.67
1079.05	65.43	-12.29	1078.89	67.76	-10.60	1077.95	112.65	7.56	1079.68	81.62	-7.56
1082.05	66.93	-11.61	1081.89	67.95	-11.23	1080.95	110.47	4.57	1082.68	85.43	-4.57
1085.08	66.01	-14.31	1084.92	70.99	-9.97	1083.98	113.49	5.81	1085.71	85.97	-5.81
1088.05	64.31	-15.53	1087.89	67.00	-13.48	1086.95	111.40	4.19	1088.68	87.11	-4.19
1091.05	64.02	-15.37	1090.89	68.26	-11.77	1089.95	111.77	5.01	1091.68	85.84	-5.01
1094.05	66.72	-11.55	1093.89	67.91	-11.00	1092.95	111.82	6.19	1094.68	83.54	-6.19
1097.05	64.72	-14.17	1096.89	68.68	-10.85	1095.95	111.71	5.46	1097.68	84.89	-5.46
1100.07	64.85	-15.36	1099.92	71.38	-9.47	1098.98	113.17	5.60	1100.70	86.07	-5.60
1103.05	64.56	-14.27	1102.89	67.76	-11.71	1101.95	112.49	6.30	1103.68	83.99	-6.30
1106.05	67.44	-13.13	1105.89	68.72	-12.49	1104.95	112.44	4.51	1106.68	87.52	-4.51
1109.05	66.06	-14.75	1108.89	69.68	-11.77	1107.95	113.75	5.57	1109.68	86.70	-5.57
1112.05	67.14	-13.45	1111.89	67.88	-13.35	1110.95	113.17	5.21	1112.68	86.84	-5.21
1115.07	66.81	-14.62	1114.92	69.83	-12.24	1113.97	115.43	6.64	1115.70	86.25	-6.64
1118.05	65.56	-14.68	1117.89	69.72	-11.16	1116.95	111.87	4.27	1118.68	87.43	-4.27
1121.05	68.11	-11.63	1120.89	70.88	-9.50	1119.95	113.64	6.54	1121.68	84.66	-6.54
1124.05	65.81	-15.85	1123.89	67.49	-14.81	1122.95	115.17	6.15	1124.68	86.97	-6.15
1127.05	65.76	-16.20	1126.89	68.60	-14.00	1125.95	114.27	4.94	1127.68	88.48	-4.94
1130.07	67.14	-13.06	1129.92	70.76	-10.08	1128.97	113.80	6.23	1130.70	85.43	-6.23
1133.05	66.89	-14.69	1132.89	71.54	-10.68	1131.95	116.59	7.65	1133.68	85.39	-7.65
1136.05	66.77	-14.31	1135.89	68.95	-12.77	1134.95	115.11	6.66	1136.67	85.88	-6.66
1139.05	68.40	-14.18	1138.89	71.03	-12.19	1137.95	116.28	6.34	1139.67	87.70	-6.34
1142.05	67.02	-14.57	1141.89	69.26	-12.97	1140.95	115.75	6.80	1142.68	86.25	-6.80
1145.07	65.72	-17.13	1144.92	69.33	-14.16	1143.97	115.32	5.10	1145.70	89.21	-5.10
1148.05	67.86	-15.50	1147.89	70.49	-13.51	1146.95	116.01	5.29	1148.68	89.53	-5.29
1151.05	66.47	-13.14	1150.89	70.10	-10.15	1149.95	112.44	5.46	1151.68	85.61	-5.46
1154.05	67.27	-14.31	1153.89	70.99	-11.23	1152.95	112.81	3.87	1154.68	89.17	-3.87
1157.05	66.81	-15.24	1156.89	71.34	-11.35	1155.95	115.32	5.90	1157.68	87.61	-5.90
1160.08	66.47	-16.08	1159.92	69.53	-13.66	1158.97	114.75	4.84	1160.70	89.17	-4.84
1163.05	66.81	-17.45	1162.89	70.88	-14.02	1161.95	116.70	5.08	1163.68	90.64	-5.08
1166.05	66.43	-15.74	1165.89	71.77	-11.04	1164.95	115.59	6.06	1166.68	87.57	-6.06
1169.05	66.89	-16.69	1168.89	72.71	-11.51	1167.95	116.91	5.97	1169.68	89.07	-5.97
1172.05	67.52	-14.30	1171.89	71.11	-11.35	1170.95	113.17	3.98	1172.68	89.30	-3.98
1175.08	67.69	-16.15	1174.92	70.84	-13.64	1173.98	116.65	5.44	1175.70	89.86	-5.44
1178.05	69.50	-14.18	1177.89	68.83	-15.49	1176.95	117.44	6.39	1178.68	88.75	-6.39
1181.05	66.93	-15.94	1180.89	71.38	-12.13	1179.95	115.27	5.03	1181.68	89.30	-5.03
1184.05	69.67	-14.51	1183.89	71.30	-13.52	1182.95	116.96	5.42	1184.68	90.22	-5.42
1187.05	68.74	-15.17	1186.89	72.43	-12.12	1185.95	116.70	5.42	1187.68	89.95	-5.42
1190.07	66.22	-16.76	1189.92	72.20	-11.42	1188.97	117.12	6.78	1190.70	87.66	-6.78
1193.05	66.98	-16.06	1192.89	69.37	-14.31	1191.95	117.07	6.66	1193.68	87.84	-6.66
1196.05	66.60	-14.62	1195.89	70.14	-11.72	1194.95	113.70	5.11	1196.68	87.57	-5.11
1199.05	68.11	-16.83	1198.89	68.87	-16.71	1197.95	118.72	6.41	1199.68	89.99	-6.41
1202.05	70.22	-13.99	1201.89	72.32	-12.53	1200.95	116.01	4.43	1202.68	91.24	-4.43
1205.07	67.35	-15.56	1204.92	71.46	-12.09	1203.97	113.64	3.36	1205.70	91.01	-3.36
1208.05	68.11	-13.95	1207.89	72.24	-10.46	1206.95	113.96	4.54	1208.68	88.98	-4.54
1211.05	68.91	-17.20	1210.89	72.82	-13.93	1209.95	120.22	6.74	1211.67	90.83	-6.74
1214.05	68.91	-18.43	1213.89	72.86	-15.12	1212.95	120.54	5.84	1214.67	92.96	-5.84
1217.05	68.40	-16.05	1216.89	72.24	-12.85	1215.95	118.88	7.06	1217.67	88.85	-7.06
1220.07	69.50	-16.78	1219.91	71.89	-15.03	1218.97	120.33	6.68	1220.70	91.06	-6.68
