# Supplementary material for: Noise-precision tradeoff in predicting combinations of mutations and drugs
Source: PLoS Comput Biol. 2019 May 22;15(5):e1006956. doi: 10.1371/journal.pcbi.1006956 (PMC6548401; doi:10.1371/journal.pcbi.1006956)
Supplement: S1 Data — A zip file containing all datasets used in this paper. (ZIP) [file pcbi.1006956.s002.zip › calcium/calcium_double_RAW264.7/2MA_500_uM_ISO_50_nM_RW_ECC040227G.txt]

Tab-delimted data for ligand pair 2-Methyl-thio-ATP / Isoproterenol
Celltype = RAW 264.7
ExperimentID = ECC040227G
t in seconds, Ca++ concentrations in nM
Adj Ca++ is the change in Ca++ concentration due to ligand

ECC040227G03	2MA 500 uM	ISO 50 nM	sim
ECC040227G02	2MA 500 uM	HBSS-BSA n/a 	lig1_only
ECC040227G07	2MA 500 uM	HBSS-BSA n/a 	lig1_only
ECC040227G01	HBSS-BSA n/a 	HBSS-BSA n/a 	con
ECC040227G12	HBSS-BSA n/a 	HBSS-BSA n/a 	con

t(ECC040227G03)	Ca++(ECC040227G03)	Adj Ca++(ECC040227G03)	t(ECC040227G02)	Ca++(ECC040227G02)	Adj Ca++(ECC040227G02)	t(ECC040227G07)	Ca++(ECC040227G07)	Adj Ca++(ECC040227G07)	t(ECC040227G01)	Ca++(ECC040227G01)	Adj Ca++(ECC040227G01)	t(ECC040227G12)	Ca++(ECC040227G12)	Adj Ca++(ECC040227G12)
-192.68	9.57	-9.90	-192.84	9.73	-9.62	-192.05	10.73	-8.09	-193.00	45.80	11.30	-191.27	8.68	-11.30
-189.70	9.96	-4.31	-189.85	8.96	-5.19	-189.07	10.09	-3.53	-190.01	34.12	4.82	-188.28	9.96	-4.82
-186.70	10.49	-1.06	-186.85	9.51	-1.92	-186.07	11.08	0.18	-187.01	29.96	3.38	-185.28	8.68	-3.38
-183.70	10.54	0.27	-183.85	9.70	-0.45	-183.07	10.73	1.11	-184.01	27.26	1.96	-182.27	8.82	-1.96
-180.69	10.07	-1.15	-180.85	7.69	-3.41	-180.07	10.01	-0.56	-181.01	28.06	1.81	-179.28	9.92	-1.81
-177.70	9.18	-0.85	-177.85	9.25	-0.66	-177.07	10.84	1.47	-178.01	26.91	1.86	-176.29	8.68	-1.86
-174.70	9.07	-1.77	-174.85	9.35	-1.37	-174.07	10.18	-0.01	-175.01	27.68	1.81	-173.28	9.54	-1.81
-171.70	9.71	-0.09	-171.85	8.10	-1.58	-171.07	10.59	1.45	-172.01	26.18	1.36	-170.28	8.95	-1.36
-168.70	8.77	-0.23	-168.85	8.96	0.08	-168.07	9.00	0.66	-169.01	24.85	0.83	-167.27	8.68	-0.83
-165.70	9.71	-0.40	-165.85	9.47	-0.52	-165.07	10.56	1.10	-166.01	27.29	2.15	-164.28	8.47	-2.15
-162.69	8.11	-1.72	-162.85	9.38	-0.33	-162.07	10.07	0.89	-163.01	25.80	0.94	-161.28	9.40	-0.94
-159.69	8.77	0.29	-159.85	9.96	1.61	-159.07	9.71	1.89	-160.01	24.25	0.75	-158.28	8.23	-0.75
-156.70	9.60	0.35	-156.85	9.57	0.44	-156.07	9.35	0.76	-157.01	25.08	0.81	-155.29	8.95	-0.81
-153.69	8.85	-0.59	-153.85	9.60	0.28	-153.07	9.60	0.82	-154.01	24.97	0.51	-152.27	9.44	-0.51
-150.70	9.77	0.39	-150.85	10.24	0.98	-150.07	10.29	1.57	-151.01	24.44	0.04	-149.28	9.85	-0.04
-147.70	8.63	-0.97	-147.85	9.35	-0.13	-147.07	10.23	1.28	-148.01	25.58	0.95	-146.28	9.16	-0.95
-144.69	9.10	0.33	-144.85	9.51	0.86	-144.07	9.44	1.32	-145.01	24.44	0.64	-143.28	8.64	-0.64
-141.70	9.24	0.22	-141.85	9.60	0.70	-141.07	10.07	1.71	-142.01	24.17	0.13	-140.29	9.40	-0.13
-138.70	8.47	-0.88	-138.85	10.57	1.34	-138.07	9.79	1.09	-139.01	25.01	0.63	-137.27	9.23	-0.63
-135.70	9.71	0.92	-135.85	9.54	0.87	-135.07	10.84	2.70	-136.01	24.17	0.35	-134.29	8.95	-0.35
-132.70	10.21	1.33	-132.85	9.99	1.23	-132.07	9.96	1.74	-133.01	24.06	0.16	-131.28	9.23	-0.16
-129.70	9.10	0.35	-129.85	9.67	1.04	-129.07	10.86	2.76	-130.01	23.53	-0.25	-128.29	9.51	0.25
-126.69	8.82	0.49	-126.85	9.73	1.52	-126.07	10.23	2.55	-127.01	24.17	0.81	-125.29	8.03	-0.81
-123.70	9.18	-0.27	-123.85	9.47	0.14	-123.07	10.84	2.05	-124.01	24.82	0.35	-122.27	9.61	-0.35
-120.70	9.32	0.33	-120.85	9.92	1.05	-120.07	7.75	-0.58	-121.01	23.83	-0.18	-119.29	9.68	0.18
-117.70	8.99	0.38	-117.85	10.08	1.59	-117.07	9.27	1.31	-118.01	23.98	0.34	-116.29	8.78	-0.34
-114.70	10.15	1.91	-114.85	10.31	2.19	-114.07	8.54	0.95	-115.01	23.00	-0.27	-113.29	9.02	0.27
-111.70	9.90	1.00	-111.85	9.35	0.57	-111.07	8.54	0.29	-112.01	24.63	0.70	-110.28	8.71	-0.70
-108.70	9.32	0.38	-108.85	10.15	1.33	-108.07	8.64	0.36	-109.01	24.32	0.36	-107.27	9.09	-0.36
-105.70	8.91	-0.00	-105.85	9.70	0.91	-105.07	9.19	0.93	-106.01	24.10	0.16	-104.28	9.26	-0.16
-102.69	10.43	1.11	-102.85	10.50	1.30	-102.07	9.27	0.60	-103.01	23.91	-0.44	-101.28	10.27	0.44
-99.70	9.32	0.04	-99.85	8.42	-0.74	-99.07	8.26	-0.36	-100.01	24.13	-0.17	-98.28	9.96	0.17
-96.70	9.35	-0.37	-96.85	9.44	-0.16	-96.07	7.99	-1.08	-97.01	25.61	0.86	-95.29	9.37	-0.86
-93.70	9.43	0.06	-93.85	9.41	0.16	-93.07	8.97	0.25	-94.01	24.32	-0.08	-92.27	9.96	0.08
-90.70	9.10	-0.54	-90.85	10.05	0.53	-90.07	8.81	-0.18	-91.01	24.97	0.30	-89.28	9.85	-0.30
-87.70	9.71	-0.45	-87.85	10.18	0.14	-87.07	8.48	-1.02	-88.01	25.31	0.13	-86.28	10.54	-0.13
-84.70	9.43	-0.28	-84.85	9.60	0.01	-84.07	8.94	-0.11	-85.01	24.82	0.09	-83.28	10.13	-0.09
-81.70	9.85	-0.52	-81.85	9.96	-0.29	-81.07	7.67	-2.04	-82.01	24.82	-0.57	-80.28	11.45	0.57
-78.70	9.57	-0.09	-78.85	9.86	0.32	-78.07	8.51	-0.50	-79.01	24.63	-0.06	-77.27	10.23	0.06
-75.69	10.32	0.28	-75.85	10.53	0.61	-75.07	8.67	-0.72	-76.01	25.01	-0.06	-74.28	10.61	0.06
-72.69	9.52	-0.34	-72.85	10.44	0.70	-72.07	9.27	0.06	-73.01	24.02	-0.87	-71.28	11.24	0.87
-69.70	10.10	0.65	-69.85	10.40	1.07	-69.07	8.54	-0.26	-70.01	24.21	-0.27	-68.29	10.23	0.27
-66.70	9.96	0.43	-66.85	11.27	1.86	-66.07	9.03	0.15	-67.01	24.78	0.22	-65.29	9.82	-0.22
-63.70	9.65	-0.59	-63.85	10.82	0.70	-63.07	9.27	-0.32	-64.01	25.58	0.31	-62.27	10.44	-0.31
-60.69	9.82	0.40	-60.85	10.21	0.91	-60.07	9.41	0.64	-61.01	24.32	-0.13	-59.28	10.06	0.13
-57.70	9.24	-0.27	-57.85	9.92	0.53	-57.07	8.62	-0.24	-58.01	25.50	0.96	-56.28	9.06	-0.96
-54.70	10.60	0.78	-54.85	9.35	-0.35	-54.07	8.94	-0.22	-55.01	25.46	0.62	-53.29	9.71	-0.62
-51.69	9.46	-0.64	-51.85	11.24	1.26	-51.07	9.22	-0.23	-52.01	25.65	0.52	-50.28	10.09	-0.52
-48.70	9.85	-0.42	-48.85	9.99	-0.16	-48.07	9.55	-0.07	-49.01	25.08	-0.22	-47.27	11.00	0.22
-45.70	10.63	0.23	-45.85	11.34	1.06	-45.07	9.60	-0.14	-46.01	25.92	0.50	-44.28	10.41	-0.50
-42.69	10.91	0.60	-42.85	10.05	-0.14	-42.07	9.19	-0.46	-43.01	25.01	-0.32	-41.28	11.14	0.32
-39.70	10.46	0.06	-39.85	9.47	-0.81	-39.07	9.71	-0.04	-40.01	24.93	-0.50	-38.28	11.41	0.50
-36.70	9.90	-0.52	-36.85	10.92	0.62	-36.07	9.68	-0.08	-37.01	25.16	-0.28	-35.29	11.21	0.28
-33.70	11.24	0.64	-33.85	10.28	-0.20	-33.07	10.31	0.37	-34.01	26.64	1.02	-32.27	10.09	-1.02
-30.70	10.77	0.70	-30.85	10.66	0.71	-30.07	9.30	-0.11	-31.01	25.23	0.14	-29.29	10.44	-0.14
-27.70	9.96	-0.82	-27.85	10.21	-0.45	-27.07	9.14	-0.98	-28.01	25.54	-0.26	-26.29	11.55	0.26
-24.70	11.41	0.77	-24.86	10.50	-0.02	-24.07	10.42	0.44	-25.01	25.99	0.33	-23.29	10.82	-0.33
-21.70	10.04	-0.70	-21.86	10.34	-0.28	-21.07	10.64	0.55	-22.01	25.61	-0.16	-20.29	11.41	0.16
-18.70	10.43	-0.47	-18.86	9.73	-1.05	-18.07	10.34	0.10	-19.01	25.99	0.07	-17.27	11.34	-0.07
-15.70	10.63	-0.05	-15.86	11.27	0.71	-15.07	10.45	0.42	-16.01	25.42	-0.29	-14.29	11.48	0.29
4.32	24.65	7.56	4.16	23.45	6.48	4.94	29.46	13.02	4.00	32.22	0.10	5.73	17.50	-0.10
7.27	39.49	24.42	7.12	43.47	28.52	7.91	44.98	30.57	6.96	29.92	-0.17	8.69	15.75	0.17
10.28	37.48	23.72	10.12	48.73	35.09	10.91	40.64	27.54	9.96	28.22	-0.56	11.69	14.83	0.56
13.28	42.52	29.15	13.12	59.44	46.19	13.91	41.44	28.73	12.96	28.33	-0.06	14.72	13.94	0.06
16.28	49.32	36.18	16.12	57.91	44.89	16.91	44.65	32.17	15.96	28.22	0.06	17.70	13.59	-0.06
19.28	48.95	35.71	19.13	56.42	43.30	19.92	49.20	36.61	18.96	29.03	0.76	20.70	12.99	-0.76
22.28	45.33	33.28	22.12	53.25	41.32	22.91	50.83	39.44	21.96	27.03	-0.04	23.69	12.60	0.04
25.28	40.93	28.98	25.12	56.22	44.40	25.91	50.26	38.97	24.96	26.68	-0.29	26.70	12.74	0.29
28.28	36.66	24.47	28.12	52.94	40.87	28.91	49.53	38.00	27.96	27.06	-0.15	29.72	12.85	0.15
31.28	33.80	21.07	31.12	51.25	38.64	31.91	46.51	34.44	30.96	27.68	-0.07	32.70	13.31	0.07
34.28	32.09	18.60	34.13	49.58	36.21	34.91	45.04	32.21	33.96	29.34	0.83	35.70	13.17	-0.83
37.28	30.00	17.97	37.12	48.15	36.24	37.91	43.62	32.25	36.96	26.95	-0.10	38.70	12.64	0.10
40.28	28.56	16.36	40.12	46.54	34.46	40.91	42.17	30.63	39.96	26.76	-0.46	41.70	13.17	0.46
43.28	27.47	14.56	43.12	45.85	33.07	43.91	40.74	28.49	42.96	28.60	0.67	44.72	12.74	-0.67
46.28	26.93	14.69	46.12	43.73	31.61	46.91	40.51	28.92	45.96	27.49	0.22	47.70	12.53	-0.22
49.28	26.02	13.37	49.13	43.05	30.52	49.91	38.39	26.40	48.96	28.37	0.70	50.70	12.46	-0.70
52.28	25.33	12.14	52.12	42.64	29.57	52.91	37.45	24.92	51.96	28.29	0.08	53.70	13.62	-0.08
55.28	25.54	13.42	55.12	42.34	30.34	55.91	36.36	24.90	54.96	26.57	-0.57	56.70	13.20	0.57
58.27	24.56	12.05	58.12	40.21	27.82	58.91	35.12	23.27	57.96	27.10	-0.43	59.71	13.45	0.43
61.28	24.73	12.02	61.12	39.77	27.18	61.91	34.87	22.82	60.96	27.75	0.02	62.69	13.20	-0.02
64.28	24.41	11.10	64.13	38.33	25.14	64.91	33.11	20.45	63.96	29.03	0.69	65.70	13.13	-0.69
67.28	23.60	10.94	67.12	39.21	26.67	67.91	30.76	18.75	66.96	28.29	0.60	68.69	12.57	-0.60
70.27	22.86	10.19	70.12	36.39	23.84	70.90	31.55	19.53	69.96	27.75	0.05	71.69	13.13	-0.05
73.28	23.31	10.93	73.12	37.92	25.66	73.91	31.67	19.94	72.96	27.45	0.04	74.72	12.85	-0.04
76.28	22.01	8.96	76.12	36.46	23.53	76.91	31.13	18.73	75.96	28.26	0.18	77.70	13.38	-0.18
79.28	23.57	10.03	79.13	34.97	21.55	79.91	30.85	17.97	78.96	28.49	-0.07	80.70	14.12	0.07
82.28	22.57	8.89	82.12	34.72	21.16	82.91	29.79	16.77	81.96	29.30	0.60	83.69	13.59	-0.60
85.28	22.92	10.84	85.12	34.97	23.01	85.91	29.10	17.68	84.96	26.49	-0.61	86.69	13.20	0.61
88.28	23.60	10.22	88.12	34.50	21.24	88.91	29.70	16.97	87.96	29.34	0.93	89.72	12.96	-0.93
91.28	23.34	9.41	91.12	32.67	18.86	91.90	27.60	14.33	90.96	29.34	0.39	92.69	14.05	-0.39
94.28	22.21	9.08	94.13	33.53	20.52	94.91	29.10	16.62	93.96	28.53	0.37	95.70	13.27	-0.37
97.28	22.39	8.01	97.12	32.74	18.48	97.91	27.78	14.05	96.96	29.72	0.31	98.69	14.58	-0.31
100.28	22.39	8.46	100.12	32.38	18.57	100.91	27.81	14.53	99.96	29.49	0.53	101.70	13.91	-0.53
103.28	23.07	9.14	103.12	32.74	18.93	103.91	27.30	14.03	102.96	30.19	1.24	104.72	13.20	-1.24
106.28	22.63	9.24	106.12	33.02	19.75	106.91	28.26	15.53	105.96	27.41	-1.00	107.70	14.90	1.00
109.28	22.57	8.49	109.13	30.95	16.99	109.91	27.27	13.84	108.96	29.69	0.58	110.70	14.01	-0.58
112.28	23.01	9.03	112.12	31.24	17.38	112.91	28.23	14.91	111.96	30.46	1.46	113.70	13.03	-1.46
115.28	23.45	9.84	115.12	31.56	18.07	115.91	26.40	13.44	114.96	29.07	0.43	116.70	13.69	-0.43
118.28	22.83	8.18	118.12	30.99	16.46	118.91	27.36	13.37	117.96	30.11	0.44	119.72	14.72	-0.44
121.28	22.92	8.37	121.12	31.10	16.67	121.91	26.73	12.84	120.96	29.84	0.27	122.69	14.79	-0.27
124.28	22.48	8.41	124.13	31.06	17.11	124.91	26.46	13.05	123.96	29.41	0.32	125.69	14.26	-0.32
127.28	22.24	8.08	127.12	29.68	15.64	127.91	26.67	13.16	126.96	29.49	0.30	128.69	14.37	-0.30
130.28	22.54	8.03	130.12	31.10	16.71	130.91	26.82	12.97	129.96	28.83	-0.70	131.70	15.72	0.70
133.28	22.95	8.55	133.12	29.18	14.90	133.91	26.08	12.34	132.96	30.42	1.00	134.72	13.91	-1.00
136.28	21.80	7.26	136.12	29.40	14.98	136.91	27.15	13.27	135.96	30.39	0.83	137.69	14.22	-0.83
139.28	22.95	8.13	139.13	31.20	16.50	139.91	26.64	12.47	138.96	30.85	1.00	140.70	14.33	-1.00
142.28	22.92	8.04	142.12	30.24	15.48	142.91	25.37	11.14	141.96	30.62	0.71	143.69	14.68	-0.71
145.28	22.77	8.00	145.12	29.32	14.67	145.91	25.60	11.48	144.96	29.72	-0.08	146.69	15.36	0.08
148.28	23.16	8.44	148.12	28.27	13.67	148.91	26.17	12.11	147.96	30.46	0.72	149.72	14.51	-0.72
151.28	22.86	8.18	151.12	30.74	16.18	151.91	26.73	12.70	150.96	30.07	0.36	152.69	14.83	-0.36
154.28	22.12	7.29	154.13	28.97	14.26	154.91	25.37	11.20	153.96	30.54	0.69	155.70	14.65	-0.69
157.28	22.48	7.50	157.12	28.83	13.97	157.91	24.92	10.60	156.96	28.99	-1.01	158.69	16.50	1.01
160.28	22.39	7.68	160.12	27.32	12.73	160.91	26.20	12.14	159.96	30.42	0.68	161.70	14.54	-0.68
163.28	22.65	6.92	163.12	26.98	11.37	163.91	25.43	10.35	162.96	30.46	-0.30	164.72	16.54	0.30
166.28	23.16	8.61	166.12	28.45	14.02	166.91	25.75	11.85	165.96	29.96	0.38	167.69	14.68	-0.38
169.28	22.54	8.18	169.13	27.67	13.43	169.91	26.67	12.97	168.96	30.31	0.93	170.70	13.94	-0.93
172.27	21.71	6.41	172.12	27.19	12.01	172.90	26.35	11.71	171.96	30.70	0.38	173.69	15.43	-0.38
175.27	22.98	7.72	175.12	27.60	12.46	175.90	26.40	11.80	174.96	30.58	0.30	176.69	15.47	-0.30
178.27	22.03	7.19	178.12	26.80	12.08	178.91	25.84	11.65	177.96	30.54	0.67	179.72	14.68	-0.67
181.27	22.01	6.99	181.12	28.34	13.44	181.91	26.91	12.55	180.96	31.63	1.59	182.69	13.94	-1.59
184.28	21.24	4.71	184.13	27.19	10.78	184.91	26.64	10.77	183.96	32.66	1.11	185.70	15.93	-1.11
187.28	22.95	7.24	187.12	26.91	11.32	187.91	25.46	10.40	186.96	30.89	0.15	188.69	16.07	-0.15
190.28	22.60	7.59	190.12	26.38	11.49	190.91	25.43	11.08	189.96	29.26	-0.77	191.69	16.29	0.77
193.28	22.51	6.87	193.12	27.15	11.63	193.91	26.67	11.69	192.96	31.95	1.29	194.72	14.86	-1.29
196.28	21.77	6.45	196.12	27.05	11.85	196.91	26.61	11.94	195.96	30.50	0.15	197.69	15.68	-0.15
199.28	21.56	6.34	199.13	26.00	10.90	199.91	25.40	10.83	198.96	30.58	0.33	200.70	15.40	-0.33
202.28	22.60	8.32	202.12	26.21	12.05	202.91	26.58	12.95	201.96	30.62	1.31	203.69	13.48	-1.31
205.28	22.45	7.17	205.12	26.49	11.33	205.91	26.05	11.42	204.96	30.31	0.00	206.69	15.79	-0.00
208.28	22.24	5.92	208.12	26.98	10.78	208.91	26.55	10.88	207.96	31.79	0.44	209.72	16.39	-0.44
211.28	22.83	7.06	211.12	26.21	10.56	211.91	26.58	11.46	210.96	31.83	1.03	212.70	15.25	-1.03
214.28	23.40	8.08	214.13	27.22	12.03	214.91	26.11	11.45	213.96	31.01	0.67	215.70	15.15	-0.67
217.28	22.03	6.86	217.12	27.19	12.14	217.91	25.93	11.42	216.96	30.97	0.78	218.69	14.90	-0.78
220.28	22.51	7.42	220.12	26.28	11.31	220.91	25.84	11.41	219.96	31.13	1.02	221.69	14.58	-1.02
223.28	22.48	6.47	223.12	25.86	9.97	223.91	27.06	11.71	222.96	31.44	0.41	224.72	16.11	-0.41
226.28	22.39	6.01	226.12	26.11	9.85	226.91	25.57	9.85	225.96	32.11	0.71	227.70	16.18	-0.71
229.28	21.89	5.80	229.13	25.62	9.65	229.91	26.05	10.62	228.96	31.67	0.56	230.70	16.04	-0.56
232.28	22.80	6.80	232.12	24.76	8.88	232.91	26.37	11.03	231.96	32.03	1.01	233.70	15.50	-1.01
235.28	21.36	5.92	235.12	25.59	10.27	235.91	25.25	10.47	234.96	31.05	0.59	236.70	15.36	-0.59
238.28	21.92	4.89	238.12	25.93	9.02	238.91	26.20	9.83	237.96	31.87	-0.18	239.72	17.72	0.18
241.28	22.09	6.21	241.12	25.93	10.17	241.91	25.37	10.14	240.96	31.05	0.14	242.70	16.25	-0.14
244.28	21.36	4.76	244.13	26.11	9.63	244.91	26.26	10.32	243.96	32.66	1.04	245.70	16.07	-1.04
247.28	21.89	6.73	247.12	26.00	10.96	247.91	27.12	12.62	246.96	31.17	0.99	248.69	14.68	-0.99
250.28	22.60	7.06	250.12	24.31	8.89	250.91	25.87	10.99	249.96	31.32	0.76	251.69	15.29	-0.76
253.28	21.95	5.85	253.12	25.52	9.54	253.91	26.40	10.95	252.96	30.81	-0.32	254.72	16.93	0.32
256.28	20.71	3.85	256.12	24.93	8.19	256.91	25.90	9.69	255.96	33.44	1.55	257.70	15.82	-1.55
259.28	21.68	5.71	259.13	25.31	9.46	259.92	25.34	10.03	258.96	31.79	0.80	260.70	15.68	-0.80
262.27	22.18	6.58	262.12	25.97	10.49	262.91	24.63	9.68	261.96	31.17	0.54	263.69	15.57	-0.54
265.27	21.80	5.66	265.12	24.34	8.32	265.90	26.02	10.54	264.96	31.13	-0.03	266.69	16.68	0.03
268.28	21.15	4.09	268.12	24.83	7.89	268.90	26.52	10.11	267.96	33.44	1.35	269.72	16.22	-1.35
271.28	21.06	4.13	271.12	24.72	7.91	271.91	26.11	9.84	270.96	31.67	-0.28	272.69	17.72	0.28
274.28	21.36	4.69	274.13	24.27	7.72	274.92	25.69	9.67	273.96	32.66	0.96	275.70	16.22	-0.96
277.28	21.53	5.50	277.12	24.58	8.67	277.91	23.89	8.51	276.96	31.28	0.22	278.69	16.32	-0.22
280.28	21.06	5.33	280.12	24.83	9.22	280.91	26.26	11.19	279.96	31.13	0.38	281.70	15.86	-0.38
283.28	21.27	4.97	283.12	25.31	9.13	283.91	25.28	9.63	282.96	31.17	-0.16	284.72	16.97	0.16
286.28	21.30	3.97	286.12	25.76	8.55	286.90	25.66	8.98	285.96	33.13	0.77	287.69	17.07	-0.77
289.28	22.03	4.76	289.13	25.55	8.40	289.92	25.25	8.63	288.96	33.33	1.03	290.70	16.75	-1.03
292.28	20.57	3.93	292.12	24.58	8.06	292.91	26.79	10.80	291.96	32.89	1.22	293.70	15.93	-1.22
295.28	21.48	4.14	295.12	24.14	6.92	295.91	24.89	8.20	294.96	33.68	1.31	296.70	16.54	-1.31
298.28	21.62	4.41	298.12	24.79	7.70	298.91	24.66	8.10	297.96	32.81	0.57	299.72	17.15	-0.57
301.28	22.15	5.16	301.12	24.07	7.20	301.91	26.91	10.58	300.96	33.29	1.28	302.70	16.22	-1.28
304.28	20.83	3.01	304.13	25.55	7.85	304.91	24.75	7.59	303.96	33.88	1.04	305.70	17.29	-1.04
307.28	21.09	4.41	307.12	25.31	8.75	307.91	25.28	9.26	306.96	33.17	1.47	308.70	15.72	-1.47
310.28	21.24	5.48	310.12	25.55	9.91	310.91	25.25	10.15	309.96	31.48	0.70	311.70	15.57	-0.70
313.28	21.89	4.56	313.12	24.93	7.72	313.91	25.13	8.46	312.96	32.54	0.19	314.72	17.65	-0.19
316.28	20.65	3.04	316.12	24.72	7.23	316.91	26.08	9.12	315.96	33.33	0.69	317.69	17.43	-0.69
319.28	21.01	4.02	319.13	25.66	8.79	319.91	26.85	10.52	318.96	33.44	1.43	320.70	16.07	-1.43
322.28	21.45	3.88	322.12	24.69	7.24	322.91	25.57	8.65	321.96	33.21	0.61	323.70	17.47	-0.61
325.28	21.65	4.53	325.12	24.62	7.62	325.91	25.78	9.31	324.96	32.81	0.66	326.70	16.97	-0.66
328.28	21.01	3.74	328.12	25.72	8.57	328.91	25.99	9.38	327.96	33.60	1.31	329.72	16.47	-1.31
331.27	21.48	4.32	331.12	23.93	6.89	331.91	25.28	8.77	330.96	33.64	1.45	332.69	16.22	-1.45
334.28	21.12	3.67	334.13	25.17	7.84	334.91	25.16	8.36	333.96	33.29	0.81	335.70	17.15	-0.81
337.28	20.16	2.72	337.12	24.58	7.26	337.91	24.63	7.85	336.96	34.59	2.13	338.70	15.82	-2.13
340.28	21.01	3.30	340.12	25.66	8.07	340.91	25.25	8.20	339.96	33.88	1.15	341.70	17.07	-1.15
343.28	20.74	3.21	343.12	25.14	7.73	343.91	25.01	8.14	342.96	33.52	0.97	344.72	17.07	-0.97
346.27	21.18	2.75	346.12	24.55	6.24	346.91	25.66	7.89	345.96	34.16	0.71	347.69	18.23	-0.71
349.28	21.01	3.12	349.13	25.55	7.78	349.91	24.22	6.98	348.96	34.35	1.43	350.70	16.97	-1.43
352.28	19.49	2.29	352.12	25.45	8.37	352.90	25.31	8.76	351.96	32.97	0.74	353.69	16.97	-0.74
355.27	20.19	3.60	355.12	24.65	8.18	355.91	25.40	9.47	354.96	32.42	0.81	356.69	16.29	-0.81
358.28	21.98	3.93	358.12	25.90	7.97	358.91	25.84	8.44	357.96	33.88	0.80	359.72	17.76	-0.80
361.28	20.57	2.93	361.12	25.83	8.31	361.91	24.63	7.65	360.96	33.13	0.47	362.70	17.68	-0.47
364.28	20.83	3.06	364.13	25.17	7.52	364.91	24.60	7.48	363.96	34.51	1.71	365.70	16.57	-1.71
367.28	20.57	3.51	367.12	24.86	7.92	367.91	24.72	8.31	366.96	33.05	0.96	368.70	16.61	-0.96
370.27	20.30	2.33	370.12	24.48	6.63	370.91	25.99	8.68	369.96	34.47	1.48	371.69	17.00	-1.48
373.27	19.92	1.83	373.12	24.07	6.10	373.90	25.54	8.10	372.96	34.79	1.67	374.72	16.93	-1.67
376.28	19.89	2.19	376.12	25.38	7.80	376.91	24.69	7.64	375.96	33.76	1.03	377.70	17.18	-1.03
379.28	21.06	3.12	379.13	24.86	7.04	379.91	24.98	7.70	378.96	34.12	1.16	380.70	17.29	-1.16
382.28	20.65	3.29	382.12	25.03	7.79	382.91	25.40	8.69	381.96	33.33	0.94	383.70	16.93	-0.94
385.28	20.42	2.25	385.12	24.58	6.53	385.91	23.72	6.20	384.96	32.93	-0.27	386.70	18.95	0.27
388.28	20.19	1.99	388.12	25.59	7.51	388.91	24.69	7.15	387.96	34.43	1.21	389.72	17.50	-1.21
391.28	21.27	2.94	391.12	23.48	5.28	391.91	23.98	6.31	390.96	34.24	0.89	392.70	17.94	-0.89
394.28	20.89	2.44	394.13	25.38	7.05	394.91	25.13	7.33	393.96	34.83	1.35	395.70	17.61	-1.35
397.28	20.54	2.13	397.12	25.24	6.95	397.91	24.57	6.81	396.96	35.11	1.67	398.69	17.25	-1.67
400.28	20.13	1.33	400.12	25.83	7.15	400.91	24.42	6.27	399.96	33.68	-0.15	401.70	19.46	0.15
403.28	21.50	3.64	403.12	24.86	7.12	403.91	25.93	8.72	402.96	33.76	0.87	404.72	17.50	-0.87
406.28	19.84	1.29	406.12	25.03	6.60	406.91	24.16	6.27	405.96	34.59	1.02	407.69	18.04	-1.02
409.28	21.24	2.92	409.13	25.00	6.80	409.91	25.87	8.20	408.96	34.35	1.00	410.70	17.83	-1.00
412.28	20.36	2.64	412.12	24.93	7.33	412.91	25.28	8.21	411.96	33.80	1.05	413.70	17.18	-1.05
415.28	20.16	2.08	415.12	24.86	6.90	415.91	24.16	6.73	414.96	34.20	1.09	416.70	17.50	-1.09
418.28	20.89	2.18	418.12	25.21	6.62	418.91	25.96	7.91	417.96	35.23	1.50	419.72	17.72	-1.50
421.28	20.57	1.68	421.12	25.27	6.50	421.91	24.66	6.43	420.96	35.23	1.32	422.69	18.08	-1.32
424.28	19.98	0.83	424.13	25.76	6.73	424.91	25.22	6.72	423.96	36.19	2.01	425.70	17.65	-2.01
427.28	21.27	3.57	427.12	23.93	6.35	427.91	24.25	7.20	426.96	33.72	0.99	428.70	17.22	-0.99
430.28	20.13	1.49	430.12	25.55	7.03	430.91	24.86	6.87	429.96	35.39	1.72	431.70	17.43	-1.72
433.28	20.42	1.45	433.12	25.10	6.25	433.91	25.90	7.58	432.96	35.15	1.15	434.72	18.33	-1.15
436.28	21.65	3.08	436.12	24.89	6.44	436.91	24.22	6.30	435.96	34.71	1.11	437.70	17.97	-1.11
439.28	20.83	1.51	439.13	25.07	5.87	439.91	26.08	7.42	438.96	35.51	1.17	440.70	18.66	-1.17
442.28	19.84	1.68	442.12	25.24	7.20	442.91	25.25	7.74	441.96	34.43	1.24	443.70	17.43	-1.24
445.28	20.74	3.21	445.12	25.21	7.80	445.91	25.01	8.13	444.96	33.88	1.32	446.70	16.72	-1.32
448.28	20.74	1.26	448.12	25.17	5.81	448.91	25.25	6.43	447.96	34.67	0.17	449.72	19.82	-0.17
451.28	20.83	1.59	451.12	24.48	5.36	451.91	25.57	6.99	450.96	35.35	1.09	452.70	18.66	-1.09
454.28	20.16	1.80	454.13	25.97	7.73	454.91	24.30	6.59	453.96	34.43	1.04	455.70	17.83	-1.04
457.28	20.24	1.02	457.12	24.79	5.69	457.90	24.36	5.80	456.96	34.95	0.71	458.69	19.02	-0.71
460.28	21.59	2.83	460.12	25.38	6.74	460.91	25.19	7.08	459.96	34.00	0.21	461.69	19.06	-0.21
463.28	20.51	0.31	463.12	25.90	5.82	463.91	25.16	5.62	462.96	36.51	1.29	464.72	19.42	-1.29
466.28	19.69	-0.19	466.12	25.79	6.03	466.91	25.75	6.52	465.96	36.75	1.84	467.70	18.55	-1.84
469.28	20.92	1.35	469.13	24.21	4.76	469.91	25.90	6.99	468.96	35.03	0.44	470.70	19.64	-0.44
472.28	21.04	1.61	472.12	26.14	6.83	472.91	24.89	6.12	471.96	35.91	1.46	473.70	18.48	-1.46
475.28	21.50	2.11	475.12	25.52	6.25	475.91	25.66	6.93	474.96	34.75	0.34	476.70	19.56	-0.34
478.28	20.16	1.54	478.12	24.48	5.98	478.91	24.98	7.01	477.96	33.72	0.07	479.72	19.06	-0.07
481.28	20.71	1.25	481.12	25.48	6.14	481.91	24.95	6.15	480.96	36.55	2.07	482.70	17.90	-2.07
484.28	21.59	1.45	484.13	25.97	5.95	484.91	24.95	5.46	483.96	36.07	0.90	485.70	19.75	-0.90
487.28	19.57	-0.24	487.12	25.00	5.31	487.91	24.22	5.07	486.96	36.27	1.44	488.70	18.88	-1.44
490.28	21.71	2.59	490.12	24.52	5.52	490.91	25.46	6.99	489.96	35.59	1.44	491.70	18.19	-1.44
493.28	21.09	1.90	493.12	23.38	4.32	493.91	24.36	5.83	492.96	35.31	1.10	494.72	18.59	-1.10
496.28	21.36	1.69	496.12	25.14	5.59	496.91	24.81	5.80	495.96	36.39	1.70	497.69	18.48	-1.70
499.28	21.21	1.46	499.13	26.87	7.24	499.91	24.86	5.76	498.96	35.19	0.41	500.70	19.85	-0.41
502.28	21.68	2.12	502.12	24.89	5.45	502.91	25.25	6.34	501.96	36.51	1.92	503.70	18.15	-1.92
505.28	20.95	1.03	505.12	25.83	6.03	505.91	25.43	6.16	504.96	36.47	1.52	506.70	18.91	-1.52
508.28	21.30	1.47	508.12	24.89	5.18	508.91	25.34	6.16	507.96	35.67	0.81	509.72	19.53	-0.81
511.28	22.71	2.37	511.12	25.55	5.33	511.91	24.78	5.09	510.96	36.07	0.70	512.70	20.15	-0.70
514.28	21.77	1.65	514.13	26.77	6.77	514.92	25.72	6.25	513.96	36.07	0.92	515.70	19.71	-0.92
517.28	20.62	1.08	517.12	26.14	6.72	517.91	24.57	5.68	516.96	36.47	1.90	518.70	18.15	-1.90
520.27	20.89	0.55	520.12	26.56	6.34	520.91	24.92	5.23	519.96	36.47	1.10	521.69	19.75	-1.10
523.28	20.77	0.81	523.12	24.65	4.81	523.91	24.69	5.38	522.96	35.31	0.32	524.72	20.15	-0.32
526.28	21.36	0.91	526.12	25.31	4.98	526.91	24.98	5.18	525.96	36.55	1.07	527.70	19.89	-1.07
529.28	22.27	2.22	529.13	26.35	6.42	529.91	25.49	6.10	528.96	36.07	1.00	530.70	19.56	-1.00
532.27	20.65	0.44	532.12	25.48	5.39	532.91	24.48	4.92	531.96	36.47	1.23	533.70	19.49	-1.23
535.28	21.39	1.64	535.12	27.22	7.59	535.91	25.84	6.74	534.96	35.87	1.09	536.70	19.17	-1.09
538.27	21.80	2.69	538.12	25.38	6.39	538.90	26.26	7.81	537.96	34.95	0.82	539.72	18.80	-0.82
541.28	21.71	1.86	541.12	26.25	6.52	541.91	25.90	6.70	540.96	36.51	1.63	542.70	18.73	-1.63
544.28	22.27	1.97	544.13	25.17	4.99	544.92	25.72	6.07	543.96	35.15	-0.18	545.70	20.99	0.18
547.28	22.83	2.39	547.12	26.35	6.04	547.90	24.95	5.17	546.96	37.31	1.85	548.69	19.09	-1.85
550.28	21.95	1.56	550.12	25.55	5.28	550.91	25.04	5.31	549.96	35.51	0.10	551.70	20.80	-0.10
553.28	22.21	2.61	553.12	25.72	6.24	553.91	23.95	5.01	552.96	34.91	0.29	554.72	19.82	-0.29
556.28	20.98	0.85	556.12	26.14	6.13	556.91	24.81	5.34	555.96	36.59	1.44	557.70	19.20	-1.44
559.28	21.71	0.90	559.13	25.79	5.10	559.91	24.22	4.07	558.96	36.27	0.44	560.70	20.88	-0.44
562.28	20.80	0.10	562.12	26.18	5.60	562.91	25.60	5.55	561.96	37.27	1.54	563.70	19.67	-1.54
565.28	21.65	1.64	565.12	25.55	5.66	565.91	24.07	4.72	564.96	35.15	0.12	566.69	20.40	-0.12
568.28	21.50	1.09	568.12	25.59	5.30	568.91	25.13	5.38	567.96	36.35	0.92	569.72	20.00	-0.92
571.28	22.15	1.46	571.12	26.28	5.71	571.91	25.13	5.09	570.96	37.03	1.31	572.70	19.89	-1.31
574.28	22.57	1.48	574.13	26.56	5.59	574.91	26.35	5.92	573.96	37.31	1.20	575.70	20.40	-1.20
577.28	22.95	2.84	577.12	25.45	5.46	577.91	25.13	5.68	576.96	36.11	0.98	578.69	19.64	-0.98
580.28	22.15	1.42	580.12	25.66	5.05	580.91	25.43	5.35	579.96	35.91	0.15	581.70	21.09	-0.15
583.28	21.12	0.41	583.12	25.76	5.17	583.91	25.04	4.99	582.96	37.39	1.66	584.72	19.56	-1.66
586.28	22.54	1.96	586.12	26.00	5.54	586.91	25.90	5.97	585.96	37.43	1.82	587.70	19.27	-1.82
589.28	22.86	1.71	589.13	26.28	5.25	589.91	24.60	4.10	588.96	37.11	0.93	590.70	20.73	-0.93
592.27	22.71	2.25	592.12	25.79	5.45	592.90	25.87	6.06	591.96	36.75	1.26	593.69	19.71	-1.26
595.27	22.89	2.10	595.12	25.97	5.30	595.90	25.40	5.27	594.96	36.27	0.46	596.70	20.84	-0.46
598.27	23.34	2.77	598.12	26.04	5.59	598.90	25.49	5.58	597.96	37.03	1.44	599.72	19.64	-1.44
601.27	22.74	1.37	601.12	26.11	4.87	601.90	25.40	4.69	600.96	37.31	0.92	602.69	20.95	-0.92
620.31	33.49	0.49	620.15	37.45	4.57	620.94	40.83	8.49	620.00	49.51	1.49	621.73	32.02	-1.49
623.32	28.68	-2.98	623.16	34.57	3.03	623.96	32.04	1.04	623.00	46.98	0.30	624.75	31.87	-0.30
626.32	25.66	-2.63	626.16	29.32	1.15	626.95	27.18	-0.46	626.00	42.85	-0.47	627.74	29.27	0.47
629.35	23.69	-3.57	629.19	28.13	0.99	629.97	25.78	-0.82	629.03	42.11	-0.17	630.76	27.94	0.17
632.31	21.65	-3.71	632.16	25.21	-0.03	632.95	23.72	-0.99	632.00	40.43	0.04	633.73	25.83	-0.04
635.31	21.06	-4.85	635.16	23.11	-2.68	635.94	22.90	-2.36	635.00	40.55	-0.39	636.73	26.81	0.39
638.32	21.01	-4.14	638.16	23.79	-1.24	638.96	22.37	-2.12	638.00	41.08	0.91	639.75	24.75	-0.91
641.31	19.25	-6.56	641.16	22.15	-3.54	641.94	22.87	-2.29	641.00	41.25	0.41	642.73	25.91	-0.41
644.35	18.47	-7.68	644.19	21.06	-4.97	644.97	22.14	-3.35	644.04	41.70	0.53	645.76	26.13	-0.53
647.31	19.17	-6.66	647.16	21.13	-4.58	647.94	22.34	-2.84	647.00	39.53	-1.33	648.73	27.67	1.33
650.31	18.70	-6.41	650.16	22.59	-2.39	650.95	20.92	-3.53	650.00	40.10	-0.03	651.73	25.64	0.03
653.31	19.78	-4.95	653.16	20.66	-3.95	653.96	21.35	-2.73	653.00	39.17	-0.59	654.75	25.83	0.59
656.31	19.31	-5.82	656.16	21.88	-3.13	656.95	20.89	-3.59	656.00	39.74	-0.42	657.74	26.06	0.42
659.35	19.02	-5.82	659.19	22.19	-2.53	659.98	21.44	-2.75	659.04	40.10	0.23	660.76	25.12	-0.23
662.32	19.54	-4.65	662.16	22.15	-1.92	662.95	21.32	-2.21	662.00	38.64	-0.57	663.74	25.27	0.57
665.32	19.22	-4.99	665.16	22.90	-1.19	665.95	21.24	-2.32	665.00	38.80	-0.44	666.74	25.16	0.44
668.32	18.88	-6.81	668.16	23.21	-2.36	668.96	22.49	-2.55	668.00	40.68	-0.04	669.75	26.24	0.04
671.32	18.96	-6.16	671.16	22.80	-2.20	671.95	22.17	-2.29	671.00	40.31	0.17	672.74	25.46	-0.17
674.35	20.07	-5.20	674.19	22.25	-2.90	674.98	21.91	-2.71	674.04	39.57	-0.73	675.77	26.51	0.73
677.32	19.11	-6.04	677.16	22.42	-2.61	677.95	23.42	-1.08	677.00	40.76	0.58	678.74	25.08	-0.58
680.32	20.16	-4.72	680.16	23.55	-1.21	680.95	21.88	-2.34	680.00	40.47	0.57	681.74	24.82	-0.57
683.32	21.30	-4.16	683.16	23.14	-2.20	683.96	23.69	-1.12	683.00	40.55	0.06	684.75	25.91	-0.06
686.32	21.80	-3.44	686.16	24.00	-1.12	686.95	22.05	-2.54	686.00	41.08	0.81	687.74	24.94	-0.81
689.35	21.15	-3.90	689.19	24.14	-0.79	689.98	24.10	-0.29	689.03	40.55	0.48	690.76	25.08	-0.48
692.31	21.09	-4.25	692.16	24.86	-0.36	692.95	22.34	-2.35	692.00	40.84	0.47	693.74	25.38	-0.47
695.32	21.06	-4.14	695.16	24.52	-0.56	695.95	24.28	-0.27	695.00	41.00	0.77	696.74	24.94	-0.77
698.32	21.59	-4.18	698.16	25.62	-0.03	698.96	23.95	-1.17	698.00	41.21	0.41	699.76	25.87	-0.41
701.32	21.74	-3.84	701.16	25.48	0.03	701.95	24.10	-0.82	701.00	40.06	-0.54	702.74	26.62	0.54
704.35	21.71	-4.58	704.19	24.45	-1.72	704.97	24.60	-1.03	704.03	41.08	-0.23	705.77	27.03	0.23
707.31	21.65	-4.10	707.16	25.31	-0.32	707.94	26.26	1.16	707.00	42.07	1.29	708.74	24.97	-1.29
710.32	22.39	-3.51	710.16	26.14	0.36	710.95	24.66	-0.59	710.00	40.76	-0.17	711.74	26.58	0.17
713.32	21.83	-3.94	713.16	24.27	-1.38	713.97	25.25	0.13	713.00	41.25	0.45	714.76	25.83	-0.45
716.31	21.71	-3.99	716.16	26.45	0.87	716.94	24.66	-0.38	716.00	41.66	0.94	717.74	25.27	-0.94
719.35	22.36	-3.90	719.19	26.04	-0.10	719.97	25.10	-0.50	719.03	41.17	-0.11	720.76	26.88	0.11
722.31	22.12	-4.46	722.16	25.97	-0.49	722.95	25.16	-0.77	722.00	42.23	0.62	723.74	26.47	-0.62
725.31	23.48	-1.32	725.16	27.22	2.54	725.94	24.66	0.51	725.00	40.35	0.52	726.74	24.79	-0.52
728.31	22.86	-4.25	728.16	26.14	-0.84	728.97	26.43	-0.02	728.00	41.99	-0.14	729.76	27.75	0.14
731.31	22.63	-4.10	731.16	26.91	0.30	731.95	25.78	-0.29	731.00	42.11	0.36	732.74	26.88	-0.36
734.35	24.08	-2.60	734.19	27.92	1.36	734.97	26.05	0.03	734.03	41.25	-0.45	735.76	27.64	0.45
737.31	23.16	-2.96	737.16	26.14	0.15	737.95	28.65	3.19	737.00	41.82	0.68	738.74	25.94	-0.68
740.32	23.01	-2.80	740.16	27.12	1.43	740.95	26.97	1.81	740.00	41.33	0.49	741.74	25.83	-0.49
743.32	22.98	-3.05	743.16	26.49	0.58	743.97	27.33	1.96	743.00	41.08	0.03	744.76	26.51	-0.03
746.32	23.90	-3.63	746.16	26.59	-0.82	746.95	27.15	0.27	746.00	43.72	1.16	747.74	26.88	-1.16
749.35	23.81	-3.42	749.19	27.22	0.11	749.97	26.52	-0.06	749.03	42.52	0.26	750.76	27.48	-0.26
752.32	22.86	-3.92	752.16	27.22	0.56	752.95	27.90	1.77	752.00	42.44	0.63	753.74	26.66	-0.63
755.32	23.78	-3.06	755.16	27.39	0.67	755.95	27.54	1.35	755.00	43.31	1.44	756.74	25.91	-1.44
758.31	24.91	-1.41	758.16	26.66	0.46	758.96	26.67	1.01	758.00	40.80	-0.54	759.75	27.37	0.54
761.32	24.17	-2.76	761.16	26.98	0.17	761.95	28.83	2.55	761.00	42.48	0.52	762.74	26.92	-0.52
764.35	24.68	-1.38	764.19	27.43	1.49	764.97	27.87	2.46	764.03	41.04	-0.05	765.77	26.62	0.05
767.32	24.76	-2.76	767.16	28.20	0.80	767.95	27.51	0.64	767.00	42.19	-0.36	768.74	28.39	0.36
770.32	23.04	-4.63	770.16	28.09	0.54	770.95	27.57	0.55	770.00	43.89	1.19	771.74	26.99	-1.19
773.32	25.42	-1.62	773.16	27.81	0.89	773.96	27.72	1.34	773.00	43.18	1.12	774.75	26.43	-1.12
776.32	24.53	-2.31	776.16	28.13	1.41	776.95	27.36	1.18	776.00	42.03	0.17	777.73	27.18	-0.17
779.35	24.71	-2.79	779.19	28.23	0.86	779.97	27.33	0.49	779.03	42.81	0.29	780.76	27.71	-0.29
782.31	25.24	-1.59	782.16	28.09	1.39	782.95	27.48	1.31	782.00	42.11	0.26	783.74	27.07	-0.26
785.32	26.35	-0.59	785.16	27.50	0.68	785.95	28.41	2.13	785.00	42.60	0.64	786.74	26.81	-0.64
788.32	24.79	-3.24	788.16	27.88	-0.03	788.96	28.86	1.49	788.00	42.89	-0.16	789.75	28.70	0.16
791.32	24.23	-2.57	791.16	29.25	2.57	791.95	28.20	2.05	791.00	42.03	0.20	792.74	27.11	-0.20
794.35	23.69	-3.55	794.19	28.80	1.68	794.98	26.49	-0.10	794.03	43.14	0.87	795.77	26.88	-0.87
797.31	25.87	-2.01	797.16	28.76	1.00	797.95	28.95	1.73	797.00	42.44	-0.46	798.74	28.85	0.46
800.32	25.87	-1.99	800.16	28.62	0.88	800.95	27.99	0.78	800.00	44.30	1.41	801.74	26.96	-1.41
803.31	26.05	-1.73	803.16	28.41	0.75	803.96	29.28	2.16	803.00	42.32	-0.48	804.75	28.77	0.48
806.31	25.24	-2.82	806.16	28.76	0.82	806.95	28.95	1.54	806.00	43.76	0.67	807.74	27.90	-0.67
809.35	25.06	-2.27	809.19	29.36	2.16	809.97	29.10	2.43	809.03	44.01	1.66	810.76	26.17	-1.66
812.31	26.05	-1.78	812.16	28.20	0.49	812.95	29.25	2.07	812.00	42.81	-0.05	813.74	28.39	0.05
815.32	25.75	-2.70	815.16	27.43	-0.90	815.95	28.50	0.70	815.00	44.05	0.57	816.74	28.39	-0.57
818.31	24.68	-2.68	818.16	28.69	1.45	818.97	28.74	2.03	818.00	42.44	0.05	819.75	27.82	-0.05
821.32	26.62	0.86	821.16	29.15	3.51	821.95	29.01	3.91	821.00	39.90	-0.88	822.74	27.15	0.88
824.35	25.03	-3.30	824.19	27.85	-0.36	824.98	29.79	2.11	824.03	43.43	0.07	825.77	28.77	-0.07
827.32	25.18	-3.32	827.16	28.41	0.03	827.95	29.07	1.23	827.00	43.76	0.24	828.74	28.77	-0.24
830.32	26.02	-1.17	830.16	28.45	1.38	830.95	29.58	3.05	830.00	42.65	0.44	831.74	27.26	-0.44
833.32	25.96	-2.97	833.16	27.46	-1.35	833.97	29.55	1.28	833.00	44.47	0.52	834.75	28.92	-0.52
836.32	25.51	-2.19	836.16	28.83	1.25	836.95	28.41	1.36	836.00	43.68	0.95	837.74	27.26	-0.95
839.35	26.08	-2.01	839.19	28.97	1.01	839.98	28.29	0.86	839.03	42.93	-0.18	840.76	28.77	0.18
842.31	25.36	-2.33	842.16	29.32	1.76	842.95	29.73	2.70	842.00	43.64	0.93	843.74	27.26	-0.93
845.31	25.18	-3.05	845.16	28.69	0.58	845.95	28.89	1.31	845.00	44.18	0.92	846.74	27.82	-0.92
848.32	25.33	-3.38	848.16	29.01	0.42	848.97	30.46	2.41	848.00	43.76	0.03	849.76	29.19	-0.03
851.32	26.17	-2.13	851.16	28.23	0.05	851.95	28.11	0.47	851.00	43.47	0.15	852.74	28.66	-0.15
854.35	26.20	-2.92	854.19	29.36	0.37	854.98	28.77	0.31	854.03	43.35	-0.79	855.77	30.41	0.79
857.32	26.02	-3.04	857.16	29.68	0.74	857.95	30.00	1.59	857.00	44.09	0.00	858.74	29.57	-0.00
860.32	27.29	-2.14	860.16	26.45	-2.86	860.95	28.17	-0.60	860.00	45.09	0.64	861.74	29.30	-0.64
863.32	27.53	-1.57	863.16	29.64	0.66	863.97	29.37	0.93	863.00	45.22	1.10	864.75	28.51	-1.10
866.32	26.62	-2.24	866.16	29.68	0.94	866.95	28.47	0.26	866.00	44.68	0.79	867.74	28.58	-0.79
869.35	26.17	-2.51	869.19	30.14	1.58	869.98	28.59	0.56	869.03	45.30	1.59	870.77	27.60	-1.59
872.32	26.20	-2.33	872.16	28.20	-0.21	872.95	28.86	0.98	872.00	44.13	0.57	873.74	28.47	-0.57
875.32	27.26	-2.26	875.16	29.85	0.45	875.95	29.22	0.36	875.00	45.30	0.76	876.74	29.27	-0.76
878.32	26.66	-3.09	878.16	29.32	-0.31	878.96	29.49	0.40	878.00	44.43	-0.34	879.75	30.60	0.34
881.32	26.11	-3.25	881.16	28.59	-0.65	881.95	29.97	1.26	881.00	45.18	0.79	882.74	29.08	-0.79
884.35	27.02	-2.18	884.19	29.22	0.14	884.98	29.97	1.42	884.03	43.68	-0.55	885.77	30.26	0.55
887.31	27.80	-1.72	887.16	30.74	1.34	887.95	28.32	-0.55	887.00	44.59	0.04	888.74	29.99	-0.04
890.31	25.69	-3.30	890.16	29.08	0.21	890.95	28.68	0.35	890.00	45.34	1.33	891.74	28.17	-1.33
893.32	26.05	-2.66	893.16	29.71	1.12	893.96	29.55	1.50	893.00	44.18	0.45	894.75	28.77	-0.45
896.31	26.05	-3.26	896.16	29.01	-0.18	896.95	29.82	1.17	896.00	45.38	1.05	897.74	28.77	-1.05
899.35	26.32	-2.95	899.19	30.03	0.88	899.98	30.46	1.84	899.04	44.97	0.67	900.77	29.11	-0.67
902.32	26.87	-3.18	902.16	30.28	0.35	902.95	29.28	-0.11	902.00	44.88	-0.19	903.74	30.75	0.19
905.32	26.38	-3.57	905.16	29.43	-0.40	905.95	29.28	-0.01	905.00	46.77	1.80	906.74	28.66	-1.80
908.32	27.53	-2.22	908.16	30.35	0.73	908.96	29.67	0.58	908.00	43.84	-0.93	909.75	31.18	0.93
911.32	27.29	-1.72	911.16	30.42	1.53	911.95	30.58	2.23	911.00	44.13	0.10	912.74	29.42	-0.10
914.35	27.86	-1.24	914.19	31.20	2.22	914.98	30.03	1.59	914.03	43.89	-0.23	915.77	29.84	0.23
917.31	27.62	-3.19	917.16	29.32	-1.37	917.95	30.03	-0.12	917.00	46.89	1.06	918.74	30.26	-1.06
920.32	27.65	-1.93	920.16	29.68	0.22	920.95	31.40	2.48	920.00	44.97	0.37	921.74	29.72	-0.37
923.32	26.05	-3.16	923.16	30.49	1.40	923.97	29.31	0.76	923.00	44.84	0.61	924.75	29.11	-0.61
926.31	27.05	-1.94	926.16	30.46	1.59	926.95	29.76	1.42	926.00	44.22	0.20	927.74	29.30	-0.20
929.35	26.81	-3.44	929.19	29.50	-0.63	929.98	30.00	0.41	929.03	46.35	1.08	930.76	29.68	-1.08
932.31	27.65	-1.22	932.16	30.95	2.20	932.95	30.15	1.94	932.00	44.76	0.87	933.74	28.51	-0.87
935.32	27.38	-1.29	935.16	28.76	0.21	935.95	30.40	2.38	935.00	44.68	0.98	936.74	28.20	-0.98
938.32	26.35	-3.46	938.16	29.82	0.13	938.97	30.61	1.45	938.00	45.93	1.09	939.75	29.23	-1.09
941.32	27.59	-2.72	941.16	30.46	0.27	941.95	30.15	0.50	941.00	45.01	-0.32	942.74	31.14	0.32
944.35	28.02	-2.29	944.19	29.78	-0.41	944.98	29.64	-0.01	944.03	46.43	1.10	945.77	29.72	-1.10
947.32	27.41	-1.14	947.16	30.03	1.60	947.95	30.79	2.89	947.00	43.72	0.14	948.74	28.92	-0.14
950.32	27.86	-2.20	950.16	29.96	0.02	950.95	30.58	1.18	950.00	45.97	0.89	951.74	29.68	-0.89
953.32	26.87	-2.48	953.16	30.14	0.91	953.97	30.58	1.89	953.00	44.51	0.14	954.75	29.72	-0.14
956.32	27.96	-2.93	956.16	29.57	-1.20	956.95	30.18	-0.06	956.00	46.72	0.80	957.74	30.60	-0.80
959.35	28.99	-1.03	959.19	30.81	0.91	959.98	29.58	0.22	959.04	44.47	-0.57	960.77	31.10	0.57
962.32	28.44	-1.82	962.16	31.02	0.88	962.95	29.64	0.04	962.00	45.22	-0.06	963.74	30.83	0.06
965.32	28.71	-0.81	965.16	30.03	0.63	965.95	30.55	1.69	965.00	45.72	1.18	966.74	28.85	-1.18
968.32	28.47	-1.67	968.16	31.42	1.40	968.96	30.70	1.21	968.00	45.68	0.51	969.75	30.14	-0.51
971.32	28.26	-1.05	971.16	30.28	1.09	971.95	30.12	1.46	971.00	44.59	0.25	972.74	29.57	-0.25
974.35	27.20	-3.28	974.19	30.78	0.42	974.98	30.82	0.99	974.03	45.55	0.04	975.77	30.95	-0.04
977.31	27.08	-4.59	977.16	31.56	0.01	977.95	30.73	-0.29	977.00	48.20	1.50	978.73	30.68	-1.50
980.31	27.17	-1.86	980.16	31.10	2.19	980.95	31.55	3.18	980.00	44.97	0.92	981.74	28.62	-0.92
983.32	28.47	-2.06	983.16	30.42	0.01	983.96	30.37	0.50	983.00	46.22	0.67	984.75	30.37	-0.67
986.32	27.74	-2.67	986.16	29.68	-0.60	986.95	29.70	-0.05	986.00	45.47	0.04	987.73	30.87	-0.04
989.35	27.68	-3.64	989.19	30.56	-0.64	989.98	30.03	-0.64	989.03	47.23	0.88	990.77	30.95	-0.88
992.31	27.56	-3.69	992.16	30.28	-0.85	992.95	29.07	-1.52	992.00	46.81	0.54	993.73	31.22	-0.54
995.32	28.96	-0.47	995.16	31.34	2.03	995.95	30.15	1.37	995.00	44.72	0.26	996.74	29.68	-0.26
998.32	27.29	-3.27	998.16	31.63	1.19	998.96	31.00	1.09	998.00	47.36	1.77	999.75	29.30	-1.77
1001.32	27.74	-2.41	1001.16	31.06	1.03	1001.95	30.73	1.24	1001.00	46.30	1.13	1002.73	29.53	-1.13
1004.35	28.44	-1.26	1004.19	30.21	0.63	1004.98	29.88	0.84	1004.03	45.13	0.41	1005.77	29.80	-0.41
1007.32	27.41	-2.01	1007.16	30.88	1.58	1007.95	32.25	3.48	1007.00	44.43	-0.02	1008.74	29.95	0.02
1010.31	28.29	-2.48	1010.16	30.39	-0.26	1010.95	30.82	0.70	1010.00	46.98	1.18	1011.74	30.10	-1.18
1013.31	28.59	-1.49	1013.16	31.38	1.43	1013.96	30.12	0.70	1013.00	45.84	0.74	1014.75	29.84	-0.74
1016.31	27.44	-2.67	1016.16	32.20	2.21	1016.95	31.28	1.83	1016.00	45.30	0.17	1017.74	30.45	-0.17
1019.35	29.36	-2.20	1019.19	30.28	-1.16	1019.98	30.91	0.01	1019.03	46.47	-0.11	1020.77	32.18	0.11
1022.32	26.81	-2.53	1022.16	31.52	2.30	1022.95	31.34	2.65	1022.00	44.38	0.01	1023.74	29.84	-0.01
1025.32	28.26	-2.45	1025.16	31.63	1.04	1025.95	30.37	0.32	1025.00	45.89	0.16	1026.74	31.06	-0.16
1028.32	27.35	-4.02	1028.16	32.41	1.16	1028.97	31.28	0.56	1028.00	46.26	-0.14	1029.75	32.02	0.14
1031.32	28.02	-2.32	1031.16	31.13	0.91	1031.95	30.52	0.84	1031.00	45.84	0.48	1032.74	30.37	-0.48
1034.35	28.84	-1.51	1034.19	31.31	1.08	1034.98	30.97	1.27	1034.03	45.22	-0.16	1035.76	31.02	0.16
1037.32	28.90	-2.95	1037.16	31.52	-0.21	1037.95	29.70	-1.49	1037.00	47.86	0.99	1038.74	31.37	-0.99
1040.32	28.81	-1.38	1040.16	31.38	1.31	1040.95	30.64	1.11	1040.00	44.93	-0.28	1041.74	30.98	0.28
1043.32	28.05	-4.05	1043.16	31.59	-0.39	1043.97	31.06	-0.38	1043.00	48.75	1.63	1044.75	30.98	-1.63
1046.32	28.29	-3.41	1046.16	30.42	-1.16	1046.95	30.85	-0.19	1046.00	47.06	0.34	1047.74	31.87	-0.34
1049.35	27.20	-3.61	1049.19	29.78	-0.91	1049.98	29.88	-0.27	1049.04	44.55	-1.28	1050.77	32.60	1.28
1052.32	28.32	-4.23	1052.16	31.77	-0.66	1052.95	31.06	-0.83	1052.00	48.07	0.50	1053.74	32.56	-0.50
1055.32	29.11	-1.55	1055.16	31.49	0.95	1055.95	30.37	0.36	1055.00	45.72	0.03	1056.74	31.14	-0.03
1058.32	28.44	-2.67	1058.16	33.06	2.07	1058.96	31.55	1.09	1058.00	46.51	0.37	1059.75	31.25	-0.37
1061.32	29.57	-1.47	1061.16	30.10	-0.82	1061.95	30.61	0.23	1061.00	45.93	-0.13	1062.74	31.68	0.13
1064.35	28.99	-1.72	1064.19	31.38	0.79	1064.98	31.37	1.32	1064.03	45.97	0.24	1065.76	30.98	-0.24
1067.32	28.62	-2.39	1067.16	31.84	0.95	1067.95	30.46	0.11	1067.00	46.22	0.19	1068.74	31.33	-0.19
1070.32	27.96	-4.20	1070.16	32.45	0.41	1070.95	30.55	-0.96	1070.00	47.99	0.80	1071.74	31.87	-0.80
1073.32	29.57	-2.94	1073.16	31.10	-1.29	1073.96	32.28	0.43	1073.00	48.45	0.92	1074.75	32.10	-0.92
1076.32	29.29	-2.19	1076.16	30.95	-0.41	1076.95	30.58	-0.25	1076.00	47.82	1.31	1077.74	30.68	-1.31
1079.35	27.89	-3.41	1079.19	33.31	2.13	1079.98	31.37	0.72	1079.04	47.27	0.94	1080.76	30.87	-0.94
1082.32	28.99	-2.82	1082.16	32.38	0.69	1082.95	30.94	-0.22	1082.00	46.60	-0.24	1083.73	32.56	0.24
1085.32	28.87	-2.97	1085.16	31.91	0.19	1085.95	31.06	-0.13	1085.00	48.16	1.29	1086.73	31.06	-1.29
1088.32	29.60	-3.03	1088.16	32.63	0.12	1088.96	31.19	-0.78	1088.00	49.00	1.35	1089.75	31.79	-1.35
1091.32	28.53	-2.20	1091.16	30.60	-0.01	1091.95	30.82	0.74	1091.00	45.09	-0.67	1092.73	31.91	0.67
1094.35	29.94	-2.54	1094.19	31.74	-0.62	1094.98	31.67	-0.15	1094.03	48.16	0.66	1095.77	32.33	-0.66
1097.31	29.02	-2.75	1097.16	31.66	0.01	1097.95	31.76	0.64	1097.00	47.36	0.56	1098.74	31.72	-0.56
1100.31	29.75	-3.11	1100.16	31.56	-1.18	1100.95	31.16	-1.04	1100.00	48.88	1.00	1101.73	32.37	-1.00
1103.31	29.20	-2.95	1103.16	31.38	-0.65	1103.96	32.07	0.58	1103.00	47.27	0.10	1104.75	32.56	-0.10
1106.32	29.17	-1.64	1106.16	31.81	1.12	1106.95	31.46	1.31	1106.00	45.13	-0.70	1107.73	32.02	0.70
1109.35	30.40	-1.34	1109.19	30.21	-1.41	1109.98	32.44	1.36	1109.04	47.95	1.19	1110.76	31.06	-1.19
1112.32	29.87	-2.65	1112.16	32.06	-0.34	1112.95	33.17	1.31	1112.00	48.20	0.66	1113.74	32.37	-0.66
1115.32	29.63	-2.39	1115.16	31.63	-0.27	1115.95	29.97	-1.39	1115.00	47.78	0.74	1116.74	31.79	-0.74
1118.32	28.29	-4.56	1118.16	32.45	-0.28	1118.97	31.00	-1.19	1118.00	48.67	0.80	1119.75	32.56	-0.80
1121.32	29.39	-2.66	1121.16	31.99	0.06	1121.95	32.41	1.01	1121.00	46.30	-0.78	1122.74	33.34	0.78
1124.35	29.75	-1.98	1124.19	32.06	0.45	1124.98	31.43	0.35	1124.03	47.52	0.76	1125.77	31.48	-0.76
1127.32	29.23	-3.28	1127.16	32.63	0.24	1127.95	31.13	-0.72	1127.00	48.33	0.80	1128.74	32.22	-0.80
1130.32	29.75	-2.22	1130.16	31.45	-0.39	1130.95	32.16	0.85	1130.00	47.86	0.87	1131.74	31.60	-0.87
1133.32	29.48	-2.53	1133.16	33.20	1.31	1133.97	31.58	0.23	1133.00	47.57	0.54	1134.75	31.98	-0.54
1136.32	29.20	-1.94	1136.16	33.67	2.65	1136.95	31.03	0.55	1136.00	46.98	0.82	1137.74	30.83	-0.82
1139.35	29.81	-3.53	1139.19	30.92	-2.30	1139.98	31.73	-0.96	1139.03	48.03	-0.34	1140.77	34.19	0.34
1142.31	29.54	-3.21	1142.16	31.77	-0.85	1142.95	31.25	-0.84	1142.00	48.96	1.19	1143.73	32.06	-1.19
1145.32	29.02	-3.71	1145.16	32.67	0.07	1145.95	31.31	-0.76	1145.00	47.95	0.20	1146.74	33.03	-0.20
1148.32	29.29	-3.17	1148.16	32.27	-0.07	1148.97	31.31	-0.49	1148.00	48.16	0.68	1149.75	32.29	-0.68
1151.32	29.57	-2.16	1151.16	32.27	0.66	1151.95	31.19	0.12	1151.00	47.31	0.56	1152.74	31.68	-0.56
1154.35	29.57	-2.01	1154.19	32.77	1.32	1154.98	32.01	1.09	1154.03	46.77	0.17	1155.76	31.91	-0.17
1157.31	30.43	-2.09	1157.16	32.84	0.44	1157.95	31.31	-0.55	1157.00	48.62	1.08	1158.73	31.95	-1.08
1160.32	29.60	-2.22	1160.16	32.77	1.07	1160.95	32.16	1.00	1160.00	46.68	-0.16	1161.74	32.49	0.16
1163.32	31.13	-3.01	1163.16	31.38	-2.64	1163.97	32.99	-0.50	1163.00	49.86	0.69	1164.75	33.96	-0.69
1166.31	29.60	-2.73	1166.16	32.09	-0.12	1166.95	32.38	0.71	1166.00	47.86	0.51	1167.74	32.33	-0.51
1169.35	29.08	-3.86	1169.19	32.88	0.06	1169.98	30.03	-2.25	1169.03	48.07	0.11	1170.76	33.34	-0.11
1172.32	29.75	-3.52	1172.16	32.92	-0.23	1172.95	33.20	0.59	1172.00	49.43	1.14	1173.74	32.64	-1.14
1175.32	29.39	-2.59	1175.16	32.52	0.66	1175.95	32.31	0.99	1175.00	47.27	0.27	1176.73	32.22	-0.27
1178.32	30.09	-3.58	1178.16	32.41	-1.14	1178.96	32.13	-0.89	1178.00	48.41	-0.29	1179.75	34.47	0.29
1181.31	29.63	-2.95	1181.16	33.24	0.78	1181.95	31.61	-0.31	1181.00	47.74	0.14	1182.73	32.95	-0.14
1184.35	30.18	-3.63	1184.19	32.74	-0.95	1184.98	32.74	-0.42	1184.03	48.54	-0.30	1185.77	34.62	0.30
1187.32	30.76	-1.27	1187.16	32.45	0.54	1187.95	32.96	1.59	1187.00	47.61	0.56	1188.73	31.98	-0.56
1190.32	31.04	-2.22	1190.16	31.81	-1.33	1190.95	31.19	-1.41	1190.00	49.22	0.94	1191.73	32.83	-0.94
1193.31	30.58	-3.00	1193.16	31.95	-1.51	1193.96	32.38	-0.55	1193.00	48.62	0.01	1194.75	34.08	-0.01
1196.32	29.11	-4.12	1196.16	32.16	-0.95	1196.95	31.89	-0.68	1196.00	48.92	0.67	1197.73	33.07	-0.67
1199.35	30.55	-3.20	1199.19	33.71	0.08	1199.98	33.17	0.07	1199.04	48.96	0.18	1200.76	34.08	-0.18
1202.32	30.64	-1.33	1202.16	32.88	1.03	1202.95	32.28	0.97	1202.00	46.64	-0.35	1203.73	32.83	0.35
1205.32	29.26	-3.65	1205.16	33.49	0.70	1205.95	32.38	0.12	1205.00	48.37	0.43	1206.73	32.99	-0.43
1208.31	30.52	-2.76	1208.16	34.07	0.91	1208.97	32.71	0.08	1208.00	49.30	0.99	1209.75	32.80	-0.99
1211.31	30.09	-2.09	1211.16	32.59	0.53	1211.95	31.86	0.34	1211.00	47.02	-0.18	1212.73	32.87	0.18
1214.34	30.24	-4.45	1214.18	33.99	-0.58	1214.97	32.01	-2.02	1214.03	50.37	0.66	1215.76	34.54	-0.66
1217.31	30.83	-2.20	1217.16	33.42	0.51	1217.95	32.34	-0.03	1217.00	48.79	0.74	1218.74	32.80	-0.74
