# Supplementary material for: Noise-precision tradeoff in predicting combinations of mutations and drugs
Source: PLoS Comput Biol. 2019 May 22;15(5):e1006956. doi: 10.1371/journal.pcbi.1006956 (PMC6548401; doi:10.1371/journal.pcbi.1006956)
Supplement: S1 Data — A zip file containing all datasets used in this paper. (ZIP) [file pcbi.1006956.s002.zip › calcium/calcium_double_RAW264.7/2MA_500_uM_ISO_50_nM_RW_ECC040304D.txt]

Tab-delimted data for ligand pair 2-Methyl-thio-ATP / Isoproterenol
Celltype = RAW 264.7
ExperimentID = ECC040304D
t in seconds, Ca++ concentrations in nM
Adj Ca++ is the change in Ca++ concentration due to ligand

ECC040304D03	2MA 500 uM	ISO 50 nM	sim
ECC040304D02	2MA 500 uM	HBSS-BSA n/a 	lig1_only
ECC040304D07	2MA 500 uM	HBSS-BSA n/a 	lig1_only
ECC040304D01	HBSS-BSA n/a 	HBSS-BSA n/a 	con

t(ECC040304D03)	Ca++(ECC040304D03)	Adj Ca++(ECC040304D03)	t(ECC040304D02)	Ca++(ECC040304D02)	Adj Ca++(ECC040304D02)	t(ECC040304D07)	Ca++(ECC040304D07)	Adj Ca++(ECC040304D07)	t(ECC040304D01)	Ca++(ECC040304D01)	Adj Ca++(ECC040304D01)
-187.68	7.81	0.43	-187.84	8.27	-0.12	-187.04	29.00	-2.72	-188.00	0.79	0.00
-184.76	5.35	0.56	-184.92	5.04	-0.76	-184.13	28.77	-0.36	-185.08	-1.80	0.00
-181.76	4.09	1.32	-181.92	4.24	0.46	-181.13	27.95	0.84	-182.08	-3.82	0.00
-178.76	4.46	1.18	-178.92	4.08	-0.21	-178.13	28.23	0.61	-179.08	-3.31	0.00
-175.77	4.02	-0.51	-175.92	4.84	-0.70	-175.13	28.31	-0.56	-176.08	-2.06	0.00
-172.75	3.75	0.96	-172.92	4.98	1.18	-172.11	28.95	1.82	-173.08	-3.80	0.00
-169.76	3.79	-0.77	-169.92	5.11	-0.46	-169.13	28.72	-0.18	-170.08	-2.03	0.00
-166.76	4.27	0.20	-166.92	3.84	-1.24	-166.13	28.20	-0.21	-167.08	-2.52	0.00
-163.76	3.43	-1.00	-163.92	4.60	-0.84	-163.13	27.87	-0.90	-164.08	-2.16	0.00
-160.76	4.20	0.26	-160.92	4.95	-0.00	-160.13	28.90	0.62	-161.08	-2.65	0.00
-157.75	3.50	0.09	-157.92	5.24	0.82	-157.12	27.97	0.22	-158.08	-3.18	0.00
-154.76	4.75	1.19	-154.92	5.40	0.83	-154.13	27.92	0.02	-155.08	-3.03	0.00
-151.76	3.47	-1.19	-151.92	4.93	-0.74	-151.13	28.08	-0.92	-152.08	-1.93	0.00
-148.76	4.64	0.47	-148.92	5.49	0.31	-148.13	28.18	-0.33	-149.08	-2.42	0.00
-145.76	3.91	0.61	-145.92	5.40	1.09	-145.13	29.43	1.79	-146.08	-3.29	0.00
-142.75	3.98	0.78	-142.92	4.71	0.50	-142.12	27.52	-0.02	-143.08	-3.39	0.00
-139.76	3.70	0.37	-139.92	4.64	0.30	-139.13	28.23	0.56	-140.08	-3.26	0.00
-136.76	3.29	-0.27	-136.92	6.23	1.66	-136.13	28.28	0.38	-137.08	-3.03	0.00
-133.76	3.84	-0.90	-133.92	4.98	-0.77	-133.13	28.33	-0.75	-134.08	-1.85	0.00
-130.76	4.02	0.82	-130.92	5.04	0.83	-130.13	27.72	0.18	-131.08	-3.39	0.00
-127.75	4.20	0.95	-127.92	5.45	1.19	-127.12	28.38	0.79	-128.08	-3.34	0.00
-124.76	4.20	1.02	-124.92	5.51	1.32	-124.13	27.87	0.35	-125.08	-3.41	0.00
-121.76	3.82	0.41	-121.92	5.18	0.76	-121.13	29.31	1.56	-122.08	-3.18	0.00
-118.76	4.32	0.07	-118.92	6.01	0.75	-118.13	28.90	0.31	-119.08	-2.34	0.00
-115.76	4.48	0.38	-115.92	5.24	0.13	-115.13	28.66	0.22	-116.08	-2.49	0.00
-112.75	5.12	1.15	-112.92	4.93	-0.05	-112.12	28.43	0.12	-113.08	-2.62	0.00
-109.76	4.57	0.76	-109.92	4.91	0.09	-109.13	28.74	0.59	-110.08	-2.78	0.00
-106.76	3.86	0.30	-106.92	4.62	0.05	-106.13	28.23	0.33	-107.08	-3.03	0.00
-103.76	4.39	0.24	-103.92	5.71	0.55	-103.13	28.20	-0.29	-104.08	-2.44	0.00
-100.76	4.18	0.19	-100.92	5.98	0.98	-100.13	29.69	1.36	-101.08	-2.60	0.00
-97.75	3.88	-0.11	-97.92	5.18	0.18	-97.12	28.69	0.36	-98.08	-2.60	0.00
-94.76	2.90	-1.97	-94.92	5.38	-0.50	-94.13	29.64	0.43	-95.08	-1.72	0.00
-91.76	4.41	0.54	-91.92	6.14	1.26	-91.13	28.56	0.35	-92.08	-2.72	0.00
-88.76	4.82	0.24	-88.92	5.71	0.12	-88.13	28.64	-0.28	-89.08	-2.01	0.00
-85.76	3.70	-0.22	-85.92	6.21	1.28	-85.13	28.66	0.40	-86.08	-2.67	0.00
-82.75	5.05	0.16	-82.92	6.12	0.22	-82.12	30.59	1.36	-83.08	-1.70	0.00
-79.76	2.97	-1.28	-79.92	5.18	-0.08	-79.13	29.49	0.90	-80.08	-2.34	0.00
-76.76	4.16	-0.60	-76.92	6.16	0.39	-76.13	28.10	-1.00	-77.08	-1.83	0.00
-73.76	4.46	-0.35	-73.92	5.74	-0.08	-73.13	29.82	0.67	-74.08	-1.78	0.00
-70.76	4.18	-0.04	-70.92	5.33	0.10	-70.13	29.20	0.64	-71.08	-2.37	0.00
-67.75	4.80	-0.66	-67.92	6.86	0.39	-67.12	28.79	-1.01	-68.08	-1.13	0.00
-64.76	4.53	1.02	-64.92	5.54	1.02	-64.13	29.25	1.40	-65.08	-3.08	0.00
-61.76	5.42	1.61	-61.92	5.40	0.58	-61.13	29.00	0.85	-62.08	-2.78	0.00
-58.76	4.75	0.04	-58.92	5.69	-0.03	-58.13	29.54	0.49	-59.08	-1.88	0.00
-55.76	5.86	0.53	-55.92	5.94	-0.40	-55.13	29.23	-0.44	-56.08	-1.26	0.00
-52.75	5.03	0.55	-52.92	6.01	0.52	-52.11	29.31	0.49	-53.08	-2.11	0.00
-49.76	4.41	-1.18	-49.92	7.00	0.40	-49.13	29.87	-0.06	-50.08	-1.00	0.00
-46.76	5.51	0.03	-46.92	7.34	0.85	-46.12	29.85	0.03	-47.08	-1.11	0.00
-43.76	4.64	0.77	-43.92	6.07	1.19	-43.13	28.84	0.63	-44.08	-2.72	0.00
-40.76	6.48	1.10	-40.92	5.96	-0.43	-40.13	29.13	-0.59	-41.08	-1.21	0.00
-37.75	5.24	-0.30	-37.92	7.18	0.63	-37.12	29.87	-0.01	-38.08	-1.05	0.00
-34.76	5.68	0.63	-34.92	6.37	0.31	-34.13	30.49	1.10	-35.08	-1.54	0.00
-31.76	5.70	-0.51	-31.92	6.01	-1.21	-31.13	29.95	-0.60	-32.08	-0.38	0.00
-28.76	5.12	-0.23	-28.92	5.74	-0.62	-28.13	29.92	0.23	-29.08	-1.24	0.00
-25.76	5.98	0.39	-25.92	6.48	-0.12	-25.12	29.82	-0.11	-26.08	-1.00	0.00
-22.75	5.70	-0.07	-22.92	7.00	0.22	-22.12	29.85	-0.26	-23.08	-0.82	0.00
-19.77	5.01	0.02	-19.93	5.89	-0.11	-19.13	29.59	0.26	-20.08	-1.60	0.00
-16.77	5.91	-0.14	-16.93	6.46	-0.60	-16.13	30.57	0.18	-17.08	-0.54	0.00
-13.77	6.14	0.27	-13.93	6.52	-0.36	-13.13	29.74	-0.47	-14.08	-0.72	0.00
-10.77	5.42	-0.87	-10.93	7.11	-0.19	-10.13	30.18	-0.45	-11.08	-0.30	0.00
4.33	19.55	11.39	4.16	21.17	12.00	4.96	60.60	28.10	4.00	1.57	0.00
7.28	46.58	38.60	7.12	61.54	52.55	7.91	91.77	59.45	6.96	1.39	0.00
10.28	42.82	35.81	10.12	54.15	46.13	10.91	75.40	44.05	9.96	0.42	0.00
13.27	33.82	27.51	13.12	39.82	32.50	13.91	64.85	34.20	12.96	-0.28	0.00
16.28	31.68	24.20	16.12	33.75	25.26	16.91	63.20	31.38	15.96	0.89	0.00
19.29	30.61	24.61	19.12	32.49	25.48	19.92	63.26	32.92	18.96	-0.59	0.00
22.28	29.16	22.07	22.12	33.10	25.00	22.91	64.43	33.00	21.96	0.50	0.00
25.27	27.05	19.70	25.12	31.95	23.59	25.91	63.56	31.87	24.96	0.76	0.00
28.28	25.16	18.36	28.12	32.69	24.88	28.91	63.14	32.00	27.96	0.21	0.00
31.27	23.39	16.04	31.12	31.54	23.18	31.91	61.91	30.22	30.96	0.76	0.00
34.29	21.38	14.32	34.12	30.12	22.05	34.93	60.45	29.05	33.96	0.47	0.00
37.28	21.38	15.25	37.12	30.35	23.21	37.91	60.31	29.84	36.96	-0.46	0.00
40.28	20.61	14.32	40.12	27.19	19.89	40.91	60.04	29.41	39.96	-0.30	0.00
43.28	20.44	12.73	43.12	28.14	19.42	43.91	57.60	25.55	42.96	1.12	0.00
46.28	19.15	12.19	46.12	28.34	20.37	46.91	56.60	25.30	45.96	0.37	0.00
49.29	18.68	12.42	49.12	27.24	19.97	49.93	56.14	25.54	48.96	-0.33	0.00
52.28	18.71	12.27	52.12	27.21	19.76	52.91	56.58	25.80	51.96	-0.15	0.00
55.28	18.56	12.27	55.12	26.79	19.49	55.91	54.98	24.35	54.96	-0.30	0.00
58.28	18.36	11.69	58.12	26.32	18.64	58.91	54.86	23.85	57.96	0.08	0.00
61.28	17.29	10.10	61.12	25.13	16.93	61.91	54.26	22.73	60.96	0.60	0.00
64.29	16.97	9.98	64.12	25.62	17.62	64.93	53.42	22.09	63.96	0.40	0.00
67.28	16.65	9.74	67.12	26.32	18.40	67.91	52.85	21.60	66.96	0.32	0.00
70.28	16.04	9.81	70.12	24.12	16.88	70.91	53.48	22.91	69.96	-0.36	0.00
73.28	17.12	9.90	73.12	24.88	16.65	73.91	54.23	22.67	72.96	0.63	0.00
76.28	17.12	10.24	76.12	23.92	16.03	76.91	51.71	20.49	75.96	0.29	0.00
79.29	16.92	10.84	79.12	23.80	16.71	79.93	52.22	21.80	78.96	-0.51	0.00
82.28	16.46	8.98	82.12	23.38	14.89	82.91	51.79	19.97	81.96	0.89	0.00
85.28	16.04	9.05	85.12	22.55	14.55	85.91	50.48	19.15	84.96	0.40	0.00
88.27	16.12	9.52	88.12	22.60	14.99	88.91	51.82	20.88	87.96	0.01	0.00
91.28	16.24	9.54	91.12	22.77	15.06	91.91	51.51	20.47	90.96	0.11	0.00
94.29	14.76	7.12	94.12	22.48	13.83	94.93	50.48	18.50	93.96	1.05	0.00
97.28	16.60	8.73	97.12	21.97	13.09	97.91	50.43	18.22	96.96	1.28	0.00
100.28	15.58	7.71	100.12	22.04	13.16	100.91	50.06	17.85	99.96	1.28	0.00
103.28	17.12	8.80	103.12	21.87	12.54	103.91	50.37	17.71	102.96	1.73	0.00
106.28	15.58	7.05	106.12	21.70	12.16	106.91	49.16	16.29	105.96	1.94	0.00
109.29	16.04	8.06	109.12	21.80	12.81	109.92	50.46	18.14	108.96	1.39	0.00
112.28	15.80	8.19	112.12	20.88	12.26	112.91	48.59	16.64	111.96	1.02	0.00
115.28	16.55	8.31	115.12	20.63	11.38	115.91	49.66	17.08	114.96	1.65	0.00
118.28	16.36	8.88	118.12	21.05	12.56	118.91	48.37	16.55	117.96	0.89	0.00
121.28	16.90	10.30	121.12	19.12	11.51	121.91	48.31	17.37	120.96	0.01	0.00
124.29	15.83	8.92	124.12	20.90	12.98	124.93	47.08	15.83	123.96	0.32	0.00
127.28	16.19	9.07	127.12	19.60	11.47	127.91	47.08	15.62	126.96	0.53	0.00
130.28	15.53	9.43	130.12	21.00	13.89	130.91	48.28	17.84	129.96	-0.49	0.00
133.27	16.36	9.35	133.12	20.80	12.78	133.91	48.12	16.77	132.96	0.42	0.00
136.28	15.39	6.84	136.12	21.38	11.82	136.91	46.38	13.49	135.96	1.96	0.00
139.29	16.19	7.95	139.12	20.32	11.07	139.93	47.33	14.75	138.96	1.65	0.00
142.28	15.75	6.91	142.12	20.47	10.62	142.91	47.22	14.04	141.96	2.25	0.00
145.28	16.19	8.19	145.12	19.41	10.40	145.91	47.33	14.99	144.96	1.41	0.00
148.28	16.34	8.44	148.12	18.50	9.59	148.91	47.39	15.15	147.96	1.31	0.00
151.28	16.55	9.07	151.12	18.97	10.48	151.91	46.83	15.01	150.96	0.89	0.00
154.29	16.58	8.53	154.12	19.89	10.83	154.93	45.69	13.30	153.96	1.46	0.00
157.28	16.46	8.22	157.12	19.89	10.64	157.91	47.16	14.58	156.96	1.65	0.00
160.28	15.05	6.37	160.12	19.89	10.20	160.91	46.27	13.25	159.96	2.09	0.00
163.28	15.66	7.71	163.12	19.74	10.78	163.91	46.30	14.01	162.96	1.36	0.00
166.28	16.99	9.14	166.12	18.95	10.09	166.92	45.52	13.33	165.96	1.26	0.00
169.29	15.78	8.07	169.12	19.29	10.57	169.93	45.69	13.64	168.96	1.12	0.00
172.28	17.41	8.91	172.12	19.65	10.14	172.91	46.75	13.91	171.96	1.91	0.00
175.28	16.07	8.38	175.12	18.40	9.70	175.91	47.42	15.39	174.96	1.10	0.00
178.28	16.31	7.84	178.12	20.22	10.74	178.91	45.22	12.41	177.96	1.88	0.00
181.28	15.75	7.90	181.12	20.61	11.75	181.91	45.19	13.00	180.96	1.26	0.00
184.29	16.99	8.52	184.12	19.05	9.57	184.93	46.00	13.19	183.96	1.88	0.00
187.28	16.55	7.92	187.12	18.33	8.69	187.91	45.72	12.75	186.96	2.04	0.00
190.28	17.09	8.41	190.12	19.60	9.91	190.91	45.47	12.45	189.96	2.09	0.00
193.28	16.17	6.49	193.12	18.33	7.64	193.91	45.50	11.48	192.96	3.09	0.00
196.28	17.29	8.61	196.12	18.40	8.71	196.91	45.77	12.75	195.96	2.09	0.00
199.29	16.60	7.84	199.12	18.64	8.87	199.93	45.19	12.09	198.96	2.17	0.00
202.28	15.92	7.60	202.12	18.14	8.81	202.91	44.45	11.79	201.96	1.73	0.00
205.28	16.68	7.79	205.12	18.62	8.72	205.91	45.22	11.99	204.96	2.30	0.00
208.27	16.31	8.60	208.12	18.04	9.32	208.91	46.16	14.11	207.96	1.12	0.00
211.28	16.07	7.60	211.12	18.66	9.18	211.91	45.80	12.99	210.96	1.88	0.00
214.29	16.60	7.55	214.12	19.48	9.42	214.92	44.72	11.33	213.96	2.46	0.00
217.28	16.58	8.71	217.12	19.21	10.33	217.91	44.97	12.76	216.96	1.28	0.00
220.27	15.63	7.73	220.12	18.31	9.40	220.91	46.02	13.78	219.96	1.31	0.00
223.28	16.31	8.96	223.12	19.19	10.83	223.91	43.62	11.93	222.96	0.76	0.00
226.28	16.26	7.47	226.12	18.45	8.65	226.91	45.27	12.14	225.96	2.20	0.00
229.29	16.60	8.21	229.12	18.47	9.07	229.93	44.01	11.28	228.96	1.80	0.00
232.28	16.99	8.18	232.12	18.83	9.01	232.91	45.14	11.99	231.96	2.22	0.00
235.28	16.21	6.48	235.12	18.40	7.66	235.91	46.11	12.04	234.96	3.14	0.00
238.28	16.70	8.51	238.12	19.43	10.23	238.91	46.52	13.99	237.96	1.60	0.00
241.28	15.90	6.35	241.12	18.09	7.53	241.91	45.66	11.77	240.96	2.96	0.00
244.29	16.26	6.60	244.12	18.45	7.78	244.93	43.57	9.57	243.96	3.07	0.00
247.28	15.95	6.87	247.12	17.95	7.86	247.91	44.25	10.83	246.96	2.49	0.00
250.28	16.12	6.91	250.12	19.17	8.95	250.91	45.58	12.03	249.96	2.62	0.00
253.28	17.48	7.82	253.12	18.28	7.61	253.91	45.39	11.39	252.96	3.07	0.00
256.28	16.48	6.98	256.12	19.02	8.51	256.91	44.53	10.69	255.96	2.91	0.00
259.29	16.53	7.11	259.12	18.59	8.16	259.93	45.86	12.10	258.96	2.83	0.00
262.28	15.78	6.18	262.12	18.02	7.41	262.91	44.69	10.75	261.96	3.01	0.00
265.28	15.17	5.73	265.12	17.47	7.02	265.91	46.47	12.69	264.96	2.85	0.00
268.28	16.72	6.46	268.12	18.11	6.84	268.91	46.00	11.40	267.96	3.67	0.00
271.28	14.66	3.74	271.12	18.50	6.57	271.91	45.77	10.51	270.96	4.33	0.00
274.29	15.22	4.43	274.12	19.19	7.39	274.93	45.00	9.87	273.96	4.20	0.00
277.28	15.97	6.34	277.12	17.52	6.88	277.91	44.97	11.00	276.96	3.04	0.00
280.28	15.39	5.76	280.12	19.14	8.50	280.91	45.00	11.03	279.96	3.04	0.00
283.28	16.12	6.41	283.12	19.19	8.47	283.91	44.92	10.87	282.96	3.12	0.00
286.28	15.85	5.77	286.12	18.54	7.45	286.91	45.03	10.61	285.96	3.49	0.00
289.29	15.70	6.10	289.12	19.79	9.18	289.93	46.30	12.36	288.96	3.01	0.00
292.28	16.12	6.65	292.12	19.09	8.61	292.91	44.25	10.44	291.96	2.88	0.00
295.28	15.63	5.34	295.12	19.17	7.87	295.91	44.09	9.46	294.96	3.70	0.00
298.28	15.90	5.66	298.12	19.09	7.84	298.91	45.16	10.58	297.96	3.65	0.00
301.28	15.44	6.05	301.12	17.99	7.59	301.91	45.77	12.04	300.96	2.80	0.00
304.29	15.00	4.39	304.12	18.88	7.26	304.93	45.39	10.44	303.96	4.02	0.00
307.28	15.03	5.77	307.12	18.71	8.44	307.91	45.39	11.79	306.96	2.67	0.00
310.28	16.21	5.63	310.12	18.88	7.29	310.91	45.50	10.58	309.96	3.99	0.00
313.28	15.05	6.66	313.12	18.93	9.53	313.91	46.08	13.35	312.96	1.80	0.00
316.28	16.80	6.09	316.12	19.48	7.76	316.91	44.83	9.78	315.96	4.12	0.00
319.29	14.35	4.01	319.12	20.30	8.95	319.93	45.97	11.29	318.96	3.75	0.00
322.28	15.73	5.89	322.12	19.19	8.34	322.91	45.69	11.51	321.96	3.25	0.00
325.28	16.26	6.53	325.12	18.64	7.90	325.91	44.86	10.79	324.96	3.14	0.00
328.28	15.85	5.53	328.12	19.41	8.08	328.91	45.75	11.09	327.96	3.73	0.00
331.28	14.54	4.15	331.12	19.31	7.91	331.91	45.05	10.32	330.96	3.80	0.00
334.29	16.02	5.47	334.12	19.72	8.16	334.93	46.19	11.30	333.96	3.96	0.00
337.28	15.87	4.81	337.12	20.39	8.32	337.91	45.77	10.37	336.96	4.47	0.00
340.28	15.83	6.12	340.12	20.59	9.87	340.91	46.19	12.14	339.96	3.12	0.00
343.28	17.04	6.51	343.12	20.25	8.71	343.91	46.11	11.24	342.96	3.94	0.00
346.28	15.51	5.19	346.12	19.57	8.24	346.91	46.30	11.64	345.96	3.73	0.00
349.29	15.00	3.01	349.12	19.07	6.07	349.93	44.83	8.50	348.96	5.40	0.00
352.28	15.51	4.69	352.12	20.63	8.80	352.91	46.58	11.42	351.96	4.23	0.00
355.28	14.83	3.91	355.12	20.27	8.34	355.91	46.58	11.32	354.96	4.33	0.00
358.28	16.26	6.05	358.12	19.41	8.19	358.91	45.97	11.42	357.96	3.62	0.00
361.28	15.75	4.85	361.12	20.35	8.44	361.91	45.19	9.95	360.96	4.31	0.00
364.29	15.75	4.19	364.12	20.27	7.70	364.92	45.69	9.79	363.96	4.97	0.00
367.28	16.51	4.58	367.12	18.78	5.84	367.91	46.22	9.95	366.96	5.34	0.00
370.28	15.73	4.51	370.12	19.84	7.61	370.92	46.58	11.02	369.96	4.63	0.00
373.28	16.48	5.37	373.12	20.10	7.98	373.91	45.77	10.32	372.96	4.52	0.00
376.28	15.90	5.06	376.12	19.60	7.75	376.91	45.39	10.21	375.96	4.25	0.00
379.29	16.19	4.47	379.12	20.20	7.47	379.93	46.44	10.38	378.96	5.13	0.00
382.28	16.21	4.52	382.12	19.65	6.95	382.91	46.30	10.27	381.96	5.10	0.00
385.28	16.00	4.20	385.12	19.91	7.10	385.91	47.30	11.16	384.96	5.21	0.00
388.28	16.80	6.54	388.12	20.90	9.63	388.91	46.91	12.31	387.96	3.67	0.00
391.28	16.00	4.70	391.12	20.37	8.06	391.91	46.44	10.80	390.96	4.71	0.00
394.29	16.02	5.52	394.12	20.15	8.64	394.93	47.44	12.60	393.96	3.91	0.00
397.28	16.19	4.81	397.12	21.00	8.61	397.91	46.80	11.08	396.96	4.79	0.00
400.28	16.29	5.71	400.12	20.71	9.12	400.91	46.36	11.44	399.96	3.99	0.00
403.28	15.44	4.49	403.12	20.30	8.34	403.91	46.86	11.57	402.96	4.36	0.00
406.28	16.04	6.12	406.12	20.39	9.46	406.91	46.52	12.26	405.96	3.33	0.00
409.29	16.53	4.84	409.12	20.42	7.72	409.92	46.97	10.94	408.96	5.10	0.00
412.28	17.53	5.89	412.12	20.76	8.11	412.91	47.22	11.24	411.96	5.05	0.00
415.28	15.32	3.44	415.12	20.27	7.38	415.91	47.11	10.89	414.96	5.29	0.00
418.28	15.27	2.67	418.12	21.00	7.39	418.91	45.86	8.92	417.96	6.01	0.00
421.28	16.34	3.31	421.12	20.44	6.40	421.91	46.89	9.52	420.96	6.44	0.00
424.29	17.21	4.53	424.12	20.90	7.21	424.92	47.92	10.90	423.96	6.09	0.00
427.28	16.75	3.88	427.12	21.24	7.36	427.91	46.50	9.29	426.96	6.28	0.00
430.28	16.68	5.09	430.12	21.41	8.81	430.91	46.91	10.98	429.96	5.00	0.00
433.28	17.41	4.35	433.12	20.22	6.15	433.91	47.56	10.16	432.96	6.47	0.00
436.28	17.29	5.38	436.12	21.55	8.63	436.91	46.91	10.66	435.96	5.32	0.00
439.29	16.75	4.31	439.12	21.02	7.57	439.92	46.08	9.30	438.96	5.85	0.00
442.28	15.78	4.64	442.12	20.97	8.82	442.91	47.53	12.05	441.96	4.55	0.00
445.28	16.70	3.88	445.12	21.17	7.34	445.91	46.19	9.03	444.96	6.23	0.00
448.28	17.04	5.21	448.12	20.78	7.94	448.91	47.11	10.94	447.96	5.24	0.00
451.28	17.12	5.37	451.12	20.47	7.71	451.91	47.58	11.49	450.96	5.16	0.00
454.29	17.56	6.26	454.12	22.11	9.80	454.93	46.89	11.25	453.96	4.71	0.00
457.28	17.29	6.02	457.12	20.30	8.02	457.91	47.78	12.17	456.96	4.68	0.00
460.28	16.75	2.99	460.12	21.02	6.25	460.91	47.00	8.90	459.96	7.17	0.00
463.28	18.27	6.23	463.12	20.44	7.39	463.91	47.08	10.70	462.96	5.45	0.00
466.28	16.53	4.76	466.12	21.12	8.34	466.91	46.83	10.72	465.96	5.18	0.00
469.29	18.22	6.05	469.12	22.26	9.08	469.92	47.64	11.13	468.96	5.58	0.00
472.28	17.31	5.08	472.12	20.30	7.06	472.91	47.36	10.79	471.96	5.64	0.00
475.28	17.02	4.50	475.12	21.36	7.83	475.91	48.65	11.79	474.96	5.93	0.00
478.28	17.97	5.69	478.12	20.85	7.56	478.91	48.59	11.97	477.96	5.69	0.00
481.28	18.39	5.31	481.12	21.36	7.27	481.91	47.28	9.86	480.96	6.49	0.00
484.29	17.36	3.42	484.12	22.53	7.58	484.93	47.36	9.08	483.96	7.35	0.00
487.28	17.31	5.14	487.12	20.95	7.77	487.91	47.56	11.05	486.96	5.58	0.00
490.28	16.90	4.73	490.12	21.80	8.62	490.91	49.41	12.90	489.96	5.58	0.00
493.28	17.09	5.45	493.12	22.63	9.98	493.91	48.09	12.11	492.96	5.05	0.00
496.28	17.24	3.99	496.12	22.72	8.46	496.91	48.06	10.47	495.96	6.66	0.00
499.29	17.43	5.09	499.12	22.21	8.86	499.92	47.50	10.82	498.96	5.75	0.00
502.28	18.36	6.98	502.12	20.47	8.08	502.91	49.18	13.46	501.96	4.79	0.00
505.28	18.09	5.06	505.12	21.17	7.13	505.91	47.61	10.24	504.96	6.44	0.00
508.28	18.46	6.71	508.12	22.14	9.38	508.91	47.86	11.77	507.96	5.16	0.00
511.28	18.71	6.70	511.12	20.73	7.71	511.91	48.20	11.85	510.96	5.42	0.00
514.29	18.27	6.71	514.12	21.63	9.06	514.93	48.31	12.41	513.96	4.97	0.00
517.28	18.49	6.26	517.12	21.17	7.93	517.91	48.68	12.11	516.96	5.64	0.00
520.28	18.29	6.06	520.12	22.58	9.34	520.91	48.65	12.08	519.96	5.64	0.00
523.28	18.36	5.30	523.12	21.19	7.12	523.91	48.14	10.74	522.96	6.47	0.00
526.28	18.46	6.02	526.12	22.36	8.91	526.91	48.73	11.95	525.96	5.85	0.00
529.29	18.73	5.65	529.12	22.89	8.80	529.92	47.89	10.47	528.96	6.49	0.00
532.28	19.08	5.78	532.12	21.58	7.27	532.91	49.13	11.49	531.96	6.71	0.00
535.28	17.90	4.82	535.12	22.53	8.44	535.91	48.40	10.98	534.96	6.49	0.00
538.28	18.76	5.25	538.12	20.97	6.45	538.91	49.86	12.01	537.96	6.92	0.00
541.28	17.38	5.13	541.12	22.82	9.56	541.91	49.89	13.30	540.96	5.66	0.00
544.29	18.86	6.23	544.12	22.82	9.18	544.92	48.48	11.51	543.96	6.04	0.00
547.28	17.38	3.60	547.12	22.53	7.74	547.91	49.10	10.98	546.96	7.19	0.00
550.28	17.63	3.90	550.12	21.85	7.11	550.91	48.71	10.64	549.96	7.14	0.00
553.28	18.39	4.69	553.12	23.02	8.31	553.91	48.28	10.24	552.96	7.11	0.00
556.28	19.30	6.94	556.12	22.36	8.99	556.91	50.23	13.53	555.96	5.77	0.00
559.29	19.50	5.80	559.12	21.05	6.34	559.92	47.56	9.52	558.96	7.11	0.00
562.28	18.56	4.88	562.12	23.02	8.33	562.91	48.99	10.97	561.96	7.09	0.00
565.28	19.35	5.81	565.12	23.16	8.61	565.91	48.26	10.38	564.96	6.95	0.00
568.28	18.59	6.50	568.12	23.43	10.33	568.91	48.37	11.94	567.96	5.50	0.00
571.28	18.96	6.20	571.12	22.50	8.73	571.91	48.59	11.49	570.96	6.17	0.00
574.29	19.18	5.48	574.12	22.84	8.13	574.92	49.72	11.68	573.96	7.11	0.00
577.28	18.17	4.66	577.12	23.36	8.84	577.91	49.80	11.95	576.96	6.92	0.00
580.28	19.03	6.11	580.12	22.70	8.77	580.91	48.51	11.25	579.96	6.33	0.00
583.28	18.91	5.80	583.12	23.28	9.16	583.91	50.17	12.72	582.96	6.52	0.00
586.28	19.84	6.62	586.12	23.33	9.10	586.91	47.58	10.02	585.96	6.63	0.00
589.29	17.60	3.33	589.12	22.24	6.96	589.93	48.03	9.42	588.96	7.68	0.00
592.27	18.88	6.22	592.12	22.21	8.54	592.91	49.72	12.72	591.96	6.07	0.00
595.27	18.56	5.61	595.12	23.28	9.32	595.91	48.54	11.25	594.96	6.36	0.00
598.27	18.44	5.33	598.12	23.19	9.07	598.91	48.76	11.31	597.96	6.52	0.00
601.27	19.60	6.60	601.12	23.11	9.10	601.91	49.35	12.01	600.96	6.41	0.00
622.32	30.38	1.23	622.16	38.08	7.92	622.95	64.97	11.48	622.00	22.56	0.00
625.24	23.94	-4.92	625.08	28.96	-0.91	625.86	54.43	1.23	624.92	22.27	0.00
628.24	20.27	-5.66	628.08	22.38	-4.56	628.86	48.20	-2.07	627.92	19.34	0.00
631.24	17.85	-3.84	631.08	19.07	-3.63	631.86	44.42	-1.61	630.92	15.10	0.00
634.24	16.41	-2.91	634.08	17.66	-2.67	634.87	43.81	0.15	633.92	12.73	0.00
637.24	15.27	-1.41	637.08	15.86	-1.83	637.87	41.87	0.85	636.92	10.09	0.00
640.24	13.08	-2.70	640.08	15.67	-1.12	640.87	43.43	3.31	639.92	9.19	0.00
643.23	12.41	-2.51	643.08	15.95	0.02	643.87	40.21	0.95	642.92	8.33	0.00
646.24	13.44	-0.96	646.08	13.96	-1.45	646.87	41.49	2.75	645.92	7.81	0.00
649.24	12.67	-0.25	649.08	13.89	-0.04	649.87	40.35	3.09	648.92	6.33	0.00
652.24	11.58	-0.84	652.08	15.27	1.84	652.87	40.43	3.67	651.92	5.83	0.00
655.24	11.53	0.15	655.08	14.54	2.15	655.87	39.22	3.50	654.92	4.79	0.00
658.24	11.27	-2.41	658.08	13.82	-0.87	658.87	40.03	2.01	657.92	7.09	0.00
661.24	11.48	0.50	661.08	13.96	1.97	661.87	39.89	4.57	660.92	4.39	0.00
664.24	12.77	1.37	664.08	14.66	2.25	664.87	40.86	5.12	663.92	4.81	0.00
667.24	12.22	1.85	667.08	14.59	3.21	667.87	39.94	5.23	666.92	3.78	0.00
670.24	11.43	0.80	670.08	13.33	1.69	670.87	40.03	5.06	669.92	4.04	0.00
673.24	12.17	0.77	673.08	15.15	2.74	673.87	40.46	4.72	672.92	4.81	0.00
676.24	12.58	2.37	676.08	14.24	3.02	676.87	39.86	5.31	675.92	3.62	0.00
679.24	12.05	0.78	679.08	14.33	2.05	679.87	38.71	3.10	678.92	4.68	0.00
682.24	10.65	0.55	682.08	14.59	3.48	682.87	40.03	5.59	681.92	3.51	0.00
685.24	12.36	3.15	685.08	14.94	4.72	685.87	40.11	6.56	684.92	2.62	0.00
688.24	11.72	1.54	688.08	14.64	3.45	688.87	40.67	6.15	687.92	3.59	0.00
691.24	12.22	1.53	691.08	15.29	3.59	691.87	39.92	4.89	690.92	4.10	0.00
694.24	11.86	1.44	694.08	14.47	3.04	694.87	40.21	5.45	693.92	3.83	0.00
697.24	12.89	2.81	697.08	13.63	2.54	697.87	40.84	6.42	696.92	3.49	0.00
700.24	11.48	1.67	700.08	13.98	3.16	700.87	40.35	6.20	699.92	3.22	0.00
703.24	11.05	-0.22	703.08	14.82	2.54	703.87	41.14	5.53	702.92	4.68	0.00
706.24	12.60	2.79	706.08	14.80	3.98	706.87	40.65	6.50	705.92	3.22	0.00
709.24	11.88	1.67	709.08	14.43	3.21	709.87	40.13	5.58	708.92	3.62	0.00
712.24	12.74	1.50	712.08	14.52	2.27	712.87	41.87	6.29	711.92	4.65	0.00
715.24	13.08	2.34	715.08	15.08	3.33	715.87	41.30	6.22	714.92	4.15	0.00
718.24	12.22	1.51	718.08	14.90	3.18	718.87	41.30	6.25	717.92	4.12	0.00
721.24	13.13	2.87	721.08	14.92	3.65	721.87	41.08	6.48	720.92	3.67	0.00
724.24	12.17	1.91	724.08	16.50	5.23	724.87	41.49	6.89	723.92	3.67	0.00
727.24	12.22	1.40	727.08	14.57	2.74	727.87	41.43	6.27	726.92	4.23	0.00
730.24	10.72	0.91	730.08	14.87	4.05	730.87	41.98	7.83	729.92	3.22	0.00
733.24	12.48	1.90	733.08	15.08	3.49	733.87	41.00	6.08	732.92	3.99	0.00
736.24	11.01	0.80	736.08	14.99	3.77	736.87	41.68	7.13	735.92	3.62	0.00
739.24	12.00	2.24	739.08	15.62	4.85	739.87	41.84	7.74	738.92	3.17	0.00
742.24	11.91	1.20	742.08	16.24	4.52	742.87	42.12	7.07	741.92	4.12	0.00
745.24	12.31	2.07	745.08	15.32	4.07	745.87	42.72	8.14	744.92	3.65	0.00
748.24	12.67	2.54	748.08	15.29	4.15	748.87	42.03	7.56	747.92	3.54	0.00
751.24	11.67	1.67	751.08	15.08	4.07	751.87	43.04	8.70	750.92	3.41	0.00
754.24	12.36	2.39	754.08	15.13	4.15	754.87	42.93	8.62	753.92	3.38	0.00
757.24	12.22	2.38	757.08	15.79	4.94	757.87	43.13	8.95	756.92	3.25	0.00
760.24	12.58	2.19	760.08	15.93	4.53	760.87	43.29	8.56	759.92	3.80	0.00
763.24	12.89	2.60	763.08	15.01	3.71	763.87	41.49	6.86	762.92	3.70	0.00
766.24	13.46	3.44	766.08	15.06	4.03	766.87	42.85	8.49	765.92	3.43	0.00
769.24	11.88	1.19	769.08	15.18	3.48	769.87	42.61	7.58	768.92	4.10	0.00
772.24	12.89	2.07	772.08	16.19	4.36	772.87	42.55	7.39	771.92	4.23	0.00
775.24	12.53	2.32	775.08	15.65	4.43	775.87	43.18	8.63	774.92	3.62	0.00
778.24	13.75	4.33	778.08	15.58	5.15	778.87	43.40	9.64	777.92	2.83	0.00
781.24	13.65	3.60	781.08	15.81	4.75	781.87	44.17	9.78	780.92	3.46	0.00
784.24	12.81	2.36	784.08	16.31	4.85	784.87	42.63	7.84	783.92	3.86	0.00
787.24	13.89	4.55	787.08	16.17	5.82	787.87	44.06	10.38	786.92	2.75	0.00
790.24	13.70	2.38	790.08	16.38	4.05	790.87	43.35	7.69	789.92	4.73	0.00
793.24	14.18	3.68	793.08	16.47	4.96	793.87	44.14	9.30	792.92	3.91	0.00
796.24	14.54	4.44	796.08	15.86	4.75	796.87	43.51	9.07	795.92	3.51	0.00
799.24	13.75	3.80	799.08	16.71	5.75	799.87	44.25	9.96	798.92	3.36	0.00
802.24	11.62	2.23	802.08	17.54	7.14	802.87	43.46	9.73	801.92	2.80	0.00
805.24	13.13	3.53	805.08	16.59	5.98	805.87	44.67	10.73	804.92	3.01	0.00
808.24	13.41	2.91	808.08	17.09	5.58	808.87	44.20	9.36	807.92	3.91	0.00
811.24	13.72	3.93	811.08	16.38	5.58	811.87	43.40	9.27	810.92	3.20	0.00
814.24	12.69	1.50	814.08	16.19	3.99	814.87	43.04	7.51	813.92	4.60	0.00
817.24	12.81	2.97	817.08	17.07	6.22	817.87	43.51	9.33	816.92	3.25	0.00
820.24	13.22	3.33	820.08	16.92	6.02	820.87	44.31	10.08	819.92	3.30	0.00
823.24	12.38	1.30	823.08	16.69	4.60	823.87	44.36	8.94	822.92	4.49	0.00
826.24	12.84	3.11	826.08	16.83	6.09	826.87	43.95	9.88	825.92	3.14	0.00
829.24	14.35	3.37	829.08	16.19	4.20	829.87	45.00	9.68	828.92	4.39	0.00
832.24	14.78	3.99	832.08	18.02	6.22	832.87	43.70	8.57	831.92	4.20	0.00
835.24	13.80	3.75	835.08	18.09	7.03	835.87	43.65	9.26	834.92	3.46	0.00
838.24	12.93	2.54	838.08	15.70	4.30	838.87	44.56	9.83	837.92	3.80	0.00
841.24	13.63	3.76	841.08	18.09	7.21	841.87	45.19	10.98	840.92	3.28	0.00
844.24	12.53	2.77	844.08	16.90	6.13	844.87	45.05	10.95	843.92	3.17	0.00
847.24	13.63	3.29	847.08	17.73	6.38	847.87	43.92	9.24	846.92	3.75	0.00
850.24	15.22	4.98	850.08	17.69	6.44	850.87	44.12	9.54	849.92	3.65	0.00
853.24	14.76	4.97	853.08	16.78	5.98	853.87	44.12	9.99	852.92	3.20	0.00
856.24	13.97	2.73	856.08	17.78	5.53	856.87	44.75	9.17	855.92	4.65	0.00
859.24	13.34	1.06	859.08	17.45	4.16	859.87	45.72	9.10	858.92	5.69	0.00
862.24	14.93	4.88	862.08	18.26	7.20	862.87	45.00	10.61	861.92	3.46	0.00
865.24	15.36	3.85	865.08	17.04	4.52	865.87	45.77	9.92	864.92	4.92	0.00
868.24	14.49	2.10	868.08	17.42	4.02	868.87	45.44	8.71	867.92	5.80	0.00
871.24	14.45	3.31	871.08	17.09	4.94	871.87	45.55	10.07	870.92	4.55	0.00
874.24	14.16	2.17	874.08	17.57	4.57	874.87	45.08	8.75	873.92	5.40	0.00
877.24	14.71	3.09	877.08	17.69	5.06	877.87	44.67	8.71	876.92	5.03	0.00
880.24	14.13	1.98	880.08	17.16	4.00	880.87	44.97	8.48	879.92	5.56	0.00
883.24	14.95	2.21	883.08	18.02	4.27	883.87	45.63	8.55	882.92	6.15	0.00
886.24	15.97	4.65	886.08	18.02	5.69	886.87	44.39	8.73	885.92	4.73	0.00
889.24	15.10	2.76	889.08	18.23	4.88	889.87	45.91	9.23	888.92	5.75	0.00
892.24	15.68	3.64	892.08	17.09	4.04	892.87	46.38	10.00	891.92	5.45	0.00
895.24	14.18	1.95	895.08	18.31	5.07	895.87	45.63	9.06	894.92	5.64	0.00
898.24	14.78	4.70	898.08	17.69	6.60	898.87	45.44	11.02	897.92	3.49	0.00
901.24	15.03	4.37	901.08	18.11	6.44	901.87	45.47	10.47	900.92	4.07	0.00
904.24	15.07	3.77	904.08	18.71	6.40	904.87	46.22	10.58	903.92	4.71	0.00
907.24	14.86	3.30	907.08	18.42	5.85	907.87	46.27	10.37	906.92	4.97	0.00
910.24	13.82	1.03	910.08	18.45	4.65	910.87	46.19	9.06	909.92	6.20	0.00
913.24	15.24	4.53	913.08	18.59	6.87	913.87	46.69	11.64	912.92	4.12	0.00
916.24	14.93	2.89	916.08	18.42	5.37	916.87	46.97	10.59	915.92	5.45	0.00
919.24	15.61	3.70	919.08	17.61	4.69	919.87	45.86	9.61	918.92	5.32	0.00
922.24	15.15	2.12	922.08	18.19	4.15	922.87	46.02	8.65	921.92	6.44	0.00
925.24	15.56	4.72	925.08	18.83	6.98	925.87	47.05	11.87	924.92	4.25	0.00
928.24	14.57	3.65	928.08	19.07	7.14	928.87	46.05	10.79	927.92	4.33	0.00
931.24	14.66	2.38	931.08	18.78	5.49	931.87	45.83	9.21	930.92	5.69	0.00
934.24	14.78	2.69	934.08	18.28	5.18	934.87	46.47	10.04	933.92	5.50	0.00
937.24	16.21	4.12	937.08	18.97	5.87	937.87	46.52	10.09	936.92	5.50	0.00
940.24	16.24	3.88	940.08	19.19	5.82	940.86	47.28	10.58	939.92	5.77	0.00
943.24	15.92	5.66	943.08	18.50	7.23	943.87	46.19	11.59	942.92	3.67	0.00
946.24	15.12	3.64	946.08	19.14	6.65	946.87	46.80	10.98	945.92	4.89	0.00
949.24	16.04	4.21	949.08	19.24	6.40	949.87	46.38	10.21	948.92	5.24	0.00
952.24	16.12	3.44	952.08	18.88	5.19	952.87	44.72	7.70	951.92	6.09	0.00
955.24	15.58	2.76	955.08	18.86	5.03	955.87	45.77	8.61	954.92	6.23	0.00
958.24	17.16	5.04	958.08	18.57	5.44	958.87	47.00	10.54	957.92	5.53	0.00
961.24	15.20	2.41	961.08	19.14	5.34	961.87	46.44	9.31	960.92	6.20	0.00
964.24	16.14	4.47	964.08	19.91	7.23	964.87	47.84	11.83	963.92	5.08	0.00
967.24	16.24	4.31	967.08	19.89	6.95	967.87	47.33	11.06	966.92	5.34	0.00
970.24	15.53	3.46	970.08	19.89	6.81	970.87	47.00	10.59	969.92	5.48	0.00
973.24	15.97	3.93	973.08	19.12	6.07	973.87	46.41	10.03	972.92	5.45	0.00
976.24	15.87	4.31	976.08	19.14	6.57	976.87	47.64	11.74	975.92	4.97	0.00
979.24	15.73	2.81	979.08	18.47	4.54	979.87	45.66	8.40	978.92	6.33	0.00
982.24	15.58	3.96	982.08	18.50	5.87	982.87	48.00	12.04	981.92	5.03	0.00
985.24	16.72	4.22	985.08	19.43	5.92	985.87	46.00	9.16	984.92	5.91	0.00
988.24	15.78	2.78	988.08	19.89	5.88	988.87	47.70	10.36	987.92	6.41	0.00
991.24	16.19	3.61	991.08	18.90	5.31	991.87	48.20	11.28	990.92	5.99	0.00
994.24	16.00	3.93	994.08	20.78	7.70	994.87	47.81	11.40	993.92	5.48	0.00
997.24	16.36	2.04	997.08	19.17	3.84	997.87	47.86	9.20	996.92	7.73	0.00
1000.24	16.12	3.20	1000.08	18.83	4.90	1000.87	47.56	10.30	999.92	6.33	0.00
1003.24	17.21	4.93	1003.08	20.03	6.74	1003.87	47.84	11.22	1002.92	5.69	0.00
1006.24	16.53	3.23	1006.08	20.37	6.06	1006.87	47.61	9.97	1005.92	6.71	0.00
1009.24	15.12	3.80	1009.08	18.95	6.62	1009.87	46.19	10.53	1008.92	4.73	0.00
1012.24	16.43	3.18	1012.08	20.59	6.33	1012.87	47.00	9.41	1011.92	6.66	0.00
1015.24	15.34	2.95	1015.08	19.62	6.22	1015.87	46.27	9.54	1014.92	5.80	0.00
1018.24	15.73	2.62	1018.08	18.95	4.83	1018.87	47.50	10.05	1017.92	6.52	0.00
1021.24	15.34	1.72	1021.08	18.81	4.18	1021.87	47.89	9.93	1020.92	7.03	0.00
1024.24	16.29	3.53	1024.08	20.73	6.96	1024.87	48.54	11.44	1023.92	6.17	0.00
1027.24	16.80	4.41	1027.08	20.20	6.80	1027.87	46.58	9.85	1026.92	5.80	0.00
1030.24	16.24	4.17	1030.08	20.08	7.00	1030.87	48.45	12.04	1029.92	5.48	0.00
1033.24	16.02	3.20	1033.08	18.50	4.67	1033.87	47.28	10.12	1032.92	6.23	0.00
1036.24	16.63	3.65	1036.08	20.22	6.23	1036.87	47.19	9.87	1035.92	6.39	0.00
1039.24	16.92	4.64	1039.08	20.10	6.81	1039.87	46.52	9.90	1038.92	5.69	0.00
1042.24	16.43	3.99	1042.08	20.08	6.63	1042.87	48.28	11.50	1041.92	5.85	0.00
1045.24	17.02	3.61	1045.08	19.84	5.42	1045.87	46.63	8.88	1044.92	6.82	0.00
1048.24	16.19	2.38	1048.08	20.18	5.36	1048.87	48.28	10.13	1047.92	7.22	0.00
1051.24	16.70	2.57	1051.08	19.26	4.12	1051.87	47.95	9.48	1050.92	7.54	0.00
1054.24	16.51	3.80	1054.08	19.36	5.64	1054.87	47.67	10.62	1053.92	6.12	0.00
1057.24	17.29	4.02	1057.08	19.53	5.25	1057.87	47.33	9.72	1056.92	6.68	0.00
1060.24	17.16	4.02	1060.08	19.02	4.87	1060.87	46.89	9.41	1059.92	6.55	0.00
1063.24	17.65	4.27	1063.08	20.37	5.98	1063.87	47.98	10.26	1062.92	6.79	0.00
1066.24	15.97	3.02	1066.08	18.97	5.01	1066.87	48.17	10.88	1065.92	6.36	0.00
1069.24	16.80	4.71	1069.08	19.74	6.64	1069.87	46.72	10.29	1068.92	5.50	0.00
1072.24	17.97	4.35	1072.08	19.69	5.06	1072.87	46.52	8.56	1071.92	7.03	0.00
1075.24	16.43	2.97	1075.08	19.72	5.25	1075.87	49.07	11.27	1074.92	6.87	0.00
1078.24	17.38	4.30	1078.08	19.26	5.17	1078.87	48.09	10.67	1077.92	6.49	0.00
1081.24	17.60	4.01	1081.08	20.18	5.58	1081.87	47.70	9.77	1080.92	7.00	0.00
1084.24	17.31	3.42	1084.08	21.38	6.48	1084.87	48.00	9.77	1083.92	7.30	0.00
1087.24	17.60	4.03	1087.08	20.85	6.27	1087.87	48.59	10.68	1086.92	6.98	0.00
1090.24	18.61	4.02	1090.08	19.96	4.36	1090.86	48.23	9.30	1089.92	8.00	0.00
1093.24	16.99	4.01	1093.08	20.51	6.52	1093.87	47.19	9.87	1092.92	6.39	0.00
1096.24	16.87	3.28	1096.08	18.86	4.26	1096.87	47.70	9.77	1095.92	7.00	0.00
1099.24	17.63	4.87	1099.08	20.68	6.91	1099.87	48.28	11.18	1098.92	6.17	0.00
1102.24	17.68	5.29	1102.08	19.62	6.22	1102.87	48.71	11.98	1101.92	5.80	0.00
1105.24	18.07	3.02	1105.08	20.71	4.65	1105.87	48.85	9.46	1104.92	8.46	0.00
1108.24	17.16	2.51	1108.08	20.59	4.93	1108.87	48.62	9.63	1107.92	8.06	0.00
1111.23	16.92	2.65	1111.08	20.42	5.14	1111.86	49.52	10.91	1110.92	7.68	0.00
1114.23	17.46	1.70	1114.08	20.35	3.58	1114.86	48.34	8.24	1113.92	9.17	0.00
1117.24	18.34	5.71	1117.08	20.22	6.58	1117.86	47.67	10.70	1116.92	6.04	0.00
1120.24	17.80	3.34	1120.08	20.15	4.68	1120.87	49.35	10.55	1119.92	7.87	0.00
1123.24	16.43	3.02	1123.08	19.84	5.42	1123.87	48.51	10.76	1122.92	6.82	0.00
1126.24	17.92	4.89	1126.08	20.27	6.23	1126.87	49.13	11.76	1125.92	6.44	0.00
1129.24	16.92	2.46	1129.08	21.36	5.89	1129.87	49.18	10.38	1128.92	7.87	0.00
1132.23	17.90	2.12	1132.08	20.71	3.92	1132.86	47.81	7.69	1131.92	9.19	0.00
1135.24	18.00	4.62	1135.08	21.02	6.63	1135.87	49.35	11.63	1134.92	6.79	0.00
1138.23	17.19	1.19	1138.08	21.38	4.37	1138.86	50.20	9.86	1137.92	9.41	0.00
1141.24	18.00	3.00	1141.08	21.55	5.54	1141.87	48.87	9.53	1140.92	8.41	0.00
1144.24	17.56	4.15	1144.08	20.71	6.29	1144.87	49.49	11.74	1143.92	6.82	0.00
1147.24	16.85	1.88	1147.08	21.34	5.36	1147.87	48.90	9.59	1146.92	8.38	0.00
1150.24	17.68	3.79	1150.08	20.54	5.64	1150.87	49.04	10.81	1149.92	7.30	0.00
1153.24	18.17	4.28	1153.08	20.32	5.42	1153.87	50.00	11.77	1152.92	7.30	0.00
1156.24	18.12	4.07	1156.08	20.71	5.65	1156.87	48.56	10.17	1155.92	7.46	0.00
1159.24	17.65	3.03	1159.08	21.29	5.66	1159.87	48.90	9.94	1158.92	8.03	0.00
1162.24	19.18	4.07	1162.08	20.85	4.73	1162.87	48.73	9.28	1161.92	8.52	0.00
1165.24	17.29	3.78	1165.08	21.36	6.84	1165.87	48.79	10.94	1164.92	6.92	0.00
1168.24	18.24	3.27	1168.08	21.82	5.84	1168.86	48.09	8.78	1167.92	8.38	0.00
1171.24	17.60	3.20	1171.08	20.71	5.30	1171.87	48.34	9.60	1170.92	7.81	0.00
1174.24	18.46	3.19	1174.08	20.95	4.67	1174.87	48.82	9.21	1173.92	8.68	0.00
1177.24	18.29	2.83	1177.08	21.19	4.72	1177.87	48.96	9.16	1176.92	8.87	0.00
1180.24	17.92	3.73	1180.08	20.90	5.70	1180.87	50.14	11.61	1179.92	7.60	0.00
1183.24	18.44	4.55	1183.08	22.14	7.24	1183.86	49.64	11.41	1182.92	7.30	0.00
1186.24	18.88	4.42	1186.08	22.50	7.03	1186.86	49.95	11.15	1185.92	7.87	0.00
1189.24	18.17	4.82	1189.08	21.82	7.46	1189.87	49.41	11.72	1188.92	6.76	0.00
1192.24	18.51	5.08	1192.08	22.09	7.65	1192.87	50.12	12.35	1191.92	6.84	0.00
1195.24	18.91	5.32	1195.08	22.02	7.42	1195.87	49.35	11.42	1194.92	7.00	0.00
1198.24	17.92	2.87	1198.08	20.08	4.02	1198.87	50.00	10.61	1197.92	8.46	0.00
1201.23	18.61	3.21	1201.08	22.14	5.73	1201.86	48.56	8.82	1200.92	8.81	0.00
1204.24	19.89	6.78	1204.08	21.65	7.53	1204.87	50.06	12.61	1203.92	6.52	0.00
1207.24	17.92	3.98	1207.08	21.51	6.56	1207.87	48.34	10.06	1206.92	7.35	0.00
1210.23	17.70	3.41	1210.08	21.87	6.57	1210.87	49.16	10.53	1209.92	7.70	0.00
1213.23	19.00	4.46	1213.08	20.80	5.25	1213.86	49.58	10.70	1212.92	7.95	0.00
1216.23	19.84	4.90	1216.08	22.09	6.14	1216.86	49.72	10.44	1215.92	8.35	0.00
1219.23	17.51	2.51	1219.08	22.04	6.03	1219.87	49.32	9.98	1218.92	8.41	0.00
