# Supplementary material for: Noise-precision tradeoff in predicting combinations of mutations and drugs
Source: PLoS Comput Biol. 2019 May 22;15(5):e1006956. doi: 10.1371/journal.pcbi.1006956 (PMC6548401; doi:10.1371/journal.pcbi.1006956)
Supplement: S1 Data — A zip file containing all datasets used in this paper. (ZIP) [file pcbi.1006956.s002.zip › calcium/calcium_double_RAW264.7/2MA_500_uM_LPA_2.5_uM_RW_ECC031218E.txt]

Tab-delimted data for ligand pair 2-Methyl-thio-ATP / Lysophosphatidic acid
Celltype = RAW 264.7
ExperimentID = ECC031218E
t in seconds, Ca++ concentrations in nM
Adj Ca++ is the change in Ca++ concentration due to ligand

ECC031218E10	2MA 500 uM	LPA 2.5 uM	sim
ECC031218E07	2MA 500 uM	LPA 2.5 uM	lig1_then_lig2
ECC031218E05	LPA 2.5 uM	2MA 500 uM	lig2_then_lig1
ECC031218E01	HBSS-BSA n/a 	HBSS-BSA n/a 	con
ECC031218E11	HBSS-BSA n/a 	HBSS-BSA n/a 	con
ECC031218E12	HBSS-BSA n/a 	HBSS-BSA n/a 	con

t(ECC031218E10)	Ca++(ECC031218E10)	Adj Ca++(ECC031218E10)	t(ECC031218E07)	Ca++(ECC031218E07)	Adj Ca++(ECC031218E07)	t(ECC031218E05)	Ca++(ECC031218E05)	Adj Ca++(ECC031218E05)	t(ECC031218E01)	Ca++(ECC031218E01)	Adj Ca++(ECC031218E01)	t(ECC031218E11)	Ca++(ECC031218E11)	Adj Ca++(ECC031218E11)	t(ECC031218E12)	Ca++(ECC031218E12)	Adj Ca++(ECC031218E12)
-192.59	-3.78	1.26	-193.06	5.74	2.63	-193.37	3.11	2.72	-194.00	12.74	0.67	-192.42	-5.58	-0.67	-192.26	6.35	-0.00
-189.68	-4.01	0.78	-190.15	4.75	1.39	-190.46	2.78	2.14	-191.09	11.76	-0.56	-189.52	-4.79	-0.12	-189.36	7.28	0.68
-186.67	-4.01	0.62	-187.14	4.71	1.19	-187.46	2.78	1.98	-188.09	12.87	0.39	-186.52	-5.11	-0.60	-186.36	6.97	0.21
-183.68	-4.19	0.81	-184.15	5.12	1.98	-184.46	3.18	2.76	-185.09	12.82	0.71	-183.52	-5.29	-0.41	-183.36	6.08	-0.30
-180.68	-3.60	1.06	-181.15	4.17	0.68	-181.46	2.06	1.29	-182.09	12.70	0.25	-180.52	-5.29	-0.76	-180.36	7.24	0.51
-177.68	-4.19	0.90	-178.15	3.31	0.25	-178.46	1.34	1.00	-179.09	11.04	-0.98	-177.52	-4.53	0.44	-177.36	6.84	0.54
-174.68	-3.66	0.84	-175.15	4.38	0.73	-175.46	1.27	0.34	-176.09	13.55	0.94	-174.52	-4.42	-0.04	-174.36	5.99	-0.90
-171.67	-4.19	-0.13	-172.14	2.53	-1.56	-172.45	2.09	0.72	-173.09	12.82	-0.23	-171.51	-4.02	-0.08	-171.36	7.64	0.31
-168.68	-4.34	0.56	-169.15	3.64	0.40	-169.46	2.09	1.57	-170.09	12.65	0.44	-168.52	-5.26	-0.48	-168.36	6.52	0.04
-165.68	-4.07	0.47	-166.15	4.17	0.56	-166.46	1.52	0.63	-167.09	13.21	0.64	-165.52	-4.28	0.13	-165.36	6.08	-0.77
-162.68	-4.72	0.56	-163.15	3.47	0.60	-163.46	1.92	1.77	-164.09	12.61	0.78	-162.52	-4.79	0.36	-162.36	4.97	-1.14
-159.68	-4.25	0.35	-160.15	3.31	-0.23	-160.46	1.77	0.95	-161.09	12.61	0.10	-159.52	-4.68	-0.20	-159.37	6.88	0.10
-156.67	-4.31	-0.17	-157.14	3.97	-0.04	-157.46	1.70	0.41	-158.09	13.00	0.03	-156.52	-4.13	-0.11	-156.36	7.33	0.08
-153.68	-4.46	0.06	-154.15	3.64	0.02	-154.46	2.64	1.74	-155.09	13.21	0.62	-153.52	-5.58	-1.18	-153.37	7.42	0.56
-150.68	-4.72	0.14	-151.15	3.60	0.32	-151.46	2.28	1.72	-152.09	13.21	0.96	-150.52	-4.86	-0.12	-150.37	5.68	-0.84
-147.68	-4.93	-1.00	-148.15	3.02	-1.19	-148.46	1.70	0.21	-149.09	14.02	0.84	-147.52	-4.31	-0.50	-147.37	7.11	-0.34
-144.68	-3.90	0.63	-145.15	3.47	-0.15	-145.46	1.05	0.15	-146.09	12.95	0.37	-144.52	-4.13	0.28	-144.37	6.21	-0.65
-141.67	-4.49	-0.18	-142.14	2.70	-1.13	-142.46	1.84	0.73	-143.09	12.65	-0.15	-141.52	-3.99	0.20	-141.36	7.02	-0.05
-138.68	-4.40	0.31	-139.15	3.02	-0.42	-139.46	1.13	0.41	-140.09	12.65	0.25	-138.52	-5.18	-0.59	-138.37	7.02	0.34
-135.68	-4.46	0.07	-136.15	2.90	-0.72	-136.46	1.30	0.40	-137.09	12.27	-0.31	-135.52	-4.79	-0.38	-135.37	7.55	0.69
-132.68	-4.04	0.77	-133.15	3.80	0.46	-133.46	2.02	1.40	-134.09	12.78	0.48	-132.52	-4.71	-0.02	-132.36	6.12	-0.46
-129.68	-4.01	0.96	-130.15	3.43	0.26	-130.46	1.45	1.00	-131.09	12.53	0.39	-129.52	-4.82	0.03	-129.36	5.99	-0.42
-126.67	-4.81	-0.26	-127.14	2.66	-0.94	-127.46	1.74	0.86	-128.09	13.12	0.56	-126.52	-4.75	-0.33	-126.36	6.61	-0.23
-123.68	-4.07	-0.17	-124.15	3.47	-0.78	-124.46	1.41	-0.12	-125.09	14.45	1.24	-123.52	-3.91	-0.14	-123.36	6.39	-1.10
-120.68	-4.63	0.13	-121.15	3.39	0.00	-121.46	1.63	0.96	-122.09	12.74	0.39	-120.52	-4.97	-0.33	-120.36	6.57	-0.06
-117.68	-4.13	0.42	-118.15	3.43	-0.16	-118.46	1.30	0.43	-119.09	13.25	0.69	-117.52	-4.28	0.15	-117.37	5.99	-0.84
-114.68	-3.84	1.15	-115.15	3.60	0.45	-115.46	1.09	0.66	-116.09	12.61	0.49	-114.52	-5.58	-0.71	-114.36	6.61	0.22
-111.67	-5.07	-0.93	-112.14	3.39	-0.62	-112.45	1.56	0.27	-113.09	11.89	-1.08	-111.51	-3.51	0.51	-111.36	7.82	0.57
-108.68	-4.16	-0.07	-109.15	3.39	-0.67	-109.46	1.81	0.47	-110.09	13.51	0.49	-108.52	-4.31	-0.34	-108.36	7.15	-0.15
-105.68	-5.02	-1.52	-106.15	3.35	-1.29	-106.46	1.84	-0.08	-107.09	14.02	0.41	-105.52	-3.91	-0.53	-105.36	8.00	0.12
-102.68	-4.25	0.37	-103.15	3.39	-0.14	-103.46	1.56	0.75	-104.09	13.04	0.55	-102.52	-5.15	-0.66	-102.36	6.88	0.11
-99.68	-4.37	-0.17	-100.15	4.13	0.19	-100.46	1.41	0.19	-101.09	12.74	-0.17	-99.52	-4.24	-0.16	-99.36	7.51	0.33
-96.67	-3.36	1.19	-97.14	3.47	-0.13	-97.46	0.80	-0.08	-98.09	12.91	0.35	-96.52	-3.80	0.63	-96.36	5.86	-0.98
-93.68	-4.16	-0.54	-94.15	4.62	0.10	-94.46	1.38	-0.42	-95.09	14.24	0.75	-93.52	-3.95	-0.45	-93.36	7.46	-0.30
-90.68	-4.25	0.12	-91.15	3.68	-0.10	-91.46	2.13	1.07	-92.09	13.21	0.47	-90.52	-4.89	-0.64	-90.36	7.19	0.17
-87.68	-4.25	0.37	-88.15	4.01	0.48	-88.46	0.27	-0.54	-89.09	12.95	0.46	-87.52	-4.31	0.19	-87.36	6.12	-0.65
-84.68	-3.95	0.32	-85.15	4.25	0.37	-85.46	2.49	1.33	-86.09	12.44	-0.40	-84.52	-4.35	-0.21	-84.36	7.73	0.61
-81.67	-4.19	-0.29	-82.14	3.84	-0.40	-82.45	1.81	0.29	-83.09	13.12	-0.09	-81.51	-4.57	-0.79	-81.36	8.36	0.88
-78.68	-4.66	-0.31	-79.15	3.52	-0.28	-79.46	1.63	0.55	-80.09	13.38	0.62	-78.52	-5.04	-0.82	-78.36	7.24	0.20
-75.68	-4.01	0.43	-76.15	3.88	0.18	-76.46	2.28	1.30	-77.09	13.29	0.62	-75.52	-4.97	-0.65	-75.36	6.97	0.03
-72.68	-4.66	-0.45	-73.15	3.88	-0.06	-73.46	1.48	0.26	-74.09	13.34	0.44	-72.52	-4.09	-0.01	-72.37	6.75	-0.43
-69.68	-4.13	-0.05	-70.15	4.30	0.23	-70.46	2.35	1.00	-71.09	12.87	-0.16	-69.52	-3.91	0.05	-69.37	7.42	0.11
-66.67	-5.31	-1.31	-67.14	3.56	-0.58	-67.46	1.74	0.32	-68.09	13.59	0.48	-66.52	-4.31	-0.43	-66.36	7.33	-0.05
-63.68	-4.16	-0.23	-64.15	4.17	-0.05	-64.46	1.23	-0.27	-65.09	13.17	-0.01	-63.52	-3.66	0.14	-63.37	7.33	-0.13
-60.68	-3.36	0.23	-61.15	4.62	0.06	-61.46	1.23	-0.61	-62.09	14.24	0.72	-60.52	-4.02	-0.56	-60.36	7.64	-0.16
-57.68	-3.98	-0.44	-58.15	3.97	-0.64	-58.46	2.92	1.03	-59.09	13.76	0.19	-57.52	-3.80	-0.39	-57.37	8.05	0.20
-54.68	-4.01	-0.14	-55.15	3.72	-0.56	-55.46	2.46	0.90	-56.09	13.47	0.23	-54.52	-4.42	-0.67	-54.37	7.96	0.44
-51.67	-3.30	0.33	-52.14	4.62	0.10	-52.46	2.31	0.51	-53.09	14.15	0.67	-51.52	-3.88	-0.37	-51.36	7.46	-0.30
-48.68	-4.16	-0.31	-49.15	3.93	-0.36	-49.46	1.16	-0.41	-50.09	13.89	0.63	-48.52	-4.20	-0.47	-48.37	7.37	-0.16
-45.68	-3.81	0.29	-46.15	3.35	-0.69	-46.46	2.28	0.96	-47.09	13.04	0.03	-45.52	-4.28	-0.30	-45.37	7.55	0.27
-42.68	-3.39	0.30	-43.15	4.79	0.34	-43.46	1.59	-0.14	-44.09	13.89	0.47	-42.52	-4.17	-0.60	-42.36	7.82	0.13
-39.68	-3.57	-0.18	-40.15	5.00	0.24	-40.46	1.16	-0.88	-41.09	14.32	0.60	-39.52	-3.11	0.16	-39.36	7.24	-0.76
-36.67	-3.54	-0.12	-37.14	5.33	0.61	-37.46	1.84	-0.16	-38.09	13.42	-0.27	-36.52	-3.07	0.23	-36.36	8.00	0.04
-33.68	-3.81	-0.31	-34.15	4.54	-0.11	-34.46	2.71	0.78	-35.09	13.64	0.03	-33.52	-3.29	0.08	-33.37	7.78	-0.11
-30.68	-3.87	0.13	-31.15	4.87	0.72	-31.46	1.02	-0.41	-32.09	12.65	-0.46	-30.52	-4.17	-0.29	-30.37	8.14	0.75
-27.68	-3.01	0.95	-28.15	4.05	-0.14	-28.46	1.84	0.37	-29.09	13.51	0.36	-27.52	-3.91	-0.08	-27.36	7.15	-0.28
-24.68	-3.90	-0.23	-25.15	4.13	-0.35	-25.47	1.95	0.19	-26.09	13.76	0.32	-24.52	-3.51	0.03	-24.37	7.37	-0.35
-21.67	-3.95	-0.80	-22.14	4.79	-0.21	-22.46	1.23	-1.05	-23.09	13.42	-0.54	-21.52	-2.93	0.10	-21.36	8.68	0.44
-18.68	-3.48	0.20	-19.15	4.46	-0.01	-19.47	1.84	0.09	-20.09	12.40	-1.03	-18.52	-2.96	0.60	-18.37	8.14	0.43
-15.68	-3.95	-0.09	-16.15	4.09	-0.19	-16.46	2.06	0.50	-17.09	13.42	0.17	-15.52	-3.36	0.38	-15.37	6.97	-0.55
5.41	10.45	9.06	4.94	11.84	2.30	4.62	9.02	2.20	4.00	18.35	-0.15	5.56	0.59	-0.92	5.72	13.85	1.07
8.42	18.73	18.74	7.94	14.16	6.02	7.63	19.58	14.16	6.98	16.44	-0.66	8.58	-0.08	-0.19	8.73	12.23	0.85
11.40	40.02	39.11	10.93	14.86	5.80	10.62	34.27	27.93	9.98	18.84	0.82	11.56	0.33	-0.71	11.72	12.19	-0.11
14.40	86.69	86.28	13.93	17.17	8.61	13.62	65.11	59.27	12.98	17.35	-0.17	14.56	0.14	-0.40	14.72	12.37	0.57
17.40	115.25	114.59	16.93	21.60	12.79	16.61	88.47	82.38	15.98	17.22	-0.55	17.55	0.47	-0.32	17.71	12.92	0.87
20.40	124.37	123.76	19.93	26.73	17.97	19.62	93.78	87.74	18.98	17.74	0.02	20.56	0.07	-0.67	20.71	12.65	0.65
23.42	118.00	117.79	22.94	30.07	21.71	22.63	90.08	84.44	21.98	17.61	0.29	23.57	-0.31	-0.65	23.73	11.96	0.36
26.40	114.54	114.44	25.93	31.71	23.46	25.62	88.36	82.83	24.98	17.57	0.36	26.56	0.03	-0.19	26.71	11.32	-0.17
29.40	110.24	110.04	28.93	31.61	23.26	28.61	82.54	76.91	27.98	17.04	-0.27	29.56	0.10	-0.23	29.72	12.09	0.50
32.40	103.48	102.95	31.93	32.13	23.45	31.61	79.89	73.93	30.98	17.48	-0.16	32.55	-0.01	-0.66	32.71	12.74	0.82
35.40	99.13	98.57	34.93	32.37	23.66	34.62	75.58	69.59	33.98	18.18	0.51	35.56	-0.79	-1.48	35.72	12.92	0.97
38.41	93.41	93.27	37.94	31.71	23.43	37.63	70.96	65.40	36.98	17.22	-0.03	38.57	-0.42	-0.68	38.73	12.23	0.71
41.40	90.27	89.58	40.93	31.33	22.49	40.62	69.03	62.91	39.98	17.70	-0.10	41.56	0.21	-0.60	41.72	12.78	0.70
44.40	84.00	83.39	43.93	28.99	20.23	43.62	65.79	59.75	42.98	18.35	0.63	44.56	0.10	-0.63	44.72	12.00	0.00
47.40	79.11	79.23	46.93	29.27	21.24	46.61	61.98	56.67	45.98	16.74	-0.25	47.55	-0.79	-0.80	47.71	12.32	1.05
50.40	76.85	76.23	49.93	28.58	19.81	49.62	60.46	54.41	48.98	17.83	0.10	50.56	0.10	-0.64	50.72	12.55	0.54
53.41	74.10	73.65	52.94	30.21	21.61	52.63	58.42	52.54	51.98	17.92	0.36	53.57	0.92	0.35	53.73	11.13	-0.71
56.40	72.18	71.19	55.92	27.84	18.70	55.61	54.64	48.22	54.98	18.05	-0.05	56.55	0.21	-0.91	56.71	13.34	0.96
59.40	69.03	68.62	58.92	28.95	20.39	58.61	52.11	46.27	57.98	17.44	-0.08	59.55	0.74	0.20	59.71	11.68	-0.12
62.40	66.66	67.05	61.92	26.64	18.88	61.61	52.06	47.02	60.98	16.13	-0.59	62.55	0.29	0.55	62.71	11.04	0.04
65.40	63.33	63.23	64.93	27.05	18.80	64.61	49.79	44.26	63.98	17.61	0.40	65.56	-0.23	-0.45	65.72	11.54	0.05
68.41	60.58	60.22	67.94	25.17	16.66	67.63	47.35	41.56	66.98	17.57	0.10	68.57	0.40	-0.08	68.73	11.73	-0.02
71.39	59.90	59.71	70.92	26.04	17.71	70.61	48.12	42.51	69.98	17.44	0.14	71.55	0.29	-0.02	71.70	11.45	-0.12
74.40	58.94	58.82	73.93	25.40	17.13	73.62	45.57	40.02	72.98	16.61	-0.62	74.55	-0.46	-0.70	74.71	12.83	1.32
77.39	58.58	58.65	76.92	24.49	16.42	76.61	43.84	38.49	75.98	17.13	0.09	77.55	-0.60	-0.65	77.71	11.87	0.56
80.39	54.54	54.98	79.92	24.45	16.75	79.61	43.62	38.64	78.98	15.83	-0.84	80.55	-0.08	0.24	80.70	11.54	0.60
83.41	52.79	52.96	82.94	23.54	15.56	82.63	41.91	36.65	81.98	16.61	-0.33	83.56	-0.64	-0.59	83.72	12.14	0.92
86.39	51.82	51.85	85.92	23.36	15.24	85.61	41.74	36.34	84.98	16.87	-0.21	86.55	-0.16	-0.25	86.71	11.82	0.46
89.39	50.58	50.02	88.92	22.59	13.89	88.61	39.83	33.85	87.98	17.39	-0.28	89.55	0.07	-0.61	89.71	12.83	0.89
92.39	50.70	50.21	91.92	21.56	12.92	91.61	40.30	34.38	90.98	16.61	-0.99	92.55	0.66	0.04	92.71	12.83	0.95
95.39	50.62	50.75	94.92	22.46	14.44	94.61	38.88	33.58	93.98	16.52	-0.46	95.55	-0.20	-0.19	95.71	11.91	0.65
98.41	47.64	46.75	97.94	21.06	12.03	97.63	39.83	33.52	96.98	17.78	-0.22	98.57	0.62	-0.39	98.73	12.88	0.61
101.39	48.36	47.51	100.92	22.32	13.32	100.61	38.02	31.74	99.98	17.70	-0.26	101.55	0.59	-0.38	101.71	12.88	0.64
104.39	47.41	47.14	103.92	20.75	12.33	103.61	37.55	31.85	102.98	16.78	-0.60	104.55	0.70	0.30	104.71	11.96	0.30
107.39	47.68	47.34	106.92	21.65	13.17	106.61	35.50	29.74	105.98	17.35	-0.10	107.55	-0.64	-1.10	107.70	12.92	1.20
110.39	45.63	45.00	109.92	20.66	11.89	109.61	36.95	30.90	108.98	16.96	-0.78	110.55	0.89	0.14	110.70	12.65	0.64
113.41	46.31	46.33	112.94	20.84	12.72	112.63	35.88	30.48	111.98	17.17	0.08	113.57	-0.53	-0.63	113.73	11.91	0.55
116.39	44.51	44.63	115.92	19.86	11.83	115.61	34.02	28.71	114.98	15.92	-1.07	116.55	0.03	0.02	116.71	12.32	1.05
119.39	46.01	45.47	118.92	19.15	10.46	118.61	35.42	29.45	117.98	17.39	-0.26	119.55	0.77	0.10	119.71	12.09	0.16
122.40	44.21	43.59	121.93	18.53	9.76	121.61	35.71	29.66	120.98	17.74	0.01	122.55	0.29	-0.46	122.71	12.46	0.45
125.39	42.76	42.37	124.93	19.42	10.88	124.61	36.18	30.36	123.98	16.48	-1.02	125.55	0.77	0.25	125.71	12.55	0.77
128.41	42.94	42.61	127.94	19.02	10.54	127.63	33.81	28.05	126.98	17.22	-0.22	128.57	-0.49	-0.94	128.72	12.88	1.16
131.40	43.84	43.22	130.93	19.15	10.38	130.62	34.49	28.44	129.98	17.26	-0.47	131.55	0.03	-0.72	131.71	13.20	1.19
134.40	42.50	41.91	133.93	18.18	9.44	133.62	33.18	27.16	132.98	17.35	-0.35	134.56	0.07	-0.64	134.72	12.97	0.99
137.40	42.13	41.73	136.93	18.18	9.64	136.61	32.93	27.11	135.98	17.17	-0.34	137.56	-0.01	-0.53	137.72	12.65	0.87
140.39	41.68	41.82	139.92	16.99	8.98	139.61	32.30	27.01	138.98	17.09	0.12	140.55	-1.20	-1.19	140.70	12.32	1.07
143.41	41.76	41.10	142.94	17.52	8.71	142.63	31.30	25.21	141.98	17.61	-0.16	143.57	0.25	-0.53	143.73	12.74	0.69
146.39	42.90	42.41	145.93	16.86	8.23	145.61	31.05	25.14	144.98	16.91	-0.69	146.55	-0.12	-0.73	146.71	13.29	1.42
149.40	42.09	41.72	148.93	16.38	7.87	148.61	33.90	28.11	147.98	15.74	-1.74	149.56	0.36	-0.13	149.72	13.62	1.87
152.40	41.42	41.32	151.93	16.64	8.39	151.61	31.84	26.31	150.98	17.17	-0.04	152.55	-0.79	-1.02	152.71	12.55	1.06
155.39	41.64	41.82	154.93	16.60	8.64	154.61	32.80	27.56	153.98	16.26	-0.67	155.55	0.36	0.42	155.71	11.45	0.25
158.42	41.68	41.61	157.94	16.47	8.25	157.63	31.68	26.18	156.98	16.52	-0.66	158.57	-0.94	-1.13	158.73	13.25	1.79
161.40	40.65	39.33	160.93	15.42	5.95	160.61	30.68	23.93	159.98	17.65	-0.78	161.55	0.40	-1.05	161.71	14.54	1.83
164.40	41.20	40.87	163.93	15.99	7.52	163.61	31.51	25.76	162.98	17.04	-0.40	164.55	0.47	0.02	164.71	12.09	0.38
167.40	39.95	39.84	166.93	15.38	7.12	166.61	31.84	26.30	165.98	17.04	-0.18	167.55	-0.27	-0.51	167.71	12.19	0.69
170.39	40.28	39.96	169.92	14.99	6.52	169.61	30.47	24.72	168.98	16.83	-0.60	170.55	-0.31	-0.75	170.71	13.06	1.35
173.42	39.73	39.05	172.94	15.55	6.73	172.63	31.05	24.95	171.98	17.61	-0.18	173.57	0.07	-0.73	173.73	12.97	0.91
176.40	39.62	38.86	175.93	15.20	6.30	175.61	30.64	24.46	174.98	17.61	-0.26	176.55	0.03	-0.85	176.71	13.25	1.11
179.39	38.89	39.19	178.92	14.12	6.27	178.61	32.22	27.09	177.98	16.22	-0.59	179.55	-0.86	-0.69	179.71	12.37	1.28
182.40	39.29	38.72	181.93	14.29	5.57	181.61	30.56	24.56	180.98	17.13	-0.55	182.55	0.14	-0.55	182.71	13.06	1.10
185.40	38.82	37.55	184.93	14.94	5.52	184.61	29.56	22.86	183.98	18.05	-0.33	185.56	0.36	-1.04	185.72	14.03	1.37
188.42	38.38	37.71	187.94	14.64	5.82	187.63	30.31	24.21	186.98	17.00	-0.78	188.57	1.03	0.24	188.73	12.60	0.54
191.40	38.89	38.67	190.93	13.82	5.46	190.61	29.93	24.29	189.98	16.48	-0.85	191.56	0.10	-0.24	191.72	12.69	1.09
194.40	37.26	36.93	193.93	14.47	5.99	193.62	29.85	24.09	192.98	16.13	-1.31	194.56	0.33	-0.12	194.72	13.15	1.43
197.40	37.51	36.80	196.93	13.30	4.45	196.61	30.89	24.76	195.98	17.26	-0.56	197.56	-0.23	-1.06	197.72	13.71	1.62
200.40	38.45	38.34	199.93	13.17	4.92	199.62	30.06	24.53	198.98	17.13	-0.09	200.56	-0.01	-0.24	200.72	11.82	0.33
203.41	37.00	37.13	202.94	13.95	5.94	202.63	29.52	24.23	201.98	16.91	-0.07	203.57	-0.42	-0.41	203.73	11.73	0.48
206.40	38.09	37.86	205.93	12.78	4.41	205.62	29.48	23.83	204.98	16.35	-0.99	206.56	0.40	0.05	206.72	12.55	0.94
209.40	37.36	36.62	208.93	13.34	4.45	208.61	30.27	24.10	207.98	17.52	-0.33	209.56	-0.38	-1.25	209.72	13.71	1.58
212.40	37.11	36.76	211.93	13.30	4.80	211.62	29.65	23.87	210.98	16.70	-0.76	212.56	0.10	-0.38	212.72	12.88	1.14
215.40	36.06	34.84	214.93	13.13	3.76	214.62	28.41	21.76	213.98	17.61	-0.72	215.56	1.11	-0.24	215.72	13.57	0.96
218.42	37.26	37.11	217.94	12.01	3.72	217.63	28.49	22.92	216.98	17.22	-0.04	218.57	-0.94	-1.21	218.73	12.78	1.25
221.40	35.74	35.15	220.93	12.40	3.67	220.61	28.78	22.77	219.98	16.48	-1.22	221.56	-0.23	-0.94	221.72	14.13	2.16
224.40	35.99	35.46	223.93	12.48	3.81	223.62	29.15	23.20	222.98	16.52	-1.12	224.56	1.03	0.38	224.72	12.65	0.74
227.40	35.53	35.29	226.93	11.63	3.24	226.61	28.13	22.46	225.98	17.83	0.48	227.55	0.07	-0.30	227.71	11.45	-0.18
230.40	35.06	34.62	229.93	12.18	3.59	229.61	27.96	22.09	228.98	17.83	0.28	230.55	0.21	-0.36	230.71	11.91	0.08
233.42	35.81	34.93	232.94	12.48	3.46	232.63	28.70	22.40	231.98	17.52	-0.47	233.57	0.44	-0.56	233.73	13.29	1.03
236.40	33.84	33.16	235.93	11.88	3.05	235.62	28.62	22.51	234.98	17.17	-0.62	236.56	-0.49	-1.30	236.72	13.99	1.92
239.40	34.95	34.22	238.93	12.96	4.08	238.61	27.84	21.68	237.98	16.78	-1.06	239.56	0.66	-0.20	239.72	13.38	1.26
242.40	35.06	34.85	241.93	11.46	3.11	241.62	27.59	21.96	240.98	15.48	-1.84	242.56	0.33	0.00	242.72	13.43	1.84
245.40	34.38	33.65	244.93	11.93	3.05	244.61	26.78	20.62	243.98	16.35	-1.49	245.56	0.62	-0.24	245.72	13.85	1.73
248.42	33.52	33.13	247.94	12.18	3.65	247.63	26.86	21.05	246.98	17.26	-0.24	248.57	0.47	-0.04	248.73	12.05	0.28
251.40	34.67	33.86	250.93	11.24	2.29	250.61	27.39	21.16	249.98	17.44	-0.48	251.56	0.77	-0.16	251.72	12.83	0.64
254.41	33.52	33.50	253.93	11.16	3.00	253.62	27.06	21.62	252.98	16.39	-0.74	254.56	-0.27	-0.41	254.72	12.55	1.15
257.40	32.92	32.33	256.93	12.06	3.32	256.61	27.47	21.45	255.98	16.57	-1.13	257.56	0.25	-0.46	257.72	13.57	1.59
260.40	32.25	32.27	259.93	11.16	3.04	259.61	27.27	21.87	258.98	16.09	-1.00	260.55	0.18	0.08	260.71	12.28	0.92
263.42	32.35	32.00	262.94	11.46	2.97	262.63	26.09	20.32	261.98	17.65	0.19	263.57	0.47	0.00	263.73	11.54	-0.19
266.40	32.25	31.46	265.93	11.54	2.61	265.61	26.21	20.00	264.98	17.09	-0.81	266.56	1.15	0.24	266.71	12.74	0.57
269.40	32.07	31.94	268.93	10.78	2.50	268.62	26.01	20.45	267.98	16.44	-0.80	269.56	0.44	0.18	269.72	12.14	0.62
272.40	33.06	32.59	271.93	11.76	3.15	271.62	27.72	21.83	270.98	17.00	-0.58	272.56	0.10	-0.49	272.72	12.92	1.07
275.40	32.67	31.18	274.93	11.42	1.78	274.62	26.37	19.45	273.98	18.88	0.28	275.56	0.70	-0.92	275.72	13.52	0.64
278.42	32.78	31.64	277.94	11.03	1.75	277.63	25.56	19.00	276.98	18.48	0.23	278.58	0.03	-1.23	278.73	13.52	1.00
281.40	31.37	30.68	280.93	11.97	3.13	280.61	26.09	19.97	279.98	17.31	-0.49	281.56	0.47	-0.35	281.72	12.92	0.84
284.41	30.98	30.58	283.93	10.78	2.23	283.62	27.68	21.85	282.98	16.91	-0.60	284.56	0.40	-0.12	284.72	12.51	0.72
287.40	32.07	31.51	286.93	11.59	2.88	286.61	26.66	20.67	285.98	16.65	-1.02	287.56	0.74	0.05	287.72	12.92	0.97
290.40	30.73	30.12	289.93	11.54	2.78	289.62	26.09	20.05	288.98	16.65	-1.07	290.56	0.51	-0.22	290.72	13.29	1.29
293.42	31.19	30.41	292.94	10.99	2.07	292.63	25.20	19.00	291.98	17.65	-0.24	293.57	0.10	-0.80	293.73	13.20	1.04
296.40	30.56	29.72	295.93	11.12	2.14	295.62	25.04	18.78	294.98	17.44	-0.51	296.56	0.81	-0.15	296.72	12.88	0.66
299.40	30.63	29.82	298.93	10.48	1.52	298.61	25.20	18.96	297.98	17.57	-0.35	299.56	0.66	-0.28	299.72	12.83	0.63
302.40	30.91	29.88	301.93	10.69	1.51	301.62	24.80	18.34	300.98	17.87	-0.27	302.56	0.51	-0.65	302.72	13.34	0.92
305.40	29.86	29.19	304.93	10.35	1.54	304.62	25.12	19.03	303.98	17.48	-0.30	305.56	0.59	-0.20	305.72	12.55	0.50
308.42	28.36	28.10	307.94	11.71	3.31	307.63	23.87	18.19	306.98	16.83	-0.54	308.57	0.33	-0.05	308.73	12.23	0.59
311.40	29.16	28.59	310.93	10.14	1.42	310.61	24.67	18.67	309.98	17.09	-0.59	311.56	-0.01	-0.70	311.72	13.25	1.29
314.40	29.96	29.04	313.93	10.61	1.54	313.62	24.27	17.92	312.98	17.39	-0.64	314.56	0.14	-0.90	314.72	13.85	1.54
317.40	29.44	28.84	316.93	10.18	1.44	316.61	24.88	18.86	315.98	16.83	-0.88	317.56	1.03	0.31	317.72	12.55	0.57
320.40	29.61	28.22	319.93	10.95	1.41	319.62	24.96	18.14	318.98	18.27	-0.23	320.56	0.77	-0.74	320.72	13.75	0.97
323.42	28.99	27.73	322.94	10.65	1.25	322.63	24.39	17.71	321.98	18.00	-0.37	323.57	0.96	-0.42	323.73	13.43	0.79
326.40	30.42	29.24	325.93	10.78	1.45	325.62	24.15	17.54	324.98	17.52	-0.77	326.56	0.33	-0.97	326.72	14.31	1.74
329.40	28.43	27.72	328.93	11.20	2.34	328.61	24.07	17.93	327.98	16.91	-0.91	329.55	0.96	0.13	329.71	12.88	0.78
332.40	27.94	27.17	331.93	9.72	0.80	331.61	23.23	17.03	330.98	17.26	-0.62	332.55	0.62	-0.28	332.71	13.06	0.90
335.40	28.85	28.03	334.93	11.16	2.20	334.61	23.99	17.75	333.98	17.70	-0.23	335.55	0.40	-0.54	335.71	12.97	0.77
338.42	28.64	28.08	337.94	9.93	1.23	337.63	22.47	16.49	336.98	16.52	-1.15	338.57	0.85	0.17	338.73	12.92	0.98
341.40	28.05	27.57	340.93	10.39	1.76	340.61	24.15	18.24	339.98	16.18	-1.41	341.55	1.00	0.40	341.71	12.88	1.01
344.40	28.57	27.52	343.92	10.61	1.42	343.61	24.03	17.56	342.98	18.35	0.19	344.56	0.21	-0.96	344.72	13.20	0.77
347.40	27.39	26.92	346.92	11.16	2.54	346.61	23.11	17.21	345.98	15.74	-1.84	347.55	1.15	0.55	347.71	13.15	1.29
350.40	26.53	25.12	349.93	10.39	0.83	349.61	23.15	16.31	348.98	18.00	-0.52	350.55	1.00	-0.53	350.71	13.85	1.05
353.42	26.63	25.06	352.94	10.10	0.38	352.63	22.87	15.87	351.98	17.35	-1.33	353.58	2.27	0.58	353.73	13.71	0.75
356.40	25.88	24.90	355.93	11.24	2.12	355.61	22.75	16.35	354.98	16.91	-1.18	356.55	1.30	0.20	356.71	13.34	0.98
359.40	26.84	25.76	358.93	9.67	0.45	358.62	22.79	16.29	357.98	17.44	-0.75	359.56	0.70	-0.50	359.72	13.71	1.25
362.40	26.80	25.21	361.93	10.65	0.91	361.61	24.23	17.21	360.98	17.61	-1.09	362.55	1.33	-0.38	362.71	14.45	1.47
365.40	26.56	24.88	364.93	10.44	0.61	364.61	21.95	14.84	363.98	17.92	-0.87	365.55	1.48	-0.32	365.71	14.26	1.19
368.42	27.56	26.15	367.94	9.97	0.41	367.63	21.24	14.40	366.98	16.91	-1.61	368.57	1.07	-0.46	368.73	14.87	2.07
371.40	25.60	24.41	370.92	9.89	0.56	370.61	22.71	16.10	369.98	16.70	-1.60	371.55	1.22	-0.09	371.71	14.26	1.69
374.40	26.12	24.94	373.93	11.42	2.10	373.61	21.68	15.08	372.98	17.22	-1.07	374.55	1.18	-0.12	374.71	13.75	1.19
377.40	26.29	25.08	376.93	10.18	0.82	376.61	22.87	16.23	375.98	16.96	-1.36	377.56	1.07	-0.26	377.72	14.22	1.62
380.40	25.77	24.81	379.93	10.31	1.20	379.61	21.95	15.56	378.98	17.39	-0.68	380.56	1.00	-0.08	380.72	13.11	0.76
383.42	26.01	25.09	382.94	9.25	0.19	382.63	21.44	15.10	381.98	17.61	-0.42	383.58	1.11	0.07	383.73	12.65	0.35
386.41	25.60	24.33	385.93	9.89	0.47	385.62	21.72	15.02	384.98	18.05	-0.33	386.56	0.77	-0.63	386.72	13.62	0.96
389.40	25.29	24.03	388.93	10.27	0.86	388.61	21.95	15.26	387.98	17.09	-1.28	389.56	0.81	-0.57	389.72	14.50	1.85
392.40	24.37	23.52	391.92	10.73	1.74	391.61	21.04	14.77	390.98	17.13	-0.83	392.56	1.11	0.14	392.71	12.92	0.69
395.40	25.43	24.71	394.92	11.12	2.26	394.61	21.24	15.10	393.98	17.13	-0.70	395.55	0.62	-0.22	395.71	13.02	0.92
398.42	25.33	24.81	397.94	10.99	2.32	397.63	21.44	15.49	396.98	16.18	-1.45	398.58	0.81	0.16	398.73	13.20	1.29
401.40	24.99	23.98	400.92	10.73	1.57	400.61	20.88	14.44	399.98	16.65	-1.47	401.55	0.55	-0.58	401.71	14.45	2.05
404.40	24.58	23.47	403.93	10.65	1.39	403.61	21.64	15.10	402.98	16.78	-1.44	404.56	0.96	-0.28	404.72	14.22	1.72
407.40	23.52	22.38	406.92	10.99	1.70	406.61	21.04	14.47	405.98	17.48	-0.77	407.55	0.85	-0.41	407.71	13.71	1.18
410.40	24.41	22.74	409.93	10.14	0.33	409.61	21.08	13.99	408.98	16.96	-1.82	410.55	1.37	-0.42	410.71	15.29	2.24
413.41	24.27	23.02	412.94	9.72	0.32	412.63	21.36	14.68	411.98	17.00	-1.36	413.57	1.48	0.11	413.73	13.89	1.25
416.39	24.13	22.83	415.92	11.46	2.01	415.61	20.73	14.00	414.98	17.00	-1.41	416.55	1.78	0.35	416.71	13.75	1.06
419.40	23.90	22.79	418.92	11.20	1.94	418.61	20.65	14.11	417.98	16.96	-1.26	419.55	0.59	-0.64	419.71	14.40	1.90
422.39	22.78	21.02	421.92	9.76	-0.15	421.61	20.69	13.50	420.98	17.57	-1.30	422.55	1.75	-0.14	422.71	14.59	1.44
425.39	23.66	22.49	424.92	9.67	0.35	424.61	20.41	13.81	423.98	16.78	-1.50	425.55	1.22	-0.07	425.71	14.13	1.57
428.41	23.05	21.36	427.94	10.06	0.23	427.63	19.66	12.55	426.98	17.78	-1.02	428.57	0.89	-0.92	428.73	15.01	1.94
431.40	22.98	22.15	430.92	10.44	1.46	430.61	20.45	14.19	429.98	16.65	-1.29	431.55	0.62	-0.34	431.71	13.85	1.63
434.40	22.64	21.31	433.93	9.13	-0.35	433.61	20.02	13.26	432.98	17.70	-0.74	434.55	0.89	-0.57	434.71	14.03	1.31
437.40	22.47	21.60	436.92	9.67	0.66	436.61	20.84	14.55	435.98	17.65	-0.33	437.55	0.92	-0.07	437.71	12.65	0.40
440.40	23.08	21.80	439.93	10.69	1.26	439.61	18.92	12.21	438.98	16.87	-1.52	440.56	1.37	-0.03	440.72	14.22	1.55
443.41	23.15	21.55	442.94	10.52	0.77	442.63	20.41	13.38	441.98	17.31	-1.40	443.57	2.31	0.59	443.73	13.80	0.81
446.40	22.37	21.29	445.93	10.27	1.05	445.61	20.29	13.79	444.98	17.22	-0.97	446.56	0.92	-0.28	446.72	13.71	1.25
449.40	22.78	21.78	448.92	10.44	1.29	448.61	20.13	13.70	447.98	16.48	-1.63	449.55	0.74	-0.38	449.71	14.40	2.01
452.39	22.61	20.92	451.92	10.18	0.34	451.61	19.19	12.07	450.98	17.04	-1.76	452.55	2.16	0.34	452.71	14.50	1.42
455.40	22.88	21.55	454.92	10.61	1.14	454.61	18.96	12.21	453.98	17.74	-0.70	455.55	1.48	0.03	455.71	13.38	0.67
458.41	22.95	21.76	457.94	10.10	0.77	457.63	18.76	12.15	456.98	17.48	-0.82	458.57	1.45	0.14	458.73	13.25	0.68
461.39	22.17	20.79	460.92	9.08	-0.44	460.61	19.74	12.94	459.98	17.92	-0.57	461.55	1.26	-0.24	461.71	13.57	0.81
464.40	21.43	20.05	463.92	10.22	0.70	463.61	19.82	13.02	462.98	17.26	-1.23	464.56	1.41	-0.09	464.71	14.08	1.32
467.40	22.07	20.84	466.92	10.82	1.45	466.61	18.76	12.11	465.98	17.52	-0.82	467.55	0.33	-1.02	467.71	14.45	1.84
470.39	21.23	19.77	469.92	9.63	0.02	469.61	19.07	12.18	468.98	18.44	-0.13	470.55	1.00	-0.59	470.71	13.57	0.72
473.41	21.26	19.68	472.94	10.56	0.83	472.63	18.25	11.24	471.98	17.52	-1.17	473.57	1.07	-0.64	473.73	14.78	1.81
476.39	20.13	18.79	475.92	9.72	0.24	475.61	18.06	11.30	474.98	17.92	-0.53	476.55	1.33	-0.13	476.71	13.38	0.66
479.40	21.10	19.52	478.93	9.93	0.21	478.61	18.80	11.80	477.98	17.44	-1.25	479.55	1.60	-0.10	479.71	14.31	1.35
482.39	21.10	20.00	481.92	10.78	1.54	481.61	18.29	11.77	480.98	17.31	-0.90	482.55	0.85	-0.37	482.71	13.75	1.27
485.39	20.79	20.00	484.92	11.54	2.60	484.61	18.56	12.34	483.98	15.70	-2.20	485.55	1.41	0.49	485.71	13.89	1.71
488.41	21.20	20.14	487.94	10.99	1.78	487.63	19.54	13.05	486.98	17.22	-0.95	488.57	0.59	-0.59	488.73	13.99	1.54
491.39	21.97	21.39	490.92	9.93	1.20	490.61	19.74	13.73	489.98	16.00	-1.69	491.55	0.89	0.18	491.71	13.48	1.51
494.39	20.73	19.29	493.92	10.10	0.52	493.61	18.45	11.59	492.98	17.87	-0.68	494.55	1.03	-0.53	494.71	14.03	1.21
497.40	21.60	20.13	496.93	11.12	1.50	496.61	19.27	12.37	495.98	17.26	-1.32	497.56	1.37	-0.22	497.72	14.40	1.54
500.39	21.10	20.20	499.92	10.31	1.27	499.61	17.71	11.39	498.98	16.22	-1.79	500.55	1.15	0.13	500.71	13.94	1.66
503.41	21.13	19.68	502.94	10.56	0.97	502.63	19.03	12.16	501.98	17.57	-0.99	503.57	1.45	-0.12	503.73	13.94	1.11
506.39	20.36	18.78	505.92	10.78	1.06	505.61	18.56	11.56	504.98	17.31	-1.38	506.55	1.22	-0.48	506.71	14.82	1.86
509.39	19.99	18.78	508.92	10.27	0.91	508.61	18.25	11.61	507.98	17.26	-1.06	509.55	1.71	0.37	509.71	13.29	0.69
512.39	20.29	18.84	511.92	9.97	0.37	511.61	16.85	9.97	510.98	16.87	-1.69	512.55	1.37	-0.20	512.71	14.73	1.89
515.39	20.26	19.34	514.92	9.80	0.73	514.61	18.76	12.41	513.98	16.18	-1.85	515.55	1.22	0.17	515.71	13.99	1.68
518.41	20.63	18.91	517.94	10.48	0.61	517.63	17.71	10.56	516.98	18.00	-0.83	518.57	1.33	-0.51	518.73	14.45	1.34
521.39	19.46	17.95	520.92	10.48	0.82	520.61	17.36	10.42	519.98	17.83	-0.79	521.55	1.11	-0.53	521.71	14.22	1.32
524.39	20.53	18.57	523.93	10.82	0.71	523.61	17.67	10.28	522.98	17.74	-1.33	524.55	2.91	0.83	524.71	13.85	0.50
527.40	20.86	19.15	526.92	10.82	0.97	526.61	17.90	10.77	525.98	17.04	-1.78	527.55	1.41	-0.42	527.71	15.29	2.20
530.39	19.73	17.82	529.92	10.95	0.89	529.61	17.43	10.09	528.98	17.87	-1.15	530.55	2.08	0.05	530.71	14.40	1.10
533.41	20.06	18.70	532.94	11.12	1.62	532.63	18.41	11.63	531.98	16.83	-1.64	533.57	1.97	0.49	533.73	13.89	1.15
536.39	19.09	17.50	535.92	11.67	1.94	535.61	17.55	10.54	534.98	16.70	-2.00	536.55	1.90	0.19	536.71	14.78	1.81
539.39	18.99	17.22	538.92	10.56	0.64	538.61	17.20	10.00	537.98	17.31	-1.57	539.55	1.52	-0.37	539.71	15.10	1.94
542.39	19.26	17.46	541.92	11.20	1.26	541.61	17.01	9.79	540.98	18.22	-0.69	542.55	1.48	-0.44	542.71	14.31	1.13
545.39	19.43	18.12	544.92	10.73	1.28	544.61	17.82	11.09	543.98	17.35	-1.07	545.55	1.48	0.05	545.71	13.71	1.02
548.41	19.63	18.14	547.94	9.55	-0.09	547.63	17.71	10.79	546.98	17.96	-0.64	548.57	1.48	-0.14	548.73	13.66	0.78
551.39	18.56	17.08	550.92	10.44	0.81	550.61	17.20	10.29	549.98	17.65	-0.94	551.55	1.71	0.10	551.71	13.71	0.84
554.39	18.99	17.65	553.92	10.78	1.29	553.61	16.97	10.20	552.98	16.35	-2.10	554.55	1.37	-0.09	554.71	14.92	2.19
557.39	19.49	17.75	556.92	11.63	1.74	556.61	17.90	10.73	555.98	17.87	-0.98	557.55	2.12	0.26	557.71	13.85	0.72
560.39	18.17	16.42	559.92	10.61	0.72	559.61	16.97	9.80	558.98	17.78	-1.08	560.55	1.26	-0.61	560.71	14.82	1.69
563.41	18.46	16.89	562.94	11.03	1.31	562.63	16.43	9.43	561.98	17.74	-0.94	563.57	1.56	-0.13	563.73	14.03	1.07
566.40	19.33	17.98	565.93	11.20	1.70	565.61	16.89	10.11	564.98	16.52	-1.94	566.56	2.12	0.65	566.72	14.03	1.29
569.39	17.87	16.40	568.92	9.80	0.18	568.61	17.36	10.46	567.98	18.00	-0.58	569.55	1.75	0.15	569.71	13.29	0.43
572.39	19.33	17.78	571.92	11.50	1.80	571.61	16.85	9.87	570.98	17.26	-1.40	572.55	2.31	0.63	572.71	13.71	0.77
575.39	18.83	17.53	574.92	10.52	1.07	574.61	16.66	9.93	573.98	16.70	-1.71	575.55	1.75	0.32	575.71	14.08	1.39
578.41	18.80	17.22	577.94	10.56	0.83	577.63	16.93	9.92	576.98	17.00	-1.69	578.57	1.45	-0.26	578.73	14.92	1.95
581.39	18.56	16.46	580.92	9.72	-0.53	580.61	16.19	8.66	579.98	17.22	-1.99	581.55	2.08	-0.14	581.71	15.62	2.13
584.39	18.13	16.48	583.92	10.86	1.06	583.61	15.73	8.65	582.98	17.26	-1.50	584.55	2.24	0.46	584.71	14.08	1.04
587.39	17.74	17.03	586.92	11.12	2.27	586.61	15.46	9.33	585.98	16.57	-1.25	587.55	1.48	0.65	587.71	12.69	0.60
590.39	17.64	15.23	589.92	10.56	0.00	589.61	16.77	8.93	588.98	18.97	-0.55	590.55	2.24	-0.29	590.71	14.64	0.84
593.41	18.40	17.18	592.94	10.82	1.46	592.63	17.05	10.41	591.98	16.00	-2.33	593.57	2.01	0.67	593.73	14.26	1.66
596.39	18.20	16.16	595.92	10.39	0.20	595.60	16.19	8.72	594.98	17.83	-1.32	596.55	2.24	0.07	596.70	14.68	1.25
599.39	18.93	16.45	598.92	10.48	-0.15	598.60	16.15	8.24	597.98	18.31	-1.28	599.55	3.03	0.42	599.71	14.73	0.86
602.39	17.74	15.66	601.92	10.78	0.55	601.60	16.31	8.80	600.98	17.96	-1.23	602.55	2.12	-0.08	602.71	14.78	1.31
625.41	22.37	15.50	624.94	44.16	29.14	624.63	27.10	14.80	624.00	22.29	-1.69	625.57	7.03	0.04	625.73	19.91	1.65
628.40	19.36	12.72	627.93	59.12	44.33	627.61	27.59	15.52	626.98	21.17	-2.58	628.56	7.07	0.31	628.72	20.30	2.27
631.40	18.40	11.78	630.93	64.03	49.26	630.61	27.88	15.83	629.98	21.71	-2.02	631.56	6.76	0.02	631.72	20.01	2.00
634.40	16.23	11.20	633.93	73.78	60.61	633.61	29.23	18.78	632.98	19.98	-2.16	634.56	4.85	-0.30	634.72	18.87	2.46
637.40	16.36	10.96	636.93	82.65	69.10	636.61	29.69	18.86	635.98	21.09	-1.42	637.56	4.39	-1.13	637.75	19.34	2.55
640.40	15.44	10.59	639.93	86.53	73.53	639.61	29.73	19.45	638.98	20.64	-1.32	640.55	3.52	-1.45	640.72	19.01	2.77
643.40	15.64	10.93	642.93	84.67	71.81	642.61	30.43	20.29	641.98	20.51	-1.31	643.56	4.66	-0.18	643.72	17.59	1.49
646.40	15.93	11.51	645.93	83.96	71.40	645.61	30.10	20.26	644.98	19.54	-1.99	646.56	3.37	-1.17	646.72	18.96	3.16
649.40	15.48	10.59	648.93	78.84	65.80	648.61	29.65	19.33	647.98	20.60	-1.40	649.56	4.73	-0.29	649.72	17.97	1.69
652.40	16.69	11.91	651.93	76.18	63.26	651.61	29.40	19.20	650.98	21.04	-0.85	652.56	4.09	-0.81	652.74	17.82	1.66
655.40	16.56	12.18	654.93	74.23	61.70	654.61	29.07	19.26	653.98	20.55	-0.94	655.55	4.28	-0.22	655.72	16.93	1.16
658.40	15.28	11.46	657.93	71.40	59.43	657.61	28.58	19.33	656.98	20.60	-0.33	658.56	3.03	-0.92	658.72	16.46	1.25
661.40	16.03	11.85	660.93	68.55	56.23	660.61	27.88	18.28	659.98	19.80	-1.49	661.56	4.09	-0.21	661.72	17.26	1.70
664.40	15.70	11.65	663.93	67.33	55.13	663.61	28.74	19.26	662.98	20.91	-0.25	664.56	3.97	-0.21	664.72	15.90	0.46
667.40	16.69	13.40	666.93	64.30	52.86	666.61	27.27	18.55	665.98	20.69	0.29	667.56	2.99	-0.43	667.75	14.82	0.14
670.40	15.84	12.74	669.93	63.16	51.91	669.61	27.15	18.62	668.98	20.91	0.70	670.56	2.20	-1.03	670.72	14.82	0.33
673.40	15.61	12.38	672.93	62.13	50.75	672.61	27.19	18.53	671.98	20.20	-0.14	673.56	2.27	-1.09	673.72	15.85	1.23
676.40	16.00	12.00	675.93	58.59	46.44	675.61	26.45	17.02	674.98	21.22	0.11	676.55	2.95	-1.18	676.71	16.46	1.07
679.40	17.24	13.89	678.93	59.07	47.58	678.61	25.44	16.67	677.98	20.73	0.27	679.56	2.27	-1.20	679.72	15.66	0.93
682.40	16.23	12.73	681.93	58.91	47.26	681.61	25.00	16.07	680.98	20.29	-0.32	682.55	2.80	-0.83	682.74	16.04	1.15
685.40	16.72	13.45	684.93	56.89	45.47	684.61	25.72	17.02	683.98	20.38	-0.00	685.55	2.54	-0.86	685.72	15.52	0.86
688.40	16.36	13.05	687.93	55.15	43.70	687.61	25.64	16.91	686.98	19.06	-1.36	688.56	2.46	-0.97	688.72	17.02	2.33
691.40	18.50	15.52	690.93	55.15	44.02	690.61	24.67	16.26	689.98	19.94	-0.15	691.55	2.01	-1.10	691.71	15.62	1.25
694.40	16.78	13.25	693.93	53.84	42.17	693.61	24.59	15.64	692.98	20.29	-0.35	694.55	2.31	-1.34	694.71	16.60	1.69
697.40	16.06	12.30	696.93	54.63	42.73	696.61	24.35	15.17	695.98	19.72	-1.15	697.55	2.39	-1.49	697.72	17.78	2.64
700.40	16.82	14.12	699.93	53.64	42.79	699.61	24.07	15.94	698.98	19.76	-0.05	700.55	0.92	-1.90	700.71	16.04	1.95
703.39	16.85	13.58	702.93	53.84	42.42	702.61	23.99	15.29	701.98	20.16	-0.22	703.55	3.41	0.01	703.71	14.87	0.21
706.40	16.75	13.93	705.93	53.32	42.35	705.61	24.15	15.90	704.98	20.20	0.27	706.55	1.97	-0.98	706.71	14.92	0.71
709.40	17.24	14.25	708.93	51.46	40.32	708.61	23.75	15.33	707.98	20.20	0.10	709.55	1.78	-1.34	709.71	15.62	1.24
712.40	18.04	14.92	711.93	51.41	40.14	711.61	24.43	15.88	710.98	20.78	0.55	712.55	1.82	-1.42	712.74	15.38	0.87
715.40	17.34	14.88	714.93	50.74	40.13	714.61	24.43	16.54	713.98	20.24	0.67	715.55	1.45	-1.13	715.71	14.31	0.46
718.40	17.64	14.71	717.93	51.20	40.13	717.61	23.03	14.68	716.98	20.51	0.47	718.55	1.37	-1.68	718.71	15.52	1.21
721.39	17.64	14.88	720.92	50.94	40.04	720.61	23.55	15.37	719.98	21.00	1.13	721.55	1.30	-1.58	721.71	14.59	0.45
724.40	18.70	15.66	723.93	50.94	39.76	723.61	22.79	14.33	722.98	21.09	0.94	724.56	1.82	-1.34	724.72	14.82	0.40
727.39	17.97	15.73	726.92	51.05	40.66	726.61	22.83	15.16	725.98	20.11	0.76	727.55	1.15	-1.21	727.72	14.08	0.45
730.39	18.04	15.62	729.92	52.08	41.51	729.61	23.15	15.30	728.98	19.67	0.14	730.55	1.11	-1.43	730.71	15.10	1.29
733.40	17.34	15.08	732.93	50.43	40.02	732.61	22.95	15.26	731.98	20.02	0.65	733.55	0.66	-1.73	733.72	14.73	1.08
736.40	18.20	15.75	735.93	51.05	40.45	735.61	21.99	14.11	734.98	18.48	-1.08	736.56	1.56	-1.02	736.72	15.94	2.10
739.40	18.56	15.75	738.93	51.82	40.87	738.61	23.35	15.12	737.98	20.47	0.55	739.55	1.75	-1.18	739.71	14.82	0.63
742.39	17.94	15.69	741.93	50.48	40.08	741.61	22.11	14.43	740.98	19.72	0.36	742.55	0.59	-1.78	742.72	15.06	1.42
745.40	17.74	14.83	744.93	49.35	38.29	744.61	22.99	14.65	743.98	21.53	1.51	745.55	0.77	-2.27	745.72	15.06	0.76
748.40	17.90	15.13	747.93	50.94	40.03	747.61	22.31	14.12	746.98	20.38	0.50	748.55	1.30	-1.59	748.71	15.24	1.09
751.40	18.37	16.60	750.93	49.35	39.43	750.61	22.39	15.19	749.98	19.54	0.66	751.55	0.96	-0.93	751.71	13.43	0.27
754.40	18.10	15.65	753.93	49.76	39.17	753.61	22.19	14.32	752.98	20.24	0.68	754.55	0.85	-1.72	754.71	14.87	1.04
757.40	18.33	15.73	756.93	50.38	39.64	756.61	23.03	15.01	755.98	20.47	0.76	757.55	0.70	-2.02	757.72	15.24	1.26
760.40	17.08	15.36	759.93	50.84	40.97	759.61	22.63	15.48	758.98	19.06	0.23	760.55	0.55	-1.29	760.71	14.17	1.06
763.40	17.74	15.07	762.93	50.64	39.82	762.61	21.60	13.50	761.98	20.16	0.38	763.55	1.00	-1.80	763.72	15.48	1.42
766.40	17.74	15.17	765.93	49.10	38.38	765.61	21.99	13.99	764.98	20.38	0.70	766.55	0.85	-1.84	766.72	15.10	1.14
769.40	17.74	15.21	768.93	50.33	39.65	768.61	22.79	14.83	767.98	20.47	0.83	769.55	1.30	-1.36	769.71	14.45	0.53
772.40	18.30	16.07	771.93	48.95	38.58	771.61	21.12	13.47	770.98	19.49	0.15	772.55	1.78	-0.57	772.72	14.03	0.42
775.40	17.80	15.76	774.93	49.10	38.92	774.61	21.87	14.41	773.98	19.67	0.52	775.55	1.07	-1.09	775.71	13.99	0.57
778.40	16.69	13.30	777.93	49.61	38.07	777.61	22.99	14.17	776.98	21.53	1.03	778.55	1.22	-2.29	778.71	16.04	1.26
781.40	18.04	15.64	780.93	49.00	38.45	780.61	21.48	13.65	779.98	19.54	0.03	781.55	1.33	-1.20	781.71	14.96	1.17
784.40	16.92	14.38	783.93	49.00	38.31	783.61	21.04	13.07	782.98	19.49	-0.16	784.55	2.35	-0.31	784.71	14.40	0.47
787.40	17.31	14.90	786.93	48.79	38.23	786.61	21.68	13.84	785.98	20.73	1.21	787.55	0.62	-1.91	787.72	14.50	0.70
790.40	18.50	15.97	789.93	48.39	37.71	789.61	21.20	13.24	788.98	20.33	0.69	790.55	1.67	-0.99	790.71	14.22	0.30
793.39	17.97	15.34	792.93	49.35	38.57	792.61	21.64	13.58	791.98	19.45	-0.29	793.55	1.30	-1.45	793.71	15.76	1.74
796.40	17.64	14.62	795.93	48.18	37.01	795.61	21.48	13.03	794.98	21.00	0.87	796.55	1.03	-2.12	796.71	15.66	1.25
799.40	18.00	15.92	798.93	49.05	38.83	798.61	22.07	14.57	797.98	19.94	0.75	799.55	0.18	-2.02	799.71	14.73	1.27
802.40	18.80	16.16	801.93	47.52	36.73	801.61	21.99	13.92	800.98	20.11	0.36	802.55	1.71	-1.06	802.72	14.73	0.70
805.39	17.80	15.01	804.92	47.42	36.49	804.61	21.91	13.70	803.98	21.22	1.32	805.55	1.03	-1.88	805.71	14.73	0.56
808.39	17.54	15.04	807.93	47.68	37.03	807.61	21.40	13.47	806.98	20.33	0.72	808.55	1.07	-1.56	808.71	14.73	0.84
811.39	17.08	14.02	810.92	48.28	37.08	810.61	20.96	12.48	809.98	20.60	0.43	811.55	1.67	-1.51	811.71	15.52	1.08
814.39	18.10	15.11	813.92	48.84	37.71	813.61	21.56	13.15	812.98	20.29	0.19	814.55	1.63	-1.48	814.71	15.66	1.29
817.39	16.62	14.27	816.92	46.92	36.43	816.61	20.45	12.68	815.98	20.29	0.83	817.55	0.55	-1.92	817.72	14.82	1.09
820.40	16.88	14.20	819.93	47.63	36.81	819.61	21.32	13.22	818.98	20.38	0.59	820.55	0.51	-2.29	820.71	15.76	1.70
823.40	17.67	15.18	822.93	46.51	35.88	822.61	21.20	13.29	821.98	20.16	0.56	823.55	0.44	-2.17	823.71	15.48	1.61
826.39	16.75	14.98	825.92	46.41	36.49	825.61	21.20	14.00	824.98	19.54	0.66	826.55	0.03	-1.86	826.71	14.36	1.20
829.39	16.92	14.26	828.93	46.46	35.66	828.61	20.17	12.09	827.98	19.80	0.03	829.55	0.89	-1.89	829.71	15.90	1.86
832.39	18.07	15.85	831.93	46.36	36.00	831.61	21.95	14.31	830.98	20.07	0.74	832.55	0.33	-2.01	832.71	14.87	1.27
835.40	17.21	14.75	834.93	47.07	36.46	834.61	21.68	13.79	833.98	22.06	2.49	835.55	0.70	-1.89	835.71	13.25	-0.60
838.40	16.36	14.28	837.93	45.46	35.23	837.61	20.65	13.14	836.98	19.67	0.48	838.55	-0.01	-2.21	838.71	15.20	1.73
841.40	17.08	14.41	840.93	47.42	36.60	840.61	20.73	12.63	839.98	20.02	0.24	841.55	1.56	-1.24	841.71	15.06	1.00
844.40	16.98	14.35	843.93	45.96	35.19	843.62	20.73	12.68	842.98	20.86	1.12	844.56	1.00	-1.75	844.72	14.64	0.63
847.40	17.57	14.81	846.93	45.46	34.56	846.61	20.88	12.70	845.98	21.13	1.26	847.55	1.22	-1.66	847.72	14.54	0.40
850.40	17.71	14.99	849.93	45.11	34.24	849.61	20.80	12.65	848.98	20.07	0.24	850.55	1.48	-1.37	850.71	15.24	1.13
853.39	16.82	13.76	852.93	44.86	33.65	852.61	21.16	12.67	851.98	20.29	0.12	853.55	1.71	-1.47	853.71	15.80	1.35
856.39	17.44	14.52	855.93	45.21	34.15	855.61	20.65	12.31	854.98	20.86	0.83	856.55	0.89	-2.15	856.71	15.62	1.32
859.39	17.38	14.74	858.93	45.71	34.92	858.61	21.04	12.97	857.98	20.95	1.20	859.55	0.40	-2.37	859.71	15.20	1.17
862.40	17.28	14.53	861.93	43.06	32.16	861.61	21.40	13.22	860.98	20.20	0.34	862.55	1.30	-1.58	862.72	15.38	1.24
865.40	17.01	14.47	864.93	44.91	34.22	864.62	21.16	13.19	863.98	20.60	0.95	865.55	0.36	-2.31	865.72	15.29	1.36
868.40	17.01	14.66	867.93	44.46	33.96	867.61	21.24	13.46	866.98	20.73	1.27	868.55	0.77	-1.70	868.71	14.17	0.43
871.40	16.29	13.27	870.93	42.22	31.05	870.61	22.03	13.58	869.98	21.49	1.36	871.55	1.00	-2.15	871.71	15.20	0.79
874.40	16.46	13.49	873.93	43.56	32.45	873.61	20.45	12.06	872.98	20.16	0.08	874.55	1.56	-1.53	874.71	15.80	1.45
877.39	18.10	14.70	876.93	44.86	33.31	876.61	22.15	13.32	875.98	21.13	0.62	877.55	1.33	-2.19	877.74	16.36	1.57
880.39	17.67	14.95	879.93	44.16	33.30	879.61	20.61	12.47	878.98	21.00	1.17	880.55	1.37	-1.47	880.71	14.40	0.30
883.40	18.27	15.69	882.93	43.11	32.38	882.61	21.32	13.31	881.98	20.42	0.73	883.55	0.89	-1.82	883.71	15.06	1.09
886.40	17.11	13.92	885.93	42.32	30.99	885.61	20.57	11.96	884.98	19.80	-0.50	886.55	2.16	-1.15	886.71	16.22	1.65
889.40	17.51	14.72	888.93	42.02	31.08	888.61	21.32	13.10	887.98	21.57	1.67	889.55	-0.34	-3.25	889.71	15.76	1.58
892.39	16.36	14.06	891.93	41.97	31.52	891.61	21.52	13.79	890.98	21.09	1.68	892.55	0.07	-2.35	892.72	14.36	0.67
895.39	15.93	12.69	894.93	42.96	31.58	894.61	20.61	11.95	893.98	21.53	1.18	895.55	1.37	-1.99	895.71	15.43	0.81
898.39	16.78	14.38	897.93	42.32	31.77	897.61	19.94	12.11	896.98	19.36	-0.15	898.55	1.26	-1.26	898.71	15.20	1.41
901.39	17.28	14.90	900.92	42.71	32.18	900.61	20.21	12.40	899.98	20.07	0.58	901.55	0.59	-1.91	901.71	15.10	1.33
904.39	17.15	14.16	903.93	43.41	32.27	903.61	19.82	11.40	902.98	20.73	0.63	904.55	1.30	-1.82	904.71	15.57	1.19
907.39	17.67	14.84	906.92	40.89	29.91	906.61	20.33	12.07	905.98	20.29	0.35	907.55	1.30	-1.65	907.71	15.52	1.30
910.39	16.65	13.75	909.92	40.99	29.94	909.61	20.17	11.84	908.98	21.57	1.56	910.55	0.55	-2.47	910.71	15.20	0.91
913.40	16.92	13.92	912.93	41.53	30.39	912.61	20.29	11.87	911.98	20.47	0.36	913.55	1.48	-1.64	913.71	15.66	1.28
916.39	17.28	14.42	915.92	41.53	30.52	915.61	19.66	11.37	914.98	20.24	0.27	916.55	1.45	-1.54	916.71	15.52	1.27
919.39	16.49	13.50	918.92	40.25	29.12	918.61	19.74	11.33	917.98	19.85	-0.25	919.55	1.22	-1.89	919.71	16.51	2.14
922.39	16.92	13.99	921.93	42.22	31.15	921.61	19.62	11.27	920.98	19.98	-0.06	922.55	2.08	-0.97	922.72	15.34	1.03
925.40	16.98	14.32	924.93	39.91	29.10	924.61	21.64	13.55	923.98	21.00	1.23	925.55	1.52	-1.26	925.71	14.08	0.03
928.40	16.92	13.73	927.93	39.66	28.32	927.61	20.25	11.63	926.98	20.73	0.43	928.55	2.08	-1.23	928.71	15.38	0.80
931.40	17.38	14.12	930.93	40.40	29.00	930.61	20.65	11.97	929.98	20.47	0.10	931.55	1.60	-1.78	931.71	16.32	1.68
934.39	16.72	13.62	933.93	40.15	28.91	933.61	20.77	12.25	932.98	20.95	0.74	934.55	1.30	-1.92	934.71	15.66	1.18
937.40	16.19	13.43	936.93	40.55	29.65	936.61	19.47	11.29	935.98	21.09	1.22	937.55	0.74	-2.14	937.72	15.06	0.92
940.40	17.34	13.69	939.93	40.89	29.10	939.61	19.35	10.28	938.98	21.93	1.17	940.55	2.01	-1.76	940.71	15.62	0.59
943.40	16.56	13.79	942.93	40.25	29.34	942.61	20.69	12.50	941.98	20.91	1.03	943.55	0.77	-2.12	943.71	15.24	1.09
946.40	16.98	13.37	945.93	37.82	26.06	945.61	20.57	11.53	944.98	20.95	0.23	946.55	2.05	-1.69	946.71	16.46	1.46
949.39	16.72	13.32	948.93	39.18	27.63	948.61	20.33	11.50	947.98	20.82	0.31	949.55	2.35	-1.18	949.71	15.66	0.87
952.40	17.47	14.47	951.93	39.81	28.67	951.61	21.24	12.82	950.98	20.20	0.09	952.55	1.75	-1.37	952.72	15.66	1.28
955.40	17.34	14.65	954.93	40.01	29.18	954.61	20.17	12.06	953.98	20.16	0.36	955.55	1.37	-1.44	955.71	15.15	1.08
958.40	18.00	15.22	957.93	38.11	27.19	957.61	19.23	11.03	956.98	20.64	0.75	958.55	1.07	-1.83	958.71	15.24	1.08
961.40	17.74	14.86	960.93	39.47	28.44	960.61	20.21	11.90	959.98	21.13	1.14	961.55	0.47	-2.53	961.71	15.66	1.39
964.40	16.75	14.07	963.93	38.79	27.96	963.61	19.39	11.28	962.98	19.89	0.10	964.55	1.48	-1.32	964.71	15.29	1.22
967.40	16.95	13.08	966.93	38.20	26.18	966.61	20.57	11.27	965.98	21.66	0.68	967.55	2.12	-1.88	967.74	16.46	1.20
970.40	16.65	13.18	969.93	38.20	26.58	969.62	21.04	12.14	968.98	21.62	1.04	970.56	1.93	-1.66	970.72	15.48	0.62
973.40	17.71	13.57	972.93	39.18	26.89	972.62	20.25	10.68	971.98	22.91	1.66	973.55	2.65	-1.61	973.72	15.48	-0.05
976.40	16.65	13.84	975.93	38.30	27.35	975.61	20.09	11.86	974.98	19.94	0.02	976.55	1.67	-1.26	976.71	15.43	1.24
979.39	17.24	13.62	978.92	38.01	26.25	978.61	20.33	11.29	977.98	21.22	0.49	979.55	1.60	-2.14	979.71	16.65	1.65
982.39	17.51	14.06	981.93	37.57	25.98	981.61	19.39	10.52	980.98	22.06	1.50	982.55	0.77	-2.80	982.72	16.13	1.30
985.39	16.98	13.69	984.93	38.64	27.20	984.61	20.17	11.45	983.98	20.91	0.51	985.55	1.45	-1.96	985.71	16.13	1.45
988.39	17.44	14.63	987.93	39.03	28.07	987.61	19.90	11.66	986.98	19.72	-0.20	988.55	2.42	-0.52	988.71	14.92	0.72
991.40	16.59	13.66	990.93	38.98	27.91	990.61	19.31	10.96	989.98	20.91	0.87	991.55	0.92	-2.13	991.71	15.57	1.26
994.39	18.37	15.43	993.92	38.25	27.17	993.61	20.37	12.01	992.98	20.69	0.64	994.55	0.89	-2.17	994.71	15.85	1.53
997.39	16.75	13.02	996.92	37.67	25.79	996.61	19.50	10.34	995.98	22.47	1.63	997.55	1.63	-2.22	997.72	15.71	0.59
1000.39	18.04	14.49	999.93	38.69	27.00	999.61	20.37	11.40	998.98	21.84	1.18	1000.55	1.71	-1.96	1000.71	15.71	0.78
1003.39	17.11	14.54	1002.93	36.32	25.60	1002.61	20.21	12.21	1001.98	19.54	-0.14	1003.55	1.60	-1.10	1003.71	15.20	1.24
1006.39	17.38	14.12	1005.93	37.53	26.12	1005.61	19.86	11.17	1004.98	19.98	-0.39	1006.55	1.45	-1.94	1006.71	16.98	2.33
1009.40	16.95	13.35	1008.93	36.32	24.57	1008.61	20.53	11.50	1007.98	20.95	0.24	1009.55	2.01	-1.71	1009.71	16.46	1.47
1012.40	17.34	13.73	1011.93	36.99	25.23	1011.61	20.45	11.41	1010.98	20.78	0.06	1012.55	2.31	-1.42	1012.74	16.36	1.36
1015.39	17.28	13.89	1014.93	37.33	25.79	1014.61	19.54	10.72	1013.98	19.98	-0.52	1015.55	2.12	-1.39	1015.71	16.69	1.91
1018.39	17.87	14.90	1017.92	37.82	26.70	1017.61	19.66	11.26	1016.98	20.95	0.87	1018.55	1.15	-1.94	1018.71	15.43	1.07
1021.40	17.51	13.58	1020.93	37.77	25.69	1020.61	20.13	10.77	1019.98	21.00	-0.04	1021.55	2.54	-1.52	1021.71	16.88	1.56
1024.40	17.38	14.04	1023.93	35.65	24.17	1023.61	20.53	11.77	1022.98	21.00	0.55	1024.55	1.78	-1.68	1024.71	15.85	1.13
1027.40	18.00	13.66	1026.93	36.75	24.26	1026.62	20.13	10.36	1025.98	21.71	0.26	1027.55	3.52	-0.94	1027.74	16.41	0.68
1030.39	16.98	13.74	1029.93	36.22	24.83	1029.61	20.37	11.70	1028.98	20.91	0.56	1030.55	2.01	-1.36	1030.71	15.43	0.80
1033.40	17.08	13.30	1032.93	36.95	25.02	1032.61	19.74	10.53	1031.98	20.11	-0.78	1033.55	3.03	-0.88	1033.71	16.83	1.66
1036.40	16.00	12.72	1035.93	37.72	26.29	1035.61	20.69	11.98	1034.98	20.91	0.52	1036.55	1.52	-1.89	1036.71	16.04	1.37
1039.40	17.18	13.06	1038.93	34.55	22.28	1038.61	19.58	10.03	1037.98	22.24	1.01	1039.55	1.63	-2.62	1039.71	17.12	1.61
1042.40	17.08	13.65	1041.93	36.46	24.88	1041.62	21.16	12.30	1040.98	20.60	0.06	1042.55	1.48	-2.07	1042.74	16.83	2.01
1045.40	17.38	13.75	1044.93	36.56	24.79	1044.61	19.90	10.85	1043.98	21.22	0.48	1045.55	1.63	-2.12	1045.71	16.65	1.64
1048.40	16.62	13.86	1047.93	37.28	26.38	1047.61	20.65	12.47	1046.98	20.60	0.73	1048.55	1.33	-1.55	1048.72	14.96	0.82
1051.40	16.78	12.56	1050.93	35.84	23.47	1050.61	19.58	9.93	1049.98	22.20	0.87	1051.55	3.29	-1.06	1051.71	15.80	0.19
1054.40	17.61	13.71	1053.93	35.36	23.31	1053.62	19.94	10.61	1052.98	20.51	-0.50	1054.55	3.59	-0.43	1054.72	16.22	0.93
1057.40	16.98	12.84	1056.93	34.74	22.45	1056.62	20.29	10.72	1055.98	21.04	-0.21	1057.55	2.80	-1.47	1057.74	17.21	1.68
1060.40	17.67	14.18	1059.93	36.42	24.78	1059.62	21.08	12.16	1058.98	21.57	0.97	1060.55	2.05	-1.57	1060.72	15.48	0.60
1063.40	17.80	14.45	1062.93	35.31	23.81	1062.62	20.69	11.91	1061.98	21.13	0.67	1063.55	1.60	-1.87	1063.72	15.94	1.20
1066.40	17.80	13.85	1065.93	35.65	23.55	1065.61	20.17	10.79	1064.98	20.73	-0.33	1066.55	2.72	-1.35	1066.71	17.02	1.68
1069.39	16.98	14.03	1068.93	35.36	24.26	1068.61	19.54	11.16	1067.98	20.42	0.36	1069.55	2.24	-0.84	1069.71	14.82	0.48
1072.40	16.36	12.55	1071.93	35.65	23.69	1071.61	20.53	11.29	1070.98	20.91	-0.01	1072.55	2.35	-1.58	1072.74	16.79	1.59
1075.40	16.19	12.70	1074.93	35.74	24.11	1074.61	19.82	10.91	1073.98	20.82	0.22	1075.55	1.33	-2.28	1075.72	16.93	2.06
1078.40	17.54	13.81	1077.93	35.60	23.72	1077.61	19.35	10.19	1076.98	21.80	0.96	1078.55	1.97	-1.88	1078.71	16.04	0.92
1081.40	18.43	14.53	1080.93	34.31	22.26	1080.61	20.13	10.80	1079.98	20.95	-0.06	1081.55	2.50	-1.53	1081.71	16.88	1.59
1084.39	17.84	14.21	1083.92	35.12	23.34	1083.61	21.24	12.18	1082.98	19.94	-0.80	1084.55	3.03	-0.73	1084.71	16.55	1.53
1087.39	17.44	13.79	1086.93	35.46	23.66	1086.61	19.50	10.42	1085.98	21.71	0.95	1087.55	1.78	-1.99	1087.72	16.08	1.04
1090.39	17.11	13.20	1089.92	34.83	22.77	1089.61	19.66	10.32	1088.98	20.51	-0.51	1090.55	2.31	-1.73	1090.71	17.54	2.24
1093.40	16.92	13.07	1092.93	35.70	23.70	1092.61	18.53	9.25	1091.98	21.75	0.79	1093.55	2.01	-1.96	1093.71	16.41	1.17
1096.40	16.65	12.80	1095.93	35.31	23.31	1095.62	18.53	9.25	1094.98	20.55	-0.41	1096.56	2.27	-1.70	1096.72	17.35	2.11
1099.40	17.64	13.87	1098.93	34.60	22.69	1098.61	20.25	11.06	1097.98	21.00	0.12	1099.55	2.84	-1.05	1099.71	16.08	0.93
1102.40	17.51	14.26	1101.93	34.83	23.43	1101.61	20.25	11.57	1100.98	20.78	0.42	1102.56	2.16	-1.21	1102.75	15.43	0.79
1105.39	17.41	13.21	1104.92	34.64	22.29	1104.61	20.06	10.43	1103.98	22.02	0.71	1105.55	2.27	-2.05	1105.71	16.93	1.34
1108.40	17.74	14.51	1107.93	34.98	23.61	1107.61	20.33	11.68	1106.98	21.80	1.46	1108.55	0.51	-2.84	1108.71	15.99	1.38
1111.39	18.27	13.74	1110.93	34.07	21.39	1110.61	20.17	10.21	1109.98	21.80	0.16	1111.55	3.48	-1.17	1111.71	16.93	1.01
1114.40	17.80	13.41	1113.93	34.79	22.26	1113.61	19.90	10.09	1112.98	21.22	-0.28	1114.55	3.82	-0.69	1114.71	16.74	0.97
1117.40	17.54	13.67	1116.93	34.41	22.39	1116.61	20.06	10.76	1115.98	20.69	-0.29	1117.56	3.14	-0.86	1117.74	16.41	1.15
1120.40	17.24	13.13	1119.93	33.64	21.39	1119.61	21.28	11.75	1118.98	20.82	-0.40	1120.55	3.14	-1.09	1120.71	16.98	1.49
1123.40	18.17	13.59	1122.93	34.50	21.78	1122.62	20.29	10.29	1121.98	22.60	0.91	1123.55	3.06	-1.64	1123.72	16.69	0.73
1126.40	17.80	13.83	1125.93	33.93	21.81	1125.62	20.33	10.93	1124.98	20.95	-0.13	1126.55	2.46	-1.63	1126.72	17.12	1.76
1129.40	16.98	13.04	1128.93	33.79	21.71	1128.61	20.49	11.13	1127.98	20.73	-0.32	1129.56	2.72	-1.34	1129.72	16.98	1.66
1132.40	17.28	13.63	1131.93	33.69	21.89	1131.61	20.73	11.65	1130.98	20.47	-0.29	1132.55	2.65	-1.13	1132.74	16.46	1.42
1135.40	17.71	13.40	1134.93	33.88	21.43	1134.62	19.31	9.58	1133.98	22.11	0.69	1135.56	2.12	-2.31	1135.72	17.31	1.62
1138.40	16.72	12.91	1137.93	35.03	23.07	1137.61	19.70	10.46	1136.98	21.44	0.52	1138.56	2.16	-1.78	1138.72	16.46	1.26
1141.40	16.92	12.36	1140.93	33.31	20.60	1140.61	19.70	9.71	1139.98	21.57	-0.10	1141.56	2.76	-1.92	1141.72	17.97	2.02
1144.40	16.75	12.50	1143.93	32.93	20.53	1143.62	21.08	11.40	1142.98	21.13	-0.23	1144.55	3.18	-1.20	1144.72	17.07	1.43
1147.40	18.10	13.78	1146.93	33.69	21.22	1146.62	18.84	9.09	1145.98	21.66	0.23	1147.56	2.99	-1.45	1147.74	16.93	1.22
1150.40	16.62	11.98	1149.93	33.88	21.09	1149.61	20.06	9.99	1148.98	22.02	0.27	1150.55	2.80	-1.97	1150.71	17.73	1.70
1153.40	17.21	12.90	1152.93	32.41	19.95	1152.61	20.53	10.79	1151.98	21.71	0.29	1153.55	3.10	-1.33	1153.71	16.74	1.04
1156.40	17.28	13.71	1155.93	33.60	21.88	1155.61	20.02	11.02	1154.98	21.09	0.41	1156.55	2.20	-1.49	1156.71	16.04	1.08
1159.40	17.28	12.96	1158.93	34.21	21.74	1158.62	19.11	9.36	1157.98	21.84	0.41	1159.56	2.35	-2.10	1159.72	17.40	1.69
1162.40	18.00	14.33	1161.93	33.79	21.97	1161.61	20.17	11.07	1160.98	20.91	0.13	1162.55	1.71	-2.09	1162.74	17.02	1.96
1165.40	17.80	13.22	1164.93	33.26	20.53	1164.61	20.25	10.24	1163.98	21.44	-0.25	1165.55	3.10	-1.60	1165.71	17.82	1.85
1168.40	17.67	13.67	1167.93	32.51	20.37	1167.61	19.94	10.52	1166.98	21.17	0.06	1168.55	2.84	-1.28	1168.72	16.60	1.22
1171.40	17.18	12.83	1170.93	33.36	20.87	1170.61	19.31	9.54	1169.98	22.65	1.19	1171.55	2.27	-2.20	1171.71	16.74	1.01
1174.40	18.10	13.35	1173.93	33.12	20.23	1173.62	20.61	10.44	1172.98	21.80	-0.06	1174.55	4.13	-0.74	1174.72	16.93	0.80
1177.40	17.94	13.16	1176.93	32.84	19.92	1176.62	19.39	9.19	1175.98	21.53	-0.36	1177.55	3.41	-1.49	1177.74	18.01	1.85
1180.40	17.64	13.18	1179.93	33.55	20.94	1179.61	19.86	9.97	1178.98	21.66	0.09	1180.55	3.18	-1.40	1180.72	17.16	1.31
1183.40	16.72	12.35	1182.93	33.50	20.98	1182.61	20.65	10.85	1181.98	21.84	0.36	1183.56	2.69	-1.81	1183.72	17.21	1.45
1186.40	17.38	12.64	1185.93	33.03	20.14	1185.61	19.82	9.65	1184.98	23.00	1.15	1186.55	3.29	-1.57	1186.71	16.55	0.42
1189.40	17.44	12.99	1188.93	32.55	19.96	1188.61	21.16	11.29	1187.98	22.29	0.73	1189.55	2.27	-2.30	1189.71	17.40	1.57
1192.40	16.33	12.38	1191.93	32.60	20.50	1191.61	20.49	11.11	1190.98	21.09	0.03	1192.55	2.50	-1.57	1192.74	16.88	1.54
1195.40	16.95	12.33	1194.93	31.66	18.90	1194.61	19.47	9.43	1193.98	21.98	0.25	1195.55	3.33	-1.41	1195.71	17.16	1.16
1198.40	16.92	11.71	1197.93	31.94	18.58	1197.62	19.66	9.02	1196.98	22.24	-0.08	1198.55	4.05	-1.29	1198.72	17.97	1.37
1201.40	17.15	12.79	1200.93	34.12	21.62	1200.62	20.69	10.91	1199.98	21.22	-0.25	1201.55	3.82	-0.66	1201.72	16.65	0.91
1204.40	18.17	13.58	1203.93	32.51	19.77	1203.61	19.94	9.92	1202.98	22.29	0.59	1204.55	3.56	-1.16	1204.72	16.55	0.57
1207.40	17.05	12.50	1206.93	32.13	19.43	1206.61	19.86	9.88	1205.98	22.02	0.36	1207.55	2.99	-1.68	1207.74	17.26	1.32
1210.40	17.77	13.02	1209.93	32.60	19.71	1209.62	20.73	10.56	1208.98	21.62	-0.24	1210.56	3.18	-1.69	1210.72	18.06	1.93
1213.40	17.24	13.53	1212.93	31.14	19.28	1212.61	20.25	11.11	1211.98	20.38	-0.44	1213.55	3.10	-0.73	1213.71	16.27	1.17
1216.40	17.87	13.63	1215.93	32.65	20.26	1215.61	19.74	10.07	1214.98	20.07	-1.28	1216.55	3.59	-0.77	1216.71	17.68	2.05
1219.40	18.13	13.72	1218.93	31.71	19.15	1218.61	19.66	9.82	1217.98	21.44	-0.08	1219.55	3.29	-1.24	1219.71	17.12	1.32
1222.39	17.08	12.96	1221.93	32.70	20.43	1221.61	19.11	9.56	1220.98	22.15	0.92	1222.55	1.90	-2.34	1222.72	16.93	1.42
