# Supplementary material for: Noise-precision tradeoff in predicting combinations of mutations and drugs
Source: PLoS Comput Biol. 2019 May 22;15(5):e1006956. doi: 10.1371/journal.pcbi.1006956 (PMC6548401; doi:10.1371/journal.pcbi.1006956)
Supplement: S1 Data — A zip file containing all datasets used in this paper. (ZIP) [file pcbi.1006956.s002.zip › calcium/calcium_double_RAW264.7/2MA_500_uM_LPA_2.5_uM_RW_ECC040113F.txt]

Tab-delimted data for ligand pair 2-Methyl-thio-ATP / Lysophosphatidic acid
Celltype = RAW 264.7
ExperimentID = ECC040113F
t in seconds, Ca++ concentrations in nM
Adj Ca++ is the change in Ca++ concentration due to ligand

ECC040113F10	2MA 500 uM	LPA 2.5 uM	sim
ECC040113F05	2MA 500 uM	LPA 2.5 uM	lig1_then_lig2
ECC040113F07	LPA 2.5 uM	2MA 500 uM	lig2_then_lig1
ECC040113F01	HBSS-BSA n/a 	HBSS-BSA n/a 	con
ECC040113F11	HBSS-BSA n/a 	HBSS-BSA n/a 	con
ECC040113F12	HBSS-BSA n/a 	HBSS-BSA n/a 	con

t(ECC040113F10)	Ca++(ECC040113F10)	Adj Ca++(ECC040113F10)	t(ECC040113F05)	Ca++(ECC040113F05)	Adj Ca++(ECC040113F05)	t(ECC040113F07)	Ca++(ECC040113F07)	Adj Ca++(ECC040113F07)	t(ECC040113F01)	Ca++(ECC040113F01)	Adj Ca++(ECC040113F01)	t(ECC040113F11)	Ca++(ECC040113F11)	Adj Ca++(ECC040113F11)	t(ECC040113F12)	Ca++(ECC040113F12)	Adj Ca++(ECC040113F12)
-195.59	19.43	-1.02	-196.37	23.61	-1.79	-196.05	17.16	-1.86	-197.00	44.02	0.44	-195.42	8.26	-1.12	-195.27	37.69	0.68
-192.64	17.51	-3.10	-193.43	23.88	-1.68	-193.11	17.16	-2.02	-194.06	45.94	2.20	-192.49	7.50	-2.04	-192.33	37.01	-0.16
-189.64	18.00	-0.84	-190.42	23.21	-0.59	-190.11	17.13	-0.29	-191.06	43.01	1.04	-189.49	7.05	-0.72	-189.33	35.09	-0.32
-186.64	17.55	-1.39	-187.42	21.67	-2.22	-187.11	16.91	-0.60	-188.06	42.25	0.18	-186.49	7.12	-0.75	-186.32	36.07	0.57
-183.64	17.46	-0.93	-184.42	21.72	-1.62	-184.11	16.58	-0.38	-185.06	42.17	0.65	-183.49	6.76	-0.56	-183.33	34.86	-0.09
-180.63	17.38	-0.61	-181.41	21.48	-1.47	-181.10	16.56	-0.01	-182.06	41.61	0.49	-180.48	6.67	-0.26	-180.31	34.33	-0.23
-177.64	17.17	-0.36	-178.43	21.37	-1.12	-178.11	16.01	-0.10	-179.06	41.13	0.47	-177.49	6.24	-0.22	-177.33	33.85	-0.25
-174.64	17.85	0.71	-175.43	20.99	-1.11	-175.11	16.47	0.75	-176.06	41.00	0.73	-174.49	5.96	-0.12	-174.33	33.10	-0.61
-171.64	16.88	-0.45	-172.42	20.75	-1.54	-172.11	15.98	0.07	-173.06	42.45	1.99	-171.48	5.96	-0.30	-171.32	32.21	-1.69
-168.64	17.15	0.50	-169.42	20.94	-0.67	-169.11	16.54	1.31	-170.06	40.14	0.36	-168.48	6.35	0.77	-168.32	32.09	-1.13
-165.63	17.60	1.19	-166.41	20.58	-0.79	-166.10	15.32	0.33	-167.06	39.89	0.35	-165.48	5.64	0.29	-165.31	32.34	-0.64
-162.64	16.99	0.66	-163.42	20.69	-0.60	-163.11	16.05	1.14	-164.06	39.44	-0.02	-162.48	6.18	0.91	-162.32	32.01	-0.89
-159.64	16.70	0.43	-160.42	19.47	-1.75	-160.11	15.94	1.10	-161.06	40.50	1.10	-159.48	5.92	0.72	-159.32	31.01	-1.82
-156.64	17.71	1.19	-157.42	20.32	-1.16	-157.11	15.69	0.59	-158.06	40.25	0.60	-156.48	5.82	0.37	-156.32	32.12	-0.97
-153.64	17.11	1.20	-154.43	19.96	-0.90	-154.11	16.01	1.53	-155.06	39.14	0.10	-153.48	5.70	0.86	-153.32	31.51	-0.96
-150.63	16.27	0.61	-151.41	20.02	-0.60	-151.10	15.98	1.74	-152.06	39.22	0.43	-150.47	5.46	0.87	-150.31	30.93	-1.30
-147.64	16.90	1.08	-148.43	20.70	-0.07	-148.11	15.69	1.30	-149.06	39.69	0.74	-147.49	5.65	0.90	-147.33	30.74	-1.64
-144.64	16.66	0.35	-145.42	20.44	-0.83	-145.11	16.10	1.21	-146.06	40.11	0.67	-144.48	5.96	0.72	-144.32	31.49	-1.39
-141.64	16.66	0.52	-142.42	19.90	-1.19	-142.11	16.16	1.45	-143.06	40.02	0.75	-141.48	5.51	0.44	-141.32	31.51	-1.19
-138.64	16.93	0.39	-139.42	20.44	-1.05	-139.11	15.74	0.63	-140.06	39.36	-0.31	-138.48	6.01	0.54	-138.32	32.87	-0.23
-135.63	17.10	0.93	-136.41	20.04	-1.09	-136.10	15.27	0.52	-137.06	39.47	0.17	-135.47	5.64	0.53	-135.31	32.04	-0.70
-132.64	17.06	0.57	-133.42	20.63	-0.82	-133.11	15.89	0.82	-134.06	40.58	0.96	-132.48	5.07	-0.36	-132.32	32.46	-0.60
-129.64	16.20	0.03	-130.42	20.96	-0.17	-130.11	15.61	0.86	-131.06	38.98	-0.32	-129.48	5.15	0.05	-129.32	33.01	0.27
-126.64	17.51	0.57	-127.42	20.36	-1.53	-127.11	15.92	0.41	-128.06	39.91	-0.16	-126.48	5.62	-0.25	-126.32	33.91	0.41
-123.64	16.61	0.13	-124.42	21.05	-0.39	-124.11	15.20	0.14	-125.06	40.33	0.72	-123.49	5.31	-0.10	-123.33	32.43	-0.62
-120.63	16.05	0.09	-121.41	20.15	-0.77	-121.10	16.21	1.67	-122.06	39.50	0.41	-120.47	5.28	0.39	-120.31	31.73	-0.80
-117.64	16.47	0.01	-118.42	20.42	-0.99	-118.11	16.34	1.31	-119.06	39.89	0.30	-117.48	5.04	-0.35	-117.32	33.07	0.05
-114.64	16.59	0.65	-115.42	20.77	-0.12	-115.11	15.41	0.90	-116.06	38.87	-0.20	-114.48	5.39	0.52	-114.32	32.18	-0.32
-111.64	16.83	0.61	-112.42	20.20	-0.97	-112.11	15.78	0.99	-113.06	39.20	-0.15	-111.48	5.35	0.20	-111.32	32.73	-0.05
-108.64	16.88	0.22	-109.43	20.82	-0.80	-109.11	15.56	0.32	-110.06	40.38	0.59	-108.48	5.31	-0.29	-108.32	32.93	-0.30
-105.63	16.65	0.53	-106.41	20.99	-0.09	-106.10	15.78	1.08	-107.06	39.56	0.31	-105.47	5.56	0.51	-105.31	31.87	-0.82
-102.64	16.39	0.10	-103.42	21.37	0.12	-103.11	16.14	1.27	-104.06	39.89	0.47	-102.49	5.01	-0.21	-102.33	32.60	-0.26
-99.64	16.90	0.81	-100.42	20.48	-0.57	-100.11	15.65	0.98	-101.06	39.89	0.67	-99.49	4.70	-0.33	-99.33	32.32	-0.34
-96.64	16.65	0.44	-97.42	20.85	-0.31	-97.11	15.25	0.47	-98.06	39.25	-0.09	-96.48	5.57	0.43	-96.32	32.43	-0.34
-93.64	16.86	0.41	-94.43	20.82	-0.58	-94.11	15.09	0.07	-95.06	39.20	-0.38	-93.49	5.92	0.54	-93.33	32.85	-0.16
-90.63	16.92	-0.11	-91.41	21.20	-0.78	-91.10	15.25	-0.35	-92.06	40.55	0.39	-90.48	5.95	-0.01	-90.31	33.21	-0.38
-87.64	16.50	-0.52	-88.43	21.04	-0.94	-88.11	15.25	-0.35	-89.06	40.11	-0.04	-87.48	5.81	-0.14	-87.32	33.77	0.18
-84.64	16.90	-0.40	-85.43	21.50	-0.75	-85.11	15.00	-0.87	-86.06	40.16	-0.27	-84.49	5.95	-0.28	-84.33	34.41	0.55
-81.64	16.92	0.35	-82.42	20.97	-0.56	-82.11	15.67	0.52	-83.06	39.69	-0.01	-81.49	5.79	0.28	-81.33	32.87	-0.27
-78.64	16.79	-0.39	-79.42	21.82	-0.32	-79.11	16.29	0.53	-80.06	41.00	0.69	-78.49	5.82	-0.29	-78.32	33.35	-0.40
-75.63	16.59	0.04	-76.41	21.71	0.20	-76.10	15.18	0.05	-77.06	40.08	0.40	-75.47	6.12	0.63	-75.31	32.09	-1.03
-72.64	16.75	-0.52	-73.42	21.29	-0.94	-73.11	15.47	-0.38	-74.06	39.64	-0.76	-72.49	6.34	0.13	-72.32	34.47	0.63
-69.64	17.08	0.34	-70.42	21.64	-0.06	-70.11	15.90	0.58	-71.06	39.94	0.07	-69.49	5.68	0.00	-69.33	33.24	-0.07
-66.64	17.06	0.04	-67.43	21.72	-0.26	-67.11	15.40	-0.20	-68.06	41.19	1.04	-66.49	5.49	-0.46	-66.33	33.01	-0.58
-63.64	16.81	-0.36	-64.42	21.66	-0.46	-64.11	15.50	-0.24	-65.06	41.25	0.95	-63.48	5.45	-0.65	-63.32	33.43	-0.30
-60.63	17.19	0.71	-61.41	21.85	0.42	-61.10	15.67	0.62	-62.06	38.92	-0.69	-60.48	5.60	0.19	-60.31	33.54	0.50
-57.64	17.19	0.08	-58.42	21.47	-0.60	-58.11	15.76	0.07	-59.06	40.52	0.28	-57.48	5.99	-0.06	-57.32	33.46	-0.22
-54.64	17.37	0.19	-55.42	21.39	-0.74	-55.11	16.25	0.50	-56.06	40.22	-0.09	-54.49	6.09	-0.02	-54.32	33.85	0.11
-51.64	17.06	0.18	-52.42	21.91	0.07	-52.11	16.09	0.63	-53.06	39.53	-0.48	-51.48	5.79	-0.03	-51.33	33.96	0.51
-48.64	16.95	0.02	-49.42	21.88	-0.00	-49.11	15.72	0.22	-50.06	39.91	-0.15	-48.49	6.21	0.35	-48.32	33.29	-0.20
-45.63	16.39	-0.63	-46.41	21.63	-0.35	-46.10	15.81	0.21	-47.06	39.44	-0.71	-45.47	5.85	-0.11	-45.31	34.41	0.82
-42.64	17.74	0.46	-43.42	22.14	-0.10	-43.11	15.41	-0.45	-44.06	40.75	0.34	-42.49	5.96	-0.26	-42.32	33.77	-0.08
-39.64	17.65	0.43	-40.42	22.26	0.08	-40.11	16.14	0.34	-41.06	40.58	0.23	-39.49	6.23	0.07	-39.33	33.49	-0.30
-36.64	17.49	0.36	-37.42	22.74	0.66	-37.11	16.30	0.60	-38.06	40.63	0.37	-36.48	6.14	0.08	-36.32	33.24	-0.45
-33.64	17.71	0.65	-34.42	22.09	0.07	-34.11	15.87	0.23	-35.06	40.19	-0.00	-33.48	6.59	0.59	-33.33	33.04	-0.59
-30.63	17.20	0.17	-31.41	22.18	0.20	-31.10	16.47	0.87	-32.06	39.64	-0.52	-30.48	5.85	-0.11	-30.31	34.22	0.63
-27.64	16.86	-1.09	-28.43	22.52	-0.38	-28.11	16.16	-0.36	-29.06	41.89	0.81	-27.49	6.84	-0.04	-27.33	33.74	-0.77
-24.65	17.71	0.05	-25.43	22.36	-0.26	-25.11	15.30	-0.94	-26.06	40.16	-0.63	-24.49	7.08	0.48	-24.33	34.38	0.15
-21.64	17.85	0.32	-22.43	22.57	0.08	-22.11	16.40	0.29	-23.06	40.38	-0.28	-21.49	5.98	-0.48	-21.33	34.86	0.76
-18.64	17.46	-0.54	-19.43	23.15	0.19	-19.11	15.78	-0.80	-20.06	41.27	0.14	-18.49	6.56	-0.38	-18.33	34.81	0.24
5.41	20.11	-2.57	4.63	68.11	40.48	4.94	73.28	52.03	4.00	45.23	-0.58	5.57	9.48	-2.13	5.72	41.95	2.71
8.35	57.42	37.23	7.57	63.57	38.42	7.88	122.69	103.92	6.93	39.53	-3.79	8.50	8.42	-0.71	8.67	41.26	4.50
11.35	198.61	179.13	10.57	49.12	24.68	10.88	195.32	177.26	9.93	39.00	-3.61	11.50	8.83	0.42	11.66	39.24	3.19
14.35	245.50	226.53	13.57	47.49	23.57	13.88	215.88	198.34	12.93	38.92	-3.18	14.51	8.40	0.50	14.67	38.21	2.68
17.35	221.40	202.76	16.56	49.23	25.64	16.88	193.51	176.30	15.93	39.31	-2.46	17.50	7.96	0.39	17.66	37.27	2.07
20.35	180.94	162.98	19.57	50.21	27.29	19.88	162.10	145.56	18.93	37.96	-3.13	20.51	7.69	0.79	20.67	36.87	2.34
23.35	145.59	127.82	22.56	48.81	26.08	22.88	132.63	116.28	21.93	38.18	-2.72	23.50	7.44	0.73	23.66	36.33	1.99
26.35	120.44	102.27	25.57	48.65	25.52	25.88	110.09	93.34	24.93	38.73	-2.57	26.50	7.74	0.64	26.67	36.67	1.93
29.35	100.08	82.81	28.57	48.00	25.78	28.88	94.98	79.14	27.93	37.33	-3.07	29.50	7.31	1.11	29.67	35.79	1.96
32.35	86.95	68.95	31.57	46.78	23.82	31.88	84.34	67.76	30.93	39.36	-1.77	32.51	7.06	0.12	32.67	36.22	1.65
35.35	80.90	63.62	34.56	44.62	22.38	34.88	77.87	62.01	33.93	39.22	-1.19	35.51	7.17	0.96	35.67	34.08	0.23
38.35	74.77	57.03	37.57	43.73	21.03	37.88	71.13	54.81	36.93	38.76	-2.11	38.50	8.07	1.39	38.67	35.03	0.72
41.35	71.16	53.22	40.56	43.57	20.67	40.88	69.82	53.30	39.93	40.02	-1.05	41.50	7.44	0.56	41.66	35.00	0.49
44.35	68.45	50.29	43.57	44.12	21.00	43.88	66.92	50.18	42.93	40.36	-0.93	44.50	7.22	0.12	44.66	35.54	0.81
47.35	66.38	47.71	46.57	42.39	18.76	46.88	65.77	48.52	45.93	41.22	-0.58	47.51	7.74	0.14	47.67	35.68	0.44
50.35	66.09	47.30	49.57	41.48	17.73	49.88	64.35	46.98	48.93	41.69	-0.23	50.51	7.27	-0.46	50.67	36.05	0.69
53.35	64.58	45.94	52.57	41.67	18.08	52.88	64.65	47.44	51.93	41.41	-0.36	53.50	7.03	-0.54	53.67	36.10	0.90
56.35	64.96	46.09	55.57	40.94	17.11	55.88	61.47	44.02	54.93	41.50	-0.50	56.51	7.44	-0.36	56.67	36.30	0.86
59.35	64.11	45.22	58.57	41.76	17.91	58.88	62.44	44.97	57.93	41.72	-0.30	59.51	7.71	-0.12	59.67	35.88	0.42
62.35	63.77	44.77	61.57	40.81	16.86	61.88	60.55	42.98	60.93	41.41	-0.72	62.51	7.71	-0.22	62.67	36.50	0.94
65.35	64.22	44.77	64.57	40.52	16.12	64.88	60.69	42.67	63.93	41.97	-0.61	65.51	7.39	-0.99	65.67	37.61	1.60
68.35	62.50	42.92	67.57	40.83	16.29	67.88	59.70	41.54	66.93	41.64	-1.07	68.51	8.18	-0.33	68.67	37.55	1.40
71.35	62.10	43.08	70.57	40.07	16.09	70.88	59.23	41.63	69.93	40.75	-1.40	71.50	7.22	-0.73	71.67	37.72	2.13
74.35	63.19	43.84	73.57	39.94	15.63	73.88	59.70	41.77	72.93	41.72	-0.76	74.51	7.75	-0.53	74.67	37.21	1.29
77.35	62.41	42.90	76.57	39.58	15.11	76.88	58.52	40.43	75.93	41.72	-0.92	77.51	8.04	-0.41	77.67	37.41	1.33
80.36	61.64	42.23	79.57	39.58	15.22	79.88	57.79	39.81	78.93	41.72	-0.82	80.51	8.40	0.06	80.67	36.73	0.76
83.35	61.24	40.91	82.57	39.65	14.36	82.88	56.69	37.78	81.93	43.06	-0.40	83.51	8.72	-0.54	83.67	37.84	0.94
86.35	62.75	43.49	85.57	39.49	15.27	85.88	56.22	38.38	84.93	41.33	-1.06	86.51	7.45	-0.75	86.67	37.64	1.81
89.35	60.79	40.46	88.57	40.45	15.16	88.88	56.53	37.62	87.93	43.01	-0.45	89.51	8.32	-0.94	89.67	38.29	1.39
92.35	60.95	40.48	91.57	40.19	14.77	91.88	56.82	37.78	90.93	42.78	-0.82	92.51	9.04	-0.36	92.67	38.21	1.18
95.36	61.37	40.65	94.57	39.84	14.16	94.88	56.88	37.58	93.93	43.37	-0.48	95.51	9.34	-0.32	95.67	38.09	0.80
98.35	59.41	38.82	97.57	39.87	14.32	97.88	54.84	35.67	96.93	44.10	0.38	98.51	8.50	-1.03	98.67	37.81	0.65
101.35	59.69	39.46	100.57	40.76	15.57	100.88	54.10	35.29	99.93	42.75	-0.61	101.51	8.37	-0.80	101.67	38.21	1.41
104.35	59.67	39.13	103.57	39.70	14.21	103.88	54.36	35.25	102.93	44.10	0.43	104.51	8.16	-1.31	104.67	37.98	0.88
107.35	58.93	37.56	106.57	39.79	13.46	106.88	52.45	32.50	105.93	44.38	-0.12	107.51	9.32	-0.98	107.67	39.04	1.10
110.35	59.43	38.90	109.57	40.15	14.66	109.88	52.11	33.00	108.93	43.09	-0.57	110.51	8.99	-0.48	110.67	38.15	1.05
113.35	58.05	36.49	112.57	39.54	13.03	112.88	52.04	31.91	111.93	45.32	0.63	113.50	9.34	-1.15	113.67	38.64	0.52
116.35	58.34	36.86	115.57	39.37	12.93	115.88	52.17	32.11	114.93	45.03	0.42	116.51	9.16	-1.26	116.67	38.89	0.84
119.35	58.10	36.61	118.57	39.80	13.35	118.88	50.69	30.62	117.93	44.92	0.30	119.50	9.70	-0.73	119.67	38.49	0.43
122.35	56.66	34.41	121.57	40.08	12.87	121.88	49.64	28.81	120.93	45.49	0.11	122.51	9.48	-1.71	122.67	40.42	1.60
125.35	56.08	34.81	124.57	39.77	13.54	124.88	49.53	29.68	123.93	44.22	-0.18	125.51	9.61	-0.59	125.67	38.61	0.77
128.35	56.99	35.92	127.57	39.72	13.69	127.88	49.62	29.97	126.93	43.76	-0.44	128.51	9.47	-0.53	128.67	38.61	0.97
131.35	55.80	34.35	130.57	40.33	13.92	130.88	48.70	28.67	129.93	44.38	-0.20	131.50	9.34	-1.05	131.67	39.27	1.25
134.35	55.56	33.21	133.57	40.00	12.69	133.88	48.32	27.39	132.93	45.63	0.15	134.51	9.64	-1.65	134.67	40.42	1.50
137.35	55.67	33.31	136.57	40.52	13.21	136.88	47.85	26.92	135.93	46.20	0.71	137.51	9.34	-1.95	137.67	40.16	1.24
140.35	53.52	32.14	139.57	40.01	13.68	139.88	46.73	26.78	138.93	45.18	0.67	140.51	9.43	-0.88	140.67	38.15	0.21
143.35	54.50	33.11	142.57	39.34	12.99	142.88	46.80	26.83	141.93	44.61	0.09	143.51	9.78	-0.54	143.67	38.41	0.45
146.35	53.07	31.20	145.57	39.72	12.90	145.88	46.52	26.08	144.93	46.03	1.03	146.51	9.88	-0.92	146.67	38.32	-0.11
149.35	53.28	31.35	148.57	40.45	13.57	148.88	45.87	25.37	147.93	44.81	-0.25	149.51	9.67	-1.19	149.67	39.93	1.44
152.35	53.07	30.50	151.57	39.58	12.05	151.88	43.85	22.70	150.93	45.46	-0.24	152.51	10.61	-0.89	152.67	40.27	1.13
155.35	52.64	30.40	154.57	39.68	12.48	154.88	44.05	23.23	153.93	45.09	-0.28	155.51	10.02	-1.15	155.67	40.24	1.43
158.35	52.11	29.84	157.57	40.20	12.97	157.88	44.97	24.12	156.93	45.12	-0.28	158.51	10.34	-0.87	158.67	39.99	1.15
161.35	51.65	29.39	160.57	39.44	12.23	160.88	42.31	21.48	159.93	44.95	-0.44	161.50	10.21	-0.98	161.67	40.24	1.42
164.35	52.01	29.44	163.57	39.51	11.98	163.88	42.38	21.23	162.93	45.52	-0.18	164.51	10.47	-1.04	164.67	40.36	1.22
167.35	49.60	27.06	166.57	39.82	12.32	166.88	41.80	20.68	165.93	46.28	0.61	167.51	10.77	-0.71	167.67	39.21	0.10
170.36	50.27	27.58	169.57	40.38	12.74	169.88	41.68	20.42	168.93	46.28	0.46	170.51	10.63	-0.99	170.67	39.78	0.53
173.35	49.71	27.37	172.57	40.40	13.10	172.88	41.04	20.12	171.93	44.58	-0.89	173.51	10.66	-0.62	173.67	40.42	1.51
176.35	49.77	26.66	175.57	39.53	11.46	175.88	41.82	20.13	174.93	46.51	0.27	176.51	11.13	-0.92	176.67	40.33	0.65
179.35	49.64	26.50	178.57	39.61	11.51	178.88	40.30	18.58	177.93	46.08	-0.19	179.51	11.03	-1.04	179.67	40.94	1.23
182.35	48.80	25.35	181.57	40.24	11.83	181.88	39.30	17.27	180.93	46.63	0.05	182.51	11.19	-1.20	182.67	41.17	1.15
185.35	49.43	26.10	184.57	39.89	11.60	184.88	39.51	17.60	183.93	46.63	0.17	185.51	11.21	-1.06	185.67	40.79	0.89
188.35	48.37	24.81	187.57	39.54	11.02	187.88	38.65	16.51	186.93	47.17	0.48	188.51	11.18	-1.32	188.67	40.97	0.84
191.35	47.22	23.72	190.57	40.52	12.06	190.88	38.79	16.71	189.93	46.83	0.20	191.51	11.43	-1.01	191.67	40.88	0.81
194.35	46.78	23.08	193.57	40.40	11.74	193.88	38.27	15.99	192.93	46.71	-0.12	194.51	11.01	-1.62	194.67	42.01	1.74
197.35	47.55	24.05	196.57	38.71	10.25	196.88	38.39	16.31	195.93	46.54	-0.09	197.50	11.34	-1.10	197.67	41.26	1.19
200.35	47.55	23.90	199.57	40.36	11.76	199.88	37.18	14.96	198.93	46.51	-0.27	200.51	11.54	-1.04	200.67	41.52	1.31
203.35	47.53	23.85	202.57	40.54	11.90	202.88	37.14	14.88	201.93	47.57	0.76	203.50	11.54	-1.07	203.66	40.56	0.31
206.35	47.39	24.09	205.57	40.41	12.15	205.88	36.77	14.89	204.93	46.20	-0.23	206.51	11.75	-0.49	206.67	40.59	0.72
209.35	45.73	22.16	208.56	39.37	10.84	208.88	35.87	13.72	207.93	46.54	-0.16	209.50	11.93	-0.58	209.67	40.88	0.74
212.35	45.17	21.58	211.56	40.26	11.72	211.88	36.67	14.51	210.93	46.74	0.02	212.50	11.19	-1.33	212.66	41.46	1.31
215.35	45.48	20.87	214.57	40.08	10.52	214.88	35.99	12.81	213.93	48.86	1.12	215.51	12.16	-1.38	215.67	41.43	0.26
218.35	44.91	20.44	217.57	40.24	10.81	217.88	35.77	12.72	216.93	47.97	0.37	218.51	11.59	-1.81	218.67	42.48	1.44
221.35	44.07	19.66	220.56	39.79	10.42	220.88	35.69	12.70	219.93	48.46	0.92	221.50	11.69	-1.66	221.67	41.72	0.74
224.35	44.91	20.31	223.57	40.67	11.11	223.88	35.75	12.57	222.93	47.68	-0.05	224.51	12.22	-1.32	224.67	42.54	1.37
227.35	43.86	19.63	226.56	40.15	10.96	226.88	34.31	11.50	225.93	47.23	-0.13	227.50	12.41	-0.76	227.67	41.69	0.89
230.35	44.39	19.60	229.56	39.96	10.21	229.88	33.52	10.15	228.93	48.80	0.88	230.51	12.40	-1.33	230.67	41.81	0.45
233.35	43.80	19.70	232.57	40.73	11.67	232.88	34.71	12.03	231.93	47.37	0.14	233.50	11.72	-1.31	233.67	41.84	1.17
236.35	43.21	18.75	235.57	40.26	10.84	235.88	32.93	9.89	234.93	48.57	0.98	236.50	11.54	-1.85	236.67	41.90	0.87
239.35	43.53	18.65	238.56	40.27	10.44	238.88	34.77	11.32	237.93	48.32	0.31	239.50	13.48	-0.33	239.67	41.46	0.02
242.35	42.70	17.94	241.57	41.13	11.41	241.88	34.06	10.72	240.93	47.68	-0.21	242.51	12.35	-1.35	242.67	42.89	1.56
245.35	42.76	18.14	244.57	39.93	10.35	244.88	33.32	10.12	243.93	47.91	0.16	245.51	12.69	-0.87	245.67	41.90	0.71
248.35	42.90	18.18	247.57	40.22	10.54	247.88	34.08	10.78	246.93	46.94	-0.91	248.51	13.31	-0.34	248.67	42.54	1.25
251.35	43.07	18.32	250.56	40.33	10.63	250.88	32.85	9.53	249.93	47.25	-0.63	251.50	13.00	-0.68	251.67	42.62	1.31
254.34	43.41	18.48	253.56	40.55	10.67	253.88	33.56	10.06	252.93	48.69	0.63	254.50	13.03	-0.83	254.66	41.69	0.20
257.35	42.31	16.73	256.56	39.87	9.34	256.88	32.51	8.36	255.93	48.63	-0.08	257.50	13.03	-1.48	257.67	43.70	1.56
260.35	41.77	15.63	259.57	40.19	9.09	259.88	32.10	7.38	258.93	50.63	1.36	260.51	13.71	-1.36	260.67	42.71	0.00
263.35	42.50	17.52	262.57	39.86	9.92	262.88	32.61	9.05	261.93	48.29	0.18	263.51	13.31	-0.61	263.67	41.98	0.43
266.35	41.79	16.76	265.57	40.47	10.48	265.88	32.63	9.02	264.93	49.29	1.13	266.50	13.27	-0.70	266.67	41.17	-0.43
269.35	41.85	16.82	268.56	40.50	10.52	268.88	32.00	8.40	267.93	48.55	0.39	269.50	12.92	-1.04	269.66	42.24	0.65
272.35	41.12	15.75	271.57	39.98	9.65	271.88	31.55	7.60	270.93	48.55	0.05	272.50	13.42	-0.88	272.67	42.77	0.83
275.35	41.18	15.24	274.57	39.98	9.08	274.88	31.73	7.21	273.93	49.41	0.34	275.51	13.69	-1.18	275.67	43.35	0.84
278.35	41.04	15.55	277.57	40.99	10.54	277.88	31.84	7.77	276.93	48.98	0.36	278.51	13.45	-0.98	278.67	42.68	0.62
281.35	41.04	14.49	280.56	40.14	8.64	280.88	31.31	6.19	279.93	50.28	0.60	281.50	13.61	-1.87	281.67	44.38	1.27
284.35	41.79	16.03	283.57	40.47	9.75	283.88	30.90	6.56	282.93	49.70	0.81	284.50	13.35	-1.34	284.67	42.86	0.53
287.35	41.60	15.56	286.56	39.94	8.95	286.88	31.88	7.27	285.93	49.93	0.76	287.51	14.04	-0.93	287.67	42.77	0.17
290.35	39.47	13.57	289.57	39.72	8.86	289.88	31.10	6.62	288.93	49.01	-0.02	290.51	15.03	0.19	290.67	42.30	-0.17
293.35	40.74	14.57	292.57	40.74	9.61	292.88	31.27	6.52	291.93	49.12	-0.18	293.50	14.30	-0.81	293.67	43.73	0.99
296.35	40.49	14.00	295.57	40.83	9.38	295.88	30.80	5.73	294.93	49.87	0.25	296.50	14.20	-1.22	296.67	44.03	0.97
299.35	39.69	13.84	298.56	40.05	9.25	298.88	31.27	6.85	297.93	49.18	0.20	299.50	13.78	-1.00	299.67	43.21	0.80
302.35	40.23	14.57	301.56	40.59	9.97	301.87	30.32	6.08	300.93	49.41	0.62	302.50	13.32	-1.28	302.67	42.89	0.66
305.35	40.63	14.21	304.56	40.83	9.45	304.88	31.14	6.14	303.93	49.87	0.32	305.51	14.71	-0.65	305.67	43.32	0.33
308.35	40.01	13.46	307.57	40.92	9.42	307.88	30.51	5.39	306.93	50.48	0.80	308.51	14.41	-1.07	308.67	43.38	0.27
311.35	39.21	12.75	310.56	40.83	9.41	310.88	30.67	5.63	309.93	50.37	0.78	311.50	15.34	-0.05	311.67	42.30	-0.73
314.35	38.73	12.43	313.57	41.30	10.05	313.88	29.98	5.11	312.93	49.32	-0.11	314.51	15.02	-0.21	314.67	43.18	0.32
317.35	40.09	12.61	316.56	40.36	7.92	316.88	30.06	4.00	315.93	51.21	0.60	317.51	15.33	-1.08	317.67	44.53	0.48
320.35	39.13	12.24	319.56	40.97	9.13	319.87	29.83	4.37	318.93	50.31	0.29	320.51	15.10	-0.72	320.67	43.88	0.43
323.35	38.77	12.42	322.56	40.24	8.93	322.87	29.77	4.84	321.93	49.27	-0.21	323.50	14.88	-0.40	323.67	43.53	0.61
326.35	39.29	12.52	325.56	40.90	9.17	325.88	30.80	5.45	324.93	49.96	0.06	326.50	14.92	-0.78	326.67	44.06	0.72
329.34	38.29	11.25	328.56	40.38	8.38	328.88	30.55	4.93	327.93	50.10	-0.07	329.50	14.72	-1.26	329.67	44.94	1.33
332.35	38.49	11.55	331.57	40.41	8.52	331.88	30.10	4.59	330.93	50.28	0.21	332.51	14.84	-1.03	332.67	44.32	0.82
335.35	39.87	12.80	334.56	40.71	8.68	334.88	30.12	4.47	333.93	51.56	1.36	335.51	14.56	-1.45	335.67	43.73	0.09
338.35	38.67	11.83	337.57	41.09	9.29	337.88	30.61	5.19	336.93	50.05	0.08	338.50	15.72	-0.05	338.67	43.38	-0.03
341.35	39.13	12.09	340.56	40.03	8.03	340.88	29.73	4.11	339.93	50.68	0.51	341.51	15.16	-0.81	341.67	43.91	0.30
344.35	38.43	10.84	343.57	40.10	7.55	343.88	29.34	3.17	342.93	51.30	0.58	344.51	15.88	-0.65	344.67	44.23	0.07
347.35	38.95	11.96	346.56	40.31	8.37	346.88	29.95	4.39	345.93	49.99	-0.13	347.50	15.57	-0.35	347.67	44.03	0.48
350.35	39.25	11.96	349.56	40.48	8.23	349.88	30.00	4.13	348.93	50.13	-0.29	350.51	16.20	-0.02	350.67	44.17	0.31
353.35	37.49	10.17	352.56	40.34	8.06	352.88	29.54	3.64	351.93	50.48	0.03	353.50	15.95	-0.31	353.67	44.17	0.28
356.35	39.09	12.12	355.57	40.80	8.88	355.88	29.44	3.90	354.93	50.71	0.61	356.51	16.02	0.12	356.67	42.80	-0.73
359.35	38.13	10.39	358.56	40.29	7.59	358.88	29.28	2.96	357.93	50.22	-0.65	359.51	16.49	-0.19	359.67	45.15	0.84
362.35	39.61	11.76	361.57	40.57	7.77	361.88	30.20	3.78	360.93	50.83	-0.15	362.50	16.67	-0.11	362.67	44.67	0.26
365.36	38.23	10.33	364.57	40.97	8.11	364.88	29.25	2.77	363.93	50.89	-0.14	365.51	16.63	-0.21	365.67	44.82	0.35
368.35	37.57	10.59	367.56	40.67	8.73	367.88	29.75	4.19	366.93	50.37	0.26	368.50	15.20	-0.71	368.67	44.00	0.45
371.34	38.35	10.47	370.56	40.34	7.50	370.88	29.21	2.75	369.93	51.30	0.29	371.50	16.30	-0.51	371.66	44.67	0.22
374.35	38.49	11.11	373.57	40.34	8.00	373.88	29.46	3.50	372.93	50.19	-0.32	374.51	16.44	0.13	374.67	44.14	0.19
377.35	37.93	10.09	376.56	40.57	7.77	376.88	29.65	3.23	375.93	51.03	0.06	377.50	16.56	-0.21	377.67	44.56	0.15
380.35	39.39	11.41	379.56	40.24	7.31	379.88	29.15	2.60	378.93	51.24	0.13	380.51	16.35	-0.56	380.67	44.97	0.43
383.35	38.33	10.50	382.56	40.76	7.98	382.88	29.30	2.90	381.93	50.51	-0.45	383.50	16.72	-0.04	383.67	44.88	0.49
386.35	38.05	9.40	385.56	40.80	7.20	385.87	28.74	1.52	384.93	52.35	0.57	386.50	17.07	-0.51	386.67	45.15	-0.06
389.35	38.23	9.83	388.56	40.43	7.07	388.88	28.99	2.01	387.93	51.15	-0.38	389.50	17.04	-0.30	389.67	45.65	0.68
392.35	37.38	8.92	391.56	40.41	7.00	391.88	29.75	2.72	390.93	51.56	-0.03	392.50	17.32	-0.07	392.66	45.12	0.10
395.35	37.67	9.79	394.56	40.81	7.97	394.88	29.09	2.63	393.93	50.71	-0.30	395.51	16.31	-0.51	395.67	45.26	0.81
398.34	37.97	9.21	397.56	40.48	6.76	397.88	30.41	3.07	396.93	51.91	0.02	398.50	16.59	-1.11	398.66	46.42	1.09
401.35	38.39	9.65	400.56	40.47	6.77	400.88	29.95	2.63	399.93	51.67	-0.20	401.50	17.39	-0.29	401.67	45.80	0.49
404.35	37.20	9.05	403.56	40.83	7.73	403.88	28.88	2.16	402.93	50.74	-0.54	404.50	17.48	0.40	404.67	44.85	0.14
407.35	37.43	9.21	406.56	40.48	7.30	406.88	29.32	2.52	405.93	51.82	0.47	407.50	16.94	-0.21	407.67	44.53	-0.26
410.35	37.81	9.20	409.56	40.55	6.98	409.87	27.91	0.72	408.93	51.50	-0.24	410.51	17.35	-0.20	410.67	45.62	0.44
413.35	37.30	8.95	412.56	40.87	7.56	412.88	28.78	1.85	411.93	50.89	-0.59	413.51	17.65	0.36	413.67	45.15	0.23
416.35	38.27	10.05	415.56	40.97	7.80	415.88	28.18	1.39	414.93	51.47	0.12	416.51	17.05	-0.10	416.67	44.76	-0.02
419.35	37.43	8.49	418.56	40.43	6.53	418.88	29.28	1.76	417.93	51.06	-1.01	419.51	17.80	-0.08	419.67	46.60	1.09
422.34	38.35	9.12	421.56	40.24	6.05	421.88	29.44	1.63	420.93	51.70	-0.66	422.50	18.06	-0.11	422.66	46.57	0.77
425.35	37.65	9.48	424.56	41.20	8.07	424.87	28.66	1.91	423.93	51.67	0.37	425.51	17.09	-0.01	425.67	44.38	-0.36
428.35	37.18	8.37	427.56	40.62	6.85	427.88	29.75	2.36	426.93	52.11	0.17	428.51	18.20	0.45	428.67	44.76	-0.62
431.35	37.28	8.01	430.56	41.22	6.99	430.88	28.84	0.99	429.93	52.05	-0.35	431.51	18.25	0.04	431.67	46.15	0.31
434.35	37.22	7.91	433.56	40.64	6.37	433.88	29.71	1.82	432.93	53.17	0.73	434.50	17.72	-0.53	434.66	45.68	-0.20
437.35	37.45	7.65	436.56	40.85	6.09	436.88	29.03	0.65	435.93	52.32	-0.61	437.51	18.41	-0.33	437.67	47.31	0.94
440.35	37.55	8.88	439.56	40.83	7.21	439.88	28.90	1.66	438.93	51.03	-0.77	440.51	18.25	0.65	440.67	45.35	0.12
443.35	36.82	7.82	442.56	41.55	7.59	442.88	29.44	1.86	441.93	51.56	-0.57	443.51	17.98	0.05	443.67	46.09	0.52
446.35	37.67	8.32	445.56	40.50	6.19	445.88	29.05	1.12	444.93	52.14	-0.34	446.51	17.98	-0.31	446.67	46.57	0.65
449.35	36.13	6.35	448.56	40.97	6.24	448.88	29.03	0.68	447.93	52.58	-0.33	449.51	18.55	-0.16	449.67	46.83	0.49
452.35	38.15	9.28	451.56	41.18	7.35	451.88	29.61	2.16	450.93	51.59	-0.41	452.51	18.33	0.53	452.67	45.32	-0.12
455.35	37.91	8.58	454.56	40.97	6.69	454.88	29.01	1.11	453.93	51.85	-0.61	455.51	19.05	0.79	455.67	45.71	-0.18
458.35	37.93	8.67	457.56	41.64	7.42	457.88	28.97	1.13	456.93	51.56	-0.83	458.51	18.83	0.63	458.67	46.03	0.20
461.35	37.38	8.31	460.56	41.65	7.63	460.88	29.69	2.05	459.93	52.82	0.62	461.51	17.57	-0.43	461.67	45.44	-0.19
464.35	37.12	7.82	463.56	41.67	7.41	463.88	29.30	1.42	462.93	52.20	-0.23	464.51	18.15	-0.08	464.67	46.18	0.31
467.35	37.08	8.14	466.56	40.83	6.94	466.88	30.41	2.90	465.93	51.91	-0.16	467.51	18.33	0.46	467.67	45.20	-0.30
470.35	37.57	8.34	469.56	41.29	7.11	469.87	29.89	2.09	468.93	51.35	-1.01	470.51	18.45	0.29	470.67	46.51	0.72
473.35	37.28	7.96	472.56	41.04	6.76	472.88	29.09	1.19	471.93	52.03	-0.42	473.51	19.13	0.87	473.67	45.44	-0.45
476.35	38.63	9.15	475.56	41.62	7.19	475.88	29.11	1.06	474.93	51.85	-0.76	476.51	19.03	0.62	476.67	46.18	0.14
479.35	37.24	8.36	478.56	41.11	7.27	478.88	28.74	1.28	477.93	51.50	-0.51	479.50	18.55	0.73	479.66	45.23	-0.22
482.35	37.30	7.56	481.56	40.26	5.57	481.88	27.91	-0.40	480.93	52.73	-0.14	482.51	19.70	1.03	482.67	45.41	-0.89
485.35	36.78	6.79	484.56	41.53	6.58	484.88	29.30	0.73	483.93	53.73	0.61	485.51	19.01	0.09	485.67	45.86	-0.70
488.35	36.70	7.27	487.56	40.87	6.48	487.87	29.36	1.35	486.93	52.41	-0.15	488.50	18.95	0.59	488.66	45.56	-0.44
491.35	37.93	8.43	490.56	40.97	6.52	490.88	28.68	0.61	489.93	51.27	-1.36	491.50	19.43	1.00	491.66	46.42	0.36
494.35	37.30	7.69	493.56	41.83	7.26	493.87	29.79	1.60	492.93	52.67	-0.07	494.50	19.68	1.13	494.66	45.12	-1.06
497.35	37.08	6.82	496.56	41.39	6.17	496.88	28.57	-0.27	495.93	52.82	-0.57	497.51	19.23	0.03	497.67	47.37	0.54
500.36	37.16	6.93	499.56	41.02	5.83	499.88	29.36	0.55	498.93	52.17	-1.19	500.51	20.24	1.07	500.67	46.92	0.12
503.35	37.30	7.19	502.56	40.88	5.81	502.88	29.61	0.92	501.93	52.26	-0.98	503.51	19.18	0.14	503.67	47.52	0.84
506.35	36.11	6.32	505.56	40.41	5.66	505.88	29.46	1.09	504.93	51.79	-1.13	506.50	19.56	0.83	506.67	46.66	0.30
509.35	36.74	6.71	508.56	41.44	6.45	508.88	29.05	0.44	507.93	52.23	-0.93	509.50	19.43	0.46	509.66	47.07	0.47
512.35	37.59	6.74	511.56	41.23	5.42	511.88	28.92	-0.51	510.93	54.85	0.87	512.50	20.15	0.37	512.66	46.18	-1.24
515.35	36.62	7.06	514.56	40.64	6.12	514.88	29.67	1.53	513.93	52.00	-0.69	515.51	19.97	1.47	515.67	45.35	-0.78
518.35	36.92	6.74	517.56	41.16	6.02	517.88	28.61	-0.15	516.93	52.08	-1.23	518.51	20.32	1.21	518.67	46.77	0.02
521.35	36.25	5.91	520.56	40.43	5.13	520.88	29.09	0.17	519.93	53.17	-0.30	521.51	20.10	0.82	521.67	46.39	-0.52
524.35	37.34	6.72	523.57	41.04	5.47	523.88	29.69	0.50	522.93	52.79	-0.96	524.51	20.77	1.22	524.67	46.92	-0.26
527.35	36.29	6.17	526.56	41.62	6.54	526.88	28.24	-0.46	525.93	53.76	0.51	527.50	19.88	0.83	527.67	45.35	-1.34
530.35	37.08	6.49	529.56	41.37	5.82	529.88	29.19	0.02	528.93	52.70	-1.02	530.51	20.87	1.35	530.67	46.83	-0.33
533.35	37.20	6.77	532.56	41.32	5.94	532.88	29.25	0.25	531.93	53.17	-0.39	533.51	19.97	0.61	533.67	46.77	-0.22
536.35	37.14	6.85	535.56	41.58	6.33	535.88	28.78	-0.09	534.93	53.23	-0.19	536.51	20.07	0.84	536.67	46.21	-0.65
539.35	38.11	7.70	538.56	41.37	6.01	538.88	29.75	0.77	537.93	53.05	-0.49	539.50	20.47	1.13	539.66	46.33	-0.64
542.35	36.66	6.59	541.56	41.36	6.33	541.88	29.44	0.79	540.93	51.97	-1.23	542.51	21.14	2.13	542.67	45.74	-0.90
545.35	37.14	6.86	544.56	40.95	5.71	544.88	29.30	0.44	543.93	52.79	-0.62	545.51	20.42	1.20	545.67	46.27	-0.58
548.35	36.29	6.39	547.56	41.67	6.82	547.88	29.15	0.68	546.93	51.56	-1.47	548.51	20.13	1.30	548.67	46.63	0.17
551.35	37.40	7.37	550.56	40.87	5.88	550.88	29.95	1.34	549.93	51.44	-1.72	551.50	20.66	1.69	551.66	46.63	0.03
554.35	36.88	5.91	553.56	41.01	5.08	553.88	30.20	0.65	552.93	53.29	-0.81	554.51	21.51	1.61	554.67	46.74	-0.80
557.35	37.00	6.75	556.56	40.94	5.74	556.88	29.48	0.66	555.93	52.43	-0.95	557.51	21.23	2.05	557.67	45.71	-1.10
560.36	36.29	5.96	559.57	40.74	5.45	559.88	29.40	0.49	558.93	52.87	-0.59	560.51	20.76	1.49	560.67	46.00	-0.90
563.35	35.97	5.26	562.56	41.25	5.58	562.88	29.30	0.01	561.93	53.29	-0.55	563.51	21.94	2.30	563.67	45.53	-1.75
566.35	36.92	6.26	565.56	40.74	5.13	565.88	29.32	0.09	564.93	52.03	-1.76	566.51	21.65	2.06	566.67	46.92	-0.30
569.35	37.47	6.90	568.56	41.30	5.77	568.88	29.23	0.08	567.93	52.70	-1.00	569.50	20.66	1.16	569.67	46.98	-0.16
572.34	35.50	5.08	571.56	41.02	5.64	571.87	29.30	0.30	570.93	52.85	-0.70	572.50	20.69	1.33	572.66	46.36	-0.63
575.35	36.86	6.50	574.56	41.51	6.19	574.87	29.15	0.21	573.93	51.91	-1.58	575.51	21.06	1.77	575.67	46.74	-0.19
578.35	37.32	6.92	577.56	41.78	6.42	577.87	30.53	1.55	576.93	52.52	-1.01	578.50	21.40	2.07	578.66	45.91	-1.06
581.35	37.36	6.77	580.56	41.37	5.82	580.87	28.72	-0.45	579.93	52.14	-1.58	581.50	21.85	2.32	581.66	46.42	-0.74
584.35	37.40	6.68	583.56	41.36	5.68	583.87	29.61	0.31	582.93	52.73	-1.12	584.50	20.94	1.28	584.66	47.13	-0.16
587.35	35.85	4.80	586.56	41.78	5.78	586.88	29.52	-0.10	585.93	53.82	-0.36	587.50	21.18	1.20	587.67	46.77	-0.84
590.35	36.88	6.37	589.56	41.58	6.12	589.87	29.38	0.30	588.93	52.49	-1.15	590.51	21.63	2.19	590.67	46.03	-1.04
593.34	36.13	5.49	592.56	40.76	5.16	592.87	29.98	0.76	591.93	52.38	-1.39	593.50	20.86	1.29	593.66	47.31	0.10
596.34	37.65	5.80	595.56	40.47	3.66	595.87	30.00	-0.43	594.93	53.96	-1.02	596.50	21.62	0.84	596.66	48.60	0.18
599.35	37.02	6.67	598.56	41.15	5.84	598.87	29.91	0.98	597.93	53.17	-0.31	599.50	21.58	2.29	599.67	44.94	-1.98
602.35	36.11	5.27	601.56	41.02	5.23	601.87	29.42	0.01	600.93	51.94	-2.03	602.50	21.65	1.88	602.66	47.55	0.15
627.41	39.53	4.30	626.63	85.83	45.65	626.94	40.96	7.16	626.00	57.80	-0.56	627.57	24.29	0.13	627.72	52.22	0.43
630.32	34.97	3.75	629.54	100.51	64.33	629.86	39.49	9.69	628.91	51.21	-3.14	630.48	22.21	2.06	630.64	48.87	1.08
633.33	34.26	5.29	632.54	134.03	100.10	632.86	53.17	25.62	631.91	48.92	-3.18	633.48	20.42	2.51	633.64	46.21	0.67
636.35	33.48	6.01	635.56	131.46	99.03	635.87	60.93	34.88	634.91	45.97	-4.63	636.50	20.13	3.73	636.66	44.94	0.90
639.33	32.36	5.80	638.54	114.71	83.19	638.86	60.26	35.12	637.91	44.72	-4.97	639.48	19.78	4.28	639.64	43.82	0.69
642.33	32.53	5.30	641.54	100.85	68.67	641.86	60.24	34.44	640.91	46.65	-3.71	642.48	19.78	3.62	642.64	43.88	0.09
645.33	31.81	4.68	644.54	87.28	55.19	644.86	58.28	32.57	643.91	46.85	-3.41	645.48	19.18	3.11	645.65	44.00	0.30
648.33	31.18	3.94	647.54	80.11	47.91	647.86	55.87	30.05	646.91	46.37	-4.00	648.49	19.73	3.55	648.65	44.26	0.45
651.35	32.10	4.86	650.56	75.83	43.63	650.87	53.71	27.89	649.91	45.77	-4.60	651.50	20.20	4.03	651.66	44.38	0.57
654.33	32.28	5.47	653.55	72.51	40.74	653.86	52.82	27.43	652.91	46.48	-3.46	654.48	19.40	3.66	654.65	43.18	-0.20
657.33	32.30	5.17	656.55	70.79	38.70	656.86	51.37	25.66	655.91	47.05	-3.21	657.49	19.63	3.56	657.65	43.35	-0.35
660.33	32.12	4.60	659.54	69.61	37.13	659.86	50.67	24.57	658.91	47.63	-3.02	660.49	19.48	3.02	660.65	44.09	-0.00
663.33	32.88	4.60	662.54	69.17	35.94	662.86	50.34	23.49	661.91	48.06	-3.35	663.49	20.96	3.75	663.65	44.44	-0.40
666.34	32.37	4.67	665.56	68.58	35.92	665.87	48.23	21.95	664.91	46.23	-4.60	666.50	21.04	4.40	666.65	44.47	0.20
669.33	31.58	4.18	668.54	67.67	35.32	668.86	47.64	21.67	667.91	47.14	-3.39	669.48	19.65	3.32	669.65	44.03	0.07
672.32	32.86	4.62	671.54	67.75	34.56	671.85	48.38	21.57	670.91	47.51	-3.86	672.48	20.60	3.43	672.64	45.23	0.43
675.33	32.07	3.87	674.54	67.63	34.47	674.85	47.45	20.67	673.91	48.11	-3.22	675.48	20.13	2.99	675.64	45.00	0.23
678.33	33.83	6.27	677.54	67.63	35.11	677.86	46.50	20.36	676.91	47.83	-2.86	678.48	19.70	3.20	678.64	43.79	-0.34
681.34	33.29	5.07	680.56	68.21	35.03	680.87	46.50	19.70	679.91	48.06	-3.29	681.49	20.94	3.79	681.65	44.29	-0.50
684.33	32.76	4.33	683.54	67.55	34.16	683.86	46.29	19.28	682.91	48.23	-3.33	684.48	21.14	3.77	684.64	44.56	-0.44
687.32	32.45	4.04	686.54	67.12	33.75	686.85	46.38	19.39	685.91	48.49	-3.05	687.48	20.40	3.06	687.64	44.97	-0.01
690.33	32.80	3.82	689.54	67.26	33.33	689.86	46.61	19.06	688.91	49.27	-2.84	690.48	21.09	3.18	690.64	45.20	-0.34
693.32	33.42	4.83	692.54	66.47	32.92	692.86	44.53	17.36	691.91	48.40	-3.32	693.48	20.35	2.83	693.64	45.65	0.49
696.34	33.70	4.23	695.56	66.38	31.95	695.87	44.68	16.63	694.91	49.64	-2.96	696.49	21.13	2.73	696.65	46.27	0.23
699.33	33.44	4.46	698.54	66.40	32.46	698.86	44.93	17.37	697.91	48.06	-4.05	699.48	21.30	3.39	699.64	46.21	0.66
702.33	34.71	6.05	701.54	66.38	32.76	701.86	44.72	17.48	700.91	49.24	-2.55	702.48	20.87	3.28	702.64	44.50	-0.73
705.32	34.42	5.70	704.54	65.63	31.95	704.85	45.14	17.84	703.91	48.78	-3.07	705.48	21.60	3.95	705.64	44.41	-0.88
708.32	33.62	4.07	707.54	64.85	30.34	707.85	44.78	16.65	706.91	49.87	-2.81	708.48	21.55	3.07	708.64	45.86	-0.26
711.34	33.62	4.35	710.56	64.17	29.95	710.87	44.16	16.32	709.91	50.51	-1.89	711.50	21.45	3.25	711.66	44.47	-1.36
714.32	33.89	4.97	713.54	64.56	30.69	713.86	45.29	17.80	712.91	48.98	-3.07	714.48	21.70	3.85	714.64	44.70	-0.78
717.33	34.15	5.57	716.54	64.35	30.81	716.86	43.85	16.69	715.91	48.23	-3.48	717.48	21.21	3.69	717.64	44.94	-0.21
720.33	34.46	4.73	719.55	63.73	29.05	719.86	43.70	15.40	718.91	49.53	-3.33	720.48	21.51	2.85	720.65	46.77	0.48
723.33	34.22	5.10	722.54	63.63	29.55	722.86	43.85	16.15	721.91	49.15	-3.10	723.48	21.46	3.41	723.64	45.38	-0.31
726.34	34.05	4.90	725.56	63.07	28.96	725.87	44.16	16.43	724.91	49.09	-3.19	726.50	21.55	3.47	726.66	45.44	-0.28
729.33	34.54	5.75	728.54	61.78	28.04	728.86	43.56	16.20	727.91	48.17	-3.75	729.48	21.38	3.66	729.64	45.44	0.09
732.33	34.60	4.89	731.54	61.94	27.27	731.86	43.35	15.06	730.91	49.50	-3.34	732.48	22.12	3.47	732.64	46.15	-0.13
735.33	34.91	5.22	734.54	60.73	26.08	734.86	43.43	15.16	733.91	49.81	-3.01	735.48	22.02	3.39	735.64	45.88	-0.38
738.32	33.89	3.53	737.54	60.60	25.28	737.86	43.93	14.99	736.91	50.25	-3.24	738.48	21.97	2.68	738.64	47.49	0.56
741.34	33.95	3.82	740.56	60.42	25.33	740.87	43.25	14.54	739.91	50.25	-3.01	741.50	21.77	2.70	741.65	47.01	0.31
744.33	34.79	4.87	743.54	60.69	25.82	743.86	43.51	15.02	742.91	50.05	-3.00	744.48	22.62	3.77	744.64	45.71	-0.77
747.33	34.44	4.26	746.54	59.99	24.85	746.86	43.56	14.80	745.91	51.03	-2.28	747.48	21.94	2.82	747.64	46.21	-0.54
750.33	34.67	5.04	749.54	59.30	24.71	749.86	42.73	14.52	748.91	49.06	-3.70	750.48	22.41	3.84	750.64	46.06	-0.14
753.33	35.18	5.22	752.54	58.90	23.99	752.86	44.03	15.50	751.91	50.02	-3.07	753.48	22.06	3.17	753.64	46.42	-0.10
756.34	35.40	5.62	755.56	57.86	23.12	755.87	42.69	14.33	754.91	49.67	-3.24	756.50	22.99	4.27	756.65	45.32	-1.03
759.32	35.44	5.30	758.54	58.85	23.75	758.85	42.85	14.13	757.91	50.22	-3.05	759.48	22.63	3.55	759.64	46.21	-0.50
762.33	35.22	5.07	761.54	57.66	22.55	761.86	42.42	13.69	760.91	49.79	-3.49	762.48	22.99	3.91	762.64	46.30	-0.42
765.33	34.99	4.88	764.54	56.79	21.72	764.86	43.51	14.82	763.91	50.60	-2.64	765.48	22.07	3.02	765.64	46.30	-0.38
768.33	34.71	3.94	767.54	56.27	20.54	767.86	42.73	13.38	766.91	50.25	-3.65	768.48	23.38	3.68	768.64	47.31	-0.03
771.34	35.32	5.25	770.56	56.68	21.65	770.87	42.38	13.73	769.91	50.77	-2.43	771.50	22.79	3.78	771.65	45.29	-1.35
774.33	34.89	4.29	773.54	56.23	20.67	773.86	42.64	13.46	772.91	50.05	-3.68	774.48	23.23	3.69	774.64	47.16	-0.01
777.33	35.56	4.83	776.54	56.47	20.78	776.86	42.31	13.00	775.91	50.92	-2.94	777.48	23.07	3.41	777.64	46.83	-0.47
780.33	34.77	3.74	779.54	55.43	19.44	779.86	42.62	13.01	778.91	50.08	-4.08	780.48	23.52	3.56	780.64	48.12	0.52
783.33	35.22	4.34	782.54	55.00	19.17	782.86	42.01	12.56	781.91	50.95	-3.06	783.48	22.82	3.01	783.64	47.49	0.05
786.34	35.05	4.07	785.56	54.40	18.46	785.87	41.35	11.79	784.91	50.45	-3.66	786.50	23.88	3.96	786.66	47.25	-0.30
789.32	35.52	4.00	788.54	53.81	17.33	788.86	42.05	11.95	787.91	51.53	-3.12	789.48	24.15	3.69	789.64	47.52	-0.57
792.32	35.24	5.17	791.54	53.81	18.78	791.86	42.34	13.69	790.91	49.99	-3.21	792.48	23.11	4.11	792.64	45.74	-0.90
795.32	35.52	4.53	794.54	52.83	16.89	794.86	41.45	11.89	793.91	50.83	-3.29	795.48	23.96	4.04	795.64	46.80	-0.75
798.32	35.38	4.65	797.54	52.89	17.20	797.85	41.88	12.57	796.91	50.89	-2.97	798.48	24.10	4.44	798.64	45.83	-1.47
801.34	34.87	3.36	800.56	52.06	15.60	800.87	42.19	12.11	799.91	52.03	-2.61	801.49	24.23	3.79	801.65	46.89	-1.18
804.33	36.09	4.99	803.54	51.31	15.25	803.86	41.10	11.42	802.91	52.05	-2.18	804.48	24.08	4.05	804.64	45.80	-1.87
807.33	36.13	5.23	806.54	51.60	15.75	806.86	41.63	12.16	805.91	50.34	-3.69	807.48	24.53	4.70	807.64	46.45	-1.01
810.33	35.52	4.46	809.54	52.19	16.17	809.86	41.61	11.97	808.91	49.93	-4.26	810.48	24.03	4.04	810.64	47.85	0.22
813.33	35.26	3.56	812.54	51.93	15.28	812.86	40.94	10.67	811.91	51.09	-3.74	813.48	24.63	4.00	813.64	48.00	-0.26
816.34	36.09	4.42	815.56	51.67	15.04	815.87	42.60	12.35	814.91	51.06	-3.74	816.50	24.13	3.53	816.65	48.45	0.21
819.33	35.62	3.92	818.54	50.21	13.55	818.86	41.39	11.11	817.91	52.38	-2.45	819.48	24.46	3.83	819.64	46.89	-1.38
822.33	35.34	3.97	821.54	49.85	13.52	821.86	40.96	11.01	820.91	50.34	-4.16	822.48	24.32	4.01	822.64	48.09	0.15
825.33	35.32	4.51	824.54	50.67	14.90	824.86	42.01	12.62	823.91	50.60	-3.34	825.48	23.60	3.86	825.64	46.86	-0.52
828.33	35.60	4.25	827.54	49.66	13.35	827.86	41.84	11.91	826.91	51.00	-3.48	828.48	24.73	4.45	828.64	46.95	-0.97
831.34	36.07	4.59	830.56	50.14	13.70	830.87	40.87	10.81	829.91	50.74	-3.87	831.50	24.58	4.16	831.65	47.76	-0.29
834.33	36.15	5.09	833.54	49.34	13.33	833.86	41.49	11.86	832.91	50.34	-3.85	834.48	24.39	4.40	834.64	47.07	-0.55
837.33	35.99	4.28	836.54	49.07	12.40	836.86	41.82	11.53	835.91	50.95	-3.89	837.48	24.30	3.66	837.64	48.51	0.23
840.33	35.24	3.27	839.54	49.34	12.42	839.86	41.10	10.56	838.91	51.85	-3.25	840.48	24.32	3.42	840.64	48.36	-0.17
843.33	36.09	4.45	842.54	49.08	12.48	842.86	41.43	11.21	841.91	51.70	-3.07	843.48	24.10	3.52	843.64	47.76	-0.45
846.34	36.07	4.20	845.56	48.31	11.48	845.87	39.02	8.57	844.91	51.03	-3.97	846.50	25.45	4.65	846.65	47.76	-0.68
849.33	36.11	4.03	848.54	48.03	11.00	848.86	40.83	10.18	847.91	50.92	-4.29	849.48	24.44	3.43	849.64	49.50	0.86
852.33	35.68	3.61	851.54	48.12	11.09	851.86	40.61	9.96	850.91	51.97	-3.23	852.48	25.44	4.44	852.64	47.43	-1.21
855.33	36.39	4.61	854.54	46.56	9.83	854.86	41.20	10.85	853.91	51.67	-3.24	855.48	24.71	4.00	855.64	47.58	-0.76
858.33	35.72	3.46	857.54	47.24	10.02	857.86	41.37	10.53	856.91	51.44	-3.95	858.48	25.40	4.21	858.64	48.57	-0.26
861.34	36.37	4.29	860.56	47.71	10.67	860.87	41.16	10.50	859.91	52.82	-2.39	861.50	25.52	4.50	861.65	46.54	-2.11
864.32	36.44	4.73	863.54	46.72	10.05	863.86	41.04	10.75	862.91	52.00	-2.84	864.48	25.82	5.18	864.64	45.94	-2.34
867.33	36.72	4.79	866.54	46.67	9.78	866.86	40.28	9.77	865.91	51.88	-3.18	867.48	25.35	4.49	867.64	47.19	-1.31
870.33	37.51	5.45	869.54	46.69	9.67	869.86	40.94	10.30	868.91	51.85	-3.34	870.48	25.26	4.27	870.64	47.70	-0.93
873.33	36.27	4.10	872.54	46.58	9.45	872.86	39.97	9.22	871.91	52.00	-3.30	873.48	25.45	4.34	873.64	47.70	-1.04
876.34	37.24	5.24	875.56	46.20	9.25	875.87	40.16	9.59	874.91	51.91	-3.22	876.50	25.49	4.56	876.65	47.22	-1.34
879.32	35.97	3.54	878.54	46.44	9.05	878.85	40.87	9.86	877.91	51.73	-3.83	879.48	25.21	3.84	879.64	48.99	-0.01
882.32	36.23	3.35	881.54	46.40	8.56	881.86	40.81	9.35	880.91	52.49	-3.52	882.48	25.92	4.10	882.64	48.87	-0.58
885.32	36.44	3.72	884.54	46.45	8.78	884.85	40.38	9.09	883.91	53.17	-2.68	885.48	25.64	3.99	885.64	47.97	-1.31
888.32	36.66	4.12	887.54	45.79	8.30	887.86	41.14	10.03	886.91	51.91	-3.76	888.48	25.94	4.47	888.64	48.39	-0.71
891.34	36.46	4.26	890.56	45.29	8.14	890.87	39.55	8.78	889.91	51.35	-3.98	891.50	25.78	4.65	891.66	48.09	-0.67
894.32	36.23	4.21	893.54	45.08	8.10	893.86	40.38	9.78	892.91	51.82	-3.33	894.48	25.45	4.49	894.64	47.43	-1.16
897.33	37.06	4.30	896.54	45.54	7.83	896.86	39.69	8.36	895.91	51.47	-4.42	897.48	26.14	4.45	897.64	49.29	-0.03
900.33	36.80	4.20	899.54	45.99	8.44	899.86	40.36	9.19	898.91	52.26	-3.47	900.48	25.92	4.39	900.64	48.24	-0.92
903.32	36.60	3.83	902.54	44.69	6.96	902.86	40.06	8.71	901.91	53.23	-2.67	903.48	25.47	3.77	903.64	48.24	-1.10
906.34	37.69	5.06	905.56	45.24	7.65	905.87	39.61	8.40	904.91	52.70	-3.06	906.50	25.83	4.26	906.65	48.00	-1.20
909.33	36.13	3.07	908.54	45.08	7.06	908.86	40.32	8.68	907.91	52.00	-4.19	909.48	25.45	3.45	909.64	50.37	0.74
912.33	36.31	3.82	911.54	44.81	7.36	911.86	40.34	9.27	910.91	52.41	-3.21	912.48	25.99	4.57	912.64	47.70	-1.36
915.33	37.30	4.56	914.54	45.45	7.76	914.86	40.22	8.91	913.91	53.34	-2.53	915.48	26.04	4.37	915.64	47.46	-1.84
918.33	36.29	3.48	917.54	44.01	6.24	917.86	39.61	8.22	916.91	52.32	-3.62	918.48	25.40	3.65	918.64	49.35	-0.03
921.34	36.84	4.00	920.56	43.54	5.74	920.87	39.67	8.25	919.91	52.76	-3.21	921.50	26.19	4.41	921.66	48.21	-1.20
924.33	36.11	2.82	923.54	45.47	7.23	923.86	39.65	7.79	922.91	53.32	-3.10	924.48	26.30	4.08	924.64	48.87	-0.98
927.33	37.30	4.34	926.54	44.79	6.88	926.86	40.32	8.79	925.91	52.03	-4.06	927.48	26.06	4.17	927.64	49.41	-0.11
930.33	36.98	3.94	929.54	43.54	5.54	929.86	39.83	8.21	928.91	52.87	-3.30	930.48	26.32	4.34	930.64	48.57	-1.04
933.33	36.82	3.85	932.54	43.87	5.95	932.86	39.49	7.95	931.91	52.46	-3.64	933.48	26.56	4.66	933.64	48.51	-1.02
936.34	37.61	4.67	935.56	43.78	5.89	935.87	39.34	7.83	934.91	52.61	-3.46	936.50	26.44	4.57	936.66	48.39	-1.11
939.33	37.06	4.22	938.54	43.55	5.75	938.86	39.93	8.51	937.91	51.44	-4.53	939.48	25.97	4.20	939.64	49.74	0.33
942.33	36.60	3.77	941.54	43.59	5.80	941.86	39.77	8.36	940.91	52.67	-3.29	942.48	26.04	4.27	942.64	48.42	-0.98
945.33	38.13	4.92	944.54	44.14	5.97	944.86	40.26	8.47	943.91	52.64	-3.70	945.48	27.15	5.00	945.64	48.48	-1.30
948.32	36.96	3.27	947.54	43.61	4.97	947.85	40.59	8.33	946.91	52.96	-3.86	948.48	27.11	4.49	948.64	49.62	-0.63
951.34	37.08	4.44	950.56	43.66	6.06	950.87	39.85	8.63	949.91	51.73	-4.04	951.50	27.09	5.52	951.65	47.73	-1.48
954.32	37.55	4.63	953.54	42.51	4.63	953.85	39.00	7.50	952.91	52.05	-4.00	954.48	25.61	3.75	954.64	49.74	0.25
957.33	37.04	4.12	956.54	43.48	5.60	956.86	39.95	8.45	955.91	52.76	-3.29	957.48	26.66	4.81	957.64	47.97	-1.52
960.33	37.06	3.40	959.54	42.99	4.37	959.86	39.12	6.88	958.91	52.79	-4.00	960.48	27.18	4.58	960.64	49.65	-0.58
963.32	37.89	3.82	962.54	43.62	4.60	962.85	38.96	6.32	961.91	53.20	-4.00	963.48	27.32	4.32	963.64	50.31	-0.32
966.34	37.20	4.69	965.56	43.17	5.71	965.87	38.90	7.82	964.91	51.67	-3.97	966.50	26.51	5.07	966.65	47.97	-1.10
969.32	37.65	4.73	968.54	42.55	4.67	968.86	39.79	8.29	967.91	51.85	-4.20	969.48	27.04	5.18	969.64	48.51	-0.98
972.32	38.15	5.13	971.54	42.53	4.55	971.86	39.10	7.50	970.91	53.11	-3.04	972.48	27.46	5.50	972.64	47.13	-2.46
975.32	37.42	3.44	974.54	41.51	2.58	974.85	39.26	6.71	973.91	52.58	-4.53	975.48	28.09	5.18	975.64	49.89	-0.65
978.33	37.67	4.30	977.54	42.81	4.48	977.86	39.85	7.90	976.91	53.05	-3.45	978.48	26.40	4.10	978.64	49.29	-0.65
981.34	38.31	4.16	980.56	42.81	3.70	980.87	39.57	6.84	979.91	54.17	-3.11	981.50	27.27	4.18	981.65	49.65	-1.07
984.33	37.26	3.24	983.54	41.83	2.86	983.86	39.73	7.14	982.91	53.26	-3.89	984.48	27.62	4.67	984.64	49.80	-0.78
987.32	38.03	4.37	986.54	42.78	4.16	986.85	38.81	6.57	985.91	53.84	-2.95	987.48	26.99	4.40	987.64	48.78	-1.45
990.32	37.75	3.74	989.54	42.41	3.44	989.86	38.85	6.26	988.91	52.55	-4.59	990.48	27.44	4.50	990.64	50.67	0.09
993.33	36.90	2.15	992.54	42.18	2.47	992.86	39.16	5.83	991.91	53.90	-3.98	993.48	28.73	5.05	993.64	50.25	-1.07
996.34	38.97	4.69	995.56	42.71	3.47	995.87	39.49	6.63	994.91	52.76	-4.65	996.49	27.88	4.67	996.65	50.83	-0.02
999.33	37.67	3.45	998.54	42.74	3.57	998.86	39.20	6.41	997.91	53.58	-3.77	999.48	27.48	4.33	999.64	50.22	-0.56
1002.33	37.34	3.38	1001.54	42.37	3.46	1001.86	39.40	6.87	1000.91	53.02	-4.07	1002.48	27.86	4.97	1002.64	49.62	-0.90
1005.33	38.99	4.70	1004.54	42.04	2.79	1004.86	38.33	5.46	1003.91	52.99	-4.43	1005.48	28.33	5.10	1005.64	50.19	-0.67
1008.33	38.19	4.11	1007.54	41.41	2.37	1007.86	39.87	7.21	1006.91	53.05	-4.16	1008.48	27.82	4.80	1008.64	50.01	-0.64
1011.34	38.33	5.01	1010.56	41.93	3.65	1010.87	38.81	6.91	1009.91	53.55	-2.90	1011.49	27.32	5.06	1011.65	47.73	-2.16
1014.32	36.86	3.47	1013.54	41.93	3.59	1013.86	38.49	6.53	1012.91	52.26	-4.26	1014.48	27.51	5.19	1014.64	49.02	-0.93
1017.33	37.83	3.36	1016.54	41.46	2.03	1016.86	38.85	5.80	1015.91	53.02	-4.58	1017.48	28.56	5.16	1017.64	50.46	-0.58
1020.33	37.55	3.50	1019.54	41.15	2.14	1019.86	39.42	6.79	1018.91	53.73	-3.45	1020.48	27.91	4.93	1020.64	49.14	-1.48
1023.33	37.63	3.46	1022.54	41.58	2.45	1022.86	38.23	5.48	1021.91	54.20	-3.10	1023.48	27.51	4.40	1023.64	49.44	-1.30
1026.34	38.37	4.04	1025.56	42.36	3.08	1025.87	40.12	7.22	1024.91	53.08	-4.38	1026.49	28.49	5.23	1026.65	50.04	-0.85
1029.33	37.75	3.72	1028.54	41.25	2.27	1028.86	39.26	6.66	1027.91	53.46	-3.70	1029.48	28.05	5.09	1029.64	49.20	-1.39
1032.33	37.49	3.21	1031.54	42.30	3.07	1031.86	39.34	6.49	1030.91	52.96	-4.45	1032.48	28.37	5.16	1032.64	50.13	-0.71
1035.32	38.75	4.36	1034.54	41.25	1.90	1034.86	38.96	5.99	1033.91	53.40	-4.12	1035.48	28.28	4.95	1035.64	50.13	-0.83
1038.32	37.57	2.67	1037.54	41.32	1.46	1037.86	39.85	6.37	1036.91	53.67	-4.36	1038.48	29.35	5.52	1038.64	50.31	-1.16
1041.34	38.07	3.30	1040.56	40.95	1.22	1040.87	38.90	5.55	1039.91	54.32	-3.58	1041.49	28.17	4.46	1041.65	50.46	-0.88
1044.33	38.03	3.71	1043.54	41.46	2.18	1043.86	38.61	5.71	1042.91	52.67	-4.78	1044.48	28.16	4.91	1044.64	50.76	-0.13
1047.33	37.93	3.60	1046.54	41.32	2.03	1046.86	39.16	6.25	1045.91	53.43	-4.03	1047.48	28.42	5.16	1047.64	49.77	-1.13
1050.32	38.59	3.01	1049.54	40.97	0.43	1049.85	39.20	5.04	1048.91	55.15	-3.56	1050.48	29.28	4.76	1050.64	50.95	-1.20
1053.33	37.75	2.92	1052.54	41.79	2.01	1052.86	39.22	5.82	1051.91	54.58	-3.38	1053.48	28.19	4.43	1053.64	50.34	-1.05
1056.34	38.47	3.76	1055.56	41.43	1.76	1055.87	39.18	5.89	1054.91	53.84	-4.00	1056.50	28.98	5.33	1056.65	49.95	-1.33
1059.33	38.77	3.94	1058.54	40.94	1.16	1058.86	39.06	5.66	1057.91	54.32	-3.64	1059.48	29.17	5.41	1059.64	49.62	-1.77
1062.33	38.59	3.86	1061.54	41.11	1.42	1061.86	39.24	5.93	1060.91	53.76	-4.10	1062.48	29.03	5.36	1062.64	50.04	-1.26
1065.33	38.37	3.94	1064.54	41.06	1.67	1064.86	39.55	6.54	1063.91	53.99	-3.57	1065.48	28.31	4.95	1065.64	49.62	-1.38
1068.33	38.25	3.60	1067.54	41.51	1.91	1067.86	39.97	6.75	1066.91	53.96	-3.82	1068.48	28.66	5.08	1068.64	49.95	-1.26
1071.34	38.29	3.44	1070.56	40.99	1.18	1070.87	39.20	5.77	1069.91	53.26	-4.72	1071.50	28.73	4.95	1071.65	51.19	-0.23
1074.32	39.35	4.67	1073.54	41.92	2.28	1073.86	38.81	5.55	1072.91	55.26	-2.55	1074.48	28.63	5.02	1074.64	48.78	-2.47
1077.32	38.49	4.00	1076.54	41.29	1.84	1076.85	39.10	6.03	1075.91	53.84	-3.78	1077.48	28.70	5.28	1077.64	49.56	-1.50
1080.33	39.21	4.28	1079.54	41.41	1.53	1079.86	38.51	5.01	1078.91	55.74	-2.32	1080.48	28.98	5.12	1080.64	48.69	-2.80
1083.33	38.79	3.93	1082.54	41.23	1.42	1082.86	39.32	5.89	1081.91	53.93	-4.06	1083.48	28.84	5.05	1083.64	50.43	-0.99
1086.34	38.47	3.51	1085.56	41.13	1.21	1085.87	38.83	5.29	1084.91	54.46	-3.63	1086.50	28.78	4.88	1086.66	50.28	-1.25
1089.33	38.63	3.54	1088.54	40.61	0.56	1088.86	38.65	4.98	1087.91	54.55	-3.67	1089.48	28.56	4.54	1089.64	50.79	-0.87
1092.33	38.81	4.02	1091.54	41.44	1.70	1091.86	38.33	4.97	1090.91	54.17	-3.75	1092.48	28.84	5.12	1092.64	49.98	-1.37
1095.33	39.03	4.46	1094.54	41.16	1.63	1094.86	39.24	6.09	1093.91	53.90	-3.80	1095.48	28.47	4.96	1095.64	49.98	-1.16
1098.33	38.49	3.61	1097.54	40.36	0.52	1097.86	39.18	5.72	1096.91	53.99	-4.02	1098.48	29.15	5.34	1098.64	50.13	-1.32
1101.34	38.79	3.50	1100.56	41.72	1.48	1100.87	38.69	4.83	1099.91	54.55	-3.87	1101.50	29.96	5.74	1101.65	49.98	-1.87
1104.33	38.91	4.10	1103.54	40.62	0.85	1103.86	39.12	5.73	1102.91	54.20	-3.74	1104.48	29.03	5.29	1104.64	49.83	-1.55
1107.33	38.59	3.14	1106.54	40.87	0.47	1106.86	38.75	4.73	1105.91	54.11	-4.47	1107.48	29.91	5.53	1107.64	50.95	-1.06
1110.33	38.65	3.44	1109.54	40.90	0.73	1109.86	38.61	4.82	1108.91	54.52	-3.82	1110.48	28.56	4.41	1110.64	51.19	-0.59
1113.33	38.81	3.10	1112.54	41.09	0.43	1112.86	39.61	5.33	1111.91	55.44	-3.40	1113.48	29.36	4.72	1113.64	50.95	-1.32
1116.34	38.73	3.22	1115.56	41.64	1.18	1115.87	38.47	4.39	1114.91	54.76	-3.88	1116.49	29.26	4.82	1116.65	51.13	-0.94
1119.33	39.37	4.89	1118.54	41.58	2.15	1118.86	38.59	5.54	1117.91	53.32	-4.29	1119.48	29.06	5.65	1119.64	49.68	-1.36
1122.33	38.25	2.81	1121.54	40.76	0.37	1121.86	39.08	5.07	1120.91	55.09	-3.48	1122.48	29.66	5.29	1122.64	50.19	-1.81
1125.33	38.65	3.75	1124.54	42.00	2.14	1124.86	39.06	5.58	1123.91	54.85	-3.18	1125.48	28.78	4.94	1125.64	49.71	-1.76
1128.33	38.71	4.35	1127.54	40.62	1.31	1127.86	39.18	6.25	1126.91	53.17	-4.32	1128.48	29.03	5.74	1128.64	49.50	-1.42
1131.34	38.99	4.12	1130.56	41.30	1.48	1130.87	38.81	5.37	1129.91	53.90	-4.10	1131.49	28.66	4.86	1131.65	50.67	-0.76
1134.33	38.95	3.83	1133.54	40.62	0.55	1133.86	39.08	5.39	1132.91	53.26	-4.99	1134.48	30.05	6.00	1134.64	50.67	-1.01
1137.32	38.65	2.46	1136.54	41.86	0.72	1136.85	39.00	4.24	1135.91	55.00	-4.32	1137.48	29.75	4.63	1137.64	52.44	-0.31
1140.32	39.45	5.03	1139.54	40.80	1.43	1139.85	39.26	6.27	1138.91	53.79	-3.76	1140.48	29.28	5.93	1140.64	48.81	-2.17
1143.32	39.43	4.34	1142.54	40.83	0.78	1142.85	38.02	4.35	1141.91	53.67	-4.55	1143.48	29.08	5.05	1143.64	51.16	-0.50
1146.34	39.23	3.43	1145.56	42.02	1.27	1145.87	39.42	5.05	1144.91	54.73	-4.20	1146.49	29.49	4.76	1146.65	51.80	-0.56
1149.32	39.27	3.93	1148.54	40.81	0.52	1148.85	38.04	4.13	1147.91	54.64	-3.83	1149.48	29.42	5.15	1149.64	50.58	-1.32
1152.33	39.09	3.77	1151.54	41.72	1.44	1151.86	38.33	4.43	1150.91	53.87	-4.58	1152.48	30.33	6.07	1152.64	50.40	-1.49
1155.32	38.69	2.97	1154.54	41.76	1.09	1154.86	38.25	3.96	1153.91	54.05	-4.80	1155.48	30.33	5.68	1155.64	51.40	-0.88
1158.32	38.87	3.37	1157.54	41.51	1.05	1157.86	38.85	4.77	1156.91	54.44	-4.19	1158.48	30.14	5.71	1158.64	50.55	-1.52
1161.34	39.69	3.93	1160.56	40.87	0.15	1160.87	39.34	5.00	1159.91	54.17	-4.72	1161.49	31.07	6.38	1161.65	50.67	-1.66
1164.32	39.53	3.99	1163.54	40.94	0.44	1163.86	38.77	4.65	1162.91	54.08	-4.59	1164.48	29.80	5.33	1164.64	51.37	-0.74
1167.33	39.41	4.06	1166.54	40.99	0.68	1166.86	39.16	5.23	1165.91	54.64	-3.84	1167.48	29.22	4.93	1167.64	50.83	-1.09
1170.33	39.03	3.72	1169.54	41.25	0.99	1169.86	39.18	5.30	1168.91	54.05	-4.39	1170.48	29.89	5.65	1170.64	50.61	-1.26
1173.33	39.15	3.33	1172.54	41.86	1.08	1172.86	38.23	3.83	1171.91	54.46	-4.49	1173.48	29.84	5.08	1173.64	51.80	-0.59
1176.34	39.23	2.91	1175.56	41.13	-0.15	1175.87	39.34	4.44	1174.91	54.97	-4.48	1176.50	30.98	5.73	1176.65	51.64	-1.25
1179.33	39.53	4.18	1178.54	40.57	0.26	1178.86	39.00	5.07	1177.91	54.82	-3.66	1179.48	29.89	5.60	1179.64	49.98	-1.94
1182.33	39.05	3.44	1181.54	41.53	0.96	1181.86	38.98	4.79	1180.91	54.79	-3.95	1182.48	29.61	5.06	1182.64	51.07	-1.11
1185.33	38.29	2.22	1184.54	41.39	0.36	1184.86	38.65	4.00	1183.91	55.50	-3.70	1185.48	30.21	5.21	1185.64	51.13	-1.51
1188.33	39.13	2.39	1187.54	41.30	-0.40	1187.86	39.59	4.27	1186.91	55.09	-4.78	1188.48	30.22	4.55	1188.64	53.54	0.23
1191.34	39.11	3.38	1190.56	41.85	1.16	1190.87	39.75	5.44	1189.91	54.88	-3.98	1191.50	30.22	5.55	1191.65	50.73	-1.57
1194.33	39.19	3.26	1193.54	41.15	0.27	1193.86	39.99	5.49	1192.91	55.44	-3.62	1194.48	30.81	5.95	1194.64	50.16	-2.33
1197.33	38.67	2.66	1196.54	41.74	0.78	1196.86	38.35	3.77	1195.91	54.49	-4.65	1197.48	30.49	5.55	1197.64	51.67	-0.90
1200.33	39.35	3.62	1199.54	41.48	0.79	1199.86	39.36	5.05	1198.91	55.06	-3.80	1200.48	29.43	4.76	1200.64	51.34	-0.96
1203.33	38.35	2.73	1202.54	41.09	0.51	1202.86	37.94	3.74	1201.91	54.76	-3.99	1203.48	29.78	5.23	1203.64	50.95	-1.24
1206.34	38.89	2.58	1205.56	41.02	-0.24	1205.87	38.57	3.69	1204.91	56.07	-3.37	1206.49	30.44	5.20	1206.65	51.04	-1.83
1209.33	39.91	3.70	1208.54	41.23	0.06	1208.86	39.61	4.82	1207.91	55.38	-3.96	1209.48	29.63	4.49	1209.64	52.25	-0.53
1212.33	39.25	2.98	1211.54	42.09	0.86	1211.86	39.44	4.59	1210.91	54.82	-4.58	1212.48	30.38	5.17	1212.64	52.25	-0.59
1215.32	39.07	3.18	1214.54	41.37	0.52	1214.85	39.46	4.99	1213.91	53.49	-5.53	1215.48	31.07	6.25	1215.64	51.74	-0.72
1218.32	39.13	2.65	1217.54	42.25	0.81	1217.85	39.22	4.16	1216.91	55.41	-4.20	1218.48	30.47	5.06	1218.64	52.19	-0.86
1221.34	39.27	3.29	1220.56	41.74	0.80	1220.87	38.59	4.03	1219.91	53.46	-5.65	1221.49	31.48	6.56	1221.65	51.64	-0.91
1224.32	38.55	2.92	1223.54	42.16	1.58	1223.85	38.39	4.19	1222.91	54.85	-3.91	1224.48	30.59	6.03	1224.64	50.07	-2.12
