# Supplementary material for: Noise-precision tradeoff in predicting combinations of mutations and drugs
Source: PLoS Comput Biol. 2019 May 22;15(5):e1006956. doi: 10.1371/journal.pcbi.1006956 (PMC6548401; doi:10.1371/journal.pcbi.1006956)
Supplement: S1 Data — A zip file containing all datasets used in this paper. (ZIP) [file pcbi.1006956.s002.zip › calcium/calcium_double_RAW264.7/2MA_500_uM_LPA_2.5_uM_RW_ECC040120B.txt]

Tab-delimted data for ligand pair 2-Methyl-thio-ATP / Lysophosphatidic acid
Celltype = RAW 264.7
ExperimentID = ECC040120B
t in seconds, Ca++ concentrations in nM
Adj Ca++ is the change in Ca++ concentration due to ligand

ECC040120B08	2MA 500 uM	LPA 2.5 uM	sim
ECC040120B02	2MA 500 uM	LPA 2.5 uM	lig1_then_lig2
ECC040120B04	LPA 2.5 uM	2MA 500 uM	lig2_then_lig1
ECC040120B01	HBSS-BSA n/a 	HBSS-BSA n/a 	con
ECC040120B11	HBSS-BSA n/a 	HBSS-BSA n/a 	con
ECC040120B12	HBSS-BSA n/a 	HBSS-BSA n/a 	con

t(ECC040120B08)	Ca++(ECC040120B08)	Adj Ca++(ECC040120B08)	t(ECC040120B02)	Ca++(ECC040120B02)	Adj Ca++(ECC040120B02)	t(ECC040120B04)	Ca++(ECC040120B04)	Adj Ca++(ECC040120B04)	t(ECC040120B01)	Ca++(ECC040120B01)	Adj Ca++(ECC040120B01)	t(ECC040120B11)	Ca++(ECC040120B11)	Adj Ca++(ECC040120B11)	t(ECC040120B12)	Ca++(ECC040120B12)	Adj Ca++(ECC040120B12)
-203.89	14.88	2.69	-204.84	9.34	-1.01	-204.52	8.32	0.18	-205.00	22.65	1.71	-203.42	7.71	-1.43	-203.26	10.08	-0.27
-200.91	14.46	3.05	-201.85	9.04	-0.53	-201.54	7.40	0.04	-202.01	21.61	1.45	-200.44	7.60	-0.76	-200.28	8.88	-0.69
-197.91	12.11	1.07	-198.85	9.23	0.03	-198.54	7.33	0.34	-199.01	20.69	0.90	-197.44	7.57	-0.42	-197.28	8.73	-0.47
-194.91	12.91	2.10	-195.85	7.75	-1.21	-195.54	6.93	0.18	-196.01	22.05	2.49	-194.44	6.36	-1.39	-194.28	7.87	-1.10
-191.91	11.82	1.23	-192.85	8.89	0.14	-192.54	7.40	0.86	-193.01	20.31	0.97	-191.44	7.33	-0.21	-191.28	7.99	-0.76
-188.89	9.30	-0.58	-189.85	9.08	1.05	-189.52	7.11	1.29	-190.01	18.64	0.01	-188.43	8.19	1.37	-188.27	6.66	-1.38
-185.91	10.41	0.61	-186.85	7.79	-0.16	-186.54	6.93	1.19	-187.01	19.45	0.90	-185.44	6.05	-0.69	-185.28	7.75	-0.21
-182.91	10.32	-0.19	-183.85	8.38	-0.29	-183.54	5.94	-0.52	-184.01	20.31	1.05	-182.44	7.64	0.18	-182.28	7.45	-1.22
-179.91	10.64	0.34	-180.85	8.71	0.26	-180.54	5.04	-1.20	-181.01	19.29	0.24	-179.44	7.40	0.16	-179.28	8.06	-0.40
-176.91	10.44	0.93	-177.85	8.34	0.67	-177.54	6.27	0.81	-178.01	19.07	0.81	-176.44	5.87	-0.59	-176.28	7.45	-0.22
-173.89	10.17	0.20	-174.85	8.19	0.06	-174.52	5.58	-0.34	-175.01	19.55	0.83	-173.42	7.12	0.20	-173.27	7.11	-1.02
-170.91	9.76	-0.04	-171.85	7.68	-0.27	-171.54	5.76	0.02	-172.01	19.77	1.22	-170.44	6.46	-0.28	-170.28	7.02	-0.94
-167.91	10.52	0.33	-168.85	8.89	0.54	-168.54	6.09	-0.05	-169.01	20.04	1.10	-167.44	6.46	-0.68	-167.28	7.93	-0.42
-164.91	10.03	0.22	-165.85	7.90	-0.07	-165.54	6.20	0.44	-166.01	19.50	0.94	-164.44	6.25	-0.51	-164.28	7.54	-0.43
-161.91	10.00	0.01	-162.85	8.52	0.37	-162.54	5.22	-0.72	-163.01	19.45	0.71	-161.44	6.81	-0.13	-161.28	7.57	-0.58
-158.89	10.61	0.55	-159.85	9.11	0.89	-159.52	5.87	-0.14	-160.01	19.45	0.64	-158.42	7.05	0.04	-158.27	7.54	-0.68
-155.91	8.77	-0.95	-156.85	8.74	0.87	-156.54	5.83	0.17	-157.01	19.02	0.55	-155.44	7.67	1.01	-155.28	6.32	-1.56
-152.91	9.71	0.45	-153.85	7.38	-0.04	-153.54	6.67	1.46	-154.01	18.37	0.36	-152.44	6.05	-0.16	-152.28	7.23	-0.20
-149.91	10.17	-0.05	-150.85	8.34	-0.03	-150.54	6.02	-0.14	-151.01	20.04	1.07	-149.44	6.84	-0.32	-149.28	7.63	-0.75
-146.91	9.30	-1.02	-147.85	7.82	-0.66	-147.54	6.52	0.25	-148.01	19.99	0.92	-146.44	7.26	-0.01	-146.28	7.57	-0.91
-143.89	8.51	-1.39	-144.85	8.56	0.50	-144.52	7.18	1.33	-145.01	19.39	0.74	-143.42	7.40	0.55	-143.27	6.78	-1.28
-140.91	9.47	0.85	-141.85	8.56	1.78	-141.54	4.78	0.21	-142.01	17.36	-0.01	-140.44	5.22	-0.35	-140.28	7.14	0.36
-137.91	9.01	-0.91	-138.85	8.74	0.66	-138.54	6.02	0.15	-139.01	19.45	0.78	-137.44	7.36	0.49	-137.28	6.81	-1.27
-134.91	9.09	-0.59	-135.85	8.19	0.35	-135.54	5.51	-0.12	-136.01	18.70	0.27	-134.44	7.15	0.52	-134.28	7.05	-0.79
-131.91	9.65	0.41	-132.85	8.15	0.75	-132.54	6.67	1.48	-133.01	18.86	0.87	-131.44	5.98	-0.21	-131.28	6.75	-0.65
-128.89	10.55	1.38	-129.85	8.15	0.82	-129.52	4.71	-0.41	-130.01	17.47	-0.45	-128.43	6.94	0.82	-128.27	6.96	-0.37
-125.91	9.56	-0.22	-126.85	7.93	-0.01	-126.54	6.02	0.29	-127.01	19.93	1.40	-125.44	6.81	0.08	-125.28	6.47	-1.48
-122.91	9.44	0.29	-123.85	8.89	1.58	-123.54	6.38	1.28	-124.01	17.15	-0.75	-122.44	6.32	0.22	-122.28	7.84	0.53
-119.91	9.85	0.46	-120.85	8.19	0.65	-120.54	5.76	0.43	-121.01	18.75	0.61	-119.44	6.70	0.37	-119.28	6.57	-0.98
-116.91	9.59	0.37	-117.85	8.12	0.74	-117.54	6.93	1.76	-118.01	18.16	0.19	-116.44	6.32	0.15	-116.28	7.05	-0.33
-113.89	8.69	-0.84	-114.85	7.71	0.02	-114.52	5.47	-0.01	-115.01	18.11	-0.17	-113.43	6.60	0.12	-113.27	7.75	0.05
-110.91	9.15	-0.81	-111.85	7.79	-0.33	-111.54	4.57	-1.34	-112.01	19.99	1.28	-110.44	5.70	-1.21	-110.28	8.06	-0.06
-107.91	8.60	-1.77	-108.85	8.41	-0.12	-108.54	4.89	-1.43	-109.01	19.07	-0.05	-107.44	7.81	0.49	-107.28	8.09	-0.44
-104.91	9.65	0.00	-105.85	8.49	0.69	-105.54	5.18	-0.41	-106.01	18.32	-0.08	-104.44	6.91	0.32	-104.28	7.57	-0.24
-101.91	9.09	-0.35	-102.85	8.71	1.12	-102.54	5.65	0.27	-103.01	18.21	0.02	-101.44	6.15	-0.23	-101.28	7.81	0.21
-98.89	9.01	-0.63	-99.85	8.60	0.81	-99.52	5.40	-0.18	-100.01	18.59	0.20	-98.43	6.15	-0.43	-98.27	8.03	0.23
-95.91	9.44	-0.07	-96.85	7.38	-0.29	-96.54	6.56	1.10	-97.01	17.57	-0.69	-95.44	7.43	0.97	-95.28	7.39	-0.28
-92.91	9.24	-1.23	-93.85	7.42	-1.21	-93.54	5.83	-0.59	-94.01	20.04	0.82	-92.44	6.56	-0.86	-92.28	8.67	0.04
-89.91	10.03	0.20	-90.85	7.93	-0.06	-90.54	6.49	0.71	-91.01	18.64	0.06	-89.44	6.63	-0.15	-89.28	8.09	0.10
-86.91	8.77	-1.68	-87.85	9.08	0.47	-87.54	6.12	-0.28	-88.01	20.69	1.49	-86.44	6.32	-1.08	-86.28	8.21	-0.40
-83.89	9.47	0.02	-84.85	7.93	0.32	-84.52	5.29	-0.11	-85.01	18.59	0.39	-83.42	6.08	-0.32	-83.26	7.54	-0.07
-80.91	9.53	-0.37	-81.85	9.37	1.32	-81.54	5.83	-0.01	-82.01	19.34	0.69	-80.44	6.15	-0.69	-80.28	8.06	0.00
-77.91	9.12	-1.03	-78.85	8.60	0.29	-78.54	5.54	-0.56	-79.01	19.39	0.49	-77.44	6.39	-0.71	-77.28	8.54	0.22
-74.91	10.03	0.08	-75.85	8.63	0.52	-75.54	5.72	-0.18	-76.01	18.05	-0.65	-74.44	7.15	0.25	-74.28	8.51	0.40
-71.91	9.88	-0.53	-72.85	8.93	0.36	-72.54	5.47	-0.89	-73.01	19.34	0.18	-71.44	7.46	0.10	-71.28	8.30	-0.28
-68.89	9.94	0.06	-69.85	7.42	-0.62	-69.52	6.74	0.91	-70.01	17.73	-0.90	-68.42	7.01	0.18	-68.27	8.76	0.72
-65.91	10.58	0.68	-66.85	8.38	0.32	-66.54	4.35	-1.50	-67.01	18.48	-0.17	-65.44	6.88	0.03	-65.28	8.21	0.15
-62.91	9.71	-0.51	-63.85	8.49	0.11	-63.54	5.65	-0.52	-64.01	18.96	-0.01	-62.44	6.56	-0.61	-62.28	9.00	0.62
-59.91	10.55	0.69	-60.85	9.23	1.22	-60.54	4.89	-0.91	-61.01	18.80	0.19	-59.44	6.88	0.08	-59.28	7.75	-0.27
-56.91	9.59	-0.33	-57.85	9.15	1.07	-57.54	5.47	-0.40	-58.01	18.80	0.13	-56.44	7.01	0.14	-56.28	7.81	-0.27
-53.89	9.50	-0.44	-54.85	8.82	0.73	-54.52	5.87	-0.01	-55.01	18.48	-0.21	-53.42	6.77	-0.11	-53.26	8.42	0.32
-50.91	9.85	0.17	-51.85	9.60	1.77	-51.54	5.80	0.18	-52.01	19.07	0.64	-50.44	5.98	-0.64	-50.28	7.84	0.00
-47.91	10.64	0.40	-48.85	8.30	-0.10	-48.54	6.31	0.12	-49.01	19.12	0.13	-47.44	7.57	0.38	-47.28	7.90	-0.51
-44.91	10.44	0.24	-45.85	9.26	0.91	-45.54	6.93	0.79	-46.01	18.91	-0.04	-44.44	7.12	-0.02	-44.28	8.42	0.06
-41.91	10.85	1.14	-42.85	8.04	0.17	-42.54	5.69	0.03	-43.01	17.31	-1.15	-41.44	7.08	0.42	-41.28	8.61	0.73
-38.89	9.71	-0.22	-39.85	8.52	0.43	-39.52	5.87	-0.01	-40.01	19.34	0.66	-38.42	6.39	-0.49	-38.27	7.93	-0.16
-35.91	10.29	-0.44	-36.85	7.75	-1.13	-36.54	6.89	0.22	-37.01	20.20	0.72	-35.44	7.81	0.14	-35.28	8.03	-0.86
-32.91	9.65	-0.93	-33.85	8.01	-0.73	-33.54	6.34	-0.19	-34.01	19.50	0.17	-32.44	7.19	-0.34	-32.29	8.91	0.17
-29.91	10.11	-0.02	-30.85	9.00	0.71	-30.54	6.20	0.12	-31.01	18.59	-0.29	-29.44	7.08	0.00	-29.28	8.58	0.29
-26.91	9.97	-0.17	-27.85	8.04	-0.26	-27.54	5.00	-1.09	-28.01	18.70	-0.19	-26.44	7.01	-0.08	-26.29	8.58	0.28
5.10	168.83	151.90	4.16	65.03	49.95	4.48	30.30	17.43	4.00	31.29	5.61	5.57	11.32	-2.55	5.73	12.03	-3.06
8.09	190.52	175.26	7.15	89.81	76.40	7.46	116.89	105.69	6.98	28.41	4.40	8.56	9.84	-2.36	8.72	11.38	-2.04
11.08	186.49	171.80	10.14	54.45	41.60	10.45	125.60	114.96	9.98	28.30	4.86	11.55	9.80	-1.84	11.71	9.83	-3.02
14.09	170.20	155.46	13.14	36.47	23.57	13.45	98.65	87.96	12.98	27.51	4.02	14.56	9.70	-1.99	14.72	10.88	-2.03
17.10	144.54	130.45	16.14	34.95	22.71	16.45	80.18	70.15	15.98	25.34	2.50	17.57	9.80	-1.23	17.73	10.98	-1.27
20.08	118.71	105.52	19.14	36.30	24.95	19.45	71.39	62.25	18.98	23.58	1.64	20.55	9.35	-0.79	20.71	10.51	-0.84
23.09	100.03	87.33	22.15	37.02	26.16	22.46	64.93	56.28	21.98	22.10	0.65	23.56	8.82	-0.83	23.72	11.04	0.18
26.08	84.77	71.90	25.14	34.53	23.50	25.45	54.48	45.66	24.98	22.97	1.35	26.55	9.00	-0.82	26.71	10.51	-0.52
29.08	74.73	61.50	28.14	33.69	22.30	28.45	49.46	40.28	27.98	23.47	1.49	29.55	9.94	-0.24	29.71	10.14	-1.25
32.10	64.81	52.16	31.14	31.57	20.76	31.45	45.25	36.65	30.98	22.65	1.25	32.58	9.03	-0.57	32.74	10.14	-0.67
35.08	62.44	49.26	34.14	30.79	19.45	34.45	40.65	31.52	33.98	22.48	0.55	35.55	9.21	-0.92	35.71	11.72	0.38
38.09	57.56	44.33	37.15	31.82	20.43	37.46	38.64	29.46	36.98	23.63	1.65	38.56	9.70	-0.48	38.72	10.23	-1.17
41.08	54.29	41.57	40.14	30.79	19.92	40.45	35.60	26.94	39.98	22.81	1.34	41.55	8.44	-1.22	41.70	10.76	-0.12
44.08	52.96	40.46	43.14	28.99	18.33	43.45	33.68	25.23	42.98	22.65	1.40	44.55	8.58	-0.87	44.71	10.14	-0.52
47.10	49.86	37.25	46.14	29.03	18.26	46.45	32.40	23.84	45.98	21.01	-0.35	47.57	9.73	0.17	47.73	10.95	0.18
50.08	49.22	36.81	49.14	28.70	18.14	49.45	32.27	23.92	48.98	21.34	0.18	50.55	9.07	-0.28	50.71	10.67	0.10
53.09	46.94	34.16	52.15	27.40	16.46	52.46	29.20	20.47	51.98	21.77	0.24	53.56	9.42	-0.31	53.72	11.01	0.07
56.08	46.70	34.59	55.14	27.81	17.54	55.45	29.81	21.75	54.98	22.05	1.19	56.55	7.81	-1.25	56.71	10.33	0.06
59.08	45.55	32.69	58.14	28.33	17.32	58.45	28.51	19.71	57.98	22.48	0.87	59.55	9.28	-0.52	59.71	10.67	-0.35
62.10	43.79	31.35	61.14	25.91	15.31	61.45	26.85	18.46	60.98	21.72	0.53	62.58	8.86	-0.53	62.73	10.61	0.01
65.08	43.79	30.70	64.14	24.74	13.49	64.45	28.59	19.55	63.98	23.25	1.41	65.55	10.15	0.11	65.71	9.74	-1.52
68.09	43.69	31.13	67.15	25.83	15.11	67.46	25.45	16.94	66.98	20.80	-0.51	68.56	10.23	0.72	68.72	10.51	-0.21
71.08	42.49	29.63	70.14	25.99	14.97	70.45	26.89	18.08	69.98	22.59	0.98	71.55	9.10	-0.71	71.71	10.76	-0.26
74.08	42.63	29.91	73.14	25.22	14.34	73.45	27.05	18.38	72.98	21.66	0.19	74.55	8.30	-1.37	74.71	12.06	1.18
77.10	42.08	29.95	76.14	23.71	13.43	76.45	25.69	17.62	75.98	20.90	0.02	77.58	8.89	-0.18	77.73	10.45	0.16
80.08	43.07	30.56	79.14	24.66	13.99	79.45	25.81	17.35	78.98	22.70	1.44	80.55	8.96	-0.50	80.71	9.74	-0.93
83.09	41.60	28.84	82.15	23.87	12.95	82.46	26.69	17.98	81.98	22.54	1.03	83.56	8.51	-1.20	83.72	11.10	0.18
86.08	43.69	31.99	85.14	23.47	13.61	85.45	26.81	19.16	84.98	19.50	-0.95	86.55	9.07	0.42	86.71	10.39	0.53
89.08	43.04	30.83	88.14	23.39	13.02	88.45	25.05	16.89	87.98	20.85	-0.11	89.55	9.14	-0.02	89.71	10.51	0.13
92.10	43.38	30.38	91.14	23.91	12.76	91.45	24.89	15.95	90.98	21.23	-0.52	92.58	9.77	-0.17	92.73	11.85	0.69
95.08	43.66	31.15	94.14	22.95	12.29	94.45	25.29	16.84	93.98	21.56	0.30	95.55	9.52	0.07	95.71	10.30	-0.37
98.09	43.96	31.83	97.15	23.03	12.74	97.46	24.85	16.77	96.98	21.01	0.13	98.56	9.17	0.09	98.72	10.08	-0.21
101.08	43.86	31.40	100.14	23.67	13.06	100.45	25.41	17.01	99.98	20.85	-0.36	101.55	9.59	0.19	101.71	10.79	0.17
104.08	44.10	32.38	103.14	21.96	12.08	103.45	26.29	18.62	102.98	20.20	-0.27	104.55	8.37	-0.30	104.71	10.45	0.57
107.10	42.63	30.13	106.14	22.59	11.93	106.45	24.97	16.52	105.98	20.90	-0.35	107.57	9.52	0.07	107.73	10.95	0.29
110.08	45.21	33.24	109.14	21.77	11.65	109.45	25.61	17.70	108.98	20.80	0.08	110.55	8.54	-0.37	110.71	10.42	0.29
113.09	43.45	30.75	112.15	22.00	11.14	112.46	24.57	15.92	111.98	22.37	0.92	113.56	8.72	-0.93	113.72	10.88	0.01
116.08	44.34	31.98	115.14	21.61	11.09	115.45	25.65	17.34	114.98	21.50	0.39	116.55	9.17	-0.14	116.71	10.27	-0.25
119.08	43.45	31.02	118.14	22.00	11.42	118.45	24.93	16.56	117.98	20.85	-0.33	119.55	9.00	-0.37	119.71	11.29	0.70
122.10	43.52	30.73	121.14	21.06	10.11	121.45	25.41	16.67	120.98	22.81	1.27	122.57	9.10	-0.64	122.73	10.33	-0.62
125.08	45.28	32.68	124.14	20.74	9.98	124.45	25.57	17.02	123.98	21.99	0.64	125.55	8.86	-0.69	125.70	10.82	0.05
128.09	45.35	33.00	127.15	20.35	9.85	127.46	25.13	16.84	126.98	21.28	0.18	128.56	8.58	-0.71	128.72	11.04	0.53
131.08	44.62	33.00	130.14	21.80	12.02	130.45	25.49	17.92	129.98	20.20	-0.17	131.55	8.30	-0.27	131.71	10.23	0.44
134.08	44.58	32.20	133.14	21.02	10.48	133.45	27.17	18.84	132.98	21.88	0.75	134.55	8.82	-0.51	134.71	10.30	-0.24
137.10	45.07	32.75	136.14	20.82	10.34	136.45	25.53	17.26	135.98	21.77	0.70	137.57	8.82	-0.45	137.73	10.23	-0.25
140.08	45.52	33.60	139.14	21.53	11.46	139.45	25.65	17.79	138.98	21.07	0.40	140.55	8.09	-0.77	140.71	10.45	0.37
143.09	44.96	32.11	142.15	21.84	10.84	142.46	26.13	17.34	141.98	21.23	-0.37	143.56	9.91	0.12	143.72	11.26	0.25
146.08	44.34	31.50	145.14	20.15	9.16	145.45	28.02	19.24	144.98	21.18	-0.41	146.55	10.58	0.80	146.71	10.61	-0.39
149.08	43.48	31.22	148.14	20.27	9.86	148.45	25.29	17.09	147.98	21.12	0.11	149.55	9.03	-0.17	149.70	10.48	0.06
152.10	44.72	32.30	151.14	20.15	9.57	151.45	26.45	18.08	150.98	21.66	0.49	152.57	9.70	0.33	152.73	9.77	-0.81
155.08	43.00	30.39	154.14	20.08	9.31	154.45	25.89	17.33	153.98	20.85	-0.51	155.55	9.63	0.07	155.71	11.22	0.45
158.09	42.97	31.15	157.15	20.47	10.50	157.46	25.41	17.65	156.98	19.82	-0.75	158.56	9.87	1.11	158.72	9.62	-0.36
161.08	43.55	31.50	160.14	19.45	9.24	160.45	26.41	18.41	159.98	20.96	0.16	161.55	8.58	-0.42	161.71	10.48	0.27
164.08	42.97	30.35	163.14	20.62	9.85	163.45	25.01	16.45	162.98	22.15	0.78	164.55	8.65	-0.91	164.71	10.91	0.13
167.10	42.83	30.51	166.14	19.41	8.94	166.45	25.53	17.27	165.98	20.63	-0.44	167.57	8.86	-0.40	167.73	11.32	0.84
170.08	43.07	30.51	169.14	20.15	9.43	169.45	26.53	18.02	168.98	21.77	0.46	170.55	8.65	-0.86	170.71	11.13	0.40
173.09	42.87	30.20	172.15	19.69	8.86	172.46	26.25	17.63	171.98	20.47	-0.95	173.56	10.15	0.53	173.72	11.26	0.43
176.08	42.42	29.91	175.14	19.45	8.79	175.45	26.13	17.68	174.98	20.26	-1.00	176.55	10.33	0.88	176.71	10.79	0.12
179.08	42.66	30.90	178.14	17.90	7.98	178.45	26.13	18.42	177.98	20.26	-0.25	179.55	9.03	0.32	179.71	9.86	-0.06
182.10	43.69	31.76	181.14	19.57	9.48	181.45	26.01	18.13	180.98	18.70	-1.98	182.57	9.35	0.47	182.73	11.60	1.51
185.08	41.98	29.30	184.14	19.84	9.00	184.45	24.45	15.82	183.98	22.05	0.62	185.55	9.24	-0.39	185.71	10.61	-0.23
188.09	42.42	29.58	187.15	19.57	8.57	187.46	26.37	17.58	186.98	21.56	-0.03	188.56	9.14	-0.65	188.72	11.69	0.68
191.08	43.14	29.91	190.14	19.14	7.76	190.45	25.69	16.52	189.98	22.86	0.88	191.55	9.24	-0.93	191.71	11.44	0.05
194.08	43.35	30.57	193.14	19.57	8.64	193.45	26.73	18.01	192.98	20.26	-1.27	194.55	10.86	1.14	194.70	11.07	0.13
197.10	43.31	30.77	196.14	19.10	8.40	196.45	25.41	16.92	195.98	21.77	0.48	197.57	8.68	-0.81	197.73	11.04	0.34
200.08	42.70	30.22	199.14	19.92	9.29	199.45	25.73	17.31	198.98	20.47	-0.76	200.55	9.56	0.14	200.71	11.26	0.62
203.09	41.26	28.73	202.15	19.14	8.46	202.46	23.97	15.50	201.98	20.47	-0.81	203.56	10.40	0.93	203.72	10.57	-0.12
206.08	42.39	29.49	205.14	19.02	7.97	205.45	24.65	15.81	204.98	21.83	0.18	206.55	9.84	-0.00	206.71	10.88	-0.18
209.08	40.96	28.29	208.14	18.95	8.12	208.45	24.81	16.19	207.98	20.31	-1.11	209.55	10.15	0.53	209.70	11.41	0.58
212.10	41.67	28.89	211.14	18.79	7.85	211.45	24.45	15.72	210.98	21.77	0.24	212.57	9.00	-0.73	212.73	11.44	0.49
215.08	41.33	28.98	214.14	19.22	8.71	214.45	24.69	16.39	213.98	20.63	-0.47	215.55	8.82	-0.48	215.70	11.47	0.96
218.09	40.69	28.28	217.15	18.71	8.14	217.46	25.09	16.73	216.98	20.31	-0.85	218.56	10.33	0.97	218.72	10.45	-0.12
221.08	41.06	28.23	220.14	19.14	8.16	220.45	25.61	16.84	219.98	20.69	-0.89	221.55	9.49	-0.28	221.70	12.16	1.17
224.08	39.91	27.30	223.14	18.36	7.59	223.45	24.37	15.81	222.98	20.36	-1.00	224.55	10.12	0.56	224.71	11.22	0.45
227.10	40.89	28.23	226.14	17.90	7.09	226.45	25.69	17.09	225.98	21.34	-0.07	227.58	10.01	0.41	227.73	10.48	-0.34
230.08	41.03	27.92	229.14	19.37	8.10	229.45	24.29	15.23	228.98	21.83	-0.03	230.55	9.77	-0.29	230.71	11.60	0.33
233.09	40.55	27.31	232.15	18.01	6.62	232.46	24.17	14.99	231.98	21.28	-0.71	233.56	11.00	0.82	233.72	11.29	-0.11
236.08	40.89	28.90	235.14	18.36	8.22	235.45	24.29	16.36	234.98	20.04	-0.70	236.55	9.14	0.21	236.71	10.64	0.49
239.08	39.67	27.04	238.14	17.70	6.91	238.45	24.57	15.99	237.98	20.96	-0.42	239.55	9.45	-0.13	239.71	11.35	0.55
242.10	39.20	26.51	241.14	18.29	7.44	241.45	25.49	16.85	240.98	20.53	-0.91	242.58	10.12	0.48	242.73	11.29	0.44
245.08	40.62	27.79	244.14	18.91	7.92	244.45	25.25	16.47	243.98	21.18	-0.40	245.55	9.91	0.13	245.71	11.26	0.27
248.09	39.34	26.65	247.15	18.36	7.51	247.46	23.42	14.78	246.98	21.28	-0.16	248.56	9.77	0.13	248.71	10.88	0.03
251.08	38.53	25.80	250.14	18.32	7.44	250.45	23.22	14.55	249.98	21.01	-0.47	251.55	10.08	0.41	251.71	10.95	0.06
254.08	38.26	25.24	253.14	18.48	7.31	253.45	24.09	15.13	252.98	21.01	-0.76	254.55	10.68	0.72	254.71	11.22	0.04
257.10	39.57	26.89	256.14	18.91	8.07	256.45	25.09	16.46	255.98	21.83	0.40	257.58	8.75	-0.88	257.73	11.32	0.48
260.08	38.90	25.55	259.14	18.60	7.09	259.45	23.30	14.00	258.98	22.26	0.16	260.55	10.12	-0.18	260.71	11.54	0.02
263.09	39.74	26.73	262.15	17.86	6.69	262.46	23.54	14.58	261.98	22.37	0.61	263.56	9.45	-0.51	263.72	11.07	-0.10
266.08	39.00	25.99	265.14	18.52	7.35	265.45	23.97	15.01	264.98	22.81	1.05	266.55	9.10	-0.86	266.71	10.98	-0.19
269.08	38.43	25.68	268.14	17.43	6.53	268.45	24.29	15.60	267.98	20.58	-0.92	269.55	10.51	0.82	269.71	11.01	0.10
272.10	38.06	24.55	271.14	17.74	6.07	271.45	25.09	15.63	270.98	23.25	0.99	272.58	8.86	-1.60	272.73	12.28	0.61
275.08	38.96	26.15	274.14	18.09	7.12	274.45	22.94	14.18	273.98	20.85	-0.71	275.55	9.56	-0.20	275.71	11.88	0.91
278.09	38.39	25.30	277.15	19.10	7.86	277.46	24.13	15.10	276.98	22.32	0.48	278.56	9.73	-0.30	278.72	11.07	-0.18
281.08	36.19	23.13	280.14	19.22	8.01	280.45	23.42	14.42	279.98	22.15	0.34	281.55	8.82	-1.18	281.71	12.06	0.84
284.08	37.52	24.88	283.14	17.98	7.19	283.45	23.58	15.00	282.98	20.85	-0.54	284.55	9.63	0.05	284.71	11.29	0.49
287.10	36.49	23.39	286.14	17.70	6.44	286.45	24.81	15.76	285.98	21.01	-0.84	287.58	9.87	-0.18	287.73	12.28	1.02
290.08	37.02	23.56	289.14	18.60	6.99	289.45	24.33	14.93	288.98	22.26	0.05	290.55	9.56	-0.84	290.71	12.41	0.79
293.09	38.06	25.23	292.15	19.10	8.12	292.46	23.18	14.41	291.98	20.42	-1.16	293.56	10.51	0.74	293.72	11.41	0.42
296.08	37.86	24.85	295.14	18.13	6.96	295.45	22.71	13.75	294.98	21.01	-0.75	296.55	9.94	-0.02	296.71	11.94	0.77
299.08	37.06	23.78	298.14	18.98	7.55	298.45	22.67	13.45	297.98	21.23	-0.80	299.55	10.61	0.39	299.71	11.85	0.41
302.10	36.52	23.71	301.14	18.48	7.51	301.45	23.38	14.62	300.98	22.15	0.59	302.57	8.93	-0.83	302.73	11.22	0.25
305.08	35.99	22.01	304.14	18.29	6.15	304.45	24.33	14.40	303.98	23.03	0.30	305.55	10.61	-0.32	305.71	12.16	0.02
308.09	36.52	23.29	307.15	18.36	6.97	307.46	22.90	13.72	306.98	21.12	-0.86	308.56	10.37	0.19	308.72	12.06	0.67
311.08	36.62	23.50	310.14	18.21	6.94	310.45	21.33	12.27	309.98	20.85	-1.02	311.55	10.08	0.02	311.71	12.28	1.00
314.08	36.79	23.63	313.14	17.74	6.42	313.45	23.46	14.35	312.98	21.28	-0.63	314.55	9.91	-0.20	314.71	12.16	0.83
317.10	37.12	24.40	316.14	18.09	7.21	316.45	23.02	14.35	315.98	21.39	-0.08	317.57	9.42	-0.25	317.73	11.22	0.34
320.08	36.76	24.18	319.14	18.48	7.75	319.45	24.13	15.61	318.98	20.15	-1.18	320.55	9.56	0.04	320.71	11.88	1.14
323.09	35.83	22.16	322.15	19.49	7.66	322.46	23.30	13.68	321.98	21.56	-0.86	323.56	10.65	0.03	323.72	12.66	0.83
326.08	35.76	22.40	325.14	17.82	6.31	325.45	23.58	14.28	324.98	21.99	-0.12	326.55	10.40	0.10	326.71	11.54	0.02
329.08	35.33	22.65	328.14	18.71	7.87	328.45	23.14	14.51	327.98	20.26	-1.17	329.55	10.05	0.42	329.71	11.60	0.75
332.10	35.56	22.86	331.14	18.60	7.74	331.45	23.42	14.77	330.98	20.09	-1.36	332.57	10.58	0.93	332.73	11.29	0.43
335.08	35.17	22.87	334.14	18.40	7.95	334.45	22.63	14.39	333.98	19.34	-1.71	335.55	8.75	-0.49	335.71	12.66	2.20
338.09	35.79	21.54	337.15	18.63	6.22	337.46	22.12	11.92	336.98	22.70	-0.30	338.56	10.89	-0.31	338.72	13.03	0.61
341.08	34.97	21.79	340.14	18.09	6.75	340.45	22.12	12.99	339.98	21.12	-0.81	341.55	9.56	-0.57	341.71	12.72	1.38
344.08	35.00	21.72	343.14	17.67	6.23	343.45	23.50	14.27	342.98	21.34	-0.69	344.55	9.73	-0.50	344.71	12.63	1.19
347.10	35.93	22.40	346.14	17.82	6.14	346.45	22.16	12.69	345.98	21.77	-0.51	347.57	10.08	-0.39	347.73	12.59	0.90
350.08	35.03	20.71	349.14	17.67	5.19	349.45	22.31	12.04	348.98	23.08	0.01	350.55	10.93	-0.34	350.71	12.81	0.33
353.09	34.54	20.17	352.15	18.79	6.27	352.46	22.98	12.67	351.98	23.58	0.46	353.56	10.47	-0.84	353.72	12.91	0.38
356.08	34.97	21.37	355.14	18.17	6.41	355.45	23.06	13.51	354.98	21.34	-1.01	356.55	11.07	0.52	356.71	12.25	0.49
359.08	35.23	21.45	358.14	19.53	7.59	358.45	23.22	13.49	357.98	21.07	-1.46	359.55	11.07	0.34	359.71	13.06	1.12
362.10	33.46	19.50	361.14	17.47	5.35	361.45	22.23	12.32	360.98	22.26	-0.45	362.58	10.54	-0.37	362.73	12.94	0.82
365.08	34.41	20.68	364.14	18.87	6.99	364.45	22.16	12.49	363.98	20.36	-2.12	365.55	11.46	0.79	365.71	13.22	1.33
368.09	33.69	20.16	367.15	18.67	6.99	367.46	23.30	13.83	366.98	21.94	-0.34	368.56	10.72	0.25	368.72	11.78	0.09
371.08	35.93	22.67	370.14	19.06	7.65	370.45	22.04	12.84	369.98	21.07	-0.94	371.55	10.40	0.20	371.71	12.16	0.74
374.08	35.27	21.40	373.14	18.17	6.14	373.45	23.66	13.84	372.98	21.88	-0.74	374.55	11.32	0.50	374.71	12.28	0.24
377.10	34.14	20.52	376.14	19.14	7.37	376.45	22.59	13.03	375.98	21.12	-1.25	377.58	10.40	-0.16	377.73	13.19	1.41
380.08	34.57	20.34	379.14	17.90	5.52	379.45	22.00	11.83	378.98	20.85	-2.13	380.55	11.50	0.33	380.71	14.19	1.80
383.09	33.32	19.21	382.15	18.52	6.26	382.46	22.94	12.89	381.98	22.26	-0.60	383.56	10.58	-0.47	383.72	13.34	1.07
386.08	34.77	20.87	385.14	18.71	6.65	385.45	22.71	12.86	384.98	21.34	-1.31	386.55	12.13	1.28	386.71	12.10	0.04
389.08	33.39	19.26	388.14	18.79	6.50	388.45	22.12	12.04	387.98	22.37	-0.51	389.55	10.44	-0.64	389.70	13.44	1.15
392.10	34.34	20.63	391.14	17.51	5.65	391.45	22.12	12.47	390.98	22.59	0.13	392.58	10.61	-0.04	392.73	11.78	-0.09
395.08	34.14	20.16	394.14	18.52	6.38	394.45	21.21	11.28	393.98	21.39	-1.34	395.55	11.67	0.74	395.70	12.75	0.60
398.09	34.21	20.53	397.15	18.83	7.00	397.46	23.70	14.08	396.98	21.66	-0.77	398.56	11.32	0.70	398.72	11.91	0.07
401.08	32.25	18.17	400.14	19.69	7.46	400.45	22.23	12.21	399.98	21.99	-0.84	401.55	10.54	-0.48	401.71	13.56	1.32
404.08	33.00	18.79	403.14	18.56	6.20	403.45	21.80	11.65	402.98	23.69	0.73	404.55	9.10	-2.05	404.71	13.69	1.32
407.10	32.64	18.45	406.14	19.53	7.19	406.45	21.80	11.67	405.98	21.66	-1.28	407.58	11.67	0.54	407.73	13.09	0.74
410.08	33.36	18.88	409.14	19.02	6.38	409.45	22.35	11.92	408.98	23.36	0.13	410.55	10.89	-0.54	410.71	13.06	0.41
413.09	34.84	21.46	412.15	18.32	6.78	412.46	21.57	12.24	411.98	21.07	-1.06	413.56	10.47	0.14	413.72	12.47	0.93
416.08	32.80	19.05	415.14	19.37	7.46	415.45	21.37	11.67	414.98	20.47	-2.03	416.55	11.99	1.29	416.71	12.66	0.74
419.08	32.67	18.48	418.14	17.86	5.51	418.45	22.19	12.05	417.98	22.43	-0.51	419.55	11.32	0.18	419.71	12.69	0.34
422.10	32.70	18.14	421.14	19.06	6.34	421.45	20.51	10.00	420.98	22.48	-0.83	422.57	11.50	-0.01	422.73	13.56	0.84
425.08	33.49	19.42	424.14	18.29	6.07	424.45	21.96	11.95	423.98	21.88	-0.94	425.55	10.68	-0.33	425.71	13.50	1.27
428.09	32.47	18.39	427.15	17.94	5.70	427.46	21.37	11.34	426.98	22.15	-0.68	428.56	10.40	-0.63	428.72	13.56	1.32
431.08	32.83	18.30	430.14	18.09	5.40	430.45	22.31	11.83	429.98	22.32	-0.96	431.55	11.64	0.16	431.71	13.50	0.80
434.08	32.34	18.37	433.14	20.00	7.88	433.45	22.00	12.09	432.98	21.56	-1.16	434.55	11.42	0.51	434.71	12.78	0.65
437.10	34.01	20.33	436.14	17.98	6.14	436.45	22.67	13.04	435.98	20.36	-2.07	437.57	11.32	0.69	437.73	13.22	1.38
440.08	33.46	19.68	439.14	18.60	6.66	439.45	21.96	12.23	438.98	21.77	-0.76	440.55	10.68	-0.05	440.71	12.75	0.81
443.09	32.44	18.51	442.15	19.10	7.01	442.46	22.16	12.28	441.98	22.15	-0.53	443.56	10.75	-0.13	443.72	12.75	0.66
446.08	33.75	18.97	445.14	19.22	6.28	445.45	21.17	10.44	444.98	22.54	-0.99	446.55	11.78	0.05	446.71	13.88	0.94
449.08	33.91	19.87	448.14	18.17	5.98	448.45	21.84	11.86	447.98	23.03	0.24	449.55	9.94	-1.04	449.71	13.00	0.80
452.10	31.50	17.41	451.14	18.52	6.27	451.45	21.84	11.80	450.98	21.72	-1.12	452.57	11.00	-0.04	452.73	13.41	1.16
455.08	32.87	17.50	454.14	18.98	5.46	454.45	20.28	8.97	453.98	23.08	-1.04	455.55	11.46	-0.85	455.71	15.42	1.89
458.09	31.60	17.15	457.15	19.10	6.49	457.46	21.88	11.48	456.98	22.37	-0.83	458.56	11.85	0.45	458.72	13.00	0.38
461.08	33.62	19.89	460.14	18.01	6.12	460.45	22.27	12.59	459.98	21.77	-0.71	461.55	10.26	-0.42	461.71	13.03	1.13
464.08	31.86	17.84	463.14	18.25	6.07	463.45	22.16	12.19	462.98	21.28	-1.49	464.55	11.39	0.42	464.71	13.25	1.07
467.10	32.18	16.95	466.14	19.14	5.75	466.45	20.82	9.64	465.98	22.92	-1.06	467.57	12.45	0.27	467.73	14.19	0.79
470.08	32.90	18.79	469.14	18.56	6.30	469.45	21.88	11.83	468.98	21.61	-1.25	470.55	11.32	0.27	470.71	13.25	0.98
473.09	31.86	17.20	472.15	20.27	7.46	472.46	21.88	11.28	471.98	21.56	-1.85	473.56	12.49	0.89	473.72	13.78	0.96
476.08	32.80	18.91	475.14	18.71	6.66	475.45	21.02	11.18	474.98	21.34	-1.30	476.55	10.72	-0.12	476.71	13.47	1.42
479.08	32.41	17.50	478.14	19.49	6.42	478.45	21.53	10.67	477.98	22.97	-0.69	479.55	12.10	0.24	479.71	13.53	0.46
482.10	32.61	17.77	481.14	18.71	5.71	481.45	21.17	10.38	480.98	22.86	-0.73	482.57	12.03	0.24	482.73	13.50	0.50
485.08	32.77	17.17	484.14	19.06	5.30	484.45	21.57	10.02	483.98	24.18	-0.17	485.55	11.78	-0.77	485.70	14.70	0.94
488.09	32.57	17.43	487.15	19.18	5.88	487.46	21.33	10.24	486.98	24.02	0.13	488.56	12.17	0.08	488.72	13.09	-0.21
491.08	32.18	17.65	490.14	19.69	7.01	490.45	21.37	10.90	489.98	22.97	-0.31	491.55	10.12	-1.35	491.71	14.35	1.66
494.08	31.79	16.57	493.14	17.70	4.32	493.45	22.27	11.10	492.98	22.48	-1.49	494.55	12.42	0.25	494.71	14.63	1.24
497.10	32.41	17.10	496.14	18.56	5.09	496.45	21.96	10.70	495.98	24.29	0.23	497.57	11.35	-0.91	497.73	14.16	0.69
500.08	31.34	17.10	499.14	20.39	8.00	499.45	21.33	11.15	498.98	21.45	-1.54	500.55	12.06	0.88	500.71	13.06	0.66
503.09	31.86	16.85	502.15	19.22	6.05	502.46	20.12	9.16	501.98	23.08	-0.68	503.56	11.78	-0.18	503.72	14.04	0.86
506.08	32.51	17.66	505.14	18.75	5.75	505.45	21.45	10.66	504.98	23.03	-0.57	506.55	11.99	0.20	506.71	13.38	0.37
509.08	32.28	17.42	508.14	19.22	6.21	508.45	21.61	10.81	507.98	23.30	-0.31	509.55	11.53	-0.27	509.71	13.60	0.58
512.10	31.53	16.52	511.14	18.60	5.43	511.45	22.23	11.27	510.98	23.25	-0.51	512.57	11.74	-0.22	512.73	13.91	0.73
515.08	31.79	16.90	514.14	18.60	5.55	514.45	21.68	10.84	513.98	23.03	-0.61	515.55	12.38	0.54	515.71	13.13	0.07
518.09	32.02	17.04	517.15	18.67	5.53	517.46	21.68	10.75	516.98	23.08	-0.65	518.56	12.10	0.17	518.72	13.63	0.49
521.08	31.47	17.16	520.14	18.44	5.97	520.45	20.90	10.64	519.98	21.61	-1.45	521.55	12.49	1.23	521.71	12.69	0.22
524.08	30.92	16.09	523.14	18.48	5.49	523.45	21.76	10.98	522.98	22.86	-0.72	524.55	11.74	-0.04	524.71	13.75	0.76
527.10	31.76	16.78	526.14	18.91	5.77	526.45	22.16	11.23	525.98	23.52	-0.21	527.57	11.46	-0.47	527.73	13.82	0.68
530.08	31.92	16.11	529.14	18.21	4.25	529.45	22.16	10.41	528.98	24.24	-0.32	530.55	12.60	-0.15	530.71	14.44	0.47
533.09	32.34	17.40	532.15	19.10	6.00	532.46	21.14	10.25	531.98	22.10	-1.59	533.56	11.96	0.07	533.72	14.63	1.53
536.08	31.89	17.15	535.14	19.45	6.55	535.45	20.86	10.17	534.98	22.32	-1.17	536.55	11.67	-0.02	536.71	14.10	1.19
539.08	31.95	16.47	538.14	20.12	6.48	538.45	21.92	10.49	537.98	23.25	-0.98	539.55	12.38	-0.05	539.71	14.67	1.03
542.10	31.40	15.72	541.14	19.33	5.49	541.45	22.86	11.23	540.98	24.51	0.08	542.57	12.10	-0.53	542.73	14.29	0.45
545.08	31.30	15.78	544.14	17.86	4.19	544.45	21.92	10.46	543.98	23.19	-1.08	545.55	12.74	0.28	545.71	14.48	0.80
548.09	32.47	17.95	547.15	19.76	7.08	547.46	20.04	9.57	546.98	21.94	-1.33	548.56	12.10	0.63	548.72	13.38	0.70
551.08	31.69	16.68	550.14	19.14	5.97	550.45	20.51	9.55	549.98	22.37	-1.39	551.55	11.64	-0.32	551.71	14.89	1.71
554.08	31.34	15.33	553.14	19.06	4.89	553.45	21.57	9.61	552.98	23.69	-1.07	554.55	12.74	-0.22	554.71	15.46	1.29
557.10	31.79	16.20	556.14	19.72	5.97	556.45	20.94	9.40	555.98	23.36	-0.98	557.57	12.70	0.16	557.73	14.57	0.82
560.08	31.79	16.76	559.14	19.14	5.95	559.45	21.14	10.16	558.98	22.76	-1.02	560.55	12.03	0.05	560.70	14.16	0.97
563.09	32.25	16.94	562.15	19.80	6.34	562.46	21.02	9.77	561.98	23.58	-0.48	563.56	12.38	0.13	563.72	13.82	0.35
566.08	31.27	16.78	565.14	18.25	5.60	565.45	21.02	10.58	564.98	21.34	-1.90	566.55	12.28	0.84	566.71	13.72	1.07
569.08	30.92	15.60	568.14	20.08	6.60	568.45	21.14	9.87	567.98	23.25	-0.82	569.55	12.13	-0.14	569.71	14.44	0.96
572.10	31.27	16.10	571.14	18.17	4.84	571.45	22.31	11.19	570.98	22.10	-1.82	572.57	12.77	0.65	572.73	14.51	1.17
575.08	31.69	17.37	574.14	18.87	6.39	574.45	20.43	10.16	573.98	21.34	-1.73	575.55	11.07	-0.20	575.70	14.41	1.93
578.09	31.60	15.29	577.15	18.71	4.24	577.46	21.02	8.76	576.98	24.95	-0.11	578.56	12.95	-0.31	578.72	14.89	0.42
581.08	31.17	16.06	580.14	19.65	6.38	580.45	21.84	10.78	579.98	23.25	-0.61	581.55	11.81	-0.25	581.71	14.13	0.86
584.08	30.43	14.42	583.14	18.17	4.00	583.45	22.08	10.12	582.98	23.19	-1.57	584.55	13.56	0.60	584.71	15.14	0.97
587.10	31.92	15.82	586.14	19.06	4.80	586.45	20.67	8.62	585.98	25.29	0.44	587.57	12.49	-0.56	587.73	14.38	0.12
590.08	31.95	16.40	589.14	19.02	5.31	589.45	21.21	9.71	588.98	22.15	-2.15	590.55	13.20	0.70	590.71	15.17	1.46
593.09	32.05	17.11	592.15	18.32	5.22	592.46	21.96	11.07	591.98	22.26	-1.43	593.56	13.17	1.28	593.72	13.25	0.15
596.08	31.47	16.07	595.14	18.71	5.15	595.45	20.78	9.43	594.98	23.52	-0.63	596.55	12.13	-0.22	596.70	14.41	0.85
599.08	31.30	16.07	598.14	18.05	4.67	598.45	20.63	9.46	597.98	22.37	-1.61	599.55	11.71	-0.46	599.70	15.46	2.07
602.10	31.30	15.19	601.14	18.09	3.82	601.45	20.90	8.84	600.98	24.62	-0.24	602.57	12.81	-0.25	602.73	14.76	0.49
643.11	28.66	10.76	642.15	113.40	97.34	642.48	79.77	65.92	642.00	27.34	0.69	643.58	14.42	-0.43	643.73	15.80	-0.26
646.04	27.19	9.70	645.10	124.18	108.54	645.41	57.15	43.72	644.94	26.01	-0.23	646.51	14.28	-0.15	646.67	16.03	0.38
649.05	24.10	7.24	648.10	102.05	87.03	648.42	52.25	39.44	647.94	24.73	-0.88	649.52	13.85	0.04	649.68	15.87	0.85
652.04	26.05	9.30	651.10	78.42	63.52	651.42	46.09	33.40	650.94	25.17	-0.33	652.52	13.70	0.01	652.68	15.23	0.32
655.04	26.05	10.07	654.10	61.35	47.22	654.42	40.61	28.69	653.94	22.92	-1.81	655.51	13.92	1.00	655.68	14.95	0.81
658.04	27.42	11.13	657.10	48.69	34.24	657.41	38.52	26.28	656.94	23.58	-1.46	658.51	13.67	0.43	658.67	15.49	1.03
661.04	26.56	10.66	660.10	41.39	27.34	660.41	36.82	24.98	659.94	22.15	-2.50	661.51	13.56	0.72	661.67	15.84	1.78
664.04	28.15	12.27	663.10	37.61	23.57	663.41	37.07	25.24	662.94	21.61	-3.02	664.51	15.03	2.20	664.67	14.86	0.82
667.04	29.05	13.18	666.10	34.82	20.79	666.41	35.98	24.16	665.94	21.94	-2.68	667.51	14.53	1.71	667.67	15.01	0.97
670.04	28.53	13.11	669.10	32.36	18.79	669.41	34.76	23.40	668.94	21.07	-3.10	670.51	13.81	1.45	670.67	15.23	1.65
673.04	29.05	13.06	672.10	30.96	16.81	672.41	33.06	21.12	671.94	23.14	-1.60	673.51	13.99	1.05	673.67	14.70	0.55
676.04	28.73	12.78	675.10	28.01	13.91	675.41	33.02	21.13	674.94	21.12	-3.58	676.51	14.46	1.57	676.67	16.12	2.01
679.04	29.27	14.14	678.10	29.03	15.74	678.41	31.24	20.16	677.94	21.77	-2.11	679.51	12.60	0.52	679.67	14.89	1.60
682.04	29.14	13.42	681.10	27.68	13.80	681.41	32.15	20.48	680.94	22.81	-1.66	682.51	13.99	1.32	682.67	14.22	0.34
685.04	29.24	13.82	684.10	28.21	14.63	684.41	31.04	19.67	683.94	22.05	-2.12	685.51	13.13	0.76	685.67	14.95	1.37
688.04	28.92	13.46	687.10	28.01	14.39	687.41	31.49	20.08	686.94	21.45	-2.76	688.51	13.81	1.40	688.67	14.98	1.36
691.04	28.18	12.06	690.10	28.91	14.63	690.41	31.00	18.93	689.94	22.92	-1.95	691.51	13.35	0.28	691.67	15.96	1.68
694.04	30.53	15.13	693.10	27.20	13.65	693.41	31.16	19.82	692.94	21.07	-3.08	694.51	14.35	2.01	694.67	14.63	1.07
697.04	29.88	13.73	696.10	28.86	14.56	696.41	28.63	16.54	695.94	22.81	-2.09	697.51	13.81	0.72	697.67	15.68	1.37
700.04	28.82	13.50	699.10	27.40	13.93	699.41	28.71	17.45	698.94	20.90	-3.17	700.51	13.20	0.94	700.67	15.71	2.23
703.04	30.17	14.60	702.10	29.68	15.96	702.41	28.51	17.00	701.94	20.90	-3.42	703.51	13.70	1.19	703.67	15.96	2.23
706.04	28.50	12.62	705.10	29.07	15.03	705.41	28.79	16.96	704.94	22.10	-2.53	706.51	14.13	1.30	706.67	15.27	1.23
709.04	28.47	13.27	708.10	29.19	15.83	708.41	28.51	17.36	707.94	20.47	-3.48	709.51	12.77	0.62	709.67	16.22	2.86
712.04	29.66	14.17	711.10	29.52	15.88	711.41	28.02	16.59	710.94	21.66	-2.58	712.51	14.06	1.63	712.67	14.60	0.95
715.04	28.57	13.68	714.10	27.85	14.81	714.41	28.99	18.16	713.94	20.63	-3.01	715.51	12.81	0.98	715.67	15.08	2.03
718.04	29.24	13.91	717.10	29.68	16.19	717.41	28.30	17.02	716.94	21.77	-2.31	718.51	12.31	0.03	718.67	15.77	2.28
721.04	30.33	15.02	720.10	29.03	15.56	720.41	28.39	17.13	719.94	21.83	-2.23	721.51	13.45	1.19	721.67	14.51	1.04
724.04	28.41	13.04	723.10	28.86	15.33	723.41	27.70	16.38	722.94	22.15	-1.97	724.51	13.56	1.24	724.67	14.26	0.73
727.04	28.44	12.70	726.10	29.03	15.14	726.41	28.79	17.11	725.94	21.50	-2.99	727.51	13.67	0.99	727.67	15.90	2.00
730.04	28.57	12.58	729.10	30.30	16.16	729.41	28.14	16.21	728.94	22.15	-2.59	730.51	14.06	1.13	730.67	15.61	1.46
733.04	28.82	13.96	732.10	30.30	17.28	732.41	27.86	17.05	731.94	21.07	-2.54	733.51	13.27	1.46	733.67	14.10	1.08
736.04	29.98	14.03	735.10	30.09	15.99	735.41	26.49	14.60	734.94	22.05	-2.65	736.51	13.81	0.92	736.67	15.84	1.73
739.04	29.37	13.96	738.10	30.30	16.74	738.41	28.59	17.24	737.94	21.23	-2.93	739.51	13.17	0.82	739.67	15.68	2.11
742.04	28.89	13.14	741.10	29.85	15.95	741.41	27.54	15.85	740.94	21.61	-2.89	742.51	13.81	1.12	742.67	15.68	1.77
745.04	28.66	12.97	744.10	30.34	16.49	744.41	27.58	15.94	743.94	21.23	-3.21	745.51	14.24	1.60	745.67	15.46	1.61
748.04	28.57	13.16	747.10	30.30	16.73	747.41	27.86	16.50	746.94	21.99	-2.17	748.51	13.60	1.24	748.67	14.51	0.94
751.04	29.11	13.11	750.10	30.54	16.38	750.41	27.25	15.30	749.94	22.70	-2.05	751.51	13.56	0.61	751.67	15.61	1.45
754.04	28.60	13.29	753.10	29.76	16.30	753.41	26.33	15.08	752.94	21.45	-2.61	754.51	13.10	0.85	754.67	15.23	1.76
757.04	28.66	13.01	756.10	29.97	16.16	756.41	26.13	14.53	755.94	22.76	-1.64	757.51	12.70	0.10	757.67	15.36	1.54
760.04	28.79	13.29	759.10	30.71	17.05	759.41	26.25	14.80	758.94	21.88	-2.37	760.51	13.56	1.11	760.67	14.92	1.26
763.04	28.41	12.71	762.10	30.22	16.36	762.41	26.33	14.68	761.94	21.72	-2.73	763.51	14.17	1.52	763.67	15.08	1.22
766.04	27.96	12.38	765.10	29.44	15.70	765.41	25.01	13.48	764.94	20.69	-3.64	766.51	14.31	1.78	766.67	15.61	1.86
769.04	29.75	14.07	768.10	29.56	15.73	768.41	27.62	16.00	767.94	21.18	-3.25	769.51	13.52	0.90	769.67	16.19	2.35
772.04	30.40	15.33	771.10	28.74	15.51	771.41	26.89	15.87	770.94	20.74	-3.08	772.51	13.13	1.11	772.67	15.20	1.97
775.04	28.95	13.96	774.10	31.12	17.97	774.41	25.01	14.07	773.94	20.42	-3.32	775.51	12.92	0.98	775.67	15.49	2.34
778.04	28.79	13.02	777.10	29.56	15.63	777.41	25.53	13.81	776.94	22.48	-2.04	778.51	14.13	1.41	778.67	14.57	0.64
781.04	27.64	12.67	780.10	29.60	16.47	780.41	25.73	14.81	779.94	21.01	-2.71	781.51	13.10	1.18	781.67	14.67	1.53
784.04	29.14	14.29	783.10	29.89	16.88	783.41	25.69	14.89	782.94	19.93	-3.67	784.51	12.99	1.19	784.67	15.49	2.48
787.04	29.24	14.89	786.10	29.15	16.64	786.41	25.53	15.23	785.94	19.34	-3.76	787.51	13.67	2.37	787.67	13.91	1.39
790.04	29.08	12.98	789.10	30.75	16.49	789.41	25.33	13.28	788.94	22.76	-2.09	790.51	14.13	1.08	790.67	15.27	1.01
793.04	29.50	13.72	792.10	29.11	15.17	792.41	24.97	13.24	791.94	22.37	-2.16	793.51	13.67	0.94	793.67	15.17	1.22
796.04	28.57	12.51	795.10	27.93	13.71	795.41	25.85	13.84	794.94	21.56	-3.25	796.51	14.49	1.48	796.67	16.00	1.78
799.04	29.21	13.82	798.10	29.89	16.34	798.41	25.49	14.15	797.94	21.99	-2.15	799.51	13.38	1.04	799.67	14.67	1.12
802.04	28.92	12.21	801.10	30.26	15.40	801.41	23.85	11.20	800.94	22.43	-3.03	802.51	14.89	1.24	802.67	16.66	1.79
805.04	29.50	14.41	804.10	27.60	14.36	804.41	25.33	14.30	803.94	20.53	-3.31	805.51	13.45	1.42	805.67	15.14	1.89
808.04	29.82	14.02	807.10	29.31	15.35	807.41	26.57	14.82	806.94	22.32	-2.23	808.51	13.20	0.45	808.67	15.74	1.78
811.04	30.08	14.37	810.10	29.80	15.94	810.41	23.81	12.16	809.94	21.56	-2.90	811.51	13.52	0.87	811.67	15.90	2.03
814.04	29.75	14.13	813.10	29.27	15.50	813.41	25.17	13.61	812.94	21.07	-3.30	814.51	14.82	2.26	814.67	14.82	1.04
817.04	28.34	12.28	816.10	28.62	14.41	816.41	24.49	12.49	815.94	21.01	-3.80	817.51	14.71	1.71	817.67	16.31	2.09
820.04	28.89	14.14	819.10	28.91	16.01	819.41	26.81	16.12	818.94	20.26	-3.24	820.51	12.45	0.76	820.67	15.39	2.48
823.04	29.59	14.17	822.10	28.95	15.37	822.41	25.01	13.64	821.94	20.58	-3.59	823.51	13.67	1.30	823.67	15.87	2.29
826.04	30.79	14.07	825.10	28.78	13.91	825.41	24.61	11.95	824.94	23.30	-2.17	826.51	13.92	0.26	826.67	16.79	1.91
829.04	29.37	13.08	828.10	29.03	14.59	828.41	24.97	12.74	827.94	22.10	-2.94	829.51	14.82	1.59	829.67	15.80	1.35
832.04	29.14	13.25	831.10	29.52	15.47	831.41	24.65	12.81	830.94	21.61	-3.03	832.51	14.13	1.29	832.67	15.80	1.74
835.04	29.56	13.69	834.10	29.72	15.69	834.41	24.77	12.95	833.94	21.83	-2.79	835.51	13.88	1.06	835.67	15.77	1.73
838.04	30.20	14.82	837.10	28.58	15.05	837.41	24.21	12.89	836.94	21.61	-2.52	838.51	13.02	0.70	838.67	15.36	1.82
841.04	30.04	13.98	840.10	28.42	14.20	840.41	23.42	11.41	839.94	21.77	-3.04	841.51	14.56	1.55	841.67	15.71	1.49
844.04	29.72	14.51	843.10	28.38	15.01	843.41	24.49	13.33	842.94	21.56	-2.40	844.51	12.85	0.69	844.67	15.08	1.71
847.04	29.59	14.22	846.10	29.60	16.07	846.41	24.73	13.41	845.94	20.09	-4.03	847.51	13.42	1.10	847.67	16.47	2.93
850.04	29.88	13.65	849.10	26.92	12.53	849.41	25.21	13.03	848.94	21.94	-3.04	850.51	14.49	1.31	850.67	16.12	1.73
853.04	28.85	12.91	852.10	28.33	14.23	852.41	24.85	12.96	851.94	20.85	-3.84	853.51	14.71	1.82	853.67	16.12	2.02
856.04	29.69	14.12	855.10	28.91	15.18	855.41	23.97	12.45	854.94	21.66	-2.66	856.51	13.24	0.72	856.67	15.68	1.95
859.04	29.95	14.05	858.10	27.97	13.91	858.41	24.05	12.20	857.94	21.66	-2.99	859.51	14.06	1.21	859.67	15.84	1.78
862.04	30.30	14.47	861.10	28.91	14.93	861.41	23.93	12.16	860.94	22.05	-2.53	862.51	13.52	0.75	862.67	15.77	1.78
865.04	29.30	13.51	864.10	28.29	14.34	864.41	24.81	13.07	863.94	21.72	-2.82	865.51	12.85	0.11	865.67	16.66	2.71
868.04	30.17	14.98	867.10	28.09	14.74	867.41	24.41	13.27	866.94	21.34	-2.60	868.51	12.92	0.78	868.67	15.17	1.82
871.04	29.75	13.85	870.10	27.73	13.67	870.41	23.14	11.29	869.94	22.86	-1.79	871.51	13.06	0.21	871.67	15.65	1.58
874.04	29.37	13.10	873.10	26.96	12.54	873.41	23.81	11.60	872.94	22.59	-2.43	874.51	13.85	0.64	874.67	16.22	1.79
877.04	29.17	13.16	876.10	29.72	15.55	876.41	24.61	12.65	875.94	22.65	-2.11	877.51	13.31	0.35	877.67	15.93	1.76
880.04	30.14	14.00	879.10	27.12	12.83	879.41	23.18	11.10	878.94	23.19	-1.70	880.51	13.24	0.16	880.67	15.84	1.54
883.04	30.14	14.44	882.10	27.20	13.35	882.41	24.65	13.01	881.94	21.77	-2.68	883.51	14.10	1.46	883.67	15.08	1.22
886.04	29.79	13.37	885.10	27.81	13.23	885.41	23.46	11.09	884.94	22.10	-3.07	886.51	15.25	1.88	886.67	15.77	1.19
889.04	29.34	13.55	888.10	27.56	13.61	888.41	24.81	13.07	887.94	20.90	-3.64	889.51	14.56	1.82	889.67	15.77	1.82
892.04	30.37	14.66	891.10	29.76	15.89	891.41	23.85	12.19	890.94	21.07	-3.39	892.51	14.53	1.87	892.67	15.39	1.52
895.04	30.01	13.68	894.10	26.67	12.18	894.41	24.69	12.41	893.94	22.65	-2.43	895.51	14.31	1.03	895.67	15.90	1.40
898.04	30.01	13.95	897.10	27.12	12.90	897.41	22.55	10.54	896.94	21.50	-3.31	898.51	15.46	2.45	898.67	15.08	0.86
901.04	30.88	14.40	900.10	27.97	13.33	900.41	23.10	10.67	899.94	22.37	-2.86	901.51	14.49	1.06	901.67	16.44	1.80
904.04	30.95	14.85	903.10	28.25	14.00	903.41	23.97	11.93	902.94	22.15	-2.70	904.51	14.10	1.06	904.67	15.90	1.64
907.04	31.47	15.52	906.10	26.59	12.49	906.41	22.98	11.09	905.94	21.99	-2.71	907.51	13.27	0.38	907.67	16.44	2.33
910.04	29.98	12.88	909.10	28.50	13.25	909.41	24.89	11.85	908.94	23.03	-2.82	910.51	14.82	0.78	910.67	17.30	2.04
913.04	31.01	14.67	912.10	27.36	12.87	912.41	23.70	11.42	911.94	21.66	-3.43	913.51	14.96	1.68	913.67	16.25	1.75
916.04	31.43	15.09	915.10	27.08	12.59	915.41	23.14	10.86	914.94	21.83	-3.26	916.51	14.82	1.54	916.67	16.22	1.72
919.04	30.20	13.47	918.10	25.87	10.98	918.41	23.50	10.82	917.94	23.30	-2.18	919.51	14.89	1.21	919.67	15.87	0.97
922.04	29.75	12.70	921.10	26.23	11.03	921.41	23.06	10.07	920.94	23.41	-2.39	922.51	15.75	1.76	922.67	15.84	0.63
925.04	30.49	14.29	924.10	27.81	13.46	924.41	23.93	11.79	923.94	21.94	-3.01	925.51	13.88	0.74	925.67	16.63	2.27
928.04	31.63	15.52	927.10	27.08	12.81	927.41	23.38	11.32	926.94	21.23	-3.63	928.51	15.25	2.19	928.67	15.71	1.44
931.04	32.34	15.20	930.10	25.95	10.65	930.41	22.75	9.66	929.94	23.08	-2.81	931.51	14.64	0.55	931.67	17.56	2.26
934.04	31.60	15.42	933.10	27.20	12.86	933.41	23.18	11.05	932.94	21.07	-3.86	934.51	15.21	2.08	934.67	16.12	1.78
937.04	32.38	16.14	936.10	28.13	13.74	936.41	24.45	12.27	935.94	20.09	-4.90	937.51	16.04	2.86	937.67	16.44	2.04
940.04	31.27	14.76	939.10	27.60	12.93	939.41	23.18	10.72	938.94	22.15	-3.11	940.51	14.64	1.18	940.67	16.60	1.93
943.04	31.69	15.73	942.10	27.04	12.93	942.41	23.77	11.87	941.94	20.09	-4.62	943.51	15.10	2.20	943.67	16.54	2.42
946.04	30.27	14.13	945.10	27.32	13.02	945.41	23.50	11.41	944.94	21.99	-2.90	946.51	13.92	0.83	946.67	16.38	2.08
949.04	30.56	14.04	948.10	26.96	12.28	948.41	23.81	11.34	947.94	23.25	-2.02	949.51	13.60	0.13	949.67	16.57	1.89
952.04	31.60	16.39	951.10	28.13	14.76	951.41	23.89	12.73	950.94	19.88	-4.08	952.51	13.24	1.08	952.67	16.38	3.00
955.04	30.92	15.51	954.10	26.47	12.90	954.41	24.97	13.61	953.94	21.56	-2.60	955.51	13.24	0.88	955.67	15.30	1.73
958.04	31.14	14.35	957.10	27.00	12.05	957.41	23.58	10.84	956.94	22.81	-2.73	958.51	14.96	1.22	958.67	16.47	1.52
961.04	30.72	14.05	960.10	26.79	11.97	960.41	23.46	10.85	959.94	21.94	-3.48	961.51	14.46	0.85	961.67	17.46	2.63
964.04	31.37	15.05	963.10	26.39	11.92	963.41	22.83	10.57	962.94	22.37	-2.70	964.51	14.10	0.84	964.67	16.34	1.86
967.04	31.34	15.16	966.10	25.87	11.53	966.41	24.93	12.80	965.94	21.88	-3.05	967.51	15.03	1.90	967.67	15.49	1.15
970.04	30.27	12.76	969.10	26.75	11.09	969.41	23.42	9.97	968.94	23.30	-2.96	970.51	15.46	1.01	970.67	17.62	1.95
973.04	31.50	15.12	972.10	26.67	12.13	972.41	23.30	10.97	971.94	22.59	-2.54	973.51	14.67	1.34	973.67	15.74	1.20
976.04	31.63	15.60	975.10	26.47	12.29	975.41	23.97	12.00	974.94	20.20	-4.58	976.51	14.28	1.31	976.67	17.46	3.27
979.04	31.40	15.09	978.10	26.79	12.33	978.41	23.97	11.72	977.94	21.45	-3.61	979.51	14.64	1.39	979.67	16.69	2.22
982.04	32.67	16.14	981.10	26.79	12.10	981.41	24.13	11.65	980.94	21.88	-3.40	982.51	14.46	0.98	982.67	17.11	2.42
985.04	31.69	15.37	984.10	27.04	12.57	984.41	23.70	11.44	983.94	21.45	-3.62	985.51	14.67	1.41	985.67	16.69	2.21
988.04	32.34	15.17	987.10	26.67	11.34	987.41	24.41	11.29	986.94	24.07	-1.85	988.51	14.71	0.59	988.67	16.60	1.27
991.04	32.12	15.97	990.10	26.87	12.56	990.41	23.54	11.44	989.94	22.05	-2.85	991.51	13.38	0.28	991.67	16.89	2.57
994.04	31.43	14.59	993.10	27.00	12.01	993.41	23.30	10.52	992.94	22.54	-3.05	994.51	14.82	1.04	994.67	17.01	2.01
997.04	32.34	15.64	996.10	25.30	10.44	996.41	23.77	11.12	995.94	22.70	-2.75	997.51	15.46	1.81	997.67	15.80	0.94
1000.04	32.64	16.03	999.10	27.36	12.59	999.41	23.73	11.17	998.94	22.76	-2.60	1000.51	15.00	1.44	1000.67	15.93	1.16
1003.04	31.14	14.75	1002.10	25.91	11.36	1002.41	22.71	10.37	1001.94	22.26	-2.88	1003.51	14.78	1.44	1003.67	16.00	1.45
1006.04	31.43	15.01	1005.10	26.55	11.98	1005.41	23.54	11.18	1004.94	21.56	-3.61	1006.51	14.89	1.53	1006.67	16.66	2.08
1009.04	30.27	13.78	1008.10	26.15	11.50	1008.41	22.86	10.42	1007.94	22.76	-2.48	1009.51	14.24	0.80	1009.67	16.34	1.68
1012.04	31.14	14.24	1011.10	27.16	12.11	1011.41	24.29	11.45	1010.94	20.90	-4.75	1012.51	15.61	1.77	1012.67	18.04	2.98
1015.04	31.43	14.07	1014.10	26.59	11.08	1014.41	24.93	11.63	1013.94	22.86	-3.25	1015.51	15.00	0.70	1015.67	18.07	2.55
1018.04	32.08	15.62	1017.10	26.55	11.93	1017.41	23.62	11.21	1016.94	21.45	-3.76	1018.51	14.53	1.12	1018.67	17.27	2.64
1021.04	30.56	13.59	1020.10	26.51	11.39	1020.41	24.81	11.90	1019.94	22.10	-3.62	1021.51	16.51	2.60	1021.67	16.15	1.02
1024.04	31.79	14.94	1023.10	27.16	12.15	1023.41	23.42	10.62	1022.94	22.10	-3.50	1024.51	15.43	1.63	1024.67	16.89	1.88
1027.04	31.66	15.10	1026.10	26.92	12.20	1026.41	24.21	11.70	1025.94	21.50	-3.81	1027.51	15.00	1.49	1027.67	17.05	2.33
1030.04	31.82	15.00	1029.10	26.55	11.58	1029.41	23.06	10.30	1028.94	22.54	-3.03	1030.51	14.60	0.84	1030.67	17.17	2.19
1033.04	31.82	15.04	1032.10	26.59	11.66	1032.41	22.75	10.03	1031.94	23.03	-2.50	1033.51	14.53	0.81	1033.67	16.63	1.69
1036.04	32.80	15.84	1035.10	26.19	11.07	1035.41	23.26	10.35	1034.94	22.86	-2.85	1036.51	14.03	0.12	1036.67	17.85	2.73
1039.04	31.86	14.83	1038.10	25.95	10.76	1038.41	24.53	11.55	1037.94	22.70	-3.08	1039.51	14.53	0.55	1039.67	17.72	2.53
1042.04	33.06	16.47	1041.10	26.11	11.36	1041.41	24.53	11.99	1040.94	21.23	-4.11	1042.51	15.03	1.49	1042.67	17.37	2.62
1045.04	31.43	14.54	1044.10	26.79	11.75	1044.41	23.73	10.90	1043.94	21.50	-4.14	1045.51	14.82	0.99	1045.67	18.20	3.15
1048.04	31.63	15.15	1047.10	26.87	12.24	1047.41	22.83	10.41	1046.94	22.21	-3.02	1048.51	14.74	1.32	1048.67	16.34	1.70
1051.04	31.79	14.51	1050.10	26.19	10.76	1050.41	24.73	11.51	1049.94	23.08	-2.95	1051.51	15.28	1.06	1051.67	17.33	1.89
1054.04	33.46	16.24	1053.10	26.39	11.02	1053.41	25.13	11.97	1052.94	23.58	-2.39	1054.51	14.60	0.44	1054.67	17.33	1.95
1057.04	32.41	15.53	1056.10	25.30	10.26	1056.41	24.53	11.70	1055.94	21.99	-3.64	1057.51	15.54	1.71	1057.67	16.98	1.93
1060.04	31.95	14.88	1059.10	26.07	10.84	1059.41	24.05	11.03	1058.94	22.54	-3.28	1060.51	15.10	1.08	1060.67	17.43	2.20
1063.04	33.62	16.02	1062.10	25.55	9.79	1062.41	22.79	9.24	1061.94	23.85	-2.50	1063.51	15.65	1.10	1063.67	17.17	1.41
1066.04	33.49	16.00	1065.10	25.26	9.61	1065.41	23.50	10.06	1064.94	22.10	-4.14	1066.51	15.90	1.46	1066.67	18.33	2.68
1069.04	32.31	15.31	1068.10	26.92	11.76	1068.41	24.29	11.34	1067.94	22.05	-3.70	1069.51	15.61	1.66	1069.67	17.21	2.05
1072.04	32.44	14.71	1071.10	27.00	11.11	1071.41	24.45	10.77	1070.94	23.58	-2.90	1072.51	15.79	1.11	1072.67	17.69	1.80
1075.04	31.63	14.36	1074.10	25.99	10.57	1074.41	24.41	11.20	1073.94	21.77	-4.25	1075.51	15.43	1.22	1075.67	18.46	3.03
1078.04	33.03	16.16	1077.10	26.87	11.84	1077.41	23.62	10.80	1076.94	21.23	-4.39	1078.51	15.97	2.15	1078.67	17.27	2.24
1081.04	32.25	15.57	1080.10	25.71	10.87	1080.41	24.65	12.02	1079.94	22.32	-3.11	1081.51	15.39	1.76	1081.67	16.19	1.35
1084.04	32.02	15.56	1083.10	27.44	12.82	1083.41	23.30	10.89	1082.94	21.72	-3.49	1084.51	14.96	1.55	1084.67	16.57	1.95
1087.04	31.95	14.51	1086.10	25.38	9.78	1086.41	22.94	9.55	1085.94	22.97	-3.22	1087.51	16.04	1.65	1087.67	17.17	1.57
1090.04	32.38	15.26	1089.10	26.75	11.48	1089.41	23.85	10.79	1088.94	22.92	-2.95	1090.51	15.21	1.15	1090.67	17.08	1.80
1093.04	32.77	15.75	1092.10	26.87	11.69	1092.41	24.77	11.80	1091.94	22.26	-3.51	1093.51	15.07	1.10	1093.67	17.59	2.41
1096.04	32.21	14.88	1095.10	24.90	9.41	1095.41	23.85	10.57	1094.94	23.30	-2.78	1096.51	14.71	0.43	1096.67	17.85	2.36
1099.04	32.28	15.30	1098.10	27.56	12.42	1098.41	24.33	11.40	1097.94	20.90	-4.83	1099.51	15.25	1.32	1099.67	18.65	3.51
1102.04	32.51	14.32	1101.10	26.35	10.00	1101.41	24.25	10.11	1100.94	23.96	-2.98	1102.51	17.17	2.03	1102.67	17.30	0.95
1105.04	32.67	15.18	1104.10	26.43	10.79	1104.41	25.25	11.82	1103.94	22.86	-3.38	1105.51	16.41	1.98	1105.67	17.05	1.40
1108.04	32.61	15.51	1107.10	26.11	10.86	1107.41	23.70	10.66	1106.94	22.26	-3.59	1108.51	15.97	1.93	1108.67	16.92	1.66
1111.04	32.05	14.10	1110.10	27.60	11.50	1110.41	24.65	10.76	1109.94	23.19	-3.51	1111.51	16.73	1.84	1111.67	17.78	1.67
1114.04	32.96	15.61	1113.10	27.04	11.54	1113.41	24.41	11.12	1112.94	21.99	-4.11	1114.51	15.97	1.68	1114.67	17.94	2.43
1117.04	32.02	14.70	1116.10	26.15	10.68	1116.41	24.25	10.99	1115.94	22.26	-3.81	1117.51	15.54	1.28	1117.67	18.01	2.53
1120.04	33.52	16.20	1119.10	27.68	12.20	1119.41	23.85	10.58	1118.94	21.61	-4.46	1120.51	16.04	1.77	1120.67	18.17	2.69
1123.04	32.80	15.65	1122.10	27.20	11.89	1122.41	24.49	11.39	1121.94	23.14	-2.76	1123.51	15.39	1.29	1123.67	16.79	1.47
1126.04	33.23	16.11	1125.10	27.08	11.80	1125.41	22.79	9.72	1124.94	21.50	-4.37	1126.51	16.77	2.70	1126.67	16.95	1.67
1129.04	33.16	15.54	1128.10	26.11	10.33	1128.41	24.69	11.12	1127.94	23.14	-3.23	1129.51	15.65	1.08	1129.67	17.94	2.16
1132.04	32.83	15.30	1131.10	25.75	10.06	1131.41	26.29	12.81	1130.94	21.01	-5.27	1132.51	16.99	2.51	1132.67	18.46	2.77
1135.04	33.00	15.81	1134.10	27.20	11.85	1134.41	24.05	10.91	1133.94	21.50	-4.44	1135.51	15.57	1.43	1135.67	18.36	3.01
1138.04	32.08	15.25	1137.10	26.59	11.60	1137.41	23.89	11.11	1136.94	22.05	-3.53	1138.51	15.36	1.58	1138.67	16.95	1.95
1141.04	32.34	15.34	1140.10	26.43	11.27	1140.41	24.57	11.62	1139.94	22.97	-2.78	1141.51	15.39	1.44	1141.67	16.50	1.34
1144.04	33.42	16.65	1143.10	27.00	12.07	1143.41	24.73	12.01	1142.94	21.12	-4.40	1144.51	15.46	1.74	1144.67	17.59	2.66
1147.04	32.61	15.41	1146.10	25.95	10.60	1146.41	23.46	10.32	1145.94	22.26	-3.69	1147.51	15.86	1.72	1147.67	17.33	1.97
1150.04	33.65	16.45	1149.10	25.87	10.51	1149.41	23.02	9.87	1148.94	21.56	-4.39	1150.51	15.90	1.75	1150.67	18.01	2.65
1153.04	33.46	16.31	1152.10	26.47	11.17	1152.41	23.38	10.29	1151.94	21.99	-3.91	1153.51	15.72	1.63	1153.67	17.59	2.28
1156.04	33.42	16.00	1155.10	28.01	12.43	1155.41	25.09	11.72	1154.94	23.36	-2.81	1156.51	14.67	0.30	1156.67	18.10	2.52
1159.04	32.54	14.94	1158.10	26.43	10.67	1158.41	24.33	10.78	1157.94	22.86	-3.49	1159.51	15.61	1.06	1159.67	18.20	2.43
1162.04	34.28	17.05	1161.10	26.51	11.12	1161.41	24.17	10.99	1160.94	21.61	-4.37	1162.51	16.81	2.63	1162.67	17.14	1.75
1165.04	32.77	15.16	1164.10	25.47	9.70	1164.41	23.66	10.10	1163.94	21.72	-4.64	1165.51	16.26	1.70	1165.67	18.71	2.94
1168.04	33.85	16.50	1167.10	27.40	11.89	1167.41	24.65	11.35	1166.94	22.15	-3.95	1168.51	15.72	1.42	1168.67	18.04	2.53
1171.04	33.78	16.61	1170.10	26.43	11.11	1170.41	24.57	11.46	1169.94	21.45	-4.47	1171.51	15.90	1.79	1171.67	18.01	2.68
1174.04	33.98	16.42	1173.10	27.52	11.81	1173.41	24.33	10.83	1172.94	22.05	-4.26	1174.51	16.12	1.62	1174.67	18.36	2.64
1177.04	33.91	15.35	1176.10	27.04	10.33	1176.41	25.01	10.51	1175.94	24.84	-2.47	1177.51	16.84	1.34	1177.67	17.85	1.13
1180.04	33.49	15.88	1179.10	28.29	12.52	1179.41	23.02	9.46	1178.94	22.92	-3.44	1180.51	15.28	0.72	1180.67	18.49	2.72
1183.04	34.41	16.60	1182.10	27.20	11.24	1182.41	24.61	10.86	1181.94	23.30	-3.26	1183.51	15.07	0.32	1183.67	18.91	2.94
1186.04	32.57	15.37	1185.10	26.75	11.39	1185.41	24.81	11.66	1184.94	22.05	-3.90	1186.51	15.72	1.57	1186.67	17.69	2.33
1189.04	33.72	16.19	1188.10	27.48	11.79	1188.41	23.66	10.18	1187.94	24.24	-2.04	1189.51	15.43	0.95	1189.67	16.79	1.09
1192.04	33.00	14.60	1191.10	27.24	10.68	1191.41	24.89	10.54	1190.94	24.46	-2.69	1192.51	16.12	0.77	1192.67	18.49	1.93
1195.04	33.10	14.49	1194.10	26.67	9.90	1194.41	25.09	10.53	1193.94	24.46	-2.90	1195.51	16.01	0.45	1195.67	19.23	2.45
1198.04	33.39	15.56	1197.10	26.43	10.44	1197.41	25.45	11.67	1196.94	22.32	-4.26	1198.51	16.62	1.84	1198.67	18.42	2.43
1201.04	34.94	17.32	1200.10	26.19	10.41	1200.41	23.46	9.89	1199.94	22.97	-3.40	1201.51	16.01	1.44	1201.67	17.75	1.96
1204.04	33.55	15.46	1203.10	27.93	11.68	1203.41	24.25	10.21	1202.94	23.36	-3.48	1204.51	16.73	1.69	1204.67	18.04	1.79
1207.04	33.65	15.58	1206.10	27.04	10.82	1206.41	24.85	10.84	1205.94	23.03	-3.79	1207.51	16.51	1.50	1207.67	18.52	2.29
1210.04	34.11	16.92	1209.10	26.11	10.76	1209.41	25.45	12.31	1208.94	22.05	-3.89	1210.51	15.93	1.79	1210.68	17.46	2.11
1213.04	33.36	15.77	1212.10	27.85	12.11	1212.41	25.13	11.60	1211.94	23.41	-2.93	1213.51	15.72	1.19	1213.67	17.49	1.74
1216.04	34.21	16.73	1215.10	26.87	11.23	1215.41	24.73	11.30	1214.94	23.30	-2.93	1216.51	15.83	1.40	1216.67	17.17	1.53
1219.04	33.69	15.81	1218.10	25.02	8.99	1218.41	24.69	10.87	1217.94	21.83	-4.80	1219.51	16.66	1.84	1219.67	19.00	2.96
1222.04	34.01	17.09	1221.10	27.00	11.92	1221.41	24.73	11.86	1220.94	21.99	-3.68	1222.51	15.36	1.49	1222.67	17.27	2.19
1225.04	33.13	15.15	1224.10	25.79	9.66	1224.41	25.33	11.41	1223.94	22.97	-3.76	1225.51	16.33	1.41	1225.67	18.49	2.35
1228.04	34.61	17.16	1227.10	26.51	10.90	1227.41	24.37	10.97	1226.94	21.77	-4.43	1228.51	16.12	1.72	1228.67	18.33	2.71
1231.04	33.91	15.31	1230.10	26.35	9.60	1230.41	24.73	10.19	1229.94	24.07	-3.28	1231.51	16.84	1.30	1231.67	18.74	1.98
1234.04	33.03	15.78	1233.10	27.04	11.63	1233.41	25.69	12.49	1232.94	20.36	-5.64	1234.51	16.12	1.92	1234.67	19.13	3.72
1237.04	33.59	15.38	1236.10	26.71	10.34	1236.41	25.25	11.09	1235.94	23.19	-3.77	1237.51	17.13	1.97	1237.67	18.17	1.80
1240.04	34.41	16.94	1239.10	25.91	10.29	1239.41	26.09	12.68	1238.94	22.10	-4.12	1240.51	16.12	1.71	1240.67	18.04	2.41
