# Supplementary material for: Noise-precision tradeoff in predicting combinations of mutations and drugs
Source: PLoS Comput Biol. 2019 May 22;15(5):e1006956. doi: 10.1371/journal.pcbi.1006956 (PMC6548401; doi:10.1371/journal.pcbi.1006956)
Supplement: S1 Data — A zip file containing all datasets used in this paper. (ZIP) [file pcbi.1006956.s002.zip › calcium/calcium_double_RAW264.7/2MA_500_uM_LPA_2.5_uM_RW_ECC040322B.txt]

Tab-delimted data for ligand pair 2-Methyl-thio-ATP / Lysophosphatidic acid
Celltype = RAW 264.7
ExperimentID = ECC040322B
t in seconds, Ca++ concentrations in nM
Adj Ca++ is the change in Ca++ concentration due to ligand

ECC040322B09	2MA 500 uM	LPA 2.5 uM	sim
ECC040322B03	2MA 500 uM	LPA 2.5 uM	lig1_then_lig2
ECC040322B06	LPA 2.5 uM	2MA 500 uM	lig2_then_lig1
ECC040322B01	HBSS-BSA n/a 	HBSS-BSA n/a 	con
ECC040322B11	HBSS-BSA n/a 	HBSS-BSA n/a 	con
ECC040322B12	HBSS-BSA n/a 	HBSS-BSA n/a 	con

t(ECC040322B09)	Ca++(ECC040322B09)	Adj Ca++(ECC040322B09)	t(ECC040322B03)	Ca++(ECC040322B03)	Adj Ca++(ECC040322B03)	t(ECC040322B06)	Ca++(ECC040322B06)	Adj Ca++(ECC040322B06)	t(ECC040322B01)	Ca++(ECC040322B01)	Adj Ca++(ECC040322B01)	t(ECC040322B11)	Ca++(ECC040322B11)	Adj Ca++(ECC040322B11)	t(ECC040322B12)	Ca++(ECC040322B12)	Adj Ca++(ECC040322B12)
-190.73	31.34	-1.97	-191.67	16.22	-4.25	-191.20	37.14	-2.39	-192.00	38.60	-3.09	-190.41	44.57	-1.17	-190.25	69.56	4.26
-187.75	29.74	-2.44	-188.70	16.71	-2.63	-188.22	36.08	-2.33	-189.02	38.27	-2.30	-187.43	44.43	-0.18	-187.27	66.66	2.48
-184.75	30.74	-1.40	-185.70	16.49	-2.81	-185.22	35.46	-2.90	-186.02	38.20	-2.32	-184.43	43.62	-0.95	-184.27	67.40	3.27
-181.75	30.85	-2.05	-182.70	17.25	-2.81	-182.22	35.86	-3.26	-183.02	37.72	-3.56	-181.40	45.07	-0.26	-181.24	68.72	3.82
-178.75	30.25	-0.84	-179.70	16.49	-1.76	-179.22	35.83	-1.48	-180.02	36.59	-2.88	-178.43	43.74	0.22	-178.27	65.74	2.66
-175.75	30.44	0.02	-176.70	16.32	-1.26	-176.22	34.84	-1.81	-177.02	36.19	-2.62	-175.43	42.93	0.08	-175.27	64.96	2.54
-172.75	29.79	-0.91	-173.70	15.97	-1.89	-173.22	35.09	-1.83	-174.02	36.34	-2.74	-172.43	42.73	-0.40	-172.27	65.83	3.14
-169.75	29.33	-1.18	-170.70	15.70	-1.97	-170.22	34.96	-1.78	-171.02	36.70	-2.20	-169.43	42.04	-0.90	-169.27	65.61	3.10
-166.75	28.73	-2.29	-167.70	15.05	-3.13	-167.22	34.53	-2.71	-168.02	37.65	-1.75	-166.40	43.13	-0.32	-166.24	65.09	2.07
-163.75	29.03	-1.72	-164.70	15.31	-2.60	-164.22	34.19	-2.78	-165.02	36.37	-2.76	-163.43	42.73	-0.45	-163.27	65.96	3.21
-160.75	28.44	-1.83	-161.70	15.29	-2.14	-161.22	35.09	-1.41	-162.02	37.28	-1.38	-160.43	42.47	-0.23	-160.28	63.88	1.61
-157.75	28.44	-0.86	-158.70	15.80	-0.66	-158.23	35.24	-0.28	-159.02	35.68	-2.00	-157.43	41.84	0.11	-157.27	63.19	1.89
-154.75	29.27	-0.02	-155.70	15.36	-1.09	-155.22	34.50	-1.01	-156.02	35.39	-2.28	-154.43	41.27	-0.45	-154.27	64.01	2.73
-151.75	28.19	-0.64	-152.70	15.27	-0.72	-152.23	33.82	-1.23	-153.02	34.99	-2.22	-151.43	41.16	-0.10	-151.27	63.15	2.32
-148.75	29.06	-0.62	-149.70	15.10	-1.74	-149.23	33.91	-1.99	-150.02	35.90	-2.16	-148.44	42.36	0.25	-148.28	63.58	1.91
-145.75	27.90	-0.92	-146.70	15.61	-0.37	-146.23	33.33	-1.71	-147.02	35.94	-1.26	-145.44	40.22	-1.03	-145.28	63.11	2.29
-142.75	28.92	1.02	-143.70	15.07	0.01	-143.23	34.69	0.57	-144.02	34.63	-1.65	-142.44	40.14	-0.19	-142.28	61.73	1.84
-139.75	27.55	-0.87	-140.70	15.14	-0.44	-140.23	33.73	-0.91	-141.02	36.30	-0.50	-139.44	40.08	-0.77	-139.28	61.69	1.27
-136.75	27.79	0.29	-137.70	14.15	-0.51	-137.22	34.25	0.53	-138.02	34.85	-1.03	-136.43	40.17	0.24	-136.27	60.29	0.79
-133.75	28.38	-0.11	-134.70	15.00	-0.65	-134.23	33.76	-0.95	-135.02	35.50	-1.37	-133.44	40.14	-0.78	-133.28	62.63	2.15
-130.75	28.73	0.52	-131.70	15.07	-0.30	-131.23	33.98	-0.46	-132.02	35.07	-1.53	-130.43	40.39	-0.25	-130.27	61.99	1.78
-127.75	27.52	-0.40	-128.70	14.73	-0.35	-128.22	33.98	-0.17	-129.02	34.96	-1.35	-127.43	40.14	-0.21	-127.28	61.48	1.56
-124.75	27.55	0.36	-125.70	14.44	0.09	-125.22	34.25	0.83	-126.02	35.21	-0.37	-124.43	39.15	-0.47	-124.27	60.03	0.84
-121.75	28.49	0.87	-122.70	14.88	0.10	-122.23	34.22	0.37	-123.02	34.45	-1.56	-121.43	39.37	-0.68	-121.27	61.86	2.24
-118.75	27.44	-1.27	-119.70	15.07	-0.80	-119.23	32.69	-2.25	-120.02	35.57	-1.53	-118.44	40.79	-0.35	-118.28	62.59	1.88
-115.75	28.01	-0.09	-116.70	14.61	-0.65	-116.22	32.35	-1.98	-117.02	36.37	-0.12	-115.43	39.91	-0.62	-115.28	60.84	0.74
-112.75	27.36	-0.98	-113.70	15.24	-0.26	-113.23	34.07	-0.49	-114.02	35.90	-0.82	-112.44	40.48	-0.29	-112.27	61.44	1.11
-109.75	27.23	-0.62	-110.70	14.25	-0.76	-110.22	32.81	-1.27	-111.02	33.48	-2.76	-109.44	41.07	0.79	-109.28	61.82	1.97
-106.75	27.33	0.02	-107.70	14.78	0.31	-107.23	34.07	0.54	-108.02	33.95	-1.74	-106.43	39.74	-0.00	-106.27	61.05	1.74
-103.75	27.52	-0.30	-104.70	14.54	-0.44	-104.22	32.29	-1.75	-105.02	35.75	-0.45	-103.44	40.02	-0.23	-103.28	60.50	0.68
-100.75	26.93	-1.12	-101.70	14.93	-0.28	-101.23	35.37	1.10	-102.02	35.28	-1.15	-100.44	41.39	0.91	-100.28	60.29	0.24
-97.75	27.60	0.79	-98.70	14.93	0.96	-98.22	34.38	1.35	-99.02	33.34	-1.85	-97.44	39.94	0.70	-97.27	59.95	1.15
-94.75	26.99	-1.02	-95.70	15.02	-0.15	-95.23	32.63	-1.60	-96.02	35.79	-0.60	-94.44	39.77	-0.67	-94.28	61.27	1.27
-91.75	27.87	0.64	-92.70	13.93	-0.46	-92.22	33.21	-0.25	-93.02	33.66	-1.96	-91.43	39.80	0.14	-91.27	61.05	1.82
-88.75	27.47	-0.35	-89.70	14.63	-0.35	-89.22	34.04	-0.00	-90.02	35.25	-0.95	-88.44	40.56	0.31	-88.28	60.46	0.64
-85.75	26.53	-2.01	-86.70	14.54	-1.16	-86.23	32.11	-2.65	-87.02	36.70	-0.22	-85.44	39.43	-1.54	-85.28	62.29	1.76
-82.75	26.42	-0.95	-83.70	14.61	0.08	-83.23	32.47	-1.12	-84.02	34.85	-0.90	-82.44	39.43	-0.37	-82.28	60.63	1.27
-79.75	27.49	0.08	-80.70	14.03	-0.54	-80.22	32.32	-1.31	-81.02	35.61	-0.18	-79.44	39.94	0.10	-79.28	59.48	0.08
-76.75	26.45	-0.58	-77.70	15.22	1.03	-77.23	33.61	0.36	-78.02	35.61	0.20	-76.43	38.81	-0.65	-76.27	59.48	0.45
-73.75	28.06	0.33	-74.70	13.64	-1.25	-74.23	32.96	-0.99	-75.02	34.20	-1.91	-73.44	39.94	-0.22	-73.28	61.86	2.13
-70.75	26.08	-1.04	-71.70	14.32	0.04	-71.22	32.93	-0.41	-72.02	34.63	-0.87	-70.44	39.04	-0.51	-70.27	60.50	1.38
-67.75	27.47	0.53	-68.70	14.73	0.63	-68.23	32.93	-0.23	-69.02	34.89	-0.43	-67.44	39.54	0.17	-67.28	59.19	0.26
-64.75	27.25	0.41	-65.70	13.74	-0.26	-65.23	33.39	0.33	-66.02	34.60	-0.62	-64.44	39.66	0.39	-64.28	59.06	0.23
-61.75	27.17	-0.29	-62.70	14.29	-0.33	-62.23	33.51	-0.17	-63.02	35.97	0.13	-61.43	39.52	-0.37	-61.27	59.69	0.24
-58.75	27.66	0.77	-59.70	14.05	0.00	-59.23	33.79	0.68	-60.02	34.89	-0.38	-58.44	39.35	0.03	-58.28	59.23	0.35
-55.75	26.90	0.46	-56.70	14.34	0.74	-56.22	33.39	0.73	-57.02	34.02	-0.80	-55.44	40.51	1.64	-55.27	57.59	-0.84
-52.75	27.36	0.09	-53.70	14.56	0.13	-53.22	33.02	-0.47	-54.02	36.55	0.90	-52.44	40.05	0.35	-52.27	58.01	-1.25
-49.75	27.20	-0.50	-50.70	14.22	-0.64	-50.23	33.12	-0.80	-51.02	36.04	-0.04	-49.44	40.00	-0.13	-49.28	59.86	0.17
-46.75	27.55	1.10	-47.70	14.93	1.32	-47.22	33.30	0.63	-48.02	35.43	0.60	-46.43	39.18	0.30	-46.27	57.54	-0.90
-43.75	27.09	-0.53	-44.70	13.84	-0.94	-44.22	33.42	-0.42	-45.02	35.72	-0.28	-43.43	39.23	-0.82	-43.27	60.71	1.10
-40.75	27.39	0.55	-41.70	14.17	0.17	-41.23	32.56	-0.50	-42.02	35.10	-0.12	-40.44	38.95	-0.32	-40.28	59.27	0.44
-37.75	26.69	-1.07	-38.70	14.05	-0.87	-38.23	32.90	-1.09	-39.02	34.99	-1.16	-37.44	39.97	-0.22	-37.28	61.14	1.38
-34.75	27.66	0.07	-35.70	13.84	-0.91	-35.22	32.50	-1.32	-36.02	35.32	-0.66	-34.44	39.52	-0.50	-34.27	60.75	1.16
-31.75	27.36	0.49	-32.70	14.20	0.17	-32.22	33.15	0.05	-33.02	35.57	0.31	-31.43	39.26	-0.04	-31.27	58.60	-0.27
-28.75	26.08	-1.13	-29.70	14.78	0.41	-29.22	33.85	0.41	-30.02	35.54	-0.06	-28.44	39.77	0.13	-28.27	59.14	-0.07
-25.75	27.63	-0.21	-26.70	14.68	-0.32	-26.23	33.95	-0.11	-27.02	36.92	0.70	-25.44	39.88	-0.39	-25.28	59.52	-0.31
-22.75	27.92	0.80	-23.70	13.91	-0.37	-23.23	33.70	0.36	-24.02	36.23	0.73	-22.44	40.56	1.01	-22.28	57.38	-1.74
-19.75	28.01	0.84	-20.70	14.78	0.45	-20.23	34.93	1.54	-21.02	35.61	0.06	-19.43	39.43	-0.17	-19.27	59.27	0.11
-16.75	27.23	-0.45	-17.70	15.00	0.16	-17.23	33.24	-0.66	-18.02	35.79	-0.27	-16.43	41.59	1.48	-16.27	58.47	-1.21
-13.75	26.99	-0.08	-14.70	15.22	0.99	-14.23	34.66	1.37	-15.02	35.86	0.41	-13.44	39.06	-0.44	-13.28	59.10	0.03
5.26	66.97	32.53	4.32	43.60	22.00	4.79	115.31	74.65	4.00	40.59	-2.23	5.57	45.76	-1.11	5.73	69.78	3.34
8.26	136.86	102.97	7.32	66.85	45.80	7.79	258.25	218.14	7.00	40.78	-1.49	8.57	44.31	-2.01	8.73	69.38	3.50
11.27	227.36	194.74	10.33	47.31	27.53	10.80	253.25	214.40	10.00	40.93	-0.08	11.58	42.70	-2.35	11.74	67.05	2.43
14.26	235.51	204.23	13.32	46.43	27.99	13.79	215.66	178.16	13.00	40.33	0.67	14.57	41.62	-2.09	14.73	64.70	1.42
17.26	208.41	177.45	16.32	50.74	32.62	16.79	178.59	141.41	16.00	38.27	-1.07	17.57	40.93	-2.46	17.73	66.48	3.53
20.26	180.73	148.52	19.32	52.73	33.36	19.78	148.37	109.94	19.00	38.90	-1.69	20.57	43.05	-1.59	20.73	67.49	3.28
23.26	155.64	125.24	22.32	49.76	32.20	22.79	125.81	89.18	22.00	37.98	-0.81	23.57	41.42	-1.41	23.73	64.62	2.22
26.27	134.39	103.70	25.33	49.50	31.65	25.80	108.06	71.15	25.00	38.01	-1.06	26.58	41.59	-1.53	26.74	65.27	2.59
29.26	119.73	89.69	28.32	47.08	29.88	28.79	96.96	60.70	28.00	37.72	-0.70	29.57	40.68	-1.79	29.73	64.53	2.49
32.26	107.19	77.53	31.32	45.67	28.85	31.79	91.86	55.98	31.00	37.98	-0.06	32.57	40.22	-1.87	32.73	63.58	1.93
35.26	97.37	66.55	34.32	44.78	26.80	34.78	86.04	48.99	34.00	38.31	-0.90	35.57	41.79	-1.46	35.73	65.18	2.36
38.26	90.84	60.97	37.32	43.57	26.54	37.78	81.19	45.09	37.00	37.83	-0.43	38.57	40.85	-1.45	38.72	63.75	1.88
41.27	84.06	54.59	40.33	43.52	26.89	40.80	79.98	44.28	40.00	35.86	-2.00	41.58	40.02	-1.88	41.74	65.35	3.88
44.26	80.32	50.02	43.32	41.80	24.34	43.78	77.27	40.75	43.00	38.16	-0.52	44.57	41.93	-0.80	44.72	63.62	1.32
47.26	80.04	50.23	46.32	41.74	24.77	46.78	76.30	40.26	46.00	37.32	-0.88	47.57	41.44	-0.80	47.73	63.49	1.68
50.26	76.06	45.95	49.32	39.90	22.63	49.79	77.01	40.68	49.00	36.95	-1.54	50.57	40.62	-1.92	50.73	65.57	3.46
53.26	73.33	42.80	52.32	39.43	21.74	52.79	75.96	39.21	52.00	37.87	-1.04	53.57	41.39	-1.57	53.73	65.14	2.61
56.27	73.17	42.03	55.33	39.22	20.92	55.80	74.55	37.19	55.00	39.41	-0.11	56.58	42.07	-1.50	56.74	64.75	1.61
59.26	72.41	42.05	58.32	39.22	21.70	58.79	75.70	39.12	58.00	37.94	-0.80	59.57	41.64	-1.15	59.73	64.31	1.95
62.26	71.26	41.22	61.32	37.83	20.63	61.78	74.33	38.07	61.00	38.60	0.18	62.57	41.13	-1.34	62.72	63.19	1.16
65.26	70.08	38.60	64.32	37.80	19.16	64.79	74.44	36.74	64.00	38.12	-1.74	65.57	42.24	-1.67	65.73	66.88	3.41
68.26	70.83	40.40	67.32	37.72	20.13	67.79	72.23	35.57	67.00	37.47	-1.35	68.57	41.16	-1.70	68.73	65.48	3.05
71.27	69.98	39.02	70.33	38.45	20.33	70.80	75.44	38.26	70.00	39.63	0.29	71.58	40.31	-3.08	71.74	65.74	2.79
74.26	71.36	40.16	73.32	36.77	18.41	73.79	75.70	38.28	73.00	38.56	-1.02	74.57	41.93	-1.70	74.73	65.92	2.72
77.26	69.20	38.03	76.32	36.07	17.74	76.79	75.03	37.64	76.00	36.81	-2.74	77.57	42.67	-0.93	77.73	66.83	3.67
80.26	68.94	37.53	79.32	38.15	19.58	79.79	75.44	37.80	79.00	38.01	-1.79	80.57	42.99	-0.85	80.73	66.05	2.64
83.26	70.90	38.31	82.32	36.07	16.32	82.79	74.44	35.63	82.00	40.30	-0.67	83.57	41.59	-3.43	83.73	68.68	4.10
86.27	69.92	38.03	85.33	36.61	17.56	85.80	75.18	37.06	85.00	38.82	-1.46	86.58	43.88	-0.44	86.74	65.79	1.90
89.26	71.06	38.63	88.32	34.52	14.93	88.79	74.11	35.46	88.00	39.78	-1.03	89.57	41.56	-3.30	89.73	68.76	4.33
92.26	70.37	38.35	91.32	35.80	16.62	91.79	75.03	36.78	91.00	40.30	-0.11	92.57	42.79	-1.66	92.73	65.79	1.77
95.26	71.85	39.89	94.32	34.73	15.61	94.79	75.41	37.23	94.00	40.08	-0.26	95.57	42.33	-2.06	95.73	66.27	2.32
98.26	71.46	40.09	97.32	34.22	15.69	97.79	75.37	37.78	97.00	39.96	0.21	98.57	42.99	-0.81	98.73	63.97	0.60
101.27	71.98	39.30	100.33	34.68	14.84	100.80	75.96	37.05	100.00	39.12	-1.95	101.58	42.93	-2.18	101.74	68.81	4.13
104.26	72.44	40.52	103.32	34.76	15.68	103.79	76.86	38.71	103.00	40.41	0.10	104.57	42.56	-1.79	104.73	65.61	1.69
107.26	70.93	39.11	106.32	36.15	17.17	106.78	75.29	37.24	106.00	39.30	-0.91	107.57	43.02	-1.23	107.73	65.96	2.14
110.26	71.78	39.88	109.32	33.82	14.76	109.78	75.85	37.73	109.00	39.96	-0.32	110.57	42.76	-1.57	110.73	65.79	1.89
113.26	72.31	39.64	112.32	34.14	14.31	112.79	75.15	36.25	112.00	39.93	-1.13	113.57	44.11	-0.99	113.73	66.79	2.12
116.27	73.60	40.82	115.33	33.27	13.33	115.80	75.48	36.47	115.00	41.15	-0.02	116.59	43.13	-2.08	116.74	66.88	2.10
119.26	73.90	41.47	118.32	34.49	14.90	118.79	75.55	36.90	118.00	41.11	0.30	119.57	42.93	-1.93	119.73	66.05	1.63
122.26	72.57	39.98	121.32	35.21	15.46	121.78	75.74	36.93	121.00	40.52	-0.45	122.57	43.65	-1.37	122.72	66.40	1.82
125.25	74.26	41.20	124.32	34.17	13.95	124.78	75.48	36.20	124.00	39.60	-1.84	125.57	44.86	-0.63	125.72	67.53	2.47
128.26	72.90	40.25	127.32	33.93	14.12	127.79	74.59	35.72	127.00	38.16	-2.87	128.57	44.40	-0.68	128.73	68.19	3.55
131.27	72.51	38.75	130.33	34.36	13.44	130.80	73.96	33.97	130.00	42.01	-0.14	131.59	42.93	-3.26	131.74	69.16	3.40
134.26	72.18	39.66	133.32	33.56	13.88	133.78	75.33	36.58	133.00	40.08	-0.83	134.57	42.90	-2.05	134.72	67.40	2.88
137.26	73.27	40.12	136.32	33.69	13.38	136.79	74.37	35.00	136.00	40.97	-0.56	137.57	42.96	-2.62	137.73	68.32	3.18
140.26	73.43	40.77	139.32	32.97	13.15	139.79	73.52	34.63	139.00	40.71	-0.34	140.57	43.30	-1.79	140.73	66.79	2.13
143.26	73.66	40.52	142.32	34.25	13.95	142.78	73.41	34.05	142.00	40.26	-1.26	143.57	43.07	-2.50	143.73	68.90	3.76
146.27	74.09	39.67	145.33	34.09	12.51	145.80	72.89	32.25	145.00	41.52	-1.28	146.58	44.02	-2.83	146.74	70.53	4.11
149.26	73.50	40.24	148.32	32.97	12.55	148.78	74.00	34.52	148.00	41.86	0.22	149.57	43.10	-2.59	149.72	67.62	2.37
152.26	71.98	38.36	151.32	33.11	12.33	151.79	75.00	35.16	151.00	41.00	-1.00	152.57	44.69	-1.36	152.73	67.97	2.36
155.26	71.98	37.75	154.32	32.74	11.35	154.79	74.63	34.18	154.00	40.22	-2.39	155.57	44.57	-2.09	155.73	70.71	4.48
158.26	72.38	38.13	157.32	34.22	12.81	157.79	72.12	31.64	157.00	42.31	-0.33	158.57	43.97	-2.71	158.73	69.29	3.04
161.27	72.44	37.95	160.33	34.28	12.63	160.80	71.65	30.93	160.00	42.34	-0.54	161.58	44.83	-2.09	161.74	69.12	2.63
164.26	71.91	38.09	163.32	32.13	11.15	163.79	72.31	32.26	163.00	40.04	-2.17	164.57	44.95	-1.30	164.73	69.29	3.47
167.26	73.40	39.59	166.32	32.44	11.47	166.79	73.56	33.53	166.00	41.60	-0.59	167.57	43.48	-2.76	167.73	69.16	3.35
170.26	73.04	39.16	169.32	32.95	11.91	169.79	72.71	32.61	169.00	40.74	-1.52	170.57	43.71	-2.60	170.73	70.00	4.12
173.26	73.80	39.34	172.32	33.69	12.07	172.79	71.54	30.86	172.00	42.16	-0.68	173.57	44.46	-2.43	173.73	69.56	3.11
176.27	72.34	37.89	175.33	32.18	10.57	175.80	71.72	31.05	175.00	41.52	-1.31	176.58	44.86	-2.02	176.74	69.78	3.33
179.26	72.24	37.68	178.32	32.47	10.75	178.79	72.09	31.31	178.00	41.37	-1.57	179.57	45.70	-1.29	179.73	69.42	2.86
182.26	72.08	37.08	181.32	32.42	10.26	181.79	71.72	30.49	181.00	41.86	-1.53	182.57	44.89	-2.54	182.73	71.07	4.07
185.26	72.24	36.52	184.31	32.29	9.41	184.79	70.92	28.98	184.00	44.15	0.05	185.57	44.57	-3.58	185.73	71.24	3.53
188.26	72.44	37.44	187.32	32.63	10.47	187.79	69.98	28.76	187.00	42.49	-0.89	188.57	45.41	-2.02	188.73	69.91	2.91
191.27	71.00	35.96	190.33	32.13	9.93	190.80	71.61	30.35	190.00	41.97	-1.45	191.58	46.08	-1.39	191.74	69.87	2.84
194.26	70.34	34.77	193.31	31.47	8.74	193.79	70.01	28.22	193.00	43.43	-0.52	194.57	45.65	-2.35	194.73	70.44	2.87
197.26	72.57	36.52	196.32	31.52	8.31	196.79	70.41	28.14	196.00	43.54	-0.89	197.57	46.34	-2.14	197.73	71.07	3.03
200.26	71.52	35.93	199.32	31.10	8.35	199.79	71.10	29.29	199.00	42.16	-1.81	200.57	45.50	-2.52	200.73	71.91	4.33
203.26	71.98	36.21	202.32	32.10	9.17	202.79	70.56	28.57	202.00	43.58	-0.57	203.57	45.70	-2.50	203.73	70.84	3.07
206.27	70.87	35.56	205.33	31.84	9.37	205.80	68.93	27.39	205.00	43.17	-0.53	206.58	45.18	-2.56	206.74	70.40	3.09
209.26	70.73	34.61	208.31	31.52	8.24	208.79	68.03	25.68	208.00	43.81	-0.70	209.57	45.50	-3.05	209.73	71.87	3.75
212.26	70.83	35.79	211.32	32.47	10.27	211.79	70.81	29.55	211.00	44.30	0.88	212.57	45.44	-2.03	212.73	68.19	1.15
215.26	69.76	33.45	214.32	32.23	8.76	214.78	67.81	25.28	214.00	44.56	-0.13	215.57	45.53	-3.21	215.72	71.64	3.34
218.26	69.40	33.41	217.31	31.39	8.24	217.78	68.46	26.25	217.00	42.91	-1.46	218.57	46.08	-2.34	218.73	71.78	3.80
221.27	70.90	34.81	220.33	32.50	9.25	220.80	67.52	25.21	220.00	44.03	-0.44	221.58	45.62	-2.90	221.74	71.42	3.34
224.26	69.30	33.26	223.32	32.74	9.54	223.79	67.13	24.87	223.00	43.21	-1.21	224.57	46.29	-2.18	224.73	71.42	3.39
227.26	68.88	32.85	226.31	32.02	8.83	226.79	66.34	24.08	226.00	42.94	-1.48	227.57	45.70	-2.76	227.73	72.27	4.24
230.26	68.42	32.72	229.31	31.97	9.11	229.78	67.06	25.14	229.00	44.52	0.44	230.57	45.97	-2.16	230.72	69.42	1.72
233.26	68.78	32.25	232.32	32.58	8.89	232.79	66.09	23.34	232.00	43.39	-1.52	233.57	47.37	-1.59	233.73	71.64	3.11
236.27	69.33	32.86	235.33	31.86	8.23	235.80	65.66	22.96	235.00	44.22	-0.64	236.58	46.14	-2.76	236.74	71.87	3.40
239.26	68.59	32.05	238.31	32.36	8.66	238.78	66.31	23.54	238.00	43.99	-0.94	239.57	46.49	-2.48	239.72	71.96	3.42
242.26	68.13	30.96	241.32	32.18	7.85	241.79	64.92	21.53	241.00	44.98	-0.57	242.57	47.43	-2.17	242.73	71.91	2.74
245.26	67.65	30.89	244.32	31.89	7.97	244.79	66.31	23.33	244.00	44.52	-0.62	245.57	45.85	-3.34	245.73	72.72	3.96
248.26	67.39	30.18	247.31	31.34	6.97	247.79	65.77	22.34	247.00	44.64	-0.95	248.57	47.43	-2.21	248.73	72.36	3.16
251.27	67.75	30.53	250.33	31.92	7.54	250.80	65.63	22.18	250.00	45.05	-0.56	251.58	47.07	-2.58	251.74	72.36	3.14
254.26	66.49	28.67	253.31	32.36	7.38	253.79	65.17	21.13	253.00	45.92	-0.28	254.57	46.72	-3.53	254.73	73.62	3.81
257.26	67.55	29.42	256.32	31.86	6.57	256.79	65.10	20.74	256.00	44.90	-1.62	257.57	48.69	-1.87	257.73	73.62	3.49
260.26	66.65	28.50	259.31	32.07	6.76	259.79	65.42	21.05	259.00	46.19	-0.34	260.57	48.13	-2.45	260.73	72.94	2.79
263.26	67.13	30.53	262.32	31.39	7.63	262.79	63.61	20.78	262.00	43.39	-1.60	263.57	46.78	-2.25	263.73	72.45	3.85
266.27	66.62	29.40	265.33	32.92	8.54	265.80	65.63	22.19	265.00	45.01	-0.59	266.58	46.20	-3.45	266.74	73.26	4.04
269.26	66.49	29.11	268.31	32.18	7.64	268.79	63.86	20.25	268.00	45.77	0.00	269.57	47.37	-2.44	269.73	71.82	2.44
272.26	66.46	29.22	271.31	32.58	8.18	271.79	64.92	21.46	271.00	45.36	-0.26	272.57	46.40	-3.27	272.73	72.76	3.53
275.26	66.55	28.36	274.32	31.34	5.99	274.80	62.91	18.50	274.00	44.11	-2.46	275.58	47.98	-2.64	275.74	75.29	5.10
278.26	65.14	28.07	277.31	32.44	8.21	277.78	63.08	19.79	277.00	43.73	-1.72	278.57	48.10	-1.40	278.72	72.18	3.12
281.28	64.99	27.40	280.33	30.89	6.14	280.81	65.42	21.61	280.00	45.77	-0.20	281.59	47.98	-2.04	281.75	71.82	2.24
284.26	64.99	25.39	283.31	31.73	4.97	283.79	64.81	18.98	283.00	45.96	-2.03	284.57	49.28	-2.75	284.73	76.38	4.78
287.26	64.89	27.28	286.31	31.60	6.83	286.79	64.14	20.31	286.00	45.36	-0.63	287.57	47.78	-2.26	287.73	72.49	2.89
290.26	64.89	26.07	289.31	31.52	5.54	289.79	63.61	18.57	289.00	45.73	-1.47	290.57	49.43	-1.82	290.73	74.11	3.29
293.26	64.57	27.04	292.31	32.36	7.67	292.79	63.47	19.72	292.00	44.83	-1.08	293.57	47.81	-2.15	293.73	72.76	3.23
296.27	64.60	26.59	295.33	32.13	6.96	295.80	62.80	18.57	295.00	45.85	-0.54	296.58	48.04	-2.40	296.74	72.94	2.94
299.26	64.63	26.52	298.31	31.13	5.86	298.79	63.96	19.63	298.00	46.27	-0.22	299.57	47.34	-3.20	299.73	73.53	3.42
302.26	63.49	24.92	301.31	32.15	6.42	301.79	63.75	18.96	301.00	46.23	-0.72	302.57	47.95	-3.05	302.73	74.34	3.77
305.26	63.87	25.55	304.31	32.42	6.94	304.78	63.29	18.75	304.00	45.01	-1.69	305.57	48.60	-2.15	305.72	74.16	3.84
308.26	62.92	23.91	307.31	31.26	5.09	307.79	63.01	17.78	307.00	46.04	-1.35	308.57	49.28	-2.16	308.73	74.52	3.51
311.27	63.81	25.14	310.33	31.20	5.37	310.80	62.80	17.91	310.00	45.66	-1.39	311.58	47.92	-3.18	311.74	75.24	4.57
314.26	64.13	26.24	313.32	32.21	7.16	313.79	63.43	19.32	313.00	45.05	-1.22	314.57	48.66	-1.66	314.73	72.76	2.88
317.26	63.40	24.64	316.32	33.24	7.32	316.79	62.77	17.79	316.00	46.95	-0.19	317.57	47.66	-3.53	317.73	74.47	3.72
320.26	62.20	23.33	319.31	32.21	6.18	319.79	61.02	15.93	319.00	45.43	-1.82	320.57	49.16	-2.14	320.73	74.83	3.96
323.26	63.08	24.42	322.31	31.68	5.86	322.79	63.43	18.54	322.00	45.62	-1.43	323.57	50.82	-0.27	323.73	72.36	1.70
326.27	62.70	24.29	325.33	32.97	7.40	325.80	63.86	19.23	325.00	45.73	-1.06	326.58	48.28	-2.56	326.74	74.02	3.62
329.26	62.26	22.28	328.31	31.73	4.59	328.79	61.36	15.16	328.00	47.22	-1.14	329.57	49.52	-2.89	329.73	76.01	4.03
332.26	62.73	23.89	331.31	32.18	6.18	331.79	62.59	17.52	331.00	45.77	-1.46	332.57	49.46	-1.81	332.73	74.11	3.27
335.26	63.27	23.33	334.31	32.95	5.85	334.79	62.80	16.64	334.00	46.57	-1.75	335.57	49.81	-2.56	335.73	76.24	4.31
338.26	61.69	22.23	337.31	32.42	5.80	337.78	61.99	16.30	337.00	47.76	-0.09	338.57	49.19	-2.70	338.72	74.25	2.79
341.27	61.19	21.79	340.33	32.42	5.86	340.81	62.87	17.25	340.00	47.53	-0.25	341.59	49.28	-2.55	341.75	74.20	2.80
344.26	60.53	20.75	343.31	31.99	5.05	343.79	62.24	16.24	343.00	46.50	-1.66	344.58	50.08	-2.13	344.74	75.56	3.79
347.26	60.91	21.65	346.31	31.39	4.97	346.79	61.64	16.16	346.00	46.65	-0.99	347.57	48.87	-2.82	347.73	75.06	3.81
350.26	62.80	22.57	349.31	33.00	5.61	349.79	61.22	14.77	349.00	48.06	-0.55	350.57	49.52	-3.14	350.73	75.92	3.69
353.26	60.69	21.03	352.31	32.05	5.23	352.79	61.71	15.83	352.00	47.14	-0.90	353.57	49.04	-3.05	353.73	75.60	3.95
356.27	61.60	21.93	355.33	32.63	5.80	355.81	62.69	16.79	355.00	46.27	-1.79	356.59	50.32	-1.78	356.75	75.24	3.57
359.26	61.06	21.18	358.31	31.89	4.85	358.79	60.53	14.43	358.00	47.79	-0.47	359.57	49.69	-2.62	359.73	74.97	3.09
362.26	61.44	21.11	361.31	32.68	5.19	361.79	59.11	12.56	361.00	47.26	-1.45	362.57	50.97	-1.79	362.73	75.56	3.24
365.26	61.03	20.34	364.31	32.84	4.99	364.79	61.61	14.70	364.00	47.30	-1.77	365.57	50.37	-2.75	365.73	77.20	4.52
368.26	61.32	20.02	367.31	32.79	4.33	367.79	59.80	12.27	367.00	49.06	-0.63	368.57	50.55	-3.18	368.73	77.11	3.81
371.28	60.69	20.77	370.33	32.34	5.26	370.81	61.02	14.87	370.00	47.53	-0.78	371.59	50.17	-2.18	371.75	74.88	2.96
374.26	60.50	19.95	373.31	33.11	5.40	373.79	59.87	13.09	373.00	48.83	-0.11	374.57	50.49	-2.49	374.73	75.15	2.60
377.26	60.44	20.77	376.31	32.95	6.12	376.79	60.91	15.02	376.00	47.60	-0.45	377.57	49.75	-2.35	377.73	74.47	2.80
380.26	61.10	20.50	379.31	33.53	5.77	379.79	60.42	13.60	379.00	48.14	-0.84	380.57	50.40	-2.63	380.73	76.06	3.47
383.26	60.69	19.72	382.31	31.81	3.68	382.79	61.22	14.03	382.00	48.68	-0.67	383.57	50.43	-2.97	383.73	76.61	3.64
386.28	60.25	19.88	385.33	31.55	4.02	385.81	60.49	13.90	385.00	47.95	-0.80	386.59	50.67	-2.13	386.75	75.29	2.93
389.26	59.94	19.72	388.31	32.34	4.96	388.79	62.20	15.76	388.00	48.33	-0.27	389.57	50.11	-2.54	389.73	75.02	2.81
392.26	60.44	18.54	391.31	32.29	3.23	391.79	59.17	11.05	391.00	49.64	-0.64	392.57	50.79	-3.54	392.73	78.07	4.18
395.27	60.50	20.43	394.32	31.81	4.58	394.80	60.21	13.92	394.00	46.84	-1.61	395.58	50.97	-1.53	395.74	75.20	3.14
398.26	60.72	19.61	397.31	32.36	4.09	397.79	60.08	12.74	397.00	47.87	-1.63	398.57	51.36	-2.18	398.73	76.92	3.81
401.27	60.31	19.79	400.33	32.21	4.53	400.81	60.77	14.03	400.00	46.76	-2.14	401.59	51.27	-1.68	401.75	76.33	3.82
404.26	60.38	19.82	403.31	33.03	5.31	403.79	58.66	11.88	403.00	48.68	-0.26	404.57	50.70	-2.29	404.73	75.11	2.55
407.26	59.94	19.16	406.31	33.21	5.27	406.78	59.97	12.96	406.00	48.99	-0.18	407.57	51.92	-1.29	407.72	74.25	1.47
410.26	59.19	18.70	409.31	31.84	4.19	409.79	59.87	13.16	409.00	48.18	-0.69	410.57	50.08	-2.84	410.73	76.01	3.53
413.26	60.13	18.67	412.31	33.19	4.57	412.79	60.28	12.60	412.00	48.91	-0.93	413.57	50.67	-3.22	413.73	77.61	4.15
416.28	59.04	18.21	415.33	31.47	3.48	415.80	60.60	13.54	415.00	48.68	-0.54	416.59	50.34	-2.92	416.75	76.29	3.46
419.26	59.10	18.00	418.31	32.55	4.29	418.79	60.67	13.35	418.00	48.91	-0.57	419.57	50.17	-3.36	419.73	77.02	3.93
422.26	57.89	16.81	421.31	33.08	4.84	421.78	59.07	11.77	421.00	48.29	-1.17	422.57	51.33	-2.18	422.72	76.42	3.35
425.26	58.29	16.57	424.31	32.02	3.14	424.79	60.11	12.16	424.00	48.83	-1.28	425.57	51.27	-2.88	425.73	77.88	4.16
428.26	59.07	18.67	427.31	33.27	5.71	427.79	60.21	13.59	427.00	47.95	-0.83	428.57	50.58	-2.25	428.73	75.47	3.08
431.27	58.73	17.50	430.33	32.97	4.58	430.80	58.62	11.17	430.00	47.99	-1.62	431.59	51.39	-2.27	431.74	77.11	3.89
434.26	59.38	17.73	433.31	33.03	4.22	433.79	58.97	11.10	433.00	49.45	-0.58	434.57	52.25	-1.83	434.73	76.06	2.41
437.26	58.29	17.09	436.31	32.34	3.98	436.79	59.04	11.62	436.00	48.72	-0.86	437.57	51.71	-1.92	437.73	75.97	2.78
440.26	59.35	18.47	439.31	33.93	5.89	439.79	58.31	11.21	439.00	48.49	-0.77	440.57	51.03	-2.28	440.73	75.92	3.05
443.26	57.98	17.23	442.31	32.81	4.90	442.79	60.35	13.37	442.00	48.06	-1.08	443.57	52.04	-1.14	443.73	74.97	2.22
446.28	58.73	16.96	445.33	31.41	2.48	445.81	59.42	11.43	445.00	50.26	0.11	446.59	53.51	-0.69	446.75	74.34	0.58
449.27	58.48	16.78	448.31	32.79	3.93	448.79	60.04	12.12	448.00	49.80	-0.28	449.58	52.10	-2.03	449.74	76.01	2.31
452.26	58.54	17.30	451.31	32.76	4.36	451.79	60.32	12.86	451.00	49.68	0.06	452.57	51.06	-2.61	452.73	75.79	2.55
455.26	58.04	15.97	454.31	33.53	4.30	454.79	59.69	11.40	454.00	50.26	-0.19	455.57	51.92	-2.58	455.73	76.83	2.77
458.26	57.77	16.42	457.31	32.21	3.70	457.79	58.97	11.39	457.00	49.14	-0.60	458.57	52.22	-1.56	458.73	75.51	2.16
461.28	59.28	17.64	460.33	32.58	3.78	460.81	58.83	10.96	460.00	49.10	-0.93	461.59	52.49	-1.58	461.75	76.15	2.51
464.26	58.91	16.74	463.31	31.68	2.35	463.79	59.11	10.71	463.00	49.91	-0.65	464.57	52.31	-2.29	464.73	77.11	2.94
467.26	56.01	13.29	466.31	32.89	3.01	466.79	58.42	9.47	466.00	49.64	-1.47	467.57	51.24	-3.91	467.73	80.10	5.38
470.26	57.33	15.39	469.31	32.92	3.82	469.79	58.73	10.57	469.00	48.95	-1.37	470.57	51.57	-2.80	470.73	78.11	4.17
473.26	58.01	14.53	472.31	33.21	2.57	472.79	58.17	8.47	472.00	51.35	-0.51	473.57	51.57	-4.34	473.73	80.33	4.85
476.28	57.06	15.16	475.33	33.08	4.02	475.81	58.42	10.29	475.00	49.64	-0.65	476.59	51.86	-2.47	476.75	77.02	3.12
479.26	56.81	14.71	478.31	33.50	4.24	478.79	59.17	10.84	478.00	49.06	-1.43	479.57	52.40	-2.13	479.73	77.66	3.56
482.26	57.49	14.97	481.31	33.11	3.43	481.79	58.59	9.85	481.00	50.03	-0.87	482.57	53.54	-1.41	482.73	76.79	2.28
485.26	55.58	12.91	484.31	33.56	3.73	484.79	58.69	9.80	484.00	51.74	0.69	485.57	52.19	-2.91	485.73	76.88	2.22
488.26	57.06	16.06	487.31	33.48	5.32	487.78	59.00	11.78	487.00	49.18	-0.20	488.57	51.42	-2.01	488.73	75.20	2.21
491.28	58.66	16.53	490.33	32.92	3.63	490.81	59.21	10.85	490.00	49.53	-0.99	491.59	52.94	-1.62	491.75	76.74	2.61
494.26	57.21	14.67	493.31	33.16	3.46	493.79	58.38	9.61	493.00	49.64	-1.29	494.57	52.46	-2.51	494.73	78.34	3.80
497.26	56.56	14.77	496.31	32.15	3.20	496.79	59.62	11.61	496.00	49.53	-0.64	497.57	51.45	-2.77	497.73	77.20	3.41
500.26	57.74	15.75	499.32	33.77	4.62	499.79	59.76	11.54	499.00	49.53	-0.85	500.57	52.34	-2.08	500.73	76.92	2.93
503.26	57.58	14.83	502.31	32.84	2.93	502.79	57.73	8.75	502.00	49.29	-1.85	503.58	52.70	-2.48	503.73	79.08	4.33
506.27	58.04	16.38	505.33	33.45	4.63	505.80	58.45	10.56	505.00	50.26	0.21	506.58	51.57	-2.52	506.74	75.97	2.31
509.26	57.86	15.37	508.31	33.24	3.59	508.79	58.66	9.95	508.00	50.38	-0.49	509.57	53.15	-1.77	509.73	76.74	2.26
512.26	57.92	16.39	511.31	33.24	4.55	511.79	57.80	10.04	511.00	49.60	-0.32	512.57	52.16	-1.80	512.73	75.65	2.12
515.26	57.06	14.64	514.31	33.40	3.82	514.79	58.14	9.50	514.00	49.68	-1.12	515.57	52.64	-2.21	515.73	77.75	3.33
518.26	57.06	14.94	517.31	33.05	3.77	517.79	58.31	9.96	517.00	49.41	-1.10	518.57	52.07	-2.48	518.73	77.70	3.58
521.27	57.52	14.85	520.33	33.32	3.49	520.80	60.04	11.15	520.00	51.27	0.22	521.59	52.85	-2.25	521.74	76.70	2.03
524.26	57.80	14.27	523.31	32.76	2.07	523.78	58.07	8.32	523.00	50.96	-0.95	524.57	52.85	-3.11	524.73	79.59	4.06
527.26	56.44	14.46	526.31	33.50	4.36	526.79	57.38	9.18	526.00	49.95	-0.41	527.57	52.28	-2.13	527.73	76.51	2.54
530.26	57.09	14.45	529.31	33.13	3.33	529.79	59.17	10.31	529.00	50.15	-0.87	530.57	52.01	-3.06	530.73	78.57	3.93
533.26	57.52	15.40	532.31	33.80	4.52	532.79	57.66	9.31	532.00	49.33	-1.18	533.57	52.70	-1.85	533.73	77.15	3.03
536.27	55.98	13.46	535.33	33.05	3.37	535.81	57.35	8.61	535.00	50.30	-0.60	536.59	51.86	-3.09	536.75	78.21	3.69
539.26	56.69	14.65	538.32	33.56	4.36	538.79	57.21	8.95	538.00	49.99	-0.43	539.58	52.10	-2.37	539.74	76.83	2.80
542.26	57.06	14.86	541.32	33.35	3.99	541.79	58.86	10.44	541.00	49.53	-1.05	542.57	53.72	-0.91	542.73	76.15	1.96
545.27	56.44	13.97	544.32	33.61	3.98	544.79	57.93	9.24	544.00	50.11	-0.74	545.58	52.73	-2.17	545.74	77.38	2.91
548.26	57.80	15.28	547.32	33.48	3.80	547.79	56.63	7.89	547.00	50.07	-0.83	548.57	52.91	-2.04	548.73	77.38	2.87
551.28	57.00	14.75	550.33	33.19	3.78	550.81	58.45	9.98	550.00	49.64	-0.99	551.59	52.85	-1.83	551.75	77.06	2.82
554.27	56.41	14.30	553.32	33.19	3.92	553.80	57.69	9.35	553.00	50.30	-0.20	554.58	52.43	-2.11	554.74	76.42	2.31
557.27	57.43	15.27	556.32	33.74	4.42	556.79	57.08	8.69	556.00	49.87	-0.68	557.58	53.60	-0.99	557.74	75.83	1.67
560.26	57.15	13.49	559.31	33.58	2.76	559.79	59.21	9.32	559.00	53.03	0.98	560.58	52.70	-3.39	560.74	78.07	2.41
563.26	56.35	13.77	562.32	35.08	5.34	562.79	59.35	10.55	562.00	49.84	-1.12	563.57	53.51	-1.50	563.73	77.20	2.62
566.28	56.38	13.90	565.33	33.56	3.92	565.81	58.42	9.72	565.00	49.56	-1.30	566.59	53.39	-1.52	566.75	77.29	2.82
569.26	56.96	14.33	568.32	34.62	4.83	568.79	58.62	9.76	568.00	50.38	-0.64	569.57	53.54	-1.52	569.73	76.79	2.16
572.26	56.56	13.80	571.31	33.48	3.56	571.79	57.14	8.15	571.00	50.03	-1.12	572.57	53.51	-1.68	572.73	77.56	2.80
575.26	55.19	12.60	574.31	33.64	3.89	574.79	57.01	8.20	574.00	50.07	-0.90	575.58	53.21	-1.81	575.74	77.29	2.71
578.26	56.63	14.53	577.31	33.66	4.40	577.79	57.42	9.10	577.00	49.29	-1.19	578.57	51.33	-3.20	578.73	78.48	4.39
581.28	56.87	14.91	580.33	32.68	3.56	580.81	58.83	10.65	580.00	50.42	0.08	581.59	52.34	-2.05	581.75	75.92	1.97
584.26	56.56	13.90	583.31	33.50	3.68	583.79	57.42	8.53	583.00	50.53	-0.52	584.57	51.83	-3.26	584.73	78.44	3.78
587.26	55.98	13.71	586.32	34.73	5.30	586.79	56.87	8.38	586.00	49.99	-0.66	587.58	52.25	-2.45	587.74	77.38	3.11
590.26	55.09	13.59	589.31	34.54	5.88	589.79	58.38	10.66	589.00	50.11	0.23	590.57	51.77	-2.16	590.73	75.42	1.93
593.26	55.31	13.10	592.31	34.12	4.75	592.78	56.73	8.30	592.00	50.96	0.37	593.57	52.28	-2.36	593.73	76.20	1.99
596.28	55.64	13.64	595.33	34.06	4.90	595.80	58.28	10.06	595.00	51.93	1.55	596.59	52.49	-1.94	596.75	74.38	0.39
599.26	56.50	14.42	598.31	35.56	6.32	598.78	56.56	8.26	598.00	48.41	-2.05	599.57	53.12	-1.39	599.73	77.52	3.44
602.26	57.00	14.41	601.31	35.24	5.49	601.78	56.56	7.74	601.00	51.97	0.99	602.57	51.74	-3.28	602.73	76.88	2.29
621.28	72.51	1.22	620.31	114.43	55.98	620.81	77.38	-0.13	620.00	73.82	-5.85	621.59	78.35	-5.37	621.75	114.50	11.22
624.23	64.83	3.41	623.29	161.92	113.34	623.76	73.63	5.98	622.97	65.58	-4.23	624.54	68.71	-5.14	624.70	102.79	9.37
627.23	60.85	6.46	626.29	149.91	108.36	626.75	73.45	12.84	625.97	58.55	-4.22	627.54	62.30	-4.52	627.70	95.13	8.74
630.23	59.53	7.13	629.29	121.12	81.56	629.76	73.89	15.27	628.97	57.47	-3.31	630.54	59.81	-5.02	630.70	92.73	8.33
633.23	57.67	8.89	632.29	97.94	62.00	632.75	74.63	19.63	631.97	55.08	-2.08	633.54	56.30	-4.91	633.70	87.76	6.99
636.23	57.43	8.57	635.28	83.23	47.21	635.76	71.94	16.85	634.97	53.42	-3.83	636.54	57.22	-4.07	636.70	88.76	7.90
639.23	57.43	9.71	638.29	72.52	37.64	638.76	70.77	16.83	637.97	54.09	-2.01	639.54	55.69	-4.46	639.70	86.19	6.47
642.23	57.74	10.88	641.28	66.02	32.00	641.75	68.64	15.56	640.97	54.37	-0.87	642.54	53.12	-6.17	642.70	85.90	7.04
645.23	59.04	11.96	644.29	62.11	27.87	644.76	69.03	15.73	643.97	54.17	-1.29	645.54	53.54	-5.97	645.70	86.33	7.26
648.23	58.51	12.01	647.29	59.91	26.25	647.75	68.67	15.94	646.97	52.95	-1.94	648.54	52.76	-6.17	648.70	86.61	8.11
651.23	57.27	11.23	650.29	57.28	24.08	650.76	66.56	14.30	649.97	55.20	0.78	651.54	52.28	-6.19	651.70	83.45	5.41
654.23	57.83	11.54	653.29	56.51	23.06	653.75	65.81	13.29	652.97	52.72	-1.96	654.54	52.88	-5.84	654.70	86.09	7.80
657.23	57.15	11.22	656.29	55.13	22.04	656.75	64.14	11.99	655.97	54.92	0.61	657.54	52.37	-5.99	657.70	83.31	5.38
660.23	58.20	12.33	659.29	54.84	21.81	659.75	63.89	11.80	658.97	53.70	-0.55	660.54	52.19	-6.11	660.70	84.53	6.66
663.23	56.90	12.38	662.29	54.78	23.10	662.75	65.06	14.31	661.97	53.70	0.79	663.54	51.15	-5.80	663.70	81.53	5.01
666.23	55.64	8.86	665.28	55.25	21.31	665.75	63.05	10.05	664.97	53.54	-1.62	666.54	52.94	-6.27	666.69	86.66	7.89
669.23	56.81	10.52	668.28	55.10	21.65	668.75	64.39	11.88	667.97	55.68	1.01	669.54	52.64	-6.08	669.69	83.36	5.07
672.23	55.37	10.05	671.29	55.39	22.91	671.75	62.87	11.32	670.97	55.72	2.01	672.54	51.62	-6.13	672.70	81.44	4.12
675.23	56.35	11.21	674.28	54.95	22.65	674.75	63.96	12.59	673.97	53.42	-0.11	675.54	52.82	-4.75	675.70	82.00	4.86
678.23	55.25	9.96	677.29	55.19	22.74	677.75	61.68	10.17	676.97	54.05	0.38	678.54	52.40	-5.32	678.70	82.23	4.94
681.23	55.49	9.68	680.28	55.16	22.19	680.75	60.42	8.39	679.97	54.45	0.26	681.54	52.67	-5.57	681.69	83.12	5.31
684.23	56.56	11.32	683.28	55.63	23.23	683.75	63.15	11.69	682.97	54.73	1.11	684.54	52.16	-5.51	684.69	81.63	4.40
687.23	55.40	9.24	686.29	55.89	22.57	686.75	60.70	8.32	685.97	55.20	0.66	687.54	52.97	-5.62	687.70	83.12	4.96
690.23	56.17	9.83	689.28	56.19	22.69	689.75	60.60	8.04	688.97	55.68	0.96	690.54	52.28	-6.49	690.70	83.87	5.53
693.23	55.28	8.57	692.29	56.51	22.64	692.76	60.53	7.60	691.97	55.08	-0.01	693.54	53.27	-5.87	693.70	84.58	5.88
696.23	56.07	11.04	695.29	55.95	23.76	695.75	60.15	8.89	694.97	53.03	-0.39	696.54	51.62	-5.84	696.70	83.26	6.23
699.23	54.45	9.39	698.28	55.81	23.59	698.75	59.38	8.09	697.97	54.25	0.80	699.54	52.22	-5.27	699.70	81.53	4.47
702.23	55.16	10.40	701.28	57.43	25.51	701.75	61.02	10.03	700.97	52.91	-0.24	702.54	52.94	-4.25	702.70	81.25	4.49
705.23	56.23	10.36	704.28	55.92	22.89	704.75	61.05	8.95	703.97	54.96	0.70	705.54	51.27	-7.03	705.70	84.20	6.33
708.23	55.89	9.95	707.28	56.34	23.24	707.75	59.49	7.33	706.97	54.69	0.37	708.54	52.07	-6.30	708.70	83.87	5.93
711.23	53.88	7.85	710.29	57.55	24.36	710.76	59.80	7.55	709.97	55.04	0.63	711.54	52.07	-6.39	711.70	83.78	5.76
714.23	54.30	9.59	713.29	57.49	25.62	713.75	60.60	9.67	712.97	53.46	0.37	714.54	52.46	-4.68	714.70	81.02	4.31
717.23	54.48	8.50	716.29	57.22	24.08	716.75	58.04	5.83	715.97	56.39	2.02	717.54	52.28	-6.13	717.70	82.09	4.11
720.23	54.67	9.67	719.29	56.93	24.77	719.75	58.79	7.56	718.97	54.73	1.34	720.54	51.09	-6.34	720.70	82.00	5.00
723.23	53.45	8.19	722.28	57.43	25.01	722.75	60.42	8.94	721.97	54.88	1.24	723.54	51.98	-5.71	723.70	81.72	4.47
726.23	54.03	9.08	725.28	57.49	25.38	725.75	58.62	7.45	724.97	54.37	1.04	726.54	50.82	-6.56	726.70	82.47	5.52
729.23	53.76	8.16	728.29	57.97	25.21	728.76	58.83	7.00	727.97	55.08	1.09	729.54	51.65	-6.38	729.70	82.89	5.29
732.23	55.49	8.43	731.29	58.38	24.16	731.75	58.07	4.79	730.97	55.80	0.36	732.54	52.67	-6.82	732.70	85.52	6.46
735.23	53.24	6.86	734.29	58.32	24.78	734.75	60.21	7.61	733.97	55.56	0.80	735.54	53.12	-5.69	735.70	83.26	4.89
738.23	53.54	7.97	737.29	57.79	25.06	737.76	58.62	6.83	736.97	55.99	2.04	738.54	51.89	-6.11	738.70	81.63	4.07
741.23	53.82	8.61	740.29	58.47	26.10	740.76	58.07	6.64	739.97	54.29	0.70	741.54	51.12	-6.52	741.70	83.03	5.82
744.23	54.97	9.31	743.28	58.15	25.33	743.75	59.28	7.40	742.97	55.24	1.20	744.54	51.89	-6.20	744.70	82.65	5.00
747.23	53.88	8.93	746.29	58.95	26.84	746.75	59.11	7.94	745.97	55.28	1.95	747.54	52.04	-5.34	747.70	80.33	3.39
750.23	53.54	8.27	749.29	58.53	26.10	749.76	58.48	6.99	748.97	53.86	0.21	750.54	51.83	-5.87	750.70	82.93	5.66
753.23	53.57	6.89	752.28	58.80	24.96	752.75	59.69	6.79	751.97	57.31	2.25	753.54	52.88	-6.23	753.70	82.65	3.98
756.23	53.27	6.89	755.29	57.31	23.77	755.76	57.69	5.09	754.97	55.76	1.00	756.54	51.71	-7.10	756.70	84.48	6.10
759.23	53.54	7.36	758.28	58.86	25.52	758.75	56.80	4.39	757.97	56.35	1.78	759.54	52.73	-5.88	759.70	82.28	4.10
762.23	54.70	8.99	761.29	58.92	26.05	761.76	58.86	6.92	760.97	54.45	0.35	762.54	52.43	-5.71	762.70	83.07	5.36
765.23	54.36	7.39	764.29	57.73	23.60	764.75	58.52	5.33	763.97	56.67	1.32	765.54	51.80	-7.60	765.70	85.24	6.28
768.23	54.73	8.74	767.29	59.01	25.86	767.76	57.90	5.69	766.97	54.57	0.20	768.54	52.10	-6.32	768.70	84.11	6.12
771.23	54.70	8.81	770.28	57.85	24.80	770.75	58.48	6.36	769.97	56.67	2.39	771.54	52.43	-5.89	771.70	81.39	3.50
774.23	53.82	8.02	773.29	57.73	24.77	773.75	57.93	5.91	772.97	56.07	1.89	774.54	52.13	-6.10	774.70	82.00	4.21
777.23	54.52	7.43	776.28	58.50	24.25	776.75	56.70	3.39	775.97	57.19	1.72	777.54	51.89	-7.63	777.70	85.00	5.91
780.23	53.36	7.01	779.29	58.77	25.26	779.76	57.18	4.61	778.97	55.84	1.11	780.54	52.43	-6.35	780.70	83.59	5.24
783.22	54.45	8.38	782.28	56.72	23.49	782.75	57.59	5.30	781.97	54.65	0.20	783.54	51.74	-6.76	783.69	84.63	6.56
786.23	54.88	8.71	785.28	56.69	23.36	785.75	57.93	5.54	784.97	57.31	2.76	786.54	53.21	-5.39	786.70	80.79	2.63
789.23	52.39	6.25	788.28	58.00	24.70	788.75	57.69	5.33	787.97	56.71	2.19	789.54	52.10	-6.47	789.70	82.42	4.28
792.23	53.15	7.24	791.28	57.85	24.78	791.75	56.97	4.83	790.97	54.53	0.23	792.54	53.09	-5.25	792.69	82.93	5.02
795.23	52.88	7.44	794.28	56.04	23.44	794.75	57.45	5.79	793.97	56.47	2.65	795.54	52.55	-5.32	795.70	80.10	2.67
798.23	53.42	7.06	797.29	56.99	23.47	797.75	57.38	4.79	796.97	55.40	0.65	798.54	51.54	-7.25	798.70	84.96	6.60
801.23	53.94	7.76	800.29	55.57	22.23	800.75	59.35	6.95	799.97	56.71	2.15	801.54	52.49	-6.12	801.70	82.14	3.97
804.23	54.06	7.28	803.29	56.81	22.87	803.75	57.56	4.55	802.97	57.19	2.02	804.54	53.27	-5.94	804.70	82.70	3.92
807.23	53.27	6.98	806.29	56.01	22.56	806.75	57.59	5.07	805.97	56.35	1.67	807.54	51.80	-6.92	807.70	83.54	5.25
810.23	53.94	6.99	809.29	55.63	21.52	809.75	58.11	4.94	808.97	57.19	1.86	810.54	53.54	-5.84	810.70	82.93	3.98
813.23	53.94	6.90	812.29	57.52	23.32	812.75	57.59	4.32	811.97	56.63	1.20	813.54	51.98	-7.49	813.70	85.33	6.29
816.23	54.00	6.20	815.29	56.25	21.29	815.76	58.48	4.46	814.97	55.99	-0.19	816.54	53.79	-6.44	816.70	86.42	6.63
819.23	54.79	9.14	818.29	55.63	22.82	818.75	55.78	3.91	817.97	56.15	2.12	819.54	52.40	-5.68	819.70	81.21	3.56
822.23	54.09	8.60	821.28	55.86	23.21	821.75	59.04	7.33	820.97	55.88	2.01	822.54	50.70	-7.22	822.70	82.70	5.21
825.23	55.06	8.33	824.29	56.34	22.45	824.75	58.93	5.97	823.97	55.68	0.56	825.54	53.69	-5.47	825.70	83.64	4.91
828.23	55.22	9.10	827.28	55.13	21.85	827.75	59.59	7.25	826.97	56.43	1.93	828.54	52.73	-5.82	828.70	82.00	3.89
831.23	55.49	9.08	830.28	56.19	22.62	830.75	56.53	3.89	829.97	55.32	0.52	831.54	53.33	-5.51	831.70	83.40	4.99
834.23	53.73	7.45	833.29	55.36	21.92	833.75	58.55	6.04	832.97	56.87	2.20	834.54	52.46	-6.25	834.70	82.33	4.05
837.23	53.79	7.52	836.29	55.81	22.38	836.75	58.52	6.03	835.97	56.87	2.22	837.54	53.30	-5.40	837.70	81.44	3.18
840.23	53.76	7.75	839.28	54.66	21.49	839.75	58.04	5.80	838.97	57.67	3.27	840.54	53.27	-5.17	840.70	79.91	1.90
843.23	53.76	6.65	842.28	54.84	20.57	842.75	57.14	3.80	841.97	55.28	-0.22	843.54	53.72	-5.82	843.70	85.15	6.04
846.23	53.60	7.20	845.29	54.46	20.90	845.75	56.19	3.57	844.97	55.99	1.21	846.54	54.21	-4.62	846.70	81.81	3.41
849.23	53.97	5.16	848.29	54.19	18.22	848.76	58.24	3.20	847.97	59.60	2.40	849.54	55.45	-5.79	849.70	84.20	3.39
852.23	54.85	8.48	851.29	54.43	20.90	851.75	58.52	5.93	850.97	55.84	1.09	852.54	53.57	-5.23	852.70	82.51	4.14
855.22	53.24	6.61	854.28	55.36	21.57	854.75	57.45	4.60	853.97	56.95	1.94	855.54	53.66	-5.40	855.70	82.09	3.46
858.22	54.09	7.26	857.28	55.48	21.49	857.75	57.73	4.67	856.97	55.44	0.22	858.54	52.82	-6.44	858.69	85.05	6.22
861.23	55.64	8.84	860.28	54.25	20.29	860.75	58.42	5.39	859.97	55.84	0.65	861.54	54.54	-4.69	861.70	82.84	4.04
864.23	53.63	6.85	863.28	54.81	20.87	863.75	57.38	4.37	862.97	57.11	1.94	864.54	54.00	-5.21	864.70	82.05	3.27
867.23	54.33	7.16	866.29	53.87	19.54	866.75	59.04	5.65	865.97	57.75	2.20	867.54	54.00	-5.60	867.70	82.56	3.40
870.22	53.69	6.27	869.28	55.31	20.73	869.75	57.45	3.80	868.97	57.51	1.70	870.54	54.21	-5.64	870.70	83.36	3.94
873.23	55.03	7.89	872.28	54.05	19.75	872.75	58.79	5.43	871.97	57.31	1.79	873.54	53.09	-6.48	873.69	83.83	4.69
876.23	54.45	8.00	875.28	53.11	19.50	875.75	58.97	6.30	874.97	57.03	2.20	876.54	51.77	-7.11	876.70	83.36	4.91
879.22	54.15	7.68	878.28	53.08	19.45	878.75	59.14	6.45	877.97	55.40	0.55	879.54	54.12	-4.78	879.69	82.70	4.23
882.22	54.79	8.22	881.28	54.46	20.73	881.75	58.76	5.96	880.97	55.88	0.92	882.54	53.72	-5.28	882.69	82.93	4.36
885.23	54.33	6.52	884.29	53.75	18.78	884.75	58.66	4.63	883.97	57.59	1.40	885.54	54.63	-5.61	885.70	84.01	4.21
888.23	55.09	8.33	887.28	52.42	18.50	887.75	59.35	6.37	886.97	56.83	1.69	888.54	53.42	-5.77	888.70	82.84	4.08
891.23	54.36	6.67	890.29	54.43	19.58	890.76	57.73	3.82	889.97	57.31	1.24	891.54	53.24	-6.88	891.70	85.33	5.64
894.23	54.36	6.37	893.29	53.23	18.08	893.75	58.00	3.79	892.97	59.44	3.07	894.54	54.45	-5.97	894.70	82.89	2.90
897.23	54.70	7.38	896.28	53.64	19.16	896.75	58.21	4.66	895.97	57.19	1.48	897.54	53.72	-6.03	897.70	83.87	4.55
900.23	55.58	7.47	899.29	52.68	17.41	899.75	58.45	4.12	898.97	57.39	0.90	900.54	54.45	-6.09	900.70	85.29	5.19
903.23	54.03	6.53	902.28	51.75	17.09	902.75	58.73	5.01	901.97	57.03	1.15	903.54	54.69	-5.24	903.70	83.59	4.09
906.23	54.67	6.67	905.29	53.78	18.62	905.75	58.11	3.89	904.97	57.35	0.97	906.54	56.06	-4.37	906.70	83.40	3.40
909.23	55.37	6.81	908.29	53.14	17.42	908.75	58.69	3.91	907.97	57.43	0.49	909.54	55.02	-5.97	909.70	86.04	5.48
912.23	54.42	6.17	911.29	53.03	17.62	911.75	58.11	3.64	910.97	58.88	2.25	912.54	53.48	-7.20	912.70	85.19	4.95
915.23	54.73	7.31	914.29	53.96	19.38	914.75	58.90	5.25	913.97	57.07	1.26	915.54	54.84	-5.01	915.70	83.17	3.75
918.23	54.97	7.26	917.29	52.56	17.69	917.75	57.80	3.87	916.97	58.07	1.98	918.55	54.18	-5.96	918.71	83.68	3.98
921.23	53.97	5.55	920.28	52.73	17.15	920.75	59.17	4.53	919.97	57.99	1.19	921.54	55.30	-5.55	921.70	84.77	4.36
924.23	55.09	7.09	923.29	52.65	17.49	923.75	58.59	4.37	922.97	58.03	1.65	924.54	53.39	-7.04	924.70	85.38	5.39
927.23	53.94	6.08	926.28	51.75	16.73	926.75	59.76	5.68	925.97	57.19	0.95	927.54	54.57	-5.72	927.70	84.63	4.77
930.23	53.97	5.51	929.29	52.53	16.91	929.75	59.90	5.22	928.97	59.81	2.97	930.54	53.94	-6.95	930.70	84.44	3.98
933.23	55.34	7.59	932.29	52.47	17.56	932.76	57.42	3.44	931.97	56.95	0.81	933.54	53.88	-6.30	933.70	85.24	5.49
936.23	54.27	6.51	935.29	51.52	16.60	935.76	59.31	5.33	934.97	57.19	1.05	936.55	55.12	-5.07	936.71	83.78	4.02
939.23	54.42	6.08	938.29	51.78	16.28	938.75	57.66	3.10	937.97	58.60	1.88	939.54	54.45	-6.32	939.70	84.77	4.44
942.23	55.61	7.34	941.28	51.08	15.65	941.75	58.21	3.71	940.97	58.51	1.85	942.54	54.78	-5.92	942.69	84.34	4.07
945.23	54.06	6.39	944.28	51.29	16.46	944.75	59.45	5.55	943.97	58.51	2.45	945.54	54.48	-5.62	945.70	82.84	3.17
948.22	56.13	6.91	947.28	52.36	15.98	947.75	59.21	3.77	946.97	59.77	2.17	948.54	55.12	-6.53	948.69	85.57	4.36
951.23	54.61	6.13	950.29	51.75	16.11	950.75	58.66	3.96	949.97	59.16	2.30	951.54	54.18	-6.73	951.70	84.91	4.43
954.23	54.73	6.84	953.29	51.75	16.70	953.75	58.83	4.72	952.97	58.03	1.76	954.54	54.66	-5.66	954.70	83.78	3.90
957.23	53.42	5.33	956.28	52.30	17.05	956.75	59.56	5.24	955.97	59.28	2.80	957.54	54.36	-6.16	957.69	83.45	3.36
960.22	53.88	5.32	959.28	50.51	14.79	959.75	59.97	5.19	958.97	59.81	2.87	960.54	53.63	-7.36	960.69	85.05	4.49
963.23	56.10	7.89	962.28	51.37	16.00	962.75	60.88	6.45	961.97	58.27	1.68	963.54	54.21	-6.43	963.69	84.96	4.75
966.23	55.37	6.04	965.28	51.60	15.11	965.75	59.07	3.52	964.97	59.72	2.01	966.54	54.42	-7.34	966.70	86.66	5.33
969.23	55.52	7.34	968.28	51.20	15.86	968.75	60.01	5.61	967.97	58.39	1.83	969.54	54.48	-6.13	969.69	84.48	4.30
972.23	56.13	8.25	971.28	50.54	15.50	971.75	58.35	4.24	970.97	59.68	3.41	972.54	55.15	-5.16	972.70	81.63	1.75
975.23	55.09	6.25	974.29	52.13	16.13	974.75	59.69	4.62	973.97	57.63	0.40	975.54	55.85	-5.42	975.70	85.86	5.02
978.23	55.34	7.22	977.28	51.00	15.72	977.75	59.56	5.22	976.97	59.04	2.54	978.54	54.48	-6.07	978.70	83.64	3.53
981.23	55.31	6.87	980.28	51.26	15.66	980.75	59.31	4.64	979.97	60.37	3.54	981.54	53.66	-7.21	981.69	84.11	3.67
984.23	55.77	6.99	983.28	49.45	13.51	983.75	59.87	4.87	982.97	59.48	2.32	984.54	54.75	-6.46	984.70	84.91	4.14
987.23	53.91	5.03	986.29	51.06	15.02	986.75	59.14	4.04	985.97	57.39	0.13	987.54	55.15	-6.16	987.70	86.90	6.03
990.23	55.37	6.43	989.29	50.42	14.32	989.76	58.42	3.26	988.97	59.08	1.76	990.54	55.39	-5.98	990.70	85.15	4.22
993.23	55.03	5.85	992.29	50.88	14.54	992.75	58.42	3.01	991.97	59.68	2.11	993.54	54.78	-6.83	993.70	85.90	4.72
996.23	54.88	5.87	995.28	50.80	14.63	995.75	58.79	3.56	994.97	59.68	2.29	996.54	54.12	-7.32	996.70	86.04	5.03
999.23	55.61	5.84	998.28	50.77	13.84	998.75	59.11	3.11	997.97	58.92	0.76	999.54	54.21	-7.99	999.70	89.00	7.23
1002.23	54.36	5.75	1001.29	50.45	14.68	1001.75	59.83	5.00	1000.97	58.55	1.56	1002.54	55.09	-5.95	1002.70	85.00	4.39
1005.23	54.67	4.56	1004.29	50.91	13.64	1004.76	58.42	2.09	1003.97	59.00	0.51	1005.54	54.51	-8.03	1005.70	89.63	7.52
1008.23	54.39	5.39	1007.29	51.43	15.27	1007.75	58.83	3.61	1006.97	58.64	1.26	1008.54	56.06	-5.37	1008.70	85.10	4.11
1011.23	57.06	8.40	1010.29	51.11	15.29	1010.76	60.35	5.47	1009.97	59.12	2.08	1011.54	53.48	-7.61	1011.70	86.19	5.53
1014.23	55.64	5.80	1013.28	51.78	14.78	1013.75	60.63	4.57	1012.97	59.52	1.30	1014.54	55.91	-6.36	1014.70	86.90	5.06
1017.23	55.95	6.66	1016.29	50.08	13.63	1016.75	59.21	3.70	1015.97	59.64	1.97	1017.54	54.18	-7.54	1017.70	86.85	5.57
1020.23	56.26	7.36	1019.29	51.08	15.02	1019.76	59.97	4.85	1018.97	60.45	3.17	1020.54	55.94	-5.39	1020.70	83.12	2.22
1023.23	56.72	6.90	1022.29	51.14	14.16	1022.75	58.00	1.96	1021.97	59.93	1.73	1023.54	56.00	-6.25	1023.70	86.33	4.52
1026.23	56.84	8.01	1025.29	50.83	14.84	1025.75	59.45	4.39	1024.97	58.27	1.05	1026.54	55.33	-5.93	1026.70	85.71	4.88
1029.23	55.98	6.99	1028.28	49.68	13.53	1028.75	60.04	4.83	1027.97	57.59	0.22	1029.54	56.52	-4.90	1029.69	85.67	4.68
1032.23	57.09	8.34	1031.28	50.65	14.74	1031.75	60.18	5.21	1030.97	60.09	2.96	1032.54	55.24	-5.94	1032.70	83.73	2.98
1035.23	55.64	6.39	1034.28	49.65	13.24	1034.75	59.56	4.09	1033.97	59.64	2.01	1035.54	55.21	-6.47	1035.70	85.71	4.46
1038.23	57.06	6.47	1037.29	51.26	13.51	1037.76	59.31	2.49	1036.97	59.52	0.54	1038.54	56.79	-6.23	1038.70	88.28	5.69
1041.23	56.17	6.87	1040.29	49.82	13.36	1040.75	58.55	3.02	1039.97	59.56	1.87	1041.54	55.45	-6.28	1041.70	85.71	4.41
1044.23	55.80	6.59	1043.28	49.82	13.45	1043.75	58.90	3.46	1042.97	59.52	1.92	1044.54	55.45	-6.19	1044.70	85.48	4.27
1047.23	55.95	6.63	1046.28	50.88	14.40	1046.75	60.53	4.98	1045.97	57.99	0.28	1047.54	55.60	-6.15	1047.69	87.19	5.87
1050.23	55.46	6.48	1049.28	50.65	14.51	1049.75	58.79	3.59	1048.97	60.09	2.73	1050.54	54.69	-6.72	1050.70	84.96	3.99
1053.22	55.64	5.10	1052.28	50.08	12.38	1052.75	58.90	2.14	1051.97	61.15	2.23	1053.54	55.66	-7.31	1053.69	87.62	5.08
1056.23	56.10	4.92	1055.28	50.80	12.46	1055.75	59.90	2.50	1054.97	62.04	2.48	1056.54	56.30	-7.31	1056.70	88.00	4.83
1059.23	56.38	6.77	1058.29	49.73	12.96	1058.76	58.79	2.96	1057.97	61.43	3.44	1059.54	54.12	-7.92	1059.70	86.09	4.48
1062.23	56.84	7.07	1061.29	50.97	14.04	1061.75	61.29	5.29	1060.97	59.20	1.04	1062.54	56.03	-6.17	1062.70	86.90	5.13
1065.22	55.37	6.13	1064.28	51.08	14.68	1064.75	60.53	5.06	1063.97	57.35	-0.28	1065.54	56.67	-5.00	1065.69	86.52	5.28
1068.23	56.66	6.70	1067.28	50.54	13.42	1067.75	60.98	4.80	1066.97	59.81	1.47	1068.54	55.54	-6.85	1068.70	87.33	5.38
1071.23	55.31	4.72	1070.28	50.48	12.73	1070.75	58.76	1.94	1069.97	61.96	2.98	1071.54	55.21	-7.81	1071.69	87.42	4.83
1074.23	55.89	6.20	1073.28	49.33	12.48	1073.75	60.67	4.76	1072.97	60.41	2.34	1074.54	55.51	-6.61	1074.70	85.95	4.27
1077.23	55.68	5.66	1076.29	50.37	13.19	1076.75	59.28	3.03	1075.97	61.02	2.61	1077.54	55.63	-6.82	1077.70	86.23	4.21
1080.23	55.86	5.31	1079.29	49.99	12.28	1079.75	60.11	3.34	1078.97	60.45	1.52	1080.54	55.33	-7.65	1080.70	88.67	6.13
1083.23	55.58	5.55	1082.29	50.57	13.38	1082.75	59.56	3.31	1081.97	61.96	3.55	1083.54	54.99	-7.47	1083.70	85.95	3.92
1086.23	56.01	6.07	1085.29	50.57	13.47	1085.76	60.84	4.68	1084.97	60.25	1.93	1086.54	55.24	-7.13	1086.70	87.14	5.20
1089.23	56.41	6.94	1088.29	49.50	12.87	1088.75	59.73	4.03	1087.97	58.23	0.37	1089.54	55.24	-6.66	1089.70	87.76	6.29
1092.23	56.63	6.40	1091.29	50.14	12.75	1091.75	60.01	3.55	1090.97	60.58	1.96	1092.54	54.93	-7.73	1092.70	88.00	5.77
1095.23	56.69	7.66	1094.28	49.16	12.97	1094.75	60.25	5.00	1093.97	59.44	2.03	1095.54	55.21	-6.25	1095.70	85.24	4.22
1098.23	57.40	8.29	1097.29	50.45	14.18	1097.75	60.08	4.75	1096.97	61.10	3.61	1098.54	54.69	-6.85	1098.70	84.34	3.24
1101.23	57.18	7.74	1100.29	50.11	13.51	1100.75	59.80	4.14	1099.97	58.35	0.53	1101.54	56.64	-5.23	1101.70	86.14	4.70
1104.23	56.32	6.53	1103.28	50.02	13.07	1103.75	61.40	5.38	1102.97	60.70	2.52	1104.54	55.21	-7.01	1104.70	86.28	4.49
1107.23	57.24	7.68	1106.28	49.50	12.78	1106.75	61.22	5.44	1105.97	60.94	3.00	1107.54	55.30	-6.69	1107.70	85.24	3.69
1110.23	55.25	5.02	1109.28	49.93	12.54	1109.75	61.15	4.70	1108.97	59.93	1.32	1110.54	55.91	-6.75	1110.70	87.66	5.43
1113.23	55.74	5.37	1112.29	49.93	12.40	1112.76	59.83	3.23	1111.97	59.12	0.36	1113.54	56.09	-6.71	1113.70	88.72	6.35
1116.23	58.20	8.88	1115.29	49.56	13.08	1115.75	60.46	4.92	1114.97	59.89	2.19	1116.54	56.06	-5.69	1116.70	84.81	3.50
1119.23	56.47	6.66	1118.29	50.45	13.48	1118.75	61.26	5.22	1117.97	60.37	2.17	1119.54	54.60	-7.64	1119.70	87.28	5.47
1122.23	56.01	6.24	1121.29	49.36	12.43	1121.75	61.99	5.99	1120.97	61.84	3.68	1122.54	54.72	-7.48	1122.69	85.57	3.80
1125.23	56.81	5.82	1124.29	49.59	11.44	1124.76	60.46	3.25	1123.97	59.89	0.52	1125.54	56.21	-7.21	1125.70	89.68	6.69
1128.23	56.53	6.56	1127.29	49.48	12.35	1127.75	60.81	4.62	1126.97	61.06	2.71	1128.54	54.66	-7.74	1128.70	87.00	5.03
1131.23	56.38	5.71	1130.28	50.37	12.54	1130.75	61.61	4.72	1129.97	59.32	0.27	1131.54	56.45	-6.65	1131.69	89.05	6.38
1134.23	55.80	5.42	1133.28	49.33	11.79	1133.75	60.98	4.38	1132.97	62.29	3.53	1134.54	57.13	-5.68	1134.69	84.53	2.15
1137.23	58.11	8.24	1136.28	48.70	11.67	1136.75	61.40	5.31	1135.97	59.04	0.79	1137.54	56.33	-5.97	1137.69	87.04	5.18
1140.23	56.38	6.93	1139.28	50.51	13.90	1139.75	61.64	5.96	1138.97	59.24	1.40	1140.54	56.97	-4.91	1140.70	84.96	3.51
1143.23	57.77	7.32	1142.28	50.31	12.70	1142.75	59.87	3.20	1141.97	61.02	2.19	1143.54	55.94	-6.94	1143.69	87.19	4.75
1146.23	57.03	6.49	1145.28	48.99	11.29	1145.76	59.76	3.00	1144.97	60.70	1.78	1146.54	57.49	-5.48	1146.70	86.23	3.70
1149.23	57.74	7.60	1148.28	49.88	12.58	1148.75	60.81	4.45	1147.97	61.35	2.83	1149.54	56.12	-6.45	1149.69	85.76	3.62
1152.23	57.74	7.17	1151.28	49.08	11.35	1151.75	61.89	5.09	1150.97	61.55	2.59	1152.54	55.75	-7.25	1152.70	87.23	4.66
1155.23	56.32	6.58	1154.28	48.56	11.66	1154.75	60.74	4.78	1153.97	60.33	2.21	1155.54	56.55	-5.62	1155.70	85.15	3.41
1158.23	57.12	7.31	1157.28	49.76	12.79	1157.75	62.24	6.21	1156.97	58.92	0.73	1158.54	55.36	-6.88	1158.69	87.95	6.15
1161.23	57.74	7.24	1160.29	50.39	12.73	1160.75	62.77	6.05	1159.97	62.25	3.37	1161.54	55.78	-7.15	1161.70	86.28	3.78
1164.23	59.35	9.42	1163.29	49.42	12.33	1163.75	61.57	5.41	1162.97	60.70	2.38	1164.54	55.63	-6.73	1164.70	86.28	4.35
1167.23	56.50	5.85	1166.29	49.05	11.24	1166.76	61.47	4.60	1165.97	61.96	2.93	1167.54	56.42	-6.66	1167.70	86.38	3.73
1170.23	57.33	6.55	1169.29	48.93	10.99	1169.75	61.33	4.32	1168.97	61.35	2.18	1170.54	56.24	-6.97	1170.70	87.57	4.79
1173.23	57.21	7.69	1172.28	49.50	12.82	1172.75	62.38	6.63	1171.97	60.78	2.87	1173.54	56.45	-5.50	1173.70	84.15	2.63
1176.23	57.52	7.43	1175.29	48.88	11.63	1175.75	62.55	6.24	1174.97	60.37	1.90	1176.54	57.13	-5.39	1176.70	85.57	3.49
1179.23	57.00	6.76	1178.29	49.16	11.76	1178.75	61.47	5.01	1177.97	61.76	3.14	1179.54	57.00	-5.67	1179.70	84.77	2.53
1182.23	58.26	7.53	1181.29	50.14	12.25	1181.75	60.28	3.32	1180.97	61.06	1.94	1182.54	56.67	-6.49	1182.70	87.28	4.55
1185.23	56.56	6.38	1184.29	49.33	11.99	1184.76	61.08	4.68	1183.97	60.37	1.81	1185.54	55.78	-6.83	1185.70	87.19	5.02
1188.23	58.38	8.55	1187.29	49.36	12.37	1187.75	61.82	5.77	1186.97	59.68	1.47	1188.54	56.67	-5.59	1188.70	85.95	4.12
1191.23	57.70	6.58	1190.28	49.10	10.82	1190.75	62.45	5.10	1189.97	61.63	2.12	1191.54	56.79	-6.76	1191.70	87.76	4.64
1194.23	57.83	7.09	1193.29	49.22	11.32	1193.75	61.22	4.26	1192.97	61.10	1.98	1194.54	57.07	-6.10	1194.70	86.85	4.12
1197.23	57.43	7.59	1196.29	48.48	11.48	1196.75	60.70	4.64	1195.97	60.54	2.32	1197.54	56.27	-6.00	1197.70	85.52	3.68
1200.23	57.83	7.39	1199.29	48.19	10.59	1199.75	61.99	5.32	1198.97	61.02	2.19	1200.54	57.22	-5.65	1200.70	85.90	3.46
1203.23	57.86	6.96	1202.29	50.54	12.48	1202.75	61.68	4.56	1201.97	61.92	2.64	1203.54	56.82	-6.51	1203.70	86.76	3.87
1206.23	58.51	8.29	1205.28	50.16	12.78	1205.75	61.36	4.92	1204.97	60.74	2.14	1206.54	56.58	-6.07	1206.70	86.14	3.93
1209.22	57.80	7.18	1208.28	50.19	12.41	1208.75	61.61	4.77	1207.97	60.58	1.58	1209.54	57.13	-5.92	1209.69	86.95	4.34
1212.22	57.92	7.88	1211.28	49.42	12.22	1211.75	61.43	5.17	1210.97	60.82	2.40	1212.54	57.10	-5.37	1212.69	85.00	2.97
1215.22	58.54	7.59	1214.28	49.02	10.91	1214.75	61.22	4.05	1213.97	61.27	1.94	1215.54	57.86	-5.52	1215.70	86.52	3.58
1218.22	57.30	6.21	1217.28	49.28	11.03	1217.75	62.03	4.72	1216.97	62.21	2.74	1218.54	56.64	-6.88	1218.69	87.23	4.14
