# Supplementary material for: Noise-precision tradeoff in predicting combinations of mutations and drugs
Source: PLoS Comput Biol. 2019 May 22;15(5):e1006956. doi: 10.1371/journal.pcbi.1006956 (PMC6548401; doi:10.1371/journal.pcbi.1006956)
Supplement: S1 Data — A zip file containing all datasets used in this paper. (ZIP) [file pcbi.1006956.s002.zip › calcium/calcium_double_RAW264.7/2MA_500_uM_LPS_100_ngperml_RW_ECC040211F.txt]

Tab-delimted data for ligand pair 2-Methyl-thio-ATP / Lipopolysaccharide
Celltype = RAW 264.7
ExperimentID = ECC040211F
t in seconds, Ca++ concentrations in nM
Adj Ca++ is the change in Ca++ concentration due to ligand

ECC040211F03	2MA 500 uM	LPS 100 ng/ml	sim
ECC040211F02	2MA 500 uM	HBSS-BSA n/a 	lig1_only
ECC040211F07	2MA 500 uM	HBSS-BSA n/a 	lig1_only
ECC040211F01	HBSS-BSA n/a 	HBSS-BSA n/a 	con
ECC040211F12	HBSS-BSA n/a 	HBSS-BSA n/a 	con

t(ECC040211F03)	Ca++(ECC040211F03)	Adj Ca++(ECC040211F03)	t(ECC040211F02)	Ca++(ECC040211F02)	Adj Ca++(ECC040211F02)	t(ECC040211F07)	Ca++(ECC040211F07)	Adj Ca++(ECC040211F07)	t(ECC040211F01)	Ca++(ECC040211F01)	Adj Ca++(ECC040211F01)	t(ECC040211F12)	Ca++(ECC040211F12)	Adj Ca++(ECC040211F12)
-204.69	21.85	-2.13	-204.85	22.44	-1.88	-204.05	24.18	1.10	-205.00	36.86	-1.47	-203.24	22.89	1.47
-201.77	21.83	-2.50	-201.93	23.10	-1.57	-201.13	23.11	-0.32	-202.09	39.42	0.74	-200.34	21.03	-0.74
-198.77	22.79	-0.95	-198.93	24.19	0.11	-198.13	23.32	0.49	-199.09	37.75	-0.34	-197.34	21.51	0.34
-195.77	22.19	-3.68	-195.93	23.37	-2.84	-195.13	23.35	-1.62	-196.09	40.83	0.61	-194.34	22.70	-0.61
-192.77	23.18	-2.80	-192.93	24.98	-1.34	-192.13	23.01	-2.07	-193.09	41.39	1.06	-191.34	22.36	-1.06
-189.77	24.18	0.66	-189.93	24.04	0.18	-189.13	23.97	1.35	-190.09	37.75	-0.12	-188.34	21.08	0.12
-186.77	23.21	-3.01	-186.93	24.31	-2.25	-186.13	23.82	-1.50	-187.09	42.30	1.73	-185.34	21.93	-1.73
-183.77	24.26	0.74	-183.93	23.95	0.09	-183.13	23.63	1.01	-184.09	37.80	-0.07	-182.34	21.03	0.07
-180.77	24.01	-1.46	-180.93	25.56	-0.25	-180.13	23.11	-1.46	-181.09	39.70	-0.12	-179.34	23.03	0.12
-177.77	24.43	-1.71	-177.93	24.10	-2.38	-177.13	23.11	-2.12	-178.09	40.26	-0.23	-176.34	23.80	0.23
-174.77	23.72	-0.48	-174.93	25.04	0.50	-174.13	22.73	-0.57	-175.09	37.25	-1.30	-173.34	22.94	1.30
-171.77	23.21	-2.62	-171.93	24.34	-1.83	-171.13	24.10	-0.82	-172.09	41.22	1.04	-170.34	22.22	-1.04
-168.77	23.47	-2.40	-168.93	25.10	-1.11	-168.13	22.13	-2.84	-169.09	40.55	0.33	-167.34	22.98	-0.33
-165.77	24.35	-0.92	-165.93	25.46	-0.15	-165.13	23.58	-0.78	-166.09	40.10	0.48	-164.34	22.22	-0.48
-162.77	24.35	-1.91	-162.93	25.53	-1.07	-162.14	23.37	-1.98	-163.09	40.88	0.27	-161.34	23.42	-0.27
-159.77	24.23	-1.70	-159.93	26.29	0.02	-159.13	24.71	-0.31	-160.09	40.94	0.66	-158.34	22.70	-0.66
-156.77	23.98	-1.74	-156.93	25.37	-0.69	-156.13	24.05	-0.76	-157.09	40.38	0.31	-155.34	22.84	-0.31
-153.77	25.52	0.70	-153.93	24.86	-0.30	-153.13	24.60	0.68	-154.09	38.64	-0.53	-152.34	22.79	0.53
-150.77	24.49	-1.77	-150.93	25.68	-0.92	-150.13	24.76	-0.59	-151.09	41.51	0.90	-149.34	22.79	-0.90
-147.77	24.69	0.63	-147.93	24.70	0.30	-147.13	24.99	1.83	-148.09	37.69	-0.72	-146.34	22.22	0.72
-144.77	24.86	-1.09	-144.93	26.56	0.27	-144.13	23.92	-1.13	-145.09	40.94	0.64	-143.34	22.75	-0.64
-141.77	25.32	-0.46	-141.93	25.98	-0.14	-141.13	24.10	-0.77	-142.09	39.59	-0.54	-140.34	23.75	0.54
-138.77	24.86	-0.29	-138.93	25.07	-0.42	-138.13	24.18	-0.06	-139.09	39.53	0.03	-137.34	22.55	-0.03
-135.77	25.41	-0.23	-135.93	26.78	0.80	-135.13	24.99	0.25	-136.09	39.65	-0.34	-134.34	23.42	0.34
-132.77	25.23	-0.77	-132.93	26.87	0.53	-132.14	25.49	0.39	-133.09	40.66	0.31	-131.34	23.13	-0.31
-129.77	25.72	0.45	-129.93	25.25	-0.36	-129.13	25.44	1.08	-130.09	40.10	0.48	-128.34	22.22	-0.48
-126.77	25.52	-0.40	-126.93	26.17	-0.09	-126.13	24.81	-0.21	-127.09	39.93	-0.34	-125.34	23.70	0.34
-123.77	26.53	0.86	-123.93	27.33	1.32	-123.13	25.62	0.86	-124.09	40.04	0.02	-122.34	23.08	-0.02
-120.77	25.43	-1.99	-120.93	26.96	-0.80	-120.13	25.49	-1.03	-121.09	43.21	1.44	-119.34	23.42	-1.44
-117.77	25.89	0.55	-117.93	26.99	1.31	-117.14	25.49	1.05	-118.09	39.25	-0.44	-116.34	23.22	0.44
-114.77	23.75	-3.44	-114.93	26.10	-1.43	-114.14	25.36	-0.92	-115.09	42.07	0.53	-113.34	24.09	-0.53
-111.77	26.61	-0.55	-111.93	26.29	-1.21	-111.14	25.89	-0.37	-112.09	42.41	0.90	-110.34	23.70	-0.90
-108.77	26.07	0.02	-108.93	26.41	0.02	-108.13	26.44	1.30	-109.09	40.32	-0.08	-107.34	23.56	0.08
-105.77	25.21	-1.62	-105.93	27.18	0.01	-105.14	26.33	0.40	-106.09	41.51	0.33	-104.34	23.94	-0.33
-102.77	26.01	-0.76	-102.93	27.24	0.13	-102.14	25.73	-0.14	-103.09	40.66	-0.46	-101.34	24.67	0.46
-99.77	25.95	-2.19	-99.93	26.10	-2.38	-99.13	25.23	-2.00	-100.09	43.78	1.29	-98.34	24.28	-1.29
-96.77	26.21	0.13	-96.93	26.90	0.48	-96.14	24.91	-0.27	-97.09	39.48	-0.95	-95.35	24.47	0.95
-93.77	26.47	-1.28	-93.93	27.85	-0.24	-93.14	24.21	-2.63	-94.09	42.81	0.71	-92.34	24.47	-0.71
-90.77	25.35	-3.06	-90.93	26.81	-1.94	-90.14	25.65	-1.86	-91.09	43.61	0.85	-89.34	25.00	-0.85
-87.77	25.98	-1.60	-87.93	26.62	-1.30	-87.13	25.99	-0.69	-88.09	41.85	-0.08	-86.34	25.10	0.08
-84.77	26.64	-0.18	-84.93	29.09	1.93	-84.13	25.52	-0.39	-85.09	40.66	-0.51	-83.34	24.76	0.51
-81.77	27.08	0.21	-81.93	26.65	-0.56	-81.13	26.36	0.39	-82.09	41.68	0.46	-80.34	23.85	-0.46
-78.77	25.92	-2.08	-78.93	26.44	-1.90	-78.14	26.33	-0.76	-79.09	43.55	1.20	-77.35	24.23	-1.20
-75.77	27.63	0.12	-75.93	27.88	0.03	-75.14	26.68	0.08	-76.09	41.22	-0.64	-74.34	25.58	0.64
-72.77	27.19	0.77	-72.93	27.42	0.66	-72.14	25.73	0.22	-73.09	40.15	-0.62	-71.35	24.47	0.62
-69.77	26.18	-1.20	-69.93	26.56	-1.16	-69.13	26.94	0.47	-70.09	41.00	-0.73	-68.34	25.54	0.73
-66.77	27.54	0.79	-66.93	27.67	0.58	-66.13	25.89	0.04	-67.09	41.73	0.63	-65.34	23.56	-0.63
-63.77	25.92	-0.77	-63.93	28.16	1.13	-63.14	26.57	0.79	-64.09	41.22	0.18	-62.34	23.94	-0.18
-60.77	26.84	-0.95	-60.93	26.07	-2.06	-60.14	26.28	-0.60	-61.09	42.02	-0.12	-59.34	25.34	0.12
-57.77	25.92	-1.34	-57.93	27.39	-0.21	-57.14	26.02	-0.34	-58.09	42.13	0.52	-56.34	24.18	-0.52
-54.77	27.71	1.08	-54.93	28.62	1.65	-54.14	26.86	1.14	-55.09	41.34	0.36	-53.34	23.70	-0.36
-51.77	27.57	0.25	-51.93	27.91	0.25	-51.13	26.44	0.03	-52.09	42.24	0.57	-50.34	24.18	-0.57
-48.77	27.05	-0.80	-48.93	28.65	0.46	-48.13	25.78	-1.16	-49.09	41.90	-0.30	-47.34	25.58	0.30
-45.77	27.63	1.18	-45.93	27.51	0.72	-45.13	26.36	0.82	-46.09	41.22	0.42	-44.34	23.46	-0.42
-42.77	26.47	-1.32	-42.93	27.73	-0.40	-42.13	28.06	1.17	-43.09	42.70	0.56	-41.34	24.67	-0.56
-39.77	27.42	0.40	-39.93	28.31	0.95	-39.13	26.28	0.16	-40.09	40.15	-1.22	-38.34	25.68	1.22
-36.78	28.61	0.76	-36.94	27.27	-0.92	-36.14	27.23	0.29	-37.09	43.10	0.90	-35.35	24.38	-0.90
-33.78	28.55	1.10	-33.94	27.85	0.06	-33.14	25.57	-0.98	-34.09	41.11	-0.69	-32.35	25.58	0.69
-30.78	27.83	-0.26	-30.94	27.76	-0.67	-30.14	27.18	-0.01	-31.09	41.90	-0.54	-29.35	26.07	0.54
-27.78	27.19	-1.04	-27.94	28.38	-0.19	-27.14	27.05	-0.28	-28.09	43.44	0.86	-26.35	24.81	-0.86
4.32	30.57	-1.90	4.16	33.97	1.16	4.96	36.11	4.54	4.00	44.70	-2.12	5.74	32.03	2.12
7.28	32.88	1.78	7.12	42.84	11.40	7.91	42.58	12.38	6.96	41.51	-3.94	8.70	32.48	3.94
10.28	38.66	8.85	10.12	53.71	23.56	10.91	44.62	15.71	9.96	39.93	-4.23	11.71	31.48	4.23
13.28	52.23	22.71	13.12	57.60	27.74	13.91	50.21	21.59	12.96	42.02	-1.85	14.70	28.81	1.85
16.28	59.59	31.25	16.12	60.76	32.08	16.91	55.43	27.99	15.96	38.58	-4.11	17.70	29.89	4.11
19.27	58.49	29.47	19.12	61.12	31.76	19.91	58.04	29.92	18.96	39.25	-4.12	20.70	30.58	4.12
22.27	61.89	34.10	22.12	61.62	33.49	22.91	60.34	33.46	21.96	39.09	-3.05	23.70	28.27	3.05
25.27	61.62	32.45	25.12	59.12	29.61	25.91	58.01	29.75	24.96	41.51	-2.01	26.70	28.61	2.01
28.28	60.00	30.94	28.12	59.05	29.65	28.91	58.10	29.95	27.96	39.42	-3.99	29.70	30.48	3.99
31.28	58.72	29.93	31.12	55.56	26.43	31.91	55.91	28.03	30.96	40.60	-2.54	32.70	28.76	2.54
34.27	56.66	29.03	34.12	54.16	26.19	34.91	55.06	28.34	33.96	38.92	-3.06	35.70	28.12	3.06
37.27	55.37	27.59	37.12	54.86	26.74	37.91	53.56	26.68	36.96	39.53	-2.60	38.70	27.82	2.60
40.28	55.70	27.90	40.12	53.12	24.98	40.91	52.82	25.93	39.96	39.65	-2.50	41.70	27.73	2.50
43.27	51.77	23.20	43.12	51.60	22.69	43.91	52.88	25.22	42.96	39.42	-3.50	44.70	29.50	3.50
46.28	53.63	24.92	46.12	50.44	21.39	46.91	50.59	22.79	45.96	39.31	-3.75	47.70	29.89	3.75
49.28	51.16	23.90	49.12	48.39	20.79	49.91	50.00	23.65	48.96	38.97	-2.64	50.70	27.33	2.64
52.28	49.90	22.08	52.12	49.45	21.29	52.91	49.23	22.32	51.96	38.81	-3.36	53.70	28.61	3.36
55.28	51.09	21.77	55.12	48.39	18.73	55.91	49.03	20.62	54.96	39.98	-3.69	56.70	30.44	3.69
58.28	48.30	20.49	58.12	47.14	18.99	58.91	47.98	21.07	57.96	37.91	-4.25	59.70	29.50	4.25
61.28	48.36	19.65	61.12	46.03	16.98	61.91	47.60	19.80	60.96	40.15	-2.91	62.70	29.05	2.91
64.28	48.30	21.75	64.12	47.08	20.19	64.91	45.86	20.22	63.96	36.91	-3.99	65.70	27.97	3.99
67.28	45.92	18.18	67.12	45.63	17.55	67.91	46.35	19.51	66.96	37.97	-4.12	68.70	29.30	4.12
70.28	47.06	17.82	70.12	46.64	17.06	70.91	46.93	18.59	69.96	41.17	-2.42	71.70	29.10	2.42
73.28	45.54	17.33	73.12	45.93	17.38	73.91	45.51	18.20	72.96	38.81	-3.75	74.70	29.40	3.75
76.28	45.01	15.58	76.12	42.87	13.10	76.91	46.09	17.56	75.96	42.24	-1.54	77.70	28.41	1.54
79.28	46.17	16.94	79.12	44.66	15.09	79.91	44.36	16.04	78.96	40.94	-2.64	80.70	29.30	2.64
82.28	44.19	15.99	82.12	44.43	15.89	82.91	44.67	17.37	81.96	39.14	-3.41	83.71	29.05	3.41
85.28	45.67	15.97	85.12	44.60	14.56	85.91	44.07	15.28	84.96	41.68	-2.37	86.71	29.50	2.37
88.28	44.76	16.25	88.12	45.70	16.85	88.91	44.33	16.72	87.96	39.76	-3.10	89.70	29.05	3.10
91.28	43.88	16.13	91.12	43.77	15.68	91.91	44.62	17.78	90.96	39.31	-2.79	92.70	27.97	2.79
94.28	44.03	17.50	94.12	43.73	16.86	94.91	42.78	17.15	93.96	36.58	-4.30	95.70	28.27	4.30
97.28	43.85	15.21	97.12	43.47	14.49	97.91	44.07	16.33	96.96	39.03	-3.96	98.71	30.04	3.96
100.28	43.10	13.32	100.12	42.28	12.16	100.91	43.81	14.94	99.96	41.00	-3.13	101.70	30.34	3.13
103.28	44.47	15.25	103.12	41.72	12.16	103.91	43.33	15.02	102.96	40.77	-2.80	104.70	29.45	2.80
106.28	43.04	15.36	106.12	41.95	13.93	106.91	43.50	16.72	105.96	37.75	-4.28	107.71	29.40	4.28
109.28	43.07	15.96	109.12	43.01	15.56	109.91	42.56	16.35	108.96	38.58	-2.88	110.70	27.43	2.88
112.28	42.13	12.67	112.12	41.82	12.02	112.92	42.93	14.38	111.96	40.66	-3.15	113.71	30.04	3.15
115.28	42.44	12.80	115.12	40.80	10.82	115.91	41.34	12.60	114.96	40.83	-3.16	116.71	30.24	3.16
118.28	42.85	13.12	118.12	41.06	10.99	118.91	42.04	13.21	117.96	41.56	-2.52	119.70	29.69	2.52
121.28	43.32	15.38	121.12	40.90	12.62	121.91	41.34	14.31	120.96	38.81	-3.48	122.71	28.85	3.48
124.28	41.95	14.77	124.12	41.06	13.54	124.91	42.70	16.43	123.96	37.63	-3.90	125.70	28.51	3.90
127.28	42.35	14.06	127.12	39.85	11.22	127.91	41.65	14.27	126.96	39.70	-2.94	128.71	28.66	2.94
130.28	41.58	12.69	130.12	41.36	12.13	130.91	41.22	13.23	129.96	39.98	-3.26	131.70	29.59	3.26
133.28	41.95	11.94	133.12	39.69	9.34	133.91	40.94	11.84	132.96	41.22	-3.14	134.71	30.58	3.14
136.28	41.39	13.57	136.12	39.33	11.17	136.91	41.45	14.54	135.96	39.25	-2.92	137.71	28.17	2.92
139.28	40.96	12.47	139.12	40.44	11.61	139.91	41.73	14.15	138.96	40.15	-2.69	140.70	28.61	2.69
142.28	42.26	13.04	142.12	40.12	10.56	142.91	42.02	13.71	141.96	40.77	-2.80	143.70	29.45	2.80
145.28	43.00	14.49	145.12	39.11	10.26	145.91	41.08	13.48	144.96	40.49	-2.37	146.71	28.31	2.37
148.28	41.86	12.22	148.12	38.98	9.00	148.91	40.94	12.20	147.96	40.83	-3.16	149.71	30.24	3.16
151.28	42.20	12.41	151.12	38.49	8.36	151.91	41.68	12.80	150.96	40.83	-3.31	152.70	30.53	3.31
154.28	41.24	11.72	154.12	39.46	9.60	154.91	40.23	11.62	153.96	40.83	-3.04	155.71	29.99	3.04
157.28	40.44	11.97	157.12	38.69	9.88	157.91	40.66	13.10	156.96	38.58	-4.24	158.71	30.14	4.24
160.28	41.36	12.62	160.12	39.40	10.32	160.91	41.53	13.69	159.96	40.32	-2.77	161.71	28.95	2.77
163.28	40.62	10.87	163.12	38.98	8.89	163.91	39.42	10.57	162.96	40.21	-3.89	164.71	31.08	3.89
166.28	40.07	11.02	166.12	38.85	9.46	166.91	40.85	12.71	165.96	40.88	-2.52	167.71	29.00	2.52
169.28	39.45	10.73	169.12	40.83	11.77	169.91	38.38	10.56	168.96	38.75	-4.32	170.71	30.48	4.32
172.28	38.50	9.88	172.12	37.43	8.47	172.91	39.50	11.78	171.96	40.32	-2.65	173.71	28.71	2.65
175.28	40.34	12.23	175.12	38.91	10.46	175.91	40.18	12.97	174.96	39.20	-3.26	176.71	28.81	3.26
178.28	38.99	9.17	178.12	37.81	7.65	178.91	40.66	11.75	177.96	41.73	-2.44	179.70	29.69	2.44
181.28	38.32	10.55	181.12	37.49	9.38	181.91	40.46	13.60	180.96	39.59	-2.53	182.71	27.73	2.53
184.28	39.45	10.02	184.12	37.39	7.62	184.91	38.72	10.20	183.96	39.31	-4.47	185.71	31.33	4.47
187.28	39.67	10.76	187.12	38.13	8.88	187.91	38.69	10.69	186.96	40.15	-3.11	188.71	29.45	3.11
190.28	38.63	8.79	190.12	36.97	6.79	190.91	39.70	10.76	189.96	40.04	-4.15	191.71	31.43	4.15
193.28	38.69	9.41	193.12	38.72	9.10	193.91	38.63	10.26	192.96	40.15	-3.48	194.71	30.19	3.48
196.28	39.30	10.09	196.12	36.40	6.85	196.91	37.88	9.57	195.96	40.71	-2.85	197.71	29.50	2.85
199.28	40.84	12.81	199.12	37.94	9.57	199.91	39.90	12.78	198.96	39.03	-3.35	200.70	28.81	3.35
202.28	38.26	10.02	202.12	37.62	9.04	202.91	38.86	11.52	201.96	38.58	-4.01	203.70	29.69	4.01
205.28	39.27	11.41	205.12	37.46	9.26	205.91	39.31	12.36	204.96	37.91	-4.30	206.71	29.59	4.30
208.28	38.72	9.48	208.12	36.85	7.27	208.91	39.39	11.05	207.96	41.56	-2.03	209.70	28.71	2.03
211.28	39.02	8.66	211.12	37.33	6.63	211.91	38.61	9.16	210.96	42.02	-2.69	212.71	30.48	2.69
214.28	38.84	8.66	214.12	34.96	4.44	214.91	38.72	9.45	213.96	41.90	-2.63	215.71	30.24	2.63
217.28	37.41	7.82	217.12	36.53	6.60	217.91	38.66	9.98	216.96	41.51	-2.43	218.71	29.45	2.43
220.28	37.26	7.31	220.12	37.01	6.72	220.91	37.19	8.14	219.96	42.19	-2.11	221.70	29.50	2.11
223.28	36.59	7.42	223.12	37.36	7.85	223.91	37.69	9.43	222.96	39.93	-3.59	224.71	30.19	3.59
226.28	37.99	7.24	226.12	36.62	5.53	226.91	38.02	8.18	225.96	41.85	-3.25	227.70	31.43	3.25
229.28	37.77	8.44	229.12	36.24	6.57	229.91	37.96	9.54	228.96	38.81	-4.87	230.70	31.63	4.87
232.28	38.08	8.32	232.12	36.65	6.55	232.91	38.63	9.77	231.96	41.96	-2.15	233.70	29.35	2.15
235.28	37.90	7.18	235.12	36.91	5.85	235.91	39.45	9.64	234.96	41.39	-3.68	236.71	31.83	3.68
238.28	36.62	6.69	238.12	35.37	5.10	238.91	37.07	8.04	237.96	41.96	-2.32	239.71	29.69	2.32
241.28	37.53	8.34	241.12	36.94	7.41	241.91	37.27	8.99	240.96	40.66	-2.88	242.71	29.50	2.88
244.28	37.41	7.34	244.12	36.62	6.21	244.91	38.80	9.64	243.96	41.73	-2.69	245.71	30.19	2.69
247.28	38.57	9.22	247.12	36.36	6.67	247.91	38.16	9.71	246.96	41.73	-1.97	248.71	28.76	1.97
250.28	37.80	7.86	250.12	36.43	6.15	250.91	38.72	9.69	249.96	39.93	-4.36	251.71	31.73	4.36
253.28	37.02	7.28	253.12	36.88	6.80	253.91	36.91	8.07	252.96	41.68	-2.41	254.71	29.59	2.41
256.28	37.62	7.50	256.12	36.27	5.81	256.91	38.83	9.61	255.96	41.79	-2.68	257.70	30.24	2.68
259.28	38.20	9.25	259.12	36.01	6.72	259.91	35.75	7.71	258.96	40.04	-3.26	260.71	29.64	3.26
262.28	38.38	8.39	262.12	36.62	6.29	262.91	38.13	9.05	261.96	41.28	-3.06	263.71	30.48	3.06
265.28	38.26	8.37	265.12	36.78	6.55	265.91	36.94	7.95	264.96	41.28	-2.96	266.71	30.29	2.96
268.28	37.41	8.14	268.12	34.96	5.35	268.91	37.32	8.96	267.96	41.22	-2.40	269.71	29.10	2.40
271.28	37.38	8.10	271.12	36.40	6.78	271.91	37.55	9.17	270.96	41.45	-2.18	272.71	28.90	2.18
274.28	38.29	7.76	274.12	36.65	5.78	274.91	36.77	7.14	273.96	41.62	-3.26	275.71	31.23	3.26
277.28	37.62	7.02	277.12	36.33	5.39	277.92	37.60	7.91	276.96	41.00	-3.95	278.71	31.98	3.95
280.28	37.47	7.09	280.12	37.52	6.80	280.91	36.96	7.49	279.96	41.51	-3.22	281.71	31.03	3.22
283.28	35.93	5.75	283.12	34.48	3.96	283.91	38.69	9.42	282.96	41.56	-2.97	284.71	30.58	2.97
286.28	35.75	5.84	286.12	36.24	5.99	286.91	37.07	8.06	285.96	40.88	-3.38	287.71	30.73	3.38
289.28	37.23	5.79	289.12	36.27	4.49	289.91	36.80	6.26	288.96	42.64	-3.15	290.71	32.03	3.15
292.28	37.20	8.27	292.12	36.04	6.77	292.91	36.52	8.50	291.96	39.25	-4.03	293.71	30.39	4.03
295.28	36.62	4.84	295.12	34.90	2.78	295.91	37.32	6.44	294.96	41.62	-4.51	296.70	33.73	4.51
298.28	36.38	6.80	298.12	35.69	5.77	298.91	36.96	8.28	297.96	39.87	-4.06	299.71	31.08	4.06
301.28	35.84	4.91	301.12	35.72	4.45	301.91	37.88	7.85	300.96	41.22	-4.06	302.70	32.43	4.06
304.28	36.96	7.03	304.12	35.85	5.58	304.91	36.74	7.72	303.96	40.71	-3.57	305.71	30.93	3.57
307.28	36.68	5.80	307.12	37.97	6.75	307.91	37.63	7.65	306.96	42.07	-3.16	308.71	31.48	3.16
310.28	36.56	5.75	310.12	35.53	4.38	310.91	37.32	7.41	309.96	42.93	-2.23	311.70	30.48	2.23
313.28	36.83	5.92	313.12	36.81	5.56	313.91	36.85	6.85	312.96	42.07	-3.19	314.70	31.53	3.19
316.28	36.11	7.07	316.12	35.25	5.87	316.91	37.35	9.21	315.96	39.48	-3.91	317.71	30.39	3.91
319.28	36.41	5.91	319.12	34.77	3.93	319.91	37.24	7.65	318.96	42.30	-2.55	320.70	30.48	2.55
322.28	36.50	6.43	322.12	35.79	5.38	322.91	36.44	7.28	321.96	42.47	-1.95	323.70	29.45	1.95
325.28	35.93	5.58	325.12	34.86	4.17	325.91	38.52	9.08	324.96	41.85	-2.85	326.71	30.63	2.85
328.28	38.05	8.30	328.12	35.92	5.83	328.91	36.60	7.76	327.96	40.15	-3.95	329.71	31.13	3.95
331.28	35.96	3.66	331.12	35.82	3.18	331.91	37.16	5.77	330.96	44.30	-2.35	332.71	32.08	2.35
334.28	38.17	8.61	334.12	37.07	7.17	334.91	36.88	8.23	333.96	40.66	-3.25	335.71	30.24	3.25
337.28	35.87	5.36	337.12	35.09	4.24	337.91	36.63	7.03	336.96	41.17	-3.69	338.71	31.63	3.69
340.28	35.57	4.87	340.12	34.61	3.57	340.91	37.77	7.98	339.96	42.30	-2.75	341.71	30.88	2.75
343.28	36.62	6.08	343.12	35.63	4.75	343.91	37.99	8.35	342.96	41.34	-3.55	344.71	31.53	3.55
346.28	36.68	5.62	346.12	36.20	4.80	346.91	36.94	6.78	345.96	41.73	-3.68	347.71	32.18	3.68
349.28	35.39	4.74	349.12	34.80	3.81	349.91	37.41	7.66	348.96	42.36	-2.64	350.71	30.73	2.64
352.28	36.38	4.42	352.12	36.17	3.87	352.91	38.05	7.00	351.96	43.67	-2.64	353.71	32.03	2.64
355.28	35.75	4.36	355.12	36.46	4.73	355.91	37.02	6.53	354.96	44.18	-1.56	356.71	30.39	1.56
358.28	37.29	5.15	358.12	35.15	2.67	358.91	37.49	6.25	357.96	42.24	-4.25	359.70	33.83	4.25
361.28	36.11	5.69	361.12	35.31	4.55	361.91	36.35	6.84	360.96	41.79	-2.98	362.71	30.83	2.98
364.28	36.86	6.88	364.12	37.26	6.94	364.92	36.35	7.27	363.96	41.56	-2.77	365.71	30.19	2.77
367.28	35.18	4.56	367.12	34.80	3.84	367.91	36.74	7.02	366.96	41.00	-3.97	368.71	32.03	3.97
370.28	36.14	4.76	370.12	35.21	3.49	370.91	35.36	4.88	369.96	42.07	-3.66	371.71	32.48	3.66
373.28	35.30	4.82	373.12	35.31	4.49	373.91	37.02	7.44	372.96	42.07	-2.76	374.71	30.68	2.76
376.28	35.18	3.23	376.12	36.20	3.91	376.91	37.13	6.08	375.96	43.61	-2.69	377.71	32.08	2.69
379.28	36.38	5.51	379.12	35.63	4.42	379.91	36.55	6.58	378.96	42.30	-2.92	380.71	31.23	2.92
382.28	35.36	3.00	382.12	35.28	2.58	382.91	37.52	6.07	381.96	43.27	-3.44	383.71	33.23	3.44
385.28	35.54	3.17	385.12	35.72	3.01	385.91	37.49	6.03	384.96	44.24	-2.48	386.71	32.28	2.48
388.28	36.35	3.39	388.12	35.85	2.55	388.91	36.80	4.75	387.96	44.87	-2.44	389.71	32.83	2.44
391.28	36.26	4.06	391.12	35.25	2.71	391.91	36.55	5.26	390.96	43.90	-2.65	392.71	32.28	2.65
394.28	36.62	5.01	394.12	36.04	4.09	394.91	36.49	5.78	393.96	44.13	-1.83	395.71	30.88	1.83
397.28	36.41	4.92	397.12	34.74	2.91	397.91	35.72	5.14	396.96	42.93	-2.91	398.70	31.83	2.91
400.28	36.32	5.50	400.12	35.31	4.15	400.91	37.55	7.63	399.96	42.30	-2.87	401.71	31.13	2.87
403.28	36.62	5.01	403.12	36.08	4.13	403.91	36.88	6.17	402.96	41.73	-4.23	404.71	33.28	4.23
406.28	36.50	6.18	406.12	35.44	4.78	406.91	35.61	6.19	405.96	42.24	-2.43	407.71	30.19	2.43
409.28	35.12	3.96	409.12	35.44	3.94	409.91	36.88	6.62	408.96	42.53	-2.98	410.71	31.58	2.98
412.28	35.90	4.58	412.12	35.92	4.26	412.91	35.80	5.38	411.96	42.70	-2.97	413.71	31.73	2.97
415.28	35.66	4.41	415.12	36.56	4.97	415.91	36.66	6.32	414.96	41.85	-3.75	416.71	32.43	3.75
418.28	35.87	2.76	418.12	36.01	2.56	418.91	35.36	3.16	417.96	45.27	-2.19	419.71	32.73	2.19
421.28	36.14	4.66	421.12	35.12	3.30	421.91	37.05	6.47	420.96	43.32	-2.51	422.71	31.43	2.51
424.28	34.31	2.48	424.12	35.56	3.39	424.91	36.63	5.71	423.96	42.81	-3.37	425.71	32.63	3.37
427.28	36.92	5.31	427.12	35.05	3.10	427.91	37.10	6.39	426.96	41.73	-4.23	428.71	33.28	4.23
430.28	35.24	3.95	430.12	35.15	3.52	430.91	37.41	7.02	429.96	41.79	-3.85	431.71	32.58	3.85
433.28	35.72	4.66	433.12	36.78	5.38	433.91	36.52	6.37	432.96	41.62	-3.79	434.71	32.28	3.79
436.28	36.77	3.86	436.12	35.98	2.73	436.91	36.13	4.13	435.96	44.47	-2.79	437.71	33.13	2.79
439.28	36.65	4.84	439.12	36.30	4.15	439.91	36.94	6.03	438.96	42.58	-3.58	440.71	32.83	3.58
442.28	35.90	5.26	442.12	35.15	4.17	442.91	36.19	6.46	441.96	41.73	-3.26	443.70	31.33	3.26
445.28	35.09	3.93	445.12	35.79	4.29	445.91	36.00	5.75	444.96	42.47	-3.04	446.71	31.63	3.04
448.28	35.21	3.25	448.12	36.62	4.32	448.91	36.52	5.47	447.96	42.07	-4.24	449.71	33.63	4.24
451.28	36.32	4.83	451.12	36.40	4.57	451.91	38.19	7.61	450.96	41.73	-4.11	452.71	33.03	4.11
454.28	35.51	2.87	454.12	33.53	0.55	454.91	36.35	4.62	453.96	43.78	-3.21	455.71	33.28	3.21
457.28	35.84	3.24	457.12	35.82	2.88	457.91	35.72	4.03	456.96	43.10	-3.85	458.71	33.88	3.85
460.28	34.88	3.24	460.12	36.20	4.22	460.91	36.94	6.21	459.96	42.53	-3.46	461.71	32.53	3.46
463.28	35.24	3.98	463.12	35.41	3.81	463.91	36.35	6.00	462.96	41.62	-3.99	464.71	32.68	3.99
466.28	34.55	2.21	466.12	36.53	3.85	466.91	37.60	6.16	465.96	42.64	-4.05	467.71	33.83	4.05
469.28	36.83	5.63	469.12	36.72	5.18	469.91	37.10	6.81	468.96	41.05	-4.50	470.71	33.13	4.50
472.28	36.02	3.46	472.12	36.04	3.14	472.91	36.30	4.64	471.96	44.93	-1.98	473.71	31.98	1.98
475.28	37.59	5.70	475.12	36.49	4.26	475.91	37.32	6.34	474.96	42.13	-4.11	476.71	33.43	4.11
478.28	36.14	3.14	478.12	36.33	2.99	478.91	36.80	4.70	477.96	44.41	-2.94	479.71	33.38	2.94
481.28	36.17	3.49	481.12	36.33	3.31	481.91	37.88	6.10	480.96	43.27	-3.76	482.71	33.88	3.76
484.28	35.69	3.06	484.12	35.88	2.91	484.91	37.13	5.41	483.96	42.70	-4.28	485.71	34.34	4.28
487.28	36.68	4.95	487.12	34.70	2.63	487.91	37.46	6.64	486.96	43.61	-2.47	488.71	31.63	2.47
490.28	37.38	5.56	490.12	34.64	2.48	490.91	38.13	7.21	489.96	43.50	-2.67	491.71	31.93	2.67
493.28	36.08	3.28	493.12	35.63	2.49	493.91	37.27	5.37	492.96	43.61	-3.54	494.71	33.78	3.54
496.28	34.61	2.96	496.12	35.60	3.61	496.91	36.38	5.64	495.96	42.30	-3.70	497.71	32.78	3.70
499.28	38.20	6.77	499.12	36.65	4.88	499.91	37.19	6.66	498.96	42.47	-3.31	500.71	32.18	3.31
502.28	37.14	5.43	502.12	36.88	4.83	502.91	37.52	6.71	501.96	41.68	-4.38	503.71	33.53	4.38
505.28	36.71	5.81	505.12	36.62	5.38	505.91	36.69	6.70	504.96	41.85	-3.40	506.71	31.73	3.40
508.28	34.85	2.05	508.12	35.25	2.11	508.91	37.88	5.98	507.96	43.61	-3.54	509.71	33.78	3.54
511.28	36.14	6.25	511.12	35.85	5.62	511.91	36.60	7.62	510.96	40.88	-3.36	512.70	30.68	3.36
514.28	36.02	4.25	514.12	36.56	4.45	514.91	35.91	5.05	513.96	41.39	-4.73	515.71	33.93	4.73
517.28	35.54	1.93	517.12	36.97	3.02	517.91	37.10	4.40	516.96	44.41	-3.55	518.71	34.59	3.55
520.28	36.71	4.03	520.12	36.78	3.76	520.91	37.30	5.52	519.96	43.67	-3.36	521.71	33.48	3.36
523.28	36.86	4.35	523.12	35.92	3.07	523.91	37.24	5.64	522.96	42.41	-4.45	524.71	34.39	4.45
526.28	35.57	2.63	526.12	35.85	2.57	526.91	37.49	5.45	525.96	44.24	-3.05	527.71	33.43	3.05
529.28	36.65	4.59	529.12	36.62	4.22	529.91	37.32	6.17	528.96	43.67	-2.74	530.71	32.23	2.74
532.28	35.63	5.00	532.12	36.24	5.27	532.91	37.27	7.55	531.96	42.36	-2.62	533.71	30.68	2.62
535.28	35.84	2.91	535.12	36.46	3.19	535.91	36.05	4.03	534.96	43.55	-3.73	536.71	34.09	3.73
538.28	34.88	2.14	538.12	36.46	3.38	538.91	35.75	3.92	537.96	44.18	-2.91	539.71	33.08	2.91
541.28	35.69	4.66	541.12	35.37	4.00	541.91	37.63	7.50	540.96	41.62	-3.76	542.71	32.23	3.76
544.28	36.56	4.35	544.12	36.04	3.49	544.92	37.21	5.90	543.96	42.93	-3.63	545.71	33.28	3.63
547.28	36.08	3.15	547.12	36.49	3.22	547.91	36.49	4.47	546.96	43.55	-3.73	548.71	34.09	3.73
550.28	36.92	4.85	550.12	36.62	4.21	550.91	36.22	5.05	549.96	42.75	-3.67	551.71	33.18	3.67
553.28	36.41	5.25	553.12	35.37	3.87	553.91	36.99	6.73	552.96	41.68	-3.83	554.71	32.43	3.83
556.28	36.53	2.36	556.12	35.76	1.25	556.91	37.44	4.17	555.96	44.53	-3.99	557.71	35.60	3.99
559.28	36.08	4.06	559.12	36.14	3.78	559.91	37.58	6.47	558.96	43.04	-3.33	560.70	32.78	3.33
562.28	36.32	4.80	562.12	36.94	5.08	562.91	36.47	5.85	561.96	41.85	-4.02	563.71	32.98	4.02
565.28	36.41	3.06	565.12	36.04	2.35	565.91	36.38	3.93	564.96	45.16	-2.54	566.71	33.33	2.54
568.28	35.93	3.88	568.12	36.36	3.97	568.91	38.38	7.24	567.96	42.70	-3.70	569.71	33.18	3.70
571.28	36.05	3.56	571.12	35.41	2.58	571.91	35.91	4.32	570.96	43.44	-3.40	572.71	33.33	3.40
574.28	35.39	2.51	574.12	36.36	3.14	574.91	37.21	5.24	573.96	43.15	-4.08	575.70	34.39	4.08
577.28	35.75	3.73	577.12	35.41	3.05	577.91	37.60	6.49	576.96	43.04	-3.33	578.71	32.78	3.33
580.28	35.72	4.73	580.12	35.53	4.20	580.91	35.86	5.78	579.96	40.83	-4.51	581.71	32.93	4.51
583.28	35.03	1.83	583.12	36.85	3.31	583.91	36.77	4.48	582.96	44.30	-3.25	584.70	33.88	3.25
586.28	36.89	2.85	586.12	34.90	0.52	586.91	37.46	4.32	585.96	45.33	-3.06	587.71	34.54	3.06
589.28	35.27	2.46	589.12	38.10	4.95	589.91	37.77	5.87	588.96	44.47	-2.69	590.70	32.93	2.69
592.27	37.29	2.31	592.11	36.91	1.59	592.91	36.60	2.52	591.96	47.36	-1.97	593.70	34.39	1.97
595.27	35.39	2.40	595.11	35.25	1.92	595.91	37.58	5.49	594.96	45.39	-1.95	596.70	32.38	1.95
598.27	35.75	2.70	598.11	36.81	3.42	598.91	36.80	4.65	597.96	44.01	-3.39	599.71	33.88	3.39
601.27	36.38	3.33	601.11	36.20	2.81	601.91	37.52	5.38	600.96	44.30	-3.10	602.70	33.58	3.10
651.32	39.33	-2.52	651.16	32.49	-9.70	651.95	39.31	-1.63	651.00	54.21	-1.99	652.74	41.27	1.99
654.31	30.57	-13.08	654.15	34.80	-9.19	654.94	35.61	-7.14	653.99	57.35	-0.65	655.73	41.74	0.65
657.33	27.57	-10.90	657.17	28.38	-10.43	657.97	34.26	-3.30	657.01	48.29	-4.53	658.75	40.43	4.53
660.31	27.36	-10.21	660.15	27.42	-10.49	660.94	32.71	-3.95	659.99	45.91	-6.01	661.73	41.01	6.01
663.31	25.32	-11.47	663.15	28.72	-8.41	663.94	31.81	-4.08	662.99	45.51	-5.63	664.73	39.86	5.63
666.31	25.18	-10.78	666.15	26.26	-10.04	666.94	30.52	-4.53	665.99	43.84	-6.47	667.74	39.86	6.47
669.31	25.75	-10.38	669.15	24.98	-11.49	669.94	30.14	-5.09	668.99	44.24	-6.24	670.74	39.81	6.24
672.34	24.72	-9.69	672.17	27.18	-7.57	672.97	29.93	-3.57	672.02	41.56	-7.20	673.75	39.04	7.20
675.30	22.39	-12.99	675.15	24.25	-11.47	675.94	29.50	-4.98	674.99	44.18	-5.55	676.73	38.37	5.55
678.30	23.92	-10.59	678.15	24.25	-10.60	678.94	29.84	-3.76	677.99	41.56	-7.30	679.73	39.24	7.30
681.31	23.86	-10.78	681.15	27.64	-7.34	681.94	29.82	-3.91	680.99	42.75	-6.24	682.73	38.31	6.24
684.31	23.89	-10.70	684.15	28.65	-6.28	684.94	29.87	-3.82	683.99	42.19	-6.75	685.74	38.78	6.75
687.33	24.86	-9.88	687.17	23.86	-11.22	687.96	29.01	-4.83	687.02	43.21	-5.88	688.75	38.06	5.88
690.30	24.41	-9.53	690.15	23.86	-10.42	690.94	29.90	-3.13	689.99	42.47	-5.82	691.73	37.19	5.82
693.31	23.89	-10.78	693.15	28.07	-6.94	693.94	29.50	-4.27	692.99	44.35	-4.67	694.73	36.78	4.67
696.31	24.52	-9.84	696.15	26.99	-7.71	696.94	29.31	-4.15	695.99	41.11	-7.60	697.73	39.40	7.60
699.31	24.12	-9.95	699.15	24.37	-10.04	699.94	29.87	-3.29	698.99	42.53	-5.89	700.73	37.39	5.89
702.34	23.07	-11.15	702.17	22.86	-11.70	702.97	29.28	-4.04	702.02	42.53	-6.04	703.76	37.70	6.04
705.31	24.15	-11.51	705.15	28.19	-7.81	705.94	30.44	-4.31	704.99	43.50	-6.51	706.73	39.60	6.51
708.31	24.41	-7.92	708.15	28.38	-4.29	708.94	29.52	-1.90	707.99	37.97	-8.71	709.73	38.47	8.71
711.31	24.63	-9.76	711.15	24.80	-9.93	711.94	30.73	-2.75	710.99	42.19	-6.55	712.73	38.37	6.55
714.30	24.58	-10.95	714.15	24.19	-11.68	714.94	30.97	-3.65	713.99	42.98	-6.90	715.73	39.86	6.90
717.33	24.66	-11.03	717.17	28.04	-7.99	717.97	30.54	-4.25	717.01	42.58	-7.46	718.75	40.59	7.46
720.31	24.95	-8.99	720.15	28.50	-5.78	720.94	30.41	-2.63	719.99	40.38	-7.91	721.73	39.29	7.91
723.31	25.21	-9.94	723.15	25.98	-9.51	723.94	30.11	-4.13	722.99	41.85	-7.65	724.73	40.23	7.65
726.30	24.32	-9.85	726.15	24.34	-10.17	726.94	32.30	-0.96	725.99	43.04	-5.48	727.74	37.08	5.48
729.31	26.56	-8.52	729.15	28.56	-6.86	729.94	30.33	-3.85	728.99	42.19	-7.24	730.73	39.76	7.24
732.33	26.33	-7.84	732.17	29.43	-5.08	732.97	31.87	-1.39	732.01	41.34	-7.18	733.76	38.78	7.18
735.31	25.66	-8.44	735.15	25.43	-9.01	735.94	31.84	-1.35	734.99	41.05	-7.40	736.73	38.93	7.40
738.31	26.01	-7.92	738.15	26.41	-7.86	738.94	31.11	-1.92	737.99	41.85	-6.43	739.73	37.80	6.43
741.31	26.73	-7.53	741.15	29.49	-5.11	741.94	32.41	-0.95	740.99	42.87	-5.74	742.73	37.44	5.74
744.31	26.27	-8.24	744.15	30.17	-4.68	744.94	32.90	-0.71	743.99	42.19	-6.67	745.73	38.62	6.67
747.34	26.61	-8.01	747.17	27.24	-7.72	747.97	32.08	-1.63	747.02	41.05	-7.92	748.75	39.97	7.92
750.30	28.18	-8.08	750.15	26.41	-10.19	750.94	31.89	-3.46	749.99	43.61	-7.00	751.73	40.69	7.00
753.31	26.38	-9.60	753.15	29.80	-6.52	753.94	32.92	-2.16	752.99	43.32	-7.01	754.73	40.43	7.01
756.31	26.99	-7.09	756.15	31.11	-3.31	756.94	33.25	0.07	755.99	40.66	-7.77	757.73	39.29	7.77
759.31	28.50	-6.13	759.15	27.79	-7.18	759.94	32.79	-0.94	758.99	42.07	-6.91	760.73	38.98	6.91
762.34	27.68	-6.24	762.17	26.78	-7.48	762.97	32.79	-0.22	762.02	39.81	-8.46	763.76	39.81	8.46
765.31	25.84	-7.92	765.15	31.45	-2.65	765.94	33.06	0.21	764.99	40.21	-7.90	766.73	39.09	7.90
768.31	27.89	-5.69	768.15	31.80	-2.12	768.94	34.02	1.34	767.99	41.56	-6.37	769.74	37.39	6.37
771.31	26.93	-7.99	771.15	28.72	-6.54	771.94	32.63	-1.38	770.99	41.96	-7.31	772.74	39.66	7.31
774.31	28.06	-7.32	774.15	28.59	-7.13	774.94	34.70	0.23	773.99	43.50	-6.23	775.73	39.04	6.23
777.33	28.50	-5.48	777.17	28.50	-5.82	777.97	32.82	-0.25	777.01	40.55	-7.78	778.76	39.19	7.78
780.31	28.12	-7.18	780.15	31.08	-4.56	780.94	33.47	-0.93	779.99	43.15	-6.50	781.74	39.24	6.50
783.31	27.97	-8.35	783.15	27.64	-9.02	783.94	34.51	-0.90	782.99	43.10	-7.57	784.73	41.32	7.57
786.31	27.89	-7.67	786.15	28.50	-7.40	786.94	33.82	-0.84	785.99	43.10	-6.81	787.73	39.81	6.81
789.31	26.93	-9.18	789.15	29.24	-7.21	789.94	34.73	-0.47	788.99	44.24	-6.22	790.74	39.76	6.22
792.33	27.68	-7.60	792.17	28.13	-7.49	792.97	34.81	0.44	792.01	43.15	-6.48	793.76	39.19	6.48
795.31	27.86	-8.08	795.15	28.28	-8.00	795.94	34.70	-0.33	794.99	42.81	-7.48	796.73	40.85	7.48
798.31	28.55	-6.87	798.15	29.03	-6.73	798.94	33.77	-0.75	797.99	43.90	-5.87	799.74	38.73	5.87
801.31	29.96	-5.56	801.15	28.72	-7.14	801.94	33.52	-1.09	800.99	42.07	-7.80	802.74	40.75	7.80
804.31	28.64	-6.95	804.15	27.67	-8.26	804.94	35.03	0.35	803.99	41.90	-8.04	805.73	41.06	8.04
807.34	28.90	-5.96	807.17	28.87	-6.33	807.97	33.55	-0.41	807.02	42.53	-6.68	808.76	38.98	6.68
810.31	30.37	-5.72	810.15	33.09	-3.34	810.94	34.54	-0.64	809.99	43.21	-7.23	811.74	40.75	7.23
813.31	29.02	-7.86	813.15	32.33	-4.89	813.94	35.14	-0.84	812.99	44.18	-7.05	814.73	41.37	7.05
816.31	28.85	-6.69	816.15	33.09	-2.79	816.94	34.34	-0.30	815.99	44.76	-5.13	817.73	38.11	5.13
819.31	28.32	-7.20	819.15	29.92	-5.94	819.94	34.51	-0.10	818.99	42.13	-7.74	820.73	40.69	7.74
822.34	28.70	-6.71	822.17	29.74	-6.01	822.97	34.62	0.11	822.01	42.75	-7.01	823.75	39.86	7.01
825.31	28.64	-7.13	825.15	28.99	-7.12	825.94	36.22	1.35	824.99	43.67	-6.45	826.73	39.66	6.45
828.31	29.60	-8.51	828.15	28.62	-9.83	828.94	35.50	-1.71	827.99	45.85	-6.61	829.74	42.16	6.61
831.31	28.18	-7.18	831.15	32.68	-3.02	831.94	36.22	1.76	830.99	42.70	-7.01	832.74	39.81	7.01
834.31	29.17	-6.44	834.15	33.91	-2.04	834.94	35.91	1.20	833.99	44.18	-5.78	835.73	38.83	5.78
837.33	29.49	-4.52	837.17	34.48	0.13	837.97	35.31	2.20	837.01	41.96	-6.40	838.76	37.85	6.40
840.31	29.99	-5.18	840.15	31.33	-4.18	840.94	36.30	2.03	839.99	42.47	-7.05	841.74	39.66	7.05
843.31	29.84	-5.51	843.15	30.55	-5.14	843.94	36.47	2.02	842.99	41.85	-7.85	844.73	40.64	7.85
846.31	30.60	-4.30	846.15	30.52	-4.72	846.94	36.49	2.49	845.99	42.81	-6.44	847.74	38.78	6.44
849.31	29.28	-6.89	849.15	30.05	-6.46	849.94	36.77	1.51	848.99	42.75	-7.77	850.73	41.37	7.77
852.33	29.08	-6.23	852.17	29.86	-5.79	852.97	36.33	1.92	852.01	42.70	-6.96	853.76	39.71	6.96
855.31	29.72	-6.53	855.15	29.52	-7.07	855.94	36.05	0.71	854.99	43.27	-7.33	856.73	41.01	7.33
858.31	30.31	-5.10	858.15	29.18	-6.57	858.94	36.02	1.51	857.99	42.02	-7.74	859.73	40.59	7.74
861.31	29.75	-6.40	861.15	29.77	-6.72	861.94	35.58	0.34	860.99	43.44	-7.06	862.73	40.64	7.06
864.31	29.81	-7.52	864.15	30.42	-7.25	864.94	36.24	-0.19	863.99	44.87	-6.81	865.73	41.58	6.81
867.34	29.66	-5.66	867.17	30.33	-5.33	867.97	35.11	0.69	867.02	41.79	-7.88	868.76	40.64	7.88
870.31	29.75	-6.59	870.15	30.17	-6.51	870.94	35.69	0.25	869.99	44.24	-6.45	871.73	40.23	6.45
873.31	30.04	-5.96	873.15	30.24	-6.10	873.94	36.02	0.92	872.99	43.61	-6.74	874.73	40.18	6.74
876.31	29.28	-6.49	876.15	31.08	-5.03	876.95	36.33	1.47	875.99	41.90	-8.22	877.74	41.42	8.22
879.31	29.05	-7.21	879.15	30.95	-5.65	879.94	35.88	0.52	878.99	44.13	-6.48	880.74	40.18	6.48
882.34	30.10	-5.46	882.17	30.24	-5.66	882.97	36.30	1.65	882.02	42.98	-6.93	883.76	39.92	6.93
885.31	30.10	-7.16	885.15	32.08	-5.52	885.94	37.44	1.08	884.99	45.56	-6.05	886.73	40.75	6.05
888.31	30.69	-5.99	888.15	30.24	-6.78	888.94	36.96	1.19	887.99	44.24	-6.79	889.73	40.90	6.79
891.31	29.93	-6.27	891.15	30.17	-6.37	891.94	37.66	2.36	890.99	42.87	-7.68	892.73	41.32	7.68
894.31	29.78	-7.59	894.15	30.89	-6.82	894.94	36.49	0.03	893.99	45.10	-6.62	895.73	41.42	6.62
897.34	29.72	-5.51	897.17	31.89	-3.68	897.97	36.63	2.30	897.02	41.45	-8.13	898.76	40.80	8.13
900.31	31.69	-3.76	900.15	30.14	-5.65	900.94	37.38	2.83	899.99	41.00	-8.80	901.73	41.69	8.80
903.31	31.13	-6.70	903.15	30.98	-7.19	903.94	36.58	-0.35	902.99	46.08	-6.10	904.73	41.37	6.10
906.31	29.63	-6.04	906.15	31.20	-4.81	906.94	37.05	2.28	905.99	42.75	-7.27	907.73	40.38	7.27
909.31	30.98	-5.87	909.15	31.17	-6.02	909.94	37.19	1.25	908.99	43.90	-7.30	910.73	41.58	7.30
912.33	29.87	-7.50	912.17	31.61	-6.10	912.97	36.69	0.23	912.01	44.47	-7.25	913.76	42.05	7.25
915.31	30.37	-6.14	915.15	30.67	-6.18	915.94	36.11	0.51	914.99	43.90	-6.96	916.73	40.90	6.96
918.31	30.60	-5.15	918.15	30.77	-5.32	918.94	38.55	3.71	917.99	44.24	-5.86	919.74	39.04	5.86
921.31	31.60	-3.60	921.15	30.98	-4.56	921.94	37.74	3.44	920.99	43.21	-6.34	922.74	38.98	6.34
924.31	29.84	-6.90	924.15	30.33	-6.75	924.95	38.24	2.40	923.99	44.58	-6.51	925.74	40.69	6.51
927.33	30.60	-5.46	927.17	31.33	-5.07	927.97	37.35	2.20	927.01	43.10	-7.31	928.76	40.80	7.31
930.31	32.37	-3.58	930.15	31.45	-4.84	930.95	37.85	2.81	929.99	43.04	-7.26	931.74	40.64	7.26
933.31	31.99	-5.86	933.15	30.55	-7.64	933.94	37.49	0.55	932.99	45.27	-6.93	934.74	42.21	6.93
936.31	29.75	-8.32	936.15	31.39	-7.02	936.94	37.83	0.66	935.99	45.51	-6.91	937.73	42.42	6.91
939.31	31.37	-4.30	939.15	31.99	-4.02	939.94	37.71	2.95	938.99	42.58	-7.44	940.73	40.54	7.44
942.34	30.51	-4.95	942.17	31.96	-3.84	942.97	38.19	3.64	942.02	41.90	-7.91	943.75	40.80	7.91
945.31	31.22	-5.91	945.15	32.30	-5.17	945.94	37.52	1.30	944.99	44.30	-7.18	946.73	41.74	7.18
948.31	30.72	-6.90	948.15	32.33	-5.63	948.94	36.99	0.28	947.99	45.91	-6.06	949.74	41.11	6.06
951.31	30.48	-5.60	951.15	31.64	-4.78	951.94	37.91	2.73	950.99	42.58	-7.85	952.73	41.37	7.85
954.31	30.72	-5.32	954.15	31.86	-4.52	954.94	37.16	2.03	953.99	42.75	-7.64	955.74	41.11	7.64
957.34	31.19	-7.21	957.17	30.73	-8.01	957.97	38.50	1.00	957.02	45.33	-7.42	958.76	43.26	7.42
960.31	29.81	-6.36	960.15	31.96	-4.55	960.94	36.85	1.59	959.99	43.32	-7.20	961.74	40.80	7.20
963.31	30.90	-6.33	963.15	32.84	-4.73	963.94	38.05	1.72	962.99	44.41	-7.17	964.73	41.84	7.17
966.31	31.19	-5.02	966.15	31.74	-4.81	966.94	38.44	3.14	965.99	42.98	-7.58	967.73	41.22	7.58
969.31	31.28	-5.71	969.15	31.67	-5.66	969.94	37.66	1.58	968.99	43.55	-7.79	970.73	42.21	7.79
972.33	31.16	-5.06	972.17	30.77	-5.79	972.97	37.55	2.23	972.01	42.81	-7.76	973.76	41.42	7.76
975.31	32.76	-3.69	975.15	32.08	-4.71	975.94	36.77	1.23	974.99	44.76	-6.04	976.74	39.92	6.04
978.31	31.60	-5.38	978.15	32.21	-5.11	978.94	37.99	1.92	977.99	43.27	-8.06	979.73	42.47	8.06
981.31	32.61	-4.12	981.15	31.83	-5.24	981.94	38.50	2.67	980.99	43.72	-7.36	982.73	41.53	7.36
984.31	30.92	-6.18	984.15	32.14	-5.30	984.94	39.53	3.34	983.99	44.76	-6.69	985.73	41.22	6.69
987.33	31.72	-5.05	987.17	31.80	-5.31	987.97	38.77	2.90	987.01	44.01	-7.11	988.76	41.32	7.11
990.31	31.69	-3.41	990.15	32.27	-3.17	990.94	39.25	5.05	989.99	40.83	-8.62	991.73	41.16	8.62
993.31	31.16	-7.50	993.15	33.28	-5.72	993.94	38.66	0.90	992.99	44.53	-8.48	994.73	44.58	8.48
996.31	30.87	-6.11	996.15	33.31	-4.01	996.94	37.80	1.73	995.99	43.27	-8.06	997.73	42.47	8.06
999.31	32.49	-5.41	999.15	32.58	-5.66	999.94	39.03	2.03	998.99	46.95	-5.30	1000.73	40.64	5.30
1002.34	31.40	-5.62	1002.17	31.92	-5.44	1002.97	38.83	2.71	1002.02	44.30	-7.07	1003.76	41.53	7.07
1005.31	32.11	-6.27	1005.15	31.99	-6.73	1005.94	37.88	0.40	1004.99	44.87	-7.86	1006.73	43.68	7.86
1008.31	31.99	-5.27	1008.15	32.93	-4.67	1008.94	38.86	2.51	1007.99	43.72	-7.89	1009.73	42.58	7.89
1011.31	32.19	-6.11	1011.15	31.89	-6.75	1011.94	38.22	0.82	1010.99	45.45	-7.20	1012.73	42.94	7.20
1014.31	31.96	-5.68	1014.15	31.52	-6.46	1014.94	38.52	1.78	1013.99	44.18	-7.81	1015.73	42.89	7.81
1017.34	30.48	-6.46	1017.17	32.71	-4.57	1017.97	38.41	2.37	1017.02	43.04	-8.25	1018.76	42.63	8.25
1020.31	32.70	-3.72	1020.15	32.84	-3.92	1020.94	38.38	2.86	1019.99	43.10	-7.67	1021.73	41.53	7.67
1023.31	32.16	-4.95	1023.15	32.65	-4.80	1023.94	37.85	1.64	1022.99	44.01	-7.45	1024.73	42.00	7.45
1026.31	31.19	-6.95	1026.15	32.08	-6.40	1026.94	38.24	1.01	1025.99	44.70	-7.79	1027.73	43.36	7.79
1029.31	32.25	-5.39	1029.15	31.77	-6.21	1029.94	39.36	2.62	1028.99	44.81	-7.18	1030.73	42.26	7.18
1032.33	31.84	-5.67	1032.17	33.63	-4.22	1032.97	39.42	2.82	1032.01	46.26	-5.60	1033.76	40.54	5.60
1035.31	31.34	-6.85	1035.15	32.27	-6.26	1035.94	40.38	3.09	1034.99	45.91	-6.63	1036.74	42.26	6.63
1038.31	32.70	-4.19	1038.15	33.15	-4.08	1038.94	38.80	2.81	1037.99	44.35	-6.89	1039.73	41.22	6.89
1041.31	31.72	-5.56	1041.15	31.70	-5.92	1041.94	39.31	2.93	1040.99	44.30	-7.33	1042.73	42.05	7.33
1044.31	32.97	-5.38	1044.15	32.14	-6.55	1044.94	38.16	0.71	1043.99	47.07	-5.63	1045.73	41.42	5.63
1047.33	32.52	-5.06	1047.17	33.40	-4.52	1047.97	38.69	2.01	1047.01	45.16	-6.77	1048.76	41.79	6.77
1050.31	33.20	-4.67	1050.15	33.12	-5.09	1050.94	38.38	1.41	1049.99	45.27	-6.95	1051.74	42.26	6.95
1053.31	32.49	-5.76	1053.15	33.15	-5.44	1053.94	38.89	1.54	1052.99	44.93	-7.67	1054.73	43.36	7.67
1056.31	32.43	-6.20	1056.15	33.63	-5.34	1056.94	39.84	2.12	1055.99	44.99	-7.99	1057.73	44.05	7.99
1059.31	31.84	-5.92	1059.15	32.11	-5.99	1059.94	38.91	2.05	1058.99	43.95	-8.16	1060.73	43.36	8.16
1062.34	31.72	-6.27	1062.17	33.31	-5.02	1062.97	38.36	1.27	1062.02	44.41	-7.93	1063.76	43.36	7.93
1065.31	31.75	-7.37	1065.15	32.68	-6.78	1065.94	39.81	1.59	1064.99	44.87	-8.60	1066.73	45.16	8.60
1068.31	32.58	-5.57	1068.15	32.90	-5.59	1068.94	39.14	1.90	1067.99	44.93	-7.57	1069.73	43.15	7.57
1071.31	32.97	-5.93	1071.15	32.21	-7.03	1071.94	39.90	1.91	1070.99	45.79	-7.46	1072.74	43.79	7.46
1074.31	32.67	-5.03	1074.15	33.06	-4.98	1074.94	39.59	2.79	1073.99	44.93	-7.12	1075.73	42.26	7.12
1077.33	31.99	-4.77	1077.17	33.03	-4.07	1077.97	39.81	3.96	1077.01	44.87	-6.24	1078.76	40.43	6.24
1080.31	32.67	-5.12	1080.15	33.03	-5.10	1080.94	39.25	2.36	1079.99	44.64	-7.50	1081.73	42.73	7.50
1083.31	31.63	-6.55	1083.15	33.97	-4.55	1083.94	38.89	1.62	1082.99	45.56	-6.97	1084.73	42.58	6.97
1086.31	33.23	-5.29	1086.15	33.50	-5.36	1086.94	39.98	2.36	1085.99	43.72	-9.15	1087.73	45.11	9.15
1089.31	34.10	-3.79	1089.15	33.91	-4.32	1089.94	38.55	1.57	1088.99	44.35	-7.89	1090.73	43.21	7.89
1092.34	32.11	-7.90	1092.17	32.52	-7.83	1092.97	38.52	-0.59	1092.02	47.07	-7.29	1093.76	44.74	7.29
1095.31	32.31	-6.02	1095.15	32.96	-5.71	1095.94	39.17	1.74	1094.99	44.35	-8.33	1096.73	44.10	8.33
1098.31	32.76	-6.45	1098.15	33.69	-5.86	1098.94	39.76	1.45	1097.99	45.74	-7.82	1099.73	44.47	7.82
1101.31	33.08	-6.10	1101.15	33.78	-5.74	1101.94	38.86	0.59	1100.99	47.30	-6.23	1102.73	42.84	6.23
1104.31	33.41	-5.55	1104.15	32.62	-6.68	1104.94	39.95	1.90	1103.99	45.39	-7.92	1105.73	44.31	7.92
1107.34	33.00	-5.91	1107.17	34.51	-4.74	1107.97	39.00	0.99	1107.02	46.14	-7.12	1108.76	43.47	7.12
1110.31	32.11	-6.64	1110.15	33.21	-5.88	1110.94	40.49	2.64	1109.99	44.07	-9.03	1111.73	45.22	9.03
1113.31	32.70	-5.56	1113.15	34.01	-4.59	1113.94	41.28	3.93	1112.99	45.51	-7.10	1114.73	42.79	7.10
1116.31	32.11	-7.73	1116.15	33.18	-7.00	1116.95	41.36	2.42	1115.99	47.53	-6.66	1117.74	43.94	6.66
1119.31	34.31	-5.56	1119.15	32.08	-8.13	1119.94	39.36	0.39	1118.99	46.37	-7.85	1120.73	45.16	7.85
1122.33	32.67	-5.79	1122.17	32.18	-6.62	1122.97	40.12	2.56	1122.01	45.56	-7.25	1123.76	43.15	7.25
1125.31	33.83	-4.11	1125.15	32.80	-5.48	1125.94	40.52	3.49	1124.99	44.93	-7.36	1126.73	42.73	7.36
1128.31	33.50	-5.81	1128.15	33.47	-6.18	1128.94	40.32	1.91	1127.99	44.93	-8.73	1129.73	45.48	8.73
1131.31	34.61	-3.86	1131.15	31.80	-7.01	1131.94	40.66	3.10	1130.99	44.99	-7.83	1132.73	43.73	7.83
1134.31	32.43	-6.30	1134.15	32.71	-6.36	1134.94	39.56	1.74	1133.99	44.13	-8.95	1135.73	45.11	8.95
1137.33	33.11	-6.03	1137.17	32.96	-6.52	1137.97	39.03	0.79	1137.01	44.53	-8.96	1138.76	45.54	8.96
1140.31	32.28	-6.67	1140.15	31.74	-7.55	1140.94	39.25	1.20	1139.99	45.22	-8.08	1141.73	44.47	8.08
1143.31	32.61	-5.25	1143.15	33.47	-4.73	1143.94	39.42	2.46	1142.99	43.72	-8.49	1144.73	43.79	8.49
1146.31	32.67	-6.07	1146.15	34.42	-4.66	1146.94	39.90	2.07	1145.99	45.79	-7.30	1147.74	43.47	7.30
1149.31	33.32	-5.85	1149.15	33.44	-6.07	1149.94	40.46	2.20	1148.99	46.49	-7.03	1150.74	43.63	7.03
1152.34	32.49	-6.86	1152.17	34.83	-4.86	1152.97	40.69	2.25	1152.02	46.43	-7.27	1153.76	44.05	7.27
1155.31	33.11	-6.33	1155.15	34.26	-5.52	1155.94	39.17	0.64	1154.99	44.81	-8.98	1156.73	45.85	8.98
1158.31	33.11	-5.77	1158.15	32.96	-6.26	1158.94	38.58	0.60	1157.99	44.01	-9.22	1159.73	45.54	9.22
1161.31	32.79	-6.41	1161.15	34.01	-5.53	1161.94	39.70	1.41	1160.99	44.70	-8.85	1162.73	45.48	8.85
1164.31	32.88	-8.26	1164.15	34.96	-6.52	1164.94	40.52	0.29	1163.99	48.47	-7.02	1165.74	45.59	7.02
1167.33	33.38	-5.34	1167.17	33.97	-5.09	1167.97	40.40	2.59	1167.01	43.90	-9.17	1168.76	45.32	9.17
1170.31	34.22	-5.61	1170.15	33.94	-6.23	1170.94	40.57	1.65	1169.99	45.85	-8.33	1171.73	45.59	8.33
1173.31	34.58	-4.18	1173.15	34.20	-4.90	1173.94	41.14	3.28	1172.99	44.41	-8.70	1174.73	44.90	8.70
1176.31	33.98	-6.07	1176.15	33.50	-6.89	1176.94	39.87	0.73	1175.99	46.72	-7.68	1177.73	45.16	7.68
1179.31	34.58	-5.25	1179.15	33.56	-6.61	1179.94	41.05	2.13	1178.99	47.13	-7.05	1180.73	44.31	7.05
1182.33	33.38	-4.74	1182.17	34.51	-3.95	1182.97	40.01	2.80	1182.01	44.18	-8.29	1183.76	43.84	8.29
1185.31	34.01	-5.92	1185.15	33.78	-6.49	1185.94	39.78	0.75	1184.99	45.85	-8.43	1186.73	45.80	8.43
1188.31	33.62	-4.48	1188.15	35.34	-3.10	1188.94	39.67	2.48	1187.99	45.51	-6.94	1189.73	42.47	6.94
1191.31	34.25	-6.43	1191.15	34.42	-6.60	1191.94	40.01	0.23	1190.99	47.77	-7.26	1192.73	45.38	7.26
1194.31	33.98	-5.84	1194.15	34.42	-5.74	1194.94	41.31	2.40	1193.99	46.20	-7.97	1195.73	45.22	7.97
1197.33	34.01	-5.78	1197.17	34.23	-5.90	1197.97	40.83	1.95	1197.01	46.14	-8.00	1198.76	45.22	8.00
1200.31	33.05	-7.35	1200.15	34.67	-6.07	1200.94	41.59	2.09	1199.99	44.70	-10.05	1201.73	47.89	10.05
1203.31	33.05	-6.79	1203.15	32.68	-7.50	1203.94	40.21	1.28	1202.99	45.45	-8.74	1204.73	46.01	8.74
1206.31	33.89	-5.95	1206.15	33.75	-6.43	1206.94	40.52	1.59	1205.99	46.08	-8.11	1207.73	45.38	8.11
1209.31	34.13	-4.52	1209.15	34.48	-4.51	1209.94	42.07	4.33	1208.99	44.87	-8.13	1210.73	44.21	8.13
1212.34	32.97	-6.86	1212.17	35.28	-4.89	1212.97	40.46	1.54	1212.02	47.07	-7.11	1213.76	44.37	7.11
1215.31	33.53	-5.30	1215.15	33.25	-5.92	1215.94	40.74	2.81	1214.99	45.51	-7.67	1216.73	43.94	7.67
1218.31	34.34	-5.23	1218.15	32.90	-7.01	1218.94	40.77	2.11	1217.99	46.55	-7.37	1219.73	44.37	7.37
1221.31	34.58	-5.40	1221.15	35.25	-5.07	1221.94	41.51	2.44	1220.99	44.87	-9.46	1222.73	46.87	9.46
1224.31	32.70	-6.29	1224.15	34.93	-4.40	1224.94	40.54	2.45	1223.99	44.87	-8.47	1225.73	44.90	8.47
1227.34	33.20	-7.08	1227.17	33.63	-6.99	1227.97	40.43	1.05	1227.02	47.24	-7.39	1228.76	45.11	7.39
1230.31	33.83	-5.13	1230.15	33.75	-5.55	1230.94	41.48	3.42	1229.99	44.76	-8.55	1231.73	44.95	8.55
1233.31	33.65	-4.43	1233.15	34.61	-3.81	1233.94	40.77	3.59	1232.99	44.53	-7.90	1234.73	43.42	7.90
1236.31	35.84	-4.24	1236.15	34.74	-5.68	1236.94	41.22	2.04	1235.99	46.95	-7.48	1237.73	45.00	7.48
1239.30	35.36	-3.43	1239.14	34.29	-4.84	1239.94	41.08	3.20	1238.99	45.68	-7.46	1240.73	43.68	7.46
1242.33	34.10	-5.46	1242.17	35.18	-4.72	1242.96	40.97	2.31	1242.01	45.85	-8.06	1243.76	45.06	8.06
1245.30	33.38	-6.97	1245.14	33.75	-6.94	1245.94	41.25	1.81	1244.99	46.31	-8.39	1246.73	46.17	8.39
1248.30	33.71	-4.87	1248.14	33.59	-5.33	1248.94	41.05	3.37	1247.99	45.85	-7.08	1249.73	43.10	7.08
