# Supplementary material for: Noise-precision tradeoff in predicting combinations of mutations and drugs
Source: PLoS Comput Biol. 2019 May 22;15(5):e1006956. doi: 10.1371/journal.pcbi.1006956 (PMC6548401; doi:10.1371/journal.pcbi.1006956)
Supplement: S1 Data — A zip file containing all datasets used in this paper. (ZIP) [file pcbi.1006956.s002.zip › calcium/calcium_double_RAW264.7/2MA_500_uM_LPS_100_ngperml_RW_ECC040309C.txt]

Tab-delimted data for ligand pair 2-Methyl-thio-ATP / Lipopolysaccharide
Celltype = RAW 264.7
ExperimentID = ECC040309C
t in seconds, Ca++ concentrations in nM
Adj Ca++ is the change in Ca++ concentration due to ligand

ECC040309C05	2MA 500 uM	LPS 100 ng/ml	sim
ECC040309C02	2MA 500 uM	HBSS-BSA n/a 	lig1_only
ECC040309C07	2MA 500 uM	HBSS-BSA n/a 	lig1_only
ECC040309C01	HBSS-BSA n/a 	HBSS-BSA n/a 	con
ECC040309C12	HBSS-BSA n/a 	HBSS-BSA n/a 	con

t(ECC040309C05)	Ca++(ECC040309C05)	Adj Ca++(ECC040309C05)	t(ECC040309C02)	Ca++(ECC040309C02)	Adj Ca++(ECC040309C02)	t(ECC040309C07)	Ca++(ECC040309C07)	Adj Ca++(ECC040309C07)	t(ECC040309C01)	Ca++(ECC040309C01)	Adj Ca++(ECC040309C01)	t(ECC040309C12)	Ca++(ECC040309C12)	Adj Ca++(ECC040309C12)
-182.38	21.37	-0.19	-182.85	14.54	0.88	-182.06	10.11	-0.91	-183.00	33.44	1.33	-181.28	16.21	-1.33
-179.44	20.62	-1.85	-179.91	13.90	-0.67	-179.13	10.24	-1.70	-180.07	33.99	0.96	-178.34	17.49	-0.96
-176.44	19.98	-1.46	-176.91	13.29	-0.25	-176.13	10.46	-0.44	-177.07	32.21	0.22	-175.34	17.20	-0.22
-173.44	19.72	-0.55	-173.91	12.97	0.60	-173.13	9.43	-0.31	-174.07	32.50	1.67	-172.33	14.58	-1.67
-170.44	20.98	-0.60	-170.91	12.43	-1.25	-170.13	10.14	-0.90	-171.07	32.89	0.76	-169.34	16.80	-0.76
-167.44	19.81	-0.87	-167.91	12.03	-0.75	-167.13	9.74	-0.41	-168.07	31.47	0.23	-166.34	16.43	-0.23
-164.44	19.96	-0.83	-164.91	12.95	0.06	-164.13	10.47	0.21	-165.07	31.18	-0.17	-163.35	16.94	0.17
-161.44	20.01	-0.42	-161.91	12.79	0.26	-161.13	9.64	-0.25	-162.07	31.76	0.78	-160.34	15.63	-0.78
-158.44	20.93	-0.11	-158.91	12.97	-0.17	-158.13	10.16	-0.34	-159.07	32.18	0.59	-157.33	16.43	-0.59
-155.44	20.18	-1.27	-155.91	12.52	-1.03	-155.13	9.66	-1.25	-156.07	32.27	0.27	-154.34	17.16	-0.27
-152.44	20.30	-0.87	-152.91	12.82	-0.45	-152.13	10.01	-0.62	-153.07	31.41	-0.31	-151.34	17.46	0.31
-149.44	20.57	0.53	-149.91	11.31	-0.83	-149.13	9.62	0.12	-150.07	30.54	-0.05	-148.34	16.07	0.05
-146.44	20.30	-0.07	-146.91	12.88	0.41	-146.13	10.47	0.64	-147.07	30.73	-0.19	-145.34	16.54	0.19
-143.44	20.32	-1.20	-143.91	13.16	-0.46	-143.13	9.39	-1.60	-144.07	31.50	-0.58	-142.33	18.08	0.58
-140.44	19.72	-0.81	-140.91	13.20	0.57	-140.13	9.62	-0.37	-141.07	30.54	-0.54	-139.35	17.05	0.54
-137.44	18.77	-2.04	-137.91	12.18	-0.73	-137.13	10.09	-0.18	-138.07	30.77	-0.59	-136.34	17.38	0.59
-134.44	20.13	0.13	-134.91	12.50	0.40	-134.13	10.34	0.88	-135.07	30.03	-0.52	-133.34	16.50	0.52
-131.44	19.09	-0.67	-131.91	13.13	1.27	-131.13	10.26	1.03	-132.07	30.25	-0.07	-130.34	15.81	0.07
-128.44	19.62	0.24	-128.91	12.75	1.27	-128.13	10.22	1.37	-129.07	30.32	0.38	-127.33	14.98	-0.38
-125.44	20.15	0.45	-125.91	12.21	0.41	-125.13	10.16	0.99	-126.07	30.67	0.41	-124.34	15.27	-0.41
-122.44	20.35	0.46	-122.91	12.14	0.15	-122.13	10.26	0.91	-123.07	30.06	-0.38	-121.34	16.25	0.38
-119.44	21.18	0.04	-119.91	12.64	-0.60	-119.13	10.42	-0.19	-120.07	31.95	0.25	-118.34	16.87	-0.25
-116.44	20.45	0.86	-116.91	12.30	0.61	-116.13	11.12	2.06	-117.07	29.62	-0.53	-115.34	16.10	0.53
-113.44	20.37	0.39	-113.91	13.00	0.92	-113.13	9.79	0.35	-114.07	29.33	-1.20	-112.33	17.16	1.20
-110.44	20.27	0.60	-110.91	13.00	1.23	-110.13	10.38	1.25	-111.07	29.04	-1.18	-109.34	16.83	1.18
-107.44	19.77	-1.37	-107.91	12.68	-0.56	-107.13	10.83	0.23	-108.07	30.25	-1.44	-106.34	18.56	1.44
-104.44	20.40	0.46	-104.91	12.97	0.93	-104.13	9.81	0.40	-105.07	30.25	-0.25	-103.34	16.17	0.25
-101.44	21.59	1.23	-101.91	11.94	-0.52	-101.13	9.93	0.10	-102.07	30.57	-0.35	-100.34	16.69	0.35
-98.44	19.47	-0.26	-98.91	12.03	0.20	-98.13	10.34	1.14	-99.07	29.39	-0.90	-97.33	16.61	0.90
-95.44	19.84	0.26	-95.91	13.31	1.63	-95.13	10.36	1.31	-96.07	29.71	-0.43	-94.34	15.99	0.43
-92.44	20.30	0.42	-92.91	12.97	0.99	-92.13	9.60	0.26	-93.07	29.49	-0.94	-91.34	16.80	0.94
-89.44	21.15	1.05	-89.91	12.79	0.59	-89.13	9.72	0.15	-90.07	30.67	0.01	-88.35	16.07	-0.01
-86.44	20.27	-0.74	-86.91	12.88	-0.23	-86.13	10.69	0.21	-87.07	31.25	-0.32	-85.34	17.31	0.32
-83.44	20.18	-0.56	-83.91	12.75	-0.09	-83.13	10.14	-0.06	-84.07	31.21	-0.08	-82.33	16.80	0.08
-80.44	20.49	-0.63	-80.91	12.77	-0.45	-80.13	10.26	-0.32	-81.07	31.53	-0.14	-79.35	17.24	0.14
-77.44	20.03	-0.95	-77.91	13.04	-0.04	-77.13	10.18	-0.27	-78.07	31.37	-0.17	-76.34	17.13	0.17
-74.44	20.23	0.03	-74.91	14.24	1.94	-74.13	10.09	0.43	-75.07	31.05	0.30	-73.34	15.88	-0.30
-71.44	20.03	-0.69	-71.91	12.55	-0.27	-71.13	10.53	0.35	-72.07	30.22	-1.05	-70.35	17.75	1.05
-68.44	21.37	1.42	-68.91	13.06	1.01	-68.13	10.49	1.08	-69.07	31.02	0.52	-67.33	15.41	-0.52
-65.44	20.96	-0.31	-65.91	12.46	-0.91	-65.13	10.30	-0.43	-66.07	31.21	-0.61	-64.34	17.86	0.61
-62.44	20.98	-0.05	-62.91	13.74	0.61	-62.13	10.96	0.46	-63.07	31.18	-0.41	-61.34	17.42	0.41
-59.44	21.03	0.39	-59.91	12.68	-0.06	-59.13	10.46	0.35	-60.07	31.50	0.30	-58.34	16.32	-0.30
-56.44	21.10	-0.21	-56.91	13.54	0.13	-56.13	10.71	-0.06	-57.07	31.99	0.13	-55.35	17.16	-0.13
-53.44	21.66	0.77	-53.91	13.97	0.98	-53.13	9.99	-0.36	-54.07	31.99	0.55	-52.33	16.32	-0.55
-50.44	21.81	0.73	-50.91	12.48	-0.70	-50.13	10.51	-0.03	-51.07	31.34	-0.29	-49.34	17.35	0.29
-47.44	20.57	-0.08	-47.91	13.77	1.02	-47.13	10.81	0.70	-48.07	31.47	0.27	-46.34	16.36	-0.27
-44.44	21.40	-0.40	-44.91	13.31	-0.59	-44.13	10.71	-0.56	-45.07	32.50	0.14	-43.34	17.64	-0.14
-41.44	21.35	-0.07	-41.91	12.97	-0.55	-41.13	10.65	-0.23	-42.07	31.44	-0.53	-40.34	17.93	0.53
-38.44	20.49	-1.59	-38.91	13.61	-0.57	-38.13	11.06	-0.48	-39.07	32.79	0.16	-37.33	17.90	-0.16
-35.44	21.01	0.14	-35.91	13.02	0.05	-35.13	10.77	0.43	-36.07	31.34	-0.09	-34.34	16.94	0.09
-32.44	20.96	-0.78	-32.91	13.90	0.06	-32.13	10.86	-0.35	-33.07	32.05	-0.25	-31.34	17.97	0.25
-29.44	22.55	1.49	-29.91	13.27	0.11	-29.13	11.04	0.52	-30.07	31.63	0.02	-28.34	17.02	-0.02
-26.44	21.81	0.48	-26.91	13.77	0.34	-26.13	11.39	0.59	-27.07	32.15	0.26	-25.34	17.05	-0.26
-23.44	21.98	0.31	-23.91	13.43	-0.34	-23.13	10.40	-0.73	-24.07	32.05	-0.17	-22.33	17.82	0.17
-20.44	21.44	0.45	-20.91	13.79	0.70	-20.13	11.43	0.97	-21.07	31.28	-0.27	-19.34	17.24	0.27
-17.44	22.01	-0.09	-17.91	13.40	-0.80	-17.13	10.38	-1.18	-18.07	33.86	1.21	-16.34	16.87	-1.21
-14.45	20.64	-0.08	-14.92	13.68	0.86	-14.13	11.18	0.99	-15.07	31.37	0.09	-13.35	16.61	-0.09
-11.45	21.76	-0.17	-11.92	13.52	-0.51	-11.13	11.14	-0.25	-12.07	31.79	-0.69	-10.35	18.60	0.69
-8.45	21.59	-1.07	-8.92	14.06	-0.70	-8.13	11.35	-0.78	-9.07	33.08	-0.14	-7.33	18.78	0.14
-5.45	22.89	1.38	-5.92	14.49	0.88	-5.13	11.24	0.26	-6.07	31.99	-0.08	-4.35	17.57	0.08
4.63	59.41	34.32	4.15	36.29	19.10	4.94	50.08	35.53	4.00	34.58	-1.06	5.73	22.13	1.06
7.56	92.33	66.06	7.09	75.63	57.26	7.87	73.86	58.13	6.93	37.43	0.61	8.66	21.64	-0.61
10.56	59.84	33.80	10.09	48.46	30.32	10.88	42.38	26.87	9.93	35.36	-1.24	11.66	23.26	1.24
13.56	43.81	17.13	13.09	32.03	13.25	13.88	28.75	12.60	12.93	37.66	0.42	14.67	22.24	-0.42
16.56	42.78	15.71	16.09	29.86	10.69	16.88	27.03	10.49	15.93	37.83	0.20	17.66	22.85	-0.20
19.56	42.46	16.75	19.09	30.45	12.64	19.88	27.77	12.59	18.93	35.98	-0.29	20.66	21.98	0.29
22.56	43.49	18.05	22.09	30.06	12.52	22.87	28.62	13.72	21.93	35.69	-0.30	23.66	21.72	0.30
25.56	43.68	17.75	25.09	30.67	12.64	25.88	27.66	12.27	24.93	35.69	-0.79	26.66	22.70	0.79
28.56	45.12	19.55	28.09	31.21	13.54	28.88	28.68	13.65	27.93	36.51	0.39	29.66	21.16	-0.39
31.56	45.04	18.58	31.09	30.50	11.94	31.88	28.62	12.69	30.93	35.75	-1.27	32.66	23.71	1.27
34.57	44.00	16.96	34.09	31.83	12.69	34.88	26.94	10.43	33.93	37.43	-0.17	35.67	23.19	0.17
37.56	43.00	17.17	37.09	30.99	13.06	37.87	28.17	12.87	36.93	36.71	0.32	38.66	21.49	-0.32
40.56	43.76	18.57	40.09	30.06	12.77	40.87	27.52	12.86	39.93	36.02	0.27	41.66	20.90	-0.27
43.56	43.27	17.65	43.09	30.43	12.71	43.88	27.83	12.74	42.93	35.20	-0.98	44.67	22.58	0.98
46.56	42.62	16.70	46.09	29.71	11.69	46.87	28.15	12.77	45.93	37.40	0.93	47.66	20.97	-0.93
49.57	42.62	16.88	49.09	30.16	12.32	49.88	27.26	12.05	48.93	36.64	0.34	50.67	21.38	-0.34
52.56	43.46	17.95	52.09	30.33	12.72	52.88	28.05	13.08	51.93	37.10	1.04	53.67	20.45	-1.04
55.56	42.65	18.14	55.09	29.79	13.18	55.88	26.46	12.49	54.93	35.03	-0.03	56.66	20.52	0.03
58.57	42.67	16.92	58.09	29.64	11.79	58.88	26.99	11.77	57.93	35.95	-0.36	59.67	22.09	0.36
61.56	40.98	14.22	61.09	29.69	10.83	61.88	27.81	11.58	60.93	37.63	0.31	62.66	22.43	-0.31
64.56	41.87	15.54	64.09	29.64	11.21	64.88	26.46	10.66	63.93	37.56	0.67	65.67	21.64	-0.67
67.57	42.40	16.23	67.09	29.39	11.12	67.88	26.33	10.69	66.93	36.67	-0.06	68.67	22.21	0.06
70.56	41.89	16.32	70.09	29.13	11.46	70.88	27.22	12.18	69.93	35.92	-0.21	71.67	21.76	0.21
73.56	41.49	15.76	73.09	29.62	11.79	73.88	27.20	12.00	72.93	36.84	0.55	74.67	21.16	-0.55
76.56	41.52	14.74	76.09	29.00	10.12	76.88	26.65	10.41	75.93	37.17	-0.16	77.67	22.92	0.16
79.56	40.87	13.81	79.09	29.15	9.99	79.88	26.59	10.06	78.93	38.19	0.57	80.67	22.47	-0.57
82.56	40.90	15.31	82.09	29.37	11.68	82.88	26.73	11.67	81.93	37.20	1.05	83.67	20.52	-1.05
85.56	39.99	14.15	85.09	27.93	9.99	85.88	26.54	11.23	84.93	36.84	0.44	86.67	21.38	-0.44
88.57	41.70	15.51	88.09	29.03	10.74	88.88	25.85	10.20	87.93	37.86	1.12	89.67	21.05	-1.12
91.57	40.36	12.91	91.09	29.98	10.43	91.88	26.63	9.72	90.93	39.19	1.19	92.67	22.24	-1.19
94.57	41.43	14.12	94.09	27.76	8.35	94.88	26.59	9.82	93.93	37.96	0.10	95.67	23.19	-0.10
97.56	40.52	13.77	97.09	27.88	9.03	97.88	25.35	9.13	96.93	37.23	-0.08	98.67	22.81	0.08
100.56	40.28	13.14	100.09	28.10	8.86	100.88	26.10	9.49	99.93	37.56	-0.14	101.67	23.26	0.14
103.56	40.04	13.42	103.09	28.17	9.45	103.88	24.61	8.52	102.93	37.76	0.58	104.67	22.02	-0.58
106.56	40.74	13.38	106.09	28.78	9.32	106.88	25.05	8.23	105.93	37.99	0.08	107.67	23.26	-0.08
109.56	39.19	11.83	109.09	26.82	7.36	109.87	23.91	7.08	108.93	38.79	0.87	110.67	22.47	-0.87
112.57	39.94	12.57	112.09	27.86	8.39	112.88	25.89	9.05	111.93	37.79	-0.14	113.67	23.49	0.14
115.57	38.15	10.63	115.09	27.42	7.80	115.89	24.99	8.00	114.93	39.19	1.11	116.68	22.39	-1.11
118.56	39.72	12.57	118.09	27.23	7.98	118.88	25.01	8.40	117.93	37.46	-0.24	119.67	23.37	0.24
121.56	38.13	10.32	121.09	27.66	7.75	121.88	24.95	7.68	120.93	39.79	1.43	122.67	22.36	-1.43
124.56	37.63	10.48	124.09	26.98	7.73	124.88	24.11	7.49	123.93	36.90	-0.81	125.67	23.94	0.81
127.56	38.74	10.84	127.09	27.20	7.20	127.88	24.36	6.99	126.93	39.12	0.66	128.67	23.22	-0.66
130.56	39.19	11.27	130.09	27.52	7.50	130.88	24.59	7.20	129.93	38.89	0.41	131.67	23.49	-0.41
133.56	38.87	11.11	133.09	26.82	6.96	133.88	24.34	7.11	132.93	38.42	0.10	134.67	23.64	-0.10
136.57	39.51	11.58	136.09	26.50	6.47	136.88	24.74	7.34	135.93	38.46	-0.03	137.67	23.94	0.03
139.56	38.21	10.79	139.09	27.23	7.71	139.88	23.18	6.30	138.93	37.96	-0.01	140.67	23.41	0.01
142.56	37.60	10.54	142.09	26.38	7.22	142.88	23.93	7.40	141.93	38.42	0.80	143.67	22.24	-0.80
145.56	37.63	10.40	145.09	26.04	6.71	145.88	24.53	7.83	144.93	38.49	0.70	146.68	22.51	-0.70
148.56	37.44	8.90	148.09	26.89	6.25	148.88	23.53	5.53	147.93	40.12	1.03	149.67	23.49	-1.03
151.57	38.23	10.03	151.09	27.40	7.10	151.88	24.26	6.59	150.93	39.19	0.43	152.67	23.75	-0.43
154.57	36.15	8.03	154.09	26.16	5.94	154.88	23.32	5.73	153.93	39.25	0.57	155.67	23.53	-0.57
157.57	38.63	10.05	157.09	26.96	6.28	157.88	24.22	6.18	156.93	40.16	1.03	158.68	23.53	-1.03
160.56	38.47	10.53	160.09	26.57	6.53	160.88	23.01	5.60	159.93	39.42	0.92	161.67	23.00	-0.92
163.56	38.05	10.75	163.09	26.40	7.00	163.88	23.66	6.90	162.93	39.19	1.34	164.67	21.94	-1.34
166.56	37.39	9.60	166.09	26.60	6.71	166.88	23.76	6.51	165.93	38.89	0.55	167.67	23.22	-0.55
169.56	37.57	10.30	169.09	26.40	7.03	169.88	24.01	7.28	168.93	38.49	0.67	170.67	22.58	-0.67
172.57	37.73	10.68	172.09	26.55	7.40	172.88	23.55	7.04	171.93	38.16	0.56	173.68	22.47	-0.56
175.56	36.76	7.54	175.09	26.89	5.57	175.88	23.68	5.00	174.93	39.55	-0.22	176.67	25.42	0.22
178.57	37.12	9.01	178.09	25.97	5.76	178.88	23.26	5.68	177.93	40.52	1.85	179.68	22.24	-1.85
181.57	36.97	8.74	181.09	26.67	6.34	181.88	23.59	5.89	180.93	39.55	0.76	182.68	23.45	-0.76
184.57	37.10	8.63	184.09	26.02	5.45	184.88	23.43	5.50	183.93	39.72	0.70	185.68	23.75	-0.70
187.57	37.70	9.42	187.09	26.16	5.78	187.88	21.94	4.20	186.93	40.39	1.56	188.67	22.70	-1.56
190.56	37.86	9.83	190.09	26.31	6.18	190.88	23.07	5.58	189.93	40.46	1.88	191.67	22.13	-1.88
193.57	36.65	7.69	193.09	26.04	4.98	193.88	23.12	4.70	192.93	41.23	1.72	194.67	23.22	-1.72
196.57	36.31	7.48	196.09	26.04	5.11	196.88	23.49	5.20	195.93	40.66	1.28	197.68	23.53	-1.28
199.56	37.52	8.42	199.09	25.73	4.53	199.88	23.59	5.03	198.93	39.69	0.04	200.68	25.04	-0.04
202.57	37.18	7.85	202.09	26.60	5.17	202.88	22.93	4.14	201.93	41.70	1.82	203.68	23.49	-1.82
205.57	35.86	8.44	205.09	25.85	6.33	205.88	22.56	5.68	204.93	38.79	0.82	206.68	22.58	-0.82
208.57	37.76	8.59	208.09	26.33	5.06	208.88	22.89	4.26	207.93	40.36	0.64	209.68	24.51	-0.64
211.57	36.68	8.78	211.09	25.75	5.75	211.88	23.82	6.45	210.93	40.06	1.60	212.68	22.28	-1.60
214.56	36.99	8.55	214.09	26.55	6.01	214.88	22.97	5.07	213.93	40.22	1.23	215.67	23.19	-1.23
217.56	35.37	6.07	217.09	25.39	3.99	217.88	23.32	4.56	216.93	40.32	0.47	218.68	24.81	-0.47
220.56	36.86	7.17	220.09	25.85	4.06	220.88	22.72	3.56	219.93	41.26	1.01	221.68	24.66	-1.01
223.57	37.12	8.15	223.09	26.45	5.38	223.88	23.18	4.75	222.93	41.77	2.25	224.68	22.70	-2.25
226.56	36.39	7.84	226.09	25.23	4.58	226.88	22.91	4.90	225.93	40.56	1.46	227.67	23.07	-1.46
229.56	37.39	9.12	229.09	25.06	4.69	229.88	23.22	5.49	228.93	40.49	1.67	230.68	22.58	-1.67
232.57	36.39	8.12	232.09	24.77	4.40	232.88	21.98	4.24	231.93	39.52	0.69	233.68	23.56	-0.69
235.56	37.63	8.86	235.09	26.02	5.15	235.88	22.64	4.41	234.93	40.32	1.00	236.67	23.75	-1.00
238.56	37.49	8.17	238.09	25.51	4.09	238.88	21.90	3.12	237.93	40.09	0.22	239.67	25.08	-0.22
241.56	35.92	6.40	241.09	25.30	3.68	241.88	22.58	3.59	240.93	42.24	2.16	242.67	23.34	-2.16
244.57	36.78	6.51	244.09	25.39	3.02	244.88	23.05	3.32	243.93	41.53	0.71	245.67	25.54	-0.71
247.57	36.78	7.55	247.09	24.91	3.58	247.88	22.23	3.53	246.93	41.63	1.84	248.68	23.37	-1.84
250.57	36.97	6.90	250.09	26.55	4.38	250.88	23.05	3.51	249.93	42.17	1.54	251.68	24.51	-1.54
253.57	37.12	8.46	253.09	25.18	4.42	253.88	23.07	4.94	252.93	41.77	2.55	254.68	22.09	-2.55
256.57	36.36	7.15	256.09	25.32	4.01	256.88	23.28	4.61	255.93	41.80	2.04	257.67	23.15	-2.04
259.57	37.63	8.53	259.09	24.84	3.64	259.88	22.76	4.19	258.93	41.33	1.67	260.68	23.41	-1.67
262.57	35.84	6.61	262.09	25.68	4.35	262.88	23.12	4.43	261.93	41.73	1.95	263.68	23.26	-1.95
265.57	36.94	7.61	265.09	25.95	4.52	265.88	23.26	4.46	264.93	41.30	1.41	266.67	23.90	-1.41
268.57	36.78	7.24	268.09	25.49	3.85	268.88	23.59	4.59	267.93	41.97	1.88	269.67	23.64	-1.88
271.57	36.13	6.82	271.09	25.59	4.18	271.88	22.89	4.12	270.93	40.26	0.40	272.68	24.89	-0.40
274.56	36.91	7.24	274.09	26.09	4.32	274.88	22.62	3.49	273.93	42.34	2.12	275.67	23.53	-2.12
277.57	36.68	7.11	277.09	24.94	3.27	277.88	22.87	3.84	276.93	40.93	0.81	278.68	24.74	-0.81
280.57	37.52	7.24	280.09	24.84	2.46	280.88	22.58	2.84	279.93	41.70	0.87	281.67	25.39	-0.87
283.57	36.86	7.75	283.09	26.21	5.00	283.88	22.16	3.58	282.93	40.06	0.39	284.68	24.70	-0.39
286.57	35.55	6.30	286.09	25.23	3.88	286.88	22.45	3.73	285.93	40.83	1.02	287.67	24.21	-1.02
289.57	36.49	6.74	289.09	26.77	4.92	289.88	22.74	3.53	288.93	41.97	1.67	290.68	24.06	-1.67
292.56	38.21	8.44	292.09	24.65	2.78	292.88	22.49	3.25	291.93	40.39	0.06	293.68	25.69	-0.06
295.57	36.47	6.85	295.09	25.56	3.84	295.88	23.36	4.27	294.93	41.46	1.28	296.68	24.32	-1.28
298.56	37.39	7.29	298.09	25.11	2.91	298.88	21.90	2.34	297.93	42.71	2.06	299.67	24.02	-2.06
301.57	36.36	7.41	301.09	25.54	4.49	301.88	22.14	3.73	300.93	40.22	0.72	302.68	24.21	-0.72
304.57	38.18	9.74	304.09	25.97	5.43	304.88	23.28	5.37	303.93	39.86	0.86	305.67	23.56	-0.86
307.57	37.78	8.08	307.09	25.51	3.71	307.88	22.08	2.92	306.93	40.66	0.41	308.68	25.27	-0.41
310.56	36.99	7.13	310.09	25.13	3.17	310.88	23.03	3.71	309.93	42.54	2.13	311.67	23.71	-2.13
313.57	35.84	5.45	313.09	24.99	2.50	313.88	22.85	3.00	312.93	41.73	0.79	314.68	25.58	-0.79
316.56	38.39	9.25	316.09	25.66	4.42	316.88	22.43	3.82	315.93	41.03	1.33	317.68	23.79	-1.33
319.56	36.02	6.12	319.09	24.91	2.91	319.88	22.47	3.10	318.93	41.26	0.80	320.68	25.08	-0.80
322.57	36.73	6.25	322.09	25.51	2.93	322.88	22.43	2.49	321.93	41.26	0.23	323.68	26.23	-0.23
325.57	37.76	7.81	325.09	25.47	3.42	325.88	22.12	2.71	324.93	41.50	1.00	326.68	24.93	-1.00
328.57	36.60	6.20	328.09	26.09	3.59	328.88	22.76	2.89	327.93	42.68	1.72	329.68	24.66	-1.72
331.57	36.91	7.19	331.09	26.09	4.27	331.88	22.74	3.55	330.93	42.04	1.76	332.67	23.94	-1.76
334.57	35.11	4.69	334.09	26.31	3.79	334.88	22.21	2.33	333.93	43.39	2.42	335.68	23.98	-2.42
337.56	36.68	6.07	337.09	25.63	2.92	337.88	21.98	1.91	336.93	42.48	1.32	338.67	25.27	-1.32
340.57	36.57	6.04	340.09	25.54	2.91	340.88	23.82	3.82	339.93	42.82	1.73	341.68	24.78	-1.73
343.57	36.36	7.08	343.09	24.82	3.44	343.88	22.47	3.72	342.93	41.20	1.36	344.68	23.90	-1.36
346.57	36.26	5.72	346.09	25.08	2.44	346.88	23.03	3.03	345.93	42.95	1.86	347.67	24.66	-1.86
349.57	36.49	5.67	349.09	26.53	3.61	349.88	22.66	2.37	348.93	42.14	0.76	350.67	26.04	-0.76
352.57	37.07	6.75	352.09	25.25	2.83	352.88	22.56	2.77	351.93	42.71	1.83	353.68	24.47	-1.83
355.57	37.76	7.69	355.09	25.27	3.10	355.88	22.62	3.08	354.93	41.33	0.70	356.68	25.35	-0.70
358.57	36.91	6.01	358.09	25.54	2.54	358.88	23.03	2.66	357.93	42.88	1.42	359.68	25.46	-1.42
361.57	36.31	5.09	361.09	25.27	1.95	361.88	22.76	2.08	360.93	42.82	1.05	362.67	26.15	-1.05
364.57	37.68	7.27	364.09	25.75	3.24	364.88	22.45	2.57	363.93	41.40	0.43	365.68	25.96	-0.43
367.57	36.23	5.25	367.09	25.83	2.75	367.88	22.29	1.85	366.93	42.34	0.81	368.68	26.15	-0.81
370.57	37.05	6.67	370.09	25.63	3.15	370.89	22.93	3.09	369.93	41.94	1.01	371.68	25.35	-1.01
373.57	37.81	7.69	373.09	24.96	2.74	373.88	22.74	3.15	372.93	42.65	1.97	374.68	24.13	-1.97
376.57	36.73	6.45	376.09	25.68	3.30	376.88	22.62	2.87	375.93	41.26	0.42	377.68	25.84	-0.42
379.57	38.00	6.65	379.09	25.30	1.85	379.88	23.16	2.35	378.93	43.46	1.56	380.68	25.77	-1.56
382.57	37.70	7.52	382.09	25.25	2.97	382.88	22.81	3.16	381.93	42.54	1.80	383.67	24.36	-1.80
385.56	35.71	4.58	385.09	25.30	2.07	385.88	22.74	2.14	384.93	43.19	1.50	386.68	25.61	-1.50
388.56	38.37	7.17	388.09	25.37	2.07	388.88	23.34	2.67	387.93	43.36	1.60	389.67	25.58	-1.60
391.57	35.63	5.72	391.09	25.99	3.98	391.89	23.51	4.14	390.93	41.50	1.04	392.68	24.85	-1.04
394.57	37.20	6.08	394.09	25.20	1.98	394.88	23.20	2.61	393.93	43.43	1.75	395.68	25.35	-1.75
397.57	38.39	7.72	397.09	26.12	3.35	397.88	22.04	1.90	396.93	41.84	0.61	398.68	26.04	-0.61
400.57	36.97	6.35	400.09	26.98	4.26	400.89	22.64	2.55	399.93	41.40	0.22	401.68	26.38	-0.22
403.57	37.57	5.77	403.09	25.59	1.69	403.88	24.24	2.98	402.93	43.56	1.21	404.68	26.57	-1.21
406.57	37.55	6.46	406.09	25.61	2.42	406.88	22.39	1.83	405.93	43.56	1.91	407.68	25.16	-1.91
409.57	38.05	6.12	409.09	26.02	1.99	409.88	23.34	1.95	408.93	43.63	1.15	410.68	26.76	-1.15
412.57	38.15	6.61	412.09	26.43	2.79	412.88	24.24	3.23	411.93	43.43	1.33	413.68	26.19	-1.33
415.57	37.34	6.07	415.09	26.21	2.84	415.88	22.27	1.54	414.93	43.26	1.44	416.68	25.81	-1.44
418.57	38.18	6.17	418.09	25.11	1.00	418.88	22.85	1.37	417.93	44.45	1.88	419.68	26.11	-1.88
421.57	37.44	6.43	421.09	26.36	3.25	421.88	24.01	3.53	420.93	43.02	1.45	422.68	25.54	-1.45
424.56	36.91	6.13	424.09	25.80	2.92	424.88	23.32	3.07	423.93	42.98	1.64	425.68	25.12	-1.64
427.57	37.47	6.90	427.09	27.11	4.44	427.88	22.81	2.78	426.93	41.67	0.55	428.68	26.00	-0.55
430.57	36.02	3.97	430.09	24.96	0.81	430.88	23.20	1.69	429.93	44.86	2.26	431.68	25.77	-2.26
433.57	36.26	6.14	433.09	26.16	3.94	433.88	22.85	3.27	432.93	41.84	1.17	434.68	24.93	-1.17
436.57	37.76	6.86	436.09	26.89	3.89	436.88	22.76	2.40	435.93	43.29	1.84	437.68	25.04	-1.84
439.57	36.68	5.23	439.09	25.56	2.01	439.88	23.41	2.49	438.93	43.29	1.28	440.68	26.15	-1.28
442.57	35.97	5.58	442.09	25.01	2.52	442.88	23.72	3.86	441.93	41.97	1.02	443.68	25.35	-1.02
445.57	37.36	5.93	445.09	26.26	2.73	445.88	23.32	2.43	444.93	43.05	1.07	446.68	26.34	-1.07
448.57	36.60	5.49	448.09	26.04	2.83	448.88	22.93	2.35	447.93	42.88	1.21	449.68	25.88	-1.21
451.57	36.81	4.89	451.09	26.43	2.41	451.88	22.78	1.39	450.93	43.66	1.18	452.68	26.72	-1.18
454.57	37.97	5.35	454.09	26.45	1.73	454.88	22.93	0.85	453.93	44.31	1.14	455.67	27.46	-1.14
457.57	38.15	6.92	457.09	26.04	2.71	457.89	23.78	3.09	456.93	42.34	0.56	458.68	26.65	-0.56
460.57	38.15	7.25	460.09	25.73	2.73	460.88	23.49	3.13	459.93	42.75	1.30	461.68	25.58	-1.30
463.57	36.94	5.67	463.09	26.48	3.11	463.88	23.07	2.33	462.93	42.82	0.99	464.68	26.26	-0.99
466.57	36.15	5.11	466.09	25.78	2.64	466.88	23.05	2.55	465.93	42.92	1.33	467.68	25.69	-1.33
469.57	37.70	6.40	469.09	26.55	3.15	469.89	23.36	2.60	468.93	42.75	0.90	470.68	26.38	-0.90
472.57	38.87	7.58	472.09	26.50	3.11	472.89	24.53	3.78	471.93	42.92	1.08	473.68	26.19	-1.08
475.57	37.41	5.59	475.09	26.62	2.70	475.89	23.53	2.24	474.93	43.19	0.81	476.68	26.99	-0.81
478.57	38.55	6.72	478.09	24.99	1.06	478.88	23.55	2.25	477.93	43.94	1.55	479.68	26.26	-1.55
481.57	37.28	5.82	481.09	25.68	2.12	481.89	22.81	1.88	480.93	44.00	1.98	482.68	25.46	-1.98
484.57	36.99	5.01	484.09	25.66	1.58	484.89	23.45	2.01	483.93	43.53	1.00	485.68	26.96	-1.00
487.57	36.55	4.06	487.09	25.63	1.04	487.88	23.93	1.97	486.93	44.41	1.36	488.67	27.11	-1.36
490.57	36.34	4.91	490.09	26.04	2.51	490.88	24.28	3.39	489.93	43.43	1.45	491.68	25.96	-1.45
493.57	38.29	7.52	493.09	26.21	3.34	493.88	22.99	2.76	492.93	42.11	0.79	494.68	25.96	-0.79
496.57	37.57	5.73	496.09	26.48	2.54	496.88	24.28	2.97	495.93	43.80	1.40	497.68	26.42	-1.40
499.57	37.73	5.60	499.09	26.38	2.15	499.88	24.18	2.58	498.93	43.73	1.04	500.68	27.07	-1.04
502.57	36.20	4.65	502.09	25.75	2.10	502.88	24.07	3.06	501.93	42.98	0.88	503.68	26.65	-0.88
505.57	37.02	5.75	505.09	26.98	3.61	505.89	24.53	3.80	504.93	42.38	0.56	506.68	26.69	-0.56
508.57	37.31	5.20	508.09	25.42	1.21	508.88	24.20	2.63	507.93	43.53	0.87	509.67	27.22	-0.87
511.56	38.87	6.77	511.09	26.26	2.06	511.88	24.68	3.12	510.93	43.70	1.05	512.67	27.03	-1.05
514.57	37.39	6.23	514.09	25.61	2.35	514.88	24.32	3.69	513.93	42.14	0.42	515.68	26.72	-0.42
517.57	37.26	5.96	517.09	26.50	3.10	517.89	24.18	3.41	516.93	43.87	2.01	518.68	25.27	-2.01
520.57	37.65	5.85	520.09	26.24	2.34	520.89	23.97	2.70	519.93	43.15	0.79	521.68	26.99	-0.79
523.57	36.44	5.23	523.09	26.36	3.05	523.88	23.97	3.30	522.93	42.88	1.12	524.68	26.07	-1.12
526.57	38.71	7.22	526.09	25.75	2.16	526.88	23.51	2.55	525.93	43.83	1.78	527.68	25.69	-1.78
529.57	36.28	3.96	529.09	26.40	1.98	529.88	23.39	1.60	528.93	43.15	0.27	530.68	28.03	-0.27
532.57	37.07	5.48	532.09	27.13	3.44	532.88	24.30	3.25	531.93	43.56	1.42	533.68	26.15	-1.42
535.57	38.84	7.11	535.09	26.26	2.43	535.88	23.80	2.61	534.93	42.61	0.33	536.68	27.38	-0.33
538.60	37.23	5.83	538.09	26.09	2.59	538.92	24.15	3.29	537.93	42.95	1.00	539.71	26.38	-1.00
541.57	37.52	5.78	541.09	26.91	3.07	541.89	24.36	3.16	540.93	43.90	1.61	542.68	26.11	-1.61
544.57	38.10	6.16	544.09	26.16	2.12	544.88	23.63	2.22	543.93	43.12	0.62	545.68	27.30	-0.62
547.57	37.36	5.47	547.09	26.82	2.83	547.89	25.01	3.66	546.93	43.05	0.61	548.68	27.26	-0.61
550.57	37.57	7.03	550.09	26.07	3.43	550.89	24.11	4.11	549.93	42.07	0.98	551.68	25.54	-0.98
553.57	38.02	6.79	553.09	26.02	2.69	553.88	23.34	2.65	552.93	43.26	1.48	554.68	25.73	-1.48
556.57	38.58	6.76	556.09	25.37	1.45	556.89	23.88	2.59	555.93	42.92	0.54	557.68	27.26	-0.54
559.57	38.10	5.60	559.09	26.55	1.95	559.89	23.70	1.74	558.93	44.11	1.06	560.68	27.42	-1.06
562.57	37.78	5.83	562.09	26.72	2.67	562.89	23.26	1.85	561.93	43.09	0.59	563.68	27.34	-0.59
565.57	37.47	6.42	565.09	25.87	2.72	565.88	23.63	3.11	564.93	42.11	0.50	566.68	26.53	-0.50
568.57	38.08	6.77	568.09	25.80	2.39	568.88	24.09	3.32	567.93	42.85	0.99	569.68	26.30	-0.99
571.57	38.82	7.27	571.09	26.28	2.63	571.88	24.20	3.18	570.93	43.22	1.11	572.68	26.42	-1.11
574.57	38.63	7.04	574.09	25.92	2.23	574.88	23.43	2.38	573.93	42.95	0.81	575.67	26.76	-0.81
577.57	38.63	6.17	577.09	25.90	1.34	577.88	25.01	3.09	576.93	43.53	0.52	578.68	27.92	-0.52
580.57	37.10	5.44	580.09	26.60	2.84	580.89	24.53	3.41	579.93	43.70	1.49	581.68	26.15	-1.49
583.60	36.78	4.14	583.09	26.16	1.42	583.92	23.95	1.84	582.93	43.32	0.12	584.71	28.50	-0.12
586.57	37.18	5.93	586.09	26.50	3.15	586.89	23.22	2.51	585.93	42.04	0.24	587.68	26.99	-0.24
589.56	37.81	5.66	589.09	26.28	2.03	589.88	24.72	3.11	588.93	42.95	0.25	590.68	27.88	-0.25
592.57	37.34	4.65	592.09	26.91	2.12	592.88	24.70	2.55	591.93	43.02	-0.22	593.67	28.89	0.22
595.56	37.49	4.72	595.09	25.61	0.74	595.88	24.72	2.49	594.93	44.31	0.99	596.67	27.76	-0.99
598.57	38.45	5.69	598.09	26.79	1.93	598.88	24.24	2.01	597.93	44.14	0.82	599.68	27.92	-0.82
601.57	38.31	6.79	601.09	25.85	2.23	601.88	25.26	4.28	600.93	41.84	-0.23	602.68	27.73	0.23
624.63	48.81	7.12	624.16	32.20	-1.59	624.94	31.82	0.67	624.00	55.68	3.44	625.73	34.23	-3.44
627.57	42.65	1.57	627.09	28.27	-4.91	627.88	27.22	-3.33	626.93	55.47	3.83	628.67	33.23	-3.83
630.56	38.82	-0.65	630.09	26.74	-4.83	630.88	25.12	-3.82	629.93	51.13	1.10	631.67	34.35	-1.10
633.57	35.52	-2.18	633.09	24.70	-5.10	633.88	22.39	-4.78	632.93	50.36	2.10	634.68	31.58	-2.10
636.56	33.78	-1.96	636.09	23.58	-4.26	636.88	22.97	-2.23	635.93	47.96	1.67	637.67	30.05	-1.67
639.57	31.87	-5.91	639.09	23.48	-6.40	639.88	21.61	-5.63	638.93	49.80	1.47	640.68	32.29	-1.47
642.57	31.87	-5.66	642.09	22.37	-7.26	642.88	20.52	-6.48	641.93	48.96	0.87	643.67	32.64	-0.87
645.57	31.38	-4.80	645.09	22.37	-5.91	645.88	20.38	-5.27	644.93	47.40	0.66	646.68	31.50	-0.66
648.56	31.23	-5.97	648.09	22.51	-6.79	648.88	20.05	-6.62	647.93	48.69	0.93	649.67	32.25	-0.93
651.57	30.82	-5.50	651.09	22.65	-5.77	651.88	20.01	-5.77	650.93	46.57	-0.30	652.68	32.60	0.30
654.57	30.51	-5.67	654.09	22.48	-5.80	654.88	19.60	-6.05	653.93	46.85	0.11	655.68	32.05	-0.11
657.57	30.79	-5.95	657.09	22.55	-6.29	657.88	20.32	-5.88	656.93	48.27	0.98	658.68	31.74	-0.98
660.57	29.39	-6.70	660.09	22.63	-5.56	660.88	20.32	-5.24	659.93	47.06	0.41	661.68	31.66	-0.41
663.57	29.90	-5.43	663.09	23.31	-4.12	663.88	20.56	-4.24	662.93	46.64	0.75	664.67	30.56	-0.75
666.57	29.75	-5.74	666.09	22.84	-4.75	666.88	19.48	-5.47	665.93	46.44	0.40	667.67	31.07	-0.40
669.57	30.41	-4.92	669.09	22.96	-4.47	669.88	20.36	-4.44	668.93	45.58	-0.31	670.67	31.62	0.31
672.57	30.23	-6.61	672.09	22.65	-6.29	672.88	20.11	-6.20	671.93	47.89	0.49	673.67	32.33	-0.49
675.57	30.16	-5.83	675.09	22.11	-5.98	675.88	20.93	-4.52	674.93	45.99	-0.55	676.67	32.52	0.55
678.57	29.34	-6.17	678.09	23.27	-4.34	678.88	20.46	-4.52	677.93	46.57	0.50	679.68	30.99	-0.50
681.57	30.33	-5.21	681.09	23.50	-4.14	681.88	20.48	-4.52	680.93	45.44	-0.65	682.67	32.17	0.65
684.57	31.02	-5.23	684.09	23.24	-5.11	684.88	20.58	-5.13	683.93	47.96	1.16	685.68	31.07	-1.16
687.57	29.14	-6.70	687.09	22.89	-5.05	687.88	20.75	-4.56	686.93	46.13	-0.27	688.68	32.09	0.27
690.57	30.61	-6.92	690.09	23.60	-6.03	690.88	21.11	-5.89	689.93	47.85	-0.24	691.68	33.75	0.24
693.57	30.74	-5.26	693.09	23.74	-4.36	693.88	21.32	-4.15	692.93	46.02	-0.54	694.68	32.52	0.54
696.57	30.56	-5.05	696.09	23.34	-4.37	696.88	21.20	-3.88	695.93	46.30	0.13	697.68	31.46	-0.13
699.57	30.33	-4.79	699.09	23.27	-3.95	699.88	20.97	-3.62	698.93	46.61	0.93	700.68	30.17	-0.93
702.56	31.43	-4.94	702.09	23.62	-4.85	702.88	22.39	-3.45	701.93	47.78	0.85	703.67	31.50	-0.85
705.57	29.57	-7.68	705.09	24.72	-4.63	705.88	22.74	-3.98	704.93	47.92	0.11	706.68	33.12	-0.11
708.57	29.95	-6.08	708.09	23.74	-4.39	708.88	21.69	-3.80	707.93	47.44	0.86	709.68	31.15	-0.86
711.57	30.87	-5.11	711.09	25.15	-2.93	711.88	21.81	-3.63	710.93	46.75	0.22	712.68	31.74	-0.22
714.57	31.54	-4.46	714.09	25.08	-3.02	714.89	22.43	-3.04	713.93	46.92	0.36	715.69	31.62	-0.36
717.57	31.23	-4.79	717.09	24.58	-3.54	717.88	22.62	-2.86	716.93	46.99	0.42	718.68	31.58	-0.42
720.57	31.13	-4.64	720.09	25.08	-2.79	720.88	22.52	-2.71	719.93	46.57	0.25	721.68	31.50	-0.25
723.57	31.97	-3.82	723.09	24.89	-3.00	723.88	22.78	-2.48	722.93	47.68	1.33	724.68	30.44	-1.33
726.57	32.20	-3.00	726.09	24.10	-3.20	726.88	22.14	-2.53	725.93	46.54	0.78	727.68	30.40	-0.78
729.57	31.74	-4.36	729.09	24.87	-3.33	729.88	24.15	-1.42	728.93	47.75	1.09	730.68	30.99	-1.09
732.57	31.13	-5.35	732.09	25.13	-3.45	732.88	21.79	-4.16	731.93	47.96	0.92	733.68	31.54	-0.92
735.57	31.82	-5.36	735.09	26.38	-2.90	735.89	21.83	-4.82	734.93	47.78	0.04	736.69	33.12	-0.04
738.57	31.92	-4.18	738.09	25.30	-2.90	738.88	22.99	-2.58	737.93	47.71	1.05	739.68	31.03	-1.05
741.57	32.62	-3.22	741.09	25.92	-2.02	741.88	23.22	-2.09	740.93	48.13	1.73	742.68	30.09	-1.73
744.57	31.36	-5.95	744.09	25.03	-4.38	744.89	22.81	-3.97	743.93	48.16	0.29	745.69	33.00	-0.29
747.57	32.31	-4.39	747.09	24.65	-4.15	747.89	23.41	-2.76	746.93	48.44	1.18	748.69	31.50	-1.18
750.57	31.46	-5.44	750.09	25.61	-3.39	750.89	22.70	-3.67	749.93	48.37	0.91	751.68	31.97	-0.91
753.60	32.20	-4.29	753.09	25.11	-3.48	753.93	22.91	-3.05	752.93	47.71	0.66	754.72	31.81	-0.66
756.57	33.13	-4.30	756.09	25.85	-3.68	756.88	23.66	-3.24	755.93	48.44	0.45	757.68	32.96	-0.45
759.57	31.31	-5.02	759.09	25.37	-3.06	759.88	23.53	-2.27	758.93	47.54	0.65	760.68	31.66	-0.65
762.57	31.90	-5.38	762.09	27.01	-2.37	762.88	23.99	-2.76	761.93	48.69	0.85	763.68	32.41	-0.85
765.57	32.85	-4.16	765.09	26.12	-2.99	765.89	22.99	-3.48	764.93	48.93	1.37	766.69	31.62	-1.37
768.57	33.42	-3.15	768.09	25.95	-2.72	768.88	24.05	-1.98	767.93	48.48	1.36	769.68	31.19	-1.36
771.57	33.00	-4.24	771.09	25.37	-3.97	771.89	23.14	-3.57	770.93	48.30	0.50	772.69	32.72	-0.50
774.57	32.08	-4.83	774.09	25.80	-3.21	774.89	23.95	-2.42	773.93	48.93	1.47	775.69	31.42	-1.47
777.56	33.34	-4.67	777.09	25.49	-4.62	777.88	23.70	-3.78	776.93	49.84	1.27	778.68	32.72	-1.27
780.57	33.26	-3.34	780.09	26.55	-2.15	780.89	23.80	-2.26	779.93	47.64	0.49	781.69	32.09	-0.49
783.57	33.29	-3.44	783.09	26.14	-2.69	783.88	23.32	-2.88	782.93	48.30	1.01	784.68	31.70	-1.01
786.57	32.31	-4.02	786.09	26.04	-2.39	786.88	23.28	-2.51	785.93	47.26	0.38	787.68	31.93	-0.38
789.57	31.33	-4.86	789.09	26.55	-1.74	789.88	24.57	-1.08	788.93	47.02	0.28	790.68	31.89	-0.28
792.57	33.03	-3.18	792.09	26.19	-2.12	792.89	23.76	-1.91	791.93	47.96	1.20	793.68	30.99	-1.20
795.57	33.29	-4.80	795.09	26.07	-4.12	795.88	23.59	-3.96	794.93	49.59	0.95	796.68	33.12	-0.95
798.57	31.66	-5.45	798.09	26.36	-2.85	798.88	24.63	-1.95	797.93	48.16	0.49	799.68	32.60	-0.49
801.57	33.11	-4.75	801.09	25.92	-4.04	801.88	24.70	-2.63	800.93	48.55	0.13	802.68	33.71	-0.13
804.57	33.29	-5.09	804.09	26.28	-4.20	804.89	23.76	-4.09	803.93	50.54	1.60	805.69	32.76	-1.60
807.57	32.15	-6.93	807.09	27.08	-4.10	807.89	24.45	-4.10	806.93	50.47	0.83	808.69	34.23	-0.83
810.57	33.37	-4.05	810.09	27.23	-2.29	810.88	23.68	-3.20	809.93	49.56	1.59	811.68	31.81	-1.59
813.61	32.00	-5.44	813.09	26.02	-3.52	813.93	24.15	-2.76	812.93	47.47	-0.53	814.73	33.95	0.53
816.57	33.24	-3.57	816.09	26.55	-2.36	816.89	24.95	-1.32	815.93	47.71	0.35	817.69	32.44	-0.35
819.57	33.26	-4.87	819.09	26.77	-3.46	819.89	24.47	-3.13	818.93	49.49	0.80	820.68	33.31	-0.80
822.57	32.56	-5.82	822.09	26.19	-4.29	822.88	23.95	-3.90	821.93	49.91	0.97	823.68	33.39	-0.97
825.57	32.80	-4.60	825.09	26.28	-3.22	825.89	24.68	-2.19	824.93	49.21	1.25	826.69	32.13	-1.25
828.60	32.75	-3.74	828.09	27.59	-1.00	828.92	24.36	-1.60	827.93	48.37	1.32	829.72	31.15	-1.32
831.57	33.03	-4.89	831.09	26.82	-3.20	831.89	24.53	-2.85	830.93	49.21	0.74	832.68	33.16	-0.74
834.57	32.93	-4.90	834.09	27.98	-1.95	834.89	24.86	-2.44	833.93	50.19	1.80	835.69	32.01	-1.80
837.57	33.73	-4.83	837.09	26.94	-3.72	837.89	24.28	-3.74	836.93	50.57	1.46	838.68	33.08	-1.46
840.57	33.05	-5.52	840.09	27.37	-3.30	840.89	24.05	-3.99	839.93	50.29	1.16	841.69	33.39	-1.16
843.60	32.28	-6.08	843.09	27.45	-3.01	843.92	24.72	-3.10	842.93	49.98	1.07	844.72	33.27	-1.07
846.57	34.12	-3.14	846.09	26.98	-2.38	846.88	24.49	-2.23	845.93	49.59	1.78	847.68	31.46	-1.78
849.58	33.21	-3.74	849.09	26.24	-2.81	849.89	23.97	-2.44	848.93	48.69	1.19	850.69	31.74	-1.19
852.57	32.95	-4.67	852.09	28.54	-1.18	852.88	24.30	-2.79	851.93	49.14	0.96	853.68	32.64	-0.96
855.57	32.56	-6.10	855.09	26.72	-4.04	855.89	25.98	-2.14	854.93	49.98	0.77	856.69	33.87	-0.77
858.60	32.93	-4.66	858.09	26.53	-3.16	858.93	24.95	-2.11	857.93	49.31	1.16	859.72	32.41	-1.16
861.57	32.87	-4.48	861.09	27.96	-1.49	861.88	24.99	-1.83	860.93	49.35	1.44	862.68	31.89	-1.44
864.57	33.11	-5.42	864.09	27.71	-2.92	864.88	24.18	-3.82	863.93	50.01	0.92	865.68	33.59	-0.92
867.57	33.31	-6.21	867.09	27.66	-3.96	867.89	24.70	-4.29	866.93	51.31	1.23	868.68	34.27	-1.23
870.57	33.75	-5.10	870.09	27.98	-2.97	870.89	25.12	-3.20	869.93	50.33	0.92	871.69	33.91	-0.92
873.60	34.61	-3.65	873.09	26.77	-3.59	873.93	25.22	-2.50	872.93	49.14	0.33	874.72	33.91	-0.33
876.57	32.72	-4.93	876.09	27.62	-2.13	876.89	25.03	-2.08	875.93	49.03	0.83	877.69	32.80	-0.83
879.57	34.40	-3.20	879.09	27.66	-2.04	879.88	26.44	-0.62	878.93	48.69	0.54	880.68	33.04	-0.54
882.57	34.17	-3.62	882.09	27.37	-2.52	882.89	25.51	-1.75	881.93	48.89	0.54	883.69	33.23	-0.54
885.57	33.83	-4.33	885.09	27.76	-2.50	885.88	25.77	-1.86	884.93	49.70	0.98	886.68	33.16	-0.98
888.60	34.51	-3.26	888.09	28.08	-1.79	888.92	25.01	-2.22	887.93	50.29	1.97	889.72	31.78	-1.97
891.57	33.47	-5.65	891.09	27.40	-3.82	891.88	24.84	-3.74	890.93	50.26	0.59	892.68	34.51	-0.59
894.57	33.34	-5.03	894.09	27.57	-2.90	894.88	24.59	-3.25	893.93	49.73	0.80	895.68	33.55	-0.80
897.57	34.19	-5.12	897.09	27.57	-3.84	897.88	24.84	-3.94	896.93	50.89	1.02	898.68	34.27	-1.02
900.57	33.47	-4.57	900.09	26.60	-3.54	900.88	24.55	-2.96	899.93	49.07	0.47	901.68	33.55	-0.47
903.60	32.85	-4.55	903.09	27.35	-2.15	903.92	25.98	-0.88	902.93	49.28	1.33	904.72	32.05	-1.33
906.57	34.04	-3.88	906.09	28.73	-1.29	906.89	25.07	-2.32	905.93	49.94	1.46	907.69	32.44	-1.46
909.57	33.70	-4.65	909.09	28.13	-2.32	909.88	25.53	-2.29	908.93	49.45	0.54	910.68	33.79	-0.54
912.57	33.13	-4.64	912.09	27.49	-2.38	912.88	25.68	-1.56	911.93	49.52	1.19	913.68	32.56	-1.19
915.57	33.34	-5.62	915.09	27.69	-3.37	915.88	25.22	-3.20	914.93	50.82	1.31	916.68	33.63	-1.31
918.57	34.09	-3.98	918.09	28.05	-2.12	918.88	25.53	-2.01	917.93	50.12	1.49	919.68	32.56	-1.49
921.57	33.55	-4.88	921.09	28.20	-2.33	921.89	25.79	-2.11	920.93	50.40	1.41	922.68	33.00	-1.41
924.57	34.38	-4.82	924.09	28.00	-3.30	924.89	26.40	-2.26	923.93	50.78	1.03	925.69	34.15	-1.03
927.57	33.91	-4.26	927.09	27.86	-2.41	927.88	25.05	-2.59	926.93	50.08	1.35	928.68	32.80	-1.35
930.57	32.87	-6.48	930.09	28.42	-3.03	930.88	24.45	-4.36	929.93	50.64	0.74	931.68	34.59	-0.74
933.60	35.13	-3.15	933.09	28.86	-1.52	933.92	25.18	-2.57	932.93	49.63	0.79	934.71	33.47	-0.79
936.57	33.26	-4.96	936.09	27.98	-2.34	936.89	25.35	-2.33	935.93	50.29	1.52	937.68	32.68	-1.52
939.57	33.62	-5.80	939.09	28.39	-3.13	939.89	25.83	-3.05	938.93	51.42	1.45	940.69	33.95	-1.45
942.57	33.16	-5.91	942.09	27.76	-3.41	942.89	24.47	-4.07	941.93	51.13	1.50	943.69	33.55	-1.50
945.57	34.25	-4.93	945.09	28.47	-2.81	945.88	26.48	-2.17	944.93	51.59	1.85	946.68	33.31	-1.85
948.57	33.49	-5.06	948.09	28.34	-2.31	948.88	25.66	-2.35	947.93	49.84	0.74	949.68	33.79	-0.74
951.57	32.93	-5.76	951.09	28.32	-2.47	951.88	26.08	-2.08	950.93	51.24	1.99	952.68	32.68	-1.99
954.57	34.12	-5.78	954.09	28.76	-3.24	954.89	26.44	-2.92	953.93	51.94	1.49	955.69	34.39	-1.49
957.57	33.78	-4.90	957.09	28.78	-2.00	957.89	25.47	-2.67	956.93	49.66	0.43	958.69	34.23	-0.43
960.57	33.52	-5.15	960.09	28.49	-2.28	960.88	25.91	-2.22	959.93	51.31	2.09	961.68	32.56	-2.09
963.57	35.16	-4.28	963.09	28.42	-3.12	963.88	24.82	-4.09	962.93	50.12	0.12	964.68	35.30	-0.12
966.57	33.05	-5.93	966.09	28.37	-2.71	966.88	25.49	-2.96	965.93	50.75	1.21	967.68	33.75	-1.21
969.57	33.91	-4.77	969.09	28.25	-2.53	969.88	26.54	-1.61	968.93	50.47	1.23	970.68	33.43	-1.23
972.57	34.07	-5.13	972.09	30.08	-1.22	972.88	25.39	-3.28	971.93	48.79	-0.97	973.68	36.15	0.97
975.57	33.39	-5.56	975.09	27.40	-3.65	975.89	25.66	-2.76	974.93	51.17	1.66	976.69	33.27	-1.66
978.57	33.62	-5.21	978.09	27.66	-3.27	978.88	25.83	-2.47	977.93	50.89	1.50	979.68	33.31	-1.50
981.57	33.94	-6.10	981.09	27.71	-4.43	981.88	26.42	-3.08	980.93	52.90	2.31	982.68	33.71	-2.31
984.57	35.03	-3.32	984.09	28.54	-1.91	984.88	26.25	-1.56	983.93	49.84	0.94	985.68	33.39	-0.94
987.57	33.68	-5.44	987.09	28.93	-2.29	987.89	26.40	-2.19	986.93	51.35	1.67	988.69	33.43	-1.67
990.57	34.95	-4.06	990.09	27.69	-3.42	990.89	25.81	-2.67	989.93	50.89	1.32	991.68	33.67	-1.32
993.57	35.24	-4.09	993.09	27.93	-3.50	993.88	26.54	-2.26	992.93	50.89	1.00	994.68	34.31	-1.00
996.57	33.55	-4.33	996.09	28.95	-1.03	996.89	25.81	-1.54	995.93	49.42	0.98	997.68	32.88	-0.98
999.57	35.63	-4.34	999.09	28.73	-3.34	999.89	27.18	-2.25	998.93	51.84	1.32	1000.68	34.63	-1.32
1002.57	34.77	-5.28	1002.09	28.91	-3.24	1002.88	25.43	-4.09	1001.93	52.05	1.44	1003.68	34.59	-1.44
1005.57	34.32	-5.13	1005.09	28.69	-2.86	1005.88	26.38	-2.53	1004.93	51.52	1.52	1006.68	33.91	-1.52
1008.60	34.66	-5.12	1008.09	29.27	-2.61	1008.92	26.35	-2.89	1007.93	50.99	0.66	1009.72	35.10	-0.66
1011.57	34.32	-5.21	1011.09	28.15	-3.48	1011.89	26.04	-2.96	1010.93	52.09	2.00	1012.69	33.51	-2.00
1014.57	34.17	-5.15	1014.09	28.81	-2.61	1014.89	26.33	-2.46	1013.93	50.71	0.83	1015.69	34.47	-0.83
1017.57	34.51	-4.95	1017.09	29.25	-2.31	1017.89	26.19	-2.74	1016.93	52.23	2.21	1018.69	33.23	-2.21
1020.57	33.96	-4.66	1020.09	29.32	-1.40	1020.88	27.60	-0.48	1019.93	49.98	0.81	1021.68	33.79	-0.81
1023.57	34.72	-5.41	1023.09	29.37	-2.86	1023.88	26.65	-2.94	1022.93	51.49	0.81	1024.68	35.30	-0.81
1026.57	34.51	-5.82	1026.09	28.86	-3.57	1026.88	26.40	-3.40	1025.93	51.42	0.53	1027.68	35.78	-0.53
1029.57	35.03	-3.97	1029.09	29.15	-1.95	1029.89	26.56	-1.90	1028.93	49.31	-0.24	1030.68	35.22	0.24
1032.57	33.62	-6.39	1032.09	29.37	-2.74	1032.88	26.61	-2.86	1031.93	50.89	0.33	1033.68	35.66	-0.33
1035.57	34.95	-5.17	1035.09	28.86	-3.36	1035.88	25.24	-4.35	1034.93	51.84	1.16	1036.68	34.94	-1.16
1038.60	35.39	-4.46	1038.09	28.56	-3.39	1038.92	26.27	-3.04	1037.93	50.57	0.17	1039.71	35.66	-0.17
1041.57	34.69	-5.08	1041.09	28.93	-2.94	1041.89	26.42	-2.81	1040.93	50.33	0.01	1042.69	35.74	-0.01
1044.57	34.17	-6.99	1044.09	29.25	-4.01	1044.88	26.02	-4.60	1043.93	53.11	1.40	1045.68	35.74	-1.40
1047.57	34.64	-4.12	1047.09	29.03	-1.83	1047.88	26.75	-1.47	1046.93	49.94	0.63	1048.68	34.11	-0.63
1050.57	35.37	-5.69	1050.09	29.54	-3.62	1050.88	26.21	-4.31	1049.93	53.11	1.50	1051.68	35.54	-1.50
1053.57	34.79	-5.34	1053.09	28.78	-3.45	1053.88	26.46	-3.13	1052.93	53.08	2.40	1054.68	33.71	-2.40
1056.57	34.77	-4.75	1056.09	28.66	-2.96	1056.88	26.59	-2.40	1055.93	51.59	1.51	1057.68	33.99	-1.51
1059.57	35.60	-4.14	1059.09	29.13	-2.71	1059.88	25.60	-3.60	1058.93	51.31	1.02	1060.68	34.70	-1.02
1062.57	34.79	-6.13	1062.09	29.37	-3.65	1062.88	27.28	-3.11	1061.93	53.04	1.56	1063.68	35.34	-1.56
1065.57	34.95	-4.75	1065.09	28.61	-3.19	1065.88	26.61	-2.56	1064.93	52.19	1.93	1066.68	33.75	-1.93
1068.57	35.00	-6.06	1068.09	29.37	-3.79	1068.88	25.91	-4.62	1067.93	53.08	1.46	1069.68	35.58	-1.46
1071.57	35.76	-5.24	1071.09	28.83	-4.27	1071.89	25.98	-4.48	1070.93	53.15	1.60	1072.69	35.38	-1.60
1074.57	34.77	-5.21	1074.09	30.50	-1.58	1074.88	25.30	-4.15	1073.93	51.91	1.37	1075.68	34.59	-1.37
1077.57	34.48	-5.64	1077.09	29.62	-2.60	1077.88	26.40	-3.18	1076.93	51.59	0.92	1078.68	35.18	-0.92
1080.57	35.18	-4.72	1080.09	29.20	-2.80	1080.89	26.23	-3.13	1079.93	51.66	1.21	1081.68	34.67	-1.21
1083.57	36.02	-4.15	1083.09	29.25	-3.02	1083.88	27.69	-1.95	1082.93	51.98	1.25	1084.68	34.90	-1.25
1086.57	36.36	-3.57	1086.09	29.64	-2.39	1086.89	27.43	-1.96	1085.93	51.17	0.69	1087.68	35.22	-0.69
1089.58	35.21	-5.11	1089.09	29.35	-3.07	1089.89	25.98	-3.80	1088.93	51.91	1.04	1090.69	35.26	-1.04
1092.57	34.77	-6.75	1092.09	28.95	-4.67	1092.88	26.08	-4.90	1091.93	52.62	0.55	1093.68	36.95	-0.55
1095.57	34.64	-7.02	1095.09	30.30	-3.46	1095.88	26.88	-4.25	1094.93	54.04	1.82	1096.68	35.82	-1.82
1098.57	35.16	-5.80	1098.09	28.86	-4.20	1098.88	26.54	-3.89	1097.93	53.36	1.84	1099.68	35.10	-1.84
1101.57	35.60	-5.22	1101.09	29.13	-3.79	1101.88	25.62	-4.67	1100.93	52.76	1.38	1102.68	35.42	-1.38
1104.57	35.76	-5.80	1104.09	29.05	-4.61	1104.88	26.84	-4.19	1103.93	53.43	1.31	1105.68	36.23	-1.31
1107.57	34.79	-6.53	1107.09	29.59	-3.83	1107.88	26.38	-4.41	1106.93	53.08	1.20	1108.68	36.10	-1.20
1110.57	34.95	-4.58	1110.09	29.54	-2.09	1110.89	26.50	-2.49	1109.93	49.73	-0.35	1111.69	35.86	0.35
1113.57	34.35	-6.43	1113.09	30.67	-2.21	1113.88	27.52	-2.73	1112.93	52.72	1.38	1114.68	35.38	-1.38
1116.57	34.95	-5.49	1116.09	30.20	-2.34	1116.88	27.30	-2.60	1115.93	52.19	1.20	1117.68	35.22	-1.20
1119.57	36.00	-5.10	1119.09	29.62	-3.58	1119.88	25.81	-4.76	1118.93	53.40	1.74	1120.68	35.34	-1.74
1122.57	34.72	-6.03	1122.09	30.70	-2.15	1122.88	27.16	-3.05	1121.93	53.36	2.06	1123.68	34.67	-2.06
1125.57	35.37	-6.35	1125.09	29.76	-4.06	1125.88	27.13	-4.06	1124.93	53.47	1.19	1126.68	36.51	-1.19
1128.57	35.73	-5.30	1128.09	29.52	-3.61	1128.88	27.75	-2.74	1127.93	52.44	0.86	1129.68	36.15	-0.86
1131.57	34.92	-4.54	1131.09	28.86	-2.70	1131.89	26.97	-1.96	1130.93	50.36	0.34	1132.68	35.10	-0.34
1134.57	35.58	-6.87	1134.09	29.93	-4.62	1134.88	26.50	-5.42	1133.93	54.61	1.60	1135.68	36.83	-1.60
1137.57	35.00	-5.90	1137.09	29.54	-3.46	1137.88	27.03	-3.33	1136.93	53.47	2.02	1138.68	34.86	-2.02
1140.57	35.92	-4.50	1140.09	29.79	-2.73	1140.88	25.45	-4.44	1139.93	51.84	0.86	1141.68	35.54	-0.86
1143.57	35.68	-5.04	1143.09	30.77	-2.05	1143.88	27.54	-2.65	1142.93	51.59	0.31	1144.68	36.39	-0.31
1146.57	36.05	-3.71	1146.09	30.23	-1.63	1146.88	26.86	-2.37	1145.93	52.23	1.91	1147.68	33.83	-1.91
1149.57	35.92	-5.31	1149.09	29.96	-3.37	1149.89	27.30	-3.39	1148.93	53.29	1.51	1150.69	35.70	-1.51
1152.57	35.55	-5.81	1152.09	30.13	-3.33	1152.88	26.73	-4.10	1151.93	54.00	2.08	1153.68	35.26	-2.08
1155.57	36.84	-3.09	1155.09	28.56	-3.47	1155.88	27.75	-1.65	1154.93	51.70	1.21	1156.68	34.70	-1.21
1158.57	35.73	-5.23	1158.09	29.13	-3.93	1158.88	27.01	-3.42	1157.93	53.40	1.88	1159.68	35.06	-1.88
1161.57	35.89	-4.84	1161.09	29.86	-2.97	1161.88	26.71	-3.49	1160.93	51.73	0.44	1162.68	36.27	-0.44
1164.58	35.39	-5.37	1164.09	29.71	-3.15	1164.89	27.39	-2.84	1163.93	53.43	2.11	1165.69	34.63	-2.11
1167.57	36.78	-3.42	1167.09	31.59	-0.71	1167.88	27.45	-2.22	1166.93	52.83	2.07	1168.68	34.11	-2.07
1170.57	36.10	-3.95	1170.09	30.08	-2.07	1170.88	26.92	-2.60	1169.93	52.05	1.44	1171.68	34.59	-1.44
1173.57	34.72	-6.05	1173.09	30.43	-2.44	1173.88	27.26	-2.97	1172.93	53.33	2.01	1174.68	34.74	-2.01
1176.57	35.68	-6.34	1176.09	30.35	-3.77	1176.88	26.40	-5.09	1175.93	54.72	2.14	1177.68	35.86	-2.14
1179.57	36.31	-4.83	1179.09	30.82	-2.42	1179.88	26.84	-3.76	1178.93	53.43	1.74	1180.68	35.38	-1.74
1182.57	36.41	-4.85	1182.09	29.64	-3.72	1182.88	26.73	-4.00	1181.93	52.55	0.73	1183.68	36.51	-0.73
1185.57	35.39	-5.93	1185.09	30.23	-3.19	1185.89	27.62	-3.16	1184.93	54.39	2.52	1186.68	34.78	-2.52
1188.57	37.15	-5.67	1188.09	31.61	-3.31	1188.88	28.43	-3.86	1187.93	54.75	1.37	1189.68	37.43	-1.37
1191.57	37.12	-5.10	1191.09	31.96	-2.36	1191.88	27.73	-3.95	1190.93	53.86	1.09	1192.68	37.11	-1.09
1194.57	36.20	-6.56	1194.09	30.87	-3.99	1194.88	27.09	-5.14	1193.93	54.75	1.43	1195.68	37.31	-1.43
1197.57	36.70	-5.76	1197.09	31.07	-3.49	1197.88	27.73	-4.20	1196.93	54.39	1.37	1198.68	37.07	-1.37
1200.57	35.89	-5.67	1200.09	30.99	-2.67	1200.89	26.42	-4.60	1199.93	54.47	2.36	1201.69	35.18	-2.36
1203.57	37.10	-3.52	1203.09	29.96	-2.76	1203.88	26.90	-3.18	1202.93	53.22	2.05	1204.68	34.55	-2.05
1206.57	35.71	-6.92	1206.09	30.35	-4.38	1206.88	27.45	-4.64	1205.93	54.32	1.14	1207.68	37.47	-1.14
1209.57	36.15	-5.22	1209.09	30.55	-2.92	1209.88	27.69	-3.15	1208.93	52.69	0.76	1210.68	36.59	-0.76
1212.56	36.36	-5.15	1212.09	30.89	-2.72	1212.88	27.90	-3.08	1211.93	53.54	1.47	1213.68	36.02	-1.47
1215.56	36.34	-4.89	1215.09	31.61	-1.72	1215.88	27.22	-3.47	1214.93	53.57	1.79	1216.68	35.42	-1.79
1218.57	36.00	-4.81	1218.09	30.92	-1.99	1218.88	26.69	-3.58	1217.93	52.97	1.61	1219.68	35.18	-1.61
1221.56	36.73	-4.75	1221.09	31.36	-2.22	1221.88	26.92	-4.03	1220.93	52.47	0.43	1222.67	37.03	-0.43
