# Supplementary material for: Noise-precision tradeoff in predicting combinations of mutations and drugs
Source: PLoS Comput Biol. 2019 May 22;15(5):e1006956. doi: 10.1371/journal.pcbi.1006956 (PMC6548401; doi:10.1371/journal.pcbi.1006956)
Supplement: S1 Data — A zip file containing all datasets used in this paper. (ZIP) [file pcbi.1006956.s002.zip › calcium/calcium_double_RAW264.7/2MA_500_uM_MCF_200_pM_RW_ECC040210E.txt]

Tab-delimted data for ligand pair 2-Methyl-thio-ATP / Macrophage colony stimulating factor
Celltype = RAW 264.7
ExperimentID = ECC040210E
t in seconds, Ca++ concentrations in nM
Adj Ca++ is the change in Ca++ concentration due to ligand

ECC040210E10	2MA 500 uM	MCF 200 pM	sim
ECC040210E02	2MA 500 uM	HBSS-BSA n/a 	lig1_only
ECC040210E07	2MA 500 uM	HBSS-BSA n/a 	lig1_only
ECC040210E01	HBSS-BSA n/a 	HBSS-BSA n/a 	con
ECC040210E12	HBSS-BSA n/a 	HBSS-BSA n/a 	con

t(ECC040210E10)	Ca++(ECC040210E10)	Adj Ca++(ECC040210E10)	t(ECC040210E02)	Ca++(ECC040210E02)	Adj Ca++(ECC040210E02)	t(ECC040210E07)	Ca++(ECC040210E07)	Adj Ca++(ECC040210E07)	t(ECC040210E01)	Ca++(ECC040210E01)	Adj Ca++(ECC040210E01)	t(ECC040210E12)	Ca++(ECC040210E12)	Adj Ca++(ECC040210E12)
-189.58	27.52	3.04	-190.84	34.10	-1.64	-190.05	34.27	1.51	-191.00	42.77	-2.15	-189.27	21.67	2.15
-186.65	28.03	4.28	-187.90	35.43	0.43	-187.12	33.31	1.28	-188.06	42.63	-1.56	-186.33	20.34	1.56
-183.65	28.28	4.05	-184.90	34.76	-0.73	-184.12	34.23	1.72	-185.06	42.70	-1.97	-183.33	21.24	1.97
-180.63	27.37	3.37	-181.90	34.46	-0.79	-181.12	34.04	1.76	-182.06	41.88	-2.56	-180.32	21.59	2.56
-177.65	27.22	3.18	-178.90	33.50	-1.79	-178.12	33.61	1.29	-179.06	42.15	-2.33	-177.34	21.40	2.33
-174.65	28.15	3.31	-175.90	33.92	-2.18	-175.12	34.50	1.38	-176.06	43.32	-1.96	-174.33	21.84	1.96
-171.65	27.44	2.67	-172.90	34.22	-1.81	-172.12	34.46	1.41	-173.06	44.22	-0.99	-171.34	20.80	0.99
-168.65	27.24	3.03	-169.90	34.89	-0.58	-169.12	34.11	1.62	-170.06	42.91	-1.74	-168.34	20.99	1.74
-165.63	27.82	3.61	-166.90	33.92	-1.55	-166.12	34.27	1.78	-167.06	42.50	-2.15	-165.32	21.40	2.15
-162.65	28.18	2.77	-163.90	34.89	-1.78	-163.12	33.23	-0.46	-164.06	44.22	-1.63	-162.33	22.08	1.63
-159.65	27.60	4.07	-160.90	35.25	0.47	-160.12	34.08	2.27	-161.06	41.67	-2.30	-159.33	20.86	2.30
-156.65	27.42	3.39	-157.90	33.50	-1.78	-157.12	33.96	1.65	-158.06	42.43	-2.04	-156.34	21.10	2.04
-153.65	26.79	2.75	-154.90	35.13	-0.17	-154.12	33.42	1.10	-155.06	43.05	-1.43	-153.33	20.51	1.43
-150.63	27.62	2.77	-151.90	34.46	-1.64	-151.12	32.54	-0.59	-152.06	44.15	-1.14	-150.32	21.02	1.14
-147.65	27.57	2.90	-148.90	35.55	-0.37	-148.12	33.27	0.32	-149.06	44.22	-0.89	-147.34	20.59	0.89
-144.65	27.09	2.53	-145.90	35.07	-0.74	-145.12	34.15	1.31	-146.06	43.60	-1.40	-144.33	20.99	1.40
-141.65	26.76	2.88	-142.90	34.70	-0.44	-142.12	33.27	1.11	-143.06	42.63	-1.69	-141.33	20.61	1.69
-138.65	26.54	2.70	-139.90	34.40	-0.69	-139.12	33.69	1.57	-140.06	42.29	-1.99	-138.33	20.86	1.99
-135.63	26.56	1.01	-136.90	36.76	-0.04	-136.12	33.92	0.09	-137.06	44.71	-1.28	-135.32	21.86	1.28
-132.65	26.81	1.99	-133.90	37.68	1.60	-133.12	34.85	1.75	-134.06	43.53	-1.73	-132.33	21.59	1.73
-129.65	26.94	2.84	-130.90	35.43	0.08	-130.12	34.00	1.62	-131.06	43.19	-1.35	-129.33	20.48	1.35
-126.65	26.66	2.69	-127.90	35.49	0.27	-127.12	33.69	1.44	-128.06	42.63	-1.78	-126.34	20.78	1.78
-123.65	26.28	1.20	-124.90	36.58	0.24	-124.12	34.89	1.53	-125.06	44.02	-1.50	-123.34	21.62	1.50
-120.63	27.65	3.64	-121.90	36.22	0.95	-121.12	34.23	1.94	-122.06	42.15	-2.30	-120.32	21.35	2.30
-117.65	26.74	1.79	-118.90	36.16	-0.05	-118.12	33.19	-0.04	-119.06	44.09	-1.30	-117.34	21.29	1.30
-114.65	26.46	1.56	-115.90	36.40	0.25	-115.12	33.50	0.32	-116.06	44.57	-0.77	-114.33	20.70	0.77
-111.65	27.19	1.97	-112.90	36.76	0.29	-112.12	35.20	1.70	-113.06	44.64	-1.02	-111.33	21.27	1.02
-108.65	26.86	0.98	-109.90	35.67	-1.47	-109.12	33.61	-0.55	-110.06	45.76	-0.56	-108.34	21.48	0.56
-105.63	27.29	2.14	-106.90	37.19	0.78	-106.12	32.58	-0.85	-107.06	43.81	-1.78	-105.32	21.97	1.78
-102.65	26.86	1.90	-103.90	36.40	0.18	-103.12	33.92	0.68	-104.06	44.22	-1.18	-102.34	21.18	1.18
-99.65	26.18	0.80	-100.90	35.97	-0.67	-100.12	34.04	0.38	-101.06	44.57	-1.25	-99.34	21.67	1.25
-96.65	27.24	1.72	-97.90	36.34	-0.44	-97.12	33.12	-0.68	-98.06	44.57	-1.39	-96.34	21.95	1.39
-93.65	26.66	1.23	-94.90	35.49	-1.19	-94.12	34.58	0.87	-95.06	44.71	-1.16	-93.33	21.62	1.16
-90.63	26.56	0.69	-91.90	35.73	-1.39	-91.12	33.96	-0.19	-92.06	45.48	-0.83	-90.32	21.73	0.83
-87.65	26.06	1.20	-88.90	36.95	0.83	-88.12	34.15	1.01	-89.06	44.02	-1.28	-87.34	21.18	1.28
-84.65	27.47	1.72	-85.90	36.10	-0.91	-85.12	34.42	0.39	-86.06	45.06	-1.13	-84.34	21.92	1.13
-81.65	26.56	0.50	-82.90	35.61	-1.70	-82.12	34.15	-0.19	-83.06	45.83	-0.67	-81.34	21.76	0.67
-78.65	26.18	0.64	-79.90	38.05	1.26	-79.12	34.15	0.33	-80.06	44.36	-1.62	-78.34	22.19	1.62
-75.63	26.41	0.48	-76.90	36.58	-0.60	-76.12	34.38	0.17	-77.06	45.55	-0.82	-75.32	21.78	0.82
-72.65	25.96	0.68	-73.90	37.43	0.90	-73.12	35.12	1.56	-74.06	43.81	-1.91	-72.33	22.22	1.91
-69.65	26.36	0.98	-70.90	37.07	0.44	-70.12	34.69	1.03	-71.06	43.74	-2.08	-69.33	22.49	2.08
-66.65	27.47	2.03	-67.90	39.89	3.19	-67.12	35.31	1.59	-68.06	44.36	-1.52	-66.34	22.00	1.52
-63.65	26.51	1.21	-64.90	37.50	0.94	-64.12	35.39	1.81	-65.06	43.12	-2.62	-63.34	22.96	2.62
-60.63	26.28	-0.36	-61.90	35.13	-2.77	-61.12	34.50	-0.42	-62.06	46.95	-0.13	-60.32	21.81	0.13
-57.65	26.18	0.09	-58.90	35.85	-1.49	-58.12	33.69	-0.68	-59.06	46.25	-0.28	-57.33	21.40	0.28
-54.65	27.17	0.23	-55.90	35.73	-2.46	-55.12	33.88	-1.34	-56.06	47.16	-0.22	-54.33	22.19	0.22
-51.65	27.44	1.32	-52.90	38.11	0.74	-52.12	35.27	0.87	-53.06	45.76	-0.80	-51.33	21.95	0.80
-48.65	27.60	0.33	-49.90	36.82	-1.71	-49.12	35.12	-0.43	-50.06	48.43	0.72	-48.34	21.59	-0.72
-45.63	26.08	0.96	-46.90	36.70	0.32	-46.12	35.47	2.07	-47.06	44.43	-1.13	-45.32	21.29	1.13
-42.65	27.06	-0.13	-43.90	38.35	-0.10	-43.12	33.96	-1.51	-44.06	48.43	0.80	-42.33	21.43	-0.80
-39.65	26.91	2.07	-40.90	38.23	2.14	-40.12	35.62	2.50	-41.06	44.02	-1.26	-39.33	21.13	1.26
-36.65	26.13	-1.34	-37.90	38.84	0.12	-37.12	35.12	-0.63	-38.06	49.28	1.37	-36.33	21.13	-1.37
-33.65	27.60	0.04	-34.90	38.35	-0.46	-34.12	35.00	-0.84	-35.06	47.93	-0.07	-33.33	22.66	0.07
-30.63	27.04	0.19	-31.90	37.62	-0.48	-31.12	35.35	0.22	-32.06	46.81	-0.48	-30.32	22.36	0.48
-27.65	27.77	-0.41	-28.90	39.46	0.02	-28.12	35.35	-1.11	-29.06	48.85	0.23	-27.34	22.99	-0.23
-24.65	26.99	0.56	-25.90	37.62	-0.07	-25.12	34.96	0.25	-26.06	46.18	-0.69	-24.33	22.16	0.69
-21.65	26.36	-1.58	-22.91	37.62	-1.58	-22.12	35.82	-0.40	-23.06	49.28	0.90	-21.34	22.08	-0.90
-18.65	26.74	-0.79	-19.91	40.20	1.41	-19.12	36.75	0.94	-20.06	48.21	0.24	-18.34	22.33	-0.24
-15.63	27.29	0.59	-16.91	37.86	-0.10	-16.12	35.00	0.02	-17.06	47.51	0.37	-15.32	21.37	-0.37
-12.65	27.04	-1.00	-13.91	39.27	-0.03	-13.12	34.73	-1.59	-14.06	48.00	-0.48	-12.34	23.56	0.48
5.41	28.38	-4.11	4.16	78.74	34.99	4.94	59.72	18.95	4.00	54.74	1.81	5.72	25.72	-1.81
8.36	29.12	-1.51	7.10	95.71	53.82	7.89	62.11	23.20	6.94	50.63	-0.44	8.67	26.11	0.44
11.39	32.28	2.89	10.10	73.45	32.80	10.91	57.18	19.51	9.94	50.42	0.59	11.70	23.84	-0.59
14.36	38.56	9.55	13.10	65.13	24.87	13.89	56.54	19.25	12.94	48.99	-0.46	14.68	24.50	0.46
17.36	42.38	15.55	16.10	66.52	28.43	16.89	59.03	23.92	15.94	45.83	-1.44	17.67	23.31	1.44
20.35	46.68	20.00	19.10	70.73	32.80	19.88	59.94	24.98	18.94	45.41	-1.71	20.67	23.42	1.71
23.36	47.43	21.36	22.10	70.80	33.47	22.88	62.20	27.85	21.94	44.85	-1.66	23.68	22.77	1.66
26.39	48.24	21.88	25.10	73.30	35.68	25.91	61.81	27.17	24.94	46.25	-0.55	26.71	21.95	0.55
29.35	48.10	21.85	28.10	70.59	33.09	28.89	60.50	25.97	27.94	45.83	-0.86	29.67	22.14	0.86
32.36	48.18	21.17	31.10	73.09	34.83	31.89	59.03	23.74	30.94	46.04	-1.41	32.68	23.45	1.41
35.35	46.57	18.81	34.10	75.03	36.02	34.88	58.60	22.56	33.94	48.14	-0.06	35.67	22.85	0.06
38.36	46.71	19.26	37.10	74.09	35.38	37.88	57.82	22.09	36.94	46.32	-1.57	38.68	24.06	1.57
41.39	47.18	20.66	40.10	71.23	33.45	40.91	56.20	21.40	39.94	46.11	-0.85	41.70	22.41	0.85
44.35	45.74	19.21	43.10	70.52	32.73	43.88	56.11	21.30	42.94	44.92	-2.05	44.67	23.62	2.05
47.35	45.08	17.82	46.10	70.59	32.07	46.88	55.77	20.23	45.94	47.23	-0.47	47.67	22.77	0.47
50.35	45.63	18.49	49.10	68.69	30.29	49.89	55.77	20.35	48.94	46.53	-1.05	50.67	23.23	1.05
53.35	44.07	16.76	52.10	68.83	30.27	52.89	54.96	19.37	51.94	46.67	-1.08	53.67	23.42	1.08
56.39	43.88	17.41	55.10	68.05	30.33	55.92	51.06	16.31	54.94	46.11	-0.80	56.71	22.30	0.80
59.35	42.90	16.72	58.10	68.05	30.62	58.88	52.94	18.48	57.94	45.69	-0.93	59.67	22.14	0.93
62.35	42.41	15.47	61.10	66.31	28.11	61.89	53.28	18.06	60.94	46.32	-1.06	62.67	23.04	1.06
65.36	41.65	14.29	64.10	67.14	28.53	64.89	50.93	15.29	63.94	46.88	-0.92	65.67	23.31	0.92
68.36	41.86	13.19	67.10	67.00	27.08	67.89	52.14	15.19	66.94	48.64	-0.47	68.68	24.17	0.47
71.39	41.92	15.17	70.10	65.34	27.33	70.92	51.72	16.69	69.94	46.60	-0.59	71.70	22.38	0.59
74.36	41.05	13.98	73.10	63.68	25.35	73.89	51.31	15.96	72.94	46.25	-1.26	74.67	23.37	1.26
77.36	40.87	13.88	76.10	64.78	26.54	76.89	52.52	17.25	75.94	45.97	-1.46	77.67	23.48	1.46
80.36	39.74	10.70	79.10	65.54	25.25	79.89	50.47	13.15	78.94	49.99	0.51	80.67	23.56	-0.51
83.36	40.38	12.69	82.10	61.56	22.61	82.89	51.14	15.17	81.94	47.16	-0.97	83.67	23.70	0.97
86.39	40.65	13.27	85.10	65.27	26.64	85.92	49.89	14.23	84.94	47.79	-0.03	86.71	22.44	0.03
89.36	40.92	12.84	88.10	64.64	25.30	88.89	51.06	14.70	87.94	48.00	-0.52	89.68	23.64	0.52
92.35	39.84	11.89	91.10	64.44	25.23	91.89	51.14	14.91	90.94	48.07	-0.32	92.67	23.31	0.32
95.35	39.92	11.16	94.10	66.31	26.30	94.89	50.52	13.48	93.94	50.20	1.00	95.67	22.79	-1.00
98.35	40.41	11.69	97.10	62.72	22.74	97.89	49.40	12.40	96.94	49.06	-0.10	98.67	23.86	0.10
101.39	38.85	9.71	100.10	63.75	23.36	100.91	50.77	13.35	99.94	50.13	0.55	101.70	23.62	-0.55
104.36	39.92	10.91	103.10	61.49	21.22	103.89	50.85	13.56	102.94	50.35	0.90	104.68	23.15	-0.90
107.35	41.05	12.36	106.10	62.58	22.64	106.88	49.60	12.63	105.94	49.70	0.57	107.67	23.15	-0.57
110.35	38.96	9.52	109.10	60.88	20.19	109.88	49.69	11.97	108.94	49.99	0.11	110.67	24.36	-0.11
113.35	39.09	9.77	112.10	63.40	22.83	112.89	50.10	12.50	111.94	50.27	0.51	113.67	23.84	-0.51
116.39	39.63	11.11	115.10	61.28	21.51	115.92	51.52	14.72	114.94	49.63	0.67	116.70	22.88	-0.67
119.36	39.63	10.18	118.10	59.86	19.15	118.89	49.89	12.16	117.94	50.13	0.24	119.67	24.25	-0.24
122.35	39.23	10.24	121.10	61.69	21.45	121.88	49.19	11.92	120.94	50.63	1.20	122.67	22.82	-1.20
125.36	39.55	9.73	124.10	61.15	20.08	124.89	50.68	12.58	123.94	51.85	1.59	125.68	23.26	-1.59
128.36	38.99	8.98	127.10	63.75	22.48	127.89	51.64	13.35	126.94	50.56	0.11	128.68	24.94	-0.11
131.39	39.36	9.25	130.10	61.28	19.91	130.92	50.02	11.63	129.94	51.42	0.87	131.71	24.28	-0.87
134.35	40.06	9.83	133.10	61.35	19.87	133.89	50.52	12.01	132.94	51.27	0.60	134.67	24.66	-0.60
137.36	39.95	10.52	136.10	59.45	18.77	136.89	50.14	12.43	135.94	49.14	-0.73	137.67	25.19	0.73
140.36	39.55	10.01	139.10	62.44	21.64	139.89	49.60	11.78	138.94	50.70	0.72	140.68	23.86	-0.72
143.35	39.28	9.06	142.10	60.81	19.34	142.88	49.93	11.43	141.94	51.85	1.19	143.67	24.06	-1.19
146.39	39.31	9.61	145.10	60.54	19.59	145.91	49.15	11.17	144.94	50.92	0.78	146.70	23.95	-0.78
149.35	39.92	10.83	148.10	61.49	21.14	148.88	48.49	11.12	147.94	49.49	-0.04	149.67	24.17	0.04
152.35	39.87	8.82	151.10	59.59	17.28	151.89	50.02	10.69	150.94	52.50	1.01	152.67	25.08	-1.01
155.35	39.58	8.51	154.10	60.33	18.01	154.89	49.77	10.42	153.94	53.22	1.71	155.67	24.39	-1.71
158.36	40.06	9.12	157.10	61.49	19.30	157.89	48.28	9.06	156.94	52.35	0.97	158.68	25.00	-0.97
161.39	40.89	10.95	160.10	60.47	19.27	160.92	50.56	12.34	159.94	51.63	1.25	161.70	23.73	-1.25
164.36	38.85	8.19	163.10	60.33	18.42	163.89	50.60	11.66	162.94	51.63	0.53	164.68	25.16	-0.53
167.36	40.84	9.94	166.10	60.74	18.59	166.89	48.04	8.86	165.94	51.27	-0.07	167.67	26.00	0.07
170.36	39.15	7.54	169.10	59.12	16.26	169.89	51.18	11.29	168.94	53.80	1.75	170.67	24.89	-1.75
173.36	40.52	9.12	172.10	61.97	19.32	172.89	49.44	9.76	171.94	53.36	1.52	173.68	24.91	-1.52
176.39	40.46	10.18	175.10	60.94	19.41	175.92	48.65	10.09	174.94	50.92	0.20	176.71	25.11	-0.20
179.36	40.00	8.74	178.10	57.71	15.19	178.89	48.98	9.44	177.94	53.36	1.66	179.68	24.64	-1.66
182.36	39.47	7.66	181.10	61.15	18.09	181.89	50.14	10.05	180.94	54.67	2.42	182.67	24.42	-2.42
185.35	40.17	7.38	184.10	59.79	15.74	184.89	49.02	7.95	183.94	55.62	2.39	185.67	25.44	-2.39
188.35	40.38	9.20	187.10	58.85	16.42	187.89	49.89	10.43	186.94	51.92	0.30	188.67	25.91	-0.30
191.39	39.74	8.78	190.10	61.08	18.86	190.92	50.43	11.19	189.94	52.71	1.31	191.71	24.69	-1.31
194.36	40.89	8.52	193.10	61.15	17.53	193.89	49.48	8.83	192.94	54.38	1.57	194.68	25.83	-1.57
197.35	40.62	8.14	196.10	60.88	17.15	196.89	49.11	8.35	195.94	54.74	1.82	197.67	25.69	-1.82
200.35	41.41	10.34	199.10	60.33	18.01	199.89	49.81	10.46	198.94	52.28	0.77	200.67	25.33	-0.77
203.35	40.43	7.85	202.10	60.33	16.50	202.89	49.44	8.58	201.94	55.69	2.67	203.67	24.94	-2.67
206.39	40.03	8.33	205.10	60.54	17.59	205.92	50.72	10.74	204.94	53.29	1.15	206.70	25.58	-1.15
209.35	41.16	8.80	208.10	60.20	16.59	208.88	50.52	9.88	207.94	54.67	1.87	209.67	25.52	-1.87
212.35	41.30	9.28	211.10	61.62	18.34	211.88	49.98	9.68	210.94	53.22	0.76	212.67	26.30	-0.76
215.35	40.54	8.73	214.10	60.47	17.41	214.88	50.81	10.72	213.94	53.87	1.62	215.67	25.22	-1.62
218.35	41.41	9.38	217.10	57.91	14.63	217.88	50.52	10.21	216.94	54.23	1.76	218.67	25.30	-1.76
221.38	40.54	7.49	220.10	59.93	15.63	220.91	51.43	10.10	219.94	55.91	2.42	221.70	25.66	-2.42
224.36	40.84	8.97	223.10	57.51	14.38	223.89	49.07	8.92	222.94	52.64	0.33	224.68	26.58	-0.33
227.35	39.74	6.68	226.10	58.78	14.47	226.88	50.68	9.34	225.94	55.18	1.68	227.67	26.41	-1.68
230.35	41.24	8.01	229.10	58.44	13.95	229.88	50.14	8.63	228.94	55.11	1.44	230.67	26.83	-1.44
233.35	40.54	8.25	232.10	59.72	16.18	232.88	50.31	9.74	231.94	53.58	0.85	233.67	26.47	-0.85
236.38	39.66	7.20	235.10	60.67	16.95	235.91	49.48	8.74	234.94	54.52	1.62	236.70	25.88	-1.62
239.35	40.84	7.42	238.10	60.88	16.20	238.89	50.43	8.73	237.94	55.91	2.05	239.67	26.41	-2.05
242.36	39.98	5.93	241.10	60.60	15.30	241.89	49.93	7.60	240.94	57.16	2.67	242.67	26.41	-2.67
245.35	40.46	6.90	244.10	59.05	14.24	244.89	50.68	8.84	243.94	55.40	1.40	245.67	27.19	-1.40
248.36	40.54	6.41	247.10	60.27	14.88	247.89	50.02	7.61	246.94	56.13	1.56	248.67	27.61	-1.56
251.39	40.73	8.67	250.10	62.03	18.72	250.92	50.56	10.22	249.94	53.51	1.01	251.70	26.08	-1.01
254.36	40.87	6.07	253.10	59.59	13.53	253.89	50.72	7.64	252.94	58.11	2.87	254.68	26.97	-2.87
257.35	39.68	4.36	256.10	58.31	11.73	256.89	50.31	6.71	255.94	58.56	2.80	257.67	27.56	-2.80
260.35	40.81	8.46	259.10	59.32	15.71	259.89	52.31	11.68	258.94	54.30	1.51	260.67	25.88	-1.51
263.36	41.24	6.20	262.10	59.32	13.02	262.89	48.98	5.66	261.94	57.97	2.49	263.68	27.59	-2.49
266.39	41.73	7.17	265.10	58.04	12.22	265.92	50.02	7.18	264.94	57.52	2.52	266.71	27.08	-2.52
269.35	41.24	6.13	268.10	58.91	12.54	268.89	51.43	8.04	267.94	57.97	2.42	269.67	27.73	-2.42
272.35	40.81	6.38	271.10	61.69	16.01	271.89	50.72	8.01	270.94	56.27	1.40	272.67	28.06	-1.40
275.35	41.84	7.23	274.10	59.45	13.58	274.89	50.56	7.67	273.94	57.23	2.18	275.67	27.47	-2.18
278.35	41.97	7.47	277.10	59.72	13.97	277.89	51.52	8.74	276.94	55.98	1.04	278.67	28.49	-1.04
281.39	40.57	6.38	280.10	59.72	14.27	280.91	49.48	7.01	279.94	56.86	2.23	281.70	27.00	-2.23
284.36	42.00	7.32	283.10	56.90	10.97	283.89	50.47	7.51	282.94	57.38	2.26	284.67	27.45	-2.26
287.36	40.70	5.83	286.10	60.54	14.41	286.89	50.68	7.53	285.94	57.30	1.99	287.67	27.92	-1.99
290.36	40.92	5.48	289.10	57.37	10.68	289.89	50.97	7.25	288.94	58.26	2.38	290.68	28.09	-2.38
293.36	42.30	6.59	292.10	57.97	11.00	292.89	49.98	5.99	291.94	58.78	2.63	293.68	28.12	-2.63
296.39	41.38	6.81	295.10	57.84	12.02	295.91	51.47	8.62	294.94	57.97	2.96	296.70	26.64	-2.96
299.35	41.51	6.35	298.10	58.78	12.36	298.88	49.77	6.33	297.94	58.19	2.59	299.67	27.61	-2.59
302.35	40.57	5.26	301.10	59.99	13.42	301.88	51.43	7.84	300.94	58.85	3.10	302.67	27.25	-3.10
305.35	41.30	8.47	304.10	58.58	14.50	304.88	50.47	9.36	303.94	54.38	1.11	305.67	26.75	-1.11
308.36	40.76	4.35	307.10	58.65	10.98	307.89	50.27	5.58	306.94	59.45	2.60	308.68	28.85	-2.60
311.39	41.43	6.57	310.10	59.32	13.21	310.91	51.81	8.67	309.94	57.97	2.67	311.70	27.22	-2.67
314.35	42.03	8.08	313.10	59.52	14.31	313.89	50.72	8.49	312.94	56.13	1.74	314.67	27.25	-1.74
317.35	43.22	8.59	316.10	57.57	11.68	316.88	49.31	6.40	315.94	57.38	2.31	317.67	27.36	-2.31
320.35	41.51	5.91	319.10	60.40	13.54	319.88	50.77	6.89	318.94	59.90	3.86	320.67	26.78	-3.86
323.35	42.41	8.97	322.10	58.71	14.02	322.88	50.10	8.38	321.94	54.45	0.57	323.67	27.90	-0.57
326.39	41.65	6.65	325.10	58.58	12.32	325.92	51.31	8.03	324.94	58.34	2.90	326.71	27.14	-2.90
329.36	41.65	6.08	328.10	59.18	12.36	328.89	50.52	6.67	327.94	57.08	1.07	329.68	29.53	-1.07
332.35	40.92	4.91	331.10	58.44	11.17	331.89	49.56	5.27	330.94	58.85	2.40	332.67	28.65	-2.40
335.35	42.52	5.70	334.10	58.44	10.37	334.89	50.85	5.75	333.94	60.12	2.86	335.67	28.99	-2.86
338.35	42.00	6.61	337.10	58.04	11.39	337.88	51.35	7.68	336.94	57.52	1.69	338.67	28.74	-1.69
341.39	43.28	7.77	340.10	61.08	14.32	340.92	50.64	6.85	339.94	58.48	2.53	341.71	28.01	-2.53
344.35	41.86	5.91	343.10	60.27	13.07	343.89	49.77	5.54	342.94	58.26	1.87	344.67	29.11	-1.87
347.36	41.68	4.95	346.10	59.93	11.95	346.89	51.10	6.09	345.94	60.87	3.70	347.68	28.06	-3.70
350.36	42.05	5.64	349.10	58.78	11.11	349.89	50.27	5.58	348.94	59.90	3.05	350.67	28.40	-3.05
353.35	41.43	4.95	352.10	59.25	11.51	352.89	49.98	5.22	351.94	58.34	1.42	353.67	30.10	-1.42
356.39	42.00	6.13	355.10	59.12	11.99	355.92	51.97	7.82	354.94	58.85	2.54	356.70	28.37	-2.54
359.36	41.78	5.36	358.10	59.52	11.85	358.89	51.47	6.77	357.94	58.19	1.33	359.67	30.12	-1.33
362.36	42.22	5.06	361.10	59.39	10.97	361.89	50.72	5.28	360.94	60.64	3.04	362.68	29.16	-3.04
365.36	43.36	6.46	364.10	58.51	10.36	364.89	50.39	5.21	363.94	59.37	2.03	365.67	29.90	-2.03
368.35	41.84	6.21	367.10	60.94	14.05	367.89	52.35	8.44	366.94	57.52	1.45	368.68	29.22	-1.45
371.39	42.62	5.93	370.10	59.93	11.99	370.91	50.72	5.75	369.94	59.60	2.47	371.70	29.25	-2.47
374.36	42.38	4.88	373.10	57.44	8.69	373.89	52.48	6.70	372.94	60.12	2.18	374.67	30.35	-2.18
377.36	42.08	4.97	376.10	59.12	10.76	376.89	51.60	6.21	375.94	60.19	2.64	377.67	29.50	-2.64
380.36	42.81	4.53	379.10	59.86	10.32	379.89	51.10	4.54	378.94	61.92	3.20	380.68	30.12	-3.20
383.35	42.52	6.18	382.10	59.18	11.58	382.88	52.98	8.36	381.94	59.45	2.67	383.67	28.71	-2.67
386.38	42.87	5.43	385.10	60.54	11.85	385.91	51.43	5.71	384.94	61.24	3.36	386.70	29.11	-3.36
389.35	43.41	7.75	388.10	60.40	13.48	388.88	50.97	7.03	387.94	57.30	1.20	389.67	29.50	-1.20
392.36	43.03	4.23	391.10	56.30	6.25	391.89	51.81	4.73	390.94	62.89	3.65	392.68	30.18	-3.65
395.35	42.76	7.05	394.10	62.10	15.13	394.89	52.77	8.78	393.94	58.78	2.63	395.67	28.12	-2.63
398.35	43.11	6.17	397.10	58.65	10.46	397.88	52.60	7.38	396.94	61.09	3.71	398.67	28.26	-3.71
401.38	42.81	5.43	400.10	60.27	11.64	400.91	51.93	6.27	399.94	60.64	2.82	401.70	29.59	-2.82
404.35	43.11	5.31	403.10	58.04	8.98	403.88	50.22	4.14	402.94	61.24	3.00	404.67	29.84	-3.00
407.35	42.11	4.56	406.10	59.45	10.65	406.89	49.69	3.86	405.94	61.69	3.70	407.67	28.88	-3.70
410.35	42.87	6.09	409.10	59.59	11.55	409.88	51.93	6.87	408.94	59.60	2.38	410.67	29.44	-2.38
413.36	43.11	5.13	412.10	59.66	10.42	412.89	51.43	5.17	411.94	60.49	2.07	413.68	30.95	-2.07
416.39	42.30	5.87	415.10	59.93	12.25	415.92	51.01	6.30	414.94	60.72	3.85	416.70	27.61	-3.85
419.36	42.95	5.95	418.10	58.78	10.53	418.89	52.14	6.86	417.94	61.46	4.02	419.68	28.01	-4.02
422.35	44.37	8.20	421.10	58.98	11.56	421.88	50.22	5.77	420.94	58.93	2.32	422.67	28.88	-2.32
425.35	43.66	5.98	424.10	59.32	10.39	424.89	51.97	6.01	423.94	61.16	3.04	425.67	29.67	-3.04
428.36	42.57	3.99	427.10	60.20	10.36	427.89	52.02	5.16	426.94	61.61	2.59	428.67	31.03	-2.59
431.39	42.62	5.24	430.10	58.78	10.14	430.92	53.32	7.66	429.94	61.02	3.20	431.71	29.22	-3.20
434.36	42.98	4.00	433.10	58.24	8.00	433.89	52.90	5.64	432.94	62.89	3.47	434.68	30.55	-3.47
437.36	43.09	5.71	436.10	59.25	10.61	436.89	52.94	7.28	435.94	60.12	2.30	437.68	30.12	-2.30
440.36	43.39	5.97	439.10	61.08	12.40	439.89	53.06	7.36	438.94	59.60	1.74	440.68	30.72	-1.74
443.36	42.62	4.94	442.10	58.58	9.65	442.89	52.90	6.94	441.94	60.19	2.07	443.68	30.64	-2.07
446.39	43.03	5.53	445.10	58.11	9.36	445.92	53.28	7.50	444.94	60.57	2.63	446.71	29.90	-2.63
449.36	44.26	5.36	448.10	59.32	9.17	448.89	51.97	4.79	447.94	62.52	3.18	449.68	30.75	-3.18
452.36	43.03	4.94	451.10	60.33	10.98	451.89	52.10	5.73	450.94	61.02	2.49	452.67	30.64	-2.49
455.36	43.60	5.89	454.10	59.32	10.35	454.89	51.06	5.07	453.94	59.52	1.37	455.68	31.38	-1.37
458.36	42.84	4.73	457.10	59.32	9.96	457.89	51.85	5.46	456.94	60.57	2.02	458.68	31.12	-2.02
461.39	42.81	3.94	460.10	58.51	8.39	460.92	52.60	5.45	459.94	62.89	3.58	461.71	30.32	-3.58
464.36	44.37	5.24	463.10	57.57	7.19	463.89	51.77	4.36	462.94	63.35	3.78	464.68	30.38	-3.78
467.36	43.58	4.46	466.10	60.81	10.43	466.89	53.86	6.46	465.94	62.74	3.18	467.68	30.98	-3.18
470.35	42.95	3.51	469.10	59.93	9.24	469.88	52.31	4.59	468.94	63.12	3.24	470.67	31.23	-3.24
473.36	43.33	5.07	472.10	59.39	9.87	472.89	51.64	5.10	471.94	61.39	2.69	473.68	30.61	-2.69
476.39	43.82	4.71	475.10	61.22	10.86	475.91	51.56	4.17	474.94	62.97	3.42	476.70	30.72	-3.42
479.36	44.59	5.99	478.10	57.17	7.32	478.89	51.47	4.59	477.94	61.61	2.57	479.68	31.06	-2.57
482.36	44.21	5.52	481.10	58.51	8.57	481.89	51.97	5.00	480.94	62.07	2.94	482.68	30.78	-2.94
485.35	44.64	6.06	484.10	59.25	9.41	484.88	52.98	6.12	483.94	62.29	3.27	485.67	30.35	-3.27
488.35	43.22	5.06	487.10	59.66	10.24	487.89	53.06	6.62	486.94	60.42	1.82	488.68	31.38	-1.82
491.38	42.54	3.82	490.10	59.39	9.42	490.91	53.28	6.28	489.94	62.59	3.43	491.70	30.32	-3.43
494.35	43.06	3.82	493.10	61.42	10.93	493.88	51.72	4.20	492.94	63.12	3.44	494.67	30.83	-3.44
497.35	43.25	5.16	496.10	59.12	9.78	496.89	52.27	5.90	495.94	61.16	2.63	497.67	30.49	-2.63
500.36	42.60	3.61	499.10	59.66	9.42	499.89	52.69	5.42	498.94	62.59	3.16	500.68	30.86	-3.16
503.36	45.06	6.38	502.10	58.85	8.92	502.89	50.81	3.85	501.94	61.02	1.90	503.68	31.81	-1.90
506.38	43.55	2.87	505.10	59.59	7.65	505.91	53.74	4.78	504.94	66.32	5.20	506.70	30.52	-5.20
509.35	43.55	5.54	508.10	58.98	9.72	508.89	51.85	5.56	507.94	61.02	2.57	509.67	30.47	-2.57
512.35	43.80	3.48	511.10	58.44	6.87	511.88	52.85	4.25	510.94	63.73	2.97	512.67	32.38	-2.97
515.36	44.04	5.09	514.10	60.20	10.00	514.89	53.15	5.92	513.94	61.54	2.15	515.68	31.83	-2.15
518.36	44.51	5.48	517.10	60.06	9.78	517.89	52.64	5.33	516.94	62.44	2.97	518.68	31.09	-2.97
521.39	44.48	5.05	520.10	59.86	9.17	520.92	54.71	7.00	519.94	62.74	2.87	521.71	31.60	-2.87
524.36	44.53	3.87	523.10	59.72	7.81	523.89	51.97	3.03	522.94	63.95	2.85	524.68	32.84	-2.85
527.35	43.74	3.39	526.10	60.40	8.80	526.89	52.39	3.76	525.94	64.48	3.69	527.67	31.69	-3.69
530.36	43.71	3.66	529.10	59.52	8.22	529.89	52.64	4.31	528.94	63.88	3.39	530.68	31.69	-3.39
533.36	43.74	3.86	532.10	58.71	7.57	532.89	53.32	5.16	531.94	63.12	2.80	533.68	32.12	-2.80
536.39	44.59	5.82	535.10	59.05	9.02	535.92	53.61	6.56	534.94	61.76	2.55	536.71	31.26	-2.55
539.36	44.01	5.33	538.10	59.05	9.11	538.89	53.02	6.06	537.94	61.09	1.97	539.68	31.75	-1.97
542.36	44.04	4.11	541.10	60.88	9.69	541.89	52.98	4.77	540.94	64.11	3.74	542.68	31.23	-3.74
545.36	43.41	4.28	544.10	60.06	9.68	544.89	53.32	5.91	543.94	61.84	2.27	545.68	31.89	-2.27
548.36	44.32	5.89	547.10	60.60	10.92	547.89	52.73	6.02	546.94	60.04	1.17	548.67	32.29	-1.17
551.39	43.36	3.61	550.10	59.99	8.98	550.92	53.78	5.75	549.94	64.26	4.07	551.71	30.72	-4.07
554.36	43.66	3.69	553.10	58.71	7.49	553.89	52.85	4.60	552.94	64.18	3.77	554.68	31.23	-3.77
557.36	44.26	5.88	556.10	58.38	8.75	556.89	52.18	5.52	555.94	60.34	1.52	557.68	31.89	-1.52
560.36	44.29	3.19	559.10	59.66	7.31	559.89	51.85	2.47	558.94	65.32	3.78	560.68	32.35	-3.78
563.36	44.75	4.63	562.10	59.79	8.41	562.89	52.69	4.29	561.94	64.03	3.47	563.68	31.69	-3.47
566.39	44.62	4.54	565.10	59.52	8.19	565.91	53.15	4.79	564.94	63.42	2.90	566.71	32.21	-2.90
569.36	44.92	3.99	568.10	59.18	7.00	568.89	52.60	3.39	567.94	65.78	4.41	569.68	31.55	-4.41
572.36	45.72	6.46	571.10	58.18	7.66	571.88	54.12	6.58	570.94	62.97	3.27	572.68	31.03	-3.27
575.36	43.01	2.15	574.10	59.59	7.47	574.89	53.19	4.05	573.94	64.71	3.41	575.68	32.49	-3.41
578.35	43.99	5.33	577.10	60.20	10.29	577.88	53.15	6.21	576.94	61.16	2.06	578.67	31.63	-2.06
581.39	44.75	4.54	580.10	59.45	7.98	580.91	54.54	6.05	579.94	64.18	3.53	581.70	31.72	-3.53
584.35	44.97	4.43	583.10	59.18	7.39	583.88	52.85	4.03	582.94	64.03	3.05	584.68	32.52	-3.05
587.36	44.53	4.67	586.10	60.74	9.62	586.89	53.23	5.09	585.94	63.05	2.75	587.68	32.15	-2.75
590.35	44.15	4.00	589.10	57.84	6.43	589.89	53.19	4.76	588.94	63.57	2.98	590.68	32.21	-2.98
593.35	44.64	5.82	592.10	59.72	9.65	592.88	52.94	5.84	591.94	60.79	1.53	593.67	32.32	-1.53
596.38	44.43	4.35	595.10	57.17	5.83	595.91	53.99	5.63	594.94	64.18	3.66	596.70	31.46	-3.66
599.35	44.75	5.10	598.10	58.04	7.13	598.88	52.39	4.46	597.94	63.57	3.48	599.67	31.21	-3.48
602.35	45.41	4.96	601.10	56.97	5.27	601.88	51.93	3.20	600.94	64.56	3.67	602.68	31.81	-3.67
623.41	51.89	2.71	622.16	64.99	4.56	622.94	58.38	0.92	622.00	74.43	4.81	623.73	39.40	-4.81
626.42	43.33	2.06	625.15	54.78	2.25	625.94	46.20	-3.35	624.99	63.42	1.71	626.74	34.60	-1.71
629.41	38.83	-0.59	628.15	49.16	-1.51	628.94	41.40	-6.30	627.99	60.87	1.01	629.73	33.44	-1.01
632.41	36.68	-0.60	631.15	47.88	-0.66	631.94	41.76	-3.80	630.99	56.86	-0.86	632.73	33.18	0.86
635.41	35.25	-0.96	634.15	46.79	-0.67	634.94	41.92	-2.57	633.99	56.20	-0.45	635.73	31.69	0.45
638.41	33.94	-1.16	637.15	48.52	2.16	637.94	41.80	-1.58	636.99	54.45	-1.09	638.73	31.23	1.09
641.42	34.36	-0.53	640.15	47.75	1.60	640.94	40.33	-2.84	639.99	54.45	-0.88	641.73	30.81	0.88
644.41	32.85	-2.26	643.15	46.28	-0.09	643.94	42.36	-1.03	642.99	54.67	-0.88	644.73	31.03	0.88
647.41	35.04	-0.78	646.15	46.60	-0.48	646.94	43.28	-0.82	645.99	55.03	-1.23	647.72	32.09	1.23
650.41	33.34	-0.80	649.15	46.28	0.89	649.94	41.80	-0.62	648.99	53.00	-1.58	650.73	30.75	1.58
653.41	33.55	-0.61	652.15	46.79	1.37	652.94	42.20	-0.24	651.99	52.57	-2.03	653.72	31.23	2.03
656.41	34.62	0.83	655.15	47.05	2.01	655.94	42.56	0.49	654.99	52.78	-1.45	656.73	30.27	1.45
659.41	35.10	-1.34	658.15	46.28	-1.41	658.94	43.97	-0.75	657.99	57.60	0.72	659.72	30.75	-0.72
662.41	34.83	0.19	661.15	46.03	0.14	661.94	43.24	0.32	660.99	54.23	-0.85	662.72	30.52	0.85
665.41	34.39	-0.47	664.15	48.97	2.86	664.94	44.53	1.39	663.99	54.38	-0.92	665.72	30.81	0.92
668.41	34.99	-0.37	667.15	47.94	1.33	667.93	45.91	2.27	666.99	55.47	-0.33	668.72	30.72	0.33
671.41	36.25	0.55	670.15	48.97	2.02	670.93	45.79	1.81	669.99	54.89	-1.25	671.73	31.98	1.25
674.41	36.91	0.93	673.15	48.52	1.29	673.94	47.30	3.04	672.99	55.62	-0.80	674.73	31.81	0.80
677.41	36.75	0.43	676.15	48.59	1.02	676.94	46.60	2.00	675.99	56.42	-0.34	677.73	31.69	0.34
680.41	36.33	0.83	679.15	50.07	3.32	679.94	46.93	3.15	678.99	55.69	-0.25	680.73	30.78	0.25
683.41	36.86	1.47	682.15	50.72	4.08	682.94	45.50	1.83	681.99	54.96	-0.87	683.73	31.29	0.87
686.42	37.73	2.37	685.15	51.11	4.49	685.94	48.16	4.52	684.99	55.76	-0.04	686.74	30.44	0.04
689.40	36.81	0.39	688.15	48.20	0.53	688.93	48.41	3.71	687.99	56.13	-0.73	689.72	32.18	0.73
692.41	37.52	1.54	691.15	50.20	2.96	691.94	47.79	3.53	690.99	56.35	-0.07	692.73	31.09	0.07
695.41	37.26	2.12	694.15	51.37	4.98	694.94	47.30	3.88	693.99	55.11	-0.47	695.73	30.64	0.47
698.41	37.87	2.11	697.15	51.43	4.42	697.94	49.93	5.89	696.99	55.98	-0.22	698.73	31.01	0.22
701.42	38.35	1.51	700.15	51.17	3.07	700.93	48.65	3.53	699.99	58.04	0.76	701.73	31.12	-0.76
704.41	38.56	1.54	703.15	51.37	3.09	703.93	49.60	4.30	702.99	56.57	-0.89	704.73	32.95	0.89
707.41	39.87	3.00	706.15	51.56	3.44	706.93	49.02	3.87	705.99	56.86	-0.45	707.73	32.35	0.45
710.41	39.71	2.61	709.15	50.78	2.42	709.93	50.10	4.72	708.99	56.79	-0.75	710.73	32.89	0.75
713.41	39.17	1.94	712.15	52.15	3.66	712.94	48.37	2.86	711.99	58.48	0.81	713.73	31.46	-0.81
716.42	39.63	2.00	715.15	49.55	0.66	715.94	48.82	2.91	714.99	58.56	0.49	716.74	32.18	-0.49
719.41	40.00	2.83	718.15	51.56	3.13	718.94	49.27	3.82	717.99	58.56	0.95	719.73	31.26	-0.95
722.40	40.27	3.08	721.15	51.30	2.86	721.93	48.16	2.69	720.99	57.67	0.04	722.73	32.18	-0.04
725.41	39.50	2.38	724.15	51.17	2.79	724.93	49.98	4.58	723.99	57.89	0.33	725.73	31.83	-0.33
728.40	40.33	2.98	727.15	51.04	2.43	727.93	50.72	5.09	726.99	57.60	-0.19	728.73	32.58	0.19
731.42	40.54	3.83	730.15	52.54	4.57	730.94	49.40	4.41	729.99	55.98	-1.17	731.74	32.92	1.17
734.41	40.70	2.46	733.15	51.43	1.94	733.93	49.64	3.12	732.99	58.85	0.17	734.72	33.10	-0.17
737.41	40.73	3.27	736.15	52.41	3.69	736.93	49.56	3.82	735.99	58.19	0.29	737.73	32.21	-0.29
740.41	40.78	3.07	739.15	52.80	3.83	739.93	49.07	3.08	738.99	57.52	-0.63	740.73	33.38	0.63
743.40	41.19	2.68	742.15	52.67	2.90	742.93	50.56	3.77	741.99	58.63	-0.32	743.73	33.87	0.32
746.42	40.00	2.84	745.15	51.56	3.14	745.93	50.10	4.66	744.99	57.45	-0.15	746.74	32.35	0.15
749.40	40.19	1.09	748.15	52.80	2.44	748.93	50.52	3.14	747.99	59.60	0.06	749.73	34.08	-0.06
752.40	40.76	2.69	751.15	51.43	2.11	751.93	48.78	2.43	750.99	58.11	-0.40	752.73	33.50	0.40
755.40	40.95	1.31	754.15	52.02	1.13	754.93	51.10	3.18	753.99	60.12	0.04	755.72	34.63	-0.04
758.40	40.54	2.61	757.15	53.07	3.89	757.93	51.14	4.93	756.99	57.60	-0.77	758.72	33.73	0.77
761.42	41.51	4.05	760.15	52.41	3.70	760.93	51.01	5.27	759.99	57.75	-0.15	761.74	32.64	0.15
764.41	40.27	0.91	763.15	52.93	2.32	763.93	50.85	3.21	762.99	59.82	0.02	764.73	34.37	-0.02
767.40	41.92	1.82	766.15	51.95	0.60	766.93	50.68	2.30	765.99	61.16	0.62	767.73	34.51	-0.62
770.40	41.65	1.94	769.15	53.66	2.70	769.93	50.77	2.78	768.99	61.54	1.39	770.72	33.35	-1.39
773.40	40.81	3.08	772.15	51.37	2.38	772.93	49.77	3.76	771.99	57.01	-1.16	773.73	33.93	1.16
776.42	43.01	3.94	775.15	53.39	3.07	775.93	53.11	5.76	774.99	60.57	1.06	776.74	33.04	-1.06
779.40	40.68	1.99	778.15	52.08	2.13	778.93	50.39	3.42	777.99	58.26	-0.87	779.73	34.60	0.87
782.41	41.73	3.42	781.15	55.37	5.81	781.93	51.18	4.59	780.99	58.48	-0.27	782.73	33.61	0.27
785.40	41.27	2.92	784.15	51.95	2.34	784.93	50.47	3.84	783.99	59.52	0.73	785.72	32.66	-0.73
788.40	41.97	3.08	787.15	49.42	-0.73	787.93	51.85	4.68	786.99	58.78	-0.55	788.72	34.48	0.55
791.42	41.62	2.41	790.15	53.33	2.86	790.93	50.93	3.44	789.99	59.97	0.32	791.74	33.93	-0.32
794.40	41.59	2.82	793.15	53.07	3.04	793.93	50.56	3.51	792.99	58.71	-0.50	794.73	34.31	0.50
797.40	42.71	2.94	796.15	54.18	3.15	796.93	50.64	2.59	795.99	60.42	0.21	797.72	34.60	-0.21
800.40	41.35	0.67	799.15	55.11	3.18	799.93	52.14	3.18	798.99	60.87	-0.25	800.73	35.96	0.25
803.41	42.35	2.21	802.15	53.00	1.60	802.93	51.26	2.84	801.99	61.02	0.44	803.73	34.74	-0.44
806.42	41.78	2.27	805.15	52.74	1.98	805.93	51.77	3.98	804.99	60.12	0.17	806.74	34.37	-0.17
809.41	41.84	2.11	808.15	52.93	1.94	808.93	52.06	4.05	807.99	60.72	0.55	809.73	34.22	-0.55
812.40	41.51	0.70	811.15	53.20	1.14	811.93	51.31	2.22	810.99	62.14	0.89	812.73	34.95	-0.89
815.40	41.57	1.99	814.15	52.28	1.44	814.93	52.90	5.04	813.99	60.19	0.17	815.73	34.45	-0.17
818.41	40.78	2.40	817.15	56.04	6.41	817.93	51.31	4.65	816.99	58.93	0.11	818.73	33.30	-0.11
821.42	42.87	2.41	820.15	52.41	0.69	820.93	51.26	2.52	819.99	62.67	1.77	821.74	33.73	-1.77
824.41	41.92	1.59	823.15	52.61	1.03	823.93	53.44	4.83	822.99	61.24	0.47	824.73	34.89	-0.47
827.40	43.09	2.91	826.15	54.78	3.34	826.93	52.14	3.68	825.99	60.34	-0.28	827.73	35.50	0.28
830.41	42.57	2.98	829.15	54.45	3.60	829.93	51.68	3.81	828.99	59.45	-0.58	830.73	35.21	0.58
833.40	43.03	3.19	832.15	52.35	1.26	832.93	51.06	2.94	831.99	60.12	-0.16	833.73	35.03	0.16
836.42	41.81	1.04	835.15	52.41	0.38	835.93	52.94	3.89	834.99	62.74	1.53	836.74	34.28	-1.53
839.40	42.71	2.36	838.15	54.38	2.77	838.93	53.78	5.15	837.99	61.99	1.20	839.73	34.19	-1.20
842.40	43.01	2.66	841.15	54.65	3.04	841.93	51.43	2.80	840.99	61.09	0.30	842.73	35.09	-0.30
845.41	43.14	3.11	844.15	53.00	1.72	844.93	52.52	4.21	843.99	61.54	1.07	845.73	33.99	-1.07
848.40	42.52	1.83	847.15	53.39	1.45	847.93	52.64	3.67	846.99	62.14	1.01	848.73	34.71	-1.01
851.42	43.03	3.17	850.15	53.59	2.47	850.93	51.93	3.79	849.99	60.49	0.19	851.74	34.71	-0.19
854.41	44.12	3.32	853.15	53.33	1.27	853.93	53.95	4.87	852.99	62.37	1.13	854.73	34.71	-1.13
857.40	43.85	3.01	856.15	51.89	-0.20	856.93	52.98	3.86	855.99	62.52	1.24	857.72	34.63	-1.24
860.40	42.76	1.67	859.15	54.65	2.31	859.93	54.12	4.75	858.99	62.82	1.29	860.72	34.83	-1.29
863.41	42.65	0.91	862.15	54.12	1.12	862.93	51.01	0.99	861.99	63.20	1.02	863.73	35.76	-1.02
866.42	43.28	2.57	865.15	54.38	2.42	865.93	51.14	2.15	864.99	62.44	1.29	866.74	34.45	-1.29
869.40	43.28	1.86	868.15	53.46	0.79	868.93	53.78	4.08	867.99	62.67	0.81	869.73	35.64	-0.81
872.40	41.95	1.36	871.15	54.32	2.48	871.93	54.33	5.46	870.99	61.39	0.36	872.73	35.26	-0.36
875.40	43.74	2.25	874.15	55.31	2.57	874.93	52.27	2.50	873.99	62.52	0.59	875.73	35.93	-0.59
878.40	43.28	1.92	877.15	54.38	1.76	877.93	53.32	3.68	876.99	63.20	1.40	878.73	35.00	-1.40
881.42	42.81	1.50	880.15	53.79	1.22	880.93	53.40	3.81	879.99	62.89	1.14	881.74	35.21	-1.14
884.40	44.12	2.20	883.15	51.95	-1.23	883.93	52.73	2.53	882.99	63.27	0.91	884.72	36.05	-0.91
887.41	42.60	0.79	886.15	53.79	0.73	886.93	52.77	2.68	885.99	63.65	1.40	887.73	35.44	-1.40
890.41	44.21	2.33	889.15	53.85	0.71	889.93	54.12	3.96	888.99	63.42	1.10	890.73	35.82	-1.10
893.40	43.55	2.47	892.15	52.21	-0.12	892.93	53.36	4.00	891.99	62.22	0.70	893.73	35.41	-0.70
896.42	43.44	2.40	895.15	53.99	1.70	895.93	52.39	3.07	894.99	62.89	1.41	896.74	34.66	-1.41
899.40	43.82	2.17	898.15	53.79	0.88	898.93	54.20	4.27	897.99	62.67	0.58	899.72	36.11	-0.58
902.40	43.99	2.97	901.15	54.05	1.77	901.93	53.78	4.48	900.99	61.99	0.53	902.73	35.53	-0.53
905.41	43.01	1.28	904.15	54.45	1.47	904.93	53.06	3.05	903.99	63.05	0.88	905.73	35.88	-0.88
908.41	44.18	3.82	907.15	53.72	2.11	907.93	52.10	3.46	906.99	60.87	0.07	908.73	35.32	-0.07
911.42	43.69	3.52	910.15	53.99	2.56	910.93	54.63	6.18	909.99	61.69	1.08	911.74	34.13	-1.08
914.41	43.74	2.19	913.15	52.54	-0.26	913.93	52.27	2.44	912.99	62.52	0.53	914.73	36.05	-0.53
917.40	44.62	2.47	916.15	52.02	-1.39	916.93	55.18	4.75	915.99	63.73	1.14	917.73	36.05	-1.14
920.41	44.12	3.54	919.15	53.13	1.30	919.93	53.19	4.33	918.99	61.16	0.14	920.73	35.47	-0.14
923.40	44.18	2.26	922.15	55.97	2.80	922.93	53.86	3.66	921.99	63.20	0.84	923.73	36.11	-0.84
926.42	44.40	3.46	925.15	52.93	0.74	925.93	53.91	4.69	924.99	63.27	1.89	926.74	34.08	-1.89
929.40	43.41	0.83	928.15	54.84	1.01	928.93	53.40	2.54	927.99	63.73	0.71	929.73	36.90	-0.71
932.40	45.08	2.79	931.15	53.00	-0.54	931.93	54.92	4.35	930.99	63.50	0.77	932.73	36.55	-0.77
935.41	43.36	2.44	934.15	55.97	3.79	934.93	53.99	4.79	933.99	62.14	0.78	935.73	35.18	-0.78
938.40	44.01	2.17	937.15	54.45	1.36	937.93	52.02	1.90	936.99	62.37	0.09	938.73	36.78	-0.09
941.42	44.34	2.30	940.15	54.45	1.15	940.93	55.39	5.07	939.99	64.56	2.08	941.74	35.00	-2.08
944.40	44.12	1.60	943.15	54.38	0.61	943.93	53.11	2.31	942.99	64.11	1.15	944.72	36.40	-1.15
947.40	44.01	2.86	946.15	56.57	4.16	946.93	54.08	4.65	945.99	60.94	-0.65	947.72	36.84	0.65
950.40	44.53	1.29	949.15	56.30	1.81	949.93	52.52	1.00	948.99	65.78	2.10	950.72	36.17	-2.10
953.41	43.91	2.08	952.15	52.21	-0.87	952.93	54.63	4.52	951.99	62.14	-0.13	953.73	36.99	0.13
956.42	44.70	3.92	955.15	55.24	3.20	955.93	53.99	4.93	954.99	61.16	-0.06	956.74	35.88	0.06
959.40	43.74	1.03	958.15	54.78	0.81	958.93	54.20	3.21	957.99	64.03	0.88	959.73	36.87	-0.88
962.40	44.12	1.89	961.15	54.51	1.03	961.93	54.29	3.78	960.99	63.65	0.98	962.73	36.28	-0.98
965.40	44.15	1.12	964.15	55.04	0.75	964.93	53.99	2.68	963.99	64.11	0.64	965.73	37.43	-0.64
968.40	42.68	-0.67	967.15	54.25	-0.36	967.93	54.37	2.74	966.99	65.78	1.99	968.73	36.40	-1.99
971.42	44.45	2.68	970.15	55.71	2.68	970.93	53.70	3.65	969.99	62.74	0.53	971.74	36.28	-0.53
974.41	44.53	2.07	973.15	52.87	-0.84	973.93	53.44	2.70	972.99	63.05	0.15	974.73	37.34	-0.15
977.40	44.15	2.68	976.15	56.77	4.04	976.93	54.50	4.75	975.99	62.14	0.23	977.73	36.28	-0.23
980.40	44.15	1.55	979.15	57.91	4.06	979.93	54.58	3.70	978.99	63.57	0.53	980.73	37.10	-0.53
983.40	44.23	0.41	982.15	54.58	-0.50	982.93	53.28	1.18	981.99	65.25	0.99	983.72	37.87	-0.99
986.42	44.34	1.41	985.15	55.51	1.32	985.93	53.91	2.70	984.99	64.79	1.42	986.74	36.55	-1.42
989.41	44.34	2.26	988.15	53.59	0.26	988.93	53.99	3.63	987.99	63.35	0.83	989.73	36.28	-0.83
992.40	44.32	0.37	991.15	56.04	0.84	991.93	54.84	2.61	990.99	66.09	1.70	992.73	37.28	-1.70
995.41	44.92	1.68	994.15	55.51	1.02	994.93	54.79	3.27	993.99	65.17	1.49	995.73	36.78	-1.49
998.41	44.04	-0.57	997.15	54.45	-1.41	997.93	55.73	2.84	996.99	66.85	1.80	998.73	37.84	-1.80
1001.42	44.01	2.44	1000.15	56.17	3.34	1000.93	54.67	4.82	999.99	63.50	1.49	1001.74	35.12	-1.49
1004.40	43.69	-0.36	1003.15	55.24	-0.07	1003.93	54.92	2.59	1002.99	66.09	1.60	1004.73	37.49	-1.60
1007.41	44.07	1.15	1006.15	55.04	0.87	1006.93	54.92	3.72	1005.99	64.41	1.05	1007.73	36.90	-1.05
1010.41	44.62	0.91	1009.15	55.90	0.94	1009.93	54.58	2.59	1008.99	65.55	1.40	1010.73	37.34	-1.40
1013.41	44.89	1.24	1012.15	55.11	0.20	1012.93	55.73	3.80	1011.99	64.79	0.70	1013.73	37.99	-0.70
1016.42	44.45	3.08	1015.15	55.11	2.49	1015.93	53.53	3.88	1014.99	61.84	0.03	1016.74	36.37	-0.03
1019.40	44.84	1.51	1018.15	57.44	2.86	1018.93	53.65	2.04	1017.99	63.73	-0.04	1019.73	38.40	0.04
1022.40	43.50	-1.15	1021.15	55.64	-0.27	1021.93	55.09	2.16	1020.99	67.24	2.15	1022.73	37.54	-2.15
1025.40	44.67	1.40	1024.15	54.38	-0.14	1024.93	55.05	3.50	1023.99	64.79	1.08	1025.73	37.22	-1.08
1028.40	45.55	2.15	1027.15	57.04	2.39	1027.93	54.54	2.86	1026.99	65.02	1.18	1028.73	37.25	-1.18
1031.42	45.22	2.01	1030.15	55.44	0.97	1030.93	57.31	5.82	1029.99	64.33	0.68	1031.74	37.57	-0.68
1034.40	44.26	0.92	1033.15	54.45	-0.15	1033.93	55.64	4.02	1032.99	64.79	1.01	1034.72	37.37	-1.01
1037.40	44.92	1.86	1036.15	54.12	-0.20	1036.93	55.30	3.96	1035.99	64.79	1.29	1037.73	36.81	-1.29
1040.40	44.75	0.84	1039.15	56.17	1.01	1039.93	54.33	2.14	1038.99	65.86	1.51	1040.73	37.43	-1.51
1043.41	45.03	1.61	1042.15	55.77	1.10	1042.93	55.30	3.60	1041.99	64.94	1.08	1043.73	37.37	-1.08
1046.42	45.08	1.42	1045.15	55.90	0.99	1045.93	54.75	2.81	1044.99	63.95	-0.15	1046.74	38.84	0.15
1049.40	44.81	1.15	1048.15	56.44	1.53	1048.93	55.77	3.83	1047.99	65.25	1.15	1049.72	37.54	-1.15
1052.41	44.81	1.39	1051.15	53.20	-1.47	1051.93	56.50	4.80	1050.99	64.41	0.55	1052.73	37.90	-0.55
1055.40	45.28	2.17	1054.15	55.44	1.08	1054.93	55.26	3.87	1053.99	64.56	1.01	1055.73	37.13	-1.01
1058.41	44.43	0.55	1057.15	56.44	1.30	1057.93	54.41	2.25	1056.99	65.40	1.08	1058.73	37.84	-1.08
1061.42	45.11	2.88	1060.15	53.20	-0.29	1060.93	54.92	4.41	1059.99	62.37	-0.30	1061.74	37.57	0.30
1064.41	45.17	0.93	1063.15	55.90	0.40	1063.93	56.11	3.59	1062.99	66.09	1.41	1064.73	37.87	-1.41
1067.40	44.37	0.87	1066.15	54.58	-0.18	1066.93	56.24	4.46	1065.99	64.64	0.70	1067.73	37.84	-0.70
1070.40	45.52	1.38	1069.15	53.72	-1.68	1069.93	54.46	2.04	1068.99	64.48	-0.10	1070.72	39.28	0.10
1073.40	45.17	1.14	1072.15	57.37	2.09	1072.93	55.47	3.16	1071.99	65.40	0.93	1073.72	38.13	-0.93
1076.42	43.69	0.21	1075.15	54.98	0.25	1075.93	55.30	3.54	1074.99	64.18	0.26	1076.74	38.25	-0.26
1079.40	44.70	0.44	1078.15	54.45	-1.06	1078.93	55.22	2.68	1077.99	65.86	1.16	1079.73	38.13	-1.16
1082.41	44.75	0.48	1081.15	56.10	0.58	1081.93	55.22	2.67	1080.99	65.70	0.99	1082.73	38.31	-0.99
1085.40	45.47	0.39	1084.15	55.51	-0.82	1084.93	56.03	2.67	1083.99	66.85	1.33	1085.73	38.78	-1.33
1088.40	44.56	0.71	1087.15	57.17	2.06	1087.93	56.37	4.24	1086.99	65.17	0.88	1088.73	38.01	-0.88
1091.42	45.47	0.56	1090.15	56.50	0.33	1090.93	55.77	2.58	1089.99	67.31	1.96	1091.74	37.99	-1.96
1094.40	44.78	0.25	1093.15	56.30	0.52	1093.93	55.81	3.00	1092.99	66.16	1.19	1094.73	38.37	-1.19
1097.41	45.85	1.14	1096.15	55.77	-0.19	1096.93	55.77	2.78	1095.99	66.93	1.78	1097.73	37.96	-1.78
1100.40	44.59	1.14	1099.15	58.24	3.54	1099.93	55.94	4.21	1098.99	63.65	-0.24	1100.73	38.72	0.24
1103.41	45.41	0.98	1102.15	55.37	-0.32	1102.93	54.33	1.62	1101.99	66.24	1.37	1103.73	38.10	-1.37
1106.42	45.14	1.88	1105.15	56.90	2.39	1105.93	56.88	5.34	1104.99	63.80	0.10	1106.74	38.19	-0.10
1109.41	45.66	1.66	1108.15	55.18	-0.07	1108.93	56.50	4.22	1107.99	66.01	1.57	1109.73	37.46	-1.57
1112.41	43.88	-0.76	1111.15	55.90	0.00	1111.93	56.50	3.58	1110.99	65.48	0.40	1112.73	39.28	-0.40
1115.41	44.86	-1.14	1114.15	58.31	1.06	1114.93	55.64	1.36	1113.99	69.48	3.04	1115.73	37.99	-3.04
1118.40	45.00	0.28	1117.15	56.97	1.00	1117.93	56.79	3.79	1116.99	65.63	0.47	1118.73	39.28	-0.47
1121.42	45.66	-0.40	1120.15	54.78	-2.53	1120.93	55.98	1.64	1119.99	68.01	1.51	1121.74	39.58	-1.51
1124.40	44.75	-0.97	1123.15	58.44	1.47	1123.93	58.25	4.25	1122.99	69.01	2.85	1124.73	37.90	-2.85
1127.40	45.99	1.09	1126.15	57.10	0.94	1126.93	54.46	1.28	1125.99	66.62	1.28	1127.73	38.66	-1.28
1130.41	45.50	1.16	1129.15	57.30	1.70	1129.93	56.28	3.66	1128.99	64.64	-0.14	1130.73	39.52	0.14
1133.40	45.99	1.66	1132.15	56.90	1.31	1132.93	55.86	3.25	1131.99	64.94	0.17	1133.72	39.20	-0.17
1136.42	45.33	0.59	1135.15	57.84	1.85	1135.93	56.15	3.13	1134.99	67.85	2.67	1136.74	37.10	-2.67
1139.40	45.69	1.75	1138.15	57.51	2.31	1138.93	56.07	3.85	1137.99	64.87	0.49	1139.72	38.49	-0.49
1142.40	45.58	0.40	1141.15	57.17	0.74	1141.93	56.92	3.46	1140.99	67.55	1.93	1142.72	38.28	-1.93
1145.40	45.99	1.26	1144.15	56.37	0.38	1144.93	56.75	3.74	1143.99	66.16	0.99	1145.72	38.78	-0.99
1148.41	44.29	-0.89	1147.15	56.30	-0.13	1147.93	56.20	2.74	1146.99	66.93	1.31	1148.73	38.90	-1.31
1151.42	45.85	1.83	1150.15	57.84	2.56	1150.93	55.90	3.60	1149.99	66.62	2.16	1151.74	36.90	-2.16
1154.40	45.63	0.73	1153.15	57.77	1.61	1153.93	54.96	1.78	1152.99	66.32	0.98	1154.72	38.96	-0.98
1157.40	46.30	1.97	1156.15	56.57	0.99	1156.93	57.35	4.74	1155.99	65.17	0.40	1157.72	38.96	-0.40
1160.40	45.47	-0.18	1159.15	57.84	0.94	1159.93	56.79	2.86	1158.99	67.78	1.69	1160.73	38.99	-1.69
1163.40	46.46	1.44	1162.15	59.39	3.11	1162.93	57.52	4.22	1161.99	66.32	0.86	1163.73	39.20	-0.86
1166.42	45.28	0.88	1165.15	56.77	1.11	1165.93	55.01	2.33	1164.99	66.62	1.78	1166.74	37.66	-1.78
1169.40	45.99	0.65	1168.15	57.30	0.70	1168.93	57.44	3.82	1167.99	66.85	1.07	1169.73	39.31	-1.07
1172.41	46.16	0.17	1171.15	55.44	-1.80	1171.93	56.58	2.31	1170.99	68.55	2.12	1172.73	38.90	-2.12
1175.40	45.52	1.44	1174.15	58.31	2.98	1174.93	56.84	4.48	1173.99	64.26	-0.26	1175.73	39.37	0.26
1178.41	44.95	0.08	1177.15	56.90	0.78	1177.93	55.26	2.11	1176.99	65.63	0.32	1178.73	39.58	-0.32
1181.42	45.72	0.49	1180.15	56.77	0.29	1180.93	55.90	2.39	1179.99	66.85	1.18	1181.74	39.08	-1.18
1184.40	46.68	1.29	1183.15	58.11	1.46	1183.93	56.20	2.53	1182.99	67.24	1.41	1184.73	39.02	-1.41
1187.41	46.43	0.88	1186.15	56.84	0.03	1186.93	58.51	4.68	1185.99	67.47	1.48	1187.73	39.11	-1.48
1190.41	45.50	-0.17	1189.15	57.71	0.78	1189.93	57.31	3.36	1188.99	68.78	2.67	1190.73	38.04	-2.67
1193.41	46.05	0.22	1192.15	57.97	0.89	1192.93	58.68	4.57	1191.99	67.93	1.66	1193.73	39.20	-1.66
1196.42	46.16	-1.16	1195.15	58.38	-0.19	1195.93	56.33	0.73	1194.99	71.27	3.51	1196.74	38.84	-3.51
1199.41	45.39	-1.18	1198.15	59.32	1.50	1198.93	55.13	0.28	1197.99	69.71	2.70	1199.73	38.90	-2.70
1202.41	45.85	-0.23	1201.15	57.37	0.04	1201.93	57.87	3.51	1200.99	67.16	0.64	1202.73	40.47	-0.64
1205.40	45.50	-1.09	1204.15	56.30	-1.54	1204.93	55.30	0.43	1203.99	69.25	2.22	1205.73	39.40	-2.22
1208.40	46.21	0.40	1207.15	58.98	1.92	1207.93	56.24	2.15	1206.99	67.78	1.53	1208.73	39.31	-1.53
1211.42	46.68	1.05	1210.14	57.71	0.82	1210.93	56.45	2.54	1209.99	68.55	2.48	1211.74	38.19	-2.48
1214.40	45.03	-1.31	1213.14	55.04	-2.56	1213.93	56.33	1.71	1212.99	68.70	1.92	1214.72	39.46	-1.92
1217.40	46.16	1.67	1216.14	59.52	3.78	1216.93	56.97	4.20	1215.99	66.32	1.39	1217.72	38.13	-1.39
1220.40	46.43	0.51	1219.14	57.57	0.39	1219.93	55.69	1.49	1218.99	68.24	1.88	1220.72	39.08	-1.88
