# Supplementary material for: Noise-precision tradeoff in predicting combinations of mutations and drugs
Source: PLoS Comput Biol. 2019 May 22;15(5):e1006956. doi: 10.1371/journal.pcbi.1006956 (PMC6548401; doi:10.1371/journal.pcbi.1006956)
Supplement: S1 Data — A zip file containing all datasets used in this paper. (ZIP) [file pcbi.1006956.s002.zip › calcium/calcium_double_RAW264.7/2MA_500_uM_MCF_200_pM_RW_ECC040217C.txt]

Tab-delimted data for ligand pair 2-Methyl-thio-ATP / Macrophage colony stimulating factor
Celltype = RAW 264.7
ExperimentID = ECC040217C
t in seconds, Ca++ concentrations in nM
Adj Ca++ is the change in Ca++ concentration due to ligand

ECC040217C08	2MA 500 uM	MCF 200 pM	sim
ECC040217C02	2MA 500 uM	HBSS-BSA n/a 	lig1_only
ECC040217C07	2MA 500 uM	HBSS-BSA n/a 	lig1_only
ECC040217C01	HBSS-BSA n/a 	HBSS-BSA n/a 	con
ECC040217C12	HBSS-BSA n/a 	HBSS-BSA n/a 	con

t(ECC040217C08)	Ca++(ECC040217C08)	Adj Ca++(ECC040217C08)	t(ECC040217C02)	Ca++(ECC040217C02)	Adj Ca++(ECC040217C02)	t(ECC040217C07)	Ca++(ECC040217C07)	Adj Ca++(ECC040217C07)	t(ECC040217C01)	Ca++(ECC040217C01)	Adj Ca++(ECC040217C01)	t(ECC040217C12)	Ca++(ECC040217C12)	Adj Ca++(ECC040217C12)
-182.90	27.72	-2.12	-183.85	28.45	-0.64	-183.06	28.97	-0.90	-184.00	48.58	0.68	-182.27	33.16	-0.68
-179.93	29.46	0.54	-180.87	27.10	-1.07	-180.09	30.61	1.66	-181.03	46.27	-0.71	-179.30	33.63	0.71
-176.93	29.03	-0.58	-177.87	28.08	-0.77	-177.09	29.08	-0.55	-178.03	47.92	0.26	-176.30	33.35	-0.26
-173.93	28.81	-0.62	-174.87	29.07	0.39	-174.09	30.13	0.67	-175.03	48.77	1.28	-173.29	32.15	-1.28
-170.93	29.15	-0.18	-171.87	27.28	-1.29	-171.09	30.03	0.68	-172.03	47.59	0.21	-170.30	33.12	-0.21
-167.93	27.41	-1.76	-168.87	28.21	-0.21	-168.09	30.34	1.14	-169.03	48.25	1.02	-167.31	32.15	-1.02
-164.93	28.06	-1.26	-165.87	27.81	-0.75	-165.09	29.59	0.25	-166.03	47.92	0.55	-164.31	32.77	-0.55
-161.93	28.81	0.07	-162.87	29.13	1.15	-162.09	30.24	1.48	-163.03	47.26	0.47	-161.31	32.27	-0.47
-158.93	29.31	-0.01	-159.87	28.36	-0.21	-159.09	29.14	-0.21	-160.03	47.73	0.35	-158.29	32.97	-0.35
-155.93	27.97	-1.45	-156.87	27.59	-1.07	-156.09	29.48	0.04	-157.03	48.16	0.69	-155.30	32.73	-0.69
-152.93	28.34	-1.15	-153.87	27.77	-0.96	-153.09	29.83	0.32	-154.03	47.64	0.10	-152.30	33.39	-0.10
-149.93	29.18	0.25	-150.87	28.18	0.01	-150.09	30.34	1.39	-151.03	47.68	0.70	-149.30	32.23	-0.70
-146.93	27.97	-0.98	-147.87	27.68	-0.51	-147.09	29.79	0.82	-148.03	46.79	-0.21	-146.30	33.16	0.21
-143.93	29.78	0.85	-144.87	28.36	0.19	-144.09	30.44	1.49	-145.03	46.98	-0.00	-143.29	32.93	0.00
-140.93	28.62	-1.03	-141.87	27.93	-0.97	-141.09	28.67	-1.01	-142.03	48.82	1.11	-140.30	32.54	-1.11
-137.93	28.65	-1.46	-138.87	28.79	-0.57	-138.09	30.17	0.03	-139.03	49.20	1.03	-137.30	33.08	-1.03
-134.93	29.31	-0.69	-135.87	27.74	-1.51	-135.09	29.59	-0.44	-136.03	48.16	0.10	-134.30	33.90	-0.10
-131.93	28.43	-0.49	-132.87	29.63	1.46	-132.09	29.42	0.47	-133.03	47.21	0.23	-131.30	32.69	-0.23
-128.93	28.90	-1.90	-129.87	28.79	-1.25	-129.09	28.23	-2.59	-130.03	48.77	-0.08	-128.29	34.88	0.08
-125.93	28.37	-1.74	-126.87	27.99	-1.37	-126.09	30.68	0.54	-127.03	47.83	-0.34	-125.30	34.45	0.34
-122.93	30.94	0.86	-123.87	28.86	-0.46	-123.09	30.27	0.17	-124.03	48.82	0.69	-122.30	33.39	-0.69
-119.93	29.56	-0.54	-120.87	29.88	0.54	-120.09	30.65	0.53	-121.03	48.39	0.24	-119.30	33.86	-0.24
-116.93	29.97	0.22	-117.87	29.32	0.33	-117.09	29.83	0.06	-118.03	47.26	-0.54	-116.30	34.29	0.54
-113.93	29.09	-0.50	-114.87	28.58	-0.26	-114.09	29.31	-0.31	-115.03	46.55	-1.10	-113.28	34.69	1.10
-110.93	29.18	-1.06	-111.87	28.98	-0.50	-111.09	31.33	1.07	-112.03	48.82	0.53	-110.30	33.71	-0.53
-107.93	29.81	0.39	-108.87	29.94	1.27	-108.09	30.92	1.47	-109.03	47.12	-0.36	-107.30	33.78	0.36
-104.93	28.59	-0.91	-105.87	28.70	-0.05	-105.09	29.38	-0.15	-106.03	48.02	0.46	-104.30	33.04	-0.46
-101.93	28.43	-1.52	-102.87	29.48	0.29	-102.09	30.34	0.37	-103.03	47.97	-0.03	-101.30	33.98	0.03
-98.93	29.34	-0.44	-99.87	30.04	1.01	-99.09	29.59	-0.22	-100.03	48.54	0.70	-98.29	33.08	-0.70
-95.93	29.81	-0.20	-96.87	29.17	-0.08	-96.09	30.58	0.55	-97.03	48.25	0.19	-95.31	33.82	-0.19
-92.93	29.84	-0.00	-93.87	28.67	-0.42	-93.09	30.92	1.05	-94.03	48.39	0.49	-92.30	33.35	-0.49
-89.93	29.59	-1.20	-90.87	29.51	-0.52	-90.09	30.82	0.01	-91.03	49.06	0.22	-89.30	34.57	-0.22
-86.93	30.63	0.19	-87.87	28.98	-0.71	-87.09	30.44	-0.03	-88.03	48.49	-0.01	-86.30	34.45	0.01
-83.93	29.43	-0.65	-84.87	28.86	-0.46	-84.09	29.83	-0.27	-85.03	47.45	-0.68	-83.29	34.76	0.68
-80.93	29.65	-0.45	-81.87	28.52	-0.83	-81.09	30.24	0.11	-82.03	49.49	1.33	-80.30	32.77	-1.33
-77.93	29.81	-0.21	-78.87	29.48	0.21	-78.09	31.85	1.80	-79.03	47.92	-0.16	-77.30	34.18	0.16
-74.93	30.66	0.18	-75.87	29.35	-0.38	-75.09	30.44	-0.07	-76.03	48.06	-0.48	-74.30	34.96	0.48
-71.93	30.34	-0.02	-72.87	28.98	-0.62	-72.08	31.40	1.02	-73.03	48.87	0.46	-71.30	33.90	-0.46
-68.93	29.12	-2.60	-69.87	28.73	-2.23	-69.09	30.48	-1.26	-70.03	50.88	1.11	-68.28	34.61	-1.11
-65.93	30.25	0.55	-66.87	31.00	2.05	-66.08	29.69	-0.04	-67.03	46.46	-1.30	-65.30	35.00	1.30
-62.93	29.56	-2.43	-63.87	30.22	-1.02	-63.09	31.13	-0.89	-64.03	51.12	1.07	-62.30	34.92	-1.07
-59.93	29.43	-2.15	-60.87	30.50	-0.32	-60.09	30.17	-1.43	-61.03	49.97	0.34	-59.30	35.24	-0.34
-56.93	30.12	0.03	-57.87	28.30	-1.04	-57.09	30.99	0.87	-58.03	47.12	-1.03	-56.30	35.12	1.03
-53.93	31.22	1.25	-54.87	29.79	0.57	-54.09	31.30	1.30	-55.03	48.06	0.03	-53.28	33.94	-0.03
-50.93	29.28	-1.00	-51.87	29.48	-0.05	-51.09	29.89	-0.42	-52.03	48.44	0.10	-50.30	34.18	-0.10
-47.93	30.44	-0.01	-48.87	30.04	0.35	-48.09	30.65	0.18	-49.03	48.11	-0.39	-47.30	34.84	0.39
-44.93	30.47	-1.39	-45.87	30.50	-0.60	-45.09	30.06	-1.82	-46.03	49.39	-0.52	-44.30	36.38	0.52
-41.93	31.54	1.10	-42.87	30.25	0.56	-42.09	29.96	-0.51	-43.03	49.39	0.89	-41.30	33.55	-0.89
-38.92	29.75	-0.28	-39.87	30.57	1.29	-39.08	30.75	0.69	-40.03	46.88	-1.21	-38.28	35.24	1.21
-35.93	30.19	-0.12	-36.87	29.94	0.38	-36.09	29.11	-1.23	-37.03	48.39	0.02	-35.30	34.29	-0.02
-32.93	30.25	-0.81	-33.87	29.20	-1.10	-33.09	31.27	0.19	-34.03	48.30	-0.81	-32.30	35.87	0.81
-29.93	32.43	1.93	-30.87	30.82	1.07	-30.09	31.33	0.80	-31.03	49.20	0.64	-29.30	33.86	-0.64
-26.93	30.47	-0.36	-27.87	30.88	0.80	-27.09	30.72	-0.14	-28.03	49.39	0.50	-26.30	34.33	-0.50
-23.93	30.78	-1.22	-24.87	30.60	-0.65	-24.09	30.96	-1.07	-25.03	49.68	-0.38	-23.28	36.38	0.38
-20.93	29.87	0.12	-21.87	30.69	1.69	-21.09	31.23	1.45	-22.03	47.97	0.16	-20.30	33.59	-0.16
-17.93	31.22	-0.13	-18.87	29.20	-1.40	-18.09	31.47	0.09	-19.03	49.68	0.27	-17.30	35.08	-0.27
-14.93	30.63	0.17	-15.87	29.76	0.06	-15.09	31.82	1.34	-16.03	49.11	0.60	-14.30	33.86	-0.60
-11.93	32.27	0.82	-12.88	30.47	-0.22	-12.09	30.58	-0.89	-13.03	49.20	-0.30	-11.30	35.75	0.30
-8.94	31.00	-0.67	-9.88	29.54	-1.38	-9.09	31.54	-0.16	-10.03	50.01	0.28	-8.29	35.39	-0.28
-5.94	31.70	0.87	-6.88	29.23	-0.85	-6.09	31.92	1.06	-7.03	49.11	0.22	-5.31	34.61	-0.22
5.10	174.88	138.69	4.16	90.62	55.19	4.95	132.01	95.80	4.00	50.20	-4.04	5.73	44.23	4.04
8.03	135.61	103.34	7.09	115.46	83.94	7.88	127.40	95.10	6.93	45.66	-4.67	8.66	40.94	4.67
11.04	82.49	51.87	10.09	73.25	43.39	10.88	78.74	48.10	9.93	43.24	-5.43	11.67	40.05	5.43
14.07	67.39	38.58	13.11	56.63	28.58	13.91	61.23	32.40	12.95	41.90	-4.96	14.70	37.77	4.96
17.04	66.06	37.67	16.09	53.55	25.92	16.88	57.86	29.45	15.93	41.30	-5.14	17.68	37.53	5.14
20.04	71.07	43.73	19.09	56.03	29.44	19.88	61.07	33.70	18.93	41.62	-3.78	20.67	35.12	3.78
23.04	67.17	39.23	22.09	59.11	31.93	22.88	58.99	31.03	21.93	42.73	-3.26	23.67	35.20	3.26
26.04	67.36	40.05	25.09	58.72	32.16	25.88	58.79	31.45	24.93	40.93	-4.44	26.68	35.75	4.44
29.07	66.99	39.99	28.11	58.43	32.19	28.91	60.32	33.30	27.95	41.80	-3.25	29.70	34.25	3.25
32.04	64.70	38.14	31.09	56.84	31.03	31.88	59.03	32.44	30.93	40.34	-4.28	32.68	34.84	4.28
35.04	64.81	38.97	34.09	55.96	30.88	34.88	55.84	29.98	33.93	40.06	-3.83	35.68	33.67	3.83
38.04	61.23	35.31	37.09	56.00	30.84	37.88	55.11	29.17	36.93	40.38	-3.59	38.67	33.51	3.59
41.04	60.44	33.75	40.09	56.67	30.74	40.88	55.31	28.60	39.93	42.31	-2.43	41.68	33.12	2.43
44.07	61.52	33.96	43.11	53.41	26.60	43.91	55.73	28.14	42.95	41.71	-3.91	44.70	35.47	3.91
47.04	61.96	35.87	46.09	53.83	28.49	46.88	56.08	29.96	45.93	41.39	-2.76	47.67	32.85	2.76
50.04	59.10	32.01	49.09	53.87	27.54	49.88	53.66	26.55	48.93	42.13	-3.01	50.68	34.10	3.01
53.04	56.15	30.75	52.09	52.82	28.18	52.88	53.43	28.01	51.93	40.47	-2.98	53.68	32.38	2.98
56.04	57.64	31.94	55.09	52.10	27.15	55.88	53.28	27.55	54.93	41.12	-2.64	56.68	32.34	2.64
59.07	57.60	30.97	58.11	51.00	25.13	58.91	52.78	26.13	57.95	41.99	-2.69	59.70	33.32	2.69
62.04	53.86	28.04	61.09	50.41	25.35	61.88	52.29	26.45	60.93	40.57	-3.30	62.68	33.12	3.30
65.04	57.21	31.42	64.09	48.91	23.87	64.88	53.28	27.46	63.93	40.75	-3.10	65.68	32.89	3.10
68.04	55.55	28.94	67.09	50.14	24.29	67.88	52.14	25.51	66.93	40.47	-4.19	68.68	34.80	4.19
71.04	55.97	29.37	70.09	47.96	22.11	70.88	52.33	25.70	69.93	41.16	-3.50	71.67	34.10	3.50
74.07	54.95	28.67	73.11	49.29	23.77	73.91	51.72	25.42	72.95	41.99	-2.34	74.71	32.62	2.34
77.04	53.68	27.43	76.09	48.23	22.73	76.88	50.59	24.31	75.93	40.89	-3.42	77.68	33.67	3.42
80.04	54.91	28.03	79.09	48.27	22.14	79.88	50.10	23.19	78.93	41.21	-3.73	80.68	34.61	3.73
83.04	55.44	28.96	82.09	48.06	22.34	82.88	50.59	24.09	81.93	41.34	-3.19	83.67	33.67	3.19
86.04	54.56	29.21	85.09	46.98	22.39	85.88	49.46	24.09	84.93	40.02	-3.38	86.67	32.73	3.38
89.07	53.68	27.40	88.11	48.03	22.51	88.91	48.53	22.23	87.95	40.98	-3.35	89.70	33.63	3.35
92.04	51.66	25.46	91.09	46.75	21.31	91.88	48.64	22.42	90.93	40.98	-3.27	92.68	33.47	3.27
95.04	50.76	23.47	94.09	46.07	19.54	94.88	49.54	22.23	93.93	42.77	-2.57	95.68	33.86	2.57
98.04	52.32	26.64	97.09	47.29	22.37	97.88	48.90	23.20	96.93	41.30	-2.43	98.67	32.11	2.43
101.04	51.49	26.22	100.09	44.34	19.83	100.88	48.49	23.20	99.93	40.75	-2.57	101.68	31.84	2.57
104.07	51.53	24.92	103.11	45.20	19.34	103.91	48.57	21.93	102.95	40.79	-3.88	104.70	34.49	3.88
107.04	50.25	24.07	106.09	46.11	20.68	106.88	47.71	21.50	105.93	41.07	-3.17	107.67	33.35	3.17
110.04	50.94	25.73	109.09	45.40	20.95	109.88	47.75	22.52	108.93	40.79	-2.47	110.68	31.68	2.47
113.04	48.87	23.65	112.09	43.54	19.07	112.88	48.98	23.73	111.93	40.20	-3.08	113.68	32.30	3.08
116.04	49.42	22.29	115.09	43.44	17.06	115.88	46.12	18.96	114.93	41.16	-4.03	116.68	35.16	4.03
119.07	50.80	24.11	118.11	45.71	19.78	118.91	48.64	21.93	117.95	42.31	-2.43	119.70	33.12	2.43
122.04	48.29	21.48	121.09	43.60	17.55	121.88	45.35	18.52	120.93	42.63	-2.23	122.68	33.04	2.23
125.04	48.98	22.80	124.09	44.20	18.78	124.88	46.45	20.25	123.93	40.66	-3.57	125.67	33.75	3.57
128.04	49.56	24.24	127.09	43.41	18.85	127.88	48.42	23.08	126.93	39.88	-3.49	128.67	32.81	3.49
131.04	49.46	23.40	130.09	43.74	18.43	130.88	45.46	19.37	129.93	41.80	-2.32	131.67	32.38	2.32
134.07	50.73	25.10	133.11	45.00	20.12	133.90	45.97	20.31	132.95	40.43	-3.26	134.70	32.89	3.26
137.04	49.11	21.63	136.09	42.51	15.78	136.88	46.01	18.50	135.93	42.73	-2.81	137.68	34.29	2.81
140.04	47.37	20.26	139.09	43.37	17.01	139.88	46.08	18.94	138.93	42.50	-2.67	140.67	33.78	2.67
143.04	49.90	23.39	142.09	43.11	17.35	142.88	46.34	19.80	141.93	41.76	-2.81	143.68	33.32	2.81
146.04	48.50	21.93	145.09	43.44	17.62	145.88	44.39	17.79	144.93	42.27	-2.36	146.68	32.93	2.36
149.07	50.90	23.92	148.11	43.01	16.78	148.91	46.08	19.07	147.95	42.63	-2.41	149.70	33.39	2.41
152.04	47.61	21.78	151.09	42.78	17.70	151.88	44.72	18.86	150.93	41.57	-2.32	152.68	32.15	2.32
155.04	48.87	22.71	154.09	43.80	18.39	154.88	45.68	19.49	153.93	41.80	-2.42	155.68	32.58	2.42
158.04	49.04	22.41	157.09	43.47	17.60	157.88	44.69	18.04	156.93	42.73	-1.95	158.68	32.58	1.95
161.04	46.93	19.52	160.09	42.12	15.46	160.88	45.35	17.91	159.93	42.63	-2.84	161.68	34.25	2.84
164.07	49.32	22.29	163.11	43.27	16.99	163.91	45.49	18.43	162.95	42.73	-2.36	164.70	33.39	2.36
167.04	47.27	20.97	166.09	43.44	17.89	166.88	44.10	17.77	165.93	41.85	-2.51	167.68	32.81	2.51
170.04	48.09	21.40	169.09	42.28	16.34	169.88	45.82	19.10	168.93	40.75	-4.00	170.67	34.69	4.00
173.04	47.64	20.95	172.09	42.12	16.18	172.88	44.25	17.53	171.93	43.10	-1.65	173.68	32.34	1.65
176.04	46.52	18.95	175.09	40.83	14.02	175.88	43.19	15.60	174.93	42.54	-3.08	176.67	34.65	3.08
179.07	48.02	20.91	178.11	41.82	15.47	178.91	44.25	17.12	177.95	42.17	-2.99	179.71	34.10	2.99
182.04	46.56	19.25	181.09	42.91	16.35	181.88	44.80	17.46	180.93	41.99	-3.38	182.68	34.69	3.38
185.04	46.93	19.92	184.09	40.93	14.68	184.88	44.65	17.62	183.93	42.91	-2.15	185.68	33.16	2.15
188.04	46.01	18.49	187.09	41.29	14.52	187.88	44.91	17.36	186.93	43.24	-2.34	188.68	33.86	2.34
191.04	46.12	20.45	190.09	40.83	15.91	190.88	43.19	17.49	189.93	38.56	-5.17	191.68	34.84	5.17
194.07	46.35	19.10	193.11	41.33	14.83	193.91	44.36	17.08	192.95	40.89	-4.42	194.70	35.67	4.42
197.04	46.79	19.98	196.09	42.71	16.65	196.88	44.69	17.85	195.93	42.36	-2.51	197.68	33.32	2.51
200.04	47.03	18.97	199.09	41.92	14.62	199.88	44.69	16.61	198.93	42.54	-3.57	200.68	35.63	3.57
203.04	46.29	18.78	202.09	41.13	14.37	202.88	44.39	16.85	201.93	43.14	-2.43	203.68	33.94	2.43
206.04	45.58	18.93	205.09	42.48	16.59	205.88	43.63	16.96	204.93	40.70	-4.00	206.68	34.65	4.00
209.07	47.68	20.42	208.11	43.11	16.61	208.91	43.99	16.71	207.95	41.57	-3.74	209.70	35.00	3.74
212.04	46.73	19.53	211.09	41.66	15.21	211.88	44.80	17.57	210.93	42.40	-2.86	212.68	34.06	2.86
215.04	45.74	18.67	214.09	41.59	15.28	214.88	44.03	16.94	213.93	41.94	-3.18	215.67	34.25	3.18
218.04	45.24	17.65	217.09	42.21	15.38	217.88	44.54	16.93	216.93	43.05	-2.59	218.68	34.18	2.59
221.04	45.61	17.69	220.09	42.02	14.86	220.88	43.66	15.72	219.93	43.28	-2.69	221.68	34.61	2.69
224.07	46.39	17.92	223.11	41.36	13.64	223.91	44.25	15.75	222.95	43.33	-3.20	224.70	35.67	3.20
227.04	45.78	18.52	226.09	42.28	15.77	226.88	42.61	15.32	225.93	41.62	-3.70	227.68	34.96	3.70
230.04	46.12	19.05	229.09	40.74	14.43	229.88	44.36	17.27	228.93	41.94	-3.18	230.67	34.25	3.18
233.04	46.22	18.70	232.09	41.16	14.40	232.88	42.97	15.43	231.93	43.70	-1.87	233.68	33.39	1.87
236.04	46.49	18.10	235.09	40.15	12.51	235.88	43.84	15.42	234.93	43.84	-2.61	236.68	35.00	2.61
239.07	45.74	18.52	238.11	41.52	15.06	238.91	43.66	16.42	237.95	42.31	-2.96	239.70	34.18	2.96
242.04	46.93	18.71	241.09	41.03	13.57	241.88	43.63	15.39	240.93	43.14	-3.13	242.68	35.35	3.13
245.04	46.42	18.59	244.09	42.68	15.61	244.88	43.88	16.03	243.93	42.08	-3.80	245.68	35.63	3.80
248.04	44.57	16.43	247.09	42.64	15.25	247.88	41.99	13.82	246.93	42.36	-3.84	248.68	35.98	3.84
251.04	45.58	18.26	250.09	40.47	13.91	250.88	44.58	17.24	249.93	42.36	-3.01	251.68	34.33	3.01
254.07	45.95	19.07	253.11	42.71	16.59	253.91	43.15	16.25	252.95	41.16	-3.77	254.70	34.65	3.77
257.04	45.74	18.60	256.09	42.38	15.99	256.88	43.52	16.35	255.93	41.62	-3.58	257.68	34.72	3.58
260.04	46.35	18.86	259.09	41.75	15.01	259.88	43.95	16.43	258.93	42.63	-2.92	260.68	34.41	2.92
263.04	45.95	19.25	262.09	41.23	15.28	262.88	44.98	18.25	261.93	42.03	-2.73	263.68	33.43	2.73
266.04	45.54	17.45	265.09	41.59	14.26	265.88	43.19	15.08	264.93	43.19	-2.95	266.68	35.04	2.95
269.07	45.54	17.71	268.11	40.25	13.17	268.91	44.61	16.75	267.95	44.17	-1.72	269.70	33.55	1.72
272.04	46.69	17.80	271.09	41.62	13.48	271.88	43.66	14.74	270.93	44.21	-2.74	272.68	35.63	2.74
275.04	45.14	16.87	274.09	41.59	14.08	274.88	43.73	15.44	273.93	42.96	-3.36	275.67	35.63	3.36
278.04	45.74	17.30	277.09	41.69	14.01	277.88	42.97	14.51	276.93	43.14	-3.35	278.68	35.79	3.35
281.04	46.52	18.29	280.09	40.77	13.29	280.88	43.84	15.58	279.93	43.28	-3.01	281.68	35.24	3.01
284.07	46.45	17.88	283.11	41.26	13.44	283.91	43.15	14.55	282.95	42.82	-3.81	284.70	36.38	3.81
287.04	45.27	16.40	286.09	40.90	12.78	286.88	41.99	13.09	285.93	44.21	-2.72	287.68	35.59	2.72
290.04	43.96	16.14	289.09	42.28	15.21	289.88	43.08	15.23	288.93	42.82	-3.06	290.68	34.88	3.06
293.04	44.84	16.56	292.09	40.74	13.21	292.88	43.95	15.64	291.93	44.44	-1.90	293.68	34.18	1.90
296.04	45.47	16.60	295.09	42.45	14.33	295.88	42.35	13.45	294.93	43.70	-3.23	296.68	36.10	3.23
299.07	45.95	18.58	298.11	41.62	15.01	298.91	43.84	16.45	297.95	41.99	-3.43	299.70	34.80	3.43
302.04	47.51	19.94	301.09	40.08	13.27	301.88	44.39	16.80	300.93	41.76	-3.86	302.67	35.43	3.86
305.04	46.83	19.19	304.09	41.42	14.54	304.88	44.25	16.59	303.93	42.68	-3.01	305.68	34.65	3.01
308.04	44.77	15.25	307.09	41.62	12.85	307.88	43.95	14.40	306.93	44.96	-2.62	308.68	36.14	2.62
311.04	46.25	17.18	310.09	42.61	14.30	310.88	44.03	14.94	309.93	43.61	-3.51	311.68	36.58	3.51
314.07	47.30	17.56	313.11	41.26	12.28	313.91	43.44	13.68	312.95	45.43	-2.36	314.70	36.10	2.36
317.04	45.37	17.42	316.09	41.26	14.07	316.88	45.09	17.12	315.93	43.19	-2.81	317.68	34.76	2.81
320.04	45.07	16.49	319.09	43.21	15.39	319.88	44.03	15.43	318.93	42.63	-4.00	320.68	36.58	4.00
323.04	46.62	17.84	322.09	41.89	13.86	322.88	43.04	14.23	321.93	43.24	-3.60	323.68	36.38	3.60
326.04	46.05	18.45	325.09	42.41	15.57	325.88	44.61	16.99	324.93	41.94	-3.71	326.68	35.31	3.71
329.07	47.68	19.18	328.11	40.15	12.41	328.91	43.41	14.89	327.95	43.70	-2.85	329.70	35.35	2.85
332.04	45.44	16.08	331.09	41.82	13.22	331.88	44.39	15.01	330.93	44.63	-2.78	332.68	36.14	2.78
335.04	45.91	18.44	334.09	42.94	16.23	334.88	43.77	16.28	333.93	41.44	-4.08	335.68	35.55	4.08
338.04	46.08	16.80	337.09	41.26	12.73	337.88	45.49	16.18	336.93	44.40	-2.94	338.68	36.22	2.94
341.04	45.27	16.57	340.09	41.26	13.32	340.88	43.77	15.05	339.93	43.51	-3.24	341.68	35.94	3.24
344.07	46.08	17.16	343.11	41.19	13.03	343.91	45.71	16.77	342.95	43.75	-3.22	344.71	36.14	3.22
347.04	44.94	16.92	346.09	41.66	14.39	346.88	44.06	16.01	345.93	42.59	-3.49	347.68	35.51	3.49
350.04	45.37	16.05	349.09	41.00	12.44	349.88	41.56	12.22	348.93	43.84	-3.53	350.68	36.85	3.53
353.04	47.41	18.60	352.09	39.46	11.41	352.88	44.17	15.34	351.93	43.65	-3.21	353.68	36.02	3.21
356.04	45.21	16.64	355.09	41.52	13.70	355.88	44.61	16.01	354.93	43.89	-2.74	356.68	35.31	2.74
359.07	44.90	15.89	358.11	43.01	14.76	358.91	45.16	16.13	357.95	43.89	-3.17	359.71	36.18	3.17
362.04	45.98	16.30	361.09	43.14	14.21	361.88	44.87	15.16	360.93	44.49	-3.25	362.68	36.93	3.25
365.04	46.56	18.09	364.09	42.68	14.97	364.88	42.75	14.26	363.93	42.77	-3.75	365.68	36.22	3.75
368.05	45.78	16.93	367.09	41.89	13.79	367.89	43.73	14.85	366.93	43.10	-3.81	368.68	36.66	3.81
371.04	45.64	16.26	370.09	41.39	12.77	370.88	45.79	16.39	369.93	42.96	-4.47	371.68	37.85	4.47
374.07	46.08	17.18	373.11	41.89	13.75	373.91	42.82	13.90	372.95	43.19	-3.76	374.71	36.66	3.76
377.04	45.51	16.08	376.09	41.69	13.02	376.88	45.13	15.68	375.93	43.42	-4.06	377.68	37.49	4.06
380.04	45.07	14.15	379.09	40.83	10.66	379.88	45.64	14.69	378.93	43.89	-5.09	380.68	40.01	5.09
383.04	45.88	16.82	382.09	41.52	13.22	382.88	42.35	13.27	381.93	43.51	-3.60	383.68	36.66	3.60
386.04	45.31	16.11	385.09	41.75	13.31	385.88	44.39	15.17	384.93	44.86	-2.39	386.68	35.59	2.39
389.07	46.49	17.65	388.11	40.34	12.25	388.91	43.70	14.83	387.95	43.56	-3.34	389.70	36.18	3.34
392.04	45.58	16.57	391.09	42.15	13.90	391.88	43.88	14.85	390.93	43.93	-3.13	392.68	36.14	3.13
395.04	46.83	17.16	394.09	42.74	13.83	394.88	44.80	15.11	393.93	44.26	-3.46	395.68	37.13	3.46
398.04	45.74	16.33	397.09	41.23	12.58	397.88	44.25	14.82	396.93	44.17	-3.29	398.68	36.70	3.29
401.04	45.95	16.51	400.09	40.54	11.86	400.88	44.80	15.34	399.93	43.24	-4.25	401.68	37.69	4.25
404.07	47.95	19.06	403.11	43.24	15.10	403.91	44.47	15.55	402.95	43.70	-3.25	404.70	36.14	3.25
407.04	46.73	17.00	406.09	42.61	13.64	406.88	45.64	15.89	405.93	44.30	-3.48	407.68	37.21	3.48
410.04	47.27	18.43	409.09	41.85	13.76	409.88	43.66	14.79	408.93	42.77	-4.13	410.68	36.97	4.13
413.04	44.97	15.66	412.09	40.05	11.49	412.88	44.43	15.09	411.93	44.58	-2.79	413.68	36.10	2.79
416.05	45.27	15.95	415.09	41.75	13.18	415.89	44.83	15.48	414.93	43.33	-4.05	416.68	37.37	4.05
419.07	45.91	15.56	418.11	41.06	11.47	418.91	44.25	13.88	417.95	44.86	-3.54	419.71	37.89	3.54
422.04	46.69	16.89	421.09	42.64	13.60	421.88	43.41	13.59	420.93	44.68	-3.17	422.68	36.97	3.17
425.04	45.54	16.62	424.09	42.21	14.05	424.88	44.61	15.67	423.93	43.79	-3.18	425.68	36.10	3.18
428.04	45.61	15.59	427.09	42.28	13.02	427.88	43.70	13.66	426.93	44.96	-3.11	428.68	37.13	3.11
431.04	45.00	15.40	430.09	42.21	13.36	430.88	44.94	15.31	429.93	43.33	-4.33	431.68	37.93	4.33
434.07	43.96	14.28	433.11	42.45	13.52	433.91	43.77	14.06	432.95	43.33	-4.41	434.71	38.09	4.41
437.04	47.75	17.74	436.09	42.41	13.15	436.88	45.71	15.67	435.93	45.66	-2.41	437.68	36.42	2.41
440.04	46.25	15.55	439.09	42.71	12.77	439.88	44.94	14.22	438.93	45.80	-2.95	440.68	37.65	2.95
443.05	45.24	15.36	442.09	41.95	12.83	442.89	44.06	14.16	441.93	44.44	-3.49	443.68	37.37	3.49
446.04	46.32	16.01	445.09	41.52	11.96	445.88	45.16	14.82	444.93	45.71	-2.66	446.68	36.97	2.66
449.07	44.87	15.67	448.11	43.94	15.49	448.91	44.94	15.71	447.95	44.40	-2.86	449.71	36.06	2.86
452.04	46.32	16.87	451.09	43.14	14.44	451.88	42.21	12.73	450.93	44.30	-3.21	452.68	36.66	3.21
455.04	45.74	16.04	454.09	41.66	12.72	454.88	44.83	15.11	453.93	43.24	-4.51	455.68	38.21	4.51
458.04	46.08	15.16	457.09	42.54	12.37	457.88	44.36	13.41	456.93	45.33	-3.65	458.68	38.57	3.65
461.04	44.87	15.79	460.09	41.13	12.81	460.88	43.59	14.49	459.93	43.79	-3.34	461.68	36.42	3.34
464.08	47.03	16.38	463.11	42.88	12.99	463.91	46.71	16.04	462.95	44.58	-4.12	464.71	38.77	4.12
467.04	45.24	16.41	466.09	41.39	13.32	466.88	45.05	16.20	465.93	43.84	-3.04	467.68	35.87	3.04
470.04	44.63	15.40	469.09	42.12	13.64	469.88	44.25	14.99	468.93	42.87	-4.42	470.68	37.65	4.42
473.04	44.87	15.13	472.09	42.15	13.17	472.88	44.28	14.52	471.93	43.56	-4.23	473.68	37.97	4.23
476.04	46.05	16.60	475.09	43.74	15.05	475.88	45.31	15.84	474.93	43.14	-4.36	476.68	37.81	4.36
479.07	46.39	16.36	478.11	43.97	14.69	478.91	44.36	14.30	477.95	45.19	-2.90	479.71	36.93	2.90
482.04	46.39	15.96	481.09	41.95	12.28	481.88	44.50	14.05	480.93	44.86	-3.62	482.68	38.05	3.62
485.04	46.15	16.78	484.09	41.46	12.85	484.88	45.46	16.07	483.93	42.54	-4.88	485.68	38.25	4.88
488.04	46.35	16.37	487.09	43.37	14.15	487.88	44.83	14.83	486.93	43.84	-4.19	488.68	38.17	4.19
491.04	46.93	16.73	490.09	42.28	12.84	490.88	45.53	15.31	489.93	45.24	-3.01	491.68	37.21	3.01
494.07	46.18	16.68	493.11	41.36	12.61	493.91	46.75	17.22	492.95	44.40	-3.16	494.70	36.66	3.16
497.04	47.07	17.19	496.09	41.82	12.70	496.88	45.38	15.48	495.93	45.00	-2.93	497.68	36.81	2.93
500.04	47.30	17.24	499.09	42.61	13.31	499.88	44.54	14.46	498.93	44.44	-3.67	500.68	37.73	3.67
503.04	45.41	15.57	502.09	42.94	13.86	502.89	45.60	15.74	501.93	43.28	-4.61	503.68	38.45	4.61
506.04	46.56	16.85	505.09	42.74	13.79	505.88	44.72	14.99	504.93	44.30	-3.46	506.68	37.17	3.46
509.07	46.01	14.80	508.11	40.80	10.35	508.91	44.58	13.35	507.95	46.50	-2.76	509.71	37.97	2.76
512.04	45.54	14.83	511.09	42.68	12.72	511.88	46.27	15.53	510.93	45.99	-2.78	512.68	37.49	2.78
515.04	47.03	17.78	514.09	43.21	14.72	514.88	44.43	15.16	513.93	42.54	-4.76	515.68	38.01	4.76
518.04	45.41	16.34	517.09	41.49	13.18	517.89	45.68	16.59	516.93	44.21	-2.91	518.68	35.98	2.91
521.04	45.61	16.10	520.09	41.56	12.80	520.88	45.86	16.32	519.93	43.75	-3.82	521.68	37.33	3.82
524.07	46.12	15.65	523.11	44.24	14.53	523.91	44.21	13.72	522.95	44.86	-3.66	524.70	38.13	3.66
527.04	47.54	18.47	526.09	43.11	14.79	526.88	46.45	17.35	525.93	42.91	-4.22	527.68	37.29	4.22
530.04	44.87	14.40	529.09	41.42	11.71	529.88	45.09	14.60	528.93	44.30	-4.22	530.68	38.69	4.22
533.05	45.68	14.55	532.09	41.79	11.42	532.89	45.82	14.67	531.93	47.02	-2.16	533.69	37.29	2.16
536.05	46.69	16.68	535.09	41.72	12.46	535.89	45.35	15.31	534.93	44.03	-4.04	536.69	38.05	4.04
539.07	45.85	15.32	538.11	42.02	12.25	538.91	44.61	14.06	537.95	44.86	-3.72	539.71	38.25	3.72
542.04	47.17	18.02	541.09	42.68	14.28	541.88	46.82	17.64	540.93	43.47	-3.74	542.68	36.89	3.74
545.04	46.76	16.07	544.09	41.98	12.04	544.88	44.14	13.42	543.93	45.47	-3.28	545.68	37.97	3.28
548.05	45.54	14.24	547.09	42.35	11.80	547.89	44.69	13.36	546.93	45.85	-3.51	548.68	38.81	3.51
551.04	47.07	16.33	550.09	42.81	12.82	550.88	44.76	13.99	549.93	45.33	-3.47	551.68	38.21	3.47
554.07	46.96	17.29	553.11	42.58	13.67	553.91	44.72	15.03	552.95	44.54	-3.18	554.71	36.85	3.18
557.05	46.62	14.98	556.09	41.72	10.83	556.89	44.25	12.58	555.93	45.85	-3.85	557.69	39.49	3.85
560.04	46.49	16.81	559.09	42.81	13.89	559.89	45.16	15.46	558.93	43.56	-4.17	560.68	37.85	4.17
563.04	44.94	15.28	562.09	41.82	12.91	562.88	45.97	16.28	561.93	43.93	-3.79	563.68	37.45	3.79
566.05	44.97	14.00	565.09	42.25	12.04	565.89	46.30	15.31	564.93	45.14	-3.88	566.69	38.85	3.88
569.07	46.08	16.20	568.11	42.51	13.38	568.91	45.97	16.06	567.95	45.24	-2.70	569.71	36.58	2.70
572.04	45.98	16.00	571.09	42.84	13.62	571.88	45.60	15.60	570.93	44.44	-3.59	572.68	37.57	3.59
575.04	45.85	16.69	574.09	43.41	15.00	574.88	45.13	15.94	573.93	42.77	-4.45	575.68	37.61	4.45
578.04	45.54	14.81	577.09	43.04	13.07	577.88	44.14	13.39	576.93	45.94	-2.84	578.68	37.57	2.84
581.04	44.70	15.43	580.09	42.78	14.27	580.88	44.58	15.29	579.93	43.89	-3.43	581.68	36.70	3.43
584.07	45.47	15.52	583.11	42.18	12.98	583.91	45.31	15.33	582.95	44.63	-3.38	584.70	37.33	3.38
587.04	45.44	14.70	586.09	41.69	11.71	586.88	44.39	13.63	585.93	45.52	-3.27	587.68	38.01	3.27
590.04	46.45	16.66	589.09	42.18	13.15	589.88	46.04	16.23	588.93	45.05	-2.79	590.68	36.58	2.79
593.04	45.81	14.69	592.09	42.58	12.21	592.88	43.92	12.77	591.93	46.93	-2.25	593.68	37.37	2.25
596.04	46.15	17.37	595.09	42.81	14.79	595.88	43.84	15.04	594.93	43.98	-2.85	596.68	35.63	2.85
599.07	46.96	17.37	598.11	42.78	13.95	598.91	44.83	15.22	597.95	44.49	-3.15	599.70	36.74	3.15
602.04	46.83	16.25	601.09	41.16	11.34	601.88	44.94	14.34	600.93	44.72	-3.91	602.68	38.49	3.91
622.11	46.83	13.92	621.16	40.67	8.51	621.96	46.41	13.47	621.00	47.35	-3.62	622.75	40.53	3.62
625.11	40.38	8.26	624.16	31.72	0.36	624.95	37.13	4.99	624.00	48.68	-1.49	625.75	37.61	1.49
628.13	38.90	11.00	627.16	27.44	0.30	627.95	33.86	5.94	627.00	40.20	-5.75	628.76	37.65	5.75
631.10	36.72	10.19	630.16	27.34	1.57	630.95	33.17	6.62	630.00	37.34	-7.24	631.73	37.77	7.24
634.11	36.95	11.74	633.17	26.79	2.34	633.96	33.58	8.35	633.00	36.49	-6.77	634.75	35.98	6.77
637.10	35.94	10.43	636.16	25.02	0.26	636.95	32.40	6.86	636.00	37.57	-6.00	637.74	35.51	6.00
640.10	36.27	11.91	639.16	24.23	0.62	639.94	33.93	9.54	639.00	35.90	-6.52	640.73	34.88	6.52
643.12	35.01	10.35	642.16	25.66	1.75	642.94	32.92	8.23	642.00	36.93	-5.79	643.75	34.45	5.79
646.10	36.14	11.36	645.16	26.88	2.86	645.95	34.98	10.18	645.00	37.16	-5.67	646.73	34.45	5.67
649.11	34.15	9.70	648.17	26.48	2.79	648.95	34.87	10.40	648.00	36.26	-6.24	649.74	34.69	6.24
652.11	34.75	10.89	651.16	27.16	4.06	651.95	33.55	9.67	651.00	36.57	-5.34	652.74	33.20	5.34
655.10	35.40	11.80	654.16	25.35	2.51	654.95	33.79	10.17	654.00	35.23	-6.42	655.73	34.02	6.42
658.13	35.65	11.28	657.16	27.01	3.40	657.95	34.63	10.24	657.00	34.92	-7.50	658.76	35.87	7.50
661.11	36.14	12.09	660.16	27.28	3.98	660.95	34.42	10.34	660.00	35.63	-6.48	661.73	34.53	6.48
664.11	35.11	10.38	663.17	27.53	3.55	663.96	34.42	9.66	663.00	36.17	-6.62	664.75	35.35	6.62
667.10	35.40	11.54	666.16	25.78	2.68	666.95	34.80	10.92	666.00	36.26	-5.65	667.73	33.51	5.65
670.10	36.27	11.77	669.16	25.75	2.01	669.94	33.27	8.75	669.00	36.84	-5.71	670.73	34.21	5.71
673.13	36.27	12.38	672.16	27.68	4.54	672.95	35.33	11.41	672.00	35.90	-6.05	673.76	33.94	6.05
676.11	36.49	11.89	675.16	27.28	3.44	675.95	34.87	10.25	675.00	36.80	-5.85	676.74	34.45	5.85
679.11	36.56	12.48	678.17	28.70	5.38	678.96	35.44	11.34	678.00	36.35	-5.78	679.75	33.86	5.78
682.10	36.78	12.47	681.16	27.65	4.10	681.95	36.28	11.95	681.00	35.32	-7.04	682.74	35.35	7.04
685.11	36.20	11.16	684.16	27.65	3.36	684.95	36.91	11.84	684.00	37.34	-5.76	685.74	34.80	5.76
688.12	37.43	13.38	687.16	29.01	5.71	687.95	35.72	11.64	687.00	35.32	-6.79	688.76	34.84	6.79
691.11	36.49	12.14	690.16	27.47	3.88	690.95	37.27	12.90	690.00	35.32	-7.08	691.75	35.43	7.08
694.12	38.12	13.25	693.17	29.13	5.02	693.97	36.88	11.99	693.00	36.71	-6.21	694.76	35.08	6.21
697.11	37.99	13.45	696.16	28.11	4.33	696.95	36.60	12.04	696.00	34.87	-7.72	697.74	36.26	7.72
700.10	37.79	13.48	699.16	29.85	6.30	699.95	38.58	14.25	699.00	35.59	-6.77	700.74	35.08	6.77
703.12	38.74	13.92	702.16	28.86	4.79	702.95	37.83	12.98	702.00	36.98	-5.90	703.76	34.72	5.90
706.11	37.53	13.83	705.16	30.13	7.19	705.95	37.55	13.83	705.00	34.92	-6.83	706.74	34.53	6.83
709.12	39.39	13.76	708.17	29.51	4.64	708.96	36.38	10.73	708.00	36.89	-6.79	709.75	36.42	6.79
712.11	37.82	13.99	711.16	29.79	6.71	711.95	37.73	13.87	711.00	34.92	-6.97	712.74	34.80	6.97
715.11	38.44	14.38	714.16	29.38	6.08	714.95	39.08	15.00	714.00	34.74	-7.37	715.74	35.43	7.37
718.12	38.83	13.29	717.16	30.29	5.50	717.95	38.80	13.23	717.00	37.20	-6.40	718.76	35.94	6.40
721.11	38.74	14.04	720.16	28.95	5.01	720.95	38.55	13.83	720.00	36.80	-5.95	721.74	34.65	5.95
724.12	40.21	15.41	723.17	29.44	5.40	723.96	37.55	12.73	723.00	35.86	-6.99	724.75	35.79	6.99
727.11	39.13	13.55	726.16	29.72	4.90	726.95	39.37	13.77	726.00	37.07	-6.56	727.74	36.14	6.56
730.11	39.39	13.79	729.16	29.54	4.69	729.95	38.76	13.13	729.00	35.81	-7.85	730.74	37.45	7.85
733.12	39.98	13.36	732.16	30.66	4.80	732.95	38.90	12.26	732.00	37.52	-7.15	733.76	37.77	7.15
736.11	40.44	14.59	735.16	28.33	3.24	735.95	38.94	13.07	735.00	35.90	-8.00	736.74	37.85	8.00
739.12	39.39	14.94	738.17	31.03	7.33	738.96	38.33	13.85	738.00	34.70	-7.81	739.75	36.26	7.81
742.11	39.98	13.82	741.16	31.10	5.69	741.95	40.87	14.68	741.00	36.49	-7.73	742.74	37.89	7.73
745.11	40.41	14.50	744.16	30.10	4.95	744.95	38.44	12.51	744.00	37.02	-6.94	745.74	36.85	6.94
748.13	40.25	14.43	747.16	30.63	5.56	747.95	40.44	14.59	747.00	38.11	-5.77	748.76	35.59	5.77
751.11	40.41	15.40	750.16	30.13	5.87	750.95	38.83	13.79	750.00	36.53	-6.54	751.75	35.55	6.54
754.12	41.14	16.30	753.17	32.10	8.01	753.96	38.87	14.00	753.00	37.02	-5.88	754.75	34.72	5.88
757.11	40.44	13.52	756.16	30.25	4.08	756.95	39.72	12.77	756.00	36.89	-8.09	757.75	39.01	8.09
760.11	40.74	15.78	759.16	31.72	7.52	759.95	39.97	14.99	759.00	35.19	-7.82	760.75	36.78	7.82
763.13	41.40	15.75	762.16	30.50	5.61	762.95	39.80	14.13	762.00	36.93	-6.77	763.77	36.42	6.77
766.11	40.48	14.34	765.16	30.57	5.18	765.95	40.01	13.84	765.00	37.88	-6.32	766.75	36.46	6.32
769.11	40.34	14.76	768.17	33.62	8.80	768.96	39.37	13.77	768.00	37.97	-5.66	769.75	35.24	5.66
772.11	41.07	15.26	771.16	30.75	5.70	771.95	39.58	13.75	771.00	35.90	-7.96	772.75	37.77	7.96
775.11	41.04	14.27	774.16	31.79	5.78	774.95	40.58	13.79	774.00	38.70	-6.12	775.74	36.89	6.12
778.13	41.80	14.58	777.16	30.50	4.04	777.95	41.41	14.17	777.00	38.52	-6.75	778.77	37.97	6.75
781.11	39.95	15.09	780.16	30.53	6.43	780.95	40.80	15.92	780.00	35.23	-7.68	781.75	36.54	7.68
784.12	39.56	13.21	783.17	30.29	4.70	783.97	40.15	13.78	783.00	37.97	-6.43	784.76	36.78	6.43
787.11	42.10	15.86	786.16	30.60	5.11	786.95	39.83	13.56	786.00	38.56	-5.74	787.75	35.98	5.74
790.11	42.26	14.34	789.16	31.19	4.03	789.95	41.12	13.18	789.00	38.88	-7.09	790.75	39.01	7.09
793.13	42.26	16.04	792.16	30.35	4.88	792.95	40.76	14.51	792.00	37.57	-6.71	793.76	36.93	6.71
796.11	41.76	15.66	795.16	29.51	4.17	795.95	40.73	14.61	795.00	37.20	-6.95	796.75	37.05	6.95
799.12	40.51	13.74	798.17	32.73	6.71	798.96	40.55	13.75	798.00	37.39	-7.44	799.75	38.21	7.44
802.11	41.53	15.24	801.16	32.23	6.69	801.95	40.58	14.26	801.00	38.06	-6.29	802.75	36.58	6.29
805.11	42.66	16.18	804.16	31.13	5.40	804.95	41.70	15.19	804.00	36.89	-7.65	805.75	38.13	7.65
808.13	41.27	15.37	807.16	32.01	6.86	807.95	39.97	14.04	807.00	37.52	-6.44	808.76	36.34	6.44
811.11	43.13	16.46	810.16	31.54	5.63	810.95	41.52	14.83	810.00	38.06	-6.66	811.75	37.33	6.66
814.12	40.15	14.01	813.17	31.76	6.38	813.96	39.44	13.28	813.00	37.20	-6.99	814.76	37.13	6.99
817.11	42.43	16.83	816.16	32.23	7.38	816.95	40.51	14.88	816.00	36.13	-7.53	817.75	37.13	7.53
820.11	41.37	14.39	819.16	32.29	6.07	819.95	42.10	15.10	819.00	38.92	-6.11	820.75	37.09	6.11
823.13	41.27	14.92	822.16	31.22	5.62	822.95	41.45	15.07	822.00	36.31	-8.10	823.77	38.45	8.10
826.11	41.14	15.74	825.16	31.00	6.35	825.95	40.33	14.90	825.00	36.80	-6.66	826.75	36.06	6.66
829.12	41.50	15.11	828.17	33.36	7.72	828.96	39.76	13.34	828.00	37.75	-6.70	829.75	37.09	6.70
832.11	42.89	16.96	831.16	31.44	6.26	831.95	41.23	15.27	831.00	37.34	-6.65	832.75	36.58	6.65
835.11	40.94	14.94	834.16	33.05	7.80	834.95	40.30	14.27	834.00	36.89	-7.17	835.75	37.17	7.17
838.13	41.33	13.94	837.16	32.16	5.52	837.95	40.23	12.81	837.00	38.79	-6.66	838.76	38.05	6.66
841.11	42.13	15.03	840.16	31.72	5.37	840.95	40.51	13.38	840.00	39.29	-5.87	841.75	36.97	5.87
844.13	41.57	15.60	843.17	33.24	8.03	843.97	41.74	15.75	843.00	37.25	-6.77	844.76	36.74	6.77
847.11	42.86	16.35	846.16	31.98	6.23	846.95	41.20	14.67	846.00	37.70	-6.86	847.75	37.37	6.86
850.11	41.70	15.47	849.16	31.85	6.38	849.95	41.38	15.13	849.00	37.02	-7.26	850.75	37.49	7.26
853.13	42.33	14.85	852.16	31.10	4.38	852.95	40.58	13.08	852.00	38.92	-6.61	853.77	38.09	6.61
856.11	41.96	15.14	855.16	32.13	6.07	855.95	42.72	15.88	855.00	37.48	-7.39	856.75	38.21	7.39
859.12	42.63	15.75	858.17	33.62	7.50	858.97	41.02	14.12	858.00	38.92	-6.01	859.76	36.89	6.01
862.11	41.83	14.89	861.16	32.83	6.65	861.95	41.85	14.89	861.00	38.24	-6.75	862.75	37.69	6.75
865.11	42.20	14.82	864.16	31.63	5.01	864.95	42.06	14.66	864.00	38.24	-7.19	865.75	38.57	7.19
868.13	40.97	14.36	867.16	33.62	7.77	867.95	42.50	15.87	867.00	37.66	-7.00	868.77	37.61	7.00
871.11	42.33	15.69	870.16	32.10	6.21	870.95	40.73	14.06	870.00	36.57	-8.13	871.75	38.77	8.13
874.12	42.06	15.79	873.17	33.33	7.82	873.96	40.55	14.26	873.00	37.70	-6.62	874.76	36.89	6.62
877.11	41.93	14.63	876.16	31.91	5.37	876.95	41.56	14.24	876.00	38.20	-7.15	877.75	38.45	7.15
880.11	43.49	17.33	879.16	30.94	5.54	879.95	42.64	16.46	879.00	38.11	-6.10	880.75	36.26	6.10
883.13	43.46	16.72	882.16	31.98	5.99	882.95	42.57	15.80	882.00	37.93	-6.87	883.76	37.61	6.87
886.11	41.83	14.67	885.16	31.54	5.14	885.95	42.24	15.06	885.00	37.88	-7.33	886.75	38.49	7.33
889.12	42.79	15.33	888.17	33.84	7.13	888.96	41.99	14.50	888.00	38.97	-6.55	889.75	38.01	6.55
892.11	42.40	15.38	891.16	32.51	6.24	891.95	41.95	14.90	891.00	38.33	-6.75	892.75	37.77	6.75
895.11	42.79	16.13	894.16	31.50	5.60	894.95	42.61	15.93	894.00	37.16	-7.55	895.75	38.21	7.55
898.13	43.66	17.03	897.16	33.30	7.43	897.95	41.45	14.80	897.00	36.26	-8.42	898.76	39.05	8.42
901.11	42.79	15.56	900.16	32.76	6.29	900.95	42.03	14.78	900.00	39.38	-5.90	901.75	37.13	5.90
904.13	42.13	15.16	903.17	33.17	6.95	903.97	41.09	14.09	903.00	38.15	-6.88	904.77	37.85	6.88
907.11	42.46	15.36	906.16	31.98	5.63	906.95	41.49	14.36	906.00	37.57	-7.59	907.75	38.69	7.59
910.11	44.37	17.47	909.16	32.57	6.42	909.95	40.73	13.80	909.00	37.61	-7.35	910.75	38.25	7.35
913.13	42.99	14.84	912.16	31.85	4.46	912.95	42.90	14.73	912.00	40.34	-5.86	913.76	38.01	5.86
916.11	42.96	17.33	915.16	33.74	8.87	915.95	41.99	16.34	915.00	36.93	-6.75	916.75	36.38	6.75
919.12	42.99	16.47	918.17	34.32	8.56	918.96	42.79	16.25	918.00	38.83	-5.74	919.76	36.26	5.74
922.11	43.13	16.37	921.16	31.94	5.93	921.95	41.99	15.20	921.00	38.33	-6.49	922.75	37.25	6.49
925.11	43.19	16.24	924.16	32.70	6.50	924.95	41.85	14.87	924.00	37.75	-7.26	925.75	38.21	7.26
928.13	42.79	16.45	927.16	32.83	7.25	927.95	43.95	17.59	927.00	36.84	-7.55	928.77	37.89	7.55
931.11	42.79	14.77	930.16	32.42	5.15	930.95	41.99	13.94	930.00	38.33	-7.75	931.75	39.77	7.75
934.12	42.56	16.69	933.17	34.06	8.95	933.97	42.93	17.04	933.00	37.29	-6.63	934.76	36.50	6.63
937.11	42.33	15.58	936.16	32.20	6.20	936.95	42.35	15.57	936.00	37.39	-7.42	937.75	38.17	7.42
940.11	42.79	16.90	939.16	32.10	6.96	939.95	42.97	17.05	939.00	36.31	-7.64	940.75	37.53	7.64
943.13	43.03	15.97	942.16	32.04	5.73	942.95	42.32	15.23	942.00	38.97	-6.15	943.77	37.21	6.15
946.11	42.56	15.44	945.16	33.21	6.84	945.95	42.14	14.99	945.00	37.93	-7.25	946.75	38.37	7.25
949.13	43.43	17.04	948.17	32.48	6.85	948.97	43.70	17.29	948.00	37.34	-7.10	949.76	37.49	7.10
952.12	42.59	14.93	951.16	34.38	7.47	951.96	43.63	15.94	951.00	38.65	-7.07	952.75	38.73	7.07
955.11	43.39	15.43	954.16	33.14	5.94	954.95	42.46	14.48	954.00	39.52	-6.49	955.75	38.45	6.49
958.13	42.49	15.39	957.16	34.00	7.66	957.95	41.81	14.69	957.00	38.24	-6.91	958.77	38.01	6.91
961.11	42.86	15.16	960.16	32.16	5.21	960.95	43.81	16.08	960.00	38.61	-7.15	961.75	38.85	7.15
964.12	42.33	16.52	963.17	33.62	8.56	963.97	41.81	15.97	963.00	37.02	-6.85	964.76	36.66	6.85
967.11	43.26	15.96	966.16	33.52	6.98	966.95	42.93	15.61	966.00	38.88	-6.47	967.75	37.77	6.47
970.11	42.89	14.59	969.16	33.93	6.38	969.95	43.77	15.44	969.00	39.01	-7.35	970.75	39.65	7.35
973.13	42.89	14.35	972.16	33.24	5.45	972.95	42.57	14.00	972.00	39.33	-7.27	973.77	39.81	7.27
976.11	44.20	15.72	975.16	31.54	3.82	975.95	41.95	13.45	975.00	40.52	-6.01	976.75	38.49	6.01
979.12	43.09	14.02	978.17	33.21	4.89	978.96	42.72	13.62	978.00	40.15	-6.98	979.76	40.05	6.98
982.11	44.10	16.66	981.16	33.81	7.12	981.95	41.88	14.41	981.00	38.29	-7.21	982.75	38.65	7.21
985.11	43.43	15.99	984.16	31.98	5.30	984.95	43.01	15.55	984.00	37.52	-7.97	985.75	39.41	7.97
988.13	43.83	16.32	987.16	34.19	7.43	987.95	41.27	13.73	987.00	38.11	-7.46	988.77	38.97	7.46
991.11	42.73	15.94	990.16	33.05	7.02	990.95	43.48	16.67	990.00	37.02	-7.82	991.75	38.61	7.82
994.12	43.29	17.09	993.17	34.22	8.78	993.97	42.53	16.31	993.00	36.80	-7.45	994.76	37.65	7.45
997.11	44.13	16.77	996.16	33.40	6.79	996.95	43.37	15.98	996.00	38.97	-6.45	997.75	37.81	6.45
1000.11	43.46	16.22	999.16	33.90	7.41	999.95	42.17	14.90	999.00	37.25	-8.05	1000.75	39.29	8.05
1003.13	43.90	16.10	1002.16	33.68	6.63	1002.95	43.41	15.58	1002.00	39.01	-6.85	1003.77	38.65	6.85
1006.11	43.26	14.91	1005.16	33.59	6.00	1005.95	43.55	15.18	1005.00	38.70	-7.70	1006.75	40.05	7.70
1009.12	44.80	16.83	1008.17	33.59	6.38	1008.96	43.44	15.45	1008.00	39.42	-6.60	1009.76	38.57	6.60
1012.11	44.60	16.75	1011.16	33.74	6.65	1011.95	43.22	15.35	1011.00	40.06	-5.84	1012.75	37.69	5.84
1015.11	44.84	16.87	1014.16	32.42	5.21	1014.95	43.52	15.53	1014.00	39.42	-6.60	1015.75	38.57	6.60
1018.13	44.13	16.36	1017.16	33.46	6.45	1017.95	43.84	16.05	1017.00	38.74	-7.08	1018.77	38.85	7.08
1021.11	44.80	17.65	1020.16	34.32	7.92	1020.95	41.52	14.34	1020.00	38.11	-7.10	1021.75	38.25	7.10
1024.13	43.33	15.54	1023.17	34.22	7.18	1023.97	44.50	16.68	1023.00	39.47	-6.38	1024.76	38.17	6.38
1027.11	44.06	15.27	1026.16	33.33	5.30	1026.96	42.93	14.12	1026.00	40.06	-6.78	1027.75	39.57	6.78
1030.11	44.94	16.97	1029.16	33.08	5.87	1029.95	42.90	14.91	1029.00	38.06	-7.96	1030.75	39.93	7.96
1033.13	43.23	15.02	1032.16	31.88	4.43	1032.95	42.43	14.20	1032.00	40.06	-6.20	1033.77	38.41	6.20
1036.11	43.43	16.00	1035.16	34.41	7.73	1035.96	43.08	15.62	1035.00	38.15	-7.34	1036.75	38.77	7.34
1039.12	44.50	17.22	1038.17	34.89	8.37	1038.96	42.03	14.73	1038.00	38.56	-6.77	1039.76	38.05	6.77
1042.11	42.79	15.11	1041.16	33.59	6.67	1041.95	43.92	16.22	1041.00	39.24	-6.49	1042.75	38.17	6.49
1045.11	42.63	14.93	1044.16	34.98	8.04	1044.95	44.94	17.22	1044.00	39.20	-6.55	1045.75	38.25	6.55
1048.13	41.70	13.68	1047.16	33.62	6.35	1047.95	45.02	16.97	1047.00	38.33	-7.75	1048.77	39.77	7.75
1051.12	43.56	15.60	1050.16	32.98	5.77	1050.96	44.06	16.07	1050.00	38.97	-7.05	1051.75	39.01	7.05
1054.12	44.03	16.30	1053.17	35.85	8.87	1053.96	41.92	14.16	1053.00	38.83	-6.96	1054.76	38.69	6.96
1057.11	43.26	15.89	1056.16	33.24	6.63	1056.95	43.33	15.94	1056.00	38.70	-6.72	1057.75	38.09	6.72
1060.11	43.33	15.70	1059.16	33.78	6.91	1059.95	45.05	17.40	1059.00	39.38	-6.30	1060.75	37.93	6.30
1063.13	45.00	17.14	1062.16	34.41	7.30	1062.95	44.28	16.39	1062.00	39.93	-5.99	1063.76	37.85	5.99
1066.11	44.94	15.98	1065.16	34.76	6.56	1065.95	43.08	14.10	1065.00	40.84	-6.17	1066.75	39.13	6.17
1069.12	42.96	14.86	1068.17	35.02	7.68	1068.97	42.82	14.70	1068.00	38.52	-7.63	1069.76	39.73	7.63
1072.11	43.29	15.03	1071.16	34.19	6.69	1071.95	43.84	15.56	1071.00	39.20	-7.11	1072.75	39.37	7.11
1075.11	42.79	14.76	1074.16	33.46	6.18	1074.95	43.73	15.67	1074.00	39.11	-6.98	1075.75	39.01	6.98
1078.13	42.73	14.07	1077.16	34.28	6.37	1077.95	45.02	16.33	1077.00	38.52	-8.20	1078.77	40.86	8.20
1081.11	43.43	15.42	1080.16	32.83	5.58	1080.95	43.84	15.81	1080.00	39.38	-6.68	1081.75	38.69	6.68
1084.12	44.90	17.35	1083.17	33.30	6.50	1083.97	43.15	15.57	1083.00	38.79	-6.82	1084.77	38.37	6.82
1087.11	44.70	16.57	1086.16	33.27	5.90	1086.95	41.59	13.44	1086.00	40.70	-5.48	1087.75	37.61	5.48
1090.11	43.33	16.03	1089.16	35.14	8.59	1089.96	43.81	16.48	1089.00	37.57	-7.79	1090.75	39.09	7.79
1093.13	44.33	15.85	1092.16	33.68	5.96	1092.95	42.06	13.56	1092.00	39.56	-6.97	1093.77	39.45	6.97
1096.11	44.43	15.12	1095.16	34.22	5.67	1095.95	43.66	14.33	1095.00	40.70	-6.66	1096.75	39.97	6.66
1099.12	44.13	15.50	1098.17	36.42	8.54	1098.96	41.99	13.33	1098.00	40.43	-6.26	1099.76	38.89	6.26
1102.11	44.80	16.88	1101.16	33.33	6.17	1101.95	43.44	15.50	1101.00	38.92	-7.05	1102.75	38.97	7.05
1105.11	43.63	15.50	1104.16	34.00	6.62	1104.95	43.04	14.88	1104.00	39.15	-7.04	1105.75	39.17	7.04
1108.13	45.91	17.39	1107.16	34.98	7.21	1107.95	44.61	16.06	1107.00	38.61	-7.97	1108.77	40.49	7.97
1111.11	45.07	16.88	1110.16	33.90	6.47	1110.96	43.08	14.87	1110.00	39.74	-6.50	1111.75	38.69	6.50
1114.13	44.16	16.04	1113.17	34.12	6.75	1113.97	43.41	15.26	1113.00	37.93	-8.25	1114.77	40.37	8.25
1117.11	43.23	14.25	1116.16	34.19	5.97	1116.96	44.69	15.69	1116.00	41.12	-5.91	1117.75	38.89	5.91
1120.11	44.67	15.38	1119.16	34.22	5.69	1119.95	43.99	14.68	1119.00	40.66	-6.68	1120.75	39.97	6.68
1123.13	44.26	16.57	1122.16	33.74	6.80	1122.95	43.26	15.54	1122.00	38.83	-6.92	1123.77	38.61	6.92
1126.11	44.23	15.25	1125.16	34.28	6.05	1125.96	43.92	14.91	1125.00	39.24	-7.80	1126.75	40.78	7.80
1129.12	43.83	15.97	1128.17	35.46	8.36	1128.97	44.83	16.95	1128.00	39.56	-6.35	1129.76	38.21	6.35
1132.11	44.26	16.13	1131.16	33.43	6.06	1131.95	45.75	17.60	1131.00	38.74	-7.44	1132.75	39.57	7.44
1135.11	44.87	16.66	1134.16	33.05	5.59	1134.95	44.80	16.56	1134.00	40.11	-6.16	1135.75	38.37	6.16
1138.13	43.19	14.55	1137.16	34.47	6.59	1137.95	44.06	15.40	1137.00	39.24	-7.45	1138.77	40.09	7.45
1141.11	45.24	16.89	1140.16	34.09	6.49	1140.96	43.70	15.32	1140.00	38.83	-7.58	1141.75	39.93	7.58
1144.13	45.21	17.53	1143.17	34.98	8.05	1143.97	44.28	16.57	1143.00	39.29	-6.45	1144.77	38.13	6.45
1147.11	45.21	16.63	1146.16	34.03	6.21	1146.96	44.83	16.23	1146.00	38.88	-7.75	1147.75	40.33	7.75
1150.11	43.16	14.38	1149.16	33.49	5.46	1149.95	43.22	14.41	1149.00	40.57	-6.27	1150.75	39.05	6.27
1153.13	45.31	16.41	1152.16	33.74	5.59	1152.95	43.22	14.29	1152.00	39.65	-7.31	1153.77	40.21	7.31
1156.11	46.08	17.75	1155.16	35.08	7.50	1155.95	43.52	15.16	1155.00	38.79	-7.60	1156.75	39.93	7.60
1159.12	44.67	14.39	1158.17	35.97	6.44	1158.96	44.61	14.30	1158.00	41.16	-7.18	1159.76	41.46	7.18
1162.11	42.76	14.67	1161.16	34.06	6.72	1161.95	43.81	15.69	1161.00	38.79	-7.36	1162.75	39.45	7.36
1165.11	44.43	15.92	1164.16	34.76	7.00	1164.95	43.12	14.58	1164.00	38.83	-7.74	1165.75	40.25	7.74
1168.13	44.53	15.85	1167.16	33.97	6.05	1167.95	45.02	16.32	1167.00	40.20	-6.53	1168.76	39.21	6.53
1171.11	45.24	16.64	1170.16	35.02	7.18	1170.95	45.42	16.80	1170.00	40.20	-6.45	1171.75	39.05	6.45
1174.13	45.91	16.96	1173.17	34.86	6.66	1173.97	44.03	15.05	1173.00	39.47	-7.54	1174.77	40.49	7.54
1177.11	45.24	17.23	1176.16	35.11	7.85	1176.95	44.87	16.83	1176.00	38.83	-7.24	1177.75	39.25	7.24
1180.11	43.76	15.20	1179.16	33.11	5.30	1179.96	44.76	16.17	1179.00	38.61	-8.01	1180.75	40.57	8.01
1183.13	44.10	15.95	1182.16	35.08	7.68	1182.95	44.69	16.51	1182.00	38.79	-7.42	1183.77	39.57	7.42
1186.11	44.40	15.73	1185.16	34.82	6.90	1185.96	43.48	14.78	1185.00	39.79	-6.94	1186.75	39.61	6.94
1189.12	44.60	16.05	1188.17	35.72	7.92	1188.96	45.05	16.47	1188.00	39.11	-7.50	1189.76	40.05	7.50
1192.11	43.53	14.28	1191.16	33.74	5.25	1191.96	44.10	14.83	1191.00	40.98	-6.32	1192.75	39.57	6.32
1195.11	43.39	14.47	1194.16	33.68	5.51	1194.96	43.19	14.24	1194.00	39.65	-7.33	1195.75	40.25	7.33
1198.13	44.40	15.80	1197.16	34.63	6.79	1197.95	45.13	16.51	1197.00	39.52	-7.13	1198.76	39.73	7.13
1201.11	46.39	17.23	1200.16	33.49	5.09	1200.95	44.28	15.10	1200.00	40.52	-6.69	1201.75	39.85	6.69
1204.13	46.18	17.02	1203.17	35.75	7.34	1203.97	44.58	15.39	1203.00	39.93	-7.29	1204.77	40.45	7.29
1207.11	45.68	16.73	1206.16	33.97	5.78	1206.95	44.17	15.20	1206.00	40.34	-6.66	1207.75	39.61	6.66
1210.11	45.00	15.48	1209.15	34.95	6.19	1209.95	45.31	15.77	1209.00	40.84	-6.73	1210.75	40.25	6.73
1213.13	45.44	16.12	1212.15	33.68	5.11	1212.95	44.39	15.04	1212.00	41.25	-6.13	1213.77	39.45	6.13
1216.11	44.37	15.90	1215.15	34.73	7.02	1215.95	44.25	15.76	1215.00	39.38	-7.14	1216.75	39.61	7.14
1219.13	45.00	16.60	1218.17	34.25	6.61	1218.97	45.24	16.82	1218.00	38.88	-7.57	1219.77	39.97	7.57
