# Supplementary material for: Noise-precision tradeoff in predicting combinations of mutations and drugs
Source: PLoS Comput Biol. 2019 May 22;15(5):e1006956. doi: 10.1371/journal.pcbi.1006956 (PMC6548401; doi:10.1371/journal.pcbi.1006956)
Supplement: S1 Data — A zip file containing all datasets used in this paper. (ZIP) [file pcbi.1006956.s002.zip › calcium/calcium_double_RAW264.7/2MA_500_uM_MCF_200_pM_RW_ECC040315D.txt]

Tab-delimted data for ligand pair 2-Methyl-thio-ATP / Macrophage colony stimulating factor
Celltype = RAW 264.7
ExperimentID = ECC040315D
t in seconds, Ca++ concentrations in nM
Adj Ca++ is the change in Ca++ concentration due to ligand

ECC040315D03	2MA 500 uM	MCF 200 pM	sim
ECC040315D02	2MA 500 uM	HBSS-BSA n/a 	lig1_only
ECC040315D07	2MA 500 uM	HBSS-BSA n/a 	lig1_only
ECC040315D01	HBSS-BSA n/a 	HBSS-BSA n/a 	con
ECC040315D12	HBSS-BSA n/a 	HBSS-BSA n/a 	con

t(ECC040315D03)	Ca++(ECC040315D03)	Adj Ca++(ECC040315D03)	t(ECC040315D02)	Ca++(ECC040315D02)	Adj Ca++(ECC040315D02)	t(ECC040315D07)	Ca++(ECC040315D07)	Adj Ca++(ECC040315D07)	t(ECC040315D01)	Ca++(ECC040315D01)	Adj Ca++(ECC040315D01)	t(ECC040315D12)	Ca++(ECC040315D12)	Adj Ca++(ECC040315D12)
-189.67	10.44	0.49	-189.84	10.43	0.47	-189.04	9.14	-1.42	-190.00	23.15	-0.37	-188.26	11.14	0.37
-186.69	9.19	0.55	-186.84	8.77	0.12	-186.06	8.83	-0.41	-187.00	22.61	0.40	-185.27	9.05	-0.40
-183.69	8.80	-1.73	-183.84	8.55	-1.99	-183.06	9.78	-1.35	-184.00	24.34	0.24	-182.27	11.10	-0.24
-180.69	8.88	-0.45	-180.84	8.94	-0.40	-180.06	9.46	-0.47	-181.00	22.81	-0.09	-179.27	10.23	0.09
-177.69	8.35	0.42	-177.84	9.52	1.58	-177.06	8.32	-0.22	-178.00	19.79	-1.71	-176.28	10.46	1.71
-174.67	8.93	0.31	-174.84	8.99	0.36	-174.04	10.61	1.38	-175.00	22.66	0.47	-173.26	8.97	-0.47
-171.69	9.19	-0.06	-171.84	9.05	-0.21	-171.06	9.29	-0.56	-172.00	22.22	-0.60	-170.27	10.66	0.60
-168.68	8.93	-0.05	-168.84	8.36	-0.63	-168.05	9.90	0.32	-169.00	21.05	-1.50	-167.27	11.29	1.50
-165.69	9.26	-0.19	-165.84	9.74	0.28	-165.06	9.90	-0.15	-166.00	23.25	0.23	-164.27	10.03	-0.23
-162.69	9.08	0.13	-162.84	9.71	0.75	-162.06	10.05	0.50	-163.00	22.17	-0.35	-161.28	10.11	0.35
-159.67	9.03	0.73	-159.84	9.02	0.71	-159.04	9.53	0.63	-160.00	20.56	-1.31	-158.26	10.42	1.31
-156.69	8.60	0.21	-156.84	9.18	0.78	-156.06	9.46	0.46	-157.00	21.93	-0.03	-155.27	9.24	0.03
-153.69	9.75	1.39	-153.84	9.29	0.92	-153.06	9.12	0.16	-154.00	20.56	-1.37	-152.28	10.54	1.37
-150.69	9.47	0.93	-150.84	8.74	0.19	-150.06	9.39	0.24	-151.00	21.68	-0.43	-149.28	9.79	0.43
-147.69	8.85	0.19	-147.84	8.77	0.10	-147.05	9.73	0.46	-148.00	21.44	-0.79	-146.27	10.27	0.79
-144.67	9.52	1.45	-144.84	9.71	1.63	-144.04	9.61	0.94	-145.00	20.37	-1.27	-143.26	10.15	1.27
-141.69	9.24	0.57	-141.84	10.10	1.42	-141.06	9.19	-0.09	-142.00	21.19	-1.05	-140.27	10.54	1.05
-138.69	8.98	-0.31	-138.84	10.16	0.86	-138.06	9.83	-0.06	-139.00	22.22	-0.64	-137.28	10.74	0.64
-135.69	9.62	0.19	-135.84	10.18	0.74	-135.06	9.61	-0.42	-136.00	22.42	-0.58	-134.28	10.82	0.58
-132.69	9.16	0.22	-132.84	8.30	-0.65	-132.06	9.95	0.41	-133.00	21.44	-1.07	-131.27	10.82	1.07
-129.67	9.21	0.60	-129.84	8.55	-0.07	-129.04	9.19	-0.02	-130.00	21.49	-0.69	-128.26	10.11	0.69
-126.69	9.39	0.31	-126.84	9.32	0.23	-126.06	9.41	-0.28	-127.00	22.17	-0.48	-125.27	10.38	0.48
-123.69	9.19	0.36	-123.84	8.30	-0.54	-123.06	10.29	0.86	-124.00	21.10	-1.30	-122.27	10.94	1.30
-120.69	8.07	-0.49	-120.84	8.94	0.37	-120.06	10.22	1.06	-121.00	21.00	-1.13	-119.27	10.50	1.13
-117.69	9.11	-0.25	-117.84	9.46	0.09	-117.06	9.61	-0.36	-118.00	22.37	-0.56	-116.28	10.74	0.56
-114.67	10.11	1.07	-114.84	9.43	0.38	-114.04	10.14	0.49	-115.00	22.32	-0.29	-113.26	10.15	0.29
-111.69	9.06	-0.03	-111.84	8.96	-0.14	-111.06	9.36	-0.34	-112.00	22.42	-0.24	-110.27	10.15	0.24
-108.69	9.59	0.02	-108.84	9.52	-0.06	-108.06	10.00	-0.17	-109.00	23.25	0.11	-107.27	10.27	-0.11
-105.69	9.34	-0.23	-105.84	8.74	-0.84	-105.06	9.53	-0.64	-106.00	22.86	-0.28	-104.27	10.66	0.28
-102.69	9.57	0.13	-102.84	9.60	0.15	-102.06	9.53	-0.52	-103.00	23.20	0.19	-101.28	10.07	-0.19
-99.67	9.11	-0.05	-99.84	9.79	0.62	-99.04	10.34	0.57	-100.00	21.93	-0.80	-98.26	10.78	0.80
-96.69	9.95	0.01	-96.84	9.07	-0.88	-96.05	9.97	-0.57	-97.00	23.99	0.48	-95.27	10.27	-0.48
-93.69	9.44	0.47	-93.84	9.10	0.12	-93.05	10.44	0.86	-94.00	22.22	-0.32	-92.27	10.11	0.32
-90.69	9.98	0.52	-90.84	9.99	0.52	-90.06	10.05	-0.02	-91.00	22.81	-0.22	-89.27	10.50	0.22
-87.69	10.08	0.75	-87.84	9.29	-0.05	-87.06	10.12	0.18	-88.00	22.47	-0.43	-86.28	10.58	0.43
-84.67	9.67	0.45	-84.84	9.85	0.62	-84.04	10.36	0.53	-85.00	22.56	-0.23	-83.26	10.27	0.23
-81.69	9.85	0.13	-81.84	10.35	0.62	-81.05	10.22	-0.10	-82.00	23.20	-0.09	-80.26	10.62	0.09
-78.68	9.34	-0.31	-78.84	10.68	1.02	-78.06	10.02	-0.23	-79.00	23.89	0.67	-77.27	9.79	-0.67
-75.69	10.36	0.85	-75.84	10.43	0.91	-75.06	10.05	-0.06	-76.00	23.45	0.37	-74.28	9.95	-0.37
-72.69	9.57	1.09	-72.84	9.88	1.39	-72.06	10.24	1.15	-73.00	21.44	-0.61	-71.27	9.91	0.61
-69.67	9.01	0.06	-69.84	9.29	0.33	-69.04	10.83	1.28	-70.00	23.20	0.68	-68.26	9.08	-0.68
-66.69	10.67	0.79	-66.84	9.88	-0.01	-66.06	9.97	-0.52	-67.00	23.45	-0.00	-65.27	10.70	0.00
-63.69	10.52	1.10	-63.84	9.54	0.11	-63.06	9.31	-0.72	-64.00	22.96	-0.03	-62.28	10.27	0.03
-60.69	10.29	-0.32	-60.84	9.79	-0.83	-60.06	10.39	-0.82	-61.00	23.55	-0.63	-59.27	12.05	0.63
-57.69	9.90	0.86	-57.84	10.07	1.02	-57.05	9.97	0.32	-58.00	23.35	0.74	-56.27	9.12	-0.74
-54.67	9.26	-0.05	-54.84	9.74	0.42	-54.04	10.68	0.76	-55.00	22.27	-0.61	-53.26	10.74	0.61
-51.69	9.82	1.49	-51.84	9.79	1.45	-51.06	10.68	1.74	-52.00	22.71	0.81	-50.27	8.34	-0.81
-48.69	9.88	-0.14	-48.84	10.57	0.54	-48.06	11.03	0.41	-49.00	24.19	0.60	-47.27	10.23	-0.60
-45.69	10.31	0.66	-45.84	10.88	1.22	-45.06	10.53	0.27	-46.00	22.47	-0.75	-44.27	11.22	0.75
-42.69	9.47	0.13	-42.84	10.35	1.00	-42.06	11.00	1.06	-43.00	22.56	-0.35	-41.27	10.50	0.35
-39.67	9.82	0.50	-39.84	9.68	0.35	-39.04	10.09	0.16	-40.00	22.76	-0.13	-38.25	10.27	0.13
-36.69	10.00	-0.22	-36.84	9.63	-0.60	-36.06	10.78	-0.04	-37.00	24.24	0.45	-35.28	10.58	-0.45
-33.69	10.03	-0.88	-33.84	9.57	-1.35	-33.06	10.85	-0.67	-34.00	24.24	-0.24	-32.27	11.97	0.24
-30.69	10.18	0.60	-30.84	10.41	0.82	-30.06	10.34	0.15	-31.00	22.61	-0.54	-29.27	10.94	0.54
-27.69	10.39	0.03	-27.84	10.35	-0.02	-27.05	10.36	-0.61	-28.00	24.73	0.80	-26.27	10.38	-0.80
-24.67	10.03	-1.01	-24.84	9.27	-1.78	-24.04	11.07	-0.58	-25.00	25.18	0.57	-23.26	11.29	-0.57
-21.69	10.54	0.03	-21.85	10.02	-0.50	-21.06	10.51	-0.60	-22.00	24.54	0.46	-20.27	10.86	-0.46
-18.69	10.70	1.08	-18.85	10.24	0.61	-18.06	10.71	0.48	-19.00	22.81	-0.38	-17.28	10.82	0.38
-15.69	9.65	0.14	-15.85	10.41	0.89	-15.06	11.22	1.10	-16.00	22.47	-0.61	-14.27	10.94	0.61
-12.69	10.03	-0.90	-12.85	9.74	-1.20	-12.06	10.41	-1.12	-13.00	24.63	0.13	-11.27	11.61	-0.13
4.32	31.46	16.39	4.16	43.97	28.89	4.95	33.89	18.22	4.00	28.28	-0.36	5.74	16.24	0.36
7.29	62.55	47.70	7.12	105.49	90.63	7.92	55.60	40.14	6.96	27.28	-1.14	8.71	16.81	1.14
10.27	63.05	49.85	10.12	73.83	60.62	10.91	55.57	41.77	9.96	26.08	-0.69	11.70	14.70	0.69
13.27	54.72	41.94	13.12	47.80	35.01	13.91	54.15	40.77	12.96	24.68	-1.67	14.70	15.26	1.67
16.27	50.27	37.36	16.12	48.36	35.44	16.91	51.28	37.76	15.96	25.03	-1.45	17.69	15.18	1.45
19.28	51.42	37.96	19.12	51.39	37.92	19.91	52.62	38.56	18.96	26.48	-0.55	20.70	14.82	0.55
22.29	51.27	37.60	22.12	53.40	39.72	22.93	53.25	38.97	21.96	25.13	-2.11	23.71	16.60	2.11
25.27	54.38	42.27	25.12	50.01	37.89	25.91	52.41	39.70	24.96	25.03	-0.65	26.70	13.57	0.65
28.27	51.99	39.84	28.12	48.97	36.81	28.91	49.50	36.74	27.96	25.28	-0.44	29.70	13.41	0.44
31.27	50.09	37.40	31.12	47.56	34.86	31.91	48.53	35.24	30.96	24.98	-1.28	32.70	14.78	1.28
34.27	48.20	36.22	34.12	45.22	33.23	34.91	46.69	34.10	33.96	25.78	0.23	35.70	12.57	-0.23
37.29	45.63	32.75	37.12	44.62	31.73	37.93	44.37	30.88	36.96	25.53	-0.92	38.71	14.62	0.92
40.27	45.66	32.86	40.12	42.31	29.50	40.91	43.83	30.42	39.96	25.78	-0.59	41.70	14.21	0.59
43.27	45.48	32.22	43.12	41.63	28.36	43.91	41.85	27.99	42.96	26.73	-0.10	44.70	14.17	0.10
46.27	44.18	31.43	46.12	40.92	28.16	46.91	41.09	27.74	45.96	26.03	-0.29	47.69	13.85	0.29
49.27	42.35	30.05	49.12	39.92	27.61	49.90	40.94	28.04	48.96	25.13	-0.74	50.69	13.85	0.74
52.29	41.24	28.44	52.12	38.89	26.08	52.92	39.00	25.59	51.96	25.33	-1.04	53.71	14.66	1.04
55.27	40.56	27.12	55.12	38.48	25.03	55.91	38.32	24.27	54.96	25.93	-1.08	56.69	15.34	1.08
58.27	39.82	27.64	58.12	38.00	25.81	58.90	38.83	26.04	57.96	25.98	0.23	59.69	12.77	-0.23
61.27	38.90	25.66	61.12	37.65	24.40	61.91	36.90	23.05	60.96	26.78	-0.03	62.70	14.09	0.03
64.28	38.46	25.50	64.12	35.19	22.22	64.91	37.74	24.18	63.96	25.93	-0.60	65.69	14.37	0.60
67.29	37.90	25.42	67.12	36.48	23.99	67.92	35.62	22.53	66.96	25.38	-0.67	68.71	13.97	0.67
70.27	38.20	25.17	70.12	35.75	22.71	70.91	35.10	21.46	69.96	26.08	-0.52	71.69	14.37	0.52
73.28	36.01	24.19	73.12	34.97	23.14	73.91	34.30	21.87	72.96	24.34	-1.05	74.69	13.69	1.05
76.28	36.68	24.15	76.12	34.78	22.24	76.91	33.64	20.51	75.96	24.98	-1.12	77.70	14.46	1.12
79.27	36.38	24.43	79.12	34.25	22.29	79.91	33.59	21.04	78.96	25.03	-0.49	80.70	13.25	0.49
82.29	34.18	21.39	82.12	34.03	21.23	82.92	33.70	20.30	81.96	25.68	-0.68	83.71	14.29	0.68
85.28	35.28	22.65	85.12	34.06	21.42	85.91	33.34	20.10	84.96	26.48	0.28	86.70	13.17	-0.28
88.28	34.13	21.32	88.12	32.07	19.25	88.91	32.47	19.06	87.96	25.38	-1.00	89.70	14.62	1.00
91.28	34.24	21.55	91.12	31.42	18.72	91.91	33.15	19.86	90.96	24.98	-1.28	92.70	14.78	1.28
94.28	33.55	20.06	94.12	32.72	19.22	94.91	31.46	17.36	93.96	26.63	-0.43	95.70	14.74	0.43
97.29	34.39	21.27	97.12	32.07	18.94	97.93	32.09	18.36	96.96	25.93	-0.76	98.71	14.70	0.76
100.28	33.98	21.06	100.12	32.29	19.36	100.91	32.14	18.61	99.96	25.98	-0.51	101.70	14.25	0.51
103.28	33.49	20.33	103.12	32.75	19.58	103.91	31.24	17.47	102.96	25.33	-1.40	104.70	15.38	1.40
106.28	33.35	20.45	106.12	31.36	18.45	106.91	31.33	17.83	105.96	26.33	-0.14	107.70	13.85	0.14
109.28	33.75	21.22	109.12	30.44	17.90	109.91	31.81	18.67	108.96	24.83	-1.27	110.70	14.62	1.27
112.29	32.18	19.28	112.12	31.21	18.30	112.93	31.70	18.19	111.96	25.33	-1.14	113.71	14.86	1.14
115.28	31.58	18.66	115.12	30.68	17.75	115.91	31.41	17.89	114.96	26.33	-0.16	116.70	13.89	0.16
118.28	31.78	18.62	118.12	30.77	17.60	118.91	31.22	17.46	117.96	26.33	-0.40	119.70	14.37	0.40
121.28	31.61	18.96	121.12	29.64	16.98	121.91	30.43	17.18	120.96	26.83	0.61	122.70	12.85	-0.61
124.28	30.98	17.60	124.12	29.40	16.01	124.91	30.43	16.45	123.96	27.53	0.58	125.70	13.61	-0.58
127.29	30.44	18.44	127.12	29.15	17.14	127.93	30.59	17.99	126.96	24.29	-1.28	128.71	14.09	1.28
130.28	30.87	18.46	130.12	28.51	16.09	130.91	29.89	16.88	129.96	23.94	-2.04	131.70	15.26	2.04
133.28	29.96	16.65	133.12	28.21	14.89	133.91	28.98	15.07	132.96	26.38	-0.50	134.70	14.62	0.50
136.28	30.78	17.56	136.12	30.62	17.39	136.91	29.41	15.59	135.96	25.68	-1.11	137.70	15.14	1.11
139.28	30.50	17.13	139.12	28.24	14.86	139.91	29.76	15.79	138.96	26.38	-0.56	140.70	14.74	0.56
142.29	29.93	17.25	142.12	28.63	15.94	142.93	28.42	15.13	141.96	25.98	-0.27	143.71	13.77	0.27
145.28	30.36	16.90	145.12	28.09	14.62	145.91	29.03	14.96	144.96	26.98	-0.05	146.70	14.33	0.05
148.28	29.99	15.48	148.12	29.15	14.63	148.91	29.22	14.11	147.96	28.38	0.30	149.70	15.02	-0.30
151.28	30.64	17.03	151.12	27.93	14.31	151.91	28.07	13.85	150.96	26.43	-0.75	152.70	15.18	0.75
154.28	28.39	15.07	154.12	28.88	15.55	154.91	28.95	15.02	153.96	25.93	-0.96	155.70	15.10	0.96
157.29	29.26	15.53	157.12	27.78	14.04	157.93	28.04	13.71	156.96	28.23	0.93	158.71	13.61	-0.93
160.28	28.75	15.12	160.12	27.78	14.14	160.91	28.82	14.59	159.96	26.78	-0.42	161.70	14.86	0.42
163.28	29.09	14.69	163.12	26.54	12.13	163.91	27.75	12.75	162.96	27.63	-0.34	164.70	15.55	0.34
166.28	28.55	14.96	166.12	28.30	14.70	166.92	28.02	13.83	165.96	26.58	-0.58	167.71	14.98	0.58
169.28	29.17	15.09	169.12	27.24	13.15	169.92	27.59	12.91	168.96	27.48	-0.17	170.70	15.06	0.17
172.29	27.94	13.82	172.12	27.96	13.83	172.93	27.86	13.14	171.96	27.28	-0.41	173.71	15.34	0.41
175.28	27.32	12.58	175.12	27.90	13.15	175.91	27.94	12.60	174.96	28.64	0.33	176.70	15.22	-0.33
178.28	28.16	14.38	178.12	26.39	12.60	178.91	27.59	13.21	177.96	27.73	0.38	179.70	14.21	-0.38
181.28	27.83	13.63	181.12	26.66	12.45	181.91	27.46	12.66	180.96	27.03	-0.74	182.70	15.75	0.74
184.28	27.10	13.66	184.12	26.51	13.06	184.92	27.41	13.36	183.96	26.73	-0.28	185.71	14.54	0.28
187.29	28.30	13.40	187.12	26.51	11.60	187.93	26.61	11.10	186.96	28.28	-0.19	188.71	15.91	0.19
190.28	28.05	14.09	190.12	26.66	12.69	190.91	26.69	12.13	189.96	27.08	-0.45	191.70	15.22	0.45
193.28	28.27	14.01	193.12	27.63	13.36	193.91	27.41	12.55	192.96	26.38	-1.45	194.70	16.52	1.45
196.28	28.05	13.14	196.12	26.18	11.26	196.92	27.17	11.65	195.96	28.99	0.51	197.71	15.22	-0.51
199.28	28.47	14.47	199.12	27.27	13.26	199.92	26.87	12.27	198.96	27.88	0.31	200.70	14.50	-0.31
202.29	27.99	12.77	202.12	27.18	11.95	202.93	27.83	12.01	201.96	27.93	-0.86	203.72	16.89	0.86
205.28	26.99	12.69	205.12	26.48	12.17	205.92	27.43	12.53	204.96	28.69	0.82	206.70	14.29	-0.82
208.28	27.46	13.80	208.12	26.81	13.14	208.92	27.11	12.85	207.96	26.48	-0.75	209.71	15.22	0.75
211.28	28.19	13.50	211.12	25.76	11.06	211.92	26.03	10.73	210.96	26.88	-1.38	212.71	16.89	1.38
214.28	27.18	12.57	214.12	26.18	11.56	214.91	27.59	12.38	213.96	27.08	-1.10	215.70	16.52	1.10
217.29	26.35	12.02	217.12	26.48	12.14	217.93	27.25	12.31	216.96	27.83	-0.07	218.72	15.22	0.07
220.28	27.32	13.79	220.12	26.36	12.82	220.91	26.85	12.71	219.96	26.63	-0.47	221.70	14.82	0.47
223.28	27.91	13.30	223.12	26.30	11.68	223.91	26.21	10.99	222.96	28.18	-0.00	224.71	15.43	0.00
226.28	27.30	12.86	226.12	26.81	12.36	226.92	26.82	11.78	225.96	28.08	0.07	227.71	15.18	-0.07
229.28	26.96	13.00	229.12	25.76	11.79	229.92	26.72	12.15	228.96	26.48	-1.05	230.70	15.83	1.05
232.29	26.52	11.69	232.12	27.12	12.28	232.93	26.05	10.62	231.96	27.93	-0.47	233.72	16.11	0.47
235.28	27.27	11.69	235.12	27.09	11.50	235.92	26.58	10.40	234.96	28.94	-0.21	236.71	16.60	0.21
238.28	27.13	12.66	238.12	25.55	11.07	238.92	26.48	11.41	237.96	27.53	-0.51	239.71	15.79	0.51
241.28	26.68	12.13	241.12	26.33	11.77	241.92	27.11	11.96	240.96	27.73	-0.39	242.70	15.75	0.39
244.28	27.05	12.62	244.12	25.52	11.08	244.92	26.56	11.53	243.96	28.99	0.99	245.71	14.25	-0.99
247.29	27.30	12.47	247.12	26.87	12.03	247.93	26.48	11.05	246.96	28.13	-0.27	248.72	15.91	0.27
250.28	27.24	11.90	250.12	25.49	10.14	250.92	26.50	10.56	249.96	28.74	-0.17	251.70	16.32	0.17
253.28	27.94	12.60	253.12	26.45	11.10	253.91	26.56	10.61	252.96	28.79	-0.12	254.70	16.28	0.12
256.28	27.83	12.70	256.12	25.16	10.02	256.92	26.77	11.03	255.96	28.94	0.24	257.70	15.71	-0.24
259.28	25.38	10.25	259.12	26.12	10.98	259.91	27.06	11.32	258.96	28.54	-0.16	260.70	16.11	0.16
262.29	27.21	12.57	262.12	25.85	11.20	262.93	26.32	11.07	261.96	27.23	-0.98	263.72	16.44	0.98
265.28	27.07	11.47	265.12	25.79	10.18	265.91	26.61	10.40	264.96	29.35	0.18	266.71	16.24	-0.18
268.28	27.16	11.74	268.12	26.36	10.93	268.91	25.79	9.77	267.96	29.55	0.56	269.70	15.67	-0.56
271.28	28.86	13.99	271.12	26.21	11.33	271.91	26.42	10.94	270.96	29.19	0.75	272.71	14.94	-0.75
274.28	26.16	10.30	274.12	27.21	11.34	274.92	27.38	10.91	273.96	29.55	0.12	275.71	16.56	-0.12
277.29	27.24	10.34	277.12	26.33	9.42	277.93	25.66	8.15	276.96	30.16	-0.31	278.72	18.03	0.31
280.28	26.82	11.78	280.12	26.42	11.37	280.91	27.22	11.57	279.96	28.64	0.03	281.71	15.83	-0.03
283.28	27.46	11.96	283.12	25.91	10.40	283.92	26.03	9.92	282.96	29.40	0.33	284.70	15.99	-0.33
286.28	26.41	12.32	286.12	26.27	12.17	286.92	26.72	12.03	285.96	26.93	-0.73	287.71	15.63	0.73
289.28	26.71	11.45	289.12	25.82	10.55	289.91	25.34	9.48	288.96	28.13	-0.70	290.71	16.77	0.70
292.29	27.94	11.90	292.12	25.94	9.89	292.93	26.32	9.68	291.96	29.45	-0.16	293.72	17.01	0.16
295.28	26.79	11.78	295.12	25.16	10.14	295.92	26.93	11.32	294.96	27.88	-0.70	296.71	16.52	0.70
298.28	25.91	10.93	298.12	26.24	11.25	298.92	26.40	10.81	297.96	28.28	-0.27	299.71	16.07	0.27
301.28	27.18	11.47	301.12	26.33	10.61	301.92	26.32	10.00	300.96	29.45	0.17	302.71	16.36	-0.17
304.28	27.02	11.37	304.12	25.79	10.13	304.91	26.19	9.94	303.96	29.40	0.18	305.71	16.28	-0.18
307.29	26.21	10.29	307.12	26.60	10.67	307.93	26.24	9.72	306.96	29.29	-0.20	308.72	16.93	0.20
310.28	27.21	10.69	310.12	25.61	9.08	310.92	25.79	8.67	309.96	29.80	-0.29	311.71	17.62	0.29
313.28	26.60	11.61	313.12	25.79	10.79	313.91	26.21	10.61	312.96	28.13	-0.43	314.71	16.24	0.43
316.28	26.60	10.87	316.12	26.66	10.92	316.91	26.37	10.04	315.96	29.85	0.55	317.71	15.99	-0.55
319.28	26.38	10.41	319.12	26.81	10.83	319.92	26.40	9.83	318.96	30.41	0.87	320.71	15.91	-0.87
322.29	28.02	11.32	322.12	27.99	11.28	322.93	26.79	9.49	321.96	29.95	-0.32	323.72	17.83	0.32
325.28	27.88	11.06	325.12	25.88	9.05	325.91	25.76	8.34	324.96	30.97	0.58	326.70	17.05	-0.58
328.28	27.94	12.79	328.12	26.18	11.02	328.91	26.82	11.06	327.96	28.94	0.22	329.71	15.75	-0.22
331.28	26.10	10.45	331.12	25.55	9.89	331.91	26.24	9.98	330.96	29.09	-0.13	332.71	16.60	0.13
334.28	26.82	10.30	334.12	26.27	9.74	334.91	25.55	8.43	333.96	30.57	0.48	335.70	16.85	-0.48
337.29	27.58	11.40	337.12	26.69	10.50	337.92	26.53	9.75	336.96	29.85	0.10	338.72	16.89	-0.10
340.28	27.52	11.28	340.12	26.66	10.41	340.92	26.16	9.32	339.96	30.62	0.81	341.70	16.24	-0.81
343.28	27.30	11.06	343.12	27.36	11.11	343.91	26.40	9.56	342.96	30.62	0.81	344.71	16.24	-0.81
346.28	27.71	12.20	346.12	27.00	11.48	346.91	26.74	10.63	345.96	29.29	0.21	347.70	16.11	-0.21
349.28	26.07	9.81	349.12	26.54	10.27	349.92	26.53	9.67	348.96	29.85	0.02	350.71	17.05	-0.02
352.29	25.80	10.11	352.12	26.51	10.81	352.93	26.72	10.43	351.96	29.24	-0.02	353.72	16.52	0.02
355.28	26.52	9.05	355.12	27.03	9.55	355.92	26.85	8.78	354.96	30.92	-0.12	356.71	18.40	0.12
358.28	25.27	9.12	358.12	26.39	10.23	358.91	26.66	9.91	357.96	29.55	-0.17	359.70	17.13	0.17
361.27	27.69	11.54	361.12	25.40	9.24	361.91	26.64	9.88	360.96	30.21	0.49	362.71	16.48	-0.49
364.28	27.07	11.05	364.12	26.33	10.30	364.91	27.06	10.44	363.96	29.45	-0.14	365.71	16.97	0.14
367.29	27.94	12.05	367.12	27.42	11.52	367.93	27.33	10.84	366.96	29.19	-0.27	368.72	16.97	0.27
370.28	27.66	11.90	370.12	26.21	10.44	370.91	27.11	10.74	369.96	28.74	-0.59	371.71	17.17	0.59
373.28	27.24	9.74	373.12	26.63	9.12	373.92	26.58	8.47	372.96	30.62	-0.45	374.71	18.77	0.45
376.28	26.43	9.93	376.12	26.90	10.39	376.91	25.89	8.78	375.96	30.62	0.55	377.70	16.77	-0.55
379.28	26.54	9.63	379.12	27.45	10.53	379.91	27.51	10.00	378.96	29.80	-0.68	380.71	18.40	0.68
382.29	26.32	9.88	382.12	27.21	10.76	382.93	26.72	9.68	381.96	29.14	-0.87	383.72	18.12	0.87
385.28	26.85	9.19	385.12	25.85	8.18	385.91	27.01	8.74	384.96	31.02	-0.21	386.70	18.69	0.21
388.28	27.52	10.41	388.12	26.45	9.33	388.91	27.17	9.46	387.96	31.43	0.75	389.71	17.17	-0.75
391.28	27.49	9.62	391.12	27.24	9.36	391.91	26.58	8.11	390.96	31.18	-0.26	392.70	18.94	0.26
394.28	27.69	10.73	394.12	26.42	9.45	394.92	27.51	9.95	393.96	30.92	0.39	395.71	17.38	-0.39
397.29	26.49	8.44	397.12	26.57	8.51	397.93	27.27	8.61	396.96	31.59	-0.03	398.72	18.90	0.03
400.28	27.10	9.50	400.12	26.48	8.87	400.91	26.48	8.28	399.96	32.00	0.83	401.70	17.58	-0.83
403.28	27.49	10.12	403.12	27.00	9.62	403.92	27.17	9.19	402.96	30.36	-0.58	404.71	18.77	0.58
406.28	27.63	9.56	406.12	26.45	8.37	406.91	27.25	8.57	405.96	31.43	-0.21	407.70	19.10	0.21
409.28	27.30	10.26	409.12	27.54	10.49	409.91	27.22	9.58	408.96	31.08	0.47	410.71	17.38	-0.47
412.29	27.44	11.56	412.12	27.87	11.98	412.93	27.64	11.15	411.96	28.89	-0.56	413.72	17.26	0.56
415.28	27.18	9.29	415.12	27.03	9.13	415.91	27.46	8.96	414.96	30.57	-0.89	416.71	19.60	0.89
418.28	27.38	10.32	418.12	27.00	9.93	418.92	27.25	9.58	417.96	31.13	0.50	419.71	17.38	-0.50
421.28	26.63	9.85	421.12	27.66	10.87	421.91	27.59	10.21	420.96	29.95	-0.40	422.71	17.99	0.40
424.28	27.21	8.94	424.12	27.24	8.96	424.92	26.56	7.68	423.96	32.36	0.52	425.71	18.57	-0.52
427.29	27.07	8.91	427.12	26.60	8.43	427.93	26.90	8.14	426.96	31.43	-0.30	428.72	19.27	0.30
430.28	26.79	9.36	430.12	27.69	10.25	430.91	27.25	9.22	429.96	32.15	1.15	431.71	17.09	-1.15
433.28	27.99	11.60	433.12	27.90	11.50	433.92	27.80	10.80	432.96	29.95	-0.01	434.71	17.22	0.01
436.28	27.41	9.25	436.12	26.21	8.04	436.92	26.87	8.11	435.96	33.03	1.30	437.71	17.67	-1.30
439.28	27.88	10.08	439.12	27.84	10.03	439.91	27.03	8.62	438.96	31.79	0.42	440.71	18.20	-0.42
442.29	27.69	9.64	442.12	26.90	8.84	442.93	26.64	7.99	441.96	31.38	-0.24	443.72	19.10	0.24
445.28	28.36	10.35	445.12	27.09	9.07	445.92	27.33	8.72	444.96	31.95	0.37	446.71	18.45	-0.37
448.28	27.74	8.95	448.12	26.39	7.59	448.91	25.95	6.56	447.96	32.98	0.62	449.71	18.98	-0.62
451.28	28.30	10.37	451.12	26.54	8.60	451.91	26.64	8.10	450.96	30.77	-0.73	452.70	19.48	0.73
454.28	27.41	9.80	454.12	27.63	10.01	454.91	28.04	9.82	453.96	32.31	1.13	455.71	17.30	-1.13
457.29	27.07	9.08	457.12	26.93	8.93	457.93	26.64	8.05	456.96	32.00	0.44	458.72	18.36	-0.44
460.28	26.52	7.93	460.12	28.42	9.82	460.91	28.04	8.84	459.96	33.49	1.33	461.71	18.08	-1.33
463.28	27.32	9.83	463.12	27.51	10.01	463.92	27.78	9.69	462.96	31.74	0.68	464.71	17.62	-0.68
466.28	28.25	9.83	466.12	26.87	8.44	466.91	26.98	7.95	465.96	32.41	0.42	467.70	18.82	-0.42
469.28	27.63	9.13	469.12	26.87	8.36	469.91	27.22	8.11	468.96	32.00	-0.07	470.71	19.39	0.07
472.29	27.85	10.34	472.12	28.12	10.60	472.93	27.72	9.61	471.96	31.49	0.41	473.72	17.91	-0.41
475.28	27.80	8.84	475.12	27.30	8.33	475.91	26.79	7.23	474.96	32.20	-0.33	476.70	20.10	0.33
478.28	27.02	7.74	478.12	27.99	8.70	478.91	26.74	6.85	477.96	34.22	1.37	479.70	18.73	-1.37
481.28	27.41	10.05	481.12	28.06	10.69	481.92	27.88	9.92	480.96	30.16	-0.77	482.71	18.94	0.77
484.28	28.36	9.43	484.12	27.57	8.63	484.92	27.33	7.80	483.96	33.34	0.84	485.71	18.90	-0.84
487.29	28.13	10.09	487.12	27.72	9.67	487.93	26.93	8.28	486.96	31.74	0.13	488.72	18.73	-0.13
490.28	27.91	9.90	490.12	27.69	9.67	490.91	26.58	7.97	489.96	32.61	1.03	491.70	17.79	-1.03
493.28	27.69	8.30	493.12	26.75	7.35	493.91	27.11	7.12	492.96	34.84	1.88	494.70	18.32	-1.88
496.28	27.32	9.01	496.12	27.48	9.16	496.91	27.03	8.11	495.96	31.74	-0.14	497.70	19.27	0.14
499.28	27.55	9.46	499.12	28.51	10.41	499.91	27.51	8.82	498.96	31.95	0.29	500.70	18.61	-0.29
502.29	27.69	8.98	502.12	28.75	10.03	502.93	27.43	8.11	501.96	31.84	-0.44	503.72	19.97	0.44
505.28	27.85	8.74	505.12	27.24	8.12	505.91	28.26	8.55	504.96	33.54	0.86	506.70	19.06	-0.86
508.28	28.05	9.56	508.12	26.84	8.34	508.91	28.04	8.94	507.96	33.13	1.07	509.70	18.24	-1.07
511.28	27.66	8.99	511.12	26.36	7.68	511.91	26.87	7.60	510.96	32.82	0.58	512.70	18.90	-0.58
514.28	28.13	9.18	514.12	26.60	7.64	514.92	26.29	6.74	513.96	33.13	0.61	515.71	19.15	-0.61
517.29	28.70	9.34	517.12	27.39	8.02	517.93	27.30	7.33	516.96	32.72	-0.21	518.72	20.39	0.21
520.28	26.54	8.55	520.12	27.96	9.96	520.92	26.61	8.02	519.96	32.00	0.44	521.71	18.36	-0.44
523.28	28.41	10.16	523.12	27.54	9.28	523.91	28.18	9.33	522.96	32.31	0.49	524.70	18.57	-0.49
526.28	27.69	8.83	526.12	27.96	9.09	526.91	27.22	7.76	525.96	32.25	-0.18	527.70	19.85	0.18
529.28	27.44	8.50	529.12	27.42	8.47	529.91	27.19	7.64	528.96	32.92	0.41	530.70	19.35	-0.41
532.29	28.36	9.26	532.12	28.06	8.95	532.93	28.04	8.33	531.96	33.03	0.36	533.72	19.56	-0.36
535.28	27.21	8.20	535.12	27.60	8.58	535.91	27.43	7.82	534.96	33.34	0.76	536.70	19.06	-0.76
538.28	27.88	8.42	538.12	27.51	8.04	538.92	27.25	7.18	537.96	34.37	1.34	539.71	18.94	-1.34
541.28	28.25	9.13	541.12	28.27	9.14	541.91	27.62	7.90	540.96	32.98	0.29	542.70	19.64	-0.29
544.28	28.78	9.29	544.12	27.24	7.74	544.91	27.03	6.93	543.96	32.98	-0.08	545.70	20.39	0.08
547.29	27.38	7.62	547.12	27.27	7.50	547.93	28.23	7.87	546.96	33.60	0.27	548.72	20.30	-0.27
550.28	28.70	9.19	550.12	27.69	8.17	550.92	28.63	8.51	549.96	32.98	-0.10	551.71	20.43	0.10
553.28	29.74	9.99	553.12	27.21	7.45	553.91	28.07	7.71	552.96	32.92	-0.40	554.71	20.97	0.40
556.28	28.02	8.99	556.12	28.24	9.20	556.91	27.83	8.20	555.96	33.29	0.69	557.70	19.15	-0.69
559.28	29.34	9.19	559.12	28.94	8.78	559.91	27.14	6.38	558.96	35.05	1.33	560.71	19.64	-1.33
562.29	27.52	8.79	562.12	28.24	9.50	562.93	27.88	8.54	561.96	32.87	0.57	563.72	18.98	-0.57
565.28	28.84	9.16	565.12	27.42	7.73	565.91	27.22	6.94	564.96	33.44	0.19	566.71	20.30	-0.19
568.28	27.94	6.99	568.12	28.72	7.76	568.92	28.69	7.13	567.96	34.74	0.22	569.71	21.55	-0.22
571.28	27.88	8.77	571.12	29.43	10.31	571.92	27.54	7.82	570.96	33.75	1.07	572.71	18.86	-1.07
574.28	27.66	7.16	574.12	27.72	7.21	574.91	27.64	6.54	573.96	35.20	1.13	575.71	20.18	-1.13
577.29	27.80	8.11	577.12	28.09	8.39	577.93	29.30	9.01	576.96	33.75	0.49	578.72	20.01	-0.49
580.28	27.83	7.91	580.12	28.02	8.09	580.91	28.74	8.21	579.96	33.39	-0.10	581.70	20.84	0.10
583.28	28.78	8.87	583.12	28.45	8.53	583.92	27.33	6.82	582.96	33.65	0.17	584.71	20.55	-0.17
586.28	28.30	7.67	586.12	27.54	6.90	586.91	27.99	6.75	585.96	35.26	1.06	587.70	20.39	-1.06
589.28	28.36	8.11	589.12	28.27	8.01	589.91	28.15	7.29	588.96	34.42	0.60	590.70	20.47	-0.60
592.29	28.81	8.80	592.11	27.90	7.88	592.92	28.10	7.49	591.96	33.18	-0.40	593.72	21.22	0.40
595.27	28.95	9.20	595.11	28.82	9.06	595.91	27.62	7.26	594.96	33.54	0.22	596.70	20.35	-0.22
598.27	28.08	7.67	598.11	28.18	7.76	598.91	28.28	7.26	597.96	33.91	-0.07	599.70	21.30	0.07
601.27	28.67	8.28	601.12	28.85	8.45	601.91	27.57	6.57	600.96	34.53	0.57	602.70	20.64	-0.57
659.32	32.26	3.41	659.16	33.47	4.61	659.95	30.16	0.70	659.00	43.49	1.07	660.73	28.60	-1.07
662.23	27.46	-1.24	662.07	27.93	-0.78	662.89	25.45	-3.85	661.91	43.22	0.95	663.67	28.56	-0.95
665.23	24.75	-2.98	665.07	24.80	-2.94	665.86	24.32	-4.02	664.91	41.77	0.47	666.64	28.08	-0.47
668.22	23.37	-3.88	668.07	23.91	-3.35	668.86	23.69	-4.16	667.91	41.61	0.79	669.65	27.27	-0.79
671.22	23.57	-2.57	671.07	23.64	-2.51	671.86	23.45	-3.29	670.91	39.52	-0.19	672.65	27.14	0.19
674.22	22.42	-4.48	674.07	23.37	-3.54	674.86	22.57	-4.93	673.91	40.27	-0.20	675.65	27.91	0.20
677.22	22.99	-2.50	677.07	22.81	-2.69	677.89	22.96	-3.13	676.91	38.14	-0.92	678.67	27.22	0.92
680.22	22.12	-4.03	680.07	22.25	-3.91	680.86	22.26	-4.50	679.91	40.37	0.65	681.65	26.32	-0.65
683.23	21.68	-3.45	683.07	22.60	-2.54	683.86	21.40	-4.34	682.91	38.67	-0.03	684.65	25.98	0.03
686.23	23.05	-2.74	686.07	22.40	-3.40	686.86	23.56	-2.84	685.91	38.83	-0.53	687.65	27.14	0.53
689.23	20.98	-4.50	689.07	22.40	-3.09	689.86	22.49	-3.59	688.91	38.25	-0.80	690.65	27.09	0.80
692.23	22.50	-2.93	692.07	22.04	-3.40	692.89	20.86	-5.18	691.91	38.88	-0.12	693.67	26.37	0.12
695.22	22.09	-4.24	695.07	22.51	-3.83	695.86	22.80	-4.13	694.91	39.95	0.05	696.65	27.09	-0.05
698.23	21.96	-5.28	698.07	22.66	-4.59	698.86	22.78	-5.06	697.91	41.77	0.96	699.65	27.09	-0.96
701.23	22.15	-3.46	701.07	22.63	-2.99	701.86	22.70	-3.51	700.91	39.57	0.39	702.65	26.03	-0.39
704.22	21.93	-4.20	704.07	22.57	-3.57	704.86	21.07	-5.66	703.91	38.99	-0.71	705.65	27.65	0.71
707.23	22.31	-3.13	707.07	22.99	-2.46	707.89	22.72	-3.33	706.91	39.84	0.83	708.68	25.43	-0.83
710.23	23.29	-2.18	710.07	23.40	-2.08	710.86	23.11	-2.97	709.91	40.37	1.33	711.65	24.96	-1.33
713.23	22.64	-2.37	713.07	22.90	-2.12	713.86	23.51	-2.10	712.91	38.67	0.09	714.65	25.73	-0.09
716.22	23.57	-1.76	716.07	22.22	-3.12	716.86	23.58	-2.35	715.91	39.10	0.20	717.64	25.94	-0.20
719.23	23.57	-2.67	719.07	23.49	-2.76	719.86	22.98	-3.86	718.91	39.47	-0.34	720.65	27.39	0.34
722.23	23.35	-2.07	722.07	23.97	-1.46	722.89	23.38	-2.64	721.91	40.05	1.06	723.67	25.17	-1.06
725.23	22.80	-3.10	725.07	23.58	-2.33	725.86	24.21	-2.30	724.91	40.16	0.69	726.65	26.03	-0.69
728.23	24.42	-1.27	728.07	23.58	-2.12	728.86	24.13	-2.17	727.91	39.57	0.31	729.65	26.20	-0.31
731.23	23.76	-3.28	731.07	24.50	-2.55	731.86	24.47	-3.17	730.91	40.16	-0.45	732.65	28.30	0.45
734.22	24.44	-0.69	734.07	24.32	-0.82	734.86	24.21	-1.53	733.91	38.62	-0.08	735.65	26.03	0.08
737.22	25.60	-0.19	737.07	23.88	-1.92	737.88	25.47	-0.93	736.91	39.73	0.37	738.67	26.24	-0.37
740.22	24.28	-0.61	740.07	24.68	-0.22	740.86	24.50	-1.00	739.91	37.93	-0.53	741.64	26.24	0.53
743.23	25.88	0.41	743.07	24.23	-1.25	743.86	24.95	-1.12	742.91	37.62	-1.42	744.65	27.70	1.42
746.23	24.53	-2.12	746.07	25.49	-1.17	746.86	25.89	-1.37	745.91	41.02	0.80	747.65	26.67	-0.80
749.22	24.58	-1.19	749.07	24.56	-1.22	749.86	25.08	-1.29	748.91	38.78	-0.56	750.64	27.14	0.56
752.23	24.50	-1.25	752.07	25.55	-0.21	752.89	25.18	-1.18	751.91	38.62	-0.70	753.67	27.27	0.70
755.23	25.11	-0.77	755.07	24.74	-1.15	755.86	25.26	-1.22	754.91	40.11	0.66	756.65	26.03	-0.66
758.23	25.55	-0.43	758.07	26.72	0.73	758.86	26.29	-0.30	757.91	40.32	0.77	759.65	26.03	-0.77
761.23	25.91	-0.19	761.07	25.28	-0.83	761.86	26.45	-0.26	760.91	40.05	0.38	762.65	26.54	-0.38
764.23	26.46	0.50	764.07	26.24	0.27	764.86	26.03	-0.54	763.91	40.75	1.22	765.65	25.56	-1.22
767.23	26.77	0.02	767.07	25.70	-1.06	767.89	26.74	-0.61	766.91	42.20	1.88	768.67	25.68	-1.88
770.23	26.29	0.33	770.07	26.69	0.72	770.86	26.61	0.05	769.91	40.96	1.43	771.65	25.34	-1.43
773.23	26.38	0.48	773.07	26.57	0.66	773.86	26.53	0.03	772.91	40.11	0.64	774.65	26.07	-0.64
776.23	26.32	-0.27	776.07	25.70	-0.90	776.86	27.11	-0.08	775.91	40.21	0.05	777.65	27.35	-0.05
779.23	25.60	-0.41	779.07	26.36	0.34	779.86	27.25	0.64	778.91	40.37	0.79	780.65	26.03	-0.79
782.23	25.52	-1.40	782.07	26.00	-0.93	782.89	26.74	-0.79	781.91	41.39	0.90	783.67	26.84	-0.90
785.23	25.74	-0.19	785.07	26.24	0.30	785.86	27.57	1.04	784.91	40.43	0.93	786.65	25.81	-0.93
788.23	26.63	0.38	788.07	27.18	0.92	788.86	27.30	0.45	787.91	40.00	0.18	789.65	26.88	-0.18
791.23	27.55	0.57	791.07	26.00	-0.99	791.86	27.06	-0.53	790.91	40.96	0.41	792.65	27.39	-0.41
794.23	27.58	1.24	794.07	27.36	1.01	794.86	28.53	1.59	793.91	40.48	0.57	795.64	26.58	-0.57
797.23	27.71	1.41	797.07	27.18	0.87	797.88	26.50	-0.41	796.91	38.99	-0.88	798.67	28.00	0.88
800.23	26.91	0.57	800.07	27.75	1.40	800.86	27.94	0.99	799.91	39.89	-0.02	801.65	27.18	0.02
803.23	27.24	1.85	803.07	26.75	1.35	803.86	27.27	1.28	802.91	38.41	-0.55	804.65	26.75	0.55
806.23	28.13	1.08	806.07	27.45	0.39	806.86	28.71	1.06	805.91	40.96	0.34	807.65	27.52	-0.34
809.23	27.46	1.46	809.07	28.27	2.26	809.86	27.43	0.82	808.91	40.32	0.75	810.64	26.07	-0.75
812.23	27.02	0.36	812.07	27.03	0.36	812.89	28.47	1.20	811.91	40.96	0.73	813.67	26.75	-0.73
815.23	27.10	0.36	815.07	27.24	0.49	815.86	29.01	1.66	814.91	40.86	0.55	816.65	27.01	-0.55
818.23	26.99	-0.14	818.07	27.45	0.31	818.86	28.18	0.45	817.91	41.12	0.42	819.65	27.52	-0.42
821.23	27.66	0.88	821.07	28.15	1.36	821.86	29.57	2.19	820.91	40.59	0.24	822.64	27.35	-0.24
824.23	27.24	1.15	824.07	28.54	2.44	824.86	28.34	1.65	823.91	40.75	1.09	825.65	25.81	-1.09
827.23	26.60	-0.67	827.07	28.02	0.74	827.89	28.79	0.91	826.91	41.71	0.87	828.67	27.22	-0.87
830.23	27.74	1.40	830.07	28.54	2.19	830.85	28.61	1.67	829.91	41.50	1.59	831.64	25.56	-1.59
833.23	28.58	2.25	833.07	28.18	1.84	833.85	29.52	2.59	832.91	39.95	0.05	834.64	27.09	-0.05
836.23	28.08	1.26	836.07	28.45	1.62	836.86	28.63	1.21	835.91	40.32	-0.07	837.64	27.70	0.07
839.23	27.74	-0.12	839.07	27.33	-0.54	839.86	29.65	1.18	838.91	41.55	0.12	840.64	28.56	-0.12
842.23	29.23	2.05	842.07	27.30	0.11	842.89	28.42	0.63	841.91	40.80	0.05	843.67	27.95	-0.05
845.23	28.13	0.89	845.07	27.99	0.74	845.86	28.66	0.82	844.91	41.34	0.53	846.64	27.52	-0.53
848.23	28.02	-0.25	848.07	27.90	-0.38	848.86	29.03	0.15	847.91	42.20	0.36	849.64	28.73	-0.36
851.23	28.08	0.23	851.07	28.09	0.23	851.86	28.93	0.48	850.91	41.44	0.02	852.64	28.64	-0.02
854.23	28.47	1.08	854.07	27.81	0.41	854.86	30.03	2.04	853.91	41.55	0.59	855.64	27.61	-0.59
857.23	28.81	1.18	857.07	27.81	0.17	857.88	30.06	1.82	856.91	41.61	0.41	858.67	28.04	-0.41
860.23	28.78	1.54	860.07	28.24	0.99	860.85	29.84	1.99	859.91	40.53	-0.28	861.64	28.34	0.28
863.23	28.05	0.44	863.07	29.52	1.90	863.86	29.57	1.36	862.91	42.63	1.45	864.65	26.97	-1.45
866.23	28.19	1.10	866.07	28.60	1.50	866.86	29.76	2.06	865.91	41.39	0.73	867.64	27.18	-0.73
869.23	28.08	0.77	869.07	28.12	0.80	869.86	30.35	2.44	868.91	40.96	0.08	870.64	28.04	-0.08
872.23	28.41	1.13	872.07	27.84	0.55	872.89	30.03	2.15	871.91	41.93	1.08	873.67	27.01	-1.08
875.23	30.19	2.36	875.07	30.22	2.38	875.86	30.00	1.57	874.91	42.47	1.07	876.64	27.57	-1.07
878.23	28.47	1.67	878.07	29.64	2.83	878.86	29.49	2.08	877.91	41.07	0.70	879.64	26.92	-0.70
881.23	27.69	0.39	881.07	28.12	0.81	881.86	30.59	2.69	880.91	41.71	0.84	882.64	27.27	-0.84
884.23	29.09	1.03	884.07	29.03	0.96	884.86	30.57	1.90	883.91	42.04	0.41	885.64	28.47	-0.41
887.23	28.78	1.14	887.07	29.49	1.84	887.89	29.57	1.33	886.91	42.57	1.36	888.67	27.09	-1.36
890.23	27.83	-0.01	890.07	29.00	1.15	890.86	30.11	1.67	889.91	43.01	1.60	891.64	27.05	-1.60
893.23	29.74	1.06	893.07	28.94	0.25	893.86	30.95	1.66	892.91	43.28	1.03	894.64	28.47	-1.03
896.23	29.68	1.75	896.07	29.30	1.36	896.86	30.92	2.38	895.91	43.28	1.78	897.64	26.97	-1.78
899.23	27.58	-0.46	899.07	29.73	1.68	899.86	31.08	2.44	898.91	42.20	0.59	900.64	28.26	-0.59
902.23	29.51	1.49	902.07	29.52	1.49	902.88	30.78	2.16	901.91	42.04	0.45	903.67	28.38	-0.45
905.23	29.34	1.47	905.07	29.64	1.76	905.85	30.89	2.41	904.91	41.87	0.43	906.64	28.26	-0.43
908.23	30.30	2.33	908.07	28.91	0.93	908.86	30.92	2.34	907.91	43.06	1.52	909.64	27.27	-1.52
911.23	28.05	0.09	911.07	28.48	0.51	911.86	31.33	2.77	910.91	42.04	0.51	912.65	28.26	-0.51
914.23	30.22	1.83	914.07	30.25	1.85	914.86	31.14	2.15	913.91	42.47	0.51	915.64	28.69	-0.51
917.23	30.10	1.11	917.07	29.06	0.06	917.89	30.46	0.87	916.91	43.28	0.72	918.67	29.08	-0.72
920.23	30.30	2.45	920.07	29.79	1.93	920.86	30.84	2.38	919.91	41.71	0.29	921.64	28.38	-0.29
923.23	29.17	1.28	923.07	29.09	1.19	923.86	31.22	2.72	922.91	42.09	0.63	924.64	28.08	-0.63
926.23	29.26	1.77	926.07	29.79	2.29	926.86	30.00	1.91	925.91	41.71	0.65	927.64	27.65	-0.65
929.23	29.71	1.71	929.07	30.99	2.98	929.86	30.86	2.26	928.91	42.25	0.68	930.64	28.13	-0.68
932.23	29.65	1.01	932.07	29.82	1.17	932.88	31.54	2.30	931.91	43.06	0.85	933.67	28.60	-0.85
935.23	30.61	0.88	935.07	29.64	-0.10	935.86	31.68	1.34	934.91	44.25	0.95	936.64	29.60	-0.95
938.23	29.40	0.66	938.07	30.22	1.47	938.86	32.14	2.80	937.91	42.52	0.21	939.64	29.34	-0.21
941.23	30.19	2.95	941.07	29.36	2.11	941.86	31.35	3.51	940.91	40.91	0.10	942.64	27.95	-0.10
944.23	29.99	1.27	944.07	30.99	2.26	944.85	31.60	2.28	943.91	44.04	1.75	945.64	27.78	-1.75
947.23	30.13	2.07	947.07	29.58	1.51	947.88	31.22	2.56	946.91	42.68	1.05	948.67	27.82	-1.05
950.23	30.44	1.44	950.07	29.70	0.69	950.86	31.00	1.39	949.91	43.49	0.92	951.64	28.90	-0.92
953.23	30.27	1.52	953.07	29.88	1.12	953.86	31.65	2.30	952.91	43.28	0.96	954.64	28.60	-0.96
956.23	30.36	2.06	956.07	30.31	2.00	956.86	30.92	2.01	955.91	43.55	1.68	957.64	27.44	-1.68
959.23	29.62	0.61	959.07	30.04	1.02	959.86	31.92	2.31	958.91	42.63	0.05	960.64	29.77	-0.05
962.23	29.00	-0.79	962.07	30.47	0.67	962.89	30.43	0.04	961.91	43.71	0.35	963.67	30.25	-0.35
965.23	29.79	0.96	965.07	30.50	1.66	965.86	31.76	2.32	964.91	43.28	0.88	966.64	28.77	-0.88
968.23	29.48	0.48	968.07	30.59	1.58	968.86	31.73	2.13	967.91	42.74	0.17	969.64	29.64	-0.17
971.23	30.58	2.63	971.07	29.79	1.83	971.86	31.81	3.26	970.91	42.41	0.89	972.64	27.87	-0.89
974.23	30.44	1.44	974.07	31.02	2.01	974.86	32.25	2.64	973.91	43.66	1.09	975.64	28.73	-1.09
977.23	30.92	2.56	977.07	31.11	2.74	977.88	32.93	3.96	976.91	42.25	0.32	978.67	28.86	-0.32
980.23	29.51	1.10	980.07	30.59	2.17	980.86	31.24	2.22	979.91	42.09	0.11	981.64	29.12	-0.11
983.23	30.95	1.50	983.07	29.82	0.36	983.86	31.81	1.75	982.91	43.87	0.85	984.64	29.42	-0.85
986.23	30.30	1.97	986.07	31.67	3.33	986.86	32.60	3.66	985.91	42.41	0.51	987.64	28.64	-0.51
989.23	30.73	1.29	989.07	30.13	0.68	989.86	31.27	1.23	988.91	43.66	0.65	990.64	29.60	-0.65
992.23	30.22	1.22	992.07	31.54	2.53	992.89	31.92	2.32	991.91	43.82	1.25	993.67	28.56	-1.25
995.23	30.84	2.83	995.07	30.10	2.08	995.85	32.30	3.68	994.91	42.41	0.83	996.64	28.00	-0.83
998.23	30.24	2.00	998.07	29.79	1.54	998.85	32.96	4.11	997.91	41.71	-0.10	999.64	29.16	0.10
1001.23	30.10	0.25	1001.07	31.51	1.65	1001.86	31.76	1.30	1000.91	44.80	1.38	1002.64	29.29	-1.38
1004.23	29.99	-0.03	1004.07	30.96	0.93	1004.86	32.60	1.98	1003.91	43.82	0.23	1005.64	30.60	-0.23
1007.23	31.32	1.27	1007.07	31.39	1.33	1007.88	32.82	2.16	1006.91	45.07	1.45	1008.67	29.42	-1.45
1010.23	31.07	2.07	1010.07	31.33	2.32	1010.86	31.81	2.20	1009.91	43.01	0.44	1011.64	29.38	-0.44
1013.23	30.78	2.10	1013.07	31.64	2.95	1013.86	31.79	2.50	1012.91	42.41	0.16	1014.64	29.34	-0.16
1016.23	31.21	0.95	1016.07	31.58	1.31	1016.85	32.55	1.69	1015.91	44.52	0.69	1017.64	30.38	-0.69
1019.23	30.98	1.11	1019.07	32.04	2.16	1019.85	32.98	2.51	1018.91	44.31	0.87	1020.64	29.81	-0.87
1022.23	31.38	0.81	1022.07	31.36	0.78	1022.89	31.51	0.33	1021.91	45.67	1.53	1023.67	29.86	-1.53
1025.23	30.61	1.06	1025.07	30.68	1.12	1025.86	32.22	2.07	1024.91	43.93	0.81	1026.64	29.55	-0.81
1028.23	30.81	0.26	1028.07	31.33	0.77	1028.85	32.58	1.42	1027.91	44.85	0.73	1029.64	30.64	-0.73
1031.23	30.05	-0.27	1031.07	31.70	1.37	1031.85	31.68	0.75	1030.91	44.52	0.63	1032.64	30.51	-0.63
1034.23	31.69	2.34	1034.07	32.10	2.74	1034.86	31.87	1.91	1033.91	42.84	-0.08	1035.64	30.25	0.08
1037.23	30.61	1.56	1037.07	31.64	2.58	1037.88	32.17	2.51	1036.91	43.76	1.14	1038.67	28.73	-1.14
1040.23	30.81	0.75	1040.07	31.30	1.23	1040.86	32.79	2.12	1039.91	44.52	0.89	1041.64	29.99	-0.89
1043.23	30.70	0.20	1043.07	30.74	0.23	1043.86	32.38	1.27	1042.91	45.40	1.33	1044.64	29.99	-1.33
1046.23	31.55	1.58	1046.07	32.32	2.34	1046.86	31.90	1.32	1045.91	44.04	0.50	1047.64	30.29	-0.50
1049.23	32.18	1.72	1049.07	31.51	1.04	1049.86	32.47	1.40	1048.91	45.02	0.99	1050.64	30.29	-0.99
1052.23	30.67	0.60	1052.07	31.64	1.56	1052.88	32.00	1.32	1051.91	43.98	0.34	1053.67	30.55	-0.34
1055.23	31.52	2.79	1055.07	31.54	2.80	1055.86	32.14	2.80	1054.91	42.90	0.60	1056.65	28.95	-0.60
1058.23	32.06	3.61	1058.07	32.26	3.80	1058.86	32.38	3.32	1057.91	42.30	0.28	1059.64	28.99	-0.28
1061.23	31.04	1.21	1061.07	31.51	1.67	1061.86	30.89	0.46	1060.91	43.44	0.04	1062.64	30.60	-0.04
1064.23	32.29	0.89	1064.07	32.57	1.16	1064.86	32.98	0.97	1063.91	46.11	1.14	1065.64	31.08	-1.14
1067.23	31.66	1.88	1067.07	32.01	2.22	1067.89	32.44	2.06	1066.91	43.87	0.52	1068.67	30.07	-0.52
1070.23	31.46	1.29	1070.07	33.37	3.19	1070.86	32.71	1.94	1069.91	43.60	-0.14	1071.64	31.12	0.14
1073.23	32.32	2.98	1073.07	31.98	2.63	1073.86	32.17	2.23	1072.91	44.63	1.72	1074.64	28.43	-1.72
1076.23	31.63	1.59	1076.07	31.64	1.59	1076.86	32.90	2.26	1075.91	44.91	1.30	1077.64	29.55	-1.30
1079.23	31.98	2.17	1079.07	32.47	2.65	1079.86	32.79	2.37	1078.91	43.06	-0.32	1080.64	30.95	0.32
1082.23	31.58	0.56	1082.07	32.41	1.38	1082.88	31.81	0.19	1081.91	47.43	2.84	1083.67	28.99	-2.84
1085.23	31.83	1.88	1085.07	31.21	1.25	1085.86	31.54	0.98	1084.91	44.74	1.22	1086.64	29.55	-1.22
1088.23	31.38	1.36	1088.07	31.61	1.58	1088.86	32.52	1.89	1087.91	44.31	0.72	1089.64	30.12	-0.72
1091.23	32.26	1.34	1091.07	32.01	1.08	1091.86	32.79	1.27	1090.91	45.45	0.96	1092.64	30.77	-0.96
1094.23	31.63	0.42	1094.07	32.60	1.38	1094.86	32.90	1.08	1093.91	45.56	0.78	1095.64	31.25	-0.78
1097.23	32.12	1.12	1097.07	32.50	1.49	1097.89	33.64	2.03	1096.91	43.60	-0.97	1098.67	32.79	0.97
1100.23	32.38	1.27	1100.07	32.47	1.35	1100.86	32.41	0.69	1099.91	44.74	0.06	1101.64	31.87	-0.06
1103.23	32.75	1.40	1103.07	32.26	0.90	1103.86	33.34	1.39	1102.91	45.83	0.91	1104.64	31.25	-0.91
1106.23	32.63	1.51	1106.07	31.11	-0.02	1106.86	33.15	1.43	1105.91	45.67	0.98	1107.64	30.95	-0.98
1109.23	31.81	1.60	1109.07	32.22	2.00	1109.86	33.34	2.52	1108.91	45.34	1.56	1110.64	29.47	-1.56
1112.23	32.09	1.68	1112.07	32.97	2.55	1112.88	33.29	2.27	1111.91	45.83	1.85	1113.67	29.38	-1.85
1115.23	32.75	3.33	1115.07	32.13	2.70	1115.86	33.20	3.18	1114.91	43.71	0.72	1116.64	29.51	-0.72
1118.23	32.72	1.39	1118.07	32.66	1.32	1118.85	32.77	0.84	1117.91	46.44	1.54	1119.64	30.60	-1.54
1121.23	33.18	2.73	1121.07	33.22	2.76	1121.86	33.64	2.58	1120.91	44.69	0.67	1122.64	30.60	-0.67
1124.23	32.40	1.54	1124.07	33.44	2.57	1124.86	32.17	0.71	1123.91	44.63	0.20	1125.64	31.47	-0.20
1127.23	32.09	1.48	1127.07	33.41	2.79	1127.88	32.22	1.00	1126.91	44.58	0.40	1128.67	31.03	-0.40
1130.23	32.03	0.99	1130.07	32.53	1.48	1130.86	32.79	1.14	1129.91	44.25	-0.36	1131.64	32.22	0.36
1133.23	32.63	0.95	1133.07	32.01	0.32	1133.86	32.47	0.18	1132.91	47.15	1.90	1134.64	30.60	-1.90
1136.23	32.15	-0.43	1136.07	32.32	-0.27	1136.86	33.09	-0.09	1135.91	46.88	0.73	1137.64	32.66	-0.73
1139.23	32.18	0.32	1139.07	32.91	1.04	1139.86	32.68	0.21	1138.91	45.94	0.51	1140.64	32.17	-0.51
1142.23	33.01	0.76	1142.07	32.88	0.62	1142.89	33.56	0.71	1141.91	46.71	0.89	1143.67	32.17	-0.89
1145.23	31.44	-0.00	1145.07	34.40	2.95	1145.86	33.89	1.84	1144.91	45.23	0.22	1146.64	32.04	-0.22
1148.23	32.83	1.77	1148.07	33.00	1.93	1148.86	32.36	0.69	1147.91	44.91	0.28	1149.64	31.60	-0.28
1151.23	32.46	0.80	1151.07	33.59	1.92	1151.85	32.93	0.67	1150.91	46.05	0.82	1152.64	31.65	-0.82
1154.23	33.09	1.77	1154.07	33.97	2.64	1154.86	33.45	1.52	1153.91	45.78	0.89	1155.64	31.25	-0.89
1157.23	33.75	2.57	1157.07	33.78	2.59	1157.89	32.98	1.19	1156.91	44.31	-0.44	1158.67	32.44	0.44
1160.23	32.40	0.47	1160.07	31.70	-0.24	1160.86	33.23	0.69	1159.91	46.60	1.10	1161.64	31.65	-1.10
1163.23	33.01	0.86	1163.07	33.97	1.81	1163.86	34.14	1.39	1162.91	46.33	0.61	1164.64	32.35	-0.61
1166.23	33.72	2.24	1166.07	33.56	2.07	1166.86	33.53	1.45	1165.91	46.00	0.95	1167.64	31.34	-0.95
1169.23	32.23	0.97	1169.07	33.09	1.82	1169.86	33.31	1.45	1168.91	47.48	2.65	1170.64	29.42	-2.65
1172.23	34.10	2.04	1172.07	32.07	-0.00	1172.88	33.92	1.25	1171.91	46.60	0.97	1173.67	31.91	-0.97
1175.23	32.72	0.52	1175.07	32.94	0.73	1175.86	34.77	1.96	1174.91	47.54	1.77	1176.64	31.25	-1.77
1178.23	32.52	-0.22	1178.07	34.87	2.12	1178.86	33.81	0.47	1177.91	48.70	2.39	1179.64	31.16	-2.39
1181.23	32.95	0.92	1181.07	33.50	1.46	1181.85	33.61	0.98	1180.91	46.27	0.67	1182.64	32.17	-0.67
1184.23	32.32	0.57	1184.07	33.65	1.89	1184.86	34.88	2.52	1183.91	45.67	0.35	1185.64	32.22	-0.35
1187.23	32.40	1.18	1187.07	34.18	2.95	1187.89	34.44	2.62	1186.91	45.83	1.04	1188.67	30.99	-1.04
1190.23	31.72	-0.05	1190.07	34.09	2.31	1190.85	32.88	0.51	1189.91	45.40	0.06	1191.64	32.52	-0.06
1193.23	33.21	0.26	1193.07	33.90	0.94	1193.85	33.83	0.28	1192.91	48.20	1.68	1194.64	32.08	-1.68
1196.23	33.92	2.02	1196.07	34.47	2.56	1196.86	34.11	1.61	1195.91	46.93	1.46	1197.64	31.25	-1.46
1199.23	33.01	1.63	1199.07	34.22	2.83	1199.85	34.24	2.25	1198.91	46.38	1.43	1200.64	30.77	-1.43
1202.23	33.44	1.34	1202.07	34.25	2.14	1202.88	34.52	1.81	1201.91	46.55	0.88	1203.67	32.04	-0.88
1205.23	33.67	1.15	1205.07	34.50	1.97	1205.85	34.66	1.53	1204.91	46.60	0.51	1206.64	32.83	-0.51
1208.23	33.72	0.92	1208.07	32.85	0.04	1208.86	34.38	0.98	1207.91	47.59	1.22	1209.64	32.39	-1.22
1211.23	32.58	-0.99	1211.07	33.09	-0.49	1211.86	32.93	-1.24	1210.91	48.20	1.06	1212.64	33.32	-1.06
1214.23	33.26	1.62	1214.07	34.03	2.38	1214.86	33.89	1.64	1213.91	46.55	1.34	1215.64	31.12	-1.34
1217.23	34.13	2.21	1217.07	33.12	1.19	1217.88	33.15	0.63	1216.91	46.00	0.51	1218.67	32.22	-0.51
1220.23	32.92	1.71	1220.07	34.15	2.93	1220.86	35.26	3.44	1219.91	45.78	1.00	1221.64	31.03	-1.00
1223.23	35.11	2.78	1223.07	34.09	1.75	1223.86	33.86	0.93	1222.91	46.38	0.48	1224.64	32.66	-0.48
1226.23	34.21	1.51	1226.07	34.22	1.51	1226.86	33.97	0.67	1225.91	47.70	1.43	1227.64	32.08	-1.43
1229.23	33.32	0.51	1229.07	36.42	3.60	1229.85	34.96	1.55	1228.91	47.21	0.83	1230.64	32.79	-0.83
1232.23	32.78	0.00	1232.07	34.69	1.90	1232.89	34.33	0.95	1231.91	47.59	1.24	1233.67	32.35	-1.24
1235.22	33.52	0.87	1235.07	34.59	1.93	1235.85	34.30	1.05	1234.91	47.81	1.59	1236.64	31.87	-1.59
1238.23	33.29	-0.21	1238.07	33.31	-0.20	1238.86	33.61	-0.50	1237.91	48.65	1.58	1239.64	32.74	-1.58
1241.23	33.38	1.10	1241.07	33.69	1.40	1241.86	34.27	1.39	1240.91	47.21	1.36	1242.64	31.73	-1.36
1244.23	33.32	0.58	1244.07	33.50	0.75	1244.86	34.38	1.03	1243.91	47.87	1.56	1245.64	32.00	-1.56
1247.22	33.18	0.70	1247.06	33.87	1.38	1247.88	34.00	0.92	1246.91	46.38	0.33	1248.67	32.96	-0.33
1250.22	33.87	1.30	1250.06	33.90	1.32	1250.85	33.50	0.33	1249.91	46.11	-0.03	1251.64	33.41	0.03
1253.22	33.12	-0.20	1253.06	33.09	-0.24	1253.85	34.35	0.42	1252.91	47.98	1.09	1254.64	33.05	-1.09
1256.22	35.34	1.88	1256.06	34.37	0.90	1256.85	34.88	0.81	1255.91	48.04	1.01	1257.64	33.27	-1.01
