# Supplementary material for: Noise-precision tradeoff in predicting combinations of mutations and drugs
Source: PLoS Comput Biol. 2019 May 22;15(5):e1006956. doi: 10.1371/journal.pcbi.1006956 (PMC6548401; doi:10.1371/journal.pcbi.1006956)
Supplement: S1 Data — A zip file containing all datasets used in this paper. (ZIP) [file pcbi.1006956.s002.zip › calcium/calcium_double_RAW264.7/2MA_500_uM_P2C_350_nM_RW_ECC040211F.txt]

Tab-delimted data for ligand pair 2-Methyl-thio-ATP / PAM2CSK4
Celltype = RAW 264.7
ExperimentID = ECC040211F
t in seconds, Ca++ concentrations in nM
Adj Ca++ is the change in Ca++ concentration due to ligand

ECC040211F10	2MA 500 uM	P2C 350 nM	sim
ECC040211F02	2MA 500 uM	HBSS-BSA n/a 	lig1_only
ECC040211F07	2MA 500 uM	HBSS-BSA n/a 	lig1_only
ECC040211F01	HBSS-BSA n/a 	HBSS-BSA n/a 	con
ECC040211F12	HBSS-BSA n/a 	HBSS-BSA n/a 	con

t(ECC040211F10)	Ca++(ECC040211F10)	Adj Ca++(ECC040211F10)	t(ECC040211F02)	Ca++(ECC040211F02)	Adj Ca++(ECC040211F02)	t(ECC040211F07)	Ca++(ECC040211F07)	Adj Ca++(ECC040211F07)	t(ECC040211F01)	Ca++(ECC040211F01)	Adj Ca++(ECC040211F01)	t(ECC040211F12)	Ca++(ECC040211F12)	Adj Ca++(ECC040211F12)
-203.56	21.67	1.54	-204.85	22.44	-1.88	-204.05	24.18	1.10	-205.00	36.86	-1.47	-203.24	22.89	1.47
-200.65	21.97	1.49	-201.93	23.10	-1.57	-201.13	23.11	-0.32	-202.09	39.42	0.74	-200.34	21.03	-0.74
-197.65	21.86	1.97	-198.93	24.19	0.11	-198.13	23.32	0.49	-199.09	37.75	-0.34	-197.34	21.51	0.34
-194.65	20.96	-1.06	-195.93	23.37	-2.84	-195.13	23.35	-1.62	-196.09	40.83	0.61	-194.34	22.70	-0.61
-191.65	22.87	0.74	-192.93	24.98	-1.34	-192.13	23.01	-2.07	-193.09	41.39	1.06	-191.34	22.36	-1.06
-188.65	20.82	1.15	-189.93	24.04	0.18	-189.13	23.97	1.35	-190.09	37.75	-0.12	-188.34	21.08	0.12
-185.65	21.18	-1.19	-186.93	24.31	-2.25	-186.13	23.82	-1.50	-187.09	42.30	1.73	-185.34	21.93	-1.73
-182.65	20.88	1.21	-183.93	23.95	0.09	-183.13	23.63	1.01	-184.09	37.80	-0.07	-182.34	21.03	0.07
-179.66	21.58	-0.04	-180.93	25.56	-0.25	-180.13	23.11	-1.46	-181.09	39.70	-0.12	-179.34	23.03	0.12
-176.65	22.84	0.55	-177.93	24.10	-2.38	-177.13	23.11	-2.12	-178.09	40.26	-0.23	-176.34	23.80	0.23
-173.65	22.54	2.19	-174.93	25.04	0.50	-174.13	22.73	-0.57	-175.09	37.25	-1.30	-173.34	22.94	1.30
-170.65	22.02	0.04	-171.93	24.34	-1.83	-171.13	24.10	-0.82	-172.09	41.22	1.04	-170.34	22.22	-1.04
-167.65	21.12	-0.90	-168.93	25.10	-1.11	-168.13	22.13	-2.84	-169.09	40.55	0.33	-167.34	22.98	-0.33
-164.65	21.75	0.33	-165.93	25.46	-0.15	-165.13	23.58	-0.78	-166.09	40.10	0.48	-164.34	22.22	-0.48
-161.66	21.91	-0.50	-162.93	25.53	-1.07	-162.14	23.37	-1.98	-163.09	40.88	0.27	-161.34	23.42	-0.27
-158.65	22.92	0.84	-159.93	26.29	0.02	-159.13	24.71	-0.31	-160.09	40.94	0.66	-158.34	22.70	-0.66
-155.65	21.31	-0.56	-156.93	25.37	-0.69	-156.13	24.05	-0.76	-157.09	40.38	0.31	-155.34	22.84	-0.31
-152.65	22.13	1.16	-153.93	24.86	-0.30	-153.13	24.60	0.68	-154.09	38.64	-0.53	-152.34	22.79	0.53
-149.65	21.97	-0.44	-150.93	25.68	-0.92	-150.13	24.76	-0.59	-151.09	41.51	0.90	-149.34	22.79	-0.90
-146.65	22.84	2.63	-147.93	24.70	0.30	-147.13	24.99	1.83	-148.09	37.69	-0.72	-146.34	22.22	0.72
-143.65	21.56	-0.54	-144.93	26.56	0.27	-144.13	23.92	-1.13	-145.09	40.94	0.64	-143.34	22.75	-0.64
-140.65	21.53	-0.40	-141.93	25.98	-0.14	-141.13	24.10	-0.77	-142.09	39.59	-0.54	-140.34	23.75	0.54
-137.65	22.92	1.62	-138.93	25.07	-0.42	-138.13	24.18	-0.06	-139.09	39.53	0.03	-137.34	22.55	-0.03
-134.65	22.65	0.86	-135.93	26.78	0.80	-135.13	24.99	0.25	-136.09	39.65	-0.34	-134.34	23.42	0.34
-131.66	22.79	0.64	-132.93	26.87	0.53	-132.14	25.49	0.39	-133.09	40.66	0.31	-131.34	23.13	-0.31
-128.66	23.31	1.89	-129.93	25.25	-0.36	-129.13	25.44	1.08	-130.09	40.10	0.48	-128.34	22.22	-0.48
-125.65	22.76	0.69	-126.93	26.17	-0.09	-126.13	24.81	-0.21	-127.09	39.93	-0.34	-125.34	23.70	0.34
-122.66	21.72	-0.10	-123.93	27.33	1.32	-123.13	25.62	0.86	-124.09	40.04	0.02	-122.34	23.08	-0.02
-119.65	22.51	-1.06	-120.93	26.96	-0.80	-120.13	25.49	-1.03	-121.09	43.21	1.44	-119.34	23.42	-1.44
-116.66	23.22	1.73	-117.93	26.99	1.31	-117.14	25.49	1.05	-118.09	39.25	-0.44	-116.34	23.22	0.44
-113.65	23.06	-0.28	-114.93	26.10	-1.43	-114.14	25.36	-0.92	-115.09	42.07	0.53	-113.34	24.09	-0.53
-110.66	21.94	-1.37	-111.93	26.29	-1.21	-111.14	25.89	-0.37	-112.09	42.41	0.90	-110.34	23.70	-0.90
-107.66	22.59	0.39	-108.93	26.41	0.02	-108.13	26.44	1.30	-109.09	40.32	-0.08	-107.34	23.56	0.08
-104.66	23.03	0.05	-105.93	27.18	0.01	-105.14	26.33	0.40	-106.09	41.51	0.33	-104.34	23.94	-0.33
-101.66	23.42	0.50	-102.93	27.24	0.13	-102.14	25.73	-0.14	-103.09	40.66	-0.46	-101.34	24.67	0.46
-98.66	21.80	-2.49	-99.93	26.10	-2.38	-99.13	25.23	-2.00	-100.09	43.78	1.29	-98.34	24.28	-1.29
-95.66	22.46	0.23	-96.93	26.90	0.48	-96.14	24.91	-0.27	-97.09	39.48	-0.95	-95.35	24.47	0.95
-92.66	23.03	-0.87	-93.93	27.85	-0.24	-93.14	24.21	-2.63	-94.09	42.81	0.71	-92.34	24.47	-0.71
-89.66	23.75	-0.81	-90.93	26.81	-1.94	-90.14	25.65	-1.86	-91.09	43.61	0.85	-89.34	25.00	-0.85
-86.66	23.47	-0.26	-87.93	26.62	-1.30	-87.13	25.99	-0.69	-88.09	41.85	-0.08	-86.34	25.10	0.08
-83.65	23.14	0.17	-84.93	29.09	1.93	-84.13	25.52	-0.39	-85.09	40.66	-0.51	-83.34	24.76	0.51
-80.66	23.86	0.84	-81.93	26.65	-0.56	-81.13	26.36	0.39	-82.09	41.68	0.46	-80.34	23.85	-0.46
-77.66	22.70	-1.45	-78.93	26.44	-1.90	-78.14	26.33	-0.76	-79.09	43.55	1.20	-77.35	24.23	-1.20
-74.66	24.05	0.39	-75.93	27.88	0.03	-75.14	26.68	0.08	-76.09	41.22	-0.64	-74.34	25.58	0.64
-71.66	22.90	0.33	-72.93	27.42	0.66	-72.14	25.73	0.22	-73.09	40.15	-0.62	-71.35	24.47	0.62
-68.65	23.33	-0.20	-69.93	26.56	-1.16	-69.13	26.94	0.47	-70.09	41.00	-0.73	-68.34	25.54	0.73
-65.65	24.11	1.21	-66.93	27.67	0.58	-66.13	25.89	0.04	-67.09	41.73	0.63	-65.34	23.56	-0.63
-62.66	23.94	1.10	-63.93	28.16	1.13	-63.14	26.57	0.79	-64.09	41.22	0.18	-62.34	23.94	-0.18
-59.66	23.09	-0.85	-60.93	26.07	-2.06	-60.14	26.28	-0.60	-61.09	42.02	-0.12	-59.34	25.34	0.12
-56.66	24.38	0.97	-57.93	27.39	-0.21	-57.14	26.02	-0.34	-58.09	42.13	0.52	-56.34	24.18	-0.52
-53.66	23.47	0.69	-54.93	28.62	1.65	-54.14	26.86	1.14	-55.09	41.34	0.36	-53.34	23.70	-0.36
-50.65	24.33	0.86	-51.93	27.91	0.25	-51.13	26.44	0.03	-52.09	42.24	0.57	-50.34	24.18	-0.57
-47.66	24.13	0.13	-48.93	28.65	0.46	-48.13	25.78	-1.16	-49.09	41.90	-0.30	-47.34	25.58	0.30
-44.66	23.72	1.12	-45.93	27.51	0.72	-45.13	26.36	0.82	-46.09	41.22	0.42	-44.34	23.46	-0.42
-41.66	24.33	0.39	-42.93	27.73	-0.40	-42.13	28.06	1.17	-43.09	42.70	0.56	-41.34	24.67	-0.56
-38.66	24.02	0.85	-39.93	28.31	0.95	-39.13	26.28	0.16	-40.09	40.15	-1.22	-38.34	25.68	1.22
-35.67	23.03	-0.97	-36.94	27.27	-0.92	-36.14	27.23	0.29	-37.09	43.10	0.90	-35.35	24.38	-0.90
-32.66	23.42	-0.18	-33.94	27.85	0.06	-33.14	25.57	-0.98	-34.09	41.11	-0.69	-32.35	25.58	0.69
-29.67	24.19	-0.05	-30.94	27.76	-0.67	-30.14	27.18	-0.01	-31.09	41.90	-0.54	-29.35	26.07	0.54
-26.67	23.09	-1.29	-27.94	28.38	-0.19	-27.14	27.05	-0.28	-28.09	43.44	0.86	-26.35	24.81	-0.86
5.43	41.10	12.48	4.16	33.97	1.16	4.96	36.11	4.54	4.00	44.70	-2.12	5.74	32.03	2.12
8.38	45.27	18.02	7.12	42.84	11.40	7.91	42.58	12.38	6.96	41.51	-3.94	8.70	32.48	3.94
11.39	39.76	13.80	10.12	53.71	23.56	10.91	44.62	15.71	9.96	39.93	-4.23	11.71	31.48	4.23
14.38	40.18	14.51	13.12	57.60	27.74	13.91	50.21	21.59	12.96	42.02	-1.85	14.70	28.81	1.85
17.38	45.24	20.75	16.12	60.76	32.08	16.91	55.43	27.99	15.96	38.58	-4.11	17.70	29.89	4.11
20.38	48.64	23.47	19.12	61.12	31.76	19.91	58.04	29.92	18.96	39.25	-4.12	20.70	30.58	4.12
23.38	51.07	27.13	22.12	61.62	33.49	22.91	60.34	33.46	21.96	39.09	-3.05	23.70	28.27	3.05
26.38	50.17	24.85	25.12	59.12	29.61	25.91	58.01	29.75	24.96	41.51	-2.01	26.70	28.61	2.01
29.38	52.77	27.56	28.12	59.05	29.65	28.91	58.10	29.95	27.96	39.42	-3.99	29.70	30.48	3.99
32.38	50.76	25.82	31.12	55.56	26.43	31.91	55.91	28.03	30.96	40.60	-2.54	32.70	28.76	2.54
35.38	50.54	26.76	34.12	54.16	26.19	34.91	55.06	28.34	33.96	38.92	-3.06	35.70	28.12	3.06
38.38	49.85	25.92	37.12	54.86	26.74	37.91	53.56	26.68	36.96	39.53	-2.60	38.70	27.82	2.60
41.38	47.63	23.68	40.12	53.12	24.98	40.91	52.82	25.93	39.96	39.65	-2.50	41.70	27.73	2.50
44.38	47.23	22.51	43.12	51.60	22.69	43.91	52.88	25.22	42.96	39.42	-3.50	44.70	29.50	3.50
47.38	46.55	21.69	46.12	50.44	21.39	46.91	50.59	22.79	45.96	39.31	-3.75	47.70	29.89	3.75
50.38	44.38	20.97	49.12	48.39	20.79	49.91	50.00	23.65	48.96	38.97	-2.64	50.70	27.33	2.64
53.38	44.23	20.26	52.12	49.45	21.29	52.91	49.23	22.32	51.96	38.81	-3.36	53.70	28.61	3.36
56.38	44.08	18.61	55.12	48.39	18.73	55.91	49.03	20.62	54.96	39.98	-3.69	56.70	30.44	3.69
59.38	42.30	18.34	58.12	47.14	18.99	58.91	47.98	21.07	57.96	37.91	-4.25	59.70	29.50	4.25
62.38	42.72	17.86	61.12	46.03	16.98	61.91	47.60	19.80	60.96	40.15	-2.91	62.70	29.05	2.91
65.38	41.01	18.31	64.12	47.08	20.19	64.91	45.86	20.22	63.96	36.91	-3.99	65.70	27.97	3.99
68.38	41.67	17.78	67.12	45.63	17.55	67.91	46.35	19.51	66.96	37.97	-4.12	68.70	29.30	4.12
71.38	41.28	15.89	70.12	46.64	17.06	70.91	46.93	18.59	69.96	41.17	-2.42	71.70	29.10	2.42
74.38	40.83	16.47	73.12	45.93	17.38	73.91	45.51	18.20	72.96	38.81	-3.75	74.70	29.40	3.75
77.38	40.27	14.69	76.12	42.87	13.10	76.91	46.09	17.56	75.96	42.24	-1.54	77.70	28.41	1.54
80.38	40.36	14.98	79.12	44.66	15.09	79.91	44.36	16.04	78.96	40.94	-2.64	80.70	29.30	2.64
83.39	39.05	14.70	82.12	44.43	15.89	82.91	44.67	17.37	81.96	39.14	-3.41	83.71	29.05	3.41
86.39	40.59	14.74	85.12	44.60	14.56	85.91	44.07	15.28	84.96	41.68	-2.37	86.71	29.50	2.37
89.38	39.26	14.60	88.12	45.70	16.85	88.91	44.33	16.72	87.96	39.76	-3.10	89.70	29.05	3.10
92.38	38.96	15.06	91.12	43.77	15.68	91.91	44.62	17.78	90.96	39.31	-2.79	92.70	27.97	2.79
95.38	38.16	15.48	94.12	43.73	16.86	94.91	42.78	17.15	93.96	36.58	-4.30	95.70	28.27	4.30
98.39	38.34	13.55	97.12	43.47	14.49	97.91	44.07	16.33	96.96	39.03	-3.96	98.71	30.04	3.96
101.39	38.46	12.53	100.12	42.28	12.16	100.91	43.81	14.94	99.96	41.00	-3.13	101.70	30.34	3.13
104.38	38.34	12.97	103.12	41.72	12.16	103.91	43.33	15.02	102.96	40.77	-2.80	104.70	29.45	2.80
107.39	38.46	14.63	106.12	41.95	13.93	106.91	43.50	16.72	105.96	37.75	-4.28	107.71	29.40	4.28
110.38	37.52	14.26	109.12	43.01	15.56	109.91	42.56	16.35	108.96	38.58	-2.88	110.70	27.43	2.88
113.39	37.99	12.38	112.12	41.82	12.02	112.92	42.93	14.38	111.96	40.66	-3.15	113.71	30.04	3.15
116.39	37.96	12.17	115.12	40.80	10.82	115.91	41.34	12.60	114.96	40.83	-3.16	116.71	30.24	3.16
119.38	38.02	12.14	118.12	41.06	10.99	118.91	42.04	13.21	117.96	41.56	-2.52	119.70	29.69	2.52
122.39	37.84	13.75	121.12	40.90	12.62	121.91	41.34	14.31	120.96	38.81	-3.48	122.71	28.85	3.48
125.38	37.05	13.72	124.12	41.06	13.54	124.91	42.70	16.43	123.96	37.63	-3.90	125.70	28.51	3.90
128.39	37.72	13.28	127.12	39.85	11.22	127.91	41.65	14.27	126.96	39.70	-2.94	128.71	28.66	2.94
131.38	37.49	12.45	130.12	41.36	12.13	130.91	41.22	13.23	129.96	39.98	-3.26	131.70	29.59	3.26
134.39	36.49	10.33	133.12	39.69	9.34	133.91	40.94	11.84	132.96	41.22	-3.14	134.71	30.58	3.14
137.39	35.93	11.96	136.12	39.33	11.17	136.91	41.45	14.54	135.96	39.25	-2.92	137.71	28.17	2.92
140.38	35.91	11.27	139.12	40.44	11.61	139.91	41.73	14.15	138.96	40.15	-2.69	140.70	28.61	2.69
143.38	37.40	12.03	142.12	40.12	10.56	142.91	42.02	13.71	141.96	40.77	-2.80	143.70	29.45	2.80
146.39	36.11	11.45	145.12	39.11	10.26	145.91	41.08	13.48	144.96	40.49	-2.37	146.71	28.31	2.37
149.39	35.93	10.14	148.12	38.98	9.00	148.91	40.94	12.20	147.96	40.83	-3.16	149.71	30.24	3.16
152.38	35.93	9.99	151.12	38.49	8.36	151.91	41.68	12.80	150.96	40.83	-3.31	152.70	30.53	3.31
155.39	36.28	10.61	154.12	39.46	9.60	154.91	40.23	11.62	153.96	40.83	-3.04	155.71	29.99	3.04
158.39	36.52	11.90	157.12	38.69	9.88	157.91	40.66	13.10	156.96	38.58	-4.24	158.71	30.14	4.24
161.39	36.96	12.07	160.12	39.40	10.32	160.91	41.53	13.69	159.96	40.32	-2.77	161.71	28.95	2.77
164.39	34.97	9.07	163.12	38.98	8.89	163.91	39.42	10.57	162.96	40.21	-3.89	164.71	31.08	3.89
167.39	35.73	10.53	166.12	38.85	9.46	166.91	40.85	12.71	165.96	40.88	-2.52	167.71	29.00	2.52
170.39	36.28	11.41	169.12	40.83	11.77	169.91	38.38	10.56	168.96	38.75	-4.32	170.71	30.48	4.32
173.39	35.29	10.52	172.12	37.43	8.47	172.91	39.50	11.78	171.96	40.32	-2.65	173.71	28.71	2.65
176.39	34.65	10.39	175.12	38.91	10.46	175.91	40.18	12.97	174.96	39.20	-3.26	176.71	28.81	3.26
179.38	34.57	8.60	178.12	37.81	7.65	178.91	40.66	11.75	177.96	41.73	-2.44	179.70	29.69	2.44
182.38	34.10	10.18	181.12	37.49	9.38	181.91	40.46	13.60	180.96	39.59	-2.53	182.71	27.73	2.53
185.39	35.32	9.74	184.12	37.39	7.62	184.91	38.72	10.20	183.96	39.31	-4.47	185.71	31.33	4.47
188.39	36.55	11.49	187.12	38.13	8.88	187.91	38.69	10.69	186.96	40.15	-3.11	188.71	29.45	3.11
191.39	35.88	9.89	190.12	36.97	6.79	190.91	39.70	10.76	189.96	40.04	-4.15	191.71	31.43	4.15
194.39	35.18	9.75	193.12	38.72	9.10	193.91	38.63	10.26	192.96	40.15	-3.48	194.71	30.19	3.48
197.39	36.28	10.92	196.12	36.40	6.85	196.91	37.88	9.57	195.96	40.71	-2.85	197.71	29.50	2.85
200.38	34.19	10.01	199.12	37.94	9.57	199.91	39.90	12.78	198.96	39.03	-3.35	200.70	28.81	3.35
203.38	34.25	9.86	202.12	37.62	9.04	202.91	38.86	11.52	201.96	38.58	-4.01	203.70	29.69	4.01
206.39	34.34	10.33	205.12	37.46	9.26	205.91	39.31	12.36	204.96	37.91	-4.30	206.71	29.59	4.30
209.38	34.19	8.80	208.12	36.85	7.27	208.91	39.39	11.05	207.96	41.56	-2.03	209.70	28.71	2.03
212.39	34.97	8.46	211.12	37.33	6.63	211.91	38.61	9.16	210.96	42.02	-2.69	212.71	30.48	2.69
215.39	33.84	7.51	214.12	34.96	4.44	214.91	38.72	9.45	213.96	41.90	-2.63	215.71	30.24	2.63
218.39	34.57	8.83	217.12	36.53	6.60	217.91	38.66	9.98	216.96	41.51	-2.43	218.71	29.45	2.43
221.38	34.80	8.70	220.12	37.01	6.72	220.91	37.19	8.14	219.96	42.19	-2.11	221.70	29.50	2.11
224.39	33.44	8.12	223.12	37.36	7.85	223.91	37.69	9.43	222.96	39.93	-3.59	224.71	30.19	3.59
227.38	34.13	7.23	226.12	36.62	5.53	226.91	38.02	8.18	225.96	41.85	-3.25	227.70	31.43	3.25
230.38	33.67	8.19	229.12	36.24	6.57	229.91	37.96	9.54	228.96	38.81	-4.87	230.70	31.63	4.87
233.38	33.81	7.90	232.12	36.65	6.55	232.91	38.63	9.77	231.96	41.96	-2.15	233.70	29.35	2.15
236.39	34.65	7.78	235.12	36.91	5.85	235.91	39.45	9.64	234.96	41.39	-3.68	236.71	31.83	3.68
239.39	34.22	8.14	238.12	35.37	5.10	238.91	37.07	8.04	237.96	41.96	-2.32	239.71	29.69	2.32
242.39	33.58	8.24	241.12	36.94	7.41	241.91	37.27	8.99	240.96	40.66	-2.88	242.71	29.50	2.88
245.39	34.05	7.83	244.12	36.62	6.21	244.91	38.80	9.64	243.96	41.73	-2.69	245.71	30.19	2.69
248.39	34.57	9.07	247.12	36.36	6.67	247.91	38.16	9.71	246.96	41.73	-1.97	248.71	28.76	1.97
251.39	34.74	8.65	250.12	36.43	6.15	250.91	38.72	9.69	249.96	39.93	-4.36	251.71	31.73	4.36
254.39	33.56	7.67	253.12	36.88	6.80	253.91	36.91	8.07	252.96	41.68	-2.41	254.71	29.59	2.41
257.38	34.34	8.07	256.12	36.27	5.81	256.91	38.83	9.61	255.96	41.79	-2.68	257.70	30.24	2.68
260.39	35.85	10.75	259.12	36.01	6.72	259.91	35.75	7.71	258.96	40.04	-3.26	260.71	29.64	3.26
263.39	35.58	9.44	262.12	36.62	6.29	262.91	38.13	9.05	261.96	41.28	-3.06	263.71	30.48	3.06
266.39	34.71	8.67	265.12	36.78	6.55	265.91	36.94	7.95	264.96	41.28	-2.96	266.71	30.29	2.96
269.39	34.60	9.18	268.12	34.96	5.35	268.91	37.32	8.96	267.96	41.22	-2.40	269.71	29.10	2.40
272.39	34.39	8.96	271.12	36.40	6.78	271.91	37.55	9.17	270.96	41.45	-2.18	272.71	28.90	2.18
275.39	34.57	7.89	274.12	36.65	5.78	274.91	36.77	7.14	273.96	41.62	-3.26	275.71	31.23	3.26
278.39	35.15	8.40	277.12	36.33	5.39	277.92	37.60	7.91	276.96	41.00	-3.95	278.71	31.98	3.95
281.39	33.35	6.82	280.12	37.52	6.80	280.91	36.96	7.49	279.96	41.51	-3.22	281.71	31.03	3.22
284.39	34.19	7.86	283.12	34.48	3.96	283.91	38.69	9.42	282.96	41.56	-2.97	284.71	30.58	2.97
287.39	33.70	7.64	286.12	36.24	5.99	286.91	37.07	8.06	285.96	40.88	-3.38	287.71	30.73	3.38
290.39	32.95	5.36	289.12	36.27	4.49	289.91	36.80	6.26	288.96	42.64	-3.15	290.71	32.03	3.15
293.39	34.16	9.08	292.12	36.04	6.77	292.91	36.52	8.50	291.96	39.25	-4.03	293.71	30.39	4.03
296.38	34.51	6.58	295.12	34.90	2.78	295.91	37.32	6.44	294.96	41.62	-4.51	296.70	33.73	4.51
299.39	34.89	9.16	298.12	35.69	5.77	298.91	36.96	8.28	297.96	39.87	-4.06	299.71	31.08	4.06
302.38	34.28	7.20	301.12	35.72	4.45	301.91	37.88	7.85	300.96	41.22	-4.06	302.70	32.43	4.06
305.39	35.76	9.68	304.12	35.85	5.58	304.91	36.74	7.72	303.96	40.71	-3.57	305.71	30.93	3.57
308.39	34.25	7.22	307.12	37.97	6.75	307.91	37.63	7.65	306.96	42.07	-3.16	308.71	31.48	3.16
311.38	33.50	6.54	310.12	35.53	4.38	310.91	37.32	7.41	309.96	42.93	-2.23	311.70	30.48	2.23
314.39	34.34	7.28	313.12	36.81	5.56	313.91	36.85	6.85	312.96	42.07	-3.19	314.70	31.53	3.19
317.39	33.70	8.51	316.12	35.25	5.87	316.91	37.35	9.21	315.96	39.48	-3.91	317.71	30.39	3.91
320.38	34.94	8.29	319.12	34.77	3.93	319.91	37.24	7.65	318.96	42.30	-2.55	320.70	30.48	2.55
323.38	33.27	7.05	322.12	35.79	5.38	322.91	36.44	7.28	321.96	42.47	-1.95	323.70	29.45	1.95
326.39	34.08	7.58	325.12	34.86	4.17	325.91	38.52	9.08	324.96	41.85	-2.85	326.71	30.63	2.85
329.39	33.58	7.68	328.12	35.92	5.83	328.91	36.60	7.76	327.96	40.15	-3.95	329.71	31.13	3.95
332.39	34.13	5.68	331.12	35.82	3.18	331.91	37.16	5.77	330.96	44.30	-2.35	332.71	32.08	2.35
335.39	36.02	10.31	334.12	37.07	7.17	334.91	36.88	8.23	333.96	40.66	-3.25	335.71	30.24	3.25
338.40	35.03	8.37	337.12	35.09	4.24	337.91	36.63	7.03	336.96	41.17	-3.69	338.71	31.63	3.69
341.39	33.27	6.42	340.12	34.61	3.57	340.91	37.77	7.98	339.96	42.30	-2.75	341.71	30.88	2.75
344.39	33.38	6.69	343.12	35.63	4.75	343.91	37.99	8.35	342.96	41.34	-3.55	344.71	31.53	3.55
347.39	35.35	8.14	346.12	36.20	4.80	346.91	36.94	6.78	345.96	41.73	-3.68	347.71	32.18	3.68
350.39	35.00	8.20	349.12	34.80	3.81	349.91	37.41	7.66	348.96	42.36	-2.64	350.71	30.73	2.64
353.39	32.95	4.84	352.12	36.17	3.87	352.91	38.05	7.00	351.96	43.67	-2.64	353.71	32.03	2.64
356.39	34.86	7.32	355.12	36.46	4.73	355.91	37.02	6.53	354.96	44.18	-1.56	356.71	30.39	1.56
359.38	34.42	6.13	358.12	35.15	2.67	358.91	37.49	6.25	357.96	42.24	-4.25	359.70	33.83	4.25
362.39	34.68	8.11	361.12	35.31	4.55	361.91	36.35	6.84	360.96	41.79	-2.98	362.71	30.83	2.98
365.39	33.76	7.63	364.12	37.26	6.94	364.92	36.35	7.27	363.96	41.56	-2.77	365.71	30.19	2.77
368.39	35.15	8.38	367.12	34.80	3.84	367.91	36.74	7.02	366.96	41.00	-3.97	368.71	32.03	3.97
371.39	33.96	6.43	370.12	35.21	3.49	370.91	35.36	4.88	369.96	42.07	-3.66	371.71	32.48	3.66
374.39	34.94	8.31	373.12	35.31	4.49	373.91	37.02	7.44	372.96	42.07	-2.76	374.71	30.68	2.76
377.39	34.51	6.41	376.12	36.20	3.91	376.91	37.13	6.08	375.96	43.61	-2.69	377.71	32.08	2.69
380.39	34.31	7.29	379.12	35.63	4.42	379.91	36.55	6.58	378.96	42.30	-2.92	380.71	31.23	2.92
383.39	34.10	5.59	382.12	35.28	2.58	382.91	37.52	6.07	381.96	43.27	-3.44	383.71	33.23	3.44
386.39	34.65	6.13	385.12	35.72	3.01	385.91	37.49	6.03	384.96	44.24	-2.48	386.71	32.28	2.48
389.39	34.02	4.91	388.12	35.85	2.55	388.91	36.80	4.75	387.96	44.87	-2.44	389.71	32.83	2.44
392.39	33.30	4.95	391.12	35.25	2.71	391.91	36.55	5.26	390.96	43.90	-2.65	392.71	32.28	2.65
395.39	34.63	6.87	394.12	36.04	4.09	394.91	36.49	5.78	393.96	44.13	-1.83	395.71	30.88	1.83
398.39	33.76	6.12	397.12	34.74	2.91	397.91	35.72	5.14	396.96	42.93	-2.91	398.70	31.83	2.91
401.39	33.87	6.90	400.12	35.31	4.15	400.91	37.55	7.63	399.96	42.30	-2.87	401.71	31.13	2.87
404.39	32.95	5.19	403.12	36.08	4.13	403.91	36.88	6.17	402.96	41.73	-4.23	404.71	33.28	4.23
407.39	35.50	9.03	406.12	35.44	4.78	406.91	35.61	6.19	405.96	42.24	-2.43	407.71	30.19	2.43
410.39	35.64	8.33	409.12	35.44	3.94	409.91	36.88	6.62	408.96	42.53	-2.98	410.71	31.58	2.98
413.39	35.58	8.11	412.12	35.92	4.26	412.91	35.80	5.38	411.96	42.70	-2.97	413.71	31.73	2.97
416.39	35.09	7.69	415.12	36.56	4.97	415.91	36.66	6.32	414.96	41.85	-3.75	416.71	32.43	3.75
419.39	35.41	6.15	418.12	36.01	2.56	418.91	35.36	3.16	417.96	45.27	-2.19	419.71	32.73	2.19
422.39	34.74	7.11	421.12	35.12	3.30	421.91	37.05	6.47	420.96	43.32	-2.51	422.71	31.43	2.51
425.39	33.38	5.40	424.12	35.56	3.39	424.91	36.63	5.71	423.96	42.81	-3.37	425.71	32.63	3.37
428.39	35.00	7.24	427.12	35.05	3.10	427.91	37.10	6.39	426.96	41.73	-4.23	428.71	33.28	4.23
431.39	34.65	7.21	430.12	35.15	3.52	430.91	37.41	7.02	429.96	41.79	-3.85	431.71	32.58	3.85
434.40	34.74	7.53	433.12	36.78	5.38	433.91	36.52	6.37	432.96	41.62	-3.79	434.71	32.28	3.79
437.39	35.21	6.15	436.12	35.98	2.73	436.91	36.13	4.13	435.96	44.47	-2.79	437.71	33.13	2.79
440.39	34.51	6.55	439.12	36.30	4.15	439.91	36.94	6.03	438.96	42.58	-3.58	440.71	32.83	3.58
443.38	35.35	8.56	442.12	35.15	4.17	442.91	36.19	6.46	441.96	41.73	-3.26	443.70	31.33	3.26
446.39	34.65	7.34	445.12	35.79	4.29	445.91	36.00	5.75	444.96	42.47	-3.04	446.71	31.63	3.04
449.39	33.56	5.45	448.12	36.62	4.32	448.91	36.52	5.47	447.96	42.07	-4.24	449.71	33.63	4.24
452.39	34.25	6.61	451.12	36.40	4.57	451.91	38.19	7.61	450.96	41.73	-4.11	452.71	33.03	4.11
455.39	33.64	4.85	454.12	33.53	0.55	454.91	36.35	4.62	453.96	43.78	-3.21	455.71	33.28	3.21
458.39	34.31	5.56	457.12	35.82	2.88	457.91	35.72	4.03	456.96	43.10	-3.85	458.71	33.88	3.85
461.39	35.26	7.47	460.12	36.20	4.22	460.91	36.94	6.21	459.96	42.53	-3.46	461.71	32.53	3.46
464.39	36.26	8.85	463.12	35.41	3.81	463.91	36.35	6.00	462.96	41.62	-3.99	464.71	32.68	3.99
467.39	34.51	6.02	466.12	36.53	3.85	466.91	37.60	6.16	465.96	42.64	-4.05	467.71	33.83	4.05
470.39	34.94	7.59	469.12	36.72	5.18	469.91	37.10	6.81	468.96	41.05	-4.50	470.71	33.13	4.50
473.39	34.13	5.42	472.12	36.04	3.14	472.91	36.30	4.64	471.96	44.93	-1.98	473.71	31.98	1.98
476.39	34.36	6.32	475.12	36.49	4.26	475.91	37.32	6.34	474.96	42.13	-4.11	476.71	33.43	4.11
479.39	34.02	4.87	478.12	36.33	2.99	478.91	36.80	4.70	477.96	44.41	-2.94	479.71	33.38	2.94
482.39	35.06	6.23	481.12	36.33	3.31	481.91	37.88	6.10	480.96	43.27	-3.76	482.71	33.88	3.76
485.39	33.84	5.06	484.12	35.88	2.91	484.91	37.13	5.41	483.96	42.70	-4.28	485.71	34.34	4.28
488.39	34.63	6.75	487.12	34.70	2.63	487.91	37.46	6.64	486.96	43.61	-2.47	488.71	31.63	2.47
491.39	34.51	6.54	490.12	34.64	2.48	490.91	38.13	7.21	489.96	43.50	-2.67	491.71	31.93	2.67
494.39	33.01	4.06	493.12	35.63	2.49	493.91	37.27	5.37	492.96	43.61	-3.54	494.71	33.78	3.54
497.39	34.05	6.25	496.12	35.60	3.61	496.91	36.38	5.64	495.96	42.30	-3.70	497.71	32.78	3.70
500.39	34.54	6.96	499.12	36.65	4.88	499.91	37.19	6.66	498.96	42.47	-3.31	500.71	32.18	3.31
503.39	33.70	5.84	502.12	36.88	4.83	502.91	37.52	6.71	501.96	41.68	-4.38	503.71	33.53	4.38
506.39	34.89	7.84	505.12	36.62	5.38	505.91	36.69	6.70	504.96	41.85	-3.40	506.71	31.73	3.40
509.39	34.48	5.53	508.12	35.25	2.11	508.91	37.88	5.98	507.96	43.61	-3.54	509.71	33.78	3.54
512.38	34.45	8.41	511.12	35.85	5.62	511.91	36.60	7.62	510.96	40.88	-3.36	512.70	30.68	3.36
515.39	34.48	6.56	514.12	36.56	4.45	514.91	35.91	5.05	513.96	41.39	-4.73	515.71	33.93	4.73
518.39	35.24	5.48	517.12	36.97	3.02	517.91	37.10	4.40	516.96	44.41	-3.55	518.71	34.59	3.55
521.39	35.73	6.90	520.12	36.78	3.76	520.91	37.30	5.52	519.96	43.67	-3.36	521.71	33.48	3.36
524.39	34.65	5.99	523.12	35.92	3.07	523.91	37.24	5.64	522.96	42.41	-4.45	524.71	34.39	4.45
527.39	33.93	4.84	526.12	35.85	2.57	526.91	37.49	5.45	525.96	44.24	-3.05	527.71	33.43	3.05
530.40	35.85	7.64	529.12	36.62	4.22	529.91	37.32	6.17	528.96	43.67	-2.74	530.71	32.23	2.74
533.39	34.10	7.32	532.12	36.24	5.27	532.91	37.27	7.55	531.96	42.36	-2.62	533.71	30.68	2.62
536.39	34.05	4.97	535.12	36.46	3.19	535.91	36.05	4.03	534.96	43.55	-3.73	536.71	34.09	3.73
539.39	34.36	5.47	538.12	36.46	3.38	538.91	35.75	3.92	537.96	44.18	-2.91	539.71	33.08	2.91
542.39	34.31	7.13	541.12	35.37	4.00	541.91	37.63	7.50	540.96	41.62	-3.76	542.71	32.23	3.76
545.39	34.74	6.38	544.12	36.04	3.49	544.92	37.21	5.90	543.96	42.93	-3.63	545.71	33.28	3.63
548.39	34.19	5.11	547.12	36.49	3.22	547.91	36.49	4.47	546.96	43.55	-3.73	548.71	34.09	3.73
551.39	34.22	6.00	550.12	36.62	4.21	550.91	36.22	5.05	549.96	42.75	-3.67	551.71	33.18	3.67
554.39	36.81	9.50	553.12	35.37	3.87	553.91	36.99	6.73	552.96	41.68	-3.83	554.71	32.43	3.83
557.39	34.94	4.62	556.12	35.76	1.25	556.91	37.44	4.17	555.96	44.53	-3.99	557.71	35.60	3.99
560.38	34.65	6.48	559.12	36.14	3.78	559.91	37.58	6.47	558.96	43.04	-3.33	560.70	32.78	3.33
563.39	35.21	7.54	562.12	36.94	5.08	562.91	36.47	5.85	561.96	41.85	-4.02	563.71	32.98	4.02
566.39	33.93	4.43	565.12	36.04	2.35	565.91	36.38	3.93	564.96	45.16	-2.54	566.71	33.33	2.54
569.39	35.44	7.24	568.12	36.36	3.97	568.91	38.38	7.24	567.96	42.70	-3.70	569.71	33.18	3.70
572.38	35.53	6.89	571.12	35.41	2.58	571.91	35.91	4.32	570.96	43.44	-3.40	572.71	33.33	3.40
575.38	34.48	5.45	574.12	36.36	3.14	574.91	37.21	5.24	573.96	43.15	-4.08	575.70	34.39	4.08
578.39	35.03	6.86	577.12	35.41	3.05	577.91	37.60	6.49	576.96	43.04	-3.33	578.71	32.78	3.33
581.39	35.73	8.59	580.12	35.53	4.20	580.91	35.86	5.78	579.96	40.83	-4.51	581.71	32.93	4.51
584.38	35.53	6.18	583.12	36.85	3.31	583.91	36.77	4.48	582.96	44.30	-3.25	584.70	33.88	3.25
587.39	34.22	4.03	586.12	34.90	0.52	586.91	37.46	4.32	585.96	45.33	-3.06	587.71	34.54	3.06
590.39	35.44	6.48	589.12	38.10	4.95	589.91	37.77	5.87	588.96	44.47	-2.69	590.70	32.93	2.69
593.38	32.55	1.42	592.11	36.91	1.59	592.91	36.60	2.52	591.96	47.36	-1.97	593.70	34.39	1.97
596.38	33.90	4.76	595.11	35.25	1.92	595.91	37.58	5.49	594.96	45.39	-1.95	596.70	32.38	1.95
599.39	33.67	4.47	598.11	36.81	3.42	598.91	36.80	4.65	597.96	44.01	-3.39	599.71	33.88	3.39
602.38	34.25	5.05	601.11	36.20	2.81	601.91	37.52	5.38	600.96	44.30	-3.10	602.70	33.58	3.10
652.42	37.75	-0.25	651.16	32.49	-9.70	651.95	39.31	-1.63	651.00	54.21	-1.99	652.74	41.27	1.99
655.41	34.60	-5.20	654.15	34.80	-9.19	654.94	35.61	-7.14	653.99	57.35	-0.65	655.73	41.74	0.65
658.44	32.81	-1.81	657.17	28.38	-10.43	657.97	34.26	-3.30	657.01	48.29	-4.53	658.75	40.43	4.53
661.41	29.98	-3.74	660.15	27.42	-10.49	660.94	32.71	-3.95	659.99	45.91	-6.01	661.73	41.01	6.01
664.41	29.41	-3.53	663.15	28.72	-8.41	663.94	31.81	-4.08	662.99	45.51	-5.63	664.73	39.86	5.63
667.42	28.45	-3.66	666.15	26.26	-10.04	666.94	30.52	-4.53	665.99	43.84	-6.47	667.74	39.86	6.47
670.42	27.08	-5.20	669.15	24.98	-11.49	669.94	30.14	-5.09	668.99	44.24	-6.24	670.74	39.81	6.24
673.44	26.97	-3.59	672.17	27.18	-7.57	672.97	29.93	-3.57	672.02	41.56	-7.20	673.75	39.04	7.20
676.41	29.24	-2.29	675.15	24.25	-11.47	675.94	29.50	-4.98	674.99	44.18	-5.55	676.73	38.37	5.55
679.41	27.22	-3.44	678.15	24.25	-10.60	678.94	29.84	-3.76	677.99	41.56	-7.30	679.73	39.24	7.30
682.42	25.96	-4.83	681.15	27.64	-7.34	681.94	29.82	-3.91	680.99	42.75	-6.24	682.73	38.31	6.24
685.42	25.82	-4.92	684.15	28.65	-6.28	684.94	29.87	-3.82	683.99	42.19	-6.75	685.74	38.78	6.75
688.44	27.67	-3.22	687.17	23.86	-11.22	687.96	29.01	-4.83	687.02	43.21	-5.88	688.75	38.06	5.88
691.41	27.36	-2.73	690.15	23.86	-10.42	690.94	29.90	-3.13	689.99	42.47	-5.82	691.73	37.19	5.82
694.41	27.55	-3.27	693.15	28.07	-6.94	693.94	29.50	-4.27	692.99	44.35	-4.67	694.73	36.78	4.67
697.41	27.22	-3.29	696.15	26.99	-7.71	696.94	29.31	-4.15	695.99	41.11	-7.60	697.73	39.40	7.60
700.42	27.95	-2.27	699.15	24.37	-10.04	699.94	29.87	-3.29	698.99	42.53	-5.89	700.73	37.39	5.89
703.45	27.25	-3.12	702.17	22.86	-11.70	702.97	29.28	-4.04	702.02	42.53	-6.04	703.76	37.70	6.04
706.42	26.99	-4.82	705.15	28.19	-7.81	705.94	30.44	-4.31	704.99	43.50	-6.51	706.73	39.60	6.51
709.41	26.57	-1.91	708.15	28.38	-4.29	708.94	29.52	-1.90	707.99	37.97	-8.71	709.73	38.47	8.71
712.42	28.88	-1.66	711.15	24.80	-9.93	711.94	30.73	-2.75	710.99	42.19	-6.55	712.73	38.37	6.55
715.41	28.34	-3.34	714.15	24.19	-11.68	714.94	30.97	-3.65	713.99	42.98	-6.90	715.73	39.86	6.90
718.44	28.93	-2.91	717.17	28.04	-7.99	717.97	30.54	-4.25	717.01	42.58	-7.46	718.75	40.59	7.46
721.41	29.61	-0.48	720.15	28.50	-5.78	720.94	30.41	-2.63	719.99	40.38	-7.91	721.73	39.29	7.91
724.42	29.75	-1.55	723.15	25.98	-9.51	723.94	30.11	-4.13	722.99	41.85	-7.65	724.73	40.23	7.65
727.42	27.89	-2.43	726.15	24.34	-10.17	726.94	32.30	-0.96	725.99	43.04	-5.48	727.74	37.08	5.48
730.42	28.62	-2.61	729.15	28.56	-6.86	729.94	30.33	-3.85	728.99	42.19	-7.24	730.73	39.76	7.24
733.44	28.20	-2.12	732.17	29.43	-5.08	732.97	31.87	-1.39	732.01	41.34	-7.18	733.76	38.78	7.18
736.42	30.01	-0.24	735.15	25.43	-9.01	735.94	31.84	-1.35	734.99	41.05	-7.40	736.73	38.93	7.40
739.41	28.99	-1.09	738.15	26.41	-7.86	738.94	31.11	-1.92	737.99	41.85	-6.43	739.73	37.80	6.43
742.42	29.33	-1.08	741.15	29.49	-5.11	741.94	32.41	-0.95	740.99	42.87	-5.74	742.73	37.44	5.74
745.41	29.67	-0.99	744.15	30.17	-4.68	744.94	32.90	-0.71	743.99	42.19	-6.67	745.73	38.62	6.67
748.44	29.98	-0.79	747.17	27.24	-7.72	747.97	32.08	-1.63	747.02	41.05	-7.92	748.75	39.97	7.92
751.41	30.69	-1.72	750.15	26.41	-10.19	750.94	31.89	-3.46	749.99	43.61	-7.00	751.73	40.69	7.00
754.42	29.81	-2.32	753.15	29.80	-6.52	753.94	32.92	-2.16	752.99	43.32	-7.01	754.73	40.43	7.01
757.42	30.01	-0.22	756.15	31.11	-3.31	756.94	33.25	0.07	755.99	40.66	-7.77	757.73	39.29	7.77
760.41	29.81	-0.97	759.15	27.79	-7.18	759.94	32.79	-0.94	758.99	42.07	-6.91	760.73	38.98	6.91
763.44	30.86	0.79	762.17	26.78	-7.48	762.97	32.79	-0.22	762.02	39.81	-8.46	763.76	39.81	8.46
766.42	29.47	-0.44	765.15	31.45	-2.65	765.94	33.06	0.21	764.99	40.21	-7.90	766.73	39.09	7.90
769.42	31.52	1.79	768.15	31.80	-2.12	768.94	34.02	1.34	767.99	41.56	-6.37	769.74	37.39	6.37
772.42	30.75	-0.32	771.15	28.72	-6.54	771.94	32.63	-1.38	770.99	41.96	-7.31	772.74	39.66	7.31
775.42	30.43	-1.10	774.15	28.59	-7.13	774.94	34.70	0.23	773.99	43.50	-6.23	775.73	39.04	6.23
778.44	31.23	1.10	777.17	28.50	-5.82	777.97	32.82	-0.25	777.01	40.55	-7.78	778.76	39.19	7.78
781.42	31.03	-0.42	780.15	31.08	-4.56	780.94	33.47	-0.93	779.99	43.15	-6.50	781.74	39.24	6.50
784.41	30.58	-1.89	783.15	27.64	-9.02	783.94	34.51	-0.90	782.99	43.10	-7.57	784.73	41.32	7.57
787.42	31.20	-0.51	786.15	28.50	-7.40	786.94	33.82	-0.84	785.99	43.10	-6.81	787.73	39.81	6.81
790.42	31.20	-1.06	789.15	29.24	-7.21	789.94	34.73	-0.47	788.99	44.24	-6.22	790.74	39.76	6.22
793.44	32.29	0.86	792.17	28.13	-7.49	792.97	34.81	0.44	792.01	43.15	-6.48	793.76	39.19	6.48
796.41	31.69	-0.40	795.15	28.28	-8.00	795.94	34.70	-0.33	794.99	42.81	-7.48	796.73	40.85	7.48
799.42	31.20	-0.37	798.15	29.03	-6.73	798.94	33.77	-0.75	797.99	43.90	-5.87	799.74	38.73	5.87
802.42	32.55	0.88	801.15	28.72	-7.14	801.94	33.52	-1.09	800.99	42.07	-7.80	802.74	40.75	7.80
805.42	32.72	0.98	804.15	27.67	-8.26	804.94	35.03	0.35	803.99	41.90	-8.04	805.73	41.06	8.04
808.44	31.66	0.65	807.17	28.87	-6.33	807.97	33.55	-0.41	807.02	42.53	-6.68	808.76	38.98	6.68
811.42	33.27	1.03	810.15	33.09	-3.34	810.94	34.54	-0.64	809.99	43.21	-7.23	811.74	40.75	7.23
814.42	31.95	-1.08	813.15	32.33	-4.89	813.94	35.14	-0.84	812.99	44.18	-7.05	814.73	41.37	7.05
817.41	32.12	0.43	816.15	33.09	-2.79	816.94	34.34	-0.30	815.99	44.76	-5.13	817.73	38.11	5.13
820.41	32.40	0.73	819.15	29.92	-5.94	819.94	34.51	-0.10	818.99	42.13	-7.74	820.73	40.69	7.74
823.44	32.20	0.64	822.17	29.74	-6.01	822.97	34.62	0.11	822.01	42.75	-7.01	823.75	39.86	7.01
826.42	32.29	0.37	825.15	28.99	-7.12	825.94	36.22	1.35	824.99	43.67	-6.45	826.73	39.66	6.45
829.42	32.98	-1.28	828.15	28.62	-9.83	828.94	35.50	-1.71	827.99	45.85	-6.61	829.74	42.16	6.61
832.42	33.24	1.73	831.15	32.68	-3.02	831.94	36.22	1.76	830.99	42.70	-7.01	832.74	39.81	7.01
835.41	33.38	1.62	834.15	33.91	-2.04	834.94	35.91	1.20	833.99	44.18	-5.78	835.73	38.83	5.78
838.44	31.95	1.79	837.17	34.48	0.13	837.97	35.31	2.20	837.01	41.96	-6.40	838.76	37.85	6.40
841.42	32.63	1.31	840.15	31.33	-4.18	840.94	36.30	2.03	839.99	42.47	-7.05	841.74	39.66	7.05
844.42	32.98	1.48	843.15	30.55	-5.14	843.94	36.47	2.02	842.99	41.85	-7.85	844.73	40.64	7.85
847.42	33.04	1.99	846.15	30.52	-4.72	846.94	36.49	2.49	845.99	42.81	-6.44	847.74	38.78	6.44
850.42	32.69	0.37	849.15	30.05	-6.46	849.94	36.77	1.51	848.99	42.75	-7.77	850.73	41.37	7.77
853.44	32.86	1.40	852.17	29.86	-5.79	852.97	36.33	1.92	852.01	42.70	-6.96	853.76	39.71	6.96
856.42	33.27	0.87	855.15	29.52	-7.07	855.94	36.05	0.71	854.99	43.27	-7.33	856.73	41.01	7.33
859.42	32.72	1.16	858.15	29.18	-6.57	858.94	36.02	1.51	857.99	42.02	-7.74	859.73	40.59	7.74
862.41	33.07	0.77	861.15	29.77	-6.72	861.94	35.58	0.34	860.99	43.44	-7.06	862.73	40.64	7.06
865.41	32.43	-1.05	864.15	30.42	-7.25	864.94	36.24	-0.19	863.99	44.87	-6.81	865.73	41.58	6.81
868.44	33.38	1.91	867.17	30.33	-5.33	867.97	35.11	0.69	867.02	41.79	-7.88	868.76	40.64	7.88
871.42	33.38	0.89	870.15	30.17	-6.51	870.94	35.69	0.25	869.99	44.24	-6.45	871.73	40.23	6.45
874.41	33.61	1.46	873.15	30.24	-6.10	873.94	36.02	0.92	872.99	43.61	-6.74	874.73	40.18	6.74
877.42	34.97	3.05	876.15	31.08	-5.03	876.95	36.33	1.47	875.99	41.90	-8.22	877.74	41.42	8.22
880.42	32.84	0.43	879.15	30.95	-5.65	879.94	35.88	0.52	878.99	44.13	-6.48	880.74	40.18	6.48
883.44	33.79	2.08	882.17	30.24	-5.66	882.97	36.30	1.65	882.02	42.98	-6.93	883.76	39.92	6.93
886.41	33.47	0.06	885.15	32.08	-5.52	885.94	37.44	1.08	884.99	45.56	-6.05	886.73	40.75	6.05
889.41	34.51	1.68	888.15	30.24	-6.78	888.94	36.96	1.19	887.99	44.24	-6.79	889.73	40.90	6.79
892.42	33.09	0.74	891.15	30.17	-6.37	891.94	37.66	2.36	890.99	42.87	-7.68	892.73	41.32	7.68
895.42	33.32	-0.20	894.15	30.89	-6.82	894.94	36.49	0.03	893.99	45.10	-6.62	895.73	41.42	6.62
898.44	34.31	2.93	897.17	31.89	-3.68	897.97	36.63	2.30	897.02	41.45	-8.13	898.76	40.80	8.13
901.41	34.36	2.76	900.15	30.14	-5.65	900.94	37.38	2.83	899.99	41.00	-8.80	901.73	41.69	8.80
904.42	33.84	-0.14	903.15	30.98	-7.19	903.94	36.58	-0.35	902.99	46.08	-6.10	904.73	41.37	6.10
907.41	34.28	2.46	906.15	31.20	-4.81	906.94	37.05	2.28	905.99	42.75	-7.27	907.73	40.38	7.27
910.41	33.47	0.47	909.15	31.17	-6.02	909.94	37.19	1.25	908.99	43.90	-7.30	910.73	41.58	7.30
913.44	33.84	0.32	912.17	31.61	-6.10	912.97	36.69	0.23	912.01	44.47	-7.25	913.76	42.05	7.25
916.42	34.63	1.97	915.15	30.67	-6.18	915.94	36.11	0.51	914.99	43.90	-6.96	916.73	40.90	6.96
919.42	35.41	3.51	918.15	30.77	-5.32	918.94	38.55	3.71	917.99	44.24	-5.86	919.74	39.04	5.86
922.42	34.80	3.45	921.15	30.98	-4.56	921.94	37.74	3.44	920.99	43.21	-6.34	922.74	38.98	6.34
925.42	35.53	2.64	924.15	30.33	-6.75	924.95	38.24	2.40	923.99	44.58	-6.51	925.74	40.69	6.51
928.45	34.60	2.39	927.17	31.33	-5.07	927.97	37.35	2.20	927.01	43.10	-7.31	928.76	40.80	7.31
931.42	35.21	3.11	930.15	31.45	-4.84	930.95	37.85	2.81	929.99	43.04	-7.26	931.74	40.64	7.26
934.42	35.29	1.29	933.15	30.55	-7.64	933.94	37.49	0.55	932.99	45.27	-6.93	934.74	42.21	6.93
937.42	34.74	0.52	936.15	31.39	-7.02	936.94	37.83	0.66	935.99	45.51	-6.91	937.73	42.42	6.91
940.41	34.45	2.63	939.15	31.99	-4.02	939.94	37.71	2.95	938.99	42.58	-7.44	940.73	40.54	7.44
943.44	34.48	2.87	942.17	31.96	-3.84	942.97	38.19	3.64	942.02	41.90	-7.91	943.75	40.80	7.91
946.42	34.08	0.80	945.15	32.30	-5.17	945.94	37.52	1.30	944.99	44.30	-7.18	946.73	41.74	7.18
949.42	34.92	1.15	948.15	32.33	-5.63	948.94	36.99	0.28	947.99	45.91	-6.06	949.74	41.11	6.06
952.41	35.64	3.41	951.15	31.64	-4.78	951.94	37.91	2.73	950.99	42.58	-7.85	952.73	41.37	7.85
955.42	34.57	2.38	954.15	31.86	-4.52	954.94	37.16	2.03	953.99	42.75	-7.64	955.74	41.11	7.64
958.44	36.08	1.53	957.17	30.73	-8.01	957.97	38.50	1.00	957.02	45.33	-7.42	958.76	43.26	7.42
961.42	35.03	2.71	960.15	31.96	-4.55	960.94	36.85	1.59	959.99	43.32	-7.20	961.74	40.80	7.20
964.42	35.50	2.12	963.15	32.84	-4.73	963.94	38.05	1.72	962.99	44.41	-7.17	964.73	41.84	7.17
967.42	35.47	3.11	966.15	31.74	-4.81	966.94	38.44	3.14	965.99	42.98	-7.58	967.73	41.22	7.58
970.42	35.79	2.65	969.15	31.67	-5.66	969.94	37.66	1.58	968.99	43.55	-7.79	970.73	42.21	7.79
973.44	34.57	2.20	972.17	30.77	-5.79	972.97	37.55	2.23	972.01	42.81	-7.76	973.76	41.42	7.76
976.42	35.44	2.84	975.15	32.08	-4.71	975.94	36.77	1.23	974.99	44.76	-6.04	976.74	39.92	6.04
979.41	34.51	1.38	978.15	32.21	-5.11	978.94	37.99	1.92	977.99	43.27	-8.06	979.73	42.47	8.06
982.42	35.58	2.70	981.15	31.83	-5.24	981.94	38.50	2.67	980.99	43.72	-7.36	982.73	41.53	7.36
985.42	34.92	1.67	984.15	32.14	-5.30	984.94	39.53	3.34	983.99	44.76	-6.69	985.73	41.22	6.69
988.44	36.66	3.74	987.17	31.80	-5.31	987.97	38.77	2.90	987.01	44.01	-7.11	988.76	41.32	7.11
991.41	35.00	3.75	990.15	32.27	-3.17	990.94	39.25	5.05	989.99	40.83	-8.62	991.73	41.16	8.62
994.41	35.79	0.98	993.15	33.28	-5.72	993.94	38.66	0.90	992.99	44.53	-8.48	994.73	44.58	8.48
997.41	33.81	0.68	996.15	33.31	-4.01	996.94	37.80	1.73	995.99	43.27	-8.06	997.73	42.47	8.06
1000.41	34.22	0.17	999.15	32.58	-5.66	999.94	39.03	2.03	998.99	46.95	-5.30	1000.73	40.64	5.30
1003.44	36.20	3.03	1002.17	31.92	-5.44	1002.97	38.83	2.71	1002.02	44.30	-7.07	1003.76	41.53	7.07
1006.42	36.28	1.75	1005.15	31.99	-6.73	1005.94	37.88	0.40	1004.99	44.87	-7.86	1006.73	43.68	7.86
1009.42	35.41	2.00	1008.15	32.93	-4.67	1008.94	38.86	2.51	1007.99	43.72	-7.89	1009.73	42.58	7.89
1012.41	35.29	0.84	1011.15	31.89	-6.75	1011.94	38.22	0.82	1010.99	45.45	-7.20	1012.73	42.94	7.20
1015.41	35.18	1.39	1014.15	31.52	-6.46	1014.94	38.52	1.78	1013.99	44.18	-7.81	1015.73	42.89	7.81
1018.44	35.41	2.32	1017.17	32.71	-4.57	1017.97	38.41	2.37	1017.02	43.04	-8.25	1018.76	42.63	8.25
1021.42	35.64	3.07	1020.15	32.84	-3.92	1020.94	38.38	2.86	1019.99	43.10	-7.67	1021.73	41.53	7.67
1024.42	36.61	3.35	1023.15	32.65	-4.80	1023.94	37.85	1.64	1022.99	44.01	-7.45	1024.73	42.00	7.45
1027.41	35.58	1.29	1026.15	32.08	-6.40	1026.94	38.24	1.01	1025.99	44.70	-7.79	1027.73	43.36	7.79
1030.41	34.63	0.84	1029.15	31.77	-6.21	1029.94	39.36	2.62	1028.99	44.81	-7.18	1030.73	42.26	7.18
1033.45	35.64	1.98	1032.17	33.63	-4.22	1032.97	39.42	2.82	1032.01	46.26	-5.60	1033.76	40.54	5.60
1036.42	36.46	2.12	1035.15	32.27	-6.26	1035.94	40.38	3.09	1034.99	45.91	-6.63	1036.74	42.26	6.63
1039.42	36.28	3.24	1038.15	33.15	-4.08	1038.94	38.80	2.81	1037.99	44.35	-6.89	1039.73	41.22	6.89
1042.41	36.75	3.32	1041.15	31.70	-5.92	1041.94	39.31	2.93	1040.99	44.30	-7.33	1042.73	42.05	7.33
1045.41	34.65	0.15	1044.15	32.14	-6.55	1044.94	38.16	0.71	1043.99	47.07	-5.63	1045.73	41.42	5.63
1048.44	36.11	2.38	1047.17	33.40	-4.52	1047.97	38.69	2.01	1047.01	45.16	-6.77	1048.76	41.79	6.77
1051.42	36.20	2.18	1050.15	33.12	-5.09	1050.94	38.38	1.41	1049.99	45.27	-6.95	1051.74	42.26	6.95
1054.41	36.87	2.47	1053.15	33.15	-5.44	1053.94	38.89	1.54	1052.99	44.93	-7.67	1054.73	43.36	7.67
1057.42	36.66	1.88	1056.15	33.63	-5.34	1056.94	39.84	2.12	1055.99	44.99	-7.99	1057.73	44.05	7.99
1060.41	35.93	2.02	1059.15	32.11	-5.99	1059.94	38.91	2.05	1058.99	43.95	-8.16	1060.73	43.36	8.16
1063.44	36.31	2.17	1062.17	33.31	-5.02	1062.97	38.36	1.27	1062.02	44.41	-7.93	1063.76	43.36	7.93
1066.41	37.72	2.45	1065.15	32.68	-6.78	1065.94	39.81	1.59	1064.99	44.87	-8.60	1066.73	45.16	8.60
1069.41	35.29	0.99	1068.15	32.90	-5.59	1068.94	39.14	1.90	1067.99	44.93	-7.57	1069.73	43.15	7.57
1072.42	35.24	0.19	1071.15	32.21	-7.03	1071.94	39.90	1.91	1070.99	45.79	-7.46	1072.74	43.79	7.46
1075.42	35.38	1.53	1074.15	33.06	-4.98	1074.94	39.59	2.79	1073.99	44.93	-7.12	1075.73	42.26	7.12
1078.44	35.61	2.70	1077.17	33.03	-4.07	1077.97	39.81	3.96	1077.01	44.87	-6.24	1078.76	40.43	6.24
1081.41	38.22	4.28	1080.15	33.03	-5.10	1080.94	39.25	2.36	1079.99	44.64	-7.50	1081.73	42.73	7.50
1084.41	36.55	2.22	1083.15	33.97	-4.55	1083.94	38.89	1.62	1082.99	45.56	-6.97	1084.73	42.58	6.97
1087.41	36.37	1.70	1086.15	33.50	-5.36	1086.94	39.98	2.36	1085.99	43.72	-9.15	1087.73	45.11	9.15
1090.41	36.58	2.54	1089.15	33.91	-4.32	1089.94	38.55	1.57	1088.99	44.35	-7.89	1090.73	43.21	7.89
1093.44	35.76	-0.40	1092.17	32.52	-7.83	1092.97	38.52	-0.59	1092.02	47.07	-7.29	1093.76	44.74	7.29
1096.42	35.85	1.37	1095.15	32.96	-5.71	1095.94	39.17	1.74	1094.99	44.35	-8.33	1096.73	44.10	8.33
1099.41	38.75	3.39	1098.15	33.69	-5.86	1098.94	39.76	1.45	1097.99	45.74	-7.82	1099.73	44.47	7.82
1102.41	36.64	1.31	1101.15	33.78	-5.74	1101.94	38.86	0.59	1100.99	47.30	-6.23	1102.73	42.84	6.23
1105.42	36.49	1.38	1104.15	32.62	-6.68	1104.94	39.95	1.90	1103.99	45.39	-7.92	1105.73	44.31	7.92
1108.45	36.49	1.43	1107.17	34.51	-4.74	1107.97	39.00	0.99	1107.02	46.14	-7.12	1108.76	43.47	7.12
1111.41	36.49	1.59	1110.15	33.21	-5.88	1110.94	40.49	2.64	1109.99	44.07	-9.03	1111.73	45.22	9.03
1114.41	35.93	1.52	1113.15	34.01	-4.59	1113.94	41.28	3.93	1112.99	45.51	-7.10	1114.73	42.79	7.10
1117.42	36.93	0.94	1116.15	33.18	-7.00	1116.95	41.36	2.42	1115.99	47.53	-6.66	1117.74	43.94	6.66
1120.42	37.37	1.35	1119.15	32.08	-8.13	1119.94	39.36	0.39	1118.99	46.37	-7.85	1120.73	45.16	7.85
1123.44	36.61	2.00	1122.17	32.18	-6.62	1122.97	40.12	2.56	1122.01	45.56	-7.25	1123.76	43.15	7.25
1126.42	35.93	1.84	1125.15	32.80	-5.48	1125.94	40.52	3.49	1124.99	44.93	-7.36	1126.73	42.73	7.36
1129.41	37.02	1.56	1128.15	33.47	-6.18	1128.94	40.32	1.91	1127.99	44.93	-8.73	1129.73	45.48	8.73
1132.41	36.96	2.34	1131.15	31.80	-7.01	1131.94	40.66	3.10	1130.99	44.99	-7.83	1132.73	43.73	7.83
1135.41	36.55	1.67	1134.15	32.71	-6.36	1134.94	39.56	1.74	1133.99	44.13	-8.95	1135.73	45.11	8.95
1138.44	35.99	0.70	1137.17	32.96	-6.52	1137.97	39.03	0.79	1137.01	44.53	-8.96	1138.76	45.54	8.96
1141.41	37.57	2.47	1140.15	31.74	-7.55	1140.94	39.25	1.20	1139.99	45.22	-8.08	1141.73	44.47	8.08
1144.42	37.13	3.12	1143.15	33.47	-4.73	1143.94	39.42	2.46	1142.99	43.72	-8.49	1144.73	43.79	8.49
1147.42	36.40	1.51	1146.15	34.42	-4.66	1146.94	39.90	2.07	1145.99	45.79	-7.30	1147.74	43.47	7.30
1150.42	37.66	2.34	1149.15	33.44	-6.07	1149.94	40.46	2.20	1148.99	46.49	-7.03	1150.74	43.63	7.03
1153.44	37.10	1.60	1152.17	34.83	-4.86	1152.97	40.69	2.25	1152.02	46.43	-7.27	1153.76	44.05	7.27
1156.42	36.49	0.90	1155.15	34.26	-5.52	1155.94	39.17	0.64	1154.99	44.81	-8.98	1156.73	45.85	8.98
1159.42	37.54	2.51	1158.15	32.96	-6.26	1158.94	38.58	0.60	1157.99	44.01	-9.22	1159.73	45.54	9.22
1162.41	36.81	1.46	1161.15	34.01	-5.53	1161.94	39.70	1.41	1160.99	44.70	-8.85	1162.73	45.48	8.85
1165.42	37.54	0.25	1164.15	34.96	-6.52	1164.94	40.52	0.29	1163.99	48.47	-7.02	1165.74	45.59	7.02
1168.44	36.96	2.09	1167.17	33.97	-5.09	1167.97	40.40	2.59	1167.01	43.90	-9.17	1168.76	45.32	9.17
1171.41	37.78	1.80	1170.15	33.94	-6.23	1170.94	40.57	1.65	1169.99	45.85	-8.33	1171.73	45.59	8.33
1174.41	37.63	2.72	1173.15	34.20	-4.90	1173.94	41.14	3.28	1172.99	44.41	-8.70	1174.73	44.90	8.70
1177.42	36.93	0.73	1176.15	33.50	-6.89	1176.94	39.87	0.73	1175.99	46.72	-7.68	1177.73	45.16	7.68
1180.41	36.72	0.74	1179.15	33.56	-6.61	1179.94	41.05	2.13	1178.99	47.13	-7.05	1180.73	44.31	7.05
1183.44	37.69	3.42	1182.17	34.51	-3.95	1182.97	40.01	2.80	1182.01	44.18	-8.29	1183.76	43.84	8.29
1186.41	36.34	0.26	1185.15	33.78	-6.49	1185.94	39.78	0.75	1184.99	45.85	-8.43	1186.73	45.80	8.43
1189.42	36.72	2.47	1188.15	35.34	-3.10	1188.94	39.67	2.48	1187.99	45.51	-6.94	1189.73	42.47	6.94
1192.41	37.93	1.10	1191.15	34.42	-6.60	1191.94	40.01	0.23	1190.99	47.77	-7.26	1192.73	45.38	7.26
1195.41	36.78	0.81	1194.15	34.42	-5.74	1194.94	41.31	2.40	1193.99	46.20	-7.97	1195.73	45.22	7.97
1198.44	36.84	0.90	1197.17	34.23	-5.90	1197.97	40.83	1.95	1197.01	46.14	-8.00	1198.76	45.22	8.00
1201.42	37.22	0.67	1200.15	34.67	-6.07	1200.94	41.59	2.09	1199.99	44.70	-10.05	1201.73	47.89	10.05
1204.42	36.52	0.53	1203.15	32.68	-7.50	1203.94	40.21	1.28	1202.99	45.45	-8.74	1204.73	46.01	8.74
1207.42	37.25	1.26	1206.15	33.75	-6.43	1206.94	40.52	1.59	1205.99	46.08	-8.11	1207.73	45.38	8.11
1210.41	37.84	3.04	1209.15	34.48	-4.51	1209.94	42.07	4.33	1208.99	44.87	-8.13	1210.73	44.21	8.13
1213.44	37.99	2.01	1212.17	35.28	-4.89	1212.97	40.46	1.54	1212.02	47.07	-7.11	1213.76	44.37	7.11
1216.41	38.75	3.77	1215.15	33.25	-5.92	1215.94	40.74	2.81	1214.99	45.51	-7.67	1216.73	43.94	7.67
1219.41	39.14	3.42	1218.15	32.90	-7.01	1218.94	40.77	2.11	1217.99	46.55	-7.37	1219.73	44.37	7.37
1222.42	37.66	1.53	1221.15	35.25	-5.07	1221.94	41.51	2.44	1220.99	44.87	-9.46	1222.73	46.87	9.46
1225.42	38.49	3.35	1224.15	34.93	-4.40	1224.94	40.54	2.45	1223.99	44.87	-8.47	1225.73	44.90	8.47
1228.44	37.60	1.17	1227.17	33.63	-6.99	1227.97	40.43	1.05	1227.02	47.24	-7.39	1228.76	45.11	7.39
1231.42	38.52	3.41	1230.15	33.75	-5.55	1230.94	41.48	3.42	1229.99	44.76	-8.55	1231.73	44.95	8.55
1234.41	37.96	3.73	1233.15	34.61	-3.81	1233.94	40.77	3.59	1232.99	44.53	-7.90	1234.73	43.42	7.90
1237.42	36.14	-0.09	1236.15	34.74	-5.68	1236.94	41.22	2.04	1235.99	46.95	-7.48	1237.73	45.00	7.48
1240.41	37.52	2.58	1239.14	34.29	-4.84	1239.94	41.08	3.20	1238.99	45.68	-7.46	1240.73	43.68	7.46
1243.44	37.57	1.86	1242.17	35.18	-4.72	1242.96	40.97	2.31	1242.01	45.85	-8.06	1243.76	45.06	8.06
1246.41	38.31	1.81	1245.14	33.75	-6.94	1245.94	41.25	1.81	1244.99	46.31	-8.39	1246.73	46.17	8.39
1249.41	38.87	4.14	1248.14	33.59	-5.33	1248.94	41.05	3.37	1247.99	45.85	-7.08	1249.73	43.10	7.08
