# Supplementary material for: Noise-precision tradeoff in predicting combinations of mutations and drugs
Source: PLoS Comput Biol. 2019 May 22;15(5):e1006956. doi: 10.1371/journal.pcbi.1006956 (PMC6548401; doi:10.1371/journal.pcbi.1006956)
Supplement: S1 Data — A zip file containing all datasets used in this paper. (ZIP) [file pcbi.1006956.s002.zip › calcium/calcium_double_RAW264.7/2MA_500_uM_P2C_350_nM_RW_ECC040224E.txt]

Tab-delimted data for ligand pair 2-Methyl-thio-ATP / PAM2CSK4
Celltype = RAW 264.7
ExperimentID = ECC040224E
t in seconds, Ca++ concentrations in nM
Adj Ca++ is the change in Ca++ concentration due to ligand

ECC040224E05	2MA 500 uM	P2C 350 nM	sim
ECC040224E02	2MA 500 uM	HBSS-BSA n/a 	lig1_only
ECC040224E07	2MA 500 uM	HBSS-BSA n/a 	lig1_only
ECC040224E01	HBSS-BSA n/a 	HBSS-BSA n/a 	con
ECC040224E12	HBSS-BSA n/a 	HBSS-BSA n/a 	con

t(ECC040224E05)	Ca++(ECC040224E05)	Adj Ca++(ECC040224E05)	t(ECC040224E02)	Ca++(ECC040224E02)	Adj Ca++(ECC040224E02)	t(ECC040224E07)	Ca++(ECC040224E07)	Adj Ca++(ECC040224E07)	t(ECC040224E01)	Ca++(ECC040224E01)	Adj Ca++(ECC040224E01)	t(ECC040224E12)	Ca++(ECC040224E12)	Adj Ca++(ECC040224E12)
-183.33	15.11	0.31	-183.83	14.30	-0.43	-183.02	13.02	-1.27	-184.00	22.26	0.86	-182.24	18.42	-0.86
-180.44	14.68	0.78	-180.91	14.78	0.95	-180.12	12.81	-0.59	-181.07	19.92	-0.59	-179.34	18.97	0.59
-177.44	15.11	0.57	-177.91	14.84	0.37	-177.12	13.20	-0.84	-178.07	21.20	0.05	-176.34	18.97	-0.05
-174.44	15.07	1.01	-174.91	14.49	0.50	-174.12	13.61	0.05	-175.07	20.83	0.16	-173.32	18.38	-0.16
-171.44	14.26	1.38	-171.91	14.59	1.78	-171.12	13.05	0.68	-172.07	19.92	0.44	-170.34	16.92	-0.44
-168.44	14.22	-0.17	-168.91	13.92	-0.40	-168.13	12.49	-1.39	-169.07	21.68	0.69	-167.34	18.18	-0.69
-165.44	15.47	1.84	-165.91	14.97	1.41	-165.13	14.03	0.90	-166.07	20.56	0.32	-164.34	17.79	-0.32
-162.44	14.39	-0.68	-162.91	14.17	-0.83	-162.13	13.85	-0.71	-163.07	22.48	0.81	-161.34	18.74	-0.81
-159.44	14.48	0.08	-159.91	14.68	0.35	-159.13	13.29	-0.61	-160.07	20.88	-0.13	-158.32	19.01	0.13
-156.44	14.16	0.10	-156.91	14.94	0.95	-156.12	13.38	-0.18	-157.07	20.67	0.00	-155.34	18.54	-0.00
-153.44	13.83	-1.28	-153.91	14.75	-0.29	-153.12	13.88	-0.73	-154.07	21.30	-0.42	-152.34	20.01	0.42
-150.44	14.94	1.89	-150.91	15.13	2.15	-150.12	13.82	1.27	-151.07	19.87	0.21	-149.34	17.32	-0.21
-147.44	14.68	-0.35	-147.91	14.17	-0.79	-147.12	13.94	-0.58	-148.07	21.73	0.10	-146.34	19.41	-0.10
-144.44	13.90	0.14	-144.91	14.65	0.96	-144.12	13.67	0.41	-145.07	21.14	0.77	-143.32	17.47	-0.77
-141.44	13.51	-0.61	-141.91	14.43	0.38	-141.13	13.88	0.26	-142.07	21.30	0.57	-140.34	18.03	-0.57
-138.44	14.97	0.65	-138.91	13.76	-0.49	-138.12	14.15	0.34	-139.07	20.98	0.06	-137.34	18.74	-0.06
-135.44	13.73	-0.73	-135.91	14.08	-0.31	-135.12	14.30	0.35	-136.07	22.21	1.15	-134.34	17.79	-1.15
-132.44	14.29	0.43	-132.91	14.43	0.64	-132.12	14.00	0.65	-133.07	21.25	0.79	-131.34	17.55	-0.79
-129.44	14.75	0.44	-129.91	14.08	-0.16	-129.12	14.30	0.49	-130.07	22.00	1.08	-128.32	17.71	-1.08
-126.44	13.93	-0.31	-126.91	13.92	-0.25	-126.12	14.24	0.50	-127.07	20.56	-0.29	-125.34	19.01	0.29
-123.44	14.52	0.29	-123.91	14.02	-0.14	-123.12	13.32	-0.41	-124.07	21.52	0.68	-122.34	18.03	-0.68
-120.44	14.32	-0.65	-120.91	14.24	-0.66	-120.12	13.23	-1.23	-121.07	22.05	0.48	-119.34	18.97	-0.48
-117.44	14.75	0.30	-117.91	14.75	0.37	-117.12	14.15	0.20	-118.07	21.25	0.19	-116.34	18.74	-0.19
-114.44	14.09	0.17	-114.91	13.54	-0.31	-114.12	13.67	0.25	-115.07	20.51	-0.02	-113.32	18.42	0.02
-111.44	15.07	1.21	-111.91	14.56	0.77	-111.12	14.12	0.76	-112.07	20.35	-0.12	-110.34	18.46	0.12
-108.44	14.00	-1.43	-108.91	15.29	-0.07	-108.12	13.46	-1.46	-109.07	22.85	0.82	-107.34	19.09	-0.82
-105.44	13.25	-1.19	-105.91	15.10	0.73	-105.12	13.79	-0.15	-106.07	22.10	1.05	-104.34	17.87	-1.05
-102.44	15.53	2.24	-102.91	14.59	1.37	-102.12	14.03	1.25	-103.07	20.19	0.30	-101.34	17.47	-0.30
-99.44	14.55	0.08	-99.91	14.59	0.19	-99.12	13.67	-0.30	-100.07	21.25	0.17	-98.32	18.78	-0.17
-96.44	13.73	-0.55	-96.91	14.43	0.22	-96.13	12.87	-0.91	-97.07	20.72	-0.17	-95.34	18.93	0.17
-93.44	15.60	1.62	-93.91	14.52	0.61	-93.13	14.33	0.85	-94.07	20.98	0.39	-92.34	18.07	-0.39
-90.44	14.94	0.72	-90.91	14.68	0.53	-90.13	13.40	-0.32	-91.07	20.08	-0.75	-89.34	19.45	0.75
-87.44	13.54	-1.42	-87.91	13.98	-0.91	-87.12	13.94	-0.51	-88.07	22.10	0.54	-86.34	18.90	-0.54
-84.44	14.68	-0.39	-84.91	14.52	-0.48	-84.12	14.33	-0.23	-85.07	21.57	-0.10	-83.32	19.65	0.10
-81.44	14.09	-1.06	-81.91	14.17	-0.91	-81.13	13.49	-1.16	-82.07	21.78	0.02	-80.34	19.61	-0.02
-78.44	14.35	-0.49	-78.91	14.21	-0.56	-78.13	14.53	0.19	-79.07	21.04	-0.41	-77.34	19.73	0.41
-75.44	13.41	-1.52	-75.91	14.27	-0.59	-75.13	14.92	0.49	-76.07	21.30	-0.24	-74.34	19.65	0.24
-72.44	15.30	0.16	-72.91	15.35	0.28	-72.13	14.03	-0.61	-73.07	22.00	0.25	-71.34	19.37	-0.25
-69.44	15.53	1.46	-69.91	14.33	0.33	-69.12	13.82	0.25	-70.07	21.68	1.00	-68.32	17.55	-1.00
-66.44	14.16	-0.95	-66.91	15.38	0.34	-66.12	14.03	-0.57	-67.07	21.73	0.02	-65.34	19.57	-0.02
-63.44	14.32	0.06	-63.91	13.98	-0.21	-63.12	13.79	0.03	-64.07	20.83	-0.04	-62.34	18.78	0.04
-60.44	14.94	0.76	-60.91	15.29	1.18	-60.12	13.23	-0.45	-61.07	20.24	-0.55	-59.34	19.21	0.55
-57.44	14.48	-0.42	-57.91	14.27	-0.56	-57.13	13.79	-0.61	-58.07	21.84	0.33	-56.34	19.05	-0.33
-54.44	14.55	-0.50	-54.91	15.06	0.08	-54.13	15.52	0.98	-55.07	21.09	-0.56	-53.32	20.09	0.56
-51.44	14.29	-0.44	-51.91	14.59	-0.07	-51.12	12.90	-1.33	-52.07	21.73	0.39	-50.34	18.82	-0.39
-48.44	14.68	0.90	-48.91	14.68	0.97	-48.12	14.12	0.84	-49.07	20.03	-0.36	-47.34	18.62	0.36
-45.44	15.17	0.07	-45.91	13.79	-1.24	-45.12	15.34	0.74	-46.07	22.00	0.29	-44.34	19.29	-0.29
-42.44	14.32	-0.44	-42.91	14.87	0.18	-42.12	14.77	0.52	-43.07	21.94	0.58	-41.34	18.66	-0.58
-39.44	14.42	-0.02	-39.91	13.60	-0.77	-39.13	13.46	-0.47	-40.07	20.83	-0.21	-38.32	19.13	0.21
-36.44	14.39	0.03	-36.91	15.70	1.41	-36.12	13.49	-0.36	-37.07	21.73	0.77	-35.34	18.07	-0.77
-33.44	14.55	-0.72	-33.91	14.24	-0.96	-33.12	14.83	0.07	-34.07	21.09	-0.78	-32.34	20.53	0.78
-30.44	14.35	-1.53	-30.91	14.33	-1.48	-30.12	13.76	-1.62	-31.07	22.48	-0.01	-29.34	20.37	0.01
-27.44	14.68	0.42	-27.91	14.62	0.43	-27.12	14.65	0.89	-28.07	20.83	-0.04	-26.34	18.78	0.04
-24.44	14.29	-0.93	-24.91	14.75	-0.40	-24.12	13.40	-1.32	-25.07	20.72	-1.11	-23.32	20.81	1.11
-21.44	14.45	-0.20	-21.91	15.45	0.87	-21.12	14.53	0.38	-22.07	21.46	0.20	-20.34	18.93	-0.20
-18.44	14.71	0.07	-18.91	14.75	0.18	-18.12	13.82	-0.32	-19.07	21.04	-0.21	-17.34	19.33	0.21
-15.44	15.14	0.83	-15.91	14.71	0.47	-15.13	14.09	0.28	-16.07	21.84	0.92	-14.35	17.87	-0.92
-12.44	14.88	0.44	-12.91	14.30	-0.07	-12.13	13.40	-0.53	-13.07	21.30	0.26	-11.35	18.66	-0.26
-9.44	14.58	0.27	-9.91	14.02	-0.22	-9.13	14.51	0.71	-10.07	20.45	-0.46	-8.32	19.25	0.46
-6.44	15.20	0.84	-6.91	14.94	0.65	-6.13	14.06	0.21	-7.07	21.14	0.18	-5.35	18.66	-0.18
4.63	41.52	22.41	4.16	26.63	7.59	4.94	20.31	1.70	4.00	24.47	-1.25	5.73	24.84	1.25
7.64	62.64	43.76	7.15	43.32	24.51	7.95	23.75	5.38	6.99	26.75	1.27	8.74	22.09	-1.27
10.62	48.92	30.99	10.15	41.36	23.50	10.93	28.22	10.79	9.99	25.06	0.52	11.72	21.89	-0.52
13.62	39.30	21.39	13.15	35.31	17.47	13.93	32.80	15.40	12.99	24.09	-0.42	14.72	22.81	0.42
16.62	36.19	17.55	16.15	35.48	16.91	16.93	35.95	17.81	15.99	25.23	-0.02	17.72	23.14	0.02
19.62	35.51	17.04	19.15	37.74	19.34	19.93	35.91	17.95	18.99	24.68	-0.39	20.71	23.34	0.39
22.64	34.68	16.05	22.15	38.88	20.32	22.95	36.05	17.93	21.99	24.31	-0.92	23.73	24.03	0.92
25.62	34.42	16.77	25.15	40.03	22.45	25.93	34.79	17.65	24.99	24.85	0.60	26.72	21.53	-0.60
28.62	33.03	15.32	28.15	40.21	22.57	28.93	34.17	16.96	27.99	24.58	0.26	29.72	21.93	-0.26
31.62	32.03	14.22	31.15	39.38	21.64	31.93	33.12	15.81	30.99	25.06	0.64	32.72	21.65	-0.64
34.62	32.74	14.45	34.15	38.74	20.52	34.93	32.21	14.43	33.99	23.87	-1.02	35.71	23.79	1.02
37.64	31.00	13.18	37.15	37.32	19.57	37.95	31.18	13.86	36.99	24.52	0.09	38.73	22.21	-0.09
40.62	31.89	13.82	40.15	36.15	18.15	40.93	31.79	14.22	39.99	25.82	1.14	41.71	21.41	-1.14
43.62	30.79	13.15	43.15	36.43	18.86	43.93	29.05	11.92	42.99	24.31	0.07	44.71	22.05	-0.07
46.62	30.33	13.03	46.15	34.32	17.09	46.93	30.63	13.83	45.99	24.36	0.45	47.71	21.33	-0.45
49.62	30.61	12.85	49.15	33.52	15.83	49.93	29.89	12.63	48.99	25.12	0.75	50.72	21.49	-0.75
52.64	29.56	12.37	52.15	32.37	15.25	52.95	28.61	11.92	51.99	23.82	0.02	53.73	21.65	-0.02
55.62	28.99	12.31	55.15	32.17	15.56	55.93	28.29	12.11	54.99	23.28	-0.01	56.71	21.17	0.01
58.62	28.36	11.37	58.15	32.03	15.11	58.93	27.21	10.72	57.99	23.66	0.06	59.71	21.41	-0.06
61.62	29.10	10.47	61.15	31.55	12.99	61.93	29.37	11.25	60.99	25.93	0.70	62.71	22.41	-0.70
64.62	27.04	9.21	64.15	30.99	13.23	64.93	28.73	11.40	63.99	24.90	0.46	65.72	21.85	-0.46
67.64	29.91	13.04	67.15	30.44	13.64	67.95	27.40	11.03	66.99	23.98	0.50	68.73	20.85	-0.50
70.62	28.64	11.33	70.15	30.24	13.00	70.93	26.54	9.74	69.99	24.85	0.94	71.72	20.85	-0.94
73.62	27.63	10.18	73.15	31.06	13.68	73.93	28.03	11.08	72.99	23.82	-0.24	74.72	22.17	0.24
76.62	27.81	10.88	76.15	28.60	11.74	76.93	26.35	9.93	75.99	24.25	0.72	77.72	20.69	-0.72
79.62	28.64	11.21	79.15	30.96	13.60	79.93	27.55	10.62	78.99	23.66	-0.38	80.72	22.29	0.38
82.64	25.55	9.24	82.15	28.94	12.70	82.95	26.51	10.70	81.99	23.50	0.58	83.73	20.21	-0.58
85.62	27.15	10.18	85.15	28.84	11.94	85.93	26.60	10.13	84.99	23.50	-0.08	86.72	21.53	0.08
88.62	27.32	9.43	88.15	29.28	11.46	88.93	25.47	8.08	87.99	24.74	0.24	89.72	22.13	-0.24
91.62	27.53	10.18	91.15	28.70	11.42	91.93	24.71	7.87	90.99	24.41	0.46	92.71	21.37	-0.46
94.62	27.18	9.03	94.15	29.42	11.34	94.93	26.54	8.90	93.99	24.85	0.10	95.72	22.53	-0.10
97.64	26.94	9.38	97.15	28.77	11.28	97.95	25.66	8.60	96.99	24.36	0.19	98.73	21.85	-0.19
100.62	26.83	10.04	100.15	29.38	12.66	100.93	26.98	10.69	99.99	23.50	0.10	101.72	21.17	-0.10
103.62	26.00	8.34	103.15	28.02	10.43	103.93	26.07	8.91	102.99	23.39	-0.88	104.72	23.02	0.88
106.62	27.28	10.49	106.15	27.92	11.20	106.93	24.75	8.46	105.99	22.58	-0.82	107.71	22.09	0.82
109.62	26.42	9.76	109.15	28.09	11.50	109.93	25.15	9.00	108.99	22.91	-0.35	110.71	21.49	0.35
112.64	26.49	7.86	112.15	29.25	10.69	112.95	25.69	7.56	111.99	24.85	-0.39	113.73	23.50	0.39
115.62	27.18	9.57	115.15	28.26	10.72	115.93	24.93	7.82	114.99	23.98	-0.24	116.72	22.33	0.24
118.62	26.38	8.12	118.15	27.41	9.22	118.93	25.00	7.24	117.99	25.44	0.57	119.72	22.17	-0.57
121.62	25.93	9.51	121.15	26.50	10.15	121.93	25.50	9.58	120.99	23.44	0.41	122.71	20.49	-0.41
124.62	26.56	8.30	124.15	28.09	9.90	124.93	26.03	8.28	123.99	24.58	-0.28	125.72	23.02	0.28
127.64	26.11	8.32	127.15	26.97	9.25	127.95	24.87	7.59	126.99	24.41	0.02	128.73	22.25	-0.02
130.62	25.66	6.89	130.15	27.21	8.51	130.93	24.28	6.02	129.99	24.79	-0.58	131.72	23.83	0.58
133.62	25.62	6.50	133.15	27.17	8.12	133.93	25.19	6.57	132.99	25.50	-0.23	134.72	23.83	0.23
136.62	26.97	9.35	136.15	26.36	8.81	136.93	25.03	7.91	135.99	24.20	-0.03	137.72	22.13	0.03
139.62	26.45	8.54	139.15	27.41	9.57	139.93	24.84	7.44	138.99	25.17	0.66	140.72	21.73	-0.66
142.64	26.73	9.92	142.15	27.82	11.08	142.95	24.12	7.81	141.99	23.66	0.24	143.73	21.05	-0.24
145.62	25.45	6.36	145.15	26.47	7.45	145.93	24.78	6.19	144.99	25.61	-0.09	146.71	23.66	0.09
148.62	25.83	8.25	148.15	27.48	9.97	148.93	23.65	6.57	147.99	24.68	0.49	149.71	21.57	-0.49
151.62	26.00	7.37	151.15	26.87	8.31	151.93	24.78	6.65	150.99	25.50	0.26	152.72	22.85	-0.26
154.62	25.62	7.10	154.15	26.67	8.22	154.93	24.43	6.41	153.99	25.28	0.15	155.72	22.85	-0.15
157.64	25.55	7.53	157.15	27.38	9.43	157.95	23.40	5.88	156.99	24.52	-0.11	158.73	22.61	0.11
160.62	24.90	6.07	160.15	26.09	7.33	160.93	23.99	5.66	159.99	25.77	0.33	161.71	22.98	-0.33
163.62	25.45	7.05	163.15	26.80	8.47	163.93	23.53	5.63	162.99	24.63	-0.38	164.72	23.26	0.38
166.62	26.59	8.48	166.15	25.83	7.79	166.93	24.24	6.63	165.99	25.66	0.94	167.71	21.65	-0.94
169.62	25.49	6.91	169.15	27.99	9.48	169.93	24.78	6.71	168.99	25.06	-0.12	170.71	23.18	0.12
172.64	26.59	9.73	172.15	26.03	9.24	172.95	23.78	7.42	171.99	22.80	-0.67	173.73	22.01	0.67
175.62	24.49	5.34	175.15	25.73	6.65	175.93	24.87	6.22	174.99	25.93	0.17	176.72	23.46	-0.17
178.62	25.80	7.64	178.15	26.87	8.78	178.93	24.46	6.81	177.99	24.79	0.03	179.72	22.61	-0.03
181.62	26.49	9.02	181.15	26.47	9.07	181.93	23.59	6.62	180.99	23.50	-0.58	182.72	22.53	0.58
184.62	25.45	7.66	184.15	25.39	7.67	184.93	25.22	7.94	183.99	24.25	-0.14	185.72	22.41	0.14
187.64	26.14	8.05	187.15	26.90	8.88	187.95	24.34	6.75	186.99	24.09	-0.61	188.73	23.18	0.61
190.62	24.49	6.90	190.15	26.80	9.28	190.93	22.75	5.67	189.99	23.77	-0.42	191.71	22.49	0.42
193.62	25.59	7.65	193.15	25.42	7.55	193.93	24.65	7.22	192.99	23.82	-0.72	194.72	23.14	0.72
196.62	25.35	6.29	196.15	26.30	7.31	196.93	24.09	5.53	195.99	25.99	0.32	197.72	23.22	-0.32
199.62	25.80	8.66	199.15	25.49	8.42	199.93	23.43	6.79	198.99	23.28	-0.47	200.71	22.09	0.47
202.64	25.18	7.48	202.15	25.66	8.03	202.95	22.59	5.39	201.99	24.68	0.37	203.73	21.81	-0.37
205.62	24.25	4.72	205.15	25.36	5.90	205.93	23.99	4.97	204.99	26.48	0.35	206.71	23.66	-0.35
208.62	26.87	7.87	208.15	25.52	6.59	208.93	23.46	4.96	207.99	25.55	-0.06	209.71	23.54	0.06
211.62	24.97	6.03	211.15	25.79	6.92	211.93	23.81	5.37	210.99	24.41	-1.14	212.71	24.56	1.14
214.62	25.55	6.93	214.15	26.87	8.32	214.93	23.71	5.60	213.99	26.31	1.09	215.71	22.01	-1.09
217.64	25.07	6.41	217.15	24.32	5.73	217.95	24.18	6.02	216.99	26.20	0.93	218.73	22.21	-0.93
220.62	25.62	7.88	220.15	25.26	7.59	220.93	24.59	7.35	219.99	23.55	-0.80	221.71	23.02	0.80
223.62	25.86	7.59	223.15	25.59	7.39	223.93	23.93	6.16	222.99	25.06	0.18	224.72	22.57	-0.18
226.62	24.80	6.74	226.15	26.50	8.51	226.93	23.25	5.69	225.99	24.68	0.01	227.71	22.53	-0.01
229.62	25.11	5.55	229.15	26.16	6.67	229.93	25.28	6.23	228.99	25.28	-0.88	230.71	24.92	0.88
232.64	26.42	7.70	232.15	25.99	7.34	232.95	24.53	6.31	231.99	25.23	-0.10	233.73	23.30	0.10
235.62	24.49	6.16	235.15	24.29	6.03	235.93	24.71	6.89	234.99	25.93	1.00	236.71	21.81	-1.00
238.62	26.35	7.78	238.15	25.62	7.12	238.93	23.93	5.87	237.99	25.12	-0.05	239.72	23.10	0.05
241.62	25.66	7.59	241.15	27.11	9.11	241.93	23.56	6.00	240.99	24.20	-0.47	242.72	23.02	0.47
244.62	25.73	7.45	244.15	25.69	7.48	244.93	23.87	6.10	243.99	24.58	-0.30	245.72	23.06	0.30
247.64	25.83	7.20	247.15	25.73	7.17	247.95	24.09	5.96	246.99	25.01	-0.23	248.73	23.34	0.23
250.62	26.97	7.81	250.15	25.86	6.77	250.93	23.99	5.33	249.99	25.50	-0.27	251.72	23.91	0.27
253.62	25.73	6.67	253.15	25.62	6.63	253.93	24.12	5.56	252.99	25.71	0.04	254.72	23.50	-0.04
256.62	26.59	9.24	256.15	25.83	8.55	256.93	24.62	7.77	255.99	23.82	-0.14	257.71	21.97	0.14
259.62	24.76	7.31	259.15	26.03	8.65	259.93	25.22	8.28	258.99	23.77	-0.28	260.72	22.21	0.28
262.64	26.63	8.49	262.15	25.46	7.39	262.95	23.81	6.18	261.99	24.79	0.05	263.73	22.57	-0.05
265.62	24.04	5.34	265.15	26.03	7.40	265.93	24.43	6.23	264.99	25.55	0.24	266.72	22.94	-0.24
268.62	25.04	4.79	268.15	26.36	6.18	268.93	24.50	4.76	267.99	26.86	0.01	269.72	24.72	-0.01
271.62	26.52	8.27	271.15	25.52	7.34	271.93	24.78	7.03	270.99	24.25	-0.61	272.72	23.34	0.61
274.62	26.35	6.48	274.15	26.50	6.70	274.93	24.40	5.04	273.99	26.26	-0.21	275.72	24.56	0.21
277.64	25.45	5.83	277.15	26.60	7.05	277.95	23.75	4.63	276.99	26.26	0.03	278.73	24.07	-0.03
280.62	26.42	7.29	280.15	25.73	6.67	280.93	23.84	5.22	279.99	26.04	0.31	281.72	23.30	-0.31
283.62	26.31	9.01	283.15	27.24	10.01	283.93	23.93	7.14	282.99	23.23	-0.67	284.71	22.45	0.67
286.62	25.55	6.08	286.15	25.56	6.16	286.93	23.34	4.37	285.99	25.39	-0.69	287.72	24.64	0.69
289.62	26.07	5.86	289.15	26.13	5.99	289.93	24.09	4.39	288.99	27.63	0.82	290.71	23.87	-0.82
292.64	25.59	7.49	292.15	26.87	8.84	292.95	25.47	7.87	291.99	25.44	0.73	293.73	21.85	-0.73
295.62	25.66	6.53	295.15	26.73	7.67	295.93	24.59	5.97	294.99	25.88	0.15	296.71	23.46	-0.15
298.62	25.66	7.42	298.15	26.47	8.30	298.93	24.93	7.20	297.99	24.14	-0.70	299.71	23.42	0.70
301.62	26.56	6.93	301.15	26.63	7.07	301.93	24.12	4.99	300.99	24.90	-1.34	302.71	25.45	1.34
304.62	26.76	7.27	304.15	25.86	6.44	304.93	25.22	6.24	303.99	26.64	0.55	305.71	23.42	-0.55
307.64	25.90	6.21	307.15	26.26	6.64	307.95	23.62	4.44	306.99	27.52	1.23	308.73	22.94	-1.23
310.62	26.56	7.45	310.15	25.12	6.08	310.93	24.34	5.73	309.99	25.77	0.05	311.71	23.54	-0.05
313.62	26.11	5.76	313.15	26.20	5.92	313.93	25.15	5.31	312.99	26.53	-0.42	314.71	25.25	0.42
316.62	27.08	7.32	316.15	26.16	6.47	316.93	25.03	5.78	315.99	26.04	-0.32	317.71	24.56	0.32
319.62	26.94	6.82	319.15	25.62	5.57	319.93	23.40	3.79	318.99	25.82	-0.90	320.71	25.50	0.90
322.63	26.69	7.64	322.15	26.67	7.69	322.95	25.28	6.74	321.99	25.39	-0.26	323.73	23.79	0.26
325.62	26.94	7.40	325.15	26.13	6.66	325.93	24.03	4.99	324.99	25.33	-0.82	326.72	24.84	0.82
328.62	25.07	5.53	328.15	26.20	6.73	328.93	24.97	5.94	327.99	26.42	0.28	329.72	23.74	-0.28
331.62	26.97	6.72	331.15	25.89	5.71	331.93	25.47	5.73	330.99	27.02	0.17	332.72	24.56	-0.17
334.62	26.90	7.53	334.15	26.13	6.83	334.93	25.06	6.19	333.99	25.88	-0.10	335.71	23.95	0.10
337.64	26.63	8.24	337.15	26.36	8.04	337.95	25.37	7.49	336.99	25.61	0.62	338.73	22.25	-0.62
340.62	26.21	6.32	340.15	26.20	6.38	340.93	24.24	4.86	339.99	26.75	0.26	341.72	24.11	-0.26
343.62	25.76	8.20	343.15	26.53	9.04	343.93	24.43	7.38	342.99	23.87	-0.29	344.72	22.33	0.29
346.62	26.90	7.09	346.15	27.11	7.37	346.93	25.56	6.25	345.99	25.66	-0.76	347.72	25.05	0.76
349.62	26.80	6.87	349.15	26.20	6.34	349.93	24.06	4.64	348.99	26.26	-0.27	350.72	24.68	0.27
352.64	26.14	7.56	352.15	26.26	7.75	352.95	24.65	6.58	351.99	24.58	-0.60	353.73	23.66	0.60
355.62	25.11	5.66	355.15	26.43	7.05	355.93	25.56	6.62	354.99	26.48	0.43	356.72	23.50	-0.43
358.62	26.49	6.88	358.15	28.22	8.68	358.93	24.28	5.17	357.99	25.06	-1.16	359.72	25.25	1.16
361.62	27.04	7.03	361.15	27.11	7.17	361.93	24.75	5.24	360.99	26.15	-0.47	362.72	24.96	0.47
364.62	26.56	8.35	364.15	27.14	9.00	364.93	25.88	8.17	363.99	24.25	-0.57	365.71	23.26	0.57
367.64	26.87	7.10	367.15	28.05	8.35	367.95	25.12	5.85	366.99	27.13	0.75	368.73	23.50	-0.75
370.62	25.80	7.05	370.15	26.63	7.95	370.93	25.78	7.53	369.99	24.85	-0.51	371.72	23.74	0.51
373.62	27.35	7.74	373.15	27.04	7.50	373.93	24.71	5.60	372.99	26.04	-0.18	374.72	24.27	0.18
376.62	27.32	8.79	376.15	26.84	8.38	376.93	23.93	5.90	375.99	24.36	-0.78	377.72	23.79	0.78
379.62	25.55	6.89	379.15	28.02	9.43	379.93	24.78	6.62	378.99	24.95	-0.32	380.72	23.46	0.32
382.64	25.66	5.91	382.15	27.14	7.46	382.95	25.31	6.06	381.99	25.71	-0.65	383.73	24.88	0.65
385.62	26.76	7.49	385.15	28.05	8.85	385.93	25.88	7.11	384.99	26.09	0.21	386.71	23.54	-0.21
388.62	26.59	5.50	388.15	26.30	5.28	388.93	24.24	3.66	387.99	28.17	0.48	389.71	25.09	-0.48
391.62	27.18	7.51	391.15	26.20	6.60	391.93	24.65	5.49	390.99	25.82	-0.45	392.72	24.60	0.45
394.62	27.08	6.69	394.15	27.55	7.23	394.93	24.50	4.62	393.99	26.04	-0.95	395.71	25.82	0.95
397.63	26.66	6.60	397.15	26.09	6.10	397.95	25.75	6.19	396.99	26.53	-0.14	398.73	24.68	0.14
400.62	27.70	7.92	400.15	26.77	7.06	400.93	24.03	4.75	399.99	25.28	-1.11	401.71	25.37	1.11
403.62	27.28	7.28	403.15	26.87	6.94	403.93	25.37	5.88	402.99	25.71	-0.89	404.71	25.37	0.89
406.62	25.97	5.31	406.15	26.36	5.77	406.93	26.67	6.52	405.99	27.52	0.26	407.71	24.88	-0.26
409.62	27.56	6.95	409.15	26.77	6.23	409.93	26.54	6.44	408.99	27.13	-0.08	410.71	25.17	0.08
412.64	26.87	5.84	412.15	26.73	5.77	412.95	25.00	4.48	411.99	28.62	0.99	413.73	24.52	-0.99
415.62	27.28	6.73	415.15	27.41	6.93	415.93	25.75	5.71	414.99	27.30	0.15	416.72	24.88	-0.15
418.62	27.67	8.27	418.15	27.21	7.88	418.93	24.21	5.32	417.99	25.44	-0.56	419.72	24.44	0.56
421.62	27.95	8.54	421.15	27.41	8.07	421.93	25.66	6.76	420.99	25.55	-0.46	422.71	24.35	0.46
424.62	27.42	7.15	424.15	28.39	8.19	424.93	26.13	6.36	423.99	26.09	-0.79	425.72	25.54	0.79
427.64	28.47	7.73	427.15	26.87	6.20	427.95	26.32	6.09	426.99	27.84	0.50	428.73	24.72	-0.50
430.62	26.80	6.41	430.15	26.73	6.41	430.93	24.97	5.09	429.99	25.50	-1.49	431.72	26.36	1.49
433.62	27.18	6.63	433.15	27.85	7.37	433.93	26.26	6.21	432.99	26.53	-0.63	434.72	25.66	0.63
436.62	28.16	9.39	436.15	26.73	8.03	436.93	26.60	8.34	435.99	25.12	-0.25	437.72	23.50	0.25
439.62	27.60	7.08	439.15	26.26	5.81	439.93	25.78	5.76	438.99	27.08	-0.05	440.72	25.05	0.05
442.64	27.53	6.27	442.15	27.58	6.39	442.95	25.78	5.02	441.99	27.46	-0.41	443.73	26.15	0.41
445.62	28.36	8.50	445.15	26.87	7.08	445.93	25.03	5.68	444.99	25.39	-1.07	446.72	25.41	1.07
448.62	27.98	7.82	448.15	27.92	7.83	448.93	25.37	5.72	447.99	25.99	-0.77	449.72	25.41	0.77
451.62	28.47	7.33	451.15	27.99	6.92	451.93	25.85	5.21	450.99	27.63	-0.12	452.72	25.74	0.12
454.62	28.75	7.10	454.15	27.72	6.14	454.93	27.40	6.25	453.99	28.89	0.63	455.72	25.50	-0.63
457.64	27.77	8.69	457.15	28.09	9.08	457.95	25.25	6.68	456.99	25.33	-0.35	458.73	23.91	0.35
460.62	27.35	7.08	460.15	27.55	7.35	460.93	26.03	6.27	459.99	26.04	-0.83	461.72	25.58	0.83
463.62	27.18	7.68	463.15	26.77	7.34	463.93	26.45	7.46	462.99	26.42	0.32	464.72	23.66	-0.32
466.62	29.27	7.99	466.15	27.14	5.93	466.93	26.95	6.17	465.99	27.13	-0.76	467.72	26.52	0.76
469.62	27.98	7.37	469.15	27.17	6.63	469.93	25.47	5.36	468.99	27.30	0.08	470.71	25.01	-0.08
472.64	28.47	8.03	472.15	28.53	8.16	472.95	26.41	6.47	471.99	26.64	-0.41	473.73	25.33	0.41
475.62	28.57	8.03	475.15	26.60	6.13	475.93	26.35	6.31	474.99	26.59	-0.56	476.72	25.58	0.56
478.62	28.68	8.37	478.15	27.28	7.04	478.93	27.05	7.25	477.99	26.86	-0.05	479.72	24.84	0.05
481.62	28.09	7.46	481.15	26.97	6.41	481.93	25.34	5.21	480.99	26.20	-1.04	482.72	26.15	1.04
484.62	27.84	7.57	484.15	28.19	7.99	484.93	26.67	6.90	483.99	26.75	-0.13	485.71	24.88	0.13
487.63	25.35	5.20	487.15	28.39	8.31	487.95	25.31	5.66	486.99	26.59	-0.17	488.73	24.80	0.17
490.62	28.64	8.26	490.15	29.07	8.76	490.93	27.11	7.24	489.99	27.08	0.10	491.71	24.76	-0.10
493.62	26.35	5.33	493.15	27.72	6.77	493.93	26.48	5.97	492.99	26.97	-0.65	494.71	26.15	0.65
496.62	27.46	6.00	496.15	28.29	6.90	496.93	26.76	5.80	495.99	28.23	0.16	497.71	25.78	-0.16
499.62	28.75	7.30	499.15	28.29	6.91	499.93	27.68	6.74	498.99	27.13	-0.92	500.72	26.85	0.92
502.64	28.82	7.83	502.15	27.14	6.22	502.95	25.94	5.45	501.99	27.57	-0.03	503.73	25.50	0.03
505.62	28.29	7.17	505.15	27.31	6.26	505.93	26.86	6.25	504.99	27.13	-0.59	506.71	26.19	0.59
508.62	28.05	7.74	508.15	26.57	6.33	508.93	27.40	7.60	507.99	27.02	0.11	509.71	24.68	-0.11
511.62	28.89	8.70	511.15	28.43	8.31	511.93	25.66	5.98	510.99	25.23	-1.56	512.71	26.23	1.56
514.62	28.26	6.38	514.15	28.80	6.99	514.93	26.45	5.07	513.99	28.45	-0.04	515.72	26.40	0.04
517.64	27.77	6.14	517.15	29.07	7.51	517.95	26.45	5.32	516.99	28.28	0.04	518.73	26.07	-0.04
520.62	26.83	6.33	520.15	27.75	7.32	520.93	26.03	6.04	519.99	26.09	-1.01	521.72	25.99	1.01
523.62	28.19	7.76	523.15	28.50	8.14	523.93	26.19	6.26	522.99	27.19	0.15	524.72	24.76	-0.15
526.62	27.88	7.45	526.15	29.21	8.85	526.93	26.51	6.59	525.99	27.63	0.60	527.72	24.31	-0.60
529.62	28.78	7.71	529.15	28.87	7.87	529.93	26.45	5.89	528.99	27.68	0.01	530.72	25.54	-0.01
532.64	28.47	7.51	532.15	28.53	7.64	532.95	27.01	6.55	531.99	26.20	-1.37	533.73	26.81	1.37
535.62	28.54	6.61	535.15	28.33	6.47	535.93	26.73	5.31	534.99	28.62	0.09	536.72	26.32	-0.09
538.62	29.13	7.61	538.15	29.31	7.86	538.93	26.16	5.14	537.99	27.57	-0.56	539.71	26.56	0.56
541.62	29.06	7.39	541.15	30.10	8.50	541.93	26.19	5.03	540.99	27.90	-0.37	542.72	26.52	0.37
544.62	28.16	7.89	544.15	28.63	8.43	544.93	25.66	5.89	543.99	25.77	-1.11	545.72	25.86	1.11
547.64	28.68	8.06	547.15	27.82	7.27	547.95	27.08	6.97	546.99	26.37	-0.85	548.73	25.95	0.85
550.62	27.88	6.96	550.15	27.58	6.73	550.93	27.30	6.88	549.99	27.19	-0.34	551.72	25.74	0.34
553.62	28.29	6.75	553.15	28.46	6.99	553.93	26.10	5.07	552.99	27.84	-0.30	554.72	26.32	0.30
556.62	28.75	6.54	556.15	28.19	6.05	556.93	28.06	6.35	555.99	28.50	-0.32	557.72	27.01	0.32
559.62	27.60	5.83	559.15	29.25	7.55	559.93	27.46	6.19	558.99	28.23	-0.15	560.72	26.40	0.15
562.64	29.49	8.17	562.15	29.48	8.23	562.95	26.89	6.08	561.99	28.06	0.14	563.73	25.66	-0.14
565.62	29.27	8.31	565.15	28.19	7.30	565.93	27.49	7.03	564.99	26.69	-0.88	566.72	26.32	0.88
568.62	28.57	7.89	568.15	29.07	8.46	568.93	26.86	6.69	567.99	26.53	-0.75	569.72	25.91	0.75
571.62	28.33	7.12	571.15	29.62	8.48	571.93	26.60	5.89	570.99	27.73	-0.09	572.71	25.78	0.09
574.62	27.25	4.94	574.15	28.87	6.63	574.93	26.57	4.76	573.99	29.11	0.19	575.71	26.60	-0.19
577.64	28.09	7.39	577.15	28.19	7.56	577.95	26.26	6.06	576.99	27.08	-0.23	578.73	25.41	0.23
580.62	29.24	7.41	580.15	28.60	6.84	580.93	26.60	5.28	579.99	27.02	-1.41	581.71	27.72	1.41
583.62	29.70	7.40	583.15	28.97	6.74	583.93	27.65	5.85	582.99	29.17	0.26	584.71	26.52	-0.26
586.62	28.12	7.56	586.15	29.35	8.86	586.93	26.76	6.70	585.99	27.73	0.56	587.72	24.48	-0.56
589.62	28.33	5.32	589.15	29.21	6.27	589.93	26.79	4.28	588.99	29.06	-0.56	590.71	28.05	0.56
592.63	30.12	8.31	592.14	29.79	8.05	592.95	26.54	5.23	591.99	27.57	-0.85	593.73	27.14	0.85
595.61	28.85	7.68	595.15	30.10	9.00	595.93	28.83	8.16	594.99	27.24	-0.54	596.71	26.19	0.54
598.61	29.63	8.08	598.14	29.93	8.45	598.93	27.30	6.25	597.99	27.46	-0.70	599.71	26.73	0.70
601.61	28.23	6.85	601.14	28.73	7.42	601.93	27.05	6.18	600.99	27.57	-0.41	602.71	26.27	0.41
622.62	31.36	2.36	622.15	35.20	6.27	622.94	29.34	0.85	622.00	35.96	0.36	623.72	33.12	-0.36
625.60	24.56	-1.56	625.13	26.57	0.52	625.91	22.69	-2.93	624.97	32.28	-0.45	626.70	31.05	0.45
628.60	22.37	-2.84	628.13	23.39	-1.75	628.91	21.08	-3.62	627.97	32.12	0.31	629.70	29.38	-0.31
631.60	21.90	-2.45	631.13	21.67	-2.61	631.92	19.12	-4.73	630.97	32.28	1.32	632.70	27.51	-1.32
634.60	21.12	-2.95	634.13	21.93	-2.07	634.92	20.68	-2.89	633.97	31.39	0.71	635.70	27.84	-0.71
637.60	19.84	-2.88	637.13	19.84	-2.81	637.92	20.28	-1.94	636.97	30.05	0.72	638.71	26.48	-0.72
640.60	20.85	-2.45	640.13	20.69	-2.54	640.91	20.04	-2.75	639.97	29.55	-0.35	641.70	28.13	0.35
643.60	21.22	-0.69	643.13	22.46	0.62	643.91	19.73	-1.68	642.97	29.00	0.48	644.70	25.91	-0.48
646.60	21.90	0.46	646.13	20.98	-0.39	646.91	20.96	0.02	645.97	27.90	-0.15	647.70	26.07	0.15
649.60	21.70	-1.47	649.13	21.28	-1.82	649.91	20.80	-1.87	648.97	29.22	-0.56	650.70	28.21	0.56
652.60	22.54	-0.15	652.13	22.07	-0.55	652.92	20.34	-1.84	651.97	29.61	0.32	653.71	26.85	-0.32
655.60	22.54	-0.07	655.13	21.54	-1.00	655.92	21.39	-0.71	654.97	28.67	-0.54	656.70	27.63	0.54
658.60	22.54	1.17	658.13	22.76	1.46	658.92	20.31	-0.55	657.97	28.28	0.31	659.71	25.54	-0.31
661.60	22.71	-0.06	661.13	21.67	-1.03	661.92	20.86	-1.40	660.97	28.78	-0.59	662.70	27.84	0.59
664.60	22.44	0.38	664.13	22.43	0.44	664.92	20.96	-0.60	663.97	28.89	0.22	665.70	26.32	-0.22
667.60	23.26	0.66	667.13	22.59	0.06	667.91	20.04	-2.06	666.97	29.11	-0.10	668.71	27.18	0.10
670.60	22.14	-1.43	670.13	23.59	0.09	670.92	21.36	-1.71	669.97	30.89	0.71	671.71	27.34	-0.71
673.60	23.39	2.13	673.13	22.99	1.80	673.92	20.80	0.04	672.97	28.56	0.69	674.71	25.05	-0.69
676.60	21.56	-1.41	676.13	22.73	-0.17	676.92	20.43	-2.03	675.97	30.33	0.76	677.71	26.69	-0.76
679.60	23.50	0.50	679.13	23.09	0.16	679.92	21.45	-1.05	678.97	29.33	-0.28	680.71	27.76	0.28
682.60	23.05	1.80	682.13	22.79	1.61	682.91	20.96	0.22	681.97	27.84	-0.01	683.71	25.74	0.01
685.60	23.53	0.88	685.13	23.59	1.01	685.92	22.16	0.01	684.97	29.00	-0.26	686.71	27.39	0.26
688.60	22.92	0.03	688.13	23.62	0.80	688.92	21.85	-0.53	687.97	29.89	0.40	689.71	26.97	-0.40
691.60	23.50	0.41	691.13	24.05	1.03	691.92	21.02	-1.56	690.97	29.50	-0.19	692.71	27.76	0.19
694.60	24.21	1.93	694.13	23.75	1.54	694.92	22.28	0.51	693.97	28.34	-0.54	695.71	27.30	0.54
697.60	24.66	2.38	697.13	24.12	1.91	697.92	22.41	0.63	696.97	29.17	0.28	698.72	26.48	-0.28
700.60	23.87	1.32	700.13	25.66	3.18	700.91	22.50	0.46	699.97	29.33	0.18	701.71	26.85	-0.18
703.60	24.80	2.86	703.13	24.62	2.75	703.91	23.28	1.84	702.97	28.78	0.23	704.70	26.19	-0.23
706.60	24.63	3.05	706.13	24.99	3.48	706.91	22.32	1.24	705.97	28.06	-0.13	707.70	26.19	0.13
709.60	24.39	1.10	709.13	24.59	1.37	709.92	23.62	0.83	708.97	29.50	-0.40	710.70	28.17	0.40
712.60	25.62	2.37	712.13	26.40	3.22	712.92	23.90	1.16	711.97	30.44	0.59	713.71	27.14	-0.59
715.60	25.18	2.00	715.13	25.89	2.78	715.92	23.71	1.03	714.97	30.39	0.60	716.70	27.06	-0.60
718.60	25.24	2.11	718.13	24.62	1.56	718.92	24.34	1.72	717.97	30.33	0.60	719.70	27.01	-0.60
721.60	24.56	1.99	721.13	26.77	4.27	721.92	23.15	1.08	720.97	30.00	0.82	722.70	26.23	-0.82
724.60	24.66	2.03	724.13	25.02	2.46	724.91	24.03	1.90	723.97	30.16	0.92	725.70	26.19	-0.92
727.60	25.73	3.49	727.13	25.62	3.45	727.91	24.18	2.45	726.97	29.00	0.16	728.71	26.56	-0.16
730.60	25.80	3.70	730.13	24.72	2.69	730.91	25.15	3.56	729.97	29.78	1.08	731.70	25.50	-1.08
733.60	25.73	2.38	733.13	25.93	2.65	733.92	24.03	1.19	732.97	30.44	0.49	734.70	27.34	-0.49
736.60	26.07	2.20	736.13	25.73	1.93	736.91	24.37	1.01	735.97	29.78	-0.69	737.70	29.04	0.69
739.60	25.42	2.37	739.13	25.96	2.98	739.91	24.81	2.27	738.97	30.33	0.68	740.70	26.85	-0.68
742.60	25.80	2.27	742.13	25.73	2.27	742.91	23.62	0.60	741.97	29.89	-0.24	743.71	28.25	0.24
745.60	26.45	2.45	745.13	25.46	1.53	745.92	24.18	0.68	744.97	31.17	0.56	746.70	27.92	-0.56
748.60	26.38	4.42	748.13	27.38	5.49	748.91	25.56	4.11	747.97	28.23	-0.33	749.69	26.77	0.33
751.60	26.69	4.20	751.13	26.60	4.18	751.91	23.93	1.95	750.97	28.34	-0.75	752.70	27.72	0.75
754.60	26.14	2.58	754.13	27.28	3.79	754.91	24.21	1.16	753.97	30.11	-0.05	755.69	28.09	0.05
757.60	25.76	1.26	757.13	29.14	4.71	757.91	24.93	0.93	756.97	31.50	0.39	758.71	28.59	-0.39
760.60	27.60	4.40	760.13	27.14	4.01	760.91	24.93	2.23	759.97	30.89	1.08	761.70	26.60	-1.08
763.60	25.73	3.39	763.13	27.82	5.55	763.91	25.50	3.66	762.97	29.66	0.71	764.70	26.11	-0.71
766.60	25.35	0.66	766.13	26.60	1.98	766.91	24.84	0.66	765.97	31.17	-0.12	767.70	29.29	0.12
769.60	26.11	1.83	769.13	25.46	1.25	769.91	24.59	0.81	768.97	31.56	0.67	770.70	28.09	-0.67
772.60	26.59	3.30	772.13	27.44	4.22	772.91	25.97	3.18	771.97	30.33	0.43	773.71	27.34	-0.43
775.60	26.56	2.79	775.13	29.07	5.37	775.91	25.88	2.62	774.97	30.61	0.24	776.70	28.01	-0.24
778.60	27.46	3.49	778.13	28.53	4.63	778.91	24.97	1.50	777.97	30.61	0.03	779.70	28.42	-0.03
781.60	26.21	2.72	781.13	27.41	3.99	781.91	25.59	2.60	780.97	29.11	-0.99	782.70	28.96	0.99
784.60	26.14	3.00	784.13	27.14	4.07	784.91	25.94	3.30	783.97	29.28	-0.47	785.69	28.09	0.47
787.60	26.83	3.19	787.13	27.38	3.81	787.91	25.53	2.40	786.97	28.73	-1.51	788.71	29.63	1.51
790.60	27.25	3.66	790.13	26.30	2.78	790.91	25.94	2.85	789.97	29.89	-0.31	791.69	28.38	0.31
793.60	26.90	2.92	793.13	27.07	3.16	793.91	25.31	1.84	792.97	29.50	-1.08	794.69	29.54	1.08
796.60	27.56	4.83	796.13	28.39	5.73	796.91	25.85	3.63	795.97	29.11	-0.22	797.69	27.43	0.22
799.60	28.26	4.13	799.13	28.22	4.16	799.91	25.44	1.82	798.97	31.67	0.94	800.70	27.67	-0.94
802.60	28.29	5.18	802.13	28.77	5.73	802.91	26.89	4.29	801.97	30.33	0.62	803.71	26.97	-0.62
805.60	27.11	3.22	805.13	27.99	4.17	805.91	25.81	2.42	804.97	30.28	-0.22	806.70	28.59	0.22
808.60	26.83	3.48	808.13	27.17	3.89	808.91	25.85	3.01	807.97	29.61	-0.34	809.70	28.17	0.34
811.60	27.28	2.22	811.13	27.51	2.52	811.91	25.97	1.41	810.97	31.50	-0.17	812.70	29.71	0.17
814.60	26.63	4.13	814.13	28.56	6.13	814.91	25.88	3.89	813.97	27.95	-1.15	815.69	28.13	1.15
817.60	27.11	3.55	817.13	28.97	5.48	817.91	25.81	2.76	816.97	30.28	0.12	818.71	27.92	-0.12
820.60	28.47	3.81	820.13	27.68	3.09	820.91	25.00	0.84	819.97	30.83	-0.44	821.70	29.58	0.44
823.60	28.02	3.10	823.13	27.58	2.73	823.91	25.94	1.53	822.97	30.33	-1.19	824.70	30.59	1.19
826.60	27.84	5.07	826.13	27.68	4.98	826.91	25.69	3.43	825.97	29.11	-0.26	827.70	27.51	0.26
829.60	27.70	3.07	829.13	28.67	4.11	829.91	26.51	2.39	828.97	30.00	-1.23	830.70	30.34	1.23
832.60	28.29	4.44	832.13	27.75	3.97	832.91	25.91	2.56	831.97	30.78	0.32	833.71	28.01	-0.32
835.60	28.19	4.00	835.13	27.78	3.66	835.91	27.17	3.49	834.97	30.50	-0.29	836.70	28.96	0.29
838.60	28.40	4.24	838.13	28.70	4.61	838.91	27.65	3.99	837.97	31.61	0.84	839.70	27.80	-0.84
841.60	28.09	4.58	841.13	29.31	5.87	841.91	25.97	2.97	840.97	30.05	-0.06	842.70	28.05	0.06
844.60	27.56	2.86	844.13	28.53	3.90	844.91	27.33	3.14	843.97	31.89	0.59	845.70	28.59	-0.59
847.60	27.81	3.27	847.13	28.84	4.37	847.91	26.35	2.31	846.97	30.50	-0.65	848.71	29.67	0.65
850.60	27.25	2.55	850.13	28.84	4.21	850.91	25.69	1.49	849.97	30.11	-1.20	851.70	30.38	1.20
853.60	29.56	4.36	853.13	28.29	3.16	853.91	26.03	1.33	852.97	32.90	1.09	854.70	28.59	-1.09
856.60	27.63	2.49	856.13	29.18	4.11	856.91	25.66	1.03	855.97	31.11	-0.63	857.69	30.25	0.63
859.60	28.16	3.96	859.13	29.07	4.94	859.91	26.76	3.06	858.97	30.78	-0.03	860.69	28.71	0.03
862.60	27.53	2.21	862.13	29.14	3.89	862.91	25.81	0.99	861.97	31.56	-0.37	863.71	30.17	0.37
865.60	27.84	3.55	865.13	29.18	4.96	865.91	26.48	2.69	864.97	31.50	0.60	866.70	28.17	-0.60
868.60	27.98	4.08	868.13	28.56	4.73	868.91	25.47	2.07	867.97	30.22	-0.29	869.69	28.67	0.29
871.60	26.97	3.57	871.13	27.58	4.25	871.91	25.81	2.91	870.97	28.89	-1.12	872.69	29.00	1.12
874.60	27.74	3.49	874.13	29.86	5.68	874.91	27.62	3.88	873.97	30.00	-0.85	875.70	29.58	0.85
877.60	29.52	5.80	877.13	27.51	3.86	877.91	25.31	2.10	876.97	30.72	0.40	878.71	27.80	-0.40
880.60	27.70	4.07	880.13	28.90	5.34	880.91	28.09	4.96	879.97	29.89	-0.35	881.69	28.46	0.35
883.60	28.23	3.08	883.13	27.99	2.91	883.91	26.19	1.55	882.97	31.67	-0.08	884.69	29.71	0.08
886.60	28.50	3.54	886.13	27.78	2.89	886.91	26.82	2.37	885.97	30.83	-0.73	887.70	30.17	0.73
889.60	28.16	4.87	889.13	29.31	6.09	889.91	26.76	3.98	888.97	30.44	0.55	890.70	27.22	-0.55
892.60	28.23	3.20	892.13	28.36	3.40	892.91	25.75	1.22	891.97	30.94	-0.70	893.71	30.21	0.70
895.60	29.42	4.65	895.13	28.77	4.07	895.91	26.73	2.46	894.97	31.05	-0.33	896.70	29.58	0.33
898.60	27.63	3.00	898.13	29.01	4.45	898.91	27.40	3.28	897.97	31.50	0.27	899.69	28.84	-0.27
901.60	28.68	3.52	901.13	29.48	4.39	901.91	25.75	1.09	900.97	32.12	0.35	902.70	29.29	-0.35
904.60	28.61	4.45	904.13	29.72	5.63	904.91	27.05	3.40	903.97	29.44	-1.32	905.70	29.96	1.32
907.60	28.57	4.16	907.13	29.31	4.97	907.91	27.11	3.20	906.97	29.66	-1.36	908.71	30.25	1.36
910.60	29.42	4.37	910.13	28.09	3.11	910.91	27.74	3.20	909.97	30.05	-1.60	911.70	31.13	1.60
913.60	27.84	2.07	913.13	28.90	3.20	913.91	25.85	0.59	912.97	32.12	-0.25	914.70	30.50	0.25
916.60	27.39	2.56	916.13	28.77	4.01	916.91	25.94	1.62	915.97	30.28	-1.15	917.70	30.46	1.15
919.60	28.85	3.58	919.13	28.90	3.70	919.91	26.86	2.09	918.97	32.00	0.12	920.70	29.63	-0.12
922.60	27.60	3.66	922.13	29.11	5.24	922.91	26.29	2.86	921.97	30.66	0.12	923.71	28.30	-0.12
925.60	29.56	4.29	925.13	29.04	3.84	925.91	27.43	2.67	924.97	31.95	0.08	926.69	29.67	-0.08
928.60	28.47	3.92	928.13	28.73	4.25	928.91	27.49	3.44	927.97	32.06	0.90	929.70	28.13	-0.90
931.60	27.95	3.65	931.13	29.79	5.56	931.91	27.62	3.83	930.97	30.22	-0.68	932.70	29.46	0.68
934.60	29.56	5.44	934.13	30.24	6.19	934.91	27.33	3.71	933.97	31.61	0.88	935.70	27.72	-0.88
937.60	29.13	4.32	937.13	27.65	2.91	937.91	27.14	2.83	936.97	32.17	0.75	938.71	28.54	-0.75
940.60	28.96	4.62	940.13	29.52	5.25	940.91	27.17	3.33	939.97	30.39	-0.56	941.70	29.38	0.56
943.60	29.42	4.30	943.13	29.52	4.47	943.91	28.06	3.44	942.97	30.66	-1.07	944.69	30.67	1.07
946.60	28.82	3.05	946.13	28.84	3.14	946.91	27.01	1.75	945.97	32.45	0.08	947.69	30.17	-0.08
949.60	28.71	3.70	949.13	29.28	4.34	949.91	26.70	2.20	948.97	30.72	-0.89	950.69	30.38	0.89
952.60	30.05	6.21	952.13	29.07	5.30	952.91	27.17	3.84	951.97	29.72	-0.72	953.71	29.04	0.72
955.60	28.64	4.89	955.13	29.55	5.87	955.91	27.90	4.65	954.97	30.00	-0.36	956.70	28.59	0.36
958.60	29.42	3.97	958.13	29.21	3.83	958.91	26.41	1.46	957.97	31.95	-0.11	959.69	30.04	0.11
961.60	29.31	4.02	961.13	28.53	3.31	961.91	27.27	2.48	960.97	32.17	0.27	962.69	29.50	-0.27
964.60	30.40	4.28	964.13	28.53	2.48	964.91	26.95	1.33	963.97	33.24	0.51	965.69	30.09	-0.51
967.60	27.77	3.01	967.13	30.51	5.82	967.91	26.95	2.69	966.97	31.28	-0.09	968.71	29.33	0.09
970.60	28.61	2.65	970.13	29.86	3.97	970.91	26.41	0.96	969.97	32.96	0.40	971.69	30.04	-0.40
973.60	30.08	4.58	973.13	30.13	4.70	973.91	27.74	2.74	972.97	32.00	-0.11	974.70	30.09	0.11
976.60	29.70	4.44	976.13	29.69	4.50	976.91	27.33	2.58	975.97	30.72	-1.14	977.70	30.88	1.14
979.60	28.68	1.64	979.13	28.02	1.05	979.91	28.38	1.84	978.97	33.07	-0.58	980.70	32.10	0.58
982.60	29.24	3.71	982.13	29.31	3.85	982.91	26.26	1.23	981.97	32.90	0.76	983.71	29.25	-0.76
985.60	30.08	3.93	985.13	30.17	4.09	985.91	27.71	2.07	984.97	32.79	0.04	986.70	30.59	-0.04
988.60	29.94	4.27	988.13	30.44	4.84	988.91	27.87	2.71	987.97	30.61	-1.66	989.70	31.81	1.66
991.60	29.45	3.69	991.13	31.34	5.65	991.91	27.11	1.85	990.97	32.40	0.03	992.70	30.21	-0.03
994.60	29.77	3.73	994.13	29.42	3.45	994.91	28.96	3.43	993.97	31.56	-1.08	995.70	31.60	1.08
997.60	29.45	3.72	997.13	30.00	4.34	997.91	27.74	2.52	996.97	31.11	-1.22	998.71	31.43	1.22
1000.60	28.99	3.79	1000.13	30.89	5.76	1000.91	27.52	2.82	999.97	31.78	-0.03	1001.70	29.71	0.03
1003.60	28.85	2.32	1003.13	29.31	2.85	1003.91	26.19	0.16	1002.97	32.85	-0.29	1004.70	31.30	0.29
1006.60	28.68	2.71	1006.13	31.06	5.16	1006.91	28.25	2.78	1005.97	33.07	0.49	1007.70	29.96	-0.49
1009.60	30.08	4.95	1009.13	28.97	3.91	1009.91	28.86	4.24	1008.97	31.67	-0.06	1010.70	29.67	0.06
1012.60	29.20	4.40	1012.13	30.72	5.99	1012.91	27.52	3.23	1011.97	31.84	0.44	1013.71	28.84	-0.44
1015.60	30.93	5.06	1015.13	29.79	3.99	1015.91	27.59	2.23	1014.97	32.73	0.26	1016.70	30.09	-0.26
1018.60	30.54	4.12	1018.13	31.17	4.82	1018.91	28.38	2.47	1017.97	32.28	-0.74	1019.70	31.64	0.74
1021.60	29.52	4.67	1021.13	30.13	5.35	1021.91	28.13	3.78	1020.97	31.00	-0.46	1022.70	29.79	0.46
1024.60	29.13	4.30	1024.13	30.07	5.31	1024.91	27.55	3.23	1023.97	31.61	0.18	1025.70	29.13	-0.18
1027.60	29.80	4.43	1027.13	29.69	4.39	1027.91	26.38	1.51	1026.97	32.79	0.81	1028.71	29.04	-0.81
1030.60	30.54	4.09	1030.13	30.72	4.34	1030.91	28.80	2.85	1029.97	33.07	0.01	1031.70	30.92	-0.01
1033.60	29.10	2.03	1033.13	30.24	3.24	1033.91	27.21	0.65	1032.97	32.40	-1.27	1034.69	32.82	1.27
1036.60	30.68	5.41	1036.13	30.86	5.66	1036.92	28.35	3.58	1035.97	32.17	0.29	1037.70	29.46	-0.29
1039.60	29.59	2.87	1039.13	30.65	4.00	1039.91	27.78	1.56	1038.97	34.65	1.32	1040.70	29.88	-1.32
1042.60	30.22	3.59	1042.13	29.07	2.51	1042.91	28.32	2.19	1041.97	33.30	0.06	1043.71	31.05	-0.06
1045.60	29.63	3.86	1045.13	30.10	4.40	1045.91	28.70	3.43	1044.97	31.50	-0.88	1046.70	31.13	0.88
1048.60	30.37	3.40	1048.13	30.65	3.75	1048.91	27.43	0.97	1047.97	33.13	-0.44	1049.70	31.89	0.44
1051.60	29.17	1.31	1051.13	31.61	3.82	1051.91	26.57	-0.79	1050.97	34.71	0.24	1052.70	32.10	-0.24
1054.60	30.33	5.92	1054.13	31.41	7.07	1054.91	27.49	3.59	1053.97	29.61	-1.40	1055.70	30.29	1.40
1057.60	31.50	6.37	1057.13	30.34	5.28	1057.91	27.40	2.78	1056.97	31.05	-0.68	1058.71	30.29	0.68
1060.60	28.09	2.80	1060.13	29.04	3.82	1060.91	27.74	2.95	1059.97	31.67	-0.23	1061.70	30.00	0.23
1063.60	29.24	4.19	1063.13	31.03	6.05	1063.91	27.14	2.60	1062.97	30.89	-0.76	1064.70	30.29	0.76
1066.60	30.26	3.79	1066.13	30.10	3.70	1066.91	28.38	2.42	1065.97	32.51	-0.56	1067.69	31.51	0.56
1069.60	29.91	2.69	1069.13	30.51	3.36	1069.91	28.64	1.92	1068.97	33.47	-0.36	1070.69	32.06	0.36
1072.60	30.44	5.20	1072.13	30.31	5.14	1072.91	27.24	2.50	1071.97	31.28	-0.57	1073.71	30.29	0.57
1075.60	29.66	2.21	1075.13	30.82	3.44	1075.91	27.90	0.95	1074.97	32.62	-1.44	1076.70	33.37	1.44
1078.60	30.05	4.10	1078.13	30.86	4.98	1078.91	27.17	1.72	1077.97	31.39	-1.17	1079.70	31.60	1.17
1081.60	31.00	3.84	1081.13	31.27	4.18	1081.91	27.78	1.12	1080.97	32.17	-1.60	1082.70	33.24	1.60
1084.60	29.66	3.95	1084.13	29.55	3.91	1084.91	27.36	2.15	1083.97	32.51	0.19	1085.70	30.00	-0.19
1087.60	30.65	4.27	1087.13	30.89	4.58	1087.92	27.65	1.77	1086.97	32.17	-0.82	1088.71	31.68	0.82
1090.60	30.37	2.31	1090.13	29.96	1.97	1090.91	27.62	0.06	1089.97	34.60	-0.07	1091.70	32.61	0.07
1093.60	29.45	2.48	1093.13	30.72	3.82	1093.91	28.13	1.67	1092.97	34.43	0.86	1094.70	30.59	-0.86
1096.60	29.38	3.59	1096.13	30.44	4.72	1096.91	28.73	3.44	1095.97	31.28	-1.12	1097.70	31.39	1.12
1099.60	30.93	4.70	1099.13	31.13	4.97	1099.91	27.68	1.95	1098.97	32.12	-0.72	1100.70	31.43	0.72
1102.60	29.94	4.27	1102.13	30.72	5.12	1102.91	28.45	3.28	1101.97	31.72	-0.56	1103.71	30.71	0.56
1105.60	31.36	5.19	1105.13	30.13	4.03	1105.91	28.67	3.00	1104.97	32.51	-0.27	1106.70	30.92	0.27
1108.60	29.94	3.03	1108.13	31.10	4.26	1108.91	28.03	1.63	1107.97	33.64	0.13	1109.70	31.26	-0.13
1111.60	29.84	2.34	1111.13	30.99	3.56	1111.91	28.19	1.19	1110.97	33.18	-0.93	1112.70	32.91	0.93
1114.60	30.65	4.03	1114.13	31.37	4.82	1114.91	28.89	2.78	1113.97	32.51	-0.71	1115.70	31.81	0.71
1117.60	29.91	2.78	1117.13	30.79	3.73	1117.91	27.36	0.73	1116.97	34.26	0.52	1118.71	31.09	-0.52
1120.60	29.73	3.62	1120.13	30.31	4.27	1120.91	28.13	2.52	1119.97	32.85	0.13	1121.70	30.46	-0.13
1123.60	30.15	3.95	1123.13	30.31	4.18	1123.91	28.13	2.43	1122.97	32.57	-0.24	1124.69	30.92	0.24
1126.60	31.21	4.05	1126.13	31.44	4.35	1126.91	28.22	1.56	1125.97	33.86	0.09	1127.70	31.55	-0.09
1129.60	31.28	5.92	1129.13	30.41	5.12	1129.91	29.57	4.72	1128.97	30.83	-1.13	1130.70	30.97	1.13
1132.60	30.08	2.83	1132.13	30.58	3.40	1132.91	27.68	0.94	1131.97	33.69	-0.16	1133.71	31.89	0.16
1135.60	29.66	3.34	1135.13	32.58	6.33	1135.91	28.29	2.48	1134.97	32.17	-0.75	1136.69	31.55	0.75
1138.60	32.03	5.83	1138.13	30.34	4.21	1138.91	28.29	2.60	1137.97	31.00	-1.80	1139.69	32.48	1.80
1141.60	30.75	3.97	1141.13	30.51	3.80	1141.91	29.69	3.42	1140.97	31.95	-1.43	1142.69	32.69	1.43
1144.60	29.98	4.11	1144.13	29.93	4.13	1144.91	28.19	2.83	1143.97	31.56	-0.91	1145.69	31.26	0.91
1147.60	30.12	3.49	1147.13	30.51	3.95	1147.91	28.89	2.77	1146.97	32.28	-0.95	1148.71	32.06	0.95
1150.60	30.22	2.84	1150.13	31.13	3.82	1150.91	27.71	0.84	1149.97	32.85	-1.13	1151.69	32.99	1.13
1153.60	31.00	4.18	1153.13	31.23	4.48	1153.91	28.92	2.60	1152.97	32.12	-1.31	1154.69	32.61	1.31
1156.60	31.46	4.48	1156.13	30.99	4.08	1156.91	28.73	2.26	1155.97	32.73	-0.85	1157.69	32.31	0.85
1159.60	30.51	4.55	1159.13	31.23	5.34	1159.91	28.06	2.61	1158.97	31.11	-1.45	1160.69	31.89	1.45
1162.60	30.01	2.68	1162.13	31.30	4.04	1162.91	28.54	1.72	1161.97	33.64	-0.29	1163.71	32.10	0.29
1165.60	30.86	5.15	1165.13	30.31	4.67	1165.91	29.44	4.24	1164.97	30.78	-1.53	1166.70	31.72	1.53
1168.60	30.29	3.64	1168.13	30.65	4.07	1168.91	27.59	1.45	1167.97	32.62	-0.63	1169.70	31.76	0.63
1171.60	29.59	2.87	1171.13	31.41	4.76	1171.91	28.45	2.23	1170.97	33.02	-0.31	1172.70	31.51	0.31
1174.60	30.72	4.00	1174.13	32.48	5.83	1174.91	27.55	1.33	1173.97	34.03	0.70	1175.70	30.50	-0.70
1177.60	32.14	3.81	1177.13	31.27	3.01	1177.91	29.05	1.23	1176.97	35.22	0.29	1178.71	32.52	-0.29
1180.60	31.50	4.78	1180.13	31.17	4.52	1180.91	28.57	2.35	1179.97	32.51	-0.82	1181.70	32.02	0.82
1183.60	32.67	5.46	1183.13	29.90	2.76	1183.91	28.22	1.52	1182.97	32.68	-1.13	1184.70	32.82	1.13
1186.60	31.32	5.07	1186.13	31.65	5.47	1186.91	28.54	2.80	1185.97	31.22	-1.63	1187.70	32.36	1.63
1189.60	30.01	3.66	1189.13	30.24	3.96	1189.91	28.32	2.48	1188.97	32.23	-0.72	1190.70	31.55	0.72
1192.60	30.68	4.14	1192.13	32.83	6.36	1192.91	28.32	2.29	1191.97	32.06	-1.08	1193.71	32.10	1.08
1195.60	29.42	1.77	1195.13	31.96	4.38	1195.91	29.02	1.88	1194.97	33.35	-0.90	1196.70	33.03	0.90
1198.60	30.93	4.27	1198.13	30.96	4.37	1198.91	27.36	1.21	1197.97	32.17	-1.09	1199.70	32.23	1.09
1201.60	30.37	4.50	1201.13	32.13	6.33	1201.91	29.60	4.24	1200.97	30.89	-1.58	1202.70	31.93	1.58
1204.60	32.03	4.17	1204.13	31.58	3.79	1204.91	28.80	1.45	1203.97	33.47	-0.99	1205.70	33.33	0.99
1207.60	30.54	2.03	1207.13	31.51	3.07	1207.91	29.21	1.21	1206.97	35.91	0.80	1208.71	32.19	-0.80
1210.59	30.72	3.08	1210.12	30.65	3.08	1210.91	29.53	2.40	1209.97	33.24	-1.00	1211.69	33.12	1.00
1213.59	31.28	3.59	1213.12	31.79	4.17	1213.91	28.19	1.01	1212.97	33.13	-1.16	1214.69	33.33	1.16
1216.59	30.19	0.61	1216.12	32.31	2.80	1216.91	29.12	0.05	1215.97	35.51	-0.67	1217.69	34.73	0.67
1219.59	30.54	3.12	1219.12	31.10	3.75	1219.91	28.80	1.89	1218.97	33.18	-0.84	1220.70	32.74	0.84
