# Supplementary material for: Noise-precision tradeoff in predicting combinations of mutations and drugs
Source: PLoS Comput Biol. 2019 May 22;15(5):e1006956. doi: 10.1371/journal.pcbi.1006956 (PMC6548401; doi:10.1371/journal.pcbi.1006956)
Supplement: S1 Data — A zip file containing all datasets used in this paper. (ZIP) [file pcbi.1006956.s002.zip › calcium/calcium_double_RAW264.7/2MA_500_uM_P3C_1_uM_RW_ECC040317D.txt]

Tab-delimted data for ligand pair 2-Methyl-thio-ATP / PAM3CSK4
Celltype = RAW 264.7
ExperimentID = ECC040317D
t in seconds, Ca++ concentrations in nM
Adj Ca++ is the change in Ca++ concentration due to ligand

ECC040317D03	2MA 500 uM	P3C 1 uM	sim
ECC040317D02	2MA 500 uM	HBSS-BSA n/a 	lig1_only
ECC040317D07	2MA 500 uM	HBSS-BSA n/a 	lig1_only
ECC040317D12	HBSS-BSA n/a 	HBSS-BSA n/a 	con

t(ECC040317D03)	Ca++(ECC040317D03)	Adj Ca++(ECC040317D03)	t(ECC040317D02)	Ca++(ECC040317D02)	Adj Ca++(ECC040317D02)	t(ECC040317D07)	Ca++(ECC040317D07)	Adj Ca++(ECC040317D07)	t(ECC040317D12)	Ca++(ECC040317D12)	Adj Ca++(ECC040317D12)
-198.68	11.05	-0.39	-198.84	9.49	-0.21	-198.06	9.41	-1.20	-197.27	10.79	0.00
-195.70	10.78	0.49	-195.86	9.86	1.31	-195.07	9.86	0.40	-194.29	9.64	0.00
-192.70	10.99	-0.45	-192.86	9.74	0.04	-192.07	10.01	-0.60	-191.29	10.79	0.00
-189.70	10.97	-0.34	-189.86	9.77	0.20	-189.07	10.51	0.03	-188.27	10.66	0.00
-186.70	12.17	0.81	-186.86	11.00	1.38	-186.07	10.53	0.00	-185.29	10.71	0.00
-183.70	12.10	0.10	-183.86	10.72	0.46	-183.07	11.18	0.01	-182.29	11.35	0.00
-180.70	11.86	0.24	-180.86	10.29	0.41	-180.07	10.60	-0.19	-179.29	10.97	0.00
-177.70	11.96	0.70	-177.86	10.54	1.02	-177.07	11.06	0.63	-176.29	10.61	0.00
-174.70	11.83	0.19	-174.86	11.16	1.26	-174.07	11.08	0.27	-173.27	10.99	0.00
-171.70	12.17	0.32	-171.86	10.79	0.68	-171.07	11.18	0.16	-170.29	11.20	0.00
-168.70	12.17	0.78	-168.86	11.03	1.38	-168.07	11.01	0.45	-167.29	10.74	0.00
-165.70	12.75	0.65	-165.86	9.92	-0.44	-165.07	11.70	0.43	-164.29	11.45	0.00
-162.70	12.46	0.31	-162.86	10.82	0.41	-162.07	11.61	0.29	-161.29	11.50	0.00
-159.70	12.86	1.09	-159.86	10.20	0.17	-159.07	11.49	0.55	-158.27	11.12	0.00
-156.70	13.39	1.70	-156.86	10.32	0.37	-156.08	10.39	-0.47	-155.29	11.04	0.00
-153.71	12.10	0.10	-153.86	9.89	-0.37	-153.08	11.25	0.08	-152.29	11.35	0.00
-150.71	12.23	0.46	-150.86	10.35	0.32	-150.08	11.42	0.48	-149.29	11.12	0.00
-147.71	12.91	0.06	-147.86	10.69	-0.42	-147.08	12.21	0.19	-146.29	12.20	0.00
-144.71	13.10	1.33	-144.86	11.47	1.44	-144.08	11.25	0.31	-143.27	11.12	0.00
-141.70	11.81	-0.78	-141.86	11.19	0.34	-141.07	11.15	-0.61	-140.29	11.94	0.00
-138.70	13.04	0.89	-138.86	10.14	-0.27	-138.07	11.97	0.65	-137.29	11.50	0.00
-135.70	13.52	1.98	-135.86	11.65	1.85	-135.08	10.94	0.23	-134.29	10.89	0.00
-132.71	13.02	0.56	-132.86	11.22	0.50	-132.08	11.06	-0.57	-131.29	11.81	0.00
-129.71	12.94	0.51	-129.86	10.66	-0.03	-129.08	12.11	0.51	-128.27	11.78	0.00
-126.70	13.18	0.64	-126.86	10.57	-0.23	-126.07	11.10	-0.61	-125.29	11.89	0.00
-123.70	12.91	0.19	-123.86	11.87	0.89	-123.07	11.94	0.05	-122.29	12.07	0.00
-120.70	12.83	1.32	-120.86	10.94	1.17	-120.07	10.96	0.28	-119.29	10.86	0.00
-117.70	13.04	0.96	-117.86	11.25	0.91	-117.07	11.63	0.38	-116.29	11.43	0.00
-114.70	12.20	-0.65	-114.86	11.09	-0.02	-114.07	12.04	0.02	-113.27	12.20	0.00
-111.70	13.44	1.34	-111.86	10.91	0.55	-111.07	12.28	1.01	-110.29	11.45	0.00
-108.70	13.55	0.91	-108.86	10.69	-0.21	-108.07	11.13	-0.68	-107.29	11.99	0.00
-105.70	13.60	1.09	-105.86	10.60	-0.17	-105.07	12.21	0.53	-104.29	11.86	0.00
-102.70	13.10	0.77	-102.86	11.90	1.31	-102.07	12.19	0.69	-101.29	11.68	0.00
-99.70	13.04	0.99	-99.86	11.31	1.00	-99.07	11.68	0.46	-98.27	11.40	0.00
-96.70	12.25	0.05	-96.86	11.09	0.63	-96.07	11.92	0.55	-95.29	11.55	0.00
-93.70	12.96	0.73	-93.86	11.28	0.79	-93.07	11.61	0.21	-92.29	11.58	0.00
-90.70	13.89	1.94	-90.86	9.92	-0.29	-90.07	11.63	0.51	-89.29	11.30	0.00
-87.70	12.28	0.69	-87.86	10.17	0.32	-87.07	11.87	1.11	-86.29	10.94	0.00
-84.71	12.60	-0.25	-84.86	11.06	-0.05	-84.08	12.11	0.09	-83.27	12.20	0.00
-81.71	13.49	-0.02	-81.86	10.94	-0.83	-81.08	12.28	-0.40	-80.29	12.86	0.00
-78.70	13.76	1.40	-78.86	11.16	0.54	-78.07	11.92	0.39	-77.29	11.71	0.00
-75.70	12.70	0.57	-75.86	11.13	0.74	-75.07	12.02	0.72	-74.28	11.48	0.00
-72.70	12.89	0.53	-72.86	11.03	0.41	-72.07	11.49	-0.04	-71.29	11.71	0.00
-69.71	12.49	0.52	-69.86	11.19	0.96	-69.08	12.96	1.82	-68.27	11.32	0.00
-66.70	12.60	0.98	-66.86	11.34	1.46	-66.07	12.45	1.66	-65.29	10.97	0.00
-63.70	13.97	1.33	-63.86	10.51	-0.39	-63.07	12.02	0.21	-62.29	11.99	0.00
-60.70	13.31	1.11	-60.86	11.22	0.76	-60.07	11.75	0.38	-59.29	11.55	0.00
-57.70	12.02	-0.59	-57.86	10.54	-0.33	-57.07	11.99	0.21	-56.29	11.96	0.00
-54.70	12.54	0.21	-54.86	12.12	1.53	-54.08	12.62	1.12	-53.27	11.68	0.00
-51.71	13.52	2.11	-51.86	11.56	1.89	-51.08	11.44	0.86	-50.29	10.76	0.00
-48.70	12.52	0.06	-48.86	11.50	0.78	-48.07	11.90	0.27	-47.29	11.81	0.00
-45.70	13.18	0.75	-45.86	11.59	0.90	-45.08	11.27	-0.33	-44.29	11.78	0.00
-42.71	13.20	0.23	-42.86	10.63	-0.60	-42.08	11.25	-0.89	-41.29	12.32	0.00
-39.70	12.60	0.40	-39.86	11.81	1.35	-39.07	12.57	1.20	-38.27	11.55	0.00
-36.70	13.10	0.23	-36.86	11.09	-0.04	-36.07	12.69	0.65	-35.29	12.22	0.00
-33.70	12.81	-0.91	-33.86	10.32	-1.66	-33.07	11.97	-0.92	-32.29	13.07	0.00
-30.71	12.17	-1.40	-30.86	11.68	-0.15	-30.08	11.82	-0.92	-29.29	12.92	0.00
-27.71	12.83	0.27	-27.86	9.74	-1.08	-27.08	11.92	0.19	-26.29	11.91	0.00
-24.71	13.23	0.13	-24.86	11.72	0.36	-24.08	12.21	-0.06	-23.27	12.45	0.00
-21.71	12.86	0.25	-21.86	11.03	0.16	-21.08	12.57	0.79	-20.30	11.96	0.00
4.31	30.40	15.13	4.16	23.00	9.47	4.94	76.71	62.27	5.73	14.62	0.00
7.31	68.62	54.72	7.15	51.95	39.79	7.94	94.28	81.21	8.73	13.25	0.00
10.31	52.26	38.18	10.15	40.51	28.17	10.93	53.88	40.63	11.72	13.43	0.00
13.30	33.44	19.82	13.15	28.84	16.96	13.93	42.55	29.76	14.72	12.97	0.00
16.31	28.66	15.71	16.15	25.42	14.21	16.93	44.65	32.53	17.72	12.30	0.00
19.30	25.85	12.67	19.15	25.42	13.98	19.93	44.96	32.61	20.72	12.53	0.00
22.30	25.26	11.33	22.15	24.98	12.79	22.93	44.48	31.38	23.73	13.28	0.00
25.30	25.18	11.85	25.15	25.35	13.76	25.94	41.39	28.89	26.72	12.68	0.00
28.31	25.07	12.38	28.15	26.92	15.97	28.94	42.05	30.19	29.72	12.04	0.00
31.30	23.81	10.76	31.15	24.09	12.78	31.94	39.34	27.12	32.72	12.40	0.00
34.31	23.53	10.32	34.15	23.73	12.26	34.94	37.87	25.49	35.73	12.56	0.00
37.30	23.25	9.79	37.15	23.07	11.35	37.94	37.84	25.21	38.73	12.81	0.00
40.31	23.39	10.65	40.15	23.69	12.69	40.94	36.67	24.76	41.73	12.09	0.00
43.31	22.84	9.71	43.15	22.28	10.89	43.93	35.62	23.32	44.72	12.48	0.00
46.30	23.37	9.78	46.15	22.67	10.82	46.93	35.94	23.18	47.72	12.94	0.00
49.30	21.95	8.98	49.15	22.51	11.28	49.93	33.79	21.65	50.72	12.32	0.00
52.30	22.76	10.17	52.15	21.04	10.19	52.93	32.80	21.04	53.73	11.94	0.00
55.30	21.60	8.16	55.15	20.65	8.95	55.93	32.14	19.53	56.72	12.79	0.00
58.31	22.42	9.32	58.15	22.15	10.79	58.93	31.98	19.71	59.72	12.45	0.00
61.30	20.99	7.48	61.15	20.36	8.59	61.93	31.02	18.34	62.72	12.86	0.00
64.31	21.76	8.86	64.15	20.78	9.62	64.93	31.55	19.48	65.72	12.25	0.00
67.30	21.26	8.49	67.15	19.48	8.45	67.93	30.97	19.03	68.73	12.12	0.00
70.30	20.88	8.09	70.15	19.55	8.50	70.93	29.42	17.46	71.72	12.14	0.00
73.31	20.41	6.28	73.15	19.71	7.32	73.93	29.76	16.46	74.72	13.48	0.00
76.30	20.20	6.27	76.15	19.61	7.42	76.93	29.26	16.16	77.72	13.28	0.00
79.30	20.61	7.46	79.15	19.71	8.30	79.93	29.63	17.31	80.71	12.50	0.00
82.30	20.28	7.56	82.15	19.09	8.11	82.93	28.43	16.54	83.73	12.07	0.00
85.30	19.95	5.84	85.15	20.52	8.15	85.93	28.01	14.73	86.71	13.46	0.00
88.30	19.76	6.66	88.15	19.16	7.80	88.93	27.83	15.56	89.71	12.45	0.00
91.30	19.92	6.92	91.15	19.74	8.48	91.93	27.65	15.48	92.72	12.35	0.00
94.30	19.02	6.30	94.15	18.68	7.70	94.93	27.00	15.11	95.72	12.07	0.00
97.31	19.29	5.85	97.15	18.48	6.78	97.93	26.84	14.23	98.73	12.79	0.00
100.31	18.61	5.71	100.15	18.19	7.03	100.93	26.74	14.67	101.72	12.25	0.00
103.31	20.00	5.97	103.15	18.03	5.74	103.93	26.66	13.46	104.72	13.38	0.00
106.30	19.87	7.00	106.15	18.61	7.48	106.93	26.04	14.00	107.72	12.22	0.00
109.30	19.19	6.45	109.15	19.32	8.32	109.93	25.84	13.93	110.72	12.09	0.00
112.31	19.10	6.97	112.15	18.45	8.06	112.93	25.42	14.12	113.73	11.48	0.00
115.30	19.24	5.80	115.15	17.91	6.21	115.93	25.42	12.81	116.72	12.79	0.00
118.31	19.62	7.01	118.15	18.26	7.39	118.93	26.38	14.60	119.72	11.96	0.00
121.30	19.05	5.30	121.15	18.00	5.99	121.93	25.01	12.09	122.72	13.10	0.00
124.30	19.13	6.34	124.15	18.35	7.30	124.93	25.22	13.26	125.72	12.14	0.00
127.30	18.10	4.82	127.15	18.97	7.43	127.93	24.53	12.08	128.73	12.63	0.00
130.31	18.89	5.14	130.15	18.26	6.25	130.93	23.58	10.66	131.72	13.10	0.00
133.30	20.06	7.29	133.15	18.71	7.68	133.93	24.73	12.79	134.72	12.12	0.00
136.30	18.13	4.33	136.15	17.91	5.85	136.93	24.17	11.20	137.72	13.15	0.00
139.30	18.64	4.95	139.15	18.68	6.73	139.93	24.89	12.03	140.72	13.04	0.00
142.30	18.37	5.50	142.15	18.03	6.90	142.93	23.38	11.34	143.73	12.22	0.00
145.31	18.29	5.37	145.15	17.49	6.31	145.93	25.27	13.18	146.72	12.27	0.00
148.30	18.34	5.62	148.15	18.23	7.25	148.93	23.63	11.74	149.71	12.07	0.00
151.30	18.18	4.77	151.15	17.91	6.24	151.93	23.86	11.28	152.72	12.76	0.00
154.30	18.42	4.91	154.15	17.74	5.97	154.93	23.48	10.80	155.72	12.86	0.00
157.31	18.02	3.86	157.15	18.64	6.22	157.93	23.68	10.35	158.73	13.51	0.00
160.31	18.94	6.15	160.15	18.84	7.79	160.93	22.84	10.88	161.72	12.14	0.00
163.30	18.02	4.87	163.15	18.61	7.20	163.93	23.12	10.80	164.72	12.50	0.00
166.30	18.64	4.48	166.15	17.33	4.91	166.93	23.15	9.82	167.71	13.51	0.00
169.30	18.45	4.83	169.15	17.07	5.19	169.93	23.58	10.79	170.71	12.97	0.00
172.30	18.94	5.53	172.15	16.79	5.12	172.93	24.04	11.46	173.73	12.76	0.00
175.30	17.91	3.85	175.15	17.84	5.52	175.93	22.36	9.13	176.71	13.41	0.00
178.31	17.29	3.78	178.15	17.23	5.46	178.93	23.15	10.47	179.72	12.86	0.00
181.30	18.61	4.97	181.15	17.23	5.33	181.93	23.63	10.82	182.72	12.99	0.00
184.31	18.26	3.74	184.15	17.87	5.09	184.93	23.28	9.59	185.72	13.87	0.00
187.30	18.21	4.41	187.15	16.98	4.92	187.93	23.20	10.23	188.73	13.15	0.00
190.30	18.67	5.26	190.15	16.37	4.70	190.93	22.39	9.81	191.72	12.76	0.00
193.30	18.37	4.47	193.15	17.07	4.91	193.93	22.39	9.32	194.72	13.25	0.00
196.30	16.96	3.19	196.15	16.98	4.95	196.93	23.07	10.13	197.72	13.12	0.00
199.31	17.88	4.57	199.15	16.05	4.48	199.93	21.73	9.25	200.72	12.66	0.00
202.30	17.75	3.28	202.15	16.31	3.58	202.93	23.12	9.48	203.73	13.82	0.00
205.30	18.26	4.00	205.15	18.10	5.58	205.93	22.19	8.76	206.72	13.61	0.00
208.31	17.99	3.62	208.15	16.09	3.46	208.93	22.79	9.25	209.72	13.72	0.00
211.31	18.07	3.76	211.15	15.99	3.42	211.93	22.59	9.11	212.72	13.66	0.00
214.31	17.86	4.32	214.15	16.59	4.79	214.93	22.46	9.75	215.72	12.89	0.00
217.30	17.72	3.15	217.15	16.79	3.96	217.93	22.51	8.77	218.73	13.92	0.00
220.30	18.13	3.35	220.15	17.30	4.26	220.93	21.86	7.91	221.72	14.13	0.00
223.31	18.18	4.10	223.15	17.68	5.34	223.93	22.62	9.37	224.72	13.43	0.00
226.31	17.45	3.32	226.15	17.30	4.91	226.93	22.49	9.19	227.72	13.48	0.00
229.30	17.32	3.03	229.15	16.53	3.98	229.93	22.29	8.83	230.72	13.64	0.00
232.31	17.59	3.07	232.15	17.07	4.29	232.93	22.19	8.50	233.73	13.87	0.00
235.30	18.32	4.24	235.15	16.37	4.03	235.93	23.53	10.28	236.71	13.43	0.00
238.30	18.21	4.05	238.15	17.39	4.97	238.93	21.76	8.43	239.72	13.51	0.00
241.31	18.37	3.82	241.15	16.59	3.78	241.93	22.72	9.00	242.72	13.90	0.00
244.31	18.15	4.20	244.15	15.77	3.56	244.93	22.92	9.80	245.72	13.30	0.00
247.31	17.96	3.59	247.15	17.14	4.51	247.93	22.36	8.82	248.73	13.72	0.00
250.30	18.37	3.04	250.15	17.46	3.87	250.93	21.63	7.13	251.71	14.68	0.00
253.30	18.97	3.72	253.15	16.91	3.40	253.93	21.58	7.16	254.71	14.60	0.00
256.30	17.77	3.35	256.15	17.36	4.68	256.93	21.13	7.54	257.71	13.77	0.00
259.30	17.69	2.73	259.15	17.30	4.08	259.93	22.13	8.00	260.71	14.31	0.00
262.30	17.94	2.33	262.15	16.69	2.82	262.93	21.68	6.90	263.73	14.96	0.00
265.31	18.37	3.23	265.15	16.69	3.29	265.93	22.19	7.88	266.72	14.49	0.00
268.31	17.99	3.11	268.15	17.17	4.03	268.93	21.86	7.81	269.72	14.23	0.00
271.31	17.42	2.59	271.15	17.78	4.69	271.93	21.81	7.81	272.72	14.18	0.00
274.30	17.34	2.53	274.15	16.69	3.62	274.93	22.16	8.18	275.72	14.16	0.00
277.30	18.04	2.90	277.15	17.33	3.93	277.93	22.29	7.98	278.73	14.49	0.00
280.30	18.99	3.69	280.15	17.39	3.83	280.93	21.35	6.88	281.72	14.65	0.00
283.31	17.91	2.48	283.15	17.14	3.45	283.93	21.96	7.36	284.72	14.78	0.00
286.31	18.75	3.89	286.15	17.46	4.34	286.93	22.34	8.31	287.72	14.21	0.00
289.31	17.75	2.50	289.15	17.42	3.91	289.93	22.36	7.94	290.72	14.60	0.00
292.30	18.78	3.38	292.15	17.58	3.92	292.93	21.33	6.76	293.73	14.75	0.00
295.30	18.13	2.70	295.15	17.26	3.57	295.93	21.91	7.31	296.72	14.78	0.00
298.31	18.15	3.45	298.15	17.49	4.53	298.93	22.49	8.62	299.72	14.05	0.00
301.31	17.64	2.47	301.15	17.62	4.19	301.93	22.19	7.85	302.72	14.52	0.00
304.31	18.26	3.30	304.15	18.07	4.85	304.93	21.10	6.97	305.72	14.31	0.00
307.31	17.94	3.03	307.15	17.14	3.97	307.93	22.03	7.95	308.73	14.26	0.00
310.31	18.75	3.03	310.15	17.74	3.76	310.93	22.26	7.37	311.72	15.07	0.00
313.31	18.51	2.74	313.15	18.03	4.00	313.93	21.93	6.99	314.72	15.12	0.00
316.30	19.08	3.23	316.15	17.42	3.31	316.93	22.01	6.99	317.72	15.20	0.00
319.31	18.64	2.84	319.15	16.75	2.69	319.93	21.96	6.99	320.72	15.15	0.00
322.30	18.64	3.24	322.15	17.17	3.51	322.93	21.15	6.58	323.73	14.75	0.00
325.30	18.80	3.47	325.15	18.07	4.48	325.93	21.83	7.33	326.71	14.68	0.00
328.30	18.56	3.08	328.15	17.71	3.97	328.93	21.73	7.08	329.71	14.83	0.00
331.31	18.99	3.30	331.15	18.29	4.34	331.93	22.36	7.50	332.72	15.04	0.00
334.31	18.37	2.76	334.15	17.17	3.30	334.93	20.92	6.14	335.72	14.96	0.00
337.30	19.48	3.08	337.15	18.19	3.53	337.93	22.64	7.07	338.73	15.75	0.00
340.30	19.76	4.80	340.15	17.23	4.01	340.93	21.78	7.65	341.72	14.31	0.00
343.30	19.24	3.99	343.15	17.01	3.50	343.93	21.98	7.56	344.72	14.60	0.00
346.30	18.56	2.43	346.15	16.56	2.17	346.93	21.76	6.46	347.71	15.48	0.00
349.30	18.32	3.54	349.15	17.36	4.32	349.93	22.29	8.34	350.71	14.13	0.00
352.31	18.56	3.08	352.15	18.29	4.55	352.93	21.88	7.23	353.73	14.83	0.00
355.30	19.59	3.35	355.15	17.97	3.47	355.93	22.26	6.85	356.72	15.59	0.00
358.31	19.79	4.23	358.15	17.97	4.15	358.93	22.08	7.35	359.72	14.91	0.00
361.30	18.37	1.58	361.15	17.30	2.25	361.93	22.08	6.12	362.71	16.14	0.00
364.30	19.08	2.84	364.15	17.74	3.24	364.93	21.73	6.32	365.72	15.59	0.00
367.31	20.03	4.03	367.15	18.39	4.13	367.93	22.16	6.99	368.73	15.35	0.00
370.30	18.94	3.38	370.15	17.84	4.02	370.93	23.12	8.39	371.72	14.91	0.00
373.31	19.02	2.60	373.15	18.45	3.77	373.93	22.49	6.90	374.72	15.77	0.00
376.30	19.29	3.10	376.15	18.03	3.58	376.93	21.53	6.17	377.72	15.54	0.00
379.30	19.87	4.67	379.15	17.97	4.51	379.93	21.45	7.08	380.72	14.55	0.00
382.31	18.91	3.22	382.15	18.19	4.24	382.93	22.16	7.30	383.73	15.04	0.00
385.31	19.19	2.82	385.15	18.29	3.66	385.93	22.82	7.28	386.72	15.72	0.00
388.31	19.05	2.97	388.15	17.62	3.28	388.93	22.89	7.64	389.72	15.43	0.00
391.30	19.21	2.00	391.15	18.23	2.76	391.93	22.24	5.86	392.72	16.56	0.00
394.31	19.13	2.76	394.15	17.97	3.34	394.93	22.51	6.97	395.72	15.72	0.00
397.30	20.63	3.95	397.15	17.71	2.77	397.93	22.62	6.77	398.73	16.03	0.00
400.31	19.51	3.32	400.15	17.68	3.23	400.93	22.92	7.56	401.72	15.54	0.00
403.31	20.20	4.72	403.15	18.16	4.42	403.93	23.45	8.80	404.72	14.83	0.00
406.31	19.38	2.98	406.15	19.71	5.05	406.93	22.97	7.40	407.72	15.75	0.00
409.30	18.99	2.07	409.15	18.52	3.34	409.93	23.17	7.08	410.71	16.27	0.00
412.30	19.54	3.54	412.15	18.64	4.38	412.93	22.36	7.19	413.73	15.35	0.00
415.31	20.28	4.22	415.15	17.36	3.04	415.93	22.92	7.69	416.72	15.41	0.00
418.31	20.09	3.22	418.15	17.33	2.20	418.93	23.20	7.16	419.72	16.22	0.00
421.31	19.70	3.44	421.15	18.71	4.19	421.93	22.19	6.76	422.72	15.61	0.00
424.30	20.33	3.07	424.15	19.06	3.54	424.93	23.33	6.90	425.72	16.61	0.00
427.30	19.59	3.43	427.15	18.07	3.65	427.93	22.97	7.64	428.73	15.51	0.00
430.31	19.62	3.02	430.15	18.58	3.72	430.93	22.64	6.87	431.72	15.95	0.00
433.31	20.72	4.98	433.15	18.64	4.64	433.93	22.24	7.33	434.72	15.09	0.00
436.31	19.51	2.12	436.15	18.45	2.80	436.93	23.25	6.69	437.72	16.74	0.00
439.31	20.17	3.41	439.15	18.29	3.27	439.93	22.77	6.84	440.72	16.11	0.00
442.31	20.41	3.73	442.15	18.32	3.38	442.93	21.93	6.08	443.73	16.03	0.00
445.30	20.50	3.32	445.15	19.74	4.30	445.93	22.57	6.22	446.71	16.53	0.00
448.30	20.91	2.97	448.15	17.46	1.26	448.93	22.64	5.53	449.72	17.29	0.00
451.30	19.48	2.93	451.15	17.07	2.26	451.93	23.20	7.48	452.72	15.90	0.00
454.30	19.70	2.52	454.15	19.22	3.78	454.93	23.07	6.72	455.72	16.53	0.00
457.30	20.33	2.65	457.15	20.84	4.90	457.93	22.67	5.82	458.73	17.03	0.00
460.31	20.61	2.80	460.15	19.00	2.93	460.93	23.53	6.55	461.72	17.16	0.00
463.31	20.33	3.73	463.15	17.97	3.11	463.93	22.82	7.05	464.72	15.95	0.00
466.31	20.03	3.58	466.15	17.68	2.97	466.93	22.92	7.30	467.72	15.80	0.00
469.31	20.50	3.00	469.15	19.42	3.66	469.93	23.17	6.50	470.72	16.85	0.00
472.30	20.66	3.61	472.15	19.19	3.88	472.93	22.74	6.52	473.73	16.40	0.00
475.31	19.79	2.32	475.15	18.52	2.79	475.93	22.64	6.00	476.72	16.82	0.00
478.31	19.65	2.34	478.15	19.58	4.01	478.93	23.05	6.57	479.72	16.66	0.00
481.31	20.39	3.05	481.15	18.80	3.20	481.93	23.53	7.02	482.72	16.69	0.00
484.31	19.57	2.21	484.15	18.90	3.28	484.93	23.28	6.75	485.72	16.71	0.00
487.31	20.63	3.74	487.15	19.77	4.62	487.93	22.97	6.91	488.73	16.24	0.00
490.30	20.03	2.32	490.15	19.09	3.12	490.93	23.35	6.47	491.72	17.06	0.00
493.31	20.50	2.74	493.15	17.91	1.89	493.93	22.67	5.74	494.72	17.11	0.00
496.31	21.57	4.02	496.15	19.87	4.06	496.93	22.64	5.92	497.72	16.90	0.00
499.30	20.50	2.98	499.15	19.87	4.09	499.93	23.99	7.30	500.72	16.87	0.00
502.31	21.18	3.50	502.15	19.42	3.48	502.93	22.67	5.82	503.73	17.03	0.00
505.30	20.91	2.36	505.15	19.42	2.61	505.93	23.23	5.51	506.72	17.90	0.00
508.31	20.50	3.14	508.15	19.42	3.80	508.93	22.97	6.44	509.72	16.71	0.00
511.30	19.84	2.42	511.15	19.61	3.93	511.93	23.51	6.92	512.71	16.77	0.00
514.30	20.58	3.40	514.15	19.48	4.04	514.93	23.07	6.72	515.72	16.53	0.00
517.30	21.10	3.31	517.15	19.22	3.17	517.93	22.87	5.91	518.73	17.14	0.00
520.30	20.00	2.48	520.15	18.48	2.70	520.93	23.76	7.07	521.72	16.87	0.00
523.30	21.49	3.65	523.15	20.13	4.03	523.93	23.73	6.72	524.72	17.19	0.00
526.31	20.25	1.99	526.15	19.06	2.54	526.93	22.74	5.31	527.72	17.61	0.00
529.30	20.47	3.21	529.15	19.77	4.25	529.93	23.02	6.59	530.71	16.61	0.00
532.30	21.21	2.58	532.15	19.77	2.88	532.93	23.25	5.45	533.73	17.98	0.00
535.30	20.96	2.91	535.15	19.16	2.85	535.93	23.40	6.18	536.71	17.40	0.00
538.30	21.02	3.60	538.15	18.52	2.84	538.93	25.04	8.45	539.72	16.77	0.00
541.31	20.33	2.39	541.15	18.90	2.70	541.93	22.49	5.38	542.72	17.29	0.00
544.30	20.85	2.25	544.15	19.64	2.78	544.93	23.53	5.76	545.72	17.95	0.00
547.31	21.10	3.00	547.15	19.51	3.15	547.93	23.66	6.39	548.73	17.45	0.00
550.31	20.66	0.97	550.15	20.49	2.54	550.93	23.63	4.77	551.72	19.04	0.00
553.31	20.72	2.86	553.15	21.14	5.02	553.93	23.38	6.35	554.72	17.21	0.00
556.31	21.05	2.87	556.15	20.91	4.47	556.93	23.73	6.38	557.72	17.53	0.00
559.31	20.50	2.27	559.15	19.84	3.35	559.93	23.53	6.13	560.72	17.58	0.00
562.30	21.43	3.59	562.15	19.35	3.25	562.93	22.59	5.58	563.73	17.19	0.00
565.30	21.13	1.20	565.15	19.55	1.36	565.93	23.35	4.25	566.72	19.28	0.00
568.31	21.49	3.28	568.15	19.32	2.85	568.93	23.96	6.58	569.72	17.56	0.00
571.30	21.43	2.32	571.15	20.58	3.21	571.93	23.12	4.84	572.72	18.46	0.00
574.31	21.57	3.15	574.15	17.39	0.71	574.93	23.81	6.22	575.72	17.77	0.00
577.31	20.47	2.05	577.15	19.94	3.26	577.93	23.15	5.56	578.73	17.77	0.00
580.31	21.98	3.38	580.15	18.80	1.94	580.93	23.84	6.07	581.72	17.95	0.00
583.31	21.29	3.29	583.15	19.74	3.48	583.93	24.12	6.95	584.72	17.35	0.00
586.31	22.45	3.93	586.15	20.78	4.00	586.93	24.50	6.81	587.72	17.87	0.00
589.30	22.15	4.79	589.15	21.04	5.42	589.93	23.91	7.38	590.72	16.71	0.00
592.30	21.05	2.82	592.14	19.06	2.57	592.93	22.67	5.27	593.73	17.58	0.00
595.30	21.26	2.55	595.14	20.75	3.78	595.93	24.19	6.31	596.71	18.06	0.00
598.30	20.39	1.28	598.14	19.55	2.18	598.93	23.56	5.28	599.71	18.46	0.00
601.30	21.13	1.94	601.14	19.74	2.29	601.93	23.45	5.09	602.71	18.54	0.00
621.31	27.75	-5.19	621.16	24.98	-6.22	621.95	27.78	-4.33	622.73	32.29	0.00
624.28	23.64	-9.24	624.12	22.87	-8.27	624.90	19.85	-12.20	625.69	32.23	0.00
627.24	22.42	-7.17	627.09	20.19	-7.66	627.88	19.22	-9.54	628.66	28.94	0.00
630.25	19.84	-6.05	630.09	19.77	-4.38	630.88	17.75	-7.31	631.67	25.24	0.00
633.25	18.72	-4.43	633.09	19.74	-1.67	633.89	17.38	-4.94	634.68	22.50	0.00
636.25	20.06	-1.04	636.09	18.32	-1.04	636.88	18.55	-1.72	637.66	20.45	0.00
639.28	18.34	-2.31	639.12	18.61	-0.30	639.91	18.42	-1.40	640.69	20.00	0.00
642.24	18.45	-0.34	642.09	18.97	1.92	642.88	18.15	0.19	643.66	18.14	0.00
645.24	18.02	-0.58	645.09	18.48	1.62	645.87	18.90	1.13	646.66	17.95	0.00
648.24	18.78	-0.09	648.09	18.26	1.13	648.90	18.50	0.46	649.68	18.22	0.00
651.25	19.10	1.18	651.09	17.91	1.73	651.88	18.92	1.83	652.67	17.27	0.00
654.28	19.24	1.40	654.12	18.87	2.77	654.91	18.80	1.79	655.69	17.19	0.00
657.25	18.56	0.06	657.09	18.84	2.08	657.88	18.80	1.13	658.66	17.85	0.00
660.25	18.89	0.29	660.09	19.09	2.23	660.88	18.97	1.20	661.67	17.95	0.00
663.25	19.57	1.99	663.09	19.22	3.38	663.90	19.57	2.82	664.68	16.93	0.00
666.25	18.21	-0.98	666.09	19.13	1.68	666.88	19.72	1.36	667.66	18.54	0.00
669.28	18.94	1.00	669.12	19.81	3.61	669.91	19.85	2.74	670.69	17.29	0.00
672.25	20.14	2.91	672.09	20.39	4.90	672.88	20.42	4.02	673.66	16.58	0.00
675.25	20.20	2.39	675.09	20.71	4.64	675.88	19.80	2.82	676.67	17.16	0.00
678.25	20.06	3.01	678.09	20.42	5.11	678.89	20.65	4.43	679.68	16.40	0.00
681.25	18.89	1.89	681.09	20.49	5.23	681.88	20.12	3.95	682.66	16.35	0.00
684.28	19.51	1.93	684.12	20.81	4.97	684.90	20.00	3.25	685.69	16.93	0.00
687.24	20.00	3.26	687.09	20.94	5.94	687.88	21.55	5.64	688.66	16.09	0.00
690.25	20.03	2.09	690.09	19.81	3.61	690.88	20.42	3.31	691.66	17.29	0.00
693.25	20.47	3.21	693.09	21.37	5.85	693.89	21.65	5.22	694.68	16.61	0.00
696.25	19.76	2.74	696.09	20.45	5.17	696.88	21.33	5.14	697.66	16.37	0.00
699.28	21.13	3.82	699.12	20.78	5.21	699.91	20.07	3.59	700.69	16.66	0.00
702.24	21.07	4.05	702.09	21.10	5.82	702.88	21.53	5.34	703.66	16.37	0.00
705.25	19.40	2.30	705.09	21.59	6.23	705.88	20.50	4.23	706.67	16.45	0.00
708.24	21.07	4.10	708.09	21.76	6.53	708.89	21.86	5.72	709.68	16.32	0.00
711.24	21.43	3.93	711.09	21.69	5.93	711.88	21.10	4.43	712.66	16.85	0.00
714.28	20.74	3.45	714.12	20.68	5.13	714.91	21.88	5.42	715.70	16.64	0.00
717.24	20.17	3.36	717.09	21.14	6.07	717.87	21.83	5.85	718.66	16.16	0.00
720.24	22.37	4.74	720.09	22.31	6.42	720.88	20.97	4.17	721.66	16.98	0.00
723.24	20.47	3.42	723.09	22.71	7.40	723.89	21.25	5.03	724.68	16.40	0.00
726.25	21.71	4.48	726.09	21.69	6.20	726.88	22.13	5.73	727.66	16.58	0.00
729.28	20.66	2.90	729.12	21.23	5.21	729.90	21.93	5.00	730.69	17.11	0.00
732.25	21.60	4.47	732.09	22.84	7.45	732.88	21.50	5.20	733.67	16.48	0.00
735.25	21.07	3.68	735.09	21.33	5.68	735.88	21.88	5.32	736.67	16.74	0.00
738.25	21.46	4.23	738.09	21.23	5.74	738.89	21.07	4.67	739.68	16.58	0.00
741.25	20.94	3.26	741.09	21.66	5.72	741.88	22.44	5.59	742.67	17.03	0.00
744.28	21.16	3.87	744.12	21.56	6.01	744.91	22.49	6.03	745.70	16.64	0.00
747.24	21.71	3.69	747.09	22.90	6.62	747.88	21.88	4.69	748.66	17.37	0.00
750.25	22.37	4.58	750.09	21.43	5.38	750.87	21.86	4.90	751.66	17.14	0.00
753.25	21.57	4.23	753.09	22.58	6.98	753.90	22.77	6.26	754.68	16.69	0.00
756.25	22.04	5.12	756.09	21.89	6.71	756.88	22.26	6.17	757.67	16.27	0.00
759.28	21.40	3.90	759.12	22.31	6.55	759.90	22.89	6.22	760.69	16.85	0.00
762.25	21.51	3.22	762.09	22.12	5.57	762.88	23.33	5.87	763.67	17.64	0.00
765.25	22.40	5.09	765.09	23.46	7.89	765.88	23.30	6.82	766.67	16.66	0.00
768.25	22.84	5.58	768.09	22.64	7.12	768.90	21.81	5.38	769.68	16.61	0.00
771.25	22.29	5.06	771.09	22.51	7.02	771.88	22.84	6.44	772.67	16.58	0.00
774.28	22.31	4.92	774.12	22.61	6.96	774.91	22.95	6.39	775.70	16.74	0.00
777.25	22.67	4.54	777.09	23.69	7.30	777.88	22.79	5.49	778.67	17.48	0.00
780.25	22.31	4.13	780.09	22.18	5.74	780.88	23.12	5.77	781.67	17.53	0.00
783.25	22.73	4.47	783.09	22.94	6.42	783.89	23.48	6.05	784.68	17.61	0.00
786.25	22.06	3.69	786.09	23.00	6.37	786.88	22.67	5.13	787.66	17.72	0.00
789.28	22.34	4.42	789.12	21.95	5.77	789.91	23.00	5.91	790.70	17.27	0.00
792.24	23.17	4.62	792.09	23.13	6.32	792.88	23.58	5.86	793.66	17.90	0.00
795.24	22.53	4.95	795.09	23.17	7.33	795.87	23.66	6.91	796.66	16.93	0.00
798.25	22.56	4.80	798.09	22.90	6.88	798.89	23.07	6.14	799.68	17.11	0.00
801.24	22.59	3.85	801.09	23.23	6.23	801.87	23.30	5.39	802.66	18.09	0.00
804.28	22.64	5.17	804.12	22.35	6.62	804.91	23.45	6.81	805.69	16.82	0.00
807.25	22.48	4.64	807.09	22.84	6.74	807.88	23.79	6.78	808.67	17.19	0.00
810.24	22.01	3.38	810.09	23.53	6.64	810.88	23.28	5.48	811.66	17.98	0.00
813.25	22.20	2.70	813.09	23.33	5.57	813.90	23.56	4.89	814.68	18.85	0.00
816.25	22.92	5.03	816.09	22.18	6.03	816.88	23.81	6.75	817.66	17.24	0.00
819.28	22.59	3.99	819.12	23.20	6.34	819.90	23.61	5.84	820.69	17.95	0.00
822.25	22.81	3.84	822.09	22.15	4.92	822.88	23.56	5.42	823.66	18.32	0.00
825.25	23.25	4.88	825.09	23.13	6.50	825.88	23.38	5.84	826.66	17.72	0.00
828.25	23.53	5.19	828.09	24.16	7.56	828.90	22.89	5.38	829.68	17.69	0.00
831.25	23.34	4.92	831.09	22.64	5.96	831.88	23.73	6.14	832.67	17.77	0.00
834.28	22.98	3.29	834.12	22.38	4.43	834.90	22.89	4.03	835.69	19.04	0.00
837.24	23.64	5.62	837.09	23.36	7.08	837.87	22.89	5.70	838.66	17.37	0.00
840.25	23.67	5.15	840.09	23.00	6.22	840.88	24.04	6.35	841.66	17.87	0.00
843.25	22.37	3.71	843.09	23.17	6.25	843.90	24.14	6.31	844.68	18.01	0.00
846.25	21.84	2.87	846.09	23.66	6.43	846.88	23.68	5.54	847.67	18.32	0.00
849.28	22.64	4.12	849.12	23.43	6.65	849.90	23.17	5.48	850.69	17.87	0.00
852.25	23.98	4.77	852.09	23.76	6.29	852.88	23.02	4.64	853.66	18.56	0.00
855.25	23.53	4.26	855.09	22.71	5.18	855.88	24.35	5.91	856.66	18.62	0.00
858.25	24.23	5.65	858.09	22.71	5.87	858.90	23.76	6.01	859.68	17.93	0.00
861.25	23.89	5.21	861.09	22.97	6.03	861.88	23.53	5.68	862.66	18.03	0.00
864.28	22.78	4.12	864.12	22.48	5.56	864.91	23.99	6.16	865.69	18.01	0.00
867.25	22.95	3.92	867.09	23.89	6.60	867.88	24.63	6.43	868.66	18.38	0.00
870.25	23.59	4.96	870.09	23.17	6.28	870.88	23.45	5.65	871.66	17.98	0.00
873.25	22.84	3.31	873.09	23.59	5.80	873.89	23.99	5.29	874.68	18.88	0.00
876.25	23.37	3.33	876.09	24.29	5.99	876.88	23.63	4.42	877.66	19.39	0.00
879.28	23.37	4.18	879.12	23.23	5.78	879.91	24.73	6.37	880.69	18.54	0.00
882.25	23.70	5.20	882.09	22.94	6.18	882.88	22.95	5.28	883.66	17.85	0.00
885.25	23.09	3.80	885.09	22.71	5.16	885.87	24.86	6.40	886.66	18.64	0.00
888.25	23.73	5.23	888.09	23.40	6.64	888.89	23.38	5.71	889.68	17.85	0.00
891.25	23.70	4.99	891.09	23.56	6.59	891.88	24.53	6.65	892.66	18.06	0.00
894.28	23.45	4.69	894.12	22.97	5.95	894.91	24.83	6.90	895.69	18.11	0.00
897.24	23.25	3.43	897.09	23.36	5.28	897.88	24.60	5.61	898.66	19.17	0.00
900.25	23.70	4.89	900.09	23.53	6.46	900.88	23.99	6.01	901.66	18.16	0.00
903.25	23.87	4.42	903.09	23.17	5.46	903.89	24.48	5.86	904.68	18.80	0.00
906.25	24.06	5.22	906.09	23.92	6.82	906.88	24.04	6.03	907.66	18.19	0.00
909.28	22.87	2.89	909.12	23.13	4.89	909.91	25.06	5.91	910.69	19.33	0.00
912.25	23.01	3.53	912.09	23.69	5.95	912.88	24.04	5.39	913.66	18.83	0.00
915.25	23.56	4.51	915.09	24.82	7.51	915.88	24.89	6.67	916.66	18.40	0.00
918.25	22.20	2.96	918.09	24.32	6.82	918.89	25.24	6.83	919.68	18.59	0.00
921.25	23.62	3.80	921.09	23.66	5.58	921.88	24.50	5.51	922.66	19.17	0.00
924.28	24.03	5.24	924.12	23.10	6.05	924.90	24.96	7.00	925.69	18.14	0.00
927.25	23.87	3.03	927.09	24.16	5.06	927.88	24.48	4.47	928.66	20.19	0.00
930.25	22.87	3.07	930.09	24.35	6.29	930.88	23.91	4.94	931.66	19.15	0.00
933.25	24.01	3.74	933.09	23.27	4.74	933.90	25.14	5.70	934.68	19.62	0.00
936.25	25.38	5.21	936.09	23.92	5.49	936.88	25.55	6.21	937.66	19.52	0.00
939.28	25.01	4.28	939.12	22.64	3.65	939.91	24.96	5.06	940.69	20.08	0.00
942.25	23.95	3.91	942.09	23.40	5.10	942.88	23.89	4.68	943.66	19.39	0.00
945.25	23.87	3.67	945.09	23.69	5.23	945.88	25.35	5.98	946.66	19.55	0.00
948.25	24.51	4.93	948.09	23.43	5.59	948.90	25.17	6.42	949.68	18.93	0.00
951.25	23.45	4.00	951.09	24.32	6.61	951.88	24.91	6.29	952.66	18.80	0.00
954.28	23.48	4.40	954.12	24.59	7.25	954.91	25.42	7.17	955.69	18.43	0.00
957.25	24.73	4.77	957.09	24.82	6.60	957.88	25.06	5.93	958.66	19.31	0.00
960.25	25.01	4.71	960.09	23.07	4.51	960.88	25.24	5.77	961.66	19.65	0.00
963.25	24.06	3.73	963.09	23.66	5.07	963.89	25.01	5.51	964.68	19.68	0.00
966.25	24.37	3.99	966.09	24.02	5.38	966.88	25.27	5.72	967.66	19.73	0.00
969.28	24.90	4.20	969.12	24.32	5.36	969.90	23.94	4.07	970.69	20.05	0.00
972.25	23.12	3.19	972.09	23.56	5.37	972.88	24.89	5.79	973.66	19.28	0.00
975.25	25.88	5.45	975.09	23.59	4.90	975.88	25.17	5.57	976.67	19.78	0.00
978.25	25.07	4.42	978.09	24.75	5.84	978.89	25.24	5.42	979.68	20.00	0.00
981.25	24.37	3.72	981.09	24.25	5.34	981.88	25.04	5.22	982.66	20.00	0.00
984.28	23.53	2.91	984.12	25.02	6.14	984.91	24.53	4.74	985.69	19.97	0.00
987.25	24.45	3.21	987.09	23.59	4.09	987.88	25.17	4.76	988.66	20.59	0.00
990.25	24.54	4.45	990.09	24.49	6.14	990.88	25.35	6.09	991.66	19.44	0.00
993.25	24.31	3.63	993.09	24.29	5.35	993.89	26.40	6.55	994.68	20.03	0.00
996.25	23.48	3.44	996.09	23.96	5.66	996.88	25.27	6.06	997.66	19.39	0.00
999.28	24.65	2.80	999.12	24.12	4.01	999.91	24.19	3.17	1000.69	21.20	0.00
1002.24	24.15	3.82	1002.09	24.82	6.23	1002.87	26.17	6.67	1003.66	19.68	0.00
1005.25	23.67	3.02	1005.09	23.86	4.95	1005.88	26.30	6.48	1006.66	20.00	0.00
1008.24	25.21	4.37	1008.09	24.59	5.49	1008.89	25.06	5.05	1009.68	20.19	0.00
1011.25	24.06	2.37	1011.09	23.07	3.12	1011.88	24.48	3.62	1012.66	21.04	0.00
1014.28	25.01	3.69	1014.12	24.29	4.71	1014.91	26.15	5.66	1015.69	20.67	0.00
1017.25	25.32	4.43	1017.09	24.75	5.60	1017.88	24.22	4.16	1018.66	20.24	0.00
1020.25	23.98	2.98	1020.09	24.35	5.09	1020.88	24.40	4.23	1021.66	20.35	0.00
1023.25	25.35	3.77	1023.09	23.73	3.89	1023.89	26.15	5.40	1024.68	20.93	0.00
1026.25	24.70	4.16	1026.09	23.66	4.86	1026.88	25.63	5.92	1027.66	19.89	0.00
1029.28	25.21	5.17	1029.12	24.72	6.42	1029.90	24.86	5.65	1030.69	19.39	0.00
1032.25	24.20	2.75	1032.09	23.66	3.95	1032.88	26.56	5.94	1033.67	20.80	0.00
1035.25	25.49	5.14	1035.09	25.02	6.41	1035.88	25.40	5.88	1036.67	19.70	0.00
1038.25	24.65	3.65	1038.09	23.13	3.87	1038.90	26.89	6.72	1039.69	20.35	0.00
1041.25	24.90	3.82	1041.09	24.06	4.72	1041.88	25.76	5.51	1042.66	20.43	0.00
1044.28	24.51	3.30	1044.12	25.12	5.65	1044.91	26.45	6.07	1045.69	20.56	0.00
1047.25	25.80	4.24	1047.09	24.32	4.50	1047.88	26.15	5.42	1048.66	20.91	0.00
1050.25	25.26	3.19	1050.09	24.85	4.52	1050.88	25.19	3.95	1051.67	21.42	0.00
1053.25	24.84	3.42	1053.09	24.65	4.97	1053.90	26.74	6.15	1054.68	20.77	0.00
1056.24	24.26	3.37	1056.09	24.39	5.24	1056.87	26.53	6.47	1057.66	20.24	0.00
1059.28	25.29	3.95	1059.12	24.78	5.18	1059.91	26.35	5.84	1060.69	20.69	0.00
1062.25	25.04	3.11	1062.09	23.99	3.80	1062.88	26.02	4.92	1063.66	21.28	0.00
1065.25	25.40	4.08	1065.09	26.38	6.80	1065.88	25.40	4.91	1066.66	20.67	0.00
1068.25	25.94	4.52	1068.09	24.52	4.84	1068.89	26.48	5.89	1069.68	20.77	0.00
1071.25	25.69	5.34	1071.09	24.75	6.14	1071.88	26.12	6.60	1072.66	19.70	0.00
1074.28	25.29	5.04	1074.12	23.92	5.41	1074.91	26.17	6.75	1075.69	19.60	0.00
1077.25	24.06	3.09	1077.09	24.75	5.52	1077.88	26.17	6.03	1078.67	20.32	0.00
1080.25	25.26	4.18	1080.09	25.05	5.71	1080.88	26.66	6.41	1081.66	20.43	0.00
1083.25	25.57	4.60	1083.09	25.12	5.89	1083.89	26.51	6.37	1084.68	20.32	0.00
1086.24	25.46	4.30	1086.09	24.78	5.36	1086.88	27.31	6.98	1087.66	20.51	0.00
1089.28	25.07	2.41	1089.12	24.78	3.86	1089.90	26.56	4.73	1090.69	22.01	0.00
1092.24	25.38	4.36	1092.09	23.43	4.15	1092.87	26.17	5.98	1093.66	20.37	0.00
1095.25	25.46	4.46	1095.09	23.53	4.27	1095.88	26.87	6.70	1096.66	20.35	0.00
1098.24	25.35	4.67	1098.09	24.62	5.68	1098.89	26.25	6.40	1099.68	20.03	0.00
1101.25	25.57	3.10	1101.09	24.45	3.72	1101.88	26.79	5.15	1102.67	21.82	0.00
1104.28	25.21	4.08	1104.12	24.52	5.13	1104.91	26.74	6.44	1105.69	20.48	0.00
1107.25	25.26	3.27	1107.09	24.65	4.40	1107.88	25.91	4.75	1108.66	21.34	0.00
1110.25	24.76	1.94	1110.09	24.95	3.87	1110.88	26.79	4.80	1111.66	22.17	0.00
1113.25	24.73	3.79	1113.09	24.42	5.22	1113.89	27.65	7.54	1114.68	20.29	0.00
1116.25	25.97	4.49	1116.09	24.62	4.88	1116.88	26.58	5.93	1117.67	20.83	0.00
1119.28	26.42	5.40	1119.12	24.69	5.41	1119.90	25.50	5.31	1120.69	20.37	0.00
1122.25	25.94	3.98	1122.09	24.45	4.23	1122.88	26.45	5.32	1123.66	21.31	0.00
1125.25	24.98	3.31	1125.09	25.25	5.32	1125.88	27.18	6.34	1126.66	21.02	0.00
1128.25	25.15	3.59	1128.09	25.65	5.83	1128.89	26.35	5.62	1129.68	20.91	0.00
1131.25	25.99	3.20	1131.09	25.38	4.33	1131.88	27.00	5.04	1132.66	22.14	0.00
1134.28	25.15	3.46	1134.12	25.18	5.23	1134.91	26.53	5.67	1135.69	21.04	0.00
1137.24	25.35	2.69	1137.09	25.48	4.56	1137.88	25.37	3.54	1138.66	22.01	0.00
1140.25	26.45	4.49	1140.09	25.05	4.83	1140.88	25.68	4.55	1141.66	21.31	0.00
1143.25	25.77	4.35	1143.09	24.75	5.07	1143.90	27.91	7.32	1144.68	20.77	0.00
1146.25	25.66	2.24	1146.09	25.45	3.77	1146.88	27.15	4.56	1147.66	22.77	0.00
1149.28	25.69	3.78	1149.12	25.38	5.21	1149.91	26.48	5.40	1150.69	21.26	0.00
1152.25	26.33	4.34	1152.09	25.75	5.50	1152.88	25.55	4.39	1153.66	21.34	0.00
1155.25	24.96	3.29	1155.09	25.55	5.62	1155.88	26.69	5.85	1156.67	21.02	0.00
1158.24	25.01	2.73	1158.09	25.68	5.14	1158.89	26.79	5.34	1159.68	21.63	0.00
1161.25	25.99	4.24	1161.09	25.02	5.01	1161.87	26.84	5.92	1162.66	21.10	0.00
1164.28	26.90	4.81	1164.12	25.52	5.17	1164.91	26.45	5.19	1165.69	21.44	0.00
1167.25	26.61	3.60	1167.09	25.08	3.81	1167.88	27.13	4.95	1168.66	22.36	0.00
1170.25	26.16	3.50	1170.09	25.42	4.50	1170.88	26.92	5.09	1171.67	22.01	0.00
1173.25	25.54	3.23	1173.09	25.58	5.01	1173.89	27.28	5.80	1174.68	21.66	0.00
1176.24	25.66	3.16	1176.09	25.12	4.36	1176.88	27.93	6.26	1177.66	21.85	0.00
1179.28	25.46	3.42	1179.12	25.42	5.12	1179.90	26.71	5.50	1180.69	21.39	0.00
1182.25	24.54	2.34	1182.09	25.18	4.72	1182.87	27.75	6.38	1183.66	21.55	0.00
1185.24	25.24	3.44	1185.09	25.55	5.49	1185.88	26.56	5.59	1186.66	21.15	0.00
1188.25	26.39	3.27	1188.09	25.72	4.34	1188.89	27.59	5.30	1189.68	22.47	0.00
1191.25	26.02	2.93	1191.09	25.42	4.07	1191.88	28.19	5.93	1192.66	22.44	0.00
1194.28	24.98	2.54	1194.12	24.82	4.12	1194.91	26.64	5.03	1195.69	21.79	0.00
1197.25	25.94	2.85	1197.09	25.28	3.93	1197.88	27.36	5.10	1198.66	22.44	0.00
1200.24	26.16	1.88	1200.09	25.85	3.31	1200.87	27.18	3.73	1201.66	23.63	0.00
1203.25	26.56	3.95	1203.09	25.92	5.05	1203.89	27.21	5.43	1204.69	21.96	0.00
1206.25	26.45	3.98	1206.09	24.85	4.12	1206.88	27.08	5.44	1207.66	21.82	0.00
1209.28	26.36	3.30	1209.12	25.12	3.80	1209.90	27.18	4.95	1210.69	22.41	0.00
1212.24	27.07	4.52	1212.09	25.42	4.61	1212.87	26.89	5.17	1213.66	21.90	0.00
1215.24	25.80	2.95	1215.09	25.72	4.61	1215.87	26.40	4.38	1216.66	22.20	0.00
1218.24	27.24	4.77	1218.09	25.15	4.42	1218.90	27.52	5.88	1219.68	21.82	0.00
