# Supplementary material for: Noise-precision tradeoff in predicting combinations of mutations and drugs
Source: PLoS Comput Biol. 2019 May 22;15(5):e1006956. doi: 10.1371/journal.pcbi.1006956 (PMC6548401; doi:10.1371/journal.pcbi.1006956)
Supplement: S1 Data — A zip file containing all datasets used in this paper. (ZIP) [file pcbi.1006956.s002.zip › calcium/calcium_double_RAW264.7/2MA_500_uM_PAF_100_nM_RW_ECC040113C.txt]

Tab-delimted data for ligand pair 2-Methyl-thio-ATP / Platelet Activating Factor
Celltype = RAW 264.7
ExperimentID = ECC040113C
t in seconds, Ca++ concentrations in nM
Adj Ca++ is the change in Ca++ concentration due to ligand

ECC040113C08	2MA 500 uM	PAF 100 nM	sim
ECC040113C02	2MA 500 uM	PAF 100 nM	lig1_then_lig2
ECC040113C04	PAF 100 nM	2MA 500 uM	lig2_then_lig1
ECC040113C01	HBSS-BSA n/a 	HBSS-BSA n/a 	con
ECC040113C11	HBSS-BSA n/a 	HBSS-BSA n/a 	con
ECC040113C12	HBSS-BSA n/a 	HBSS-BSA n/a 	con

t(ECC040113C08)	Ca++(ECC040113C08)	Adj Ca++(ECC040113C08)	t(ECC040113C02)	Ca++(ECC040113C02)	Adj Ca++(ECC040113C02)	t(ECC040113C04)	Ca++(ECC040113C04)	Adj Ca++(ECC040113C04)	t(ECC040113C01)	Ca++(ECC040113C01)	Adj Ca++(ECC040113C01)	t(ECC040113C11)	Ca++(ECC040113C11)	Adj Ca++(ECC040113C11)	t(ECC040113C12)	Ca++(ECC040113C12)	Adj Ca++(ECC040113C12)
-186.90	12.54	-0.86	-187.84	18.41	0.28	-187.53	11.39	-0.95	-188.00	22.17	0.50	-186.43	10.03	-0.86	-186.27	15.84	0.35
-183.95	14.26	0.44	-184.89	18.62	0.07	-184.58	11.77	-0.99	-185.05	21.47	-0.62	-183.48	10.97	-0.34	-183.32	16.86	0.95
-180.95	13.87	-0.08	-181.89	18.43	-0.25	-181.58	11.77	-1.12	-182.05	21.27	-0.94	-180.48	11.45	0.02	-180.32	16.96	0.93
-177.95	13.52	-0.81	-178.89	19.03	-0.02	-178.58	11.90	-1.36	-179.05	22.55	-0.04	-177.48	11.10	-0.71	-177.32	17.16	0.75
-174.95	13.22	-0.97	-175.89	18.55	-0.36	-175.58	12.04	-1.08	-176.05	21.87	-0.58	-174.48	11.43	-0.24	-174.32	17.09	0.82
-171.93	14.10	-0.68	-172.89	17.34	-2.16	-172.56	11.77	-1.94	-173.05	22.04	-1.00	-171.46	12.05	-0.21	-171.31	18.07	1.21
-168.95	13.22	-1.01	-169.89	17.56	-1.39	-169.58	11.67	-1.49	-170.05	22.47	-0.02	-168.48	11.63	-0.08	-168.32	16.41	0.10
-165.95	12.21	-1.78	-166.89	18.99	0.27	-166.58	11.65	-1.28	-167.05	22.45	0.19	-165.48	11.37	-0.11	-165.32	15.99	-0.09
-162.95	13.46	-0.25	-163.89	17.93	-0.50	-163.58	12.22	-0.42	-164.05	21.69	-0.28	-162.48	11.20	0.01	-162.32	16.06	0.27
-159.95	12.17	-0.86	-160.89	17.28	-0.48	-160.58	12.20	0.23	-161.05	20.82	-0.47	-159.48	11.16	0.65	-159.32	14.94	-0.17
-156.93	13.38	0.34	-157.89	18.08	0.31	-157.56	12.10	0.12	-158.05	21.47	0.17	-156.46	10.26	-0.26	-156.31	15.22	0.10
-153.95	12.93	-0.41	-154.89	17.83	-0.24	-154.58	11.57	-0.71	-155.05	21.77	0.16	-153.48	11.00	0.17	-153.32	15.09	-0.34
-150.95	13.22	-0.92	-151.89	17.48	-1.39	-151.58	11.27	-1.81	-152.05	22.37	-0.03	-150.48	11.49	-0.13	-150.32	16.39	0.17
-147.95	12.75	-0.18	-148.89	17.54	-0.12	-148.58	11.77	-0.10	-149.05	20.82	-0.38	-147.48	10.54	0.12	-147.32	15.27	0.25
-144.95	13.34	0.01	-145.89	17.46	-0.60	-145.58	12.30	0.03	-146.05	21.92	0.32	-144.48	10.52	-0.30	-144.32	15.39	-0.03
-141.93	13.65	0.50	-142.89	17.44	-0.44	-142.56	12.06	-0.03	-143.05	21.37	-0.05	-141.46	11.02	0.38	-141.30	14.90	-0.34
-138.95	12.70	-0.92	-139.89	17.44	-0.90	-139.58	12.72	0.17	-140.05	21.59	-0.29	-138.48	10.75	-0.35	-138.32	16.34	0.64
-135.95	12.58	-0.50	-136.89	16.58	-1.23	-136.58	12.32	0.30	-137.05	21.19	-0.15	-135.48	10.36	-0.20	-135.32	15.52	0.36
-132.95	12.40	-0.67	-133.89	17.19	-0.61	-133.58	12.42	0.41	-134.05	21.22	-0.12	-132.48	10.79	0.23	-132.32	15.04	-0.12
-129.95	12.97	0.07	-130.89	17.58	-0.04	-130.58	11.45	-0.38	-131.05	20.44	-0.72	-129.48	10.44	0.06	-129.32	15.64	0.66
-126.93	12.93	0.27	-127.89	17.73	0.35	-127.56	11.71	0.12	-128.05	20.59	-0.33	-126.46	10.56	0.42	-126.31	14.65	-0.09
-123.95	12.68	-0.82	-124.89	17.69	-0.53	-124.58	12.00	-0.43	-125.05	21.52	-0.24	-123.48	10.71	-0.27	-123.32	16.09	0.51
-120.95	12.77	-0.84	-121.89	17.71	-0.63	-121.58	11.98	-0.57	-122.05	21.69	-0.18	-120.48	10.93	-0.16	-120.32	16.04	0.35
-117.95	13.16	0.11	-118.89	17.15	-0.63	-118.58	10.95	-1.04	-119.05	20.94	-0.37	-117.48	10.87	0.34	-117.32	15.17	0.04
-114.95	12.93	-0.21	-115.89	17.28	-0.59	-115.58	11.51	-0.57	-116.05	21.27	-0.14	-114.48	10.85	0.22	-114.32	15.14	-0.09
-111.93	13.26	0.09	-112.89	17.36	-0.54	-112.56	12.04	-0.07	-113.05	21.22	-0.21	-111.46	10.48	-0.17	-111.30	15.64	0.39
-108.95	12.70	0.07	-109.89	18.00	0.64	-109.58	11.75	0.18	-110.05	20.37	-0.52	-108.48	10.65	0.54	-108.32	14.70	-0.01
-105.95	13.22	0.63	-106.89	17.65	0.33	-106.58	11.43	-0.10	-107.05	20.64	-0.22	-105.48	10.07	-0.01	-105.32	14.90	0.22
-102.95	12.23	-1.34	-103.89	17.34	-0.96	-103.58	11.98	-0.53	-104.05	21.97	0.14	-102.48	11.53	0.48	-102.32	15.04	-0.61
-99.95	12.50	-0.70	-100.89	17.91	-0.02	-100.58	11.83	-0.31	-101.05	21.64	0.18	-99.48	10.30	-0.38	-99.32	15.49	0.21
-96.93	13.07	0.04	-97.89	17.52	-0.23	-97.56	11.45	-0.51	-98.05	20.89	-0.40	-96.46	10.58	0.07	-96.30	15.44	0.33
-93.95	13.38	0.28	-94.89	17.28	-0.55	-94.58	11.41	-0.63	-95.05	21.52	0.16	-93.48	10.67	0.09	-93.32	14.94	-0.24
-90.95	12.91	0.07	-91.89	18.33	0.77	-91.58	11.86	0.09	-92.05	21.12	0.02	-90.48	10.52	0.20	-90.32	14.70	-0.22
-87.95	12.46	-0.32	-88.89	18.22	0.72	-88.58	11.61	-0.10	-89.05	20.49	-0.55	-87.48	11.22	0.96	-87.32	14.45	-0.41
-84.95	12.68	-0.62	-85.89	17.26	-0.77	-85.58	11.67	-0.57	-86.05	21.94	0.38	-84.48	10.42	-0.36	-84.32	15.37	-0.01
-81.93	13.93	1.13	-82.89	17.77	0.24	-82.56	11.39	-0.35	-83.05	21.64	0.58	-81.46	10.07	-0.21	-81.30	14.52	-0.36
-78.95	13.22	0.16	-79.89	17.48	-0.31	-79.58	13.07	1.07	-80.05	20.52	-0.80	-78.48	10.58	0.04	-78.32	15.91	0.77
-75.95	12.93	-0.39	-76.89	17.91	-0.13	-76.58	11.29	-0.96	-77.05	21.14	-0.44	-75.48	11.72	0.92	-75.32	14.92	-0.48
-72.95	12.71	-0.08	-73.89	17.56	0.04	-73.58	11.49	-0.24	-74.05	20.54	-0.52	-72.48	11.02	0.74	-72.32	14.65	-0.23
-69.95	13.24	0.23	-70.89	17.73	-0.01	-70.58	11.61	-0.34	-71.05	20.54	-0.73	-69.48	11.00	0.51	-69.32	15.32	0.23
-66.93	13.07	0.33	-67.89	17.67	0.20	-67.56	12.24	0.56	-68.05	21.29	0.28	-66.46	10.15	-0.08	-66.31	14.62	-0.21
-63.95	12.91	0.38	-64.89	17.87	0.62	-64.58	11.65	0.19	-65.05	20.89	0.10	-63.48	9.95	-0.06	-63.32	14.57	-0.04
-60.95	12.81	-0.64	-61.89	18.08	-0.09	-61.58	11.81	-0.57	-62.05	21.09	-0.62	-60.48	10.87	-0.06	-60.32	16.21	0.68
-57.95	12.66	-0.55	-58.89	16.99	-0.95	-58.58	12.06	-0.09	-59.05	21.17	-0.31	-57.48	11.28	0.58	-57.32	15.02	-0.28
-54.95	12.38	-0.53	-55.89	17.89	0.25	-55.58	12.24	0.39	-56.05	20.32	-0.85	-54.48	10.48	0.09	-54.32	15.76	0.77
-51.93	12.75	-0.17	-52.89	17.26	-0.38	-52.56	11.98	0.13	-53.05	21.02	-0.16	-51.46	10.24	-0.16	-51.30	15.32	0.32
-48.95	12.54	-0.51	-49.89	17.58	-0.20	-49.58	12.18	0.19	-50.05	21.12	-0.20	-48.48	10.65	0.11	-48.32	15.22	0.08
-45.95	12.71	-0.34	-46.89	17.44	-0.33	-46.58	11.57	-0.41	-47.05	21.54	0.23	-45.48	10.56	0.03	-45.32	14.87	-0.26
-42.95	13.32	-0.40	-43.89	18.14	-0.30	-43.58	12.22	-0.43	-44.05	22.17	0.19	-42.48	10.77	-0.43	-42.32	16.04	0.24
-39.95	13.91	0.89	-40.89	18.14	0.39	-40.58	12.64	0.68	-41.05	21.49	0.20	-39.48	9.87	-0.64	-39.32	15.54	0.43
-36.93	13.46	-0.06	-37.89	17.56	-0.68	-37.56	12.30	-0.15	-38.05	21.59	-0.19	-36.46	11.32	0.32	-36.31	15.47	-0.13
-33.95	14.14	1.21	-34.89	17.40	-0.26	-34.58	11.94	0.07	-35.05	20.87	-0.32	-33.48	10.46	0.05	-33.32	15.29	0.28
-30.95	12.93	0.09	-31.89	17.95	0.39	-31.58	12.90	1.13	-32.05	21.47	0.37	-30.48	10.67	0.35	-30.32	14.20	-0.72
-27.95	13.22	-0.25	-28.89	18.84	0.65	-28.58	11.67	-0.73	-29.05	21.12	-0.61	-27.48	11.00	0.05	-27.32	16.11	0.56
-24.95	13.44	0.26	-25.89	18.45	0.54	-25.58	12.12	0.00	-26.05	22.02	0.57	-24.48	10.09	-0.58	-24.32	15.27	0.00
-21.93	12.91	-0.38	-22.89	17.98	-0.04	-22.56	12.26	0.03	-23.05	21.79	0.23	-21.46	10.83	0.05	-21.31	15.09	-0.29
-18.95	13.26	-0.07	-19.89	17.32	-0.73	-19.58	12.00	-0.26	-20.05	21.49	-0.10	-18.48	11.20	0.39	-18.32	15.12	-0.29
-15.95	13.44	0.02	-16.89	18.43	0.29	-16.58	12.08	-0.27	-17.05	21.19	-0.49	-15.48	11.08	0.18	-15.33	15.81	0.31
-12.95	12.85	-0.48	-13.89	18.12	0.06	-13.58	12.28	0.01	-14.05	21.49	-0.11	-12.48	10.75	-0.07	-12.32	15.59	0.17
-9.95	13.42	0.16	-10.89	18.37	0.38	-10.58	12.48	0.28	-11.05	21.47	-0.06	-9.48	11.06	0.31	-9.32	15.09	-0.26
5.11	179.97	162.22	4.17	45.87	23.39	4.48	116.35	99.66	4.00	25.88	-0.14	5.58	14.02	-1.22	5.73	21.19	1.35
8.02	231.45	215.14	7.08	68.38	47.34	7.39	164.53	149.28	6.92	25.88	1.31	8.49	12.94	-0.85	8.65	17.94	-0.45
11.02	287.20	271.33	10.08	54.97	34.37	10.39	241.32	226.51	9.92	23.48	-0.65	11.49	13.56	0.21	11.65	18.40	0.45
14.02	258.16	241.85	13.08	41.52	20.49	13.39	264.01	248.77	12.92	24.19	-0.38	14.49	13.48	-0.31	14.65	19.08	0.69
17.02	211.18	194.91	16.08	39.50	18.51	16.39	233.66	218.46	15.92	25.19	0.66	17.49	12.67	-1.08	17.65	18.77	0.42
20.04	168.40	152.24	19.10	40.82	19.94	19.41	190.36	175.27	18.94	24.27	-0.15	20.51	12.98	-0.66	20.67	19.05	0.81
23.02	138.07	122.13	22.08	41.52	20.85	22.39	157.68	142.80	21.92	24.37	0.17	23.49	13.11	-0.31	23.65	18.17	0.15
26.02	116.44	100.42	25.08	40.43	19.68	25.39	128.52	113.56	24.92	24.24	-0.05	26.49	13.11	-0.40	26.65	18.55	0.44
29.02	103.60	87.66	28.08	39.79	19.12	28.39	111.54	96.66	27.92	23.76	-0.44	29.49	13.19	-0.23	29.65	18.70	0.68
32.02	92.96	77.43	31.08	39.59	19.33	31.39	96.70	82.23	30.92	23.53	-0.26	32.49	12.65	-0.36	32.65	18.24	0.63
35.04	87.03	71.68	34.10	39.38	19.30	34.41	87.43	73.14	33.94	23.58	-0.04	35.51	12.57	-0.27	35.67	17.74	0.30
38.02	82.44	67.26	37.08	37.99	18.08	37.39	83.21	69.09	36.92	22.57	-0.88	38.49	12.79	0.12	38.65	18.02	0.75
41.02	78.87	62.89	40.08	37.00	16.29	40.39	79.44	64.52	39.92	24.50	0.26	41.49	13.08	-0.38	41.65	18.19	0.13
44.02	77.69	62.19	43.08	37.20	16.97	43.39	76.33	61.89	42.92	23.53	-0.23	44.49	12.40	-0.58	44.65	18.40	0.82
47.02	75.51	60.35	46.08	35.00	15.11	46.39	73.45	59.35	45.92	23.05	-0.38	47.49	12.73	0.08	47.65	17.54	0.29
50.05	74.06	58.37	49.10	35.00	14.58	49.42	73.37	58.74	48.94	23.86	-0.10	50.52	13.13	-0.05	50.68	17.92	0.14
53.02	73.51	57.35	52.08	34.95	14.06	52.39	70.95	55.85	51.92	24.12	-0.30	53.49	13.31	-0.33	53.65	18.88	0.64
56.02	73.13	57.27	55.08	34.80	14.21	55.39	70.23	55.43	54.92	24.47	0.34	56.49	12.50	-0.85	56.65	18.45	0.50
59.02	72.12	55.68	58.08	34.26	13.09	58.39	68.92	53.54	57.92	24.85	0.14	59.49	13.36	-0.57	59.65	18.95	0.42
62.02	70.87	54.92	61.08	34.64	13.97	61.40	68.24	53.36	60.92	24.35	0.14	62.49	12.90	-0.53	62.65	18.42	0.39
65.05	69.18	52.59	64.10	33.19	11.88	64.42	67.45	51.93	63.94	24.04	-0.81	65.52	14.02	-0.05	65.68	19.53	0.86
68.02	68.58	52.63	67.08	33.59	12.92	67.39	65.45	50.57	66.92	23.28	-0.93	68.49	13.77	0.34	68.65	18.62	0.59
71.02	68.32	52.09	70.08	32.86	11.90	70.39	65.53	50.36	69.92	24.14	-0.36	71.49	13.36	-0.36	71.65	19.03	0.71
74.02	67.97	51.42	73.08	33.99	12.72	73.39	64.27	48.79	72.92	23.91	-0.90	74.49	13.52	-0.51	74.65	20.04	1.41
77.02	68.10	52.08	76.08	33.75	13.01	76.39	63.22	48.27	75.92	24.60	0.32	77.49	12.88	-0.62	77.65	18.40	0.30
80.05	65.96	50.35	79.10	33.11	12.77	79.42	62.78	48.23	78.94	23.74	-0.14	80.52	12.38	-0.72	80.68	18.55	0.85
83.02	65.84	49.39	82.08	32.27	11.10	82.39	62.12	46.74	81.92	24.98	0.27	83.49	13.21	-0.72	83.65	18.98	0.45
86.02	66.16	50.38	85.08	32.95	12.44	85.39	59.74	45.02	84.92	23.25	-0.79	86.49	12.59	-0.67	86.65	19.33	1.47
89.02	64.59	49.27	88.08	32.71	12.67	88.39	59.79	45.54	87.92	22.93	-0.65	89.49	11.80	-1.00	89.65	19.05	1.65
92.02	63.82	47.60	91.08	32.75	11.80	91.39	58.43	43.27	90.92	24.70	0.22	92.49	12.84	-0.86	92.65	18.95	0.65
95.05	62.61	46.66	94.10	33.57	12.89	94.42	58.73	43.84	93.94	23.74	-0.47	95.52	12.63	-0.80	95.68	19.31	1.28
98.02	62.53	46.11	97.08	32.27	11.12	97.39	57.28	41.92	96.92	24.88	0.20	98.49	12.32	-1.58	98.65	19.89	1.39
101.02	61.80	45.77	100.08	33.35	12.59	100.39	56.14	41.17	99.92	23.66	-0.63	101.49	12.88	-0.63	101.65	19.38	1.27
104.02	60.38	44.69	103.08	32.35	11.93	103.39	54.90	40.27	102.92	23.86	-0.10	104.49	13.21	0.03	104.65	17.84	0.06
107.02	60.35	44.32	106.08	33.42	12.66	106.39	54.11	39.14	105.92	23.58	-0.72	107.49	13.63	0.11	107.65	18.72	0.60
110.05	60.57	44.67	109.10	32.66	12.03	109.42	52.20	37.36	108.94	24.09	-0.07	110.52	13.27	-0.11	110.68	18.17	0.19
113.02	58.67	42.38	112.08	31.71	10.69	112.39	51.59	36.36	111.92	24.96	0.40	113.49	13.13	-0.65	113.65	18.62	0.24
116.02	58.87	42.78	115.08	32.55	11.73	115.39	51.62	36.59	114.92	24.63	0.27	116.49	13.31	-0.27	116.65	18.17	-0.01
119.02	58.26	42.48	118.08	32.07	11.57	118.39	50.19	35.48	117.92	23.58	-0.46	119.49	12.88	-0.38	119.65	18.70	0.84
122.03	56.00	39.36	121.08	32.62	11.25	121.40	48.94	33.36	120.92	25.65	0.74	122.50	13.44	-0.69	122.65	18.67	-0.06
125.05	56.55	40.58	124.10	33.35	12.65	124.42	47.79	32.88	123.94	24.50	0.27	125.52	12.79	-0.66	125.68	18.45	0.40
128.03	56.96	40.44	127.08	31.82	10.57	127.40	48.07	32.61	126.92	24.75	-0.04	128.49	13.04	-0.97	128.65	19.61	1.00
131.02	55.17	39.02	130.08	33.82	12.94	130.39	47.26	32.17	129.92	23.79	-0.63	131.49	12.61	-1.03	131.65	19.89	1.65
134.02	54.48	38.21	133.08	33.35	12.35	133.40	45.22	30.01	132.92	23.76	-0.77	134.49	13.17	-0.58	134.65	19.71	1.36
137.03	54.19	37.85	136.08	32.44	11.38	136.40	45.39	30.12	135.92	24.73	0.13	137.50	13.08	-0.74	137.65	19.03	0.61
140.05	52.13	35.83	139.10	32.73	11.70	139.42	44.96	29.72	138.94	23.63	-0.94	140.52	13.17	-0.62	140.68	19.94	1.55
143.03	52.77	36.02	142.08	33.08	11.60	142.40	44.87	29.18	141.92	24.14	-0.87	143.50	14.25	0.02	143.66	19.69	0.86
146.03	50.94	34.55	145.08	33.11	11.99	145.40	42.34	27.01	144.92	24.78	0.12	146.50	12.77	-1.11	146.66	19.46	0.98
149.03	50.05	33.98	148.08	32.49	11.69	148.39	42.71	27.70	147.92	23.33	-1.00	149.49	13.15	-0.40	149.65	19.56	1.41
152.03	50.40	33.95	151.08	32.80	11.62	151.40	43.30	27.91	150.92	24.55	-0.17	152.50	13.11	-0.83	152.66	19.53	0.99
155.05	49.47	32.38	154.10	31.41	9.59	154.42	40.30	24.27	153.94	25.24	-0.12	155.52	13.96	-0.62	155.68	19.91	0.73
158.03	49.31	32.95	157.08	31.96	10.87	157.39	40.35	25.05	156.92	24.12	-0.51	158.50	13.27	-0.58	158.65	19.53	1.08
161.03	49.12	32.59	160.08	32.33	11.07	160.40	38.99	23.52	159.92	23.99	-0.81	161.50	13.65	-0.37	161.65	19.79	1.17
164.03	48.63	32.02	163.08	32.38	11.04	163.40	39.03	23.48	162.92	25.21	0.34	164.50	12.94	-1.15	164.66	19.51	0.82
167.03	46.90	30.34	166.08	33.24	11.96	166.40	37.57	22.08	165.92	24.37	-0.45	167.50	13.65	-0.39	167.65	19.48	0.84
170.06	47.02	30.05	169.10	32.16	10.47	169.43	37.91	22.01	168.94	24.85	-0.38	170.53	13.48	-0.97	170.68	20.40	1.35
173.03	46.51	29.86	172.08	33.15	11.77	172.40	36.50	20.91	171.92	24.68	-0.23	173.50	13.08	-1.05	173.65	20.02	1.29
176.03	45.85	29.08	175.08	33.11	11.61	175.40	37.55	21.84	174.92	24.70	-0.33	176.50	13.27	-0.98	176.65	20.17	1.32
179.03	45.71	29.27	178.08	32.18	11.01	178.40	34.99	19.61	177.92	24.35	-0.35	179.50	12.96	-0.96	179.65	19.84	1.32
182.03	45.37	28.63	181.08	32.84	11.37	181.40	34.88	19.20	180.92	24.68	-0.33	182.50	13.11	-1.12	182.65	20.27	1.44
185.06	44.64	28.05	184.10	33.24	11.93	184.42	34.38	18.86	183.94	24.55	-0.30	185.53	13.71	-0.36	185.68	19.33	0.66
188.03	43.71	27.45	187.08	32.62	11.63	187.40	34.49	19.29	186.92	24.60	0.08	188.50	12.48	-1.26	188.66	19.53	1.19
191.03	43.31	26.13	190.08	32.35	10.45	190.40	32.93	16.82	189.92	24.83	-0.61	191.50	13.90	-0.76	191.66	20.63	1.37
194.03	43.26	26.35	193.08	32.91	11.28	193.40	32.26	16.42	192.92	24.83	-0.34	194.49	13.58	-0.81	194.65	20.14	1.15
197.03	43.33	26.96	196.08	31.96	10.86	196.40	33.51	18.20	195.92	24.68	0.05	197.50	12.52	-1.33	197.66	19.74	1.29
200.06	42.45	25.94	199.10	32.49	11.25	199.43	32.62	17.17	198.94	24.22	-0.55	200.53	13.63	-0.36	200.69	19.51	0.92
203.03	42.18	25.19	202.08	33.44	11.72	202.40	31.29	15.36	201.92	26.75	1.49	203.50	13.08	-1.40	203.66	18.98	-0.10
206.03	42.54	25.73	205.08	32.53	10.99	205.40	31.13	15.38	204.92	25.16	0.08	206.50	13.48	-0.82	206.66	19.63	0.73
209.03	41.19	24.39	208.08	33.37	11.84	208.40	30.98	15.24	207.92	25.19	0.13	209.50	13.58	-0.70	209.66	19.46	0.58
212.03	40.86	24.02	211.08	32.73	11.17	211.40	31.04	15.27	210.92	24.70	-0.40	212.50	13.75	-0.57	212.66	19.89	0.97
215.06	40.34	23.59	214.10	32.95	11.47	214.42	30.51	14.82	213.94	24.27	-0.75	215.53	14.06	-0.18	215.68	19.76	0.92
218.03	39.65	23.00	217.08	33.75	12.37	217.40	29.26	13.67	216.92	25.26	0.34	218.50	13.25	-0.89	218.66	19.28	0.54
221.03	39.01	21.95	220.08	32.05	10.26	220.40	29.98	13.98	219.92	24.91	-0.41	221.50	13.96	-0.58	221.66	20.14	1.00
224.03	39.83	22.30	223.08	32.77	10.52	223.40	29.19	12.73	222.92	25.95	0.16	224.50	13.96	-1.05	224.66	20.50	0.89
227.03	38.81	21.75	226.08	32.46	10.68	226.40	29.11	13.12	225.92	26.03	0.71	227.50	13.54	-1.00	227.66	19.43	0.29
230.06	39.54	22.14	229.10	33.22	11.09	229.42	28.69	12.35	228.94	26.13	0.47	230.53	13.58	-1.30	230.68	20.32	0.84
233.03	39.12	22.31	232.08	32.64	11.11	232.40	28.74	13.00	231.92	24.91	-0.16	233.50	13.04	-1.25	233.66	20.30	1.41
236.03	38.22	21.37	235.08	33.37	11.79	235.40	28.12	12.33	234.92	24.78	-0.34	236.50	13.19	-1.15	236.66	20.42	1.48
239.03	38.30	21.25	238.08	32.88	11.10	238.40	28.47	12.48	237.92	25.08	-0.23	239.50	13.73	-0.80	239.66	20.17	1.04
242.03	37.49	20.80	241.08	33.26	11.84	241.40	27.95	12.32	240.92	24.19	-0.77	242.50	13.27	-0.91	242.66	20.45	1.67
245.05	37.84	20.48	244.10	33.17	11.08	244.42	27.97	11.67	243.94	25.98	0.36	245.52	13.56	-1.28	245.68	20.37	0.93
248.03	37.20	19.78	247.08	33.51	11.37	247.40	27.30	10.95	246.92	25.49	-0.19	248.50	13.71	-1.19	248.66	20.88	1.38
251.03	37.31	20.40	250.08	32.22	10.58	250.40	26.89	11.04	249.92	25.13	-0.04	251.50	13.29	-1.10	251.66	20.14	1.15
254.02	36.24	18.98	253.08	32.62	10.64	253.40	26.11	9.92	252.92	25.85	0.33	254.50	13.86	-0.88	254.66	19.89	0.55
257.03	36.74	19.34	256.08	32.97	10.85	256.40	26.32	9.99	255.92	25.85	0.19	257.50	13.77	-1.11	257.66	20.40	0.92
260.06	36.06	18.42	259.10	33.51	11.14	259.42	26.58	10.00	258.94	26.16	0.26	260.53	14.19	-0.93	260.68	20.40	0.68
263.02	36.04	18.20	262.08	32.86	10.30	262.40	26.39	9.62	261.92	26.41	0.31	263.50	13.61	-1.71	263.66	21.32	1.40
266.03	35.58	17.90	265.08	32.77	10.37	265.40	25.83	9.22	264.92	25.26	-0.68	266.50	14.13	-1.03	266.66	21.47	1.71
269.03	35.48	18.51	268.08	32.86	11.16	268.40	25.94	10.03	267.92	24.91	-0.32	269.50	13.36	-1.09	269.66	20.47	1.42
272.03	35.24	17.47	271.08	33.33	10.83	271.40	25.50	8.79	270.92	26.11	0.07	272.50	14.34	-0.92	272.66	20.70	0.84
275.05	36.37	19.08	274.10	33.26	11.24	274.42	26.00	9.77	273.94	24.68	-0.88	275.53	14.40	-0.38	275.68	20.63	1.25
278.02	34.89	17.43	277.08	33.15	10.96	277.40	25.35	8.95	276.92	25.59	-0.13	278.50	14.65	-0.29	278.66	19.97	0.43
281.03	35.65	18.81	280.08	32.42	10.86	280.40	24.13	8.36	279.92	24.80	-0.30	281.50	13.04	-1.28	281.66	20.50	1.58
284.03	34.97	17.31	283.08	33.64	11.25	283.40	25.20	8.60	282.92	25.98	0.05	284.50	14.09	-1.06	284.66	20.75	1.00
287.03	34.71	16.94	286.08	32.86	10.37	286.40	25.35	8.65	285.92	26.80	0.77	287.50	13.75	-1.50	287.66	20.58	0.73
290.05	34.30	16.25	289.10	33.04	10.27	289.43	25.63	8.65	288.94	26.26	-0.05	290.53	13.83	-1.70	290.68	21.88	1.75
293.03	34.78	16.92	292.08	33.06	10.48	292.40	24.50	7.71	291.92	26.21	0.09	293.50	13.31	-2.03	293.66	21.88	1.94
296.03	34.87	16.56	295.08	33.11	10.07	295.40	25.03	7.78	294.92	27.29	0.71	296.50	14.32	-1.48	296.66	21.16	0.76
299.03	34.95	17.38	298.08	33.31	11.02	298.40	23.34	6.84	297.92	25.83	0.00	299.50	14.15	-0.90	299.66	20.55	0.90
302.03	34.04	16.21	301.08	33.68	11.13	301.40	24.41	7.65	300.92	26.39	0.30	302.50	14.50	-0.81	302.66	20.42	0.51
305.05	33.70	15.96	304.10	34.06	11.59	304.42	23.96	7.28	303.94	26.72	0.72	305.52	13.42	-1.80	305.68	20.91	1.09
308.03	33.85	15.71	307.08	33.53	10.67	307.40	25.03	7.96	306.92	27.70	1.30	308.50	14.09	-1.53	308.66	20.45	0.23
311.03	33.48	15.22	310.08	33.77	10.79	310.40	24.09	6.90	309.92	26.67	0.15	311.50	14.36	-1.38	311.66	21.57	1.23
314.03	33.11	14.84	313.08	32.97	9.97	313.40	24.97	7.76	312.92	26.44	-0.10	314.50	15.28	-0.48	314.66	20.93	0.57
317.03	33.80	15.35	316.08	32.75	9.58	316.40	24.05	6.67	315.92	26.59	-0.12	317.50	14.11	-1.82	317.66	22.47	1.94
320.05	32.90	14.99	319.10	33.73	11.09	319.43	24.28	7.43	318.94	26.90	0.72	320.53	14.40	-1.00	320.68	20.27	0.27
323.02	33.09	14.68	322.08	33.82	10.68	322.40	24.84	7.49	321.92	26.85	0.17	323.50	15.11	-0.79	323.66	21.11	0.61
326.02	32.94	14.82	325.08	32.62	9.78	325.40	23.43	6.38	324.92	26.54	0.16	326.50	14.09	-1.51	326.66	21.55	1.35
329.02	32.81	14.68	328.08	33.06	10.20	328.40	23.71	6.64	327.92	27.06	0.66	329.50	14.36	-1.26	329.66	20.81	0.59
332.03	33.27	15.14	331.08	33.84	10.99	331.40	25.01	7.95	330.92	25.95	-0.44	332.50	14.02	-1.59	332.66	22.24	2.03
335.05	32.55	14.34	334.10	34.44	11.50	334.42	24.35	7.20	333.94	28.19	1.72	335.52	13.54	-2.15	335.68	20.73	0.44
338.02	33.61	15.41	337.08	33.46	10.53	337.40	23.39	6.25	336.92	25.95	-0.51	338.50	14.32	-1.36	338.66	22.16	1.88
341.02	32.13	13.86	340.08	33.55	10.55	340.40	22.45	5.24	339.92	27.50	0.96	341.50	14.40	-1.36	341.66	20.75	0.39
344.02	33.07	14.47	343.08	33.97	10.64	343.40	23.49	5.95	342.92	27.11	0.25	344.50	14.69	-1.39	344.66	21.83	1.15
347.02	32.53	13.83	346.08	33.02	9.59	346.40	23.30	5.66	345.92	27.34	0.38	347.50	14.71	-1.47	347.66	21.88	1.10
350.05	33.09	14.59	349.10	34.13	10.90	349.42	23.53	6.09	348.94	27.21	0.44	350.52	14.61	-1.38	350.68	21.52	0.93
353.03	32.28	14.54	352.08	34.08	11.62	352.40	23.81	7.14	351.92	25.54	-0.46	353.50	14.00	-1.22	353.66	21.50	1.68
356.03	32.60	14.23	355.08	34.11	11.01	355.40	23.53	6.22	354.92	27.01	0.37	356.50	14.11	-1.75	356.66	21.83	1.37
359.03	32.02	13.40	358.08	33.15	9.80	358.40	22.47	4.91	357.92	27.32	0.43	359.50	15.70	-0.41	359.66	20.68	-0.03
362.02	32.38	13.87	361.08	33.19	9.95	361.40	23.51	6.06	360.92	26.90	0.13	362.50	14.84	-1.15	362.66	21.62	1.03
365.05	32.58	13.89	364.10	33.77	10.35	364.42	22.75	5.12	363.94	27.24	0.29	365.52	14.50	-1.67	365.68	22.16	1.39
368.03	32.04	13.09	367.08	33.88	10.20	367.40	22.56	4.67	366.92	27.21	-0.01	368.50	15.09	-1.35	368.66	22.39	1.35
371.03	31.59	12.71	370.08	33.62	10.01	370.40	23.09	5.27	369.92	27.50	0.36	371.50	15.09	-1.27	371.66	21.88	0.92
374.03	31.72	13.01	373.08	34.66	11.23	373.40	23.62	5.98	372.92	27.16	0.19	374.50	14.76	-1.43	374.66	22.03	1.24
377.03	30.55	11.78	376.08	33.95	10.45	376.40	23.26	5.55	375.92	27.44	0.41	377.50	15.05	-1.20	377.66	21.65	0.80
380.05	31.57	12.83	379.10	34.31	10.84	379.42	22.68	5.00	378.94	26.80	-0.20	380.53	15.45	-0.77	380.68	21.80	0.98
383.03	31.74	12.97	382.08	33.24	9.75	382.40	23.47	5.77	381.92	27.26	0.23	383.50	15.20	-1.05	383.66	21.67	0.82
386.03	32.28	13.48	385.08	33.82	10.29	385.40	22.45	4.71	384.92	27.14	0.07	386.50	15.17	-1.12	386.66	21.93	1.04
389.03	31.74	12.76	388.08	34.80	11.10	388.40	23.39	5.48	387.92	27.42	0.18	389.50	14.92	-1.54	389.66	22.42	1.36
392.03	31.44	13.03	391.08	34.55	11.42	391.40	23.36	6.02	390.92	26.77	0.10	392.50	14.40	-1.49	392.66	21.88	1.39
395.05	32.36	13.51	394.10	34.24	10.66	394.42	22.62	4.83	393.94	26.77	-0.35	395.52	15.74	-0.60	395.68	21.88	0.94
398.03	32.28	13.55	397.08	34.66	11.20	397.40	22.15	4.48	396.92	27.19	0.19	398.50	15.09	-1.13	398.66	21.75	0.93
401.03	32.15	12.72	400.08	33.82	9.66	400.40	23.62	5.25	399.92	28.12	0.43	401.50	15.01	-1.90	401.66	22.99	1.48
404.03	31.29	11.97	403.08	34.44	10.40	403.40	21.99	3.74	402.92	28.35	0.77	404.50	14.99	-1.81	404.66	22.44	1.04
407.03	32.06	13.02	406.08	34.57	10.80	406.40	22.73	4.75	405.92	27.42	0.12	407.50	15.03	-1.49	407.66	22.50	1.38
410.05	31.01	12.09	409.10	34.46	10.82	409.42	21.96	4.11	408.94	27.57	0.39	410.53	14.69	-1.71	410.68	22.32	1.32
413.02	31.40	12.43	412.08	34.82	11.12	412.40	22.41	4.50	411.92	28.01	0.78	413.50	14.90	-1.55	413.66	21.83	0.78
416.03	31.01	11.76	415.08	33.33	9.35	415.40	22.20	4.01	414.92	27.81	0.29	416.50	15.03	-1.71	416.66	22.75	1.41
419.03	31.16	11.79	418.08	34.37	10.27	418.40	22.30	3.99	417.92	27.73	0.10	419.50	15.64	-1.21	419.66	22.57	1.12
422.03	32.15	13.43	421.08	34.06	10.62	421.40	22.13	4.48	420.92	27.88	0.90	422.50	14.63	-1.57	422.66	21.47	0.67
425.05	32.17	13.09	424.10	34.20	10.39	424.42	22.30	4.28	423.94	28.09	0.74	425.52	14.42	-2.15	425.68	22.57	1.40
428.03	31.14	12.02	427.08	34.57	10.72	427.40	22.13	4.07	426.92	27.19	-0.20	428.50	15.62	-0.99	428.66	22.39	1.18
431.03	30.84	11.42	430.08	35.18	11.03	430.40	22.98	4.62	429.92	28.30	0.61	431.50	15.41	-1.50	431.66	22.39	0.88
434.03	30.91	11.40	433.08	35.07	10.83	433.40	22.51	4.06	432.92	28.32	0.55	434.50	15.13	-1.86	434.66	22.91	1.32
437.03	32.17	13.43	436.08	33.95	10.48	436.40	22.49	4.81	435.92	27.73	0.73	437.50	14.67	-1.55	437.66	21.65	0.83
440.05	31.42	12.19	439.10	34.86	10.90	439.42	22.83	4.66	438.94	27.86	0.36	440.53	15.43	-1.29	440.68	22.24	0.92
443.03	31.63	12.34	442.08	34.06	10.04	442.40	22.11	3.88	441.92	27.26	-0.29	443.50	15.45	-1.32	443.66	22.99	1.62
446.02	31.04	11.79	445.08	34.31	10.34	445.40	22.22	4.04	444.92	28.04	0.53	446.50	15.11	-1.62	446.66	22.42	1.09
449.02	31.33	12.01	448.08	34.40	10.35	448.40	21.88	3.62	447.92	28.19	0.60	449.50	15.24	-1.57	449.66	22.37	0.96
452.02	31.12	11.99	451.08	34.53	10.67	451.40	22.43	4.36	450.92	28.45	1.05	452.50	15.03	-1.59	452.66	21.75	0.53
455.05	30.33	10.02	454.10	34.82	9.78	454.42	22.13	2.88	453.94	29.39	0.81	455.52	15.98	-1.82	455.68	23.40	1.00
458.03	31.65	11.90	457.08	34.46	9.99	457.40	21.94	3.26	456.92	27.94	-0.07	458.50	15.81	-1.42	458.66	23.32	1.49
461.03	30.89	11.03	460.08	34.91	10.32	460.40	22.34	3.54	459.92	28.64	0.51	461.50	15.28	-2.07	461.66	23.50	1.55
464.03	30.99	11.16	463.08	34.40	9.85	463.40	22.68	3.92	462.92	28.87	0.78	464.50	14.99	-2.32	464.66	23.45	1.54
467.03	30.01	9.67	466.08	34.71	9.64	466.40	22.28	3.00	465.92	29.10	0.50	467.50	16.12	-1.70	467.66	23.63	1.21
470.05	31.21	11.49	469.10	33.68	9.24	469.42	22.22	3.57	468.94	28.51	0.53	470.53	15.87	-1.33	470.68	22.60	0.80
473.03	31.44	11.60	472.08	34.35	9.78	472.40	22.81	4.03	471.92	29.03	0.93	473.50	15.64	-1.68	473.66	22.68	0.76
476.03	31.36	11.80	475.08	35.54	11.25	475.40	22.47	3.97	474.92	27.73	-0.09	476.50	15.74	-1.30	476.65	23.04	1.40
479.03	30.20	10.65	478.08	34.51	10.23	478.40	21.71	3.22	477.92	28.14	0.33	479.50	15.53	-1.50	479.66	22.81	1.18
482.03	31.08	10.83	481.08	34.15	9.17	481.40	22.01	2.82	480.92	29.21	0.70	482.50	15.87	-1.86	482.66	23.50	1.17
485.05	30.37	10.18	484.10	34.93	10.01	484.42	21.86	2.73	483.94	29.60	1.15	485.52	16.12	-1.55	485.68	22.68	0.41
488.03	30.57	10.27	487.08	35.00	9.97	487.40	22.07	2.83	486.92	28.90	0.33	488.50	15.98	-1.81	488.66	23.86	1.47
491.03	30.55	10.66	490.08	35.02	10.40	490.40	22.58	3.75	489.92	28.53	0.38	491.50	16.14	-1.23	491.66	22.83	0.86
494.03	30.99	10.72	493.08	34.75	9.76	493.40	22.66	3.46	492.92	28.82	0.29	494.50	16.10	-1.65	494.66	23.71	1.36
497.03	30.12	10.06	496.08	35.29	10.50	496.40	22.07	3.07	495.92	28.82	0.50	497.50	15.89	-1.65	497.66	23.30	1.16
500.05	30.52	10.43	499.10	33.75	8.93	499.42	21.33	2.30	498.94	28.92	0.56	500.53	15.95	-1.63	500.68	23.24	1.06
503.03	31.59	11.74	502.08	35.38	10.81	502.40	22.64	3.86	501.92	28.17	0.06	503.50	16.78	-0.55	503.66	22.42	0.49
506.03	30.69	10.52	505.08	34.11	9.21	505.40	22.60	3.49	504.92	28.79	0.35	506.50	16.14	-1.52	506.66	23.42	1.16
509.03	30.82	10.49	508.08	33.97	8.92	508.40	22.18	2.92	507.92	28.84	0.25	509.50	15.98	-1.83	509.66	23.99	1.58
512.03	30.74	10.65	511.08	35.07	10.25	511.40	22.83	3.80	510.92	29.49	1.14	512.50	15.47	-2.10	512.66	23.14	0.97
515.05	30.59	10.16	514.10	34.62	9.46	514.42	22.81	3.44	513.94	29.94	1.25	515.52	15.11	-2.80	515.68	24.07	1.56
518.02	30.84	10.19	517.08	34.82	9.45	517.40	21.44	1.86	516.92	29.96	1.05	518.50	16.82	-1.31	518.66	22.99	0.26
521.03	30.37	10.16	520.08	34.82	9.88	520.40	22.30	3.15	519.92	28.69	0.22	521.50	15.72	-1.97	521.66	24.05	1.76
524.02	30.23	9.76	523.08	33.79	8.59	523.40	23.07	3.66	522.92	29.81	1.08	524.50	16.19	-1.76	524.66	23.24	0.69
527.03	30.91	10.77	526.08	36.03	11.17	526.40	22.11	3.04	525.92	28.97	0.57	527.50	16.23	-1.39	527.66	23.04	0.82
530.05	30.72	10.23	529.10	34.89	9.68	529.42	22.45	3.03	528.94	29.83	1.08	530.52	16.50	-1.47	530.68	22.96	0.39
533.02	30.52	10.39	532.08	35.29	10.43	532.40	22.41	3.34	531.92	28.27	-0.13	533.50	16.74	-0.88	533.66	23.22	1.00
536.02	30.35	10.21	535.08	35.51	10.64	535.40	22.54	3.46	534.92	28.58	0.17	536.49	16.33	-1.30	536.65	23.35	1.12
539.02	30.40	10.19	538.08	35.22	10.29	538.40	23.13	3.99	537.92	28.77	0.30	539.50	16.82	-0.87	539.66	22.86	0.57
542.03	31.57	11.43	541.08	34.57	9.70	541.40	22.60	3.52	540.92	28.87	0.46	542.50	16.02	-1.61	542.66	23.37	1.14
545.05	30.48	10.36	544.10	33.88	9.04	544.42	22.54	3.49	543.94	28.07	-0.31	545.53	16.12	-1.48	545.68	23.99	1.79
548.03	30.80	10.20	547.08	34.93	9.61	547.40	23.13	3.60	546.92	29.57	0.71	548.50	16.08	-2.00	548.66	23.97	1.29
551.03	29.76	9.15	550.08	34.40	9.06	550.40	22.79	3.24	549.92	29.29	0.42	551.50	16.76	-1.33	551.66	23.61	0.92
554.03	30.69	10.10	553.08	34.37	9.06	553.40	22.41	2.89	552.92	29.36	0.51	554.50	16.50	-1.57	554.66	23.73	1.06
557.03	30.20	9.19	556.08	34.48	8.75	556.40	22.94	3.00	555.92	30.43	1.16	557.50	16.14	-2.35	557.66	24.28	1.19
560.06	30.74	10.43	559.10	35.45	10.41	559.43	22.83	3.58	558.94	29.36	0.79	560.53	15.85	-1.94	560.68	23.55	1.16
563.03	31.50	10.46	562.08	35.76	9.99	562.40	22.85	2.87	561.92	30.54	1.24	563.50	16.23	-2.29	563.66	24.18	1.06
566.03	30.74	9.80	565.08	34.80	9.14	565.40	22.85	2.98	564.92	29.88	0.68	566.50	16.48	-1.94	566.66	24.28	1.26
569.03	30.59	10.04	568.08	35.07	9.79	568.40	22.26	2.77	567.92	29.86	1.04	569.50	15.32	-2.72	569.65	24.31	1.67
572.03	30.46	9.53	571.08	34.13	8.47	571.40	22.22	2.35	570.92	30.04	0.84	572.50	16.65	-1.77	572.66	23.94	0.92
575.05	30.40	8.88	574.10	35.36	9.12	574.42	22.77	2.32	573.94	30.22	0.44	575.53	17.44	-1.56	575.68	24.72	1.12
578.03	30.42	9.00	577.08	35.45	9.30	577.40	22.51	2.15	576.92	29.42	-0.27	578.50	17.65	-1.26	578.66	25.03	1.52
581.03	30.65	10.01	580.08	35.47	10.10	580.40	21.90	2.32	579.92	29.18	0.27	581.50	16.33	-1.80	581.66	24.25	1.52
584.03	30.57	9.62	583.08	35.60	9.92	583.40	22.73	2.84	582.92	29.83	0.62	584.50	16.57	-1.86	584.66	24.28	1.25
587.03	30.76	9.99	586.08	34.37	8.88	586.40	23.00	3.30	585.92	29.49	0.46	587.50	16.57	-1.68	587.66	24.07	1.22
590.06	30.55	9.61	589.10	34.82	9.15	589.43	22.26	2.38	588.94	29.49	0.28	590.53	16.16	-2.27	590.68	25.01	1.98
593.02	30.48	9.61	592.07	34.75	9.15	592.39	22.54	2.73	591.92	29.39	0.26	593.50	16.25	-2.10	593.65	24.80	1.85
596.02	30.40	9.28	595.07	34.84	9.00	595.39	23.11	3.06	594.92	30.12	0.74	596.50	17.01	-1.59	596.65	24.05	0.85
599.02	30.69	9.63	598.07	35.20	9.41	598.39	22.64	2.64	597.92	29.70	0.38	599.49	16.59	-1.95	599.65	24.72	1.58
602.02	30.27	9.12	601.07	35.54	9.67	601.39	22.66	2.58	600.92	30.12	0.71	602.50	17.05	-1.58	602.66	24.10	0.87
623.10	27.96	0.54	622.16	229.65	197.50	622.47	162.66	136.30	622.00	43.36	7.67	623.57	19.40	-5.51	623.73	27.34	-2.17
626.01	23.17	-2.18	625.07	200.43	170.35	625.38	105.44	81.15	624.91	40.38	6.76	626.48	18.01	-4.83	626.64	25.50	-1.94
629.01	21.04	-2.28	628.07	166.12	138.08	628.38	72.84	50.59	627.91	37.27	5.69	629.49	17.24	-3.56	629.65	23.27	-2.13
632.01	21.20	-1.05	631.07	127.73	100.75	631.38	61.30	40.11	630.91	33.25	2.74	632.48	16.74	-2.99	632.64	24.59	0.26
635.01	21.88	0.05	634.07	103.38	76.82	634.38	54.90	34.13	633.91	32.20	2.10	635.48	17.14	-2.18	635.64	23.99	0.07
638.01	22.04	0.78	637.07	88.73	62.74	637.38	51.86	31.66	636.91	30.38	0.85	638.48	16.57	-2.18	638.64	24.67	1.32
641.01	21.51	1.18	640.07	81.24	56.18	640.38	50.50	31.23	639.91	28.79	0.20	641.48	16.27	-1.54	641.64	23.76	1.35
644.01	22.30	1.99	643.07	75.22	50.18	643.38	48.10	28.85	642.91	27.99	-0.58	644.49	16.08	-1.71	644.65	24.69	2.30
647.01	23.45	3.09	646.07	73.54	48.46	646.38	47.00	27.71	645.91	28.01	-0.61	647.48	16.71	-1.13	647.64	24.18	1.74
650.01	22.10	1.93	649.07	72.61	47.72	649.38	47.07	27.97	648.91	26.70	-1.73	650.48	16.99	-0.66	650.64	24.64	2.39
653.01	22.86	2.33	652.07	71.02	45.76	652.38	45.34	25.87	651.91	27.94	-0.86	653.48	17.03	-0.99	653.64	24.46	1.84
656.01	23.17	2.98	655.07	71.39	46.48	655.38	46.12	27.00	654.91	25.83	-2.62	656.48	17.84	0.17	656.64	24.72	2.45
659.01	24.38	4.31	658.07	69.84	45.04	658.38	45.58	26.57	657.91	26.85	-1.49	659.49	16.74	-0.82	659.65	24.46	2.30
662.01	24.17	4.35	661.07	68.46	43.92	661.38	43.79	25.04	660.91	26.39	-1.69	662.48	16.84	-0.46	662.64	24.05	2.15
665.01	24.03	3.46	664.07	69.24	43.94	664.38	44.23	24.72	663.91	26.90	-1.93	665.48	17.95	-0.10	665.64	24.69	2.04
668.01	24.13	4.15	667.07	68.59	43.88	667.38	43.79	24.87	666.91	26.95	-1.30	668.48	16.52	-0.95	668.64	24.31	2.24
671.01	23.91	4.33	670.07	68.35	44.04	670.38	42.60	24.08	669.91	26.08	-1.77	671.48	16.40	-0.67	671.64	24.10	2.43
674.01	24.15	5.21	673.07	67.83	44.17	673.38	42.36	24.49	672.91	25.13	-2.07	674.49	16.16	-0.26	674.65	23.35	2.33
677.01	24.69	5.05	676.07	68.28	43.92	676.38	42.69	24.12	675.91	25.70	-2.20	677.48	17.07	-0.05	677.64	23.97	2.25
680.01	24.15	4.68	679.07	66.80	42.60	679.38	42.11	23.70	678.91	25.08	-2.66	680.48	16.55	-0.41	680.64	24.62	3.06
683.01	25.10	5.73	682.07	66.15	42.05	682.38	41.76	23.45	681.91	25.49	-2.15	683.48	16.44	-0.42	683.64	24.02	2.56
686.01	24.32	4.68	685.07	65.48	41.11	685.38	41.43	22.85	684.91	25.36	-2.55	686.48	16.21	-0.92	686.64	25.19	3.46
689.01	24.24	4.49	688.07	64.66	40.18	688.38	40.92	22.23	687.91	25.62	-2.39	689.49	17.03	-0.20	689.65	24.43	2.60
692.01	25.79	5.92	691.07	64.28	39.68	691.38	40.37	21.56	690.91	25.95	-2.19	692.48	16.91	-0.45	692.64	24.59	2.63
695.02	24.13	4.34	694.07	65.15	40.63	694.38	39.93	21.20	693.91	25.80	-2.25	695.48	16.08	-1.19	695.64	25.32	3.45
698.01	24.75	4.88	697.07	63.21	38.61	697.38	39.52	20.71	696.91	25.52	-2.62	698.48	16.95	-0.41	698.64	24.98	3.02
701.01	25.67	5.94	700.07	63.64	39.19	700.38	38.55	19.89	699.91	25.31	-2.68	701.49	16.69	-0.52	701.65	25.01	3.20
704.02	24.81	4.96	703.07	60.83	36.25	703.38	39.15	20.36	702.91	25.44	-2.67	704.49	16.31	-1.02	704.65	25.63	3.70
707.01	25.40	5.10	706.07	60.35	35.32	706.38	39.26	20.02	705.91	26.18	-2.39	707.48	17.24	-0.55	707.64	25.32	2.93
710.01	24.90	4.22	709.07	60.05	34.65	709.38	38.19	18.58	708.91	26.39	-2.55	710.48	18.18	0.02	710.64	25.29	2.53
713.01	24.77	5.00	712.07	60.00	35.51	712.38	38.71	20.01	711.91	25.31	-2.72	713.48	16.86	-0.39	713.64	24.96	3.11
716.01	25.17	5.12	715.07	60.15	35.37	715.38	37.89	18.90	714.91	25.11	-3.20	716.48	17.65	0.12	716.64	25.22	3.09
719.01	26.25	6.18	718.07	59.73	34.93	718.38	37.02	18.01	717.91	25.88	-2.46	719.49	17.16	-0.40	719.65	25.01	2.85
722.01	25.42	4.95	721.07	57.34	32.14	721.38	37.05	17.64	720.91	25.95	-2.78	722.48	17.37	-0.58	722.64	25.92	3.37
725.01	26.14	6.54	724.07	57.39	33.06	724.38	37.39	18.85	723.91	25.54	-2.32	725.48	16.29	-0.79	725.64	24.80	3.12
728.01	25.46	5.21	727.07	57.34	32.36	727.38	36.32	17.13	726.91	25.95	-2.56	728.48	17.78	0.05	728.64	24.85	2.52
731.01	25.67	5.47	730.07	56.47	31.54	730.38	36.93	17.79	729.91	26.36	-2.11	731.48	16.55	-1.14	731.64	25.53	3.24
734.02	25.54	5.82	733.07	55.63	31.19	733.38	35.82	17.17	732.91	24.52	-3.46	734.49	16.93	-0.27	734.65	25.53	3.73
737.01	26.35	6.07	736.07	54.75	29.74	736.38	36.25	17.03	735.91	25.77	-2.77	737.48	16.80	-0.96	737.64	26.10	3.74
740.02	26.54	6.47	739.07	54.60	29.80	739.38	36.07	17.06	738.91	24.70	-3.63	740.48	17.18	-0.37	740.64	26.16	4.01
743.01	27.17	7.38	742.07	54.26	29.74	742.38	34.56	15.83	741.91	25.01	-3.05	743.48	17.35	0.07	743.64	24.85	2.97
746.01	26.46	6.14	745.07	53.89	28.84	745.38	34.27	15.01	744.91	26.08	-2.51	746.48	16.93	-0.88	746.64	25.79	3.38
749.02	26.16	5.85	748.07	52.44	27.40	748.38	34.20	14.95	747.91	26.29	-2.29	749.49	17.29	-0.51	749.65	25.19	2.79
752.01	25.54	4.75	751.07	53.16	27.64	751.38	34.61	14.88	750.91	25.72	-3.33	752.48	17.54	-0.73	752.64	26.94	4.07
755.01	25.81	5.16	754.07	51.28	25.91	754.38	35.06	15.48	753.91	25.90	-3.01	755.48	17.29	-0.84	755.64	26.58	3.85
758.02	27.06	6.41	757.07	51.03	25.65	757.38	34.56	14.97	756.91	26.90	-2.02	758.48	16.86	-1.28	758.64	26.03	3.29
761.01	25.83	5.53	760.07	50.07	25.04	760.38	33.44	14.20	759.91	25.29	-3.28	761.48	17.03	-0.76	761.64	26.42	4.03
764.01	26.54	6.06	763.07	50.29	25.08	763.38	33.91	14.49	762.91	25.34	-3.40	764.49	17.14	-0.82	764.65	26.79	4.23
767.01	26.87	5.95	766.07	48.09	22.44	766.38	34.34	14.48	765.91	26.59	-2.60	767.48	17.67	-0.74	767.64	26.34	3.33
770.01	26.52	6.51	769.07	49.16	24.43	769.38	34.29	15.35	768.91	25.06	-3.21	770.49	17.52	0.03	770.65	25.27	3.18
773.01	26.64	6.64	772.07	48.16	23.43	772.38	33.13	14.19	771.91	25.72	-2.54	773.49	16.97	-0.51	773.65	25.14	3.06
776.01	26.71	6.49	775.07	47.14	22.19	775.38	34.72	15.56	774.91	25.72	-2.76	776.48	17.37	-0.33	776.64	25.40	3.10
779.01	26.50	5.76	778.07	46.58	21.12	778.38	33.55	13.88	777.91	25.52	-3.48	779.49	17.84	-0.38	779.65	26.68	3.86
782.02	26.92	6.12	781.07	47.88	22.36	781.38	33.71	13.98	780.91	26.36	-2.70	782.49	17.52	-0.76	782.64	26.34	3.46
785.01	26.46	5.88	784.07	46.69	21.38	784.38	34.31	14.79	783.91	26.44	-2.40	785.48	17.52	-0.54	785.64	25.61	2.95
788.01	26.62	6.02	787.07	46.08	20.75	787.38	33.69	14.15	786.91	26.34	-2.53	788.48	17.48	-0.61	788.64	25.82	3.13
791.01	26.56	5.98	790.07	46.22	20.91	790.38	31.84	12.32	789.91	26.34	-2.51	791.48	16.74	-1.33	791.64	26.50	3.83
794.02	27.34	6.70	793.07	45.09	19.73	793.38	33.11	13.54	792.91	26.44	-2.46	794.49	17.12	-1.00	794.65	26.18	3.46
797.01	27.10	6.79	796.07	44.93	19.90	796.38	33.22	13.98	795.91	26.24	-2.33	797.48	17.14	-0.65	797.64	25.37	2.98
800.01	28.68	7.46	799.07	44.67	18.72	799.38	32.35	12.19	798.91	26.95	-2.54	800.49	18.05	-0.66	800.65	26.50	3.19
803.01	27.69	7.05	802.07	43.67	18.30	802.38	33.02	13.44	801.91	26.65	-2.26	803.48	17.48	-0.65	803.64	25.63	2.90
806.01	27.06	6.07	805.07	43.60	17.88	805.38	32.59	12.66	804.91	27.06	-2.19	806.48	17.48	-0.99	806.64	26.26	3.19
809.01	26.29	4.77	808.07	43.76	17.52	808.38	32.04	11.59	807.91	26.52	-3.26	809.49	18.71	-0.29	809.65	27.15	3.55
812.01	27.94	6.94	811.07	42.53	16.81	811.38	32.95	13.02	810.91	26.00	-3.26	812.48	17.46	-1.02	812.64	27.36	4.28
815.01	28.24	7.13	814.07	43.23	17.39	814.38	32.37	12.32	813.91	25.98	-3.39	815.48	17.71	-0.88	815.64	27.47	4.28
818.01	27.08	6.32	817.07	41.98	16.50	817.38	32.64	12.95	816.91	25.83	-3.19	818.48	18.01	-0.23	818.64	26.26	3.42
821.02	27.27	6.45	820.07	41.77	16.23	820.38	32.08	12.33	819.91	25.77	-3.31	821.48	17.41	-0.89	821.64	27.10	4.20
824.01	26.98	5.85	823.07	42.07	16.21	823.38	31.84	11.77	822.91	26.65	-2.74	824.49	17.97	-0.64	824.65	26.60	3.39
827.01	27.36	5.98	826.07	41.75	15.64	826.38	31.84	11.52	825.91	27.21	-2.44	827.48	18.27	-0.60	827.64	26.50	3.03
830.01	27.65	6.61	829.07	41.65	15.88	829.38	32.53	12.55	828.91	26.00	-3.30	830.48	18.61	0.09	830.64	26.34	3.22
833.01	27.80	6.56	832.07	40.82	14.85	832.38	32.51	12.33	831.91	26.44	-3.07	833.48	18.20	-0.53	833.64	26.92	3.59
836.01	27.96	7.13	835.07	40.46	14.90	835.38	32.33	12.56	834.91	26.75	-2.35	836.48	17.24	-1.08	836.64	26.34	3.42
839.01	28.13	6.46	838.07	40.85	14.45	838.38	31.55	10.94	837.91	27.32	-2.62	839.49	18.14	-1.02	839.65	27.39	3.63
842.01	27.75	6.69	841.07	39.93	14.15	841.38	32.06	12.07	840.91	26.24	-3.08	842.48	17.84	-0.70	842.64	26.92	3.78
845.01	27.75	6.68	844.07	39.93	14.13	844.38	31.79	11.78	843.91	26.49	-2.84	845.48	17.90	-0.65	845.64	26.65	3.50
848.01	27.42	5.95	847.07	39.15	12.96	847.38	31.77	11.37	846.91	26.83	-2.90	848.48	18.48	-0.47	848.64	26.92	3.37
851.01	27.84	6.34	850.07	39.59	13.36	850.38	30.93	10.49	849.91	26.77	-2.99	851.48	18.35	-0.63	851.64	27.21	3.63
854.01	27.84	6.28	853.07	39.15	12.86	853.38	31.93	11.43	852.91	27.19	-2.63	854.49	18.27	-0.77	854.65	27.05	3.41
857.01	28.07	7.27	856.07	38.72	13.20	856.38	31.95	12.22	855.91	25.44	-3.62	857.49	18.10	-0.18	857.65	26.68	3.80
860.01	28.32	6.29	859.07	39.43	12.67	859.38	31.79	10.82	858.91	28.30	-2.00	860.49	17.82	-1.70	860.65	27.81	3.69
863.01	28.70	7.35	862.07	38.33	12.25	862.38	32.53	12.24	861.91	26.75	-2.86	863.48	17.69	-1.14	863.64	27.44	4.01
866.01	28.79	7.44	865.07	37.59	11.52	865.38	31.46	11.18	864.91	26.72	-2.89	866.49	18.29	-0.54	866.65	26.86	3.43
869.01	28.45	7.04	868.07	37.86	11.73	868.38	31.55	11.21	867.91	27.06	-2.61	869.49	17.63	-1.26	869.65	27.36	3.87
872.01	28.89	7.63	871.07	37.47	11.48	871.38	31.04	10.84	870.91	27.01	-2.52	872.48	17.69	-1.06	872.64	26.92	3.57
875.01	27.99	5.49	874.07	37.09	9.87	874.38	31.55	10.12	873.91	28.14	-2.62	875.48	18.76	-1.22	875.64	28.42	3.84
878.01	28.51	7.00	877.07	37.77	11.54	877.38	31.31	10.87	876.91	26.75	-3.02	878.48	17.84	-1.15	878.64	27.76	4.17
881.02	28.28	6.54	880.07	37.31	10.85	880.38	30.58	9.91	879.91	27.08	-2.92	881.49	18.39	-0.83	881.65	27.57	3.75
884.01	27.94	6.43	883.07	37.18	10.95	883.38	30.67	10.23	882.91	27.19	-2.58	884.49	17.56	-1.43	884.65	27.60	4.01
887.01	28.24	6.13	886.07	37.52	10.69	886.38	30.91	9.87	885.91	27.57	-2.80	887.48	18.37	-1.22	887.64	28.21	4.02
890.01	28.60	6.65	889.07	36.25	9.58	889.38	30.91	10.03	888.91	26.98	-3.23	890.48	18.59	-0.84	890.63	28.10	4.07
893.01	29.17	7.23	892.07	37.72	11.06	892.38	31.17	10.30	891.91	27.78	-2.42	893.48	18.76	-0.66	893.64	27.10	3.08
896.02	28.18	6.36	895.07	36.21	9.66	895.38	31.66	10.90	894.91	27.39	-2.70	896.49	18.39	-0.92	896.65	27.52	3.61
899.01	28.22	6.26	898.07	36.73	10.04	898.38	31.33	10.43	897.91	27.50	-2.73	899.49	18.46	-0.99	899.65	27.76	3.71
902.01	28.03	6.11	901.07	37.16	10.52	901.38	31.64	10.79	900.91	27.08	-3.10	902.48	18.61	-0.79	902.64	27.89	3.89
905.02	28.51	6.77	904.07	36.32	9.86	904.38	30.98	10.31	903.91	26.49	-3.51	905.49	18.10	-1.12	905.65	28.45	4.63
908.01	28.51	6.73	907.07	36.80	10.29	907.38	31.13	10.41	906.91	27.08	-2.96	908.48	18.44	-0.82	908.64	27.65	3.79
911.02	29.12	7.66	910.07	35.83	9.64	910.38	31.40	11.00	909.91	26.93	-2.79	911.49	17.78	-1.16	911.65	27.50	3.96
914.01	28.32	6.24	913.07	35.87	9.07	913.38	31.53	10.52	912.91	27.55	-2.79	914.49	18.59	-0.97	914.65	27.92	3.76
917.01	28.72	6.79	916.07	35.56	8.90	916.38	30.71	9.84	915.91	27.14	-3.06	917.49	18.78	-0.64	917.65	27.71	3.69
920.01	28.53	6.75	919.07	35.60	9.09	919.38	30.78	10.06	918.91	27.06	-2.98	920.48	18.48	-0.78	920.64	27.63	3.77
923.01	29.27	7.08	922.07	35.72	8.80	922.38	30.84	9.71	921.91	27.34	-3.12	923.48	19.42	-0.26	923.64	27.65	3.37
926.01	29.36	7.25	925.07	36.37	9.54	925.38	31.29	10.25	924.91	26.67	-3.70	926.48	19.83	0.24	926.64	27.65	3.46
929.01	28.91	6.54	928.07	36.01	8.91	928.38	30.42	9.11	927.91	27.47	-3.16	929.49	18.65	-1.20	929.65	28.82	4.37
932.01	29.10	7.82	931.07	34.82	8.81	931.38	31.37	11.15	930.91	26.52	-3.03	932.49	18.14	-0.63	932.65	27.02	3.65
935.02	29.80	7.72	934.07	36.25	9.44	934.38	30.91	9.89	933.91	27.75	-2.60	935.49	18.99	-0.58	935.65	27.34	3.17
938.01	28.36	5.94	937.07	35.94	8.79	937.38	30.60	9.24	936.91	27.26	-3.42	938.48	19.81	-0.09	938.64	28.02	3.52
941.01	29.38	7.27	940.07	35.02	8.18	940.38	31.13	10.08	939.91	26.62	-3.76	941.49	18.84	-0.76	941.65	28.71	4.51
944.01	29.53	7.17	943.07	34.86	7.78	943.38	30.40	9.11	942.91	27.42	-3.20	944.49	18.61	-1.23	944.65	28.87	4.43
947.01	29.78	8.03	946.07	35.04	8.57	946.38	30.84	10.16	945.91	26.52	-3.49	947.49	18.37	-0.86	947.65	28.18	4.35
950.01	29.74	7.25	949.07	35.76	8.54	949.38	30.64	9.21	948.91	27.70	-3.05	950.49	19.34	-0.63	950.65	28.26	3.69
953.01	30.12	7.62	952.07	35.02	7.79	952.38	30.60	9.16	951.91	27.37	-3.40	953.48	18.99	-1.00	953.64	28.98	4.39
956.01	29.44	7.04	955.07	35.33	8.21	955.38	31.15	9.82	954.91	28.17	-2.49	956.49	18.80	-1.08	956.65	28.05	3.57
959.01	29.63	7.88	958.07	35.00	8.52	958.38	30.98	10.29	957.91	27.57	-2.45	959.49	18.37	-0.87	959.65	27.15	3.31
962.02	29.63	7.36	961.07	34.51	7.52	961.38	30.67	9.47	960.91	27.06	-3.47	962.49	18.78	-0.97	962.65	28.79	4.44
965.02	30.46	8.16	964.07	35.47	8.44	964.38	30.95	9.71	963.91	27.19	-3.37	965.49	18.99	-0.79	965.65	28.55	4.17
968.01	29.12	6.57	967.07	34.06	6.78	967.38	30.53	9.04	966.91	28.09	-2.73	968.48	18.95	-1.09	968.64	28.45	3.81
971.01	29.72	6.95	970.07	35.02	7.52	970.38	30.51	8.80	969.91	28.35	-2.68	971.48	19.29	-0.96	971.64	28.50	3.65
974.01	30.03	7.62	973.07	34.86	7.72	973.38	30.84	9.49	972.91	27.21	-3.47	974.49	19.81	-0.09	974.65	28.05	3.55
977.02	30.42	8.21	976.07	34.28	7.34	976.38	30.49	9.34	975.91	26.90	-3.57	977.49	19.19	-0.50	977.65	28.37	4.08
980.01	30.80	7.74	979.07	34.26	6.48	979.38	30.82	8.83	978.91	27.88	-3.44	980.49	19.19	-1.35	980.65	29.93	4.79
983.01	30.40	7.69	982.07	34.13	6.69	982.38	30.40	8.75	981.91	28.53	-2.45	983.49	18.46	-1.74	983.65	28.98	4.18
986.01	29.95	7.28	985.07	34.02	6.62	985.38	31.00	9.39	984.91	27.47	-3.47	986.49	19.96	-0.20	986.65	28.42	3.66
989.01	29.89	7.20	988.07	34.28	6.86	988.38	31.00	9.37	987.91	27.63	-3.32	989.49	19.40	-0.77	989.65	28.87	4.10
992.01	29.97	7.30	991.07	34.60	7.20	991.38	30.25	8.64	990.91	26.75	-4.18	992.49	19.87	-0.28	992.65	29.22	4.47
995.01	29.42	6.59	994.07	33.73	6.17	994.38	30.38	8.61	993.91	28.19	-2.90	995.49	19.31	-1.00	995.65	28.82	3.91
998.02	29.42	6.59	997.07	33.53	5.97	997.38	30.31	8.54	996.91	28.07	-3.03	998.49	19.44	-0.88	998.65	28.82	3.90
1001.01	29.31	7.09	1000.07	34.44	7.50	1000.38	30.40	9.25	999.91	26.77	-3.71	1001.49	19.29	-0.41	1001.65	28.42	4.12
1004.02	29.10	6.38	1003.07	34.37	6.93	1003.38	31.29	9.64	1002.91	27.75	-3.23	1004.49	19.04	-1.16	1004.65	29.19	4.39
1007.01	30.40	7.62	1006.07	34.55	7.05	1006.38	30.40	8.69	1005.91	28.74	-2.30	1007.48	18.95	-1.31	1007.64	28.47	3.61
1010.01	30.52	7.53	1009.07	34.13	6.41	1009.38	30.12	8.19	1008.91	27.42	-3.83	1010.48	20.00	-0.47	1010.64	29.38	4.31
1013.01	29.72	6.54	1012.07	33.35	5.44	1012.38	31.13	9.01	1011.91	28.27	-3.18	1013.48	20.24	-0.43	1013.64	28.87	3.60
1016.01	29.38	6.34	1015.07	34.04	6.27	1015.38	29.63	7.65	1014.91	28.53	-2.78	1016.49	19.29	-1.24	1016.65	29.14	4.01
1019.01	30.20	7.17	1018.07	33.46	5.70	1018.38	30.27	8.30	1017.91	28.48	-2.81	1019.49	19.68	-0.83	1019.65	28.76	3.65
1022.02	30.23	7.40	1021.07	34.57	7.02	1021.38	30.01	8.25	1020.91	27.73	-3.36	1022.49	19.79	-0.52	1022.65	28.79	3.88
1025.01	30.55	8.07	1024.07	34.15	6.95	1024.38	29.96	8.55	1023.91	28.04	-2.70	1025.49	19.12	-0.84	1025.65	28.10	3.54
1028.02	30.25	7.50	1027.07	33.35	5.87	1027.38	30.51	8.82	1026.91	27.83	-3.19	1028.49	19.81	-0.43	1028.65	28.45	3.61
1031.01	29.59	6.82	1030.07	34.33	6.84	1030.38	30.73	9.03	1029.91	27.19	-3.84	1031.49	19.72	-0.53	1031.65	29.22	4.37
1034.02	29.97	6.60	1033.07	33.88	5.78	1033.38	30.58	8.27	1032.91	28.95	-2.68	1034.49	20.17	-0.68	1034.65	28.82	3.37
1037.01	30.23	6.99	1036.07	33.88	5.91	1036.38	29.94	7.76	1035.91	29.49	-2.02	1037.49	19.89	-0.84	1037.65	28.18	2.85
1040.02	30.01	7.24	1039.07	33.79	6.29	1039.38	31.44	9.73	1038.91	27.86	-3.17	1040.49	19.25	-1.00	1040.65	29.03	4.18
1043.01	30.46	7.14	1042.07	33.46	5.41	1042.38	30.34	8.08	1041.91	28.97	-2.62	1043.49	19.51	-1.30	1043.65	29.32	3.91
1046.01	30.48	7.70	1045.07	33.77	6.26	1045.38	31.24	9.52	1044.91	28.53	-2.51	1046.49	19.38	-0.88	1046.65	28.26	3.40
1049.01	30.03	7.18	1048.07	34.40	6.83	1048.38	30.64	8.86	1047.91	28.35	-2.76	1049.49	19.57	-0.76	1049.65	28.45	3.52
1052.01	30.20	7.39	1051.07	33.39	5.85	1051.38	30.58	8.83	1050.91	27.50	-3.57	1052.49	19.89	-0.40	1052.65	28.87	3.98
1055.01	31.14	8.21	1054.07	32.75	5.10	1054.38	30.18	8.32	1053.91	28.14	-3.05	1055.49	19.76	-0.65	1055.65	28.71	3.70
1058.01	30.61	7.20	1057.07	33.26	5.12	1057.38	30.40	8.05	1056.91	28.35	-3.33	1058.48	19.55	-1.35	1058.64	30.17	4.67
1061.01	29.76	6.39	1060.07	33.57	5.47	1060.38	30.60	8.29	1059.91	27.96	-3.68	1061.49	20.43	-0.43	1061.65	29.56	4.10
1064.01	30.37	7.35	1063.07	34.69	6.95	1063.38	30.89	8.94	1062.91	27.78	-3.50	1064.49	19.64	-0.86	1064.65	29.46	4.36
1067.02	30.97	7.29	1066.07	33.17	4.76	1066.38	30.36	7.74	1065.91	29.05	-2.89	1067.49	20.39	-0.77	1067.65	29.43	3.67
1070.01	31.12	7.89	1069.07	33.91	5.96	1069.38	30.29	8.13	1068.91	28.45	-3.04	1070.49	19.66	-1.05	1070.65	29.40	4.09
1073.01	30.61	7.50	1072.07	33.68	5.84	1072.38	30.64	8.59	1071.91	28.69	-2.68	1073.49	19.36	-1.23	1073.65	29.11	3.92
1076.02	31.06	7.79	1075.07	33.13	5.13	1075.38	30.45	8.24	1074.91	28.32	-3.21	1076.49	20.24	-0.51	1076.65	29.08	3.73
1079.01	30.29	7.54	1078.07	33.59	6.12	1078.38	30.42	8.74	1077.91	28.27	-2.74	1079.49	19.83	-0.40	1079.65	27.97	3.14
1082.02	30.59	7.10	1081.07	33.71	5.49	1081.38	30.47	8.04	1080.91	28.92	-2.83	1082.49	18.99	-1.98	1082.65	30.39	4.82
1085.01	30.18	6.33	1084.07	33.26	4.69	1084.38	30.01	7.23	1083.91	29.47	-2.64	1085.49	19.94	-1.39	1085.65	29.96	4.03
1088.01	30.52	7.47	1087.07	34.08	6.30	1087.38	30.56	8.57	1086.91	28.27	-3.04	1088.48	19.57	-0.96	1088.64	29.14	4.01
1091.01	30.12	6.68	1090.07	34.95	6.79	1090.38	31.02	8.65	1089.91	28.17	-3.53	1091.48	20.41	-0.51	1091.64	29.56	4.04
1094.01	30.50	7.22	1093.07	34.17	6.17	1093.38	30.36	8.15	1092.91	28.32	-3.22	1094.49	20.97	0.21	1094.65	28.37	3.01
1097.02	29.97	6.21	1096.07	33.48	4.99	1096.38	31.15	8.45	1095.91	29.55	-2.47	1097.49	20.02	-1.22	1097.65	29.54	3.70
1100.01	30.25	6.91	1099.07	33.06	5.00	1099.38	29.50	7.23	1098.91	28.48	-3.12	1100.49	20.30	-0.52	1100.64	29.06	3.64
1103.01	30.23	6.44	1102.07	33.57	5.05	1102.38	30.38	7.65	1101.91	28.58	-3.47	1103.49	20.58	-0.69	1103.65	30.04	4.17
1106.01	31.04	7.15	1105.07	33.68	5.07	1105.38	30.14	7.32	1104.91	28.56	-3.59	1106.49	21.10	-0.27	1106.65	29.83	3.86
1109.01	30.91	7.64	1108.07	33.00	5.01	1108.38	30.82	8.62	1107.91	28.51	-3.02	1109.49	19.85	-0.90	1109.65	29.27	3.92
1112.01	31.27	7.13	1111.07	33.55	4.69	1111.38	29.55	6.48	1110.91	29.57	-2.83	1112.49	20.15	-1.47	1112.65	30.52	4.30
1115.01	31.46	7.70	1114.07	33.06	4.57	1114.38	30.12	7.42	1113.91	29.05	-2.97	1115.49	20.26	-0.98	1115.65	29.80	3.96
1118.01	31.12	7.21	1117.07	32.75	4.11	1117.38	29.39	6.54	1116.91	28.56	-3.61	1118.49	20.50	-0.89	1118.65	30.50	4.51
1121.01	30.82	7.42	1120.07	33.39	5.26	1120.38	30.07	7.73	1119.91	28.48	-3.19	1121.49	20.56	-0.33	1121.65	29.00	3.51
1124.01	30.72	7.48	1123.07	34.80	6.83	1123.38	30.93	8.75	1122.91	28.19	-3.31	1124.49	19.85	-0.87	1124.65	29.51	4.19
1127.01	31.48	7.37	1126.07	33.77	4.94	1126.38	31.46	8.42	1125.91	29.34	-3.03	1127.49	20.48	-1.11	1127.65	30.33	4.14
1130.02	30.33	6.44	1129.07	33.08	4.46	1129.39	31.88	9.05	1128.91	28.71	-3.44	1130.49	20.67	-0.70	1130.65	30.12	4.15
1133.01	31.10	7.70	1132.07	32.62	4.49	1132.38	30.60	8.26	1131.91	28.32	-3.34	1133.49	20.65	-0.23	1133.65	29.06	3.58
1136.02	31.55	7.71	1135.07	34.15	5.59	1135.38	30.40	7.63	1134.91	28.69	-3.41	1136.49	20.15	-1.17	1136.65	30.50	4.58
1139.02	30.91	6.85	1138.07	33.02	4.23	1138.39	30.98	7.98	1137.91	28.90	-3.43	1139.49	20.76	-0.79	1139.65	30.36	4.21
1142.01	31.10	7.35	1141.07	34.08	5.60	1141.38	31.62	8.93	1140.91	29.31	-2.70	1142.49	20.58	-0.65	1142.65	29.19	3.36
1145.01	31.48	7.63	1144.07	33.33	4.75	1144.38	30.82	8.03	1143.91	29.03	-3.09	1145.49	20.35	-0.99	1145.65	30.01	4.07
1148.01	31.10	7.00	1147.07	34.28	5.45	1147.38	31.15	8.11	1146.91	29.55	-2.82	1148.49	20.20	-1.39	1148.65	30.39	4.20
1151.02	31.76	7.82	1150.07	33.71	5.05	1150.38	30.42	7.55	1149.91	29.03	-3.17	1151.49	20.22	-1.20	1151.65	30.39	4.37
1154.01	31.42	7.04	1153.07	34.02	4.92	1153.38	31.22	7.91	1152.91	29.99	-2.65	1154.49	21.12	-0.74	1154.65	29.85	3.39
1157.01	31.10	7.35	1156.07	34.17	5.69	1156.38	30.42	7.73	1155.91	29.10	-2.92	1157.49	19.87	-1.37	1157.65	30.12	4.28
1160.01	31.29	7.50	1159.07	33.86	5.35	1159.38	30.34	7.62	1158.91	29.16	-2.89	1160.49	21.32	0.05	1160.65	28.71	2.84
1163.01	31.31	7.81	1162.07	33.66	5.43	1162.38	29.85	7.41	1161.91	28.51	-3.26	1163.48	19.74	-1.25	1163.64	30.09	4.50
1166.02	30.82	7.00	1165.07	33.75	5.20	1165.38	31.04	8.28	1164.91	28.56	-3.53	1166.49	20.86	-0.45	1166.65	29.88	3.97
1169.02	32.13	7.79	1168.07	32.97	3.90	1168.38	30.82	7.54	1167.91	28.61	-3.99	1169.49	21.69	-0.13	1169.65	30.55	4.13
1172.01	30.99	6.26	1171.07	35.13	5.67	1171.38	30.53	6.86	1170.91	29.91	-3.09	1172.49	21.12	-1.10	1172.65	31.00	4.18
1175.01	32.00	7.54	1174.07	33.77	4.59	1174.38	30.71	7.32	1173.91	28.82	-3.90	1175.48	20.65	-1.29	1175.64	31.73	5.19
1178.01	31.85	7.30	1177.07	34.26	4.99	1177.38	29.79	6.31	1176.91	29.91	-2.90	1178.49	21.17	-0.86	1178.64	30.39	3.76
1181.01	31.18	7.13	1180.07	34.20	5.42	1180.38	30.27	7.28	1179.91	28.48	-3.83	1181.49	21.25	-0.28	1181.64	30.25	4.12
1184.01	31.61	7.72	1183.07	33.88	5.26	1183.38	30.73	7.90	1182.91	28.58	-3.57	1184.49	20.93	-0.44	1184.65	29.99	4.02
1187.01	31.29	6.92	1186.07	33.59	4.49	1186.38	30.36	7.05	1185.91	29.23	-3.40	1187.49	21.88	0.03	1187.65	29.83	3.38
1190.01	31.42	7.64	1189.07	34.15	5.64	1189.38	30.82	8.10	1188.91	28.79	-3.26	1190.49	20.56	-0.71	1190.65	29.83	3.96
1193.02	31.27	6.94	1192.07	34.64	5.58	1192.38	30.18	6.91	1191.91	29.18	-3.41	1193.49	21.04	-0.77	1193.65	30.60	4.19
1196.01	31.01	6.16	1195.07	34.66	5.09	1195.38	30.23	6.45	1194.91	28.64	-4.47	1196.48	22.03	-0.30	1196.64	31.70	4.77
1199.01	31.80	7.10	1198.07	34.28	4.85	1198.38	30.60	6.96	1197.91	29.94	-3.03	1199.49	21.58	-0.61	1199.65	30.42	3.63
1202.01	31.95	7.28	1201.07	33.39	4.00	1201.38	31.17	7.57	1200.91	30.93	-2.00	1202.48	20.91	-1.24	1202.64	29.99	3.24
1205.01	30.40	5.90	1204.07	33.95	4.72	1204.38	30.73	7.29	1203.91	29.57	-3.19	1205.49	21.32	-0.66	1205.65	30.44	3.86
1208.01	32.60	8.23	1207.07	34.40	5.30	1207.38	30.76	7.45	1206.91	29.57	-3.06	1208.48	20.82	-1.03	1208.64	30.55	4.10
1211.01	30.91	6.31	1210.06	34.28	4.95	1210.38	30.73	7.19	1209.91	29.75	-3.11	1211.48	21.60	-0.48	1211.64	30.28	3.60
1214.01	31.98	8.21	1213.06	34.95	6.46	1213.38	30.87	8.17	1212.91	28.74	-3.29	1214.49	20.24	-1.01	1214.65	30.15	4.30
1217.01	32.17	7.38	1216.06	34.80	5.28	1216.38	31.64	7.91	1215.91	29.99	-3.07	1217.48	21.62	-0.66	1217.64	30.60	3.72
1220.01	31.33	6.61	1219.06	34.64	5.19	1219.38	31.29	7.63	1218.91	29.47	-3.51	1220.49	21.19	-1.01	1220.65	31.33	4.53
