# Supplementary material for: Noise-precision tradeoff in predicting combinations of mutations and drugs
Source: PLoS Comput Biol. 2019 May 22;15(5):e1006956. doi: 10.1371/journal.pcbi.1006956 (PMC6548401; doi:10.1371/journal.pcbi.1006956)
Supplement: S1 Data — A zip file containing all datasets used in this paper. (ZIP) [file pcbi.1006956.s002.zip › calcium/calcium_double_RAW264.7/2MA_500_uM_PAF_100_nM_RW_ECC040322B.txt]

Tab-delimted data for ligand pair 2-Methyl-thio-ATP / Platelet Activating Factor
Celltype = RAW 264.7
ExperimentID = ECC040322B
t in seconds, Ca++ concentrations in nM
Adj Ca++ is the change in Ca++ concentration due to ligand

ECC040322B08	2MA 500 uM	PAF 100 nM	sim
ECC040322B02	2MA 500 uM	PAF 100 nM	lig1_then_lig2
ECC040322B04	PAF 100 nM	2MA 500 uM	lig2_then_lig1
ECC040322B01	HBSS-BSA n/a 	HBSS-BSA n/a 	con
ECC040322B11	HBSS-BSA n/a 	HBSS-BSA n/a 	con
ECC040322B12	HBSS-BSA n/a 	HBSS-BSA n/a 	con

t(ECC040322B08)	Ca++(ECC040322B08)	Adj Ca++(ECC040322B08)	t(ECC040322B02)	Ca++(ECC040322B02)	Adj Ca++(ECC040322B02)	t(ECC040322B04)	Ca++(ECC040322B04)	Adj Ca++(ECC040322B04)	t(ECC040322B01)	Ca++(ECC040322B01)	Adj Ca++(ECC040322B01)	t(ECC040322B11)	Ca++(ECC040322B11)	Adj Ca++(ECC040322B11)	t(ECC040322B12)	Ca++(ECC040322B12)	Adj Ca++(ECC040322B12)
-190.88	22.31	-4.73	-191.84	33.92	-2.31	-191.52	29.51	-2.39	-192.00	38.60	-3.09	-190.41	44.57	-1.17	-190.25	69.56	4.26
-187.91	22.16	-3.76	-188.86	32.62	-2.48	-188.54	30.23	-0.55	-189.02	38.27	-2.30	-187.43	44.43	-0.18	-187.27	66.66	2.48
-184.91	22.35	-3.52	-185.86	33.63	-1.43	-185.54	29.24	-1.49	-186.02	38.20	-2.32	-184.43	43.62	-0.95	-184.27	67.40	3.27
-181.91	22.07	-4.56	-182.86	33.45	-2.37	-182.54	29.22	-2.28	-183.02	37.72	-3.56	-181.40	45.07	-0.26	-181.24	68.72	3.82
-178.91	23.28	-1.54	-179.86	31.39	-2.62	-179.54	28.48	-1.20	-180.02	36.59	-2.88	-178.43	43.74	0.22	-178.27	65.74	2.66
-175.91	21.48	-2.68	-176.86	31.95	-1.39	-176.54	28.48	-0.54	-177.02	36.19	-2.62	-175.43	42.93	0.08	-175.27	64.96	2.54
-172.91	21.62	-2.81	-173.86	32.04	-1.58	-173.55	28.41	-0.88	-174.02	36.34	-2.74	-172.43	42.73	-0.40	-172.27	65.83	3.14
-169.91	22.47	-1.78	-170.86	30.95	-2.48	-170.55	27.19	-1.92	-171.02	36.70	-2.20	-169.43	42.04	-0.90	-169.27	65.61	3.10
-166.91	21.69	-3.06	-167.86	32.74	-1.20	-167.54	27.80	-1.82	-168.02	37.65	-1.75	-166.40	43.13	-0.32	-166.24	65.09	2.07
-163.91	20.82	-3.66	-164.86	32.12	-1.55	-164.54	27.43	-1.92	-165.02	36.37	-2.76	-163.43	42.73	-0.45	-163.27	65.96	3.21
-160.91	21.48	-2.53	-161.86	30.54	-2.65	-161.54	27.14	-1.73	-162.02	37.28	-1.38	-160.43	42.47	-0.23	-160.28	63.88	1.61
-157.91	21.34	-1.69	-158.86	30.54	-1.68	-158.54	26.09	-1.81	-159.02	35.68	-2.00	-157.43	41.84	0.11	-157.27	63.19	1.89
-154.91	21.17	-1.85	-155.86	30.89	-1.32	-155.54	27.31	-0.57	-156.02	35.39	-2.28	-154.43	41.27	-0.45	-154.27	64.01	2.73
-151.91	20.84	-1.72	-152.86	30.98	-0.77	-152.54	27.01	-0.42	-153.02	34.99	-2.22	-151.43	41.16	-0.10	-151.27	63.15	2.32
-148.91	20.77	-2.64	-149.86	30.19	-2.41	-149.55	26.75	-1.52	-150.02	35.90	-2.16	-148.44	42.36	0.25	-148.28	63.58	1.91
-145.91	20.98	-1.57	-146.86	30.17	-1.57	-146.54	27.43	0.01	-147.02	35.94	-1.26	-145.44	40.22	-1.03	-145.28	63.11	2.29
-142.91	20.49	-1.14	-143.86	30.05	-0.77	-143.54	26.84	0.35	-144.02	34.63	-1.65	-142.44	40.14	-0.19	-142.28	61.73	1.84
-139.91	20.72	-1.43	-140.86	30.89	-0.45	-140.54	26.07	-0.95	-141.02	36.30	-0.50	-139.44	40.08	-0.77	-139.28	61.69	1.27
-136.91	21.38	0.15	-137.86	29.44	-0.98	-137.54	25.82	-0.28	-138.02	34.85	-1.03	-136.43	40.17	0.24	-136.27	60.29	0.79
-133.91	21.57	-0.65	-134.86	30.22	-1.19	-134.54	26.55	-0.53	-135.02	35.50	-1.37	-133.44	40.14	-0.78	-133.28	62.63	2.15
-130.91	20.84	-1.11	-131.86	30.43	-0.70	-131.54	27.31	0.50	-132.02	35.07	-1.53	-130.43	40.39	-0.25	-130.27	61.99	1.78
-127.91	20.77	-0.89	-128.86	30.02	-0.82	-128.54	27.36	0.84	-129.02	34.96	-1.35	-127.43	40.14	-0.21	-127.28	61.48	1.56
-124.91	21.71	0.78	-125.86	30.89	0.78	-125.54	26.07	0.28	-126.02	35.21	-0.37	-124.43	39.15	-0.47	-124.27	60.03	0.84
-121.91	20.23	-1.13	-122.86	29.87	-0.67	-122.54	25.92	-0.30	-123.02	34.45	-1.56	-121.43	39.37	-0.68	-121.27	61.86	2.24
-118.91	21.24	-1.21	-119.86	29.53	-2.10	-119.54	26.43	-0.88	-120.02	35.57	-1.53	-118.44	40.79	-0.35	-118.28	62.59	1.88
-115.91	19.79	-2.05	-116.86	29.96	-1.06	-116.54	26.02	-0.68	-117.02	36.37	-0.12	-115.43	39.91	-0.62	-115.28	60.84	0.74
-112.91	20.70	-1.37	-113.86	29.64	-1.62	-113.54	26.77	-0.16	-114.02	35.90	-0.82	-112.44	40.48	-0.29	-112.27	61.44	1.11
-109.91	20.49	-1.10	-110.86	29.64	-1.13	-110.54	26.07	-0.38	-111.02	33.48	-2.76	-109.44	41.07	0.79	-109.28	61.82	1.97
-106.91	20.87	-0.17	-107.86	29.85	-0.38	-107.54	27.16	1.25	-108.02	33.95	-1.74	-106.43	39.74	-0.00	-106.27	61.05	1.74
-103.91	21.03	-0.52	-104.86	28.72	-2.02	-104.55	26.02	-0.40	-105.02	35.75	-0.45	-103.44	40.02	-0.23	-103.28	60.50	0.68
-100.91	20.51	-1.27	-101.86	30.63	-0.34	-101.54	25.80	-0.85	-102.02	35.28	-1.15	-100.44	41.39	0.91	-100.28	60.29	0.24
-97.91	21.36	0.82	-98.86	29.41	-0.32	-98.55	26.43	1.03	-99.02	33.34	-1.85	-97.44	39.94	0.70	-97.27	59.95	1.15
-94.91	20.30	-1.44	-95.86	30.66	-0.27	-95.54	25.12	-1.48	-96.02	35.79	-0.60	-94.44	39.77	-0.67	-94.28	61.27	1.27
-91.91	21.55	0.58	-92.86	29.79	-0.36	-92.54	26.33	0.50	-93.02	33.66	-1.96	-91.43	39.80	0.14	-91.27	61.05	1.82
-88.91	20.14	-1.41	-89.86	30.57	-0.17	-89.55	25.95	-0.47	-90.02	35.25	-0.95	-88.44	40.56	0.31	-88.28	60.46	0.64
-85.91	20.16	-2.11	-86.86	30.63	-0.83	-86.54	24.93	-2.20	-87.02	36.70	-0.22	-85.44	39.43	-1.54	-85.28	62.29	1.76
-82.91	20.72	-0.38	-83.86	29.93	-0.36	-83.54	24.62	-1.34	-84.02	34.85	-0.90	-82.44	39.43	-0.37	-82.28	60.63	1.27
-79.91	19.93	-1.21	-80.86	30.40	0.07	-80.55	25.78	-0.22	-81.02	35.61	-0.18	-79.44	39.94	0.10	-79.28	59.48	0.08
-76.91	20.02	-0.74	-77.86	29.44	-0.51	-77.55	26.09	0.46	-78.02	35.61	0.20	-76.43	38.81	-0.65	-76.27	59.48	0.45
-73.91	20.35	-1.11	-74.86	30.72	0.07	-74.54	25.65	-0.68	-75.02	34.20	-1.91	-73.44	39.94	-0.22	-73.28	61.86	2.13
-70.91	20.70	-0.15	-71.86	30.11	0.07	-71.54	25.63	-0.09	-72.02	34.63	-0.87	-70.44	39.04	-0.51	-70.27	60.50	1.38
-67.91	20.35	-0.32	-68.86	29.56	-0.30	-68.54	25.99	0.46	-69.02	34.89	-0.43	-67.44	39.54	0.17	-67.28	59.19	0.26
-64.91	20.23	-0.34	-65.86	29.85	0.09	-65.55	26.46	1.03	-66.02	34.60	-0.62	-64.44	39.66	0.39	-64.28	59.06	0.23
-61.91	19.79	-1.40	-62.86	30.37	-0.01	-62.55	25.49	-0.56	-63.02	35.97	0.13	-61.43	39.52	-0.37	-61.27	59.69	0.24
-58.91	19.90	-0.72	-59.86	29.21	-0.60	-59.54	25.44	-0.04	-60.02	34.89	-0.38	-58.44	39.35	0.03	-58.28	59.23	0.35
-55.91	20.84	0.67	-56.86	29.44	0.08	-56.54	25.85	0.82	-57.02	34.02	-0.80	-55.44	40.51	1.64	-55.27	57.59	-0.84
-52.91	21.10	0.10	-53.86	29.03	-1.16	-53.54	25.51	-0.35	-54.02	36.55	0.90	-52.44	40.05	0.35	-52.27	58.01	-1.25
-49.91	20.77	-0.66	-50.86	30.17	-0.45	-50.54	24.67	-1.62	-51.02	36.04	-0.04	-49.44	40.00	-0.13	-49.28	59.86	0.17
-46.91	20.94	0.76	-47.86	29.32	-0.05	-47.54	25.58	0.54	-48.02	35.43	0.60	-46.43	39.18	0.30	-46.27	57.54	-0.90
-43.91	20.84	-0.51	-44.86	30.17	-0.37	-44.54	26.09	-0.12	-45.02	35.72	-0.28	-43.43	39.23	-0.82	-43.27	60.71	1.10
-40.91	20.82	0.25	-41.86	29.70	-0.06	-41.54	25.95	0.52	-42.02	35.10	-0.12	-40.44	38.95	-0.32	-40.28	59.27	0.44
-37.91	20.68	-0.82	-38.86	29.76	-0.92	-38.54	26.02	-0.34	-39.02	34.99	-1.16	-37.44	39.97	-0.22	-37.28	61.14	1.38
-34.91	20.54	-0.79	-35.86	30.19	-0.32	-35.54	26.12	-0.07	-36.02	35.32	-0.66	-34.44	39.52	-0.50	-34.27	60.75	1.16
-31.91	20.37	-0.24	-32.86	29.67	-0.12	-32.54	25.61	0.14	-33.02	35.57	0.31	-31.43	39.26	-0.04	-31.27	58.60	-0.27
-28.91	21.55	0.60	-29.86	30.25	0.12	-29.54	25.92	0.11	-30.02	35.54	-0.06	-28.44	39.77	0.13	-28.27	59.14	-0.07
-25.91	20.98	-0.59	-26.86	30.81	0.05	-26.54	25.70	-0.73	-27.02	36.92	0.70	-25.44	39.88	-0.39	-25.28	59.52	-0.31
-22.91	21.08	0.23	-23.86	29.79	-0.25	-23.55	25.17	-0.55	-24.02	36.23	0.73	-22.44	40.56	1.01	-22.28	57.38	-1.74
-19.91	21.34	0.44	-20.86	30.57	0.48	-20.55	25.82	0.06	-21.02	35.61	0.06	-19.43	39.43	-0.17	-19.27	59.27	0.11
-16.91	22.04	0.63	-17.86	30.98	0.38	-17.55	26.84	0.56	-18.02	35.79	-0.27	-16.43	41.59	1.48	-16.27	58.47	-1.21
-13.91	21.38	0.58	-14.86	31.33	1.34	-14.55	25.85	0.18	-15.02	35.86	0.41	-13.44	39.06	-0.44	-13.28	59.10	0.03
5.10	80.48	52.31	4.16	58.29	20.93	4.47	149.56	116.52	4.00	40.59	-2.23	5.57	45.76	-1.11	5.73	69.78	3.34
8.10	221.85	194.23	7.16	76.16	39.35	7.47	213.97	181.49	7.00	40.78	-1.49	8.57	44.31	-2.01	8.73	69.38	3.50
11.11	291.87	265.51	10.16	60.52	24.98	10.49	228.95	197.73	10.00	40.93	-0.08	11.58	42.70	-2.35	11.74	67.05	2.43
14.10	252.74	227.73	13.16	63.31	29.11	13.47	196.26	166.38	13.00	40.33	0.67	14.57	41.62	-2.09	14.73	64.70	1.42
17.10	201.82	177.13	16.16	66.69	32.81	16.47	158.98	129.43	16.00	38.27	-1.07	17.57	40.93	-2.46	17.73	66.48	3.53
20.10	162.48	136.54	19.16	65.45	30.32	19.47	128.55	97.74	19.00	38.90	-1.69	20.57	43.05	-1.59	20.73	67.49	3.28
23.10	133.66	109.52	22.16	64.19	30.87	22.47	110.59	81.59	22.00	37.98	-0.81	23.57	41.42	-1.41	23.73	64.62	2.22
26.11	114.74	90.32	25.16	61.96	28.35	25.49	96.10	66.82	25.00	38.01	-1.06	26.58	41.59	-1.53	26.74	65.27	2.59
29.10	101.88	78.11	28.16	60.65	27.69	28.47	89.25	60.61	28.00	37.72	-0.70	29.57	40.68	-1.79	29.73	64.53	2.49
32.10	94.02	70.63	31.16	58.78	26.20	31.47	82.37	54.12	31.00	37.98	-0.06	32.57	40.22	-1.87	32.73	63.58	1.93
35.10	90.52	65.96	34.16	59.08	25.34	34.47	80.31	50.89	34.00	38.31	-0.90	35.57	41.79	-1.46	35.73	65.18	2.36
38.10	85.96	62.35	37.16	55.72	22.93	37.47	78.34	49.87	37.00	37.83	-0.43	38.57	40.85	-1.45	38.72	63.75	1.88
41.11	84.46	61.25	40.16	54.61	22.22	40.49	76.69	48.62	40.00	35.86	-2.00	41.58	40.02	-1.88	41.74	65.35	3.88
44.10	82.58	58.55	43.16	56.01	22.79	43.47	74.23	45.33	43.00	38.16	-0.52	44.57	41.93	-0.80	44.72	63.62	1.32
47.10	83.05	59.50	46.16	54.02	21.29	46.47	73.62	45.21	46.00	37.32	-0.88	47.57	41.44	-0.80	47.73	63.49	1.68
50.10	81.15	57.31	49.16	53.21	20.18	49.47	72.27	43.56	49.00	36.95	-1.54	50.57	40.62	-1.92	50.73	65.57	3.46
53.10	82.92	58.66	52.16	51.50	18.05	52.47	73.29	44.16	52.00	37.87	-1.04	53.57	41.39	-1.57	53.73	65.14	2.61
56.11	82.15	57.28	55.16	51.76	17.70	55.49	72.03	42.29	55.00	39.41	-0.11	56.58	42.07	-1.50	56.74	64.75	1.61
59.10	80.07	55.98	58.16	51.76	18.48	58.47	72.03	43.07	58.00	37.94	-0.80	59.57	41.64	-1.15	59.73	64.31	1.95
62.10	79.71	55.94	61.16	51.50	18.54	61.47	70.84	42.21	61.00	38.60	0.18	62.57	41.13	-1.34	62.72	63.19	1.16
65.10	79.71	54.50	64.16	49.74	15.34	64.47	69.51	39.44	64.00	38.12	-1.74	65.57	42.24	-1.67	65.73	66.88	3.41
68.10	79.71	55.54	67.16	49.81	16.46	67.47	70.31	41.28	67.00	37.47	-1.35	68.57	41.16	-1.70	68.73	65.48	3.05
71.11	78.30	53.61	70.16	50.38	16.50	70.49	70.31	40.76	70.00	39.63	0.29	71.58	40.31	-3.08	71.74	65.74	2.79
74.10	78.60	53.67	73.16	50.38	16.26	73.47	70.04	40.24	73.00	38.56	-1.02	74.57	41.93	-1.70	74.73	65.92	2.72
77.11	76.93	52.03	76.16	50.32	16.23	76.47	67.65	37.89	76.00	36.81	-2.74	77.57	42.67	-0.93	77.73	66.83	3.67
80.10	77.44	52.29	79.16	49.68	15.35	79.47	67.42	37.41	79.00	38.01	-1.79	80.57	42.99	-0.85	80.73	66.05	2.64
83.10	76.35	50.03	82.16	52.05	16.54	82.47	66.95	35.77	82.00	40.30	-0.67	83.57	41.59	-3.43	83.73	68.68	4.10
86.12	75.32	49.69	85.16	48.88	14.07	85.49	66.89	36.40	85.00	38.82	-1.46	86.58	43.88	-0.44	86.74	65.79	1.90
89.11	74.33	48.17	88.16	47.71	12.36	88.48	66.33	35.30	88.00	39.78	-1.03	89.57	41.56	-3.30	89.73	68.76	4.33
92.10	73.76	48.00	91.16	48.44	13.50	91.47	64.68	34.06	91.00	40.30	-0.11	92.57	42.79	-1.66	92.73	65.79	1.77
95.11	73.52	47.83	94.16	49.81	14.93	94.48	63.75	33.20	94.00	40.08	-0.26	95.57	42.33	-2.06	95.73	66.27	2.32
98.10	73.10	48.00	97.16	48.69	14.40	97.47	64.97	35.00	97.00	39.96	0.21	98.57	42.99	-0.81	98.73	63.97	0.60
101.12	72.09	45.67	100.16	48.41	12.81	100.49	63.15	31.87	100.00	39.12	-1.95	101.58	42.93	-2.18	101.74	68.81	4.13
104.10	72.89	47.23	103.16	48.66	13.82	103.47	64.50	33.98	103.00	40.41	0.10	104.57	42.56	-1.79	104.73	65.61	1.69
107.10	70.34	44.78	106.16	48.63	13.89	106.47	63.00	32.58	106.00	39.30	-0.91	107.57	43.02	-1.23	107.73	65.96	2.14
110.10	68.43	42.80	109.16	47.11	12.29	109.47	62.14	31.64	109.00	39.96	-0.32	110.57	42.76	-1.57	110.73	65.79	1.89
113.10	67.70	41.29	112.16	47.33	11.74	112.48	60.43	29.16	112.00	39.93	-1.13	113.57	44.11	-0.99	113.73	66.79	2.12
116.12	68.66	42.14	115.16	48.38	12.68	115.49	60.32	28.94	115.00	41.15	-0.02	116.59	43.13	-2.08	116.74	66.88	2.10
119.10	65.90	39.74	118.16	46.80	11.45	118.47	61.03	30.01	118.00	41.11	0.30	119.57	42.93	-1.93	119.73	66.05	1.63
122.10	66.68	40.36	121.16	47.43	11.92	121.47	60.03	28.85	121.00	40.52	-0.45	122.57	43.65	-1.37	122.72	66.40	1.82
125.10	65.64	38.85	124.16	47.37	11.39	124.47	58.56	26.90	124.00	39.60	-1.84	125.57	44.86	-0.63	125.72	67.53	2.47
128.10	67.20	40.82	127.16	46.99	11.42	127.47	57.97	26.73	127.00	38.16	-2.87	128.57	44.40	-0.68	128.73	68.19	3.55
131.12	64.54	37.04	130.16	47.02	10.34	130.49	57.97	25.61	130.00	42.01	-0.14	131.59	42.93	-3.26	131.74	69.16	3.40
134.10	63.51	37.25	133.16	46.89	11.45	133.47	56.82	25.70	133.00	40.08	-0.83	134.57	42.90	-2.05	134.72	67.40	2.88
137.11	63.51	36.63	136.16	46.45	10.38	136.48	57.35	25.61	136.00	40.97	-0.56	137.57	42.96	-2.62	137.73	68.32	3.18
140.10	63.33	36.93	139.16	47.65	12.07	139.47	56.93	25.67	139.00	40.71	-0.34	140.57	43.30	-1.79	140.73	66.79	2.13
143.10	61.40	34.53	142.16	46.11	10.05	142.47	55.18	23.44	142.00	40.26	-1.26	143.57	43.07	-2.50	143.73	68.90	3.76
146.11	62.11	33.96	145.16	46.77	9.43	145.49	55.12	22.10	145.00	41.52	-1.28	146.58	44.02	-2.83	146.74	70.53	4.11
149.10	60.55	33.56	148.16	46.14	9.96	148.47	54.37	22.52	148.00	41.86	0.22	149.57	43.10	-2.59	149.72	67.62	2.37
152.11	60.72	33.37	151.16	46.49	9.95	151.48	54.51	22.30	151.00	41.00	-1.00	152.57	44.69	-1.36	152.73	67.97	2.36
155.11	58.66	30.70	154.16	46.33	9.18	154.48	53.91	21.08	154.00	40.22	-2.39	155.57	44.57	-2.09	155.73	70.71	4.48
158.10	58.69	30.70	157.16	44.61	7.44	157.48	53.41	20.56	157.00	42.31	-0.33	158.57	43.97	-2.71	158.73	69.29	3.04
161.11	58.24	30.01	160.16	45.48	8.07	160.49	52.20	19.11	160.00	42.34	-0.54	161.58	44.83	-2.09	161.74	69.12	2.63
164.11	58.52	30.96	163.16	45.51	8.77	163.48	51.41	18.99	163.00	40.04	-2.17	164.57	44.95	-1.30	164.73	69.29	3.47
167.10	55.27	27.73	166.16	46.67	9.94	166.47	51.82	19.41	166.00	41.60	-0.59	167.57	43.48	-2.76	167.73	69.16	3.35
170.11	57.32	29.71	169.16	45.64	8.84	169.48	51.11	18.63	169.00	40.74	-1.52	170.57	43.71	-2.60	170.73	70.00	4.12
173.11	56.35	28.16	172.16	46.05	8.67	172.48	50.45	17.40	172.00	42.16	-0.68	173.57	44.46	-2.43	173.73	69.56	3.11
176.12	55.54	27.36	175.16	46.27	8.90	175.49	50.56	17.51	175.00	41.52	-1.31	176.58	44.86	-2.02	176.74	69.78	3.33
179.11	54.36	26.07	178.16	45.26	7.78	178.48	49.40	16.24	178.00	41.37	-1.57	179.57	45.70	-1.29	179.73	69.42	2.86
182.11	54.60	25.86	181.16	44.61	6.69	181.48	49.26	15.66	181.00	41.86	-1.53	182.57	44.89	-2.54	182.73	71.07	4.07
185.10	54.66	25.21	184.16	46.30	7.66	184.47	49.40	15.09	184.00	44.15	0.05	185.57	44.57	-3.58	185.73	71.24	3.53
188.11	52.66	23.93	187.16	46.01	8.09	187.48	49.15	15.55	187.00	42.49	-0.89	188.57	45.41	-2.02	188.73	69.91	2.91
191.12	52.55	23.78	190.16	44.98	7.02	190.49	48.88	15.25	190.00	41.97	-1.45	191.58	46.08	-1.39	191.74	69.87	2.84
194.10	53.20	23.90	193.16	46.67	8.18	193.47	48.08	13.91	193.00	43.43	-0.52	194.57	45.65	-2.35	194.73	70.44	2.87
197.11	51.62	21.84	196.16	46.27	7.30	196.48	47.03	12.39	196.00	43.54	-0.89	197.57	46.34	-2.14	197.73	71.07	3.03
200.11	51.13	21.81	199.16	44.70	6.19	199.48	47.67	13.49	199.00	42.16	-1.81	200.57	45.50	-2.52	200.73	71.91	4.33
203.11	49.78	20.28	202.16	44.49	5.80	202.48	47.22	12.85	202.00	43.58	-0.57	203.57	45.70	-2.50	203.73	70.84	3.07
206.12	49.76	20.71	205.16	45.92	7.69	205.49	46.82	12.91	205.00	43.17	-0.53	206.58	45.18	-2.56	206.74	70.40	3.09
209.10	49.54	19.68	208.16	45.01	5.97	208.47	47.00	12.28	208.00	43.81	-0.70	209.57	45.50	-3.05	209.73	71.87	3.75
212.10	50.11	21.34	211.16	45.20	7.24	211.47	45.54	11.90	211.00	44.30	0.88	212.57	45.44	-2.03	212.73	68.19	1.15
215.10	48.47	18.43	214.16	44.73	5.50	214.47	45.06	10.16	214.00	44.56	-0.13	215.57	45.53	-3.21	215.72	71.64	3.34
218.10	49.89	20.17	217.16	45.33	6.42	217.47	46.52	11.94	217.00	42.91	-1.46	218.57	46.08	-2.34	218.73	71.78	3.80
221.12	47.99	18.17	220.16	44.39	5.38	220.49	44.32	9.64	220.00	44.03	-0.44	221.58	45.62	-2.90	221.74	71.42	3.34
224.11	47.80	18.03	223.16	44.49	5.53	223.48	44.74	10.11	223.00	43.21	-1.21	224.57	46.29	-2.18	224.73	71.42	3.39
227.10	47.64	17.87	226.16	44.27	5.32	226.47	44.11	9.48	226.00	42.94	-1.48	227.57	45.70	-2.76	227.73	72.27	4.24
230.10	47.21	17.78	229.16	45.30	6.68	229.47	43.92	9.62	229.00	44.52	0.44	230.57	45.97	-2.16	230.72	69.42	1.72
233.10	47.24	16.98	232.16	45.61	6.16	232.47	43.21	8.08	232.00	43.39	-1.52	233.57	47.37	-1.59	233.73	71.64	3.11
236.12	47.67	17.46	235.16	44.05	4.66	235.49	43.68	8.61	235.00	44.22	-0.64	236.58	46.14	-2.76	236.74	71.87	3.40
239.10	46.15	15.87	238.16	43.96	4.50	238.47	43.39	8.25	238.00	43.99	-0.94	239.57	46.49	-2.48	239.72	71.96	3.42
242.10	46.52	15.62	241.16	44.73	4.64	241.48	43.47	7.70	241.00	44.98	-0.57	242.57	47.43	-2.17	242.73	71.91	2.74
245.11	45.91	15.42	244.16	45.45	5.77	244.48	41.43	6.07	244.00	44.52	-0.62	245.57	45.85	-3.34	245.73	72.72	3.96
248.10	46.44	15.50	247.16	44.77	4.64	247.47	43.55	7.75	247.00	44.64	-0.95	248.57	47.43	-2.21	248.73	72.36	3.16
251.12	44.46	13.50	250.16	44.58	4.44	250.49	43.05	7.23	250.00	45.05	-0.56	251.58	47.07	-2.58	251.74	72.36	3.14
254.10	46.49	14.94	253.16	44.83	4.09	253.47	42.50	6.09	253.00	45.92	-0.28	254.57	46.72	-3.53	254.73	73.62	3.81
257.11	44.07	12.20	256.16	44.67	3.62	256.48	43.05	6.32	256.00	44.90	-1.62	257.57	48.69	-1.87	257.73	73.62	3.49
260.10	44.78	12.90	259.16	44.55	3.48	259.47	41.93	5.18	259.00	46.19	-0.34	260.57	48.13	-2.45	260.73	72.94	2.79
263.11	44.49	14.15	262.16	42.69	3.17	262.48	41.33	6.13	262.00	43.39	-1.60	263.57	46.78	-2.25	263.73	72.45	3.85
266.11	44.38	13.43	265.16	43.52	3.38	265.49	42.84	7.02	265.00	45.01	-0.59	266.58	46.20	-3.45	266.74	73.26	4.04
269.10	43.78	12.66	268.16	44.49	4.19	268.47	41.72	5.74	268.00	45.77	0.00	269.57	47.37	-2.44	269.73	71.82	2.44
272.10	44.30	13.33	271.16	44.02	3.86	271.47	42.53	6.70	271.00	45.36	-0.26	272.57	46.40	-3.27	272.73	72.76	3.53
275.11	43.31	11.39	274.16	46.30	5.19	274.48	41.07	4.28	274.00	44.11	-2.46	275.58	47.98	-2.64	275.74	75.29	5.10
278.10	43.25	12.45	277.16	44.89	4.90	277.47	40.99	5.33	277.00	43.73	-1.72	278.57	48.10	-1.40	278.72	72.18	3.12
281.12	43.62	12.30	280.16	44.61	4.10	280.49	41.90	5.72	280.00	45.77	-0.20	281.59	47.98	-2.04	281.75	71.82	2.24
284.10	43.59	10.25	283.16	44.24	1.72	283.47	41.40	3.20	283.00	45.96	-2.03	284.57	49.28	-2.75	284.73	76.38	4.78
287.10	42.76	11.42	286.16	44.89	4.36	286.47	41.40	5.20	286.00	45.36	-0.63	287.57	47.78	-2.26	287.73	72.49	2.89
290.10	43.83	11.28	289.16	44.17	2.43	289.47	41.14	3.72	289.00	45.73	-1.47	290.57	49.43	-1.82	290.73	74.11	3.29
293.10	41.43	10.17	292.16	43.99	3.54	292.47	40.70	4.57	292.00	44.83	-1.08	293.57	47.81	-2.15	293.73	72.76	3.23
296.12	42.39	10.65	295.16	44.86	3.93	295.49	41.93	5.33	295.00	45.85	-0.54	296.58	48.04	-2.40	296.74	72.94	2.94
299.10	43.18	11.34	298.16	44.30	3.27	298.47	39.74	3.03	298.00	46.27	-0.22	299.57	47.34	-3.20	299.73	73.53	3.42
302.10	42.13	9.83	301.16	44.45	2.96	301.47	41.22	4.05	301.00	46.23	-0.72	302.57	47.95	-3.05	302.73	74.34	3.77
305.10	42.50	10.45	304.16	43.80	2.56	304.47	41.33	4.41	304.00	45.01	-1.69	305.57	48.60	-2.15	305.72	74.16	3.84
308.11	43.20	10.46	307.16	44.36	2.43	307.47	40.18	2.57	307.00	46.04	-1.35	308.57	49.28	-2.16	308.73	74.52	3.51
311.12	42.29	9.89	310.16	43.96	2.37	310.49	40.68	3.41	310.00	45.66	-1.39	311.58	47.92	-3.18	311.74	75.24	4.57
314.10	42.52	10.90	313.16	44.21	3.40	313.47	40.86	4.38	313.00	45.05	-1.22	314.57	48.66	-1.66	314.73	72.76	2.88
317.10	40.91	8.42	316.16	44.39	2.71	316.47	39.85	2.50	316.00	46.95	-0.19	317.57	47.66	-3.53	317.73	74.47	3.72
320.10	41.74	9.14	319.16	43.58	1.79	319.47	39.77	2.30	319.00	45.43	-1.82	320.57	49.16	-2.14	320.73	74.83	3.96
323.10	41.87	9.47	322.16	44.24	2.66	322.47	40.47	3.21	322.00	45.62	-1.43	323.57	50.82	-0.27	323.73	72.36	1.70
326.11	41.35	9.21	325.16	44.98	3.65	325.49	40.60	3.60	325.00	45.73	-1.06	326.58	48.28	-2.56	326.74	74.02	3.62
329.10	41.64	7.93	328.16	43.00	0.10	328.47	40.60	2.02	328.00	47.22	-1.14	329.57	49.52	-2.89	329.73	76.01	4.03
332.10	41.17	8.59	331.16	43.52	1.76	331.47	40.08	2.64	331.00	45.77	-1.46	332.57	49.46	-1.81	332.73	74.11	3.27
335.11	41.77	8.10	334.16	43.77	0.91	334.47	39.07	0.54	334.00	46.57	-1.75	335.57	49.81	-2.56	335.73	76.24	4.31
338.10	41.30	8.10	337.16	44.11	1.73	337.47	40.86	2.80	337.00	47.76	-0.09	338.57	49.19	-2.70	338.72	74.25	2.79
341.12	40.89	7.76	340.16	44.58	2.26	340.49	40.29	2.29	340.00	47.53	-0.25	341.59	49.28	-2.55	341.75	74.20	2.80
344.11	40.04	6.53	343.16	44.11	1.41	343.47	40.62	2.25	343.00	46.50	-1.66	344.58	50.08	-2.13	344.74	75.56	3.79
347.10	40.81	7.82	346.16	44.83	2.65	346.47	39.64	1.79	346.00	46.65	-0.99	347.57	48.87	-2.82	347.73	75.06	3.81
350.11	39.88	5.92	349.16	42.94	-0.21	349.47	40.49	1.66	349.00	48.06	-0.55	350.57	49.52	-3.14	350.73	75.92	3.69
353.10	40.63	7.24	352.16	45.30	2.72	352.47	38.66	0.41	352.00	47.14	-0.90	353.57	49.04	-3.05	353.73	75.60	3.95
356.12	41.48	8.07	355.16	44.45	1.86	355.49	40.75	2.48	355.00	46.27	-1.79	356.59	50.32	-1.78	356.75	75.24	3.57
359.10	40.60	6.99	358.16	43.49	0.69	358.47	39.82	1.34	358.00	47.79	-0.47	359.57	49.69	-2.62	359.73	74.97	3.09
362.10	40.71	6.65	361.16	44.86	1.61	361.47	39.69	0.77	361.00	47.26	-1.45	362.57	50.97	-1.79	362.73	75.56	3.24
365.11	41.28	6.86	364.16	45.05	1.44	364.47	39.87	0.59	364.00	47.30	-1.77	365.57	50.37	-2.75	365.73	77.20	4.52
368.10	40.55	5.51	367.16	43.55	-0.67	367.47	39.87	-0.03	367.00	49.06	-0.63	368.57	50.55	-3.18	368.73	77.11	3.81
371.12	40.99	7.33	370.16	44.45	1.61	370.49	40.55	2.03	370.00	47.53	-0.78	371.59	50.17	-2.18	371.75	74.88	2.96
374.10	39.78	5.49	373.16	43.43	-0.04	373.47	39.15	-0.00	373.00	48.83	-0.11	374.57	50.49	-2.49	374.73	75.15	2.60
377.10	40.68	7.28	376.16	44.95	2.36	376.47	39.30	1.03	376.00	47.60	-0.45	377.57	49.75	-2.35	377.73	74.47	2.80
380.10	41.12	6.79	379.16	42.94	-0.58	379.47	38.97	-0.22	379.00	48.14	-0.84	380.57	50.40	-2.63	380.73	76.06	3.47
383.10	40.48	5.78	382.16	44.39	0.50	382.47	40.34	0.77	382.00	48.68	-0.67	383.57	50.43	-2.97	383.73	76.61	3.64
386.12	38.70	4.60	385.16	43.40	0.11	385.49	39.82	0.86	385.00	47.95	-0.80	386.59	50.67	-2.13	386.75	75.29	2.93
389.10	40.60	6.65	388.16	44.17	1.03	388.47	39.23	0.42	388.00	48.33	-0.27	389.57	50.11	-2.54	389.73	75.02	2.81
392.11	39.83	4.20	391.16	44.27	-0.55	391.47	39.64	-0.85	391.00	49.64	-0.64	392.57	50.79	-3.54	392.73	78.07	4.18
395.11	39.65	5.85	394.16	43.74	0.75	394.48	39.46	0.80	394.00	46.84	-1.61	395.58	50.97	-1.53	395.74	75.20	3.14
398.10	40.29	5.44	397.16	44.08	0.05	397.47	40.29	0.58	397.00	47.87	-1.63	398.57	51.36	-2.18	398.73	76.92	3.81
401.12	39.09	4.84	400.16	43.83	0.39	400.49	39.87	0.76	400.00	46.76	-2.14	401.59	51.27	-1.68	401.75	76.33	3.82
404.10	40.09	5.80	403.16	44.39	0.91	403.47	39.95	0.79	403.00	48.68	-0.26	404.57	50.70	-2.29	404.73	75.11	2.55
407.10	39.60	5.08	406.16	44.08	0.38	406.47	39.46	0.08	406.00	48.99	-0.18	407.57	51.92	-1.29	407.72	74.25	1.47
410.10	39.06	4.84	409.16	44.08	0.67	409.47	39.51	0.43	409.00	48.18	-0.69	410.57	50.08	-2.84	410.73	76.01	3.53
413.11	38.78	3.59	412.16	45.36	0.98	412.47	39.30	-0.76	412.00	48.91	-0.93	413.57	50.67	-3.22	413.73	77.61	4.15
416.12	39.68	5.11	415.16	43.21	-0.54	415.49	40.39	0.96	415.00	48.68	-0.54	416.59	50.34	-2.92	416.75	76.29	3.46
419.10	38.91	4.08	418.16	45.11	1.09	418.47	39.41	-0.28	418.00	48.91	-0.57	419.57	50.17	-3.36	419.73	77.02	3.93
422.10	38.73	3.92	421.16	44.33	0.33	421.47	38.43	-1.24	421.00	48.29	-1.17	422.57	51.33	-2.18	422.72	76.42	3.35
425.10	39.57	4.11	424.16	44.39	-0.25	424.47	38.63	-1.69	424.00	48.83	-1.28	425.57	51.27	-2.88	425.73	77.88	4.16
428.10	40.19	6.06	427.16	43.96	0.64	427.47	39.07	0.08	427.00	47.95	-0.83	428.57	50.58	-2.25	428.73	75.47	3.08
431.12	38.93	3.97	430.16	44.36	0.21	430.49	40.08	0.26	430.00	47.99	-1.62	431.59	51.39	-2.27	431.74	77.11	3.89
434.11	39.09	3.71	433.16	43.55	-1.02	433.47	40.29	0.04	433.00	49.45	-0.58	434.57	52.25	-1.83	434.73	76.06	2.41
437.10	39.06	4.13	436.16	44.49	0.37	436.47	39.33	-0.46	436.00	48.72	-0.86	437.57	51.71	-1.92	437.73	75.97	2.78
440.10	39.03	4.42	439.16	45.55	1.75	439.47	39.59	0.12	439.00	48.49	-0.77	440.57	51.03	-2.28	440.73	75.92	3.05
443.10	39.16	4.67	442.16	44.05	0.38	442.47	39.79	0.44	442.00	48.06	-1.08	443.57	52.04	-1.14	443.73	74.97	2.22
446.12	39.39	3.89	445.16	43.24	-1.45	445.49	39.02	-1.34	445.00	50.26	0.11	446.59	53.51	-0.69	446.75	74.34	0.58
449.11	38.52	3.09	448.16	44.92	0.30	448.47	40.31	0.01	448.00	49.80	-0.28	449.58	52.10	-2.03	449.74	76.01	2.31
452.10	39.14	4.17	451.16	42.87	-1.29	451.47	39.59	-0.25	451.00	49.68	0.06	452.57	51.06	-2.61	452.73	75.79	2.55
455.11	38.91	3.11	454.16	44.80	-0.19	454.47	39.66	-1.00	454.00	50.26	-0.19	455.57	51.92	-2.58	455.73	76.83	2.77
458.11	39.68	4.59	457.16	44.73	0.46	457.47	38.74	-1.21	457.00	49.14	-0.60	458.57	52.22	-1.56	458.73	75.51	2.16
461.12	38.86	3.48	460.16	44.08	-0.48	460.49	39.28	-0.96	460.00	49.10	-0.93	461.59	52.49	-1.58	461.75	76.15	2.51
464.11	39.86	3.95	463.16	45.51	0.42	463.47	39.74	-1.03	463.00	49.91	-0.65	464.57	52.31	-2.29	464.73	77.11	2.94
467.11	39.24	2.78	466.16	44.70	-0.94	466.47	39.10	-2.22	466.00	49.64	-1.47	467.57	51.24	-3.91	467.73	80.10	5.38
470.11	39.50	3.83	469.16	45.48	0.62	469.47	39.23	-1.31	469.00	48.95	-1.37	470.57	51.57	-2.80	470.73	78.11	4.17
473.11	38.88	1.67	472.16	43.62	-2.78	472.47	39.28	-2.80	472.00	51.35	-0.51	473.57	51.57	-4.34	473.73	80.33	4.85
476.12	39.01	3.37	475.16	44.45	-0.37	475.49	39.07	-1.43	475.00	49.64	-0.65	476.59	51.86	-2.47	476.75	77.02	3.12
479.11	39.81	3.97	478.16	44.55	-0.47	478.47	39.07	-1.63	478.00	49.06	-1.43	479.57	52.40	-2.13	479.73	77.66	3.56
482.10	39.09	2.84	481.16	44.21	-1.23	481.47	39.74	-1.37	481.00	50.03	-0.87	482.57	53.54	-1.41	482.73	76.79	2.28
485.10	39.34	2.94	484.16	44.92	-0.67	484.47	39.25	-2.01	484.00	51.74	0.69	485.57	52.19	-2.91	485.73	76.88	2.22
488.10	38.22	3.49	487.16	44.73	0.81	487.47	39.43	-0.16	487.00	49.18	-0.20	488.57	51.42	-2.01	488.73	75.20	2.21
491.12	38.37	2.50	490.16	45.01	-0.04	490.49	38.99	-1.74	490.00	49.53	-0.99	491.59	52.94	-1.62	491.75	76.74	2.61
494.10	39.32	3.04	493.16	45.05	-0.41	493.47	40.18	-0.96	493.00	49.64	-1.29	494.57	52.46	-2.51	494.73	78.34	3.80
497.10	39.70	4.18	496.16	44.08	-0.63	496.47	40.08	-0.31	496.00	49.53	-0.64	497.57	51.45	-2.77	497.73	77.20	3.41
500.11	39.70	3.97	499.16	43.09	-1.82	499.47	38.86	-1.73	499.00	49.53	-0.85	500.57	52.34	-2.08	500.73	76.92	2.93
503.11	39.70	3.21	502.16	44.42	-1.25	502.47	37.96	-3.39	502.00	49.29	-1.85	503.58	52.70	-2.48	503.73	79.08	4.33
506.12	39.45	4.05	505.16	44.64	0.06	505.49	39.15	-1.11	505.00	50.26	0.21	506.58	51.57	-2.52	506.74	75.97	2.31
509.10	39.55	3.33	508.16	44.86	-0.55	508.47	38.35	-2.73	508.00	50.38	-0.49	509.57	53.15	-1.77	509.73	76.74	2.26
512.10	39.01	3.74	511.16	44.08	-0.37	511.47	40.16	0.03	511.00	49.60	-0.32	512.57	52.16	-1.80	512.73	75.65	2.12
515.11	40.04	3.89	514.16	44.86	-0.48	514.47	38.48	-2.54	514.00	49.68	-1.12	515.57	52.64	-2.21	515.73	77.75	3.33
518.11	38.37	2.51	517.16	45.01	-0.03	517.47	39.35	-1.37	517.00	49.41	-1.10	518.57	52.07	-2.48	518.73	77.70	3.58
521.12	39.19	2.79	520.16	45.08	-0.51	520.49	40.13	-1.14	520.00	51.27	0.22	521.59	52.85	-2.25	521.74	76.70	2.03
524.10	39.65	2.39	523.16	45.45	-1.00	523.47	39.28	-2.85	523.00	50.96	-0.95	524.57	52.85	-3.11	524.73	79.59	4.06
527.11	38.55	2.84	526.16	44.55	-0.35	526.47	39.35	-1.22	526.00	49.95	-0.41	527.57	52.28	-2.13	527.73	76.51	2.54
530.11	38.32	1.95	529.16	44.17	-1.39	529.47	39.04	-2.20	529.00	50.15	-0.87	530.57	52.01	-3.06	530.73	78.57	3.93
533.10	39.19	3.33	532.16	44.61	-0.43	532.47	38.12	-2.60	532.00	49.33	-1.18	533.57	52.70	-1.85	533.73	77.15	3.03
536.12	39.16	2.91	535.16	44.36	-1.08	535.49	39.54	-1.58	535.00	50.30	-0.60	536.59	51.86	-3.09	536.75	78.21	3.69
539.11	39.75	3.98	538.16	45.48	0.52	538.47	39.02	-1.61	538.00	49.99	-0.43	539.58	52.10	-2.37	539.74	76.83	2.80
542.10	38.86	2.93	541.16	44.21	-0.91	541.47	38.56	-2.23	541.00	49.53	-1.05	542.57	53.72	-0.91	542.73	76.15	1.96
545.11	38.60	2.40	544.16	44.52	-0.87	544.47	38.84	-2.23	544.00	50.11	-0.74	545.58	52.73	-2.17	545.74	77.38	2.91
548.10	38.06	1.81	547.16	46.30	0.86	547.47	38.66	-2.45	547.00	50.07	-0.83	548.57	52.91	-2.04	548.73	77.38	2.87
551.12	38.75	2.77	550.16	43.77	-1.40	550.49	39.17	-1.67	550.00	49.64	-0.99	551.59	52.85	-1.83	551.75	77.06	2.82
554.11	37.91	2.06	553.16	45.05	0.02	553.47	37.89	-2.82	553.00	50.30	-0.20	554.58	52.43	-2.11	554.74	76.42	2.31
557.11	37.68	1.78	556.16	43.58	-1.50	556.47	38.76	-2.00	556.00	49.87	-0.68	557.58	53.60	-0.99	557.74	75.83	1.67
560.11	38.68	1.28	559.16	45.01	-1.57	559.47	39.46	-2.80	559.00	53.03	0.98	560.58	52.70	-3.39	560.74	78.07	2.41
563.10	39.55	3.24	562.16	43.37	-2.13	562.47	38.84	-2.34	562.00	49.84	-1.12	563.57	53.51	-1.50	563.73	77.20	2.62
566.12	38.47	2.26	565.16	45.17	-0.23	565.49	40.00	-1.07	565.00	49.56	-1.30	566.59	53.39	-1.52	566.75	77.29	2.82
569.10	39.06	2.69	568.16	43.86	-1.69	568.47	38.61	-2.62	568.00	50.38	-0.64	569.57	53.54	-1.52	569.73	76.79	2.16
572.10	39.37	2.87	571.16	43.96	-1.72	571.47	38.20	-3.16	571.00	50.03	-1.12	572.57	53.51	-1.68	572.73	77.56	2.80
575.11	39.63	3.31	574.16	45.95	0.44	574.47	39.20	-1.98	574.00	50.07	-0.90	575.58	53.21	-1.81	575.74	77.29	2.71
578.11	37.60	1.77	577.16	44.77	-0.25	577.47	39.46	-1.23	577.00	49.29	-1.19	578.57	51.33	-3.20	578.73	78.48	4.39
581.12	38.37	2.68	580.16	44.64	-0.24	580.49	40.26	-0.29	580.00	50.42	0.08	581.59	52.34	-2.05	581.75	75.92	1.97
584.10	38.75	2.35	583.16	45.14	-0.44	583.47	38.48	-2.78	583.00	50.53	-0.52	584.57	51.83	-3.26	584.73	78.44	3.78
587.11	39.47	3.47	586.16	44.21	-0.98	586.47	38.79	-2.08	586.00	49.99	-0.66	587.58	52.25	-2.45	587.74	77.38	3.11
590.10	38.91	3.68	589.16	45.70	1.28	589.47	38.45	-1.64	589.00	50.11	0.23	590.57	51.77	-2.16	590.73	75.42	1.93
593.10	39.57	3.63	592.16	45.11	-0.02	592.47	39.51	-1.30	592.00	50.96	0.37	593.57	52.28	-2.36	593.73	76.20	1.99
596.12	38.68	2.95	595.15	46.11	1.19	595.49	39.98	-0.61	595.00	51.93	1.55	596.59	52.49	-1.94	596.75	74.38	0.39
599.10	38.60	2.79	598.16	46.39	1.39	598.47	40.00	-0.68	598.00	48.41	-2.05	599.57	53.12	-1.39	599.73	77.52	3.44
602.10	38.55	2.22	601.15	45.86	0.35	601.47	38.86	-2.33	601.00	51.97	0.99	602.57	51.74	-3.28	602.73	76.88	2.29
621.12	53.81	-11.21	620.15	180.72	106.51	620.49	121.64	51.76	620.00	73.82	-5.85	621.59	78.35	-5.37	621.75	114.50	11.22
624.07	46.81	-8.35	623.13	176.67	112.33	623.44	124.96	64.94	622.97	65.58	-4.23	624.54	68.71	-5.14	624.70	102.79	9.37
627.07	43.05	-5.07	626.13	150.67	93.36	626.44	93.27	40.28	625.97	58.55	-4.22	627.54	62.30	-4.52	627.70	95.13	8.74
630.07	39.88	-6.25	629.13	130.94	75.62	629.44	81.25	30.25	628.97	57.47	-3.31	630.54	59.81	-5.02	630.70	92.73	8.33
633.07	40.11	-2.40	632.13	111.15	59.45	632.44	76.05	28.68	631.97	55.08	-2.08	633.54	56.30	-4.91	633.70	87.76	6.99
636.07	39.09	-3.51	635.13	102.13	50.35	635.44	73.17	25.71	634.97	53.42	-3.83	636.54	57.22	-4.07	636.70	88.76	7.90
639.07	38.34	-3.11	638.13	95.13	44.49	638.44	72.78	26.46	637.97	54.09	-2.01	639.54	55.69	-4.46	639.70	86.19	6.47
642.07	38.06	-2.53	641.13	92.35	42.57	641.44	69.51	24.05	640.97	54.37	-0.87	642.54	53.12	-6.17	642.70	85.90	7.04
645.07	37.68	-3.13	644.13	87.27	37.27	644.44	68.18	22.51	643.97	54.17	-1.29	645.54	53.54	-5.97	645.70	86.33	7.26
648.07	37.37	-2.87	647.13	87.16	37.74	647.44	67.39	22.29	646.97	52.95	-1.94	648.54	52.76	-6.17	648.70	86.61	8.11
651.07	37.22	-2.55	650.13	85.58	36.62	650.44	66.04	21.40	649.97	55.20	0.78	651.54	52.28	-6.19	651.70	83.45	5.41
654.07	37.37	-2.66	653.13	83.69	34.48	653.44	63.09	18.20	652.97	52.72	-1.96	654.54	52.88	-5.84	654.70	86.09	7.80
657.07	38.34	-1.32	656.13	82.92	34.07	656.44	63.46	18.93	655.97	54.92	0.61	657.54	52.37	-5.99	657.70	83.31	5.38
660.07	38.06	-1.54	659.13	82.36	33.57	659.44	61.40	16.93	658.97	53.70	-0.55	660.54	52.19	-6.11	660.70	84.53	6.66
663.07	37.22	-1.04	662.13	82.73	35.29	662.44	61.37	18.25	661.97	53.70	0.79	663.54	51.15	-5.80	663.70	81.53	5.01
666.07	37.86	-2.65	665.13	80.86	31.16	665.44	60.89	15.52	664.97	53.54	-1.62	666.54	52.94	-6.27	666.69	86.66	7.89
669.07	37.63	-2.39	668.13	81.67	32.46	668.44	59.81	14.92	667.97	55.68	1.01	669.54	52.64	-6.08	669.69	83.36	5.07
672.07	37.17	-1.89	671.13	80.72	32.48	671.44	58.70	14.78	670.97	55.72	2.01	672.54	51.62	-6.13	672.70	81.44	4.12
675.07	37.12	-1.76	674.13	81.48	33.42	674.44	59.55	15.81	673.97	53.42	-0.11	675.54	52.82	-4.75	675.70	82.00	4.86
678.07	37.60	-1.42	677.13	80.31	32.10	677.44	58.06	14.17	676.97	54.05	0.38	678.54	52.40	-5.32	678.70	82.23	4.94
681.07	37.45	-2.09	680.13	79.84	31.11	680.44	58.28	13.87	679.97	54.45	0.26	681.54	52.67	-5.57	681.69	83.12	5.31
684.07	37.02	-1.95	683.13	81.41	33.25	683.44	56.12	12.29	682.97	54.73	1.11	684.54	52.16	-5.51	684.69	81.63	4.40
687.07	37.40	-2.49	686.13	77.31	28.23	686.44	55.62	10.86	685.97	55.20	0.66	687.54	52.97	-5.62	687.70	83.12	4.96
690.07	37.78	-2.29	689.13	79.77	30.51	689.44	55.60	10.66	688.97	55.68	0.96	690.54	52.28	-6.49	690.70	83.87	5.53
693.07	37.45	-2.99	692.13	79.84	30.21	692.44	55.15	9.85	691.97	55.08	-0.01	693.54	53.27	-5.87	693.70	84.58	5.88
696.07	38.62	-0.15	695.13	77.78	29.83	695.44	55.48	11.85	694.97	53.03	-0.39	696.54	51.62	-5.84	696.70	83.26	6.23
699.07	38.55	-0.25	698.13	78.57	30.59	698.44	54.13	10.47	697.97	54.25	0.80	699.54	52.22	-5.27	699.70	81.53	4.47
702.07	37.32	-1.18	701.13	76.73	29.05	701.44	54.24	10.88	700.97	52.91	-0.24	702.54	52.94	-4.25	702.70	81.25	4.49
705.07	38.22	-1.39	704.13	75.94	27.15	704.44	54.04	9.57	703.97	54.96	0.70	705.54	51.27	-7.03	705.70	84.20	6.33
708.07	38.32	-1.35	707.13	76.23	27.37	707.44	52.58	8.04	706.97	54.69	0.37	708.54	52.07	-6.30	708.70	83.87	5.93
711.07	38.73	-1.03	710.13	75.66	26.71	710.44	52.34	7.72	709.97	55.04	0.63	711.54	52.07	-6.39	711.70	83.78	5.76
714.07	38.65	0.21	713.13	73.77	26.14	713.44	52.61	9.30	712.97	53.46	0.37	714.54	52.46	-4.68	714.70	81.02	4.31
717.07	38.16	-1.56	716.13	73.60	24.70	716.44	52.09	7.51	715.97	56.39	2.02	717.54	52.28	-6.13	717.70	82.09	4.11
720.07	37.96	-0.78	719.13	72.68	24.76	719.44	52.09	8.49	718.97	54.73	1.34	720.54	51.09	-6.34	720.70	82.00	5.00
723.07	38.50	-0.49	722.13	72.04	23.86	722.44	50.94	7.09	721.97	54.88	1.24	723.54	51.98	-5.71	723.70	81.72	4.47
726.07	38.14	-0.54	725.13	72.32	24.45	725.44	51.79	8.24	724.97	54.37	1.04	726.54	50.82	-6.56	726.70	82.47	5.52
729.07	39.01	-0.33	728.13	71.27	22.75	728.44	50.78	6.58	727.97	55.08	1.09	729.54	51.65	-6.38	729.70	82.89	5.29
732.07	37.63	-3.16	731.13	70.15	20.17	731.44	50.51	4.85	730.97	55.80	0.36	732.54	52.67	-6.82	732.70	85.52	6.46
735.07	39.19	-0.92	734.13	69.21	19.91	734.44	50.94	5.97	733.97	55.56	0.80	735.54	53.12	-5.69	735.70	83.26	4.89
738.07	38.34	-0.96	737.13	70.39	21.90	737.44	49.91	5.75	736.97	55.99	2.04	738.54	51.89	-6.11	738.70	81.63	4.07
741.07	38.91	-0.03	740.13	70.53	22.40	740.44	50.26	6.45	739.97	54.29	0.70	741.54	51.12	-6.52	741.70	83.03	5.82
744.07	38.80	-0.59	743.13	68.76	20.18	743.44	49.61	5.36	742.97	55.24	1.20	744.54	51.89	-6.20	744.70	82.65	5.00
747.07	39.03	0.35	746.13	68.17	20.30	746.44	49.26	5.72	745.97	55.28	1.95	747.54	52.04	-5.34	747.70	80.33	3.39
750.07	38.62	-0.38	749.13	69.21	21.02	749.44	50.84	6.97	748.97	53.86	0.21	750.54	51.83	-5.87	750.70	82.93	5.66
753.07	39.14	-1.27	752.13	68.20	18.60	752.44	51.00	5.73	751.97	57.31	2.25	753.54	52.88	-6.23	753.70	82.65	3.98
756.07	38.93	-1.18	755.13	67.62	18.32	755.44	49.48	4.50	754.97	55.76	1.00	756.54	51.71	-7.10	756.70	84.48	6.10
759.07	37.93	-1.99	758.13	69.38	20.28	758.44	48.45	3.67	757.97	56.35	1.78	759.54	52.73	-5.88	759.70	82.28	4.10
762.07	39.39	-0.06	761.13	67.38	18.75	761.44	48.56	4.25	760.97	54.45	0.35	762.54	52.43	-5.71	762.70	83.07	5.36
765.07	39.21	-1.49	764.13	67.03	17.14	764.44	49.21	3.65	763.97	56.67	1.32	765.54	51.80	-7.60	765.70	85.24	6.28
768.07	38.32	-1.40	767.13	66.31	17.40	767.44	48.45	3.86	766.97	54.57	0.20	768.54	52.10	-6.32	768.70	84.11	6.12
771.07	39.68	0.05	770.13	65.45	16.64	770.44	48.37	3.88	769.97	56.67	2.39	771.54	52.43	-5.89	771.70	81.39	3.50
774.07	39.11	-0.42	773.13	64.29	15.57	773.44	48.43	4.04	772.97	56.07	1.89	774.54	52.13	-6.10	774.70	82.00	4.21
777.07	39.83	-0.99	776.13	63.21	13.20	776.44	48.72	3.03	775.97	57.19	1.72	777.54	51.89	-7.63	777.70	85.00	5.91
780.07	39.27	-0.81	779.13	63.61	14.34	779.44	49.61	4.66	778.97	55.84	1.11	780.54	52.43	-6.35	780.70	83.59	5.24
783.07	38.93	-0.87	782.13	63.34	14.35	782.44	48.32	3.65	781.97	54.65	0.20	783.54	51.74	-6.76	783.69	84.63	6.56
786.07	39.96	0.06	785.13	63.65	14.56	785.44	47.57	2.81	784.97	57.31	2.76	786.54	53.21	-5.39	786.70	80.79	2.63
789.07	40.37	0.50	788.13	63.61	14.55	788.44	47.38	2.64	787.97	56.71	2.19	789.54	52.10	-6.47	789.70	82.42	4.28
792.07	39.16	-0.49	791.13	61.09	12.26	791.44	47.27	2.76	790.97	54.53	0.23	792.54	53.09	-5.25	792.69	82.93	5.02
795.07	39.16	-0.01	794.13	63.45	15.09	794.44	47.81	3.78	793.97	56.47	2.65	795.54	52.55	-5.32	795.70	80.10	2.67
798.07	39.96	-0.14	797.13	62.73	13.45	797.44	46.82	1.86	796.97	55.40	0.65	798.54	51.54	-7.25	798.70	84.96	6.60
801.07	39.27	-0.64	800.13	60.38	11.28	800.44	48.10	3.33	799.97	56.71	2.15	801.54	52.49	-6.12	801.70	82.14	3.97
804.07	39.78	-0.74	803.13	61.09	11.39	803.44	46.44	1.06	802.97	57.19	2.02	804.54	53.27	-5.94	804.70	82.70	3.92
807.07	39.70	-0.33	806.13	61.19	11.98	806.44	46.23	1.34	805.97	56.35	1.67	807.54	51.80	-6.92	807.70	83.54	5.25
810.07	41.12	0.44	809.13	59.82	9.95	809.44	46.84	1.29	808.97	57.19	1.86	810.54	53.54	-5.84	810.70	82.93	3.98
813.07	40.48	-0.30	812.13	60.15	10.19	812.44	47.73	2.09	811.97	56.63	1.20	813.54	51.98	-7.49	813.70	85.33	6.29
816.07	40.60	-0.93	815.13	58.45	7.73	815.44	47.32	0.93	814.97	55.99	-0.19	816.54	53.79	-6.44	816.70	86.42	6.63
819.07	39.75	0.37	818.13	58.29	9.72	818.44	46.23	1.98	817.97	56.15	2.12	819.54	52.40	-5.68	819.70	81.21	3.56
822.07	39.91	0.69	821.13	59.22	10.81	821.44	46.68	2.59	820.97	55.88	2.01	822.54	50.70	-7.22	822.70	82.70	5.21
825.07	40.63	0.16	824.13	58.72	9.07	824.44	46.52	1.19	823.97	55.68	0.56	825.54	53.69	-5.47	825.70	83.64	4.91
828.07	40.48	0.63	827.13	60.15	11.11	827.44	48.05	3.34	826.97	56.43	1.93	828.54	52.73	-5.82	828.70	82.00	3.89
831.07	41.35	1.20	830.13	57.26	7.93	830.44	47.91	2.90	829.97	55.32	0.52	831.54	53.33	-5.51	831.70	83.40	4.99
834.07	41.22	1.20	833.13	58.68	9.48	833.44	48.18	3.30	832.97	56.87	2.20	834.54	52.46	-6.25	834.70	82.33	4.05
837.07	40.94	0.94	836.13	57.56	8.37	836.44	45.24	0.38	835.97	56.87	2.22	837.54	53.30	-5.40	837.70	81.44	3.18
840.07	40.63	0.88	839.13	56.90	7.97	839.44	46.95	2.34	838.97	57.67	3.27	840.54	53.27	-5.17	840.70	79.91	1.90
843.07	40.89	0.04	842.13	57.30	7.27	842.44	46.26	0.55	841.97	55.28	-0.22	843.54	53.72	-5.82	843.70	85.15	6.04
846.07	39.93	-0.20	845.13	56.93	7.61	845.44	45.94	0.94	844.97	55.99	1.21	846.54	54.21	-4.62	846.70	81.81	3.41
849.07	41.12	-1.43	848.13	57.30	5.57	848.44	46.55	-0.86	847.97	59.60	2.40	849.54	55.45	-5.79	849.70	84.20	3.39
852.07	40.58	0.48	851.13	57.66	8.37	851.44	45.96	0.99	850.97	55.84	1.09	852.54	53.57	-5.23	852.70	82.51	4.14
855.07	41.15	0.79	854.13	56.77	7.22	854.44	46.15	0.92	853.97	56.95	1.94	855.54	53.66	-5.40	855.70	82.09	3.46
858.07	42.29	1.72	857.13	57.20	7.45	857.44	46.10	0.67	856.97	55.44	0.22	858.54	52.82	-6.44	858.69	85.05	6.22
861.07	41.72	1.18	860.13	56.24	6.52	860.44	47.11	1.71	859.97	55.84	0.65	861.54	54.54	-4.69	861.70	82.84	4.04
864.07	41.25	0.73	863.13	55.36	5.66	863.44	46.20	0.82	862.97	57.11	1.94	864.54	54.00	-5.21	864.70	82.05	3.27
867.07	41.93	1.03	866.13	57.86	7.77	866.44	46.26	0.50	865.97	57.75	2.20	867.54	54.00	-5.60	867.70	82.56	3.40
870.07	41.98	0.82	869.13	55.65	5.31	869.44	47.54	1.52	868.97	57.51	1.70	870.54	54.21	-5.64	870.70	83.36	3.94
873.07	40.97	0.10	872.13	54.84	4.78	872.44	46.36	0.62	871.97	57.31	1.79	873.54	53.09	-6.48	873.69	83.83	4.69
876.07	41.25	1.07	875.13	55.75	6.38	875.44	47.27	2.22	874.97	57.03	2.20	876.54	51.77	-7.11	876.70	83.36	4.91
879.07	41.41	1.21	878.13	55.52	6.13	878.44	45.72	0.65	877.97	55.40	0.55	879.54	54.12	-4.78	879.69	82.70	4.23
882.07	41.61	1.30	881.13	55.00	5.51	881.44	46.07	0.90	880.97	55.88	0.92	882.54	53.72	-5.28	882.69	82.93	4.36
885.07	41.98	0.44	884.13	55.29	4.56	884.44	46.26	-0.14	883.97	57.59	1.40	885.54	54.63	-5.61	885.70	84.01	4.21
888.07	41.07	0.58	887.13	55.23	5.55	887.44	46.02	0.66	886.97	56.83	1.69	888.54	53.42	-5.77	888.70	82.84	4.08
891.07	42.21	0.79	890.13	55.33	4.72	890.44	46.55	0.26	889.97	57.31	1.24	891.54	53.24	-6.88	891.70	85.33	5.64
894.07	42.81	1.09	893.13	56.01	5.10	893.44	46.52	-0.07	892.97	59.44	3.07	894.54	54.45	-5.97	894.70	82.89	2.90
897.07	42.99	1.93	896.13	55.00	4.76	896.44	46.87	0.95	895.97	57.19	1.48	897.54	53.72	-6.03	897.70	83.87	4.55
900.07	41.43	-0.41	899.13	55.72	4.69	899.44	46.71	0.01	898.97	57.39	0.90	900.54	54.45	-6.09	900.70	85.29	5.19
903.07	41.77	0.54	902.13	54.19	3.77	902.44	46.50	0.40	901.97	57.03	1.15	903.54	54.69	-5.24	903.70	83.59	4.09
906.07	41.38	-0.35	905.13	53.80	2.88	905.44	45.75	-0.85	904.97	57.35	0.97	906.54	56.06	-4.37	906.70	83.40	3.40
909.07	42.06	-0.23	908.13	55.49	4.01	908.44	47.35	0.19	907.97	57.43	0.49	909.54	55.02	-5.97	909.70	86.04	5.48
912.07	42.84	0.86	911.13	53.08	1.91	911.44	48.05	1.21	910.97	58.88	2.25	912.54	53.48	-7.20	912.70	85.19	4.95
915.07	41.56	0.40	914.13	54.80	4.46	914.44	46.52	0.50	913.97	57.07	1.26	915.54	54.84	-5.01	915.70	83.17	3.75
918.07	42.32	0.88	917.13	55.29	4.66	917.44	46.58	0.28	916.97	58.07	1.98	918.55	54.18	-5.96	918.71	83.68	3.98
921.07	42.13	-0.02	920.13	53.89	2.55	920.44	46.60	-0.41	919.97	57.99	1.19	921.54	55.30	-5.55	921.70	84.77	4.36
924.07	43.18	1.45	923.13	55.36	4.44	923.44	45.64	-0.95	922.97	58.03	1.65	924.54	53.39	-7.04	924.70	85.38	5.39
927.07	42.21	0.62	926.13	54.58	3.80	926.44	46.20	-0.26	925.97	57.19	0.95	927.54	54.57	-5.72	927.70	84.63	4.77
930.07	41.67	-0.52	929.13	52.92	1.54	929.44	47.22	0.16	928.97	59.81	2.97	930.54	53.94	-6.95	930.70	84.44	3.98
933.07	42.58	1.09	932.13	54.97	4.30	932.44	46.71	0.36	931.97	56.95	0.81	933.54	53.88	-6.30	933.70	85.24	5.49
936.07	42.11	0.62	935.13	54.09	3.41	935.44	47.00	0.64	934.97	57.19	1.05	936.55	55.12	-5.07	936.71	83.78	4.02
939.07	42.86	0.79	938.13	52.37	1.11	938.44	47.16	0.23	937.97	58.60	1.88	939.54	54.45	-6.32	939.70	84.77	4.44
942.07	42.16	0.15	941.13	53.21	2.02	941.44	46.95	0.08	940.97	58.51	1.85	942.54	54.78	-5.92	942.69	84.34	4.07
945.07	41.04	-0.37	944.13	52.37	1.78	944.44	47.49	1.22	943.97	58.51	2.45	945.54	54.48	-5.62	945.70	82.84	3.17
948.07	42.50	-0.45	947.13	52.73	0.59	947.44	46.66	-1.15	946.97	59.77	2.17	948.54	55.12	-6.53	948.69	85.57	4.36
951.07	42.32	0.11	950.13	52.08	0.68	950.44	46.55	-0.53	949.97	59.16	2.30	951.54	54.18	-6.73	951.70	84.91	4.43
954.07	43.10	1.48	953.13	54.61	3.80	953.44	46.95	0.47	952.97	58.03	1.76	954.54	54.66	-5.66	954.70	83.78	3.90
957.07	42.47	0.64	956.13	52.37	1.36	956.44	46.55	-0.14	955.97	59.28	2.80	957.54	54.36	-6.16	957.69	83.45	3.36
960.07	42.94	0.65	959.13	52.79	1.31	959.44	46.74	-0.42	958.97	59.81	2.87	960.54	53.63	-7.36	960.69	85.05	4.49
963.07	43.23	1.29	962.13	52.11	0.98	962.44	46.12	-0.69	961.97	58.27	1.68	963.54	54.21	-6.43	963.69	84.96	4.75
966.07	42.45	-0.61	965.13	53.02	0.77	965.44	47.14	-0.79	964.97	59.72	2.01	966.54	54.42	-7.34	966.70	86.66	5.33
969.07	42.03	0.12	968.13	51.21	0.11	968.44	45.96	-0.82	967.97	58.39	1.83	969.54	54.48	-6.13	969.69	84.48	4.30
972.07	41.82	0.20	971.13	52.92	2.12	971.44	47.08	0.60	970.97	59.68	3.41	972.54	55.15	-5.16	972.70	81.63	1.75
975.07	43.39	0.81	974.13	52.99	1.23	974.44	45.91	-1.53	973.97	57.63	0.40	975.54	55.85	-5.42	975.70	85.86	5.02
978.07	42.45	0.60	977.13	51.79	0.75	977.44	46.07	-0.64	976.97	59.04	2.54	978.54	54.48	-6.07	978.70	83.64	3.53
981.07	43.05	0.87	980.13	53.21	1.85	980.44	47.19	0.15	979.97	60.37	3.54	981.54	53.66	-7.21	981.69	84.11	3.67
984.07	43.15	0.64	983.13	51.66	-0.04	983.44	46.79	-0.58	982.97	59.48	2.32	984.54	54.75	-6.46	984.70	84.91	4.14
987.07	43.33	0.72	986.13	51.44	-0.36	986.44	47.35	-0.12	985.97	57.39	0.13	987.54	55.15	-6.16	987.70	86.90	6.03
990.07	43.10	0.43	989.13	52.99	1.13	989.44	46.90	-0.63	988.97	59.08	1.76	990.54	55.39	-5.98	990.70	85.15	4.22
993.07	42.47	-0.45	992.13	52.60	0.50	992.44	47.54	-0.24	991.97	59.68	2.11	993.54	54.78	-6.83	993.70	85.90	4.72
996.07	43.33	0.59	995.13	52.82	0.89	995.44	46.55	-1.06	994.97	59.68	2.29	996.54	54.12	-7.32	996.70	86.04	5.03
999.07	42.24	-1.27	998.13	51.99	-0.70	998.44	46.74	-1.63	997.97	58.92	0.76	999.54	54.21	-7.99	999.70	89.00	7.23
1002.07	43.23	0.89	1001.13	51.60	0.07	1001.44	47.46	0.25	1000.97	58.55	1.56	1002.54	55.09	-5.95	1002.70	85.00	4.39
1005.07	43.36	-0.48	1004.13	52.86	-0.17	1004.44	47.11	-1.60	1003.97	59.00	0.51	1005.54	54.51	-8.03	1005.70	89.63	7.52
1008.07	42.60	-0.13	1007.13	51.31	-0.61	1007.44	46.42	-1.17	1006.97	58.64	1.26	1008.54	56.06	-5.37	1008.70	85.10	4.11
1011.07	43.65	1.26	1010.13	51.92	0.34	1010.44	47.03	-0.23	1009.97	59.12	2.08	1011.54	53.48	-7.61	1011.70	86.19	5.53
1014.07	42.60	-0.97	1013.13	52.86	0.10	1013.44	46.07	-2.37	1012.97	59.52	1.30	1014.54	55.91	-6.36	1014.70	86.90	5.06
1017.07	43.12	0.10	1016.13	50.73	-1.48	1016.44	46.58	-1.30	1015.97	59.64	1.97	1017.54	54.18	-7.54	1017.70	86.85	5.57
1020.07	43.54	0.91	1019.13	52.57	0.75	1019.44	47.30	-0.20	1018.97	60.45	3.17	1020.54	55.94	-5.39	1020.70	83.12	2.22
1023.07	44.25	0.70	1022.13	52.76	0.02	1022.44	47.86	-0.55	1021.97	59.93	1.73	1023.54	56.00	-6.25	1023.70	86.33	4.52
1026.07	42.99	0.42	1025.13	51.37	-0.38	1025.44	47.40	-0.03	1024.97	58.27	1.05	1026.54	55.33	-5.93	1026.70	85.71	4.88
1029.07	43.36	0.64	1028.13	51.73	-0.18	1028.44	47.11	-0.48	1027.97	57.59	0.22	1029.54	56.52	-4.90	1029.69	85.67	4.68
1032.07	43.91	1.43	1031.13	50.45	-1.22	1031.44	46.79	-0.56	1030.97	60.09	2.96	1032.54	55.24	-5.94	1032.70	83.73	2.98
1035.07	44.12	1.14	1034.13	51.63	-0.54	1034.44	47.59	-0.26	1033.97	59.64	2.01	1035.54	55.21	-6.47	1035.70	85.71	4.46
1038.07	42.50	-1.83	1037.13	50.57	-2.94	1037.44	47.00	-2.19	1036.97	59.52	0.54	1038.54	56.79	-6.23	1038.70	88.28	5.69
1041.07	42.86	-0.18	1040.13	52.69	0.47	1040.44	47.22	-0.68	1039.97	59.56	1.87	1041.54	55.45	-6.28	1041.70	85.71	4.41
1044.07	43.23	0.28	1043.13	52.31	0.18	1043.44	48.40	0.59	1042.97	59.52	1.92	1044.54	55.45	-6.19	1044.70	85.48	4.27
1047.07	43.36	0.30	1046.13	51.60	-0.64	1046.44	46.20	-1.72	1045.97	57.99	0.28	1047.54	55.60	-6.15	1047.69	87.19	5.87
1050.07	45.17	2.46	1049.13	51.15	-0.75	1049.44	47.14	-0.43	1048.97	60.09	2.73	1050.54	54.69	-6.72	1050.70	84.96	3.99
1053.07	43.18	-1.09	1052.13	52.92	-0.54	1052.44	47.08	-2.06	1051.97	61.15	2.23	1053.54	55.66	-7.31	1053.69	87.62	5.08
1056.07	43.80	-1.11	1055.13	51.99	-2.11	1055.44	46.90	-2.87	1054.97	62.04	2.48	1056.54	56.30	-7.31	1056.70	88.00	4.83
1059.07	43.10	-0.24	1058.13	51.44	-1.09	1058.44	47.46	-0.75	1057.97	61.43	3.44	1059.54	54.12	-7.92	1059.70	86.09	4.48
1062.07	42.68	-0.83	1061.13	52.50	-0.19	1061.44	47.46	-0.91	1060.97	59.20	1.04	1062.54	56.03	-6.17	1062.70	86.90	5.13
1065.07	44.01	1.03	1064.13	50.89	-1.27	1064.44	47.89	0.05	1063.97	57.35	-0.28	1065.54	56.67	-5.00	1065.69	86.52	5.28
1068.07	43.44	-0.25	1067.13	51.50	-1.38	1067.44	47.08	-1.47	1066.97	59.81	1.47	1068.54	55.54	-6.85	1068.70	87.33	5.38
1071.07	43.44	-0.89	1070.13	51.25	-2.26	1070.44	47.67	-1.52	1069.97	61.96	2.98	1071.54	55.21	-7.81	1071.69	87.42	4.83
1074.07	43.96	0.54	1073.13	51.34	-1.27	1073.44	48.16	-0.12	1072.97	60.41	2.34	1074.54	55.51	-6.61	1074.70	85.95	4.27
1077.07	42.81	-0.95	1076.13	51.44	-1.50	1076.44	47.30	-1.32	1075.97	61.02	2.61	1077.54	55.63	-6.82	1077.70	86.23	4.21
1080.07	42.86	-1.42	1079.13	51.05	-2.42	1079.44	48.56	-0.58	1078.97	60.45	1.52	1080.54	55.33	-7.65	1080.70	88.67	6.13
1083.07	43.39	-0.37	1082.13	50.29	-2.66	1082.44	46.76	-1.87	1081.97	61.96	3.55	1083.54	54.99	-7.47	1083.70	85.95	3.92
1086.07	42.86	-0.81	1085.13	51.31	-1.55	1085.44	47.51	-1.03	1084.97	60.25	1.93	1086.54	55.24	-7.13	1086.70	87.14	5.20
1089.07	45.25	2.04	1088.13	51.15	-1.24	1088.44	46.98	-1.09	1087.97	58.23	0.37	1089.54	55.24	-6.66	1089.70	87.76	6.29
1092.07	43.96	-0.01	1091.13	52.63	-0.52	1091.44	48.43	-0.40	1090.97	60.58	1.96	1092.54	54.93	-7.73	1092.70	88.00	5.77
1095.07	44.25	1.49	1094.13	50.70	-1.25	1094.44	47.94	0.32	1093.97	59.44	2.03	1095.54	55.21	-6.25	1095.70	85.24	4.22
1098.07	43.78	0.94	1097.13	52.15	0.12	1097.44	48.16	0.46	1096.97	61.10	3.61	1098.54	54.69	-6.85	1098.70	84.34	3.24
1101.07	43.91	0.74	1100.13	51.63	-0.73	1100.44	46.28	-1.76	1099.97	58.35	0.53	1101.54	56.64	-5.23	1101.70	86.14	4.70
1104.07	44.46	0.93	1103.13	50.83	-1.88	1103.44	47.43	-0.96	1102.97	60.70	2.52	1104.54	55.21	-7.01	1104.70	86.28	4.49
1107.07	44.20	0.91	1106.13	51.60	-0.88	1106.44	47.27	-0.88	1105.97	60.94	3.00	1107.54	55.30	-6.69	1107.70	85.24	3.69
1110.07	43.62	-0.34	1109.13	49.93	-3.22	1109.44	47.32	-1.51	1108.97	59.93	1.32	1110.54	55.91	-6.75	1110.70	87.66	5.43
1113.07	42.94	-1.17	1112.13	52.92	-0.37	1112.44	47.06	-1.91	1111.97	59.12	0.36	1113.54	56.09	-6.71	1113.70	88.72	6.35
1116.07	43.33	0.28	1115.13	51.66	-0.58	1115.44	47.59	-0.32	1114.97	59.89	2.19	1116.54	56.06	-5.69	1116.70	84.81	3.50
1119.07	43.44	-0.11	1118.13	52.28	-0.45	1118.44	48.08	-0.33	1117.97	60.37	2.17	1119.54	54.60	-7.64	1119.70	87.28	5.47
1122.07	42.68	-0.83	1121.13	52.50	-0.19	1121.44	48.32	-0.05	1120.97	61.84	3.68	1122.54	54.72	-7.48	1122.69	85.57	3.80
1125.07	44.75	0.03	1124.13	51.50	-2.41	1124.44	48.45	-1.14	1123.97	59.89	0.52	1125.54	56.21	-7.21	1125.70	89.68	6.69
1128.07	44.04	0.34	1127.13	51.41	-1.48	1127.44	48.18	-0.39	1126.97	61.06	2.71	1128.54	54.66	-7.74	1128.70	87.00	5.03
1131.07	43.41	-0.99	1130.13	50.54	-3.05	1130.44	48.59	-0.68	1129.97	59.32	0.27	1131.54	56.45	-6.65	1131.69	89.05	6.38
1134.07	43.20	-0.91	1133.13	51.92	-1.38	1133.44	47.06	-1.92	1132.97	62.29	3.53	1134.54	57.13	-5.68	1134.69	84.53	2.15
1137.07	43.91	0.31	1136.13	51.37	-1.42	1136.44	47.46	-1.00	1135.97	59.04	0.79	1137.54	56.33	-5.97	1137.69	87.04	5.18
1140.07	43.31	0.12	1139.13	50.89	-1.48	1139.44	47.24	-0.81	1138.97	59.24	1.40	1140.54	56.97	-4.91	1140.70	84.96	3.51
1143.07	44.20	0.02	1142.13	50.51	-2.86	1142.44	48.05	-0.99	1141.97	61.02	2.19	1143.54	55.94	-6.94	1143.69	87.19	4.75
1146.07	44.30	0.03	1145.13	51.12	-2.34	1145.44	46.20	-2.93	1144.97	60.70	1.78	1146.54	57.49	-5.48	1146.70	86.23	3.70
1149.07	44.70	0.83	1148.13	52.89	-0.17	1148.44	47.97	-0.77	1147.97	61.35	2.83	1149.54	56.12	-6.45	1149.69	85.76	3.62
1152.07	44.43	0.12	1151.13	52.50	-0.99	1151.44	48.05	-1.12	1150.97	61.55	2.59	1152.54	55.75	-7.25	1152.70	87.23	4.66
1155.07	43.39	-0.08	1154.13	50.57	-2.09	1154.44	47.67	-0.67	1153.97	60.33	2.21	1155.54	56.55	-5.62	1155.70	85.15	3.41
1158.07	44.33	0.79	1157.13	52.18	-0.55	1157.44	48.08	-0.32	1156.97	58.92	0.73	1158.54	55.36	-6.88	1158.69	87.95	6.15
1161.07	43.80	-0.43	1160.13	51.31	-2.11	1160.44	47.67	-1.43	1159.97	62.25	3.37	1161.54	55.78	-7.15	1161.70	86.28	3.78
1164.07	44.75	1.08	1163.13	52.31	-0.54	1163.44	47.81	-0.72	1162.97	60.70	2.38	1164.54	55.63	-6.73	1164.70	86.28	4.35
1167.07	44.38	-0.00	1166.13	50.80	-2.77	1166.44	48.21	-1.04	1165.97	61.96	2.93	1167.54	56.42	-6.66	1167.70	86.38	3.73
1170.07	44.30	-0.22	1169.13	50.93	-2.77	1169.44	46.26	-3.12	1168.97	61.35	2.18	1170.54	56.24	-6.97	1170.70	87.57	4.79
1173.07	43.67	0.41	1172.13	51.86	-0.58	1172.44	48.64	0.52	1171.97	60.78	2.87	1173.54	56.45	-5.50	1173.70	84.15	2.63
1176.07	43.96	0.14	1175.13	52.28	-0.73	1175.44	48.16	-0.52	1174.97	60.37	1.90	1176.54	57.13	-5.39	1176.70	85.57	3.49
1179.07	44.30	0.33	1178.13	50.61	-2.55	1178.44	49.48	0.64	1177.97	61.76	3.14	1179.54	57.00	-5.67	1179.70	84.77	2.53
1182.07	44.33	-0.14	1181.13	52.15	-1.50	1181.44	46.92	-2.41	1180.97	61.06	1.94	1182.54	56.67	-6.49	1182.70	87.28	4.55
1185.07	43.91	-0.00	1184.13	52.34	-0.76	1184.44	48.67	-0.10	1183.97	60.37	1.81	1185.54	55.78	-6.83	1185.70	87.19	5.02
1188.07	44.64	1.08	1187.13	52.73	-0.02	1187.44	48.59	0.16	1186.97	59.68	1.47	1188.54	56.67	-5.59	1188.70	85.95	4.12
1191.07	45.36	0.50	1190.13	51.21	-2.83	1190.44	48.26	-1.46	1189.97	61.63	2.12	1191.54	56.79	-6.76	1191.70	87.76	4.64
1194.07	45.36	0.89	1193.13	52.34	-1.32	1193.44	47.65	-1.68	1192.97	61.10	1.98	1194.54	57.07	-6.10	1194.70	86.85	4.12
1197.07	44.64	1.07	1196.13	51.50	-1.26	1196.44	48.53	0.09	1195.97	60.54	2.32	1197.54	56.27	-6.00	1197.70	85.52	3.68
1200.07	44.12	-0.06	1199.13	52.63	-0.73	1199.44	48.18	-0.86	1198.97	61.02	2.19	1200.54	57.22	-5.65	1200.70	85.90	3.46
1203.07	44.30	-0.33	1202.13	52.63	-1.19	1202.44	47.75	-1.74	1201.97	61.92	2.64	1203.54	56.82	-6.51	1203.70	86.76	3.87
1206.07	44.43	0.48	1205.13	53.11	-0.03	1205.44	47.86	-0.95	1204.97	60.74	2.14	1206.54	56.58	-6.07	1206.70	86.14	3.93
1209.07	44.20	-0.15	1208.12	51.34	-2.20	1208.44	48.51	-0.70	1207.97	60.58	1.58	1209.54	57.13	-5.92	1209.69	86.95	4.34
1212.07	44.75	0.98	1211.12	51.44	-1.52	1211.44	47.16	-1.47	1210.97	60.82	2.40	1212.54	57.10	-5.37	1212.69	85.00	2.97
1215.07	44.43	-0.25	1214.12	52.50	-1.37	1214.44	48.96	-0.58	1213.97	61.27	1.94	1215.54	57.86	-5.52	1215.70	86.52	3.58
1218.07	43.73	-1.09	1217.12	53.08	-0.93	1217.44	47.83	-1.86	1216.97	62.21	2.74	1218.54	56.64	-6.88	1218.69	87.23	4.14
