# Supplementary material for: Noise-precision tradeoff in predicting combinations of mutations and drugs
Source: PLoS Comput Biol. 2019 May 22;15(5):e1006956. doi: 10.1371/journal.pcbi.1006956 (PMC6548401; doi:10.1371/journal.pcbi.1006956)
Supplement: S1 Data — A zip file containing all datasets used in this paper. (ZIP) [file pcbi.1006956.s002.zip › calcium/calcium_double_RAW264.7/2MA_500_uM_PAF_100_nM_RW_ECC040414C.txt]

Tab-delimted data for ligand pair 2-Methyl-thio-ATP / Platelet Activating Factor
Celltype = RAW 264.7
ExperimentID = ECC040414C
t in seconds, Ca++ concentrations in nM
Adj Ca++ is the change in Ca++ concentration due to ligand

ECC040414C09	2MA 500 uM	PAF 100 nM	sim
ECC040414C03	2MA 500 uM	PAF 100 nM	lig1_then_lig2
ECC040414C06	PAF 100 nM	2MA 500 uM	lig2_then_lig1
ECC040414C01	HBSS-BSA n/a 	HBSS-BSA n/a 	con
ECC040414C11	HBSS-BSA n/a 	HBSS-BSA n/a 	con
ECC040414C12	HBSS-BSA n/a 	HBSS-BSA n/a 	con

t(ECC040414C09)	Ca++(ECC040414C09)	Adj Ca++(ECC040414C09)	t(ECC040414C03)	Ca++(ECC040414C03)	Adj Ca++(ECC040414C03)	t(ECC040414C06)	Ca++(ECC040414C06)	Adj Ca++(ECC040414C06)	t(ECC040414C01)	Ca++(ECC040414C01)	Adj Ca++(ECC040414C01)	t(ECC040414C11)	Ca++(ECC040414C11)	Adj Ca++(ECC040414C11)	t(ECC040414C12)	Ca++(ECC040414C12)	Adj Ca++(ECC040414C12)
-181.72	15.36	2.01	-182.67	25.32	-2.18	-182.20	21.73	0.21	-183.00	26.48	0.44	-181.40	6.39	0.72	-181.25	20.78	-1.16
-178.73	14.36	0.65	-179.68	27.80	-0.06	-179.21	23.11	1.23	-180.00	26.84	0.44	-178.41	6.76	0.73	-178.25	21.13	-1.17
-175.74	14.46	0.61	-176.68	27.93	-0.07	-176.21	22.34	0.32	-177.00	27.39	0.84	-175.42	6.15	-0.02	-175.25	21.62	-0.82
-172.73	14.81	1.08	-173.68	27.74	-0.14	-173.21	22.39	0.49	-174.00	26.71	0.29	-172.41	6.30	0.25	-172.25	21.78	-0.54
-169.73	14.63	0.32	-170.68	29.06	0.60	-170.21	21.83	-0.65	-171.00	27.18	0.18	-169.42	6.96	0.33	-169.25	22.39	-0.51
-166.72	14.93	0.80	-167.67	27.71	-0.57	-167.19	21.73	-0.57	-168.00	27.07	0.24	-166.40	6.22	-0.23	-166.24	22.71	-0.01
-163.73	14.70	-0.10	-164.68	29.00	0.05	-164.21	22.61	-0.36	-165.00	27.75	0.26	-163.42	7.93	0.81	-163.25	22.32	-1.07
-160.73	15.17	0.09	-161.68	27.78	-1.46	-161.21	22.32	-0.94	-162.00	28.05	0.27	-160.42	7.23	-0.17	-160.25	23.58	-0.10
-157.74	14.95	0.71	-158.68	28.45	0.05	-158.21	22.49	0.07	-159.00	27.03	0.09	-157.42	6.65	0.09	-157.25	22.66	-0.18
-154.74	14.54	-0.06	-155.68	27.84	-0.92	-155.21	22.76	-0.02	-156.00	27.41	0.11	-154.42	7.12	0.20	-154.25	22.89	-0.31
-151.72	14.45	0.48	-152.67	28.63	0.51	-152.20	22.73	0.59	-153.00	26.19	-0.48	-151.40	6.65	0.36	-151.24	22.68	0.12
-148.73	14.90	0.19	-149.68	28.34	-0.52	-149.21	21.61	-1.27	-150.00	28.05	0.64	-148.41	6.74	-0.29	-148.25	22.95	-0.35
-145.73	14.88	-0.05	-146.68	29.43	0.35	-146.21	22.65	-0.45	-147.00	27.31	-0.31	-145.42	7.01	-0.24	-145.25	24.07	0.55
-142.73	15.06	0.64	-143.68	27.30	-1.27	-143.21	22.71	0.12	-144.00	26.84	-0.28	-142.42	7.12	0.38	-142.25	22.91	-0.10
-139.74	15.15	-0.10	-140.68	30.00	0.59	-140.21	22.63	-0.80	-141.00	27.86	-0.09	-139.42	7.25	-0.32	-139.25	24.26	0.41
-136.72	14.91	0.64	-137.67	27.84	-0.58	-137.20	22.73	0.29	-138.00	27.16	0.20	-136.40	6.57	-0.02	-136.24	22.68	-0.18
-133.74	14.90	-0.11	-134.68	28.78	-0.39	-134.21	23.02	-0.17	-135.00	28.13	0.42	-133.42	6.96	-0.37	-133.25	23.56	-0.05
-130.73	15.08	0.07	-131.68	27.58	-1.59	-131.21	23.15	-0.04	-132.00	27.60	-0.11	-130.41	7.44	0.11	-130.25	23.61	0.00
-127.74	15.98	0.98	-128.68	30.11	0.96	-128.21	23.60	0.43	-129.00	27.56	-0.13	-127.42	7.12	-0.20	-127.26	23.92	0.33
-124.73	14.37	-0.38	-125.68	28.54	-0.37	-125.21	22.06	-0.87	-126.00	27.33	-0.12	-124.42	7.40	0.33	-124.25	23.14	-0.21
-121.72	15.13	0.49	-122.67	29.61	0.81	-122.20	23.09	0.27	-123.00	26.71	-0.63	-121.40	7.88	0.92	-121.24	22.95	-0.29
-118.73	16.32	1.05	-119.68	29.43	0.01	-119.21	23.64	0.20	-120.00	27.73	-0.24	-118.42	8.06	0.47	-118.26	23.63	-0.23
-115.73	15.22	0.76	-116.68	29.72	1.11	-116.21	23.71	1.08	-117.00	26.63	-0.53	-115.42	7.09	0.31	-115.25	23.27	0.22
-112.73	15.51	-0.04	-113.68	28.13	-1.58	-113.21	23.54	-0.19	-114.00	28.51	0.26	-112.42	7.64	-0.23	-112.25	24.12	-0.03
-109.74	15.15	0.31	-110.68	29.39	0.40	-110.21	22.39	-0.62	-111.00	27.12	-0.42	-109.42	8.05	0.89	-109.26	22.96	-0.47
-106.72	15.35	0.22	-107.67	27.82	-1.46	-107.20	23.66	0.36	-108.00	28.05	0.22	-106.40	7.57	0.12	-106.25	23.38	-0.34
-103.74	15.29	-0.40	-104.68	29.52	-0.33	-104.21	23.15	-0.72	-105.00	28.87	0.48	-103.42	8.03	0.02	-103.25	23.79	-0.50
-100.73	15.22	-0.06	-101.68	29.11	-0.32	-101.21	23.09	-0.36	-102.00	28.98	1.00	-100.42	7.31	-0.29	-100.25	23.16	-0.71
-97.74	15.56	-0.22	-98.68	30.40	0.47	-98.21	23.64	-0.31	-99.00	28.66	0.18	-97.42	8.10	-0.00	-97.26	24.19	-0.18
-94.74	15.80	0.78	-95.68	28.32	-0.85	-95.21	23.31	0.12	-96.00	27.35	-0.37	-94.42	7.16	-0.18	-94.26	24.16	0.55
-91.72	15.47	0.25	-92.67	29.72	0.35	-92.20	24.12	0.73	-93.00	27.98	0.07	-91.41	8.05	0.51	-91.25	23.23	-0.58
-88.74	16.27	0.91	-89.68	29.26	-0.25	-89.21	23.73	0.20	-90.00	28.07	0.01	-88.42	7.36	-0.32	-88.26	24.26	0.31
-85.73	15.63	0.24	-86.68	29.74	0.20	-86.21	23.06	-0.50	-87.00	28.41	0.33	-85.42	7.33	-0.38	-85.25	24.03	0.05
-82.74	16.25	0.98	-83.68	28.63	-0.80	-83.21	22.86	-0.59	-84.00	27.52	-0.45	-82.42	7.81	0.22	-82.26	24.10	0.23
-79.74	15.26	-0.52	-80.68	30.29	0.36	-80.21	23.87	-0.08	-81.00	27.86	-0.61	-79.42	8.45	0.35	-79.25	24.63	0.26
-76.72	15.71	0.82	-77.67	28.08	-0.97	-77.20	23.52	0.45	-78.00	28.28	0.69	-76.41	6.96	-0.25	-76.25	23.05	-0.44
-73.73	15.62	0.15	-74.68	29.98	0.36	-74.21	23.15	-0.49	-75.00	27.90	-0.27	-73.42	7.40	-0.39	-73.25	24.72	0.66
-70.74	15.60	0.44	-71.68	28.74	-0.58	-71.21	23.79	0.45	-72.00	27.62	-0.24	-70.42	7.12	-0.36	-70.26	24.36	0.60
-67.74	15.08	-0.37	-68.68	29.68	0.07	-68.21	23.87	0.24	-69.00	27.88	-0.27	-67.42	7.90	0.13	-67.26	24.19	0.14
-64.74	16.48	0.81	-65.68	28.80	-1.02	-65.21	23.31	-0.53	-66.00	28.24	-0.13	-64.42	8.12	0.13	-64.26	24.26	-0.00
-61.72	15.35	-0.86	-62.67	29.33	-1.03	-62.20	23.79	-0.59	-63.00	28.68	-0.22	-61.40	8.14	-0.39	-61.25	25.41	0.61
-58.74	15.96	-0.09	-59.68	30.64	0.44	-59.21	23.71	-0.51	-60.00	29.66	0.91	-58.42	8.23	-0.14	-58.26	23.87	-0.77
-55.74	16.48	1.06	-56.68	30.29	0.72	-56.21	24.08	0.49	-57.00	27.41	-0.71	-55.42	7.60	-0.14	-55.26	24.86	0.85
-52.74	15.76	-0.30	-53.68	28.50	-1.71	-53.21	25.12	0.89	-54.00	29.26	0.50	-52.42	7.90	-0.48	-52.26	24.63	-0.02
-49.73	14.84	-0.30	-50.68	31.15	1.85	-50.21	23.31	-0.01	-51.00	27.50	-0.34	-49.42	7.42	-0.04	-49.25	24.12	0.38
-46.72	14.43	-1.46	-47.67	29.30	-0.75	-47.20	25.39	1.32	-48.00	28.30	-0.29	-46.40	8.58	0.37	-46.25	24.41	-0.08
-43.74	15.89	0.23	-44.68	30.75	0.94	-44.21	24.85	1.02	-45.00	28.24	-0.11	-43.42	8.08	0.10	-43.25	24.26	0.01
-40.73	16.70	0.80	-41.68	29.68	-0.37	-41.21	23.75	-0.32	-42.00	28.15	-0.45	-40.42	8.71	0.49	-40.26	24.45	-0.04
-37.74	15.45	-0.51	-38.68	30.88	0.76	-38.21	23.97	-0.17	-39.00	29.02	0.36	-37.42	8.32	0.04	-37.25	24.16	-0.40
-34.73	16.85	0.78	-35.68	29.65	-0.57	-35.21	23.35	-0.89	-36.00	28.43	-0.34	-34.42	8.47	0.08	-34.25	24.92	0.26
-31.72	16.41	0.10	-32.67	29.30	-1.16	-32.20	24.08	-0.40	-33.00	29.13	0.13	-31.41	8.14	-0.49	-31.25	25.26	0.36
-28.74	15.78	-0.13	-29.68	30.22	0.15	-29.21	24.18	0.09	-30.00	29.15	0.54	-28.42	7.97	-0.26	-28.26	24.23	-0.28
-25.73	16.43	-0.01	-26.68	30.47	-0.13	-26.21	24.02	-0.60	-27.00	29.19	0.05	-25.42	8.12	-0.64	-25.26	25.63	0.59
-22.74	16.56	0.43	-23.68	29.39	-0.89	-23.21	24.41	0.11	-24.00	28.60	-0.22	-22.42	7.73	-0.72	-22.25	25.66	0.94
-19.73	17.43	1.13	-20.68	31.90	1.45	-20.21	24.39	-0.08	-21.00	29.15	0.16	-19.42	8.99	0.37	-19.26	24.36	-0.53
-16.72	15.89	-0.28	-17.67	30.25	-0.08	-17.20	24.35	0.00	-18.00	29.13	0.26	-16.40	8.97	0.48	-16.25	24.03	-0.74
-13.74	15.92	0.02	-14.69	31.08	1.02	-14.22	24.02	-0.06	-15.00	28.09	-0.51	-13.42	8.51	0.29	-13.26	24.72	0.22
-10.74	17.30	0.36	-11.69	30.14	-0.96	-11.21	24.02	-1.10	-12.00	29.51	-0.13	-10.42	8.97	-0.29	-10.25	25.96	0.42
-7.74	16.32	-0.58	-8.69	31.15	0.10	-8.22	25.10	0.03	-9.00	29.64	0.05	-7.42	9.34	0.12	-7.26	25.32	-0.17
-4.74	16.19	-0.13	-5.69	30.40	-0.07	-5.22	24.97	0.48	-6.00	28.96	-0.05	-4.42	9.21	0.57	-4.26	24.39	-0.52
5.26	329.14	307.46	4.32	138.22	102.39	4.79	321.49	291.64	4.00	32.29	-2.09	5.57	13.36	-0.64	5.73	33.00	2.73
8.18	277.93	257.98	7.22	113.84	79.73	7.70	297.48	269.35	6.91	31.68	-0.97	8.49	12.83	0.56	8.65	28.96	0.41
11.17	213.43	194.04	10.23	91.75	58.21	10.69	230.99	203.43	9.91	31.14	-0.94	11.48	12.38	0.67	11.64	28.25	0.27
14.17	160.20	140.80	13.23	83.30	49.75	13.69	169.94	142.37	12.91	29.94	-2.15	14.48	12.62	0.90	14.64	29.24	1.25
17.17	121.92	103.57	16.23	77.83	45.33	16.70	129.56	103.04	15.91	30.05	-0.99	17.48	11.47	0.80	17.64	27.13	0.19
20.17	100.58	81.30	19.22	75.45	42.02	19.69	100.71	73.26	18.91	31.75	-0.22	20.48	12.04	0.44	20.64	27.65	-0.22
23.18	83.68	64.86	22.22	70.52	37.55	22.69	86.71	59.72	21.91	30.41	-1.10	23.49	12.06	0.92	23.65	27.59	0.18
26.17	73.66	55.11	25.23	70.73	38.03	25.69	78.52	51.80	24.91	30.15	-1.10	26.48	11.83	0.96	26.64	27.28	0.14
29.17	68.37	49.70	28.23	68.21	35.39	28.70	72.19	45.35	27.91	30.80	-0.57	29.48	11.47	0.48	29.64	27.35	0.09
32.17	64.48	45.34	31.22	65.69	32.40	31.69	67.03	39.72	30.91	30.43	-1.41	32.48	12.49	1.03	32.64	28.11	0.38
35.17	60.71	41.94	34.22	61.88	28.96	34.69	66.70	39.76	33.91	30.09	-1.37	35.48	12.17	1.08	35.64	27.65	0.29
38.18	58.34	39.36	37.22	62.08	28.94	37.69	62.90	35.74	36.91	30.65	-1.03	38.49	11.29	-0.01	38.65	28.62	1.04
41.17	56.34	37.69	40.22	59.48	26.68	40.69	61.12	34.30	39.91	29.60	-1.75	41.48	11.96	0.99	41.64	28.00	0.76
44.16	54.32	35.64	43.22	59.48	26.65	43.69	60.60	33.75	42.91	30.28	-1.10	44.48	12.15	1.15	44.64	27.22	-0.05
47.17	52.98	33.54	46.22	56.81	23.22	46.69	59.06	31.45	45.91	30.65	-1.49	47.48	12.42	0.66	47.64	28.86	0.83
50.17	51.91	32.62	49.23	56.14	22.69	49.69	57.29	29.82	48.91	30.30	-1.69	50.48	12.83	1.22	50.64	28.36	0.47
53.18	51.24	32.15	52.23	54.41	21.17	52.69	56.88	29.62	51.91	31.27	-0.51	53.49	11.12	-0.29	53.65	28.48	0.80
56.17	50.26	31.34	55.23	53.75	20.68	55.69	56.35	29.26	54.91	30.11	-1.51	56.48	12.28	1.04	56.64	27.98	0.47
59.17	51.29	32.42	58.22	53.87	20.84	58.69	54.91	27.86	57.91	30.41	-1.16	59.48	11.38	0.19	59.64	28.44	0.97
62.17	48.72	29.66	61.22	51.27	18.05	61.69	54.33	27.09	60.91	30.43	-1.33	62.48	11.91	0.53	62.64	28.46	0.80
65.17	48.51	28.86	64.23	51.73	17.92	64.69	55.05	27.22	63.91	31.10	-1.25	65.48	11.51	-0.46	65.64	29.96	1.71
68.18	47.45	28.73	67.23	51.22	18.35	67.69	51.98	25.09	66.91	30.30	-1.11	68.49	10.95	-0.09	68.65	28.51	1.20
71.17	47.39	27.80	70.22	51.15	17.41	70.69	51.86	24.10	69.91	31.68	-0.61	71.48	11.89	-0.02	71.64	28.81	0.63
74.17	46.66	27.66	73.23	49.36	16.21	73.69	52.74	25.57	72.91	31.75	0.05	74.48	11.10	-0.22	74.64	27.76	0.17
77.17	45.95	26.26	76.22	49.96	16.11	76.69	51.68	23.81	75.91	31.72	-0.67	77.48	11.44	-0.57	77.64	29.53	1.24
80.17	45.41	26.06	79.22	48.43	14.93	79.69	48.98	21.46	78.91	31.83	-0.22	80.48	11.19	-0.48	80.64	28.64	0.70
83.18	44.41	24.73	82.22	49.24	15.41	82.69	49.54	21.69	81.91	31.94	-0.44	83.49	11.47	-0.53	83.65	29.24	0.97
86.17	43.05	23.38	85.23	48.22	14.40	85.69	48.17	20.33	84.91	31.31	-1.06	86.48	11.70	-0.29	86.64	29.61	1.35
89.17	43.17	23.43	88.23	47.43	13.54	88.69	48.86	20.95	87.91	31.79	-0.64	89.48	11.83	-0.23	89.64	29.20	0.87
92.17	42.60	22.62	91.23	47.02	12.89	91.69	47.01	18.86	90.91	32.65	-0.03	92.48	11.29	-1.01	92.64	29.61	1.04
95.17	42.47	23.15	94.23	45.89	12.41	94.70	47.01	19.51	93.91	30.82	-1.20	95.48	11.02	-0.62	95.64	29.74	1.82
98.18	41.68	22.07	97.22	47.60	13.83	97.69	46.73	18.94	96.91	32.11	-0.20	98.49	10.99	-0.94	98.65	29.35	1.14
101.17	42.00	22.55	100.23	45.04	11.44	100.70	46.78	19.16	99.91	30.93	-1.21	101.48	11.32	-0.45	101.64	29.70	1.66
104.17	40.72	20.44	103.23	45.70	11.27	103.69	44.87	16.42	102.91	32.80	-0.17	104.48	11.66	-0.94	104.64	29.98	1.11
107.17	40.59	20.87	106.22	46.22	12.34	106.69	45.93	18.03	105.91	31.83	-0.59	107.48	11.25	-0.79	107.64	29.70	1.38
110.17	39.60	19.88	109.22	44.50	10.62	109.69	45.74	17.84	108.91	31.40	-1.02	110.48	11.21	-0.83	110.64	30.17	1.85
113.18	38.91	18.45	112.23	45.61	10.99	112.69	44.48	15.84	111.91	32.70	-0.46	113.49	12.06	-0.72	113.65	30.24	1.18
116.17	38.95	18.90	115.22	45.09	10.89	115.69	43.28	15.06	114.91	31.98	-0.76	116.48	11.59	-0.78	116.64	30.18	1.54
119.17	37.67	16.60	118.23	44.24	9.02	118.69	44.30	15.06	117.91	33.37	-0.39	119.48	12.81	-0.58	119.64	30.63	0.97
122.16	38.09	17.67	121.22	45.79	11.22	121.69	42.48	13.89	120.91	32.24	-0.87	122.48	12.57	-0.17	122.63	30.05	1.04
125.17	37.69	17.39	124.22	42.79	8.33	124.69	41.09	12.61	123.91	32.18	-0.82	125.48	11.93	-0.69	125.64	30.41	1.51
128.18	37.13	16.49	127.22	44.76	9.97	127.69	41.56	12.75	126.91	32.39	-0.95	128.49	11.93	-1.03	128.65	31.21	1.98
131.16	35.25	14.66	130.22	44.03	9.29	130.69	41.09	12.33	129.91	32.96	-0.33	131.48	11.49	-1.42	131.64	30.93	1.75
134.17	36.05	15.49	133.22	43.03	8.32	133.69	40.01	11.28	132.91	32.11	-1.14	134.48	11.70	-1.18	134.63	31.47	2.32
137.17	35.67	15.33	136.22	43.19	8.69	136.69	41.06	12.54	135.91	31.51	-1.53	137.48	11.81	-0.85	137.64	31.32	2.38
140.17	34.50	14.01	139.22	42.70	8.06	139.69	41.09	12.43	138.91	32.20	-0.98	140.48	12.11	-0.70	140.64	30.76	1.68
143.18	34.36	13.62	142.22	42.40	7.51	142.69	40.21	11.30	141.91	32.91	-0.52	143.49	11.87	-1.19	143.65	31.04	1.71
146.17	33.75	12.82	145.22	41.93	6.85	145.69	40.21	11.11	144.91	32.50	-1.12	146.48	12.53	-0.72	146.64	31.36	1.84
149.17	33.97	13.42	148.22	42.49	7.79	148.69	39.92	11.20	147.91	32.46	-0.79	149.48	11.87	-1.00	149.64	30.93	1.79
152.17	33.57	12.71	151.22	42.40	7.39	151.69	38.96	9.93	150.91	33.11	-0.45	152.48	12.13	-1.05	152.64	30.95	1.50
155.17	33.38	12.70	154.23	41.93	7.09	154.69	40.08	11.22	153.91	32.37	-1.01	155.48	11.78	-1.22	155.64	31.51	2.23
158.18	32.36	11.22	157.22	43.07	7.78	157.69	38.98	9.67	156.91	33.63	-0.20	158.49	12.23	-1.23	158.65	31.16	1.43
161.17	31.91	10.96	160.23	42.07	6.97	160.69	38.63	9.51	159.91	33.22	-0.42	161.48	12.11	-1.16	161.64	31.12	1.58
164.17	31.15	9.79	163.23	42.54	7.03	163.69	37.59	8.06	162.91	33.63	-0.43	164.48	12.53	-1.15	164.64	31.53	1.58
167.17	32.30	11.11	166.22	42.35	7.01	166.69	37.59	8.23	165.91	33.37	-0.51	167.48	12.66	-0.85	167.64	31.14	1.36
170.17	32.06	11.05	169.23	41.86	6.70	169.69	37.19	8.01	168.91	32.63	-1.07	170.48	12.34	-0.99	170.64	31.66	2.06
173.18	31.03	9.22	172.23	41.93	5.96	172.69	37.61	7.62	171.91	33.85	-0.66	173.49	13.33	-0.80	173.65	31.87	1.46
176.17	31.95	10.87	175.22	41.70	6.46	175.69	36.86	7.60	174.91	32.83	-0.95	176.48	12.57	-0.83	176.64	31.46	1.78
179.17	30.68	9.86	178.23	41.40	6.43	178.70	36.18	7.19	177.91	33.15	-0.37	179.48	11.63	-1.51	179.64	31.29	1.88
182.17	30.84	9.70	181.22	41.40	6.11	181.69	35.56	6.25	180.91	32.98	-0.86	182.48	11.96	-1.50	182.64	32.09	2.36
185.17	30.27	9.30	184.22	42.30	7.17	184.69	36.44	7.29	183.91	33.24	-0.43	185.48	12.08	-1.21	185.64	31.21	1.64
188.18	30.70	9.23	187.23	41.82	6.20	187.69	35.43	5.79	186.91	33.63	-0.53	188.49	12.45	-1.34	188.65	31.93	1.87
191.17	30.76	9.91	190.22	41.01	6.00	190.69	35.94	6.91	189.91	33.15	-0.40	191.48	11.96	-1.21	191.64	31.06	1.61
194.17	30.68	9.27	193.23	42.58	7.01	193.70	36.24	6.65	192.91	33.00	-1.11	194.48	12.49	-1.24	194.64	32.36	2.35
197.17	30.06	9.09	196.22	40.43	5.31	196.69	37.14	8.00	195.91	33.22	-0.44	197.48	11.87	-1.42	197.64	31.42	1.86
200.17	29.46	8.52	199.22	40.45	5.36	199.69	36.13	7.02	198.91	33.22	-0.42	200.48	11.74	-1.52	200.64	31.47	1.94
203.18	29.38	7.71	202.23	40.43	4.61	202.69	35.34	5.50	201.91	33.87	-0.49	203.49	12.78	-1.21	203.65	31.96	1.70
206.17	29.91	8.68	205.23	41.01	5.62	205.70	35.74	6.33	204.91	33.50	-0.43	206.48	12.17	-1.38	206.64	31.64	1.81
209.17	30.02	8.26	208.22	40.85	4.94	208.69	35.47	5.54	207.91	34.55	0.09	209.48	12.13	-1.95	209.64	32.21	1.86
212.17	28.94	7.70	211.22	41.17	5.77	211.69	34.75	5.33	210.91	33.41	-0.53	212.48	12.40	-1.16	212.64	31.53	1.69
215.16	29.73	8.13	214.22	42.00	6.25	214.69	34.51	4.74	213.91	34.72	0.42	215.48	12.38	-1.54	215.63	31.31	1.12
218.18	29.38	7.70	217.22	40.87	5.03	217.69	34.14	4.28	216.91	34.20	-0.18	218.49	12.10	-1.90	218.65	32.36	2.08
221.17	28.77	7.38	220.22	39.31	3.77	220.69	34.41	4.85	219.91	32.78	-1.31	221.48	12.51	-1.20	221.64	32.49	2.51
224.17	28.96	7.23	223.23	39.24	3.36	223.69	34.84	4.94	222.91	33.30	-1.12	224.48	13.40	-0.65	224.64	32.09	1.77
227.17	28.81	7.58	226.22	41.66	6.28	226.69	34.58	5.18	225.91	33.20	-0.73	227.48	13.02	-0.53	227.63	31.08	1.26
230.17	29.56	7.60	229.22	41.42	5.31	229.69	34.41	4.28	228.91	33.78	-0.87	230.48	12.23	-2.05	230.64	33.47	2.92
233.18	28.48	6.36	232.22	40.96	4.68	232.69	34.23	3.93	231.91	34.37	-0.45	233.49	12.76	-1.68	233.65	32.85	2.13
236.17	28.40	6.40	235.22	40.75	4.60	235.69	33.88	3.71	234.91	34.18	-0.51	236.48	12.36	-1.96	236.64	33.06	2.47
239.17	28.71	6.97	238.23	40.66	4.77	238.69	33.90	3.99	237.91	33.52	-0.91	239.48	13.19	-0.87	239.64	32.11	1.78
242.17	28.56	6.63	241.23	40.36	4.28	241.69	34.60	4.50	240.91	33.98	-0.65	242.48	12.38	-1.87	242.64	33.04	2.52
245.17	28.15	6.50	244.23	39.65	3.85	244.70	33.54	3.72	243.91	33.65	-0.69	245.48	12.13	-1.84	245.64	32.77	2.53
248.18	27.77	5.70	247.23	40.64	4.42	247.69	33.67	3.43	246.91	34.79	0.02	248.49	13.52	-0.87	248.65	31.51	0.85
251.17	28.73	7.06	250.23	40.62	4.79	250.69	34.21	4.36	249.91	33.80	-0.57	251.48	12.34	-1.65	251.64	32.49	2.22
254.17	28.00	6.04	253.23	39.70	3.59	253.69	32.80	2.67	252.91	33.61	-1.04	254.48	12.81	-1.47	254.64	33.06	2.51
257.17	28.12	5.62	256.23	40.82	4.17	256.69	34.30	3.63	255.91	35.36	0.17	257.48	13.10	-1.72	257.64	32.64	1.55
260.17	28.21	6.48	259.22	40.52	4.64	259.69	34.04	4.14	258.91	33.96	-0.46	260.48	12.98	-1.07	260.64	31.85	1.53
263.18	27.98	5.52	262.23	40.29	3.68	262.69	33.67	3.04	261.91	34.79	-0.37	263.49	12.78	-2.00	263.65	33.42	2.37
266.17	28.10	5.28	265.23	40.48	3.51	265.69	34.60	3.61	264.91	35.93	0.41	266.48	12.19	-2.95	266.64	33.95	2.54
269.17	28.27	6.31	268.23	40.96	4.85	268.69	35.04	4.91	267.91	33.72	-0.93	269.48	12.91	-1.37	269.64	32.85	2.30
272.17	28.71	6.72	271.22	41.03	4.89	271.69	33.97	3.81	270.91	33.94	-0.74	272.48	13.31	-1.00	272.64	32.32	1.74
275.17	27.81	5.72	274.23	40.11	3.87	274.69	34.78	4.52	273.91	34.42	-0.36	275.48	12.85	-1.56	275.64	32.60	1.92
278.18	28.42	6.31	277.22	40.80	4.54	277.69	32.97	2.69	276.91	34.13	-0.68	278.49	12.47	-1.96	278.65	33.34	2.64
281.17	27.73	5.85	280.22	40.55	4.52	280.69	34.67	4.62	279.91	32.29	-2.28	281.48	13.31	-0.89	281.64	33.64	3.17
284.17	27.77	5.48	283.23	38.94	2.50	283.69	33.47	3.01	282.91	34.11	-0.87	284.48	13.34	-1.27	284.64	33.02	2.14
287.17	28.77	5.84	286.23	40.06	2.98	286.69	33.58	2.48	285.91	35.34	-0.28	287.48	13.10	-2.15	287.64	33.95	2.43
290.17	27.48	5.26	289.22	39.90	3.53	289.69	33.80	3.41	288.91	34.22	-0.70	290.48	13.88	-0.66	290.64	32.17	1.36
293.18	28.25	6.38	292.22	39.86	3.84	292.69	33.69	3.65	291.91	33.74	-0.83	293.49	12.93	-1.26	293.65	32.55	2.09
296.17	27.81	5.46	295.22	39.17	2.66	295.69	34.27	3.74	294.91	34.61	-0.44	296.48	13.17	-1.50	296.64	32.89	1.94
299.17	28.12	5.37	298.22	39.28	2.38	298.69	32.97	2.05	297.91	34.59	-0.86	299.48	13.61	-1.46	299.64	33.66	2.32
302.17	28.25	6.16	301.22	39.90	3.66	301.69	34.08	3.82	300.91	34.11	-0.67	302.48	12.34	-2.07	302.64	33.42	2.74
305.17	28.23	5.88	304.22	39.40	2.90	304.69	33.08	2.56	303.91	34.92	-0.12	305.48	12.98	-1.69	305.63	32.75	1.81
308.18	27.85	5.77	307.23	40.04	3.80	307.69	34.82	4.56	306.91	34.20	-0.58	308.49	13.06	-1.34	308.65	32.60	1.92
311.16	28.12	5.27	310.22	39.53	2.52	310.69	34.14	3.11	309.91	34.92	-0.63	311.48	13.80	-1.37	311.63	33.45	2.00
314.17	27.66	5.67	313.22	40.13	3.99	313.69	34.25	4.09	312.91	33.70	-0.98	314.48	12.78	-1.53	314.64	33.09	2.51
317.17	27.81	5.63	316.22	40.29	3.95	316.69	33.30	2.94	315.91	33.63	-1.25	317.48	13.44	-1.06	317.64	33.09	2.31
320.17	28.23	6.02	319.22	40.09	3.73	319.69	34.23	3.85	318.91	34.37	-0.53	320.48	13.67	-0.86	320.64	32.19	1.39
323.18	28.61	6.09	322.22	40.45	3.78	322.69	33.73	3.04	321.91	35.03	-0.18	323.49	12.85	-1.99	323.65	33.28	2.17
326.17	28.35	6.35	325.23	40.25	4.10	325.69	34.32	4.15	324.91	33.85	-0.85	326.48	12.68	-1.64	326.64	33.08	2.49
329.17	27.71	5.39	328.23	40.06	3.58	328.69	34.36	3.86	327.91	34.26	-0.76	329.48	13.06	-1.58	329.64	33.26	2.34
332.17	27.60	5.32	331.23	39.63	3.20	331.69	34.80	4.35	330.91	34.26	-0.72	332.48	13.10	-1.50	332.64	33.09	2.22
335.17	28.06	5.71	334.23	41.17	4.67	334.69	33.62	3.10	333.91	34.35	-0.70	335.48	12.57	-2.10	335.64	33.74	2.80
338.18	28.94	6.49	337.22	40.20	3.60	337.69	33.90	3.28	336.91	35.03	-0.12	338.49	13.63	-1.14	338.65	32.30	1.26
341.17	28.54	6.13	340.22	39.53	2.97	340.69	33.51	2.93	339.91	34.33	-0.78	341.48	13.40	-1.33	341.64	33.11	2.11
344.17	29.35	6.48	343.23	40.73	3.71	343.69	33.99	2.95	342.91	34.55	-1.02	344.48	13.72	-1.47	344.64	33.95	2.49
347.17	27.71	5.19	346.22	39.79	3.11	346.69	34.95	4.25	345.91	34.24	-0.98	347.48	13.33	-1.51	347.64	33.61	2.49
350.17	27.73	5.28	349.23	39.03	2.43	349.69	32.93	2.31	348.91	34.50	-0.65	350.48	13.38	-1.39	350.64	33.08	2.04
353.18	28.25	5.46	352.22	39.79	2.84	352.69	34.45	3.48	351.91	34.48	-1.01	353.49	13.34	-1.77	353.65	34.17	2.78
356.17	27.69	5.15	355.23	39.37	2.68	355.69	35.21	4.50	354.91	33.70	-1.53	356.48	13.44	-1.42	356.64	34.08	2.95
359.17	28.58	5.36	358.23	40.04	2.67	358.70	34.14	2.75	357.91	35.01	-0.91	359.48	13.82	-1.72	359.64	34.44	2.63
362.17	28.36	5.56	361.23	40.52	3.57	361.70	34.60	3.63	360.91	35.40	-0.10	362.48	13.55	-1.57	362.64	33.06	1.67
365.17	28.71	6.46	364.23	40.73	4.33	364.69	34.08	3.66	363.91	34.48	-0.46	365.48	13.02	-1.55	365.64	32.85	2.01
368.18	28.67	6.18	367.23	39.53	2.89	367.69	33.93	3.27	366.91	34.13	-1.06	368.49	13.50	-1.31	368.65	33.45	2.37
371.17	27.85	5.30	370.23	39.63	2.93	370.69	32.84	2.12	369.91	33.94	-1.30	371.48	13.10	-1.77	371.64	34.21	3.07
374.17	27.92	5.20	373.23	39.74	2.87	373.69	32.99	2.10	372.91	35.16	-0.25	374.48	13.52	-1.52	374.64	33.08	1.77
377.17	28.04	4.72	376.23	40.04	2.56	376.69	33.97	2.47	375.91	35.49	-0.53	377.48	13.88	-1.76	377.64	34.21	2.29
380.17	27.62	4.37	379.23	39.83	2.42	379.69	33.69	2.26	378.91	35.05	-0.90	380.48	13.99	-1.58	380.64	34.33	2.48
383.18	27.48	3.98	382.22	39.28	1.63	382.69	35.41	3.74	381.91	35.03	-1.17	383.49	14.49	-1.33	383.65	34.59	2.50
386.17	27.90	4.89	385.22	39.28	2.12	385.69	34.51	3.33	384.91	35.07	-0.63	386.48	14.16	-1.17	386.64	33.40	1.80
389.17	28.15	4.70	388.23	39.97	2.37	388.69	32.91	1.29	387.91	36.48	0.33	389.48	13.31	-2.46	389.64	34.17	2.13
392.17	28.21	5.44	391.23	39.47	2.55	391.69	34.14	3.20	390.91	34.22	-1.24	392.48	13.71	-1.38	392.64	33.98	2.62
395.17	28.88	5.60	394.22	39.49	2.05	394.69	33.82	2.36	393.91	34.92	-1.06	395.48	13.74	-1.86	395.64	34.80	2.92
398.18	28.86	5.49	397.22	40.18	2.66	397.69	34.91	3.37	396.91	34.74	-1.32	398.49	14.51	-1.18	398.65	34.46	2.50
401.17	28.46	5.79	400.22	40.62	3.80	400.69	34.45	3.61	399.91	33.87	-1.50	401.48	13.65	-1.34	401.64	34.10	2.84
404.17	28.83	5.92	403.22	39.90	2.84	403.69	34.21	3.13	402.91	34.50	-1.11	404.48	13.23	-2.00	404.64	34.61	3.11
407.17	28.65	5.59	406.22	40.52	3.31	406.69	33.88	2.65	405.91	34.77	-0.99	407.48	13.88	-1.50	407.64	34.14	2.49
410.17	28.36	5.12	409.22	40.41	3.02	409.69	34.30	2.89	408.91	35.82	-0.11	410.48	13.69	-1.87	410.64	33.81	1.98
413.18	27.79	4.63	412.23	39.74	2.43	412.69	34.82	3.49	411.91	34.87	-0.98	413.49	13.67	-1.81	413.65	34.54	2.79
416.17	27.87	4.62	415.23	39.88	2.48	415.69	34.82	3.40	414.91	34.59	-1.35	416.48	13.67	-1.90	416.64	35.09	3.25
419.17	28.77	5.00	418.23	40.32	2.40	418.69	34.08	2.14	417.91	35.23	-1.24	419.48	14.03	-2.06	419.64	35.66	3.30
422.17	27.92	4.73	421.22	39.53	2.19	421.69	35.15	3.79	420.91	35.23	-0.65	422.48	13.84	-1.67	422.64	34.10	2.32
425.17	28.73	5.75	424.22	40.11	2.98	424.69	34.12	2.97	423.91	34.35	-1.33	425.48	13.72	-1.58	425.64	34.48	2.91
428.18	28.96	5.39	427.23	40.87	3.14	427.69	33.88	2.13	426.91	35.64	-0.63	428.49	14.33	-1.56	428.65	34.36	2.19
431.17	28.29	4.59	430.23	40.04	2.19	430.70	34.51	2.64	429.91	35.23	-1.17	431.48	14.39	-1.63	431.64	35.09	2.80
434.17	28.46	4.63	433.23	40.41	2.43	433.69	34.73	2.73	432.91	36.08	-0.45	434.48	13.91	-2.24	434.64	35.11	2.69
437.17	28.15	4.57	436.23	39.05	1.32	436.70	35.28	3.53	435.91	35.62	-0.66	437.48	14.56	-1.34	437.64	34.17	2.00
440.17	28.63	5.50	439.23	40.34	3.05	439.69	34.41	3.10	438.91	34.33	-1.50	440.48	13.84	-1.61	440.64	34.84	3.11
443.18	28.88	5.01	442.22	39.95	1.93	442.69	34.36	2.32	441.91	36.52	-0.05	443.49	13.90	-2.29	443.65	34.80	2.34
446.17	28.27	4.77	445.23	39.56	1.91	445.69	34.43	2.76	444.91	35.31	-0.88	446.48	14.03	-1.79	446.64	34.76	2.67
449.17	28.52	4.83	448.23	40.20	2.36	448.69	35.10	3.24	447.91	35.58	-0.81	449.48	14.51	-1.50	449.64	34.59	2.31
452.17	28.42	4.80	451.22	40.50	2.72	451.69	35.08	3.28	450.91	35.38	-0.94	452.48	15.25	-0.69	452.64	33.85	1.63
455.17	28.23	4.75	454.23	40.48	2.85	454.70	35.10	3.45	453.91	35.29	-0.88	455.48	14.56	-1.24	455.64	34.19	2.12
458.18	29.19	4.79	457.22	40.73	2.17	457.69	34.64	2.06	456.91	36.99	-0.11	458.49	14.49	-2.23	458.65	35.34	2.34
461.17	29.10	5.77	460.23	40.27	2.78	460.70	34.88	3.37	459.91	35.16	-0.87	461.48	14.18	-1.47	461.64	34.27	2.34
464.17	28.17	4.56	463.23	40.64	2.88	463.70	34.62	2.84	462.91	35.07	-1.24	464.48	13.88	-2.05	464.64	35.49	3.29
467.17	28.73	4.95	466.23	39.05	1.12	466.69	34.86	2.91	465.91	36.04	-0.44	467.48	14.05	-2.05	467.64	34.86	2.49
470.17	28.79	4.80	469.22	40.09	1.95	469.69	35.39	3.23	468.91	35.91	-0.78	470.48	15.00	-1.31	470.64	34.67	2.09
473.18	29.06	5.09	472.23	39.74	1.62	472.70	34.82	2.68	471.91	35.91	-0.76	473.49	14.94	-1.35	473.65	34.67	2.11
476.17	28.50	4.76	475.23	41.75	3.86	475.70	36.44	4.53	474.91	35.80	-0.63	476.48	13.57	-2.49	476.64	35.45	3.12
479.17	28.12	4.25	478.23	39.76	1.73	478.70	34.71	2.66	477.91	35.29	-1.28	479.48	14.49	-1.70	479.64	35.45	2.98
482.17	28.88	5.15	481.23	40.80	2.92	481.69	34.93	3.03	480.91	35.82	-0.60	482.48	13.69	-2.36	482.64	35.28	2.96
485.17	28.50	4.89	484.22	40.06	2.30	484.69	34.58	2.80	483.91	34.90	-1.41	485.48	14.22	-1.71	485.64	35.32	3.12
488.18	28.36	4.14	487.22	40.32	1.95	487.69	34.10	1.71	486.91	36.08	-0.84	488.49	15.23	-1.31	488.65	34.96	2.15
491.17	28.35	5.04	490.22	40.43	2.96	490.69	35.28	3.79	489.91	35.53	-0.48	491.48	14.09	-1.54	491.64	33.93	2.02
494.17	28.31	4.16	493.22	40.92	2.61	493.69	34.49	2.16	492.91	36.19	-0.66	494.48	14.89	-1.58	494.64	34.99	2.24
497.17	27.94	4.31	496.22	41.45	3.66	496.69	34.99	3.18	495.91	35.44	-0.89	497.48	14.31	-1.64	497.63	34.76	2.53
500.17	28.58	4.59	499.22	40.20	2.05	499.69	34.91	2.74	498.91	36.61	-0.08	500.48	13.80	-2.51	500.64	35.18	2.59
503.18	28.63	4.71	502.23	40.11	2.04	502.69	34.04	1.95	501.91	35.69	-0.92	503.49	15.25	-0.99	503.65	34.42	1.91
506.17	29.11	5.42	505.22	41.17	3.33	505.69	35.52	3.66	504.91	35.20	-1.19	506.48	14.77	-1.24	506.64	34.71	2.43
509.17	28.75	5.24	508.22	41.22	3.56	508.69	34.73	3.05	507.91	34.39	-1.82	509.48	14.49	-1.34	509.64	35.26	3.16
512.17	29.48	5.66	511.22	40.87	2.90	511.69	33.99	2.00	510.91	35.16	-1.35	512.48	14.83	-1.31	512.64	35.07	2.66
515.17	29.08	4.74	514.23	40.80	2.30	514.70	34.95	2.43	513.91	35.88	-1.16	515.48	14.83	-1.83	515.64	35.93	2.99
518.18	28.61	4.59	517.23	40.41	2.24	517.69	34.95	2.76	516.91	34.98	-1.73	518.49	14.96	-1.38	518.65	35.72	3.11
521.17	29.02	4.87	520.23	40.27	1.96	520.70	34.41	2.08	519.91	36.26	-0.59	521.48	15.27	-1.20	521.64	34.54	1.79
524.17	28.77	4.87	523.23	39.60	1.55	523.70	34.54	2.47	522.91	35.88	-0.71	524.48	14.52	-1.70	524.64	34.90	2.41
527.17	29.19	4.80	526.23	40.48	1.93	526.69	35.02	2.45	525.91	36.74	-0.35	527.48	15.08	-1.63	527.64	34.97	1.98
530.17	28.61	4.77	529.22	39.53	1.54	529.69	34.84	2.83	528.91	35.60	-0.93	530.48	14.66	-1.50	530.64	34.86	2.43
533.18	29.35	5.20	532.23	41.17	2.87	532.69	35.19	2.87	531.91	36.24	-0.60	533.49	14.26	-2.21	533.65	35.55	2.81
536.17	29.23	5.27	535.23	40.57	2.46	535.69	34.62	2.49	534.91	35.77	-0.88	536.48	14.91	-1.37	536.64	34.80	2.25
539.17	28.63	4.44	538.23	41.12	2.78	538.70	33.75	1.39	537.91	35.23	-1.66	539.48	14.66	-1.85	539.64	36.29	3.51
542.17	28.96	5.09	541.22	40.82	2.79	541.69	35.19	3.14	540.91	35.18	-1.39	542.48	14.94	-1.25	542.64	35.11	2.64
545.17	29.29	4.96	544.23	40.06	1.57	544.69	34.91	2.40	543.91	36.06	-0.97	545.48	15.17	-1.48	545.64	35.38	2.45
548.18	28.15	3.00	547.23	40.02	0.71	547.70	35.26	1.93	546.91	36.74	-1.11	548.49	15.79	-1.68	548.65	36.54	2.79
551.17	28.85	4.74	550.23	40.80	2.54	550.69	34.41	2.13	549.91	35.25	-1.56	551.48	15.60	-0.83	551.64	35.09	2.39
554.17	29.33	4.88	553.23	39.79	1.19	553.70	34.62	2.00	552.91	36.46	-0.69	554.48	15.14	-1.63	554.64	35.36	2.32
557.17	29.81	5.34	556.23	40.82	2.19	556.70	34.75	2.10	555.91	35.49	-1.68	557.48	15.63	-1.16	557.64	35.91	2.84
560.17	28.98	4.26	559.23	41.10	2.23	559.70	34.69	1.80	558.91	35.53	-1.89	560.48	15.35	-1.69	560.64	36.89	3.58
563.18	29.21	4.83	562.23	41.12	2.59	562.69	35.21	2.66	561.91	35.60	-1.47	563.49	15.38	-1.32	563.65	35.76	2.79
566.17	28.73	3.91	565.23	40.92	1.95	565.70	35.41	2.42	564.91	36.19	-1.33	566.48	15.14	-2.00	566.64	36.74	3.33
569.17	29.52	5.10	568.23	41.52	2.95	568.69	35.56	2.97	567.91	36.02	-1.09	569.48	14.81	-1.93	569.64	36.03	3.02
572.17	28.90	4.01	571.22	40.39	1.34	571.69	35.04	1.97	570.91	36.15	-1.44	572.48	15.88	-1.33	572.64	36.26	2.77
575.17	29.08	4.79	574.22	41.56	3.12	574.69	34.60	2.14	573.91	36.24	-0.75	575.48	15.21	-1.40	575.64	35.03	2.15
578.18	29.02	4.11	577.22	41.03	1.97	577.69	36.40	3.32	576.91	36.88	-0.72	578.49	14.91	-2.32	578.65	36.54	3.04
581.17	30.06	6.02	580.22	40.06	1.87	580.69	35.39	3.18	579.91	35.01	-1.73	581.48	15.33	-1.03	581.64	35.39	2.76
584.17	29.13	4.71	583.22	39.74	1.16	583.69	34.54	1.94	582.91	35.53	-1.59	584.48	15.17	-1.57	584.64	36.18	3.16
587.17	30.22	5.43	586.23	40.50	1.56	586.69	34.32	1.36	585.91	36.19	-1.29	587.48	15.98	-1.13	587.64	35.80	2.42
590.17	29.67	4.73	589.22	41.61	2.51	589.69	36.95	3.83	588.91	37.14	-0.50	590.48	15.71	-1.55	590.64	35.59	2.05
593.18	29.10	4.67	592.22	40.82	2.23	592.69	35.63	3.02	591.91	35.71	-1.42	593.49	15.23	-1.52	593.65	35.97	2.94
596.16	28.92	4.49	595.22	41.61	3.02	595.69	34.45	1.84	594.91	35.69	-1.44	596.48	15.37	-1.38	596.63	35.85	2.82
599.16	29.87	5.13	598.22	41.68	2.79	598.69	34.78	1.87	597.91	36.46	-0.97	599.48	15.33	-1.73	599.63	36.03	2.70
602.16	28.65	4.02	601.22	41.26	2.47	601.69	35.63	2.82	600.91	36.79	-0.54	602.48	14.77	-2.18	602.64	35.95	2.72
622.25	38.63	-0.06	621.31	116.79	63.95	621.78	114.88	68.02	621.00	50.70	-0.69	622.57	28.14	-2.87	622.72	50.84	3.56
625.20	35.51	-0.28	624.26	126.15	76.20	624.73	97.12	53.15	623.93	48.31	-0.18	625.51	26.05	-2.06	625.67	46.63	2.24
628.19	32.81	0.21	627.24	113.14	66.38	627.71	81.35	40.57	626.93	44.98	-0.32	628.50	25.04	0.12	628.66	41.40	0.20
631.19	31.99	0.85	630.24	97.86	52.56	630.71	77.07	37.75	629.93	44.32	0.48	631.50	21.79	-1.67	631.66	40.93	1.19
634.21	31.26	1.43	633.25	85.80	41.81	633.71	71.62	33.61	632.93	44.14	1.61	634.53	20.59	-1.56	634.69	38.38	-0.05
637.19	29.91	1.52	636.25	77.88	35.34	636.72	68.19	31.63	635.93	42.38	1.30	637.50	18.84	-1.87	637.66	37.55	0.57
640.20	30.39	2.64	639.25	70.36	28.45	639.73	67.36	31.43	638.93	41.75	1.30	640.51	17.79	-2.28	640.67	37.33	0.98
643.19	28.90	2.33	642.25	67.50	26.77	642.72	64.14	29.39	641.93	39.90	0.63	643.50	16.79	-2.10	643.66	36.64	1.47
646.19	30.43	3.85	645.24	64.33	23.60	645.71	62.13	27.38	644.93	40.24	0.96	646.50	16.62	-2.28	646.66	36.49	1.32
649.21	29.23	3.35	648.24	63.15	23.11	648.71	59.87	25.81	647.93	39.08	0.50	649.53	16.63	-1.57	649.69	35.55	1.07
652.19	29.54	3.07	651.24	61.32	20.69	651.71	58.62	23.97	650.93	40.22	1.05	652.50	16.27	-2.52	652.66	36.54	1.47
655.20	28.85	3.18	654.25	60.54	20.72	654.73	57.43	23.59	653.93	38.83	0.46	655.51	16.62	-1.37	655.67	35.17	0.91
658.19	28.75	2.41	657.25	58.40	17.91	657.72	57.12	22.61	656.93	40.04	1.01	658.50	16.06	-2.60	658.66	36.52	1.59
661.19	29.35	2.82	660.24	58.65	17.96	660.71	56.76	22.05	659.93	41.07	1.84	661.50	16.19	-2.66	661.66	35.95	0.82
664.21	28.88	2.92	663.25	57.95	17.83	663.72	53.52	19.38	662.93	40.51	1.85	664.53	14.85	-3.43	664.69	36.14	1.58
667.19	28.67	2.67	666.24	58.23	18.07	666.71	52.98	18.80	665.93	38.59	-0.11	667.50	16.27	-2.05	667.66	36.76	2.16
670.20	28.63	2.73	669.25	57.93	17.87	669.73	53.83	19.75	668.93	40.31	1.71	670.51	15.46	-2.76	670.67	35.55	1.05
673.19	28.90	2.68	672.24	58.48	18.11	672.71	51.79	17.40	671.93	40.31	1.40	673.50	15.02	-3.52	673.66	36.93	2.12
676.19	29.60	4.25	675.24	58.08	18.58	675.71	51.94	18.42	674.93	39.19	1.14	676.50	15.71	-1.96	676.66	34.76	0.82
679.21	29.31	3.34	678.25	56.88	16.76	678.72	51.20	17.06	677.93	39.97	1.30	679.53	15.50	-2.79	679.69	36.05	1.49
682.19	29.60	3.92	681.25	57.65	17.81	681.72	51.35	17.49	680.93	38.83	0.45	682.50	15.71	-2.29	682.66	36.12	1.84
685.20	29.02	2.96	684.25	58.05	17.83	684.73	51.63	17.39	683.93	39.70	0.94	685.51	15.92	-2.46	685.67	36.18	1.52
688.19	29.40	3.47	687.25	57.50	17.41	687.71	49.28	15.17	686.93	40.67	2.04	688.50	15.19	-3.06	688.66	35.55	1.02
691.19	29.06	3.14	690.25	57.93	17.86	690.71	49.38	15.29	689.93	40.11	1.49	691.50	15.10	-3.14	691.66	36.16	1.65
694.21	29.29	3.91	693.24	56.41	16.88	693.71	49.63	16.08	692.93	38.61	0.54	694.53	15.35	-2.35	694.68	35.78	1.81
697.19	29.75	4.20	696.24	56.71	17.01	696.71	49.87	16.15	695.93	39.50	1.25	697.50	15.14	-2.73	697.66	35.62	1.48
700.20	29.21	2.63	699.25	56.96	16.22	699.73	48.86	14.10	698.93	39.99	0.71	700.51	16.46	-2.44	700.67	36.91	1.73
703.19	29.33	3.69	702.24	55.84	16.04	702.71	48.03	14.21	701.93	39.95	1.61	703.50	14.49	-3.47	703.66	36.10	1.86
706.19	29.83	4.33	705.24	56.61	16.95	705.71	48.51	14.83	704.93	39.88	1.68	706.50	14.56	-3.26	706.66	35.68	1.58
709.21	28.29	2.04	708.24	56.76	16.36	708.71	48.31	13.89	707.93	40.73	1.79	709.52	14.85	-3.72	709.68	36.77	1.93
712.19	30.76	4.02	711.24	55.17	14.28	711.71	47.96	13.05	710.93	41.55	2.12	712.50	15.63	-3.43	712.66	36.64	1.31
715.20	30.43	3.89	714.25	55.25	14.56	714.73	47.26	12.55	713.93	40.55	1.31	715.51	16.60	-2.26	715.67	36.08	0.95
718.19	28.79	2.51	717.25	54.73	14.29	717.72	47.45	12.99	716.93	40.20	1.22	718.50	15.77	-2.83	718.66	36.49	1.61
721.19	29.46	2.64	720.24	54.58	13.61	720.71	46.69	11.70	719.93	41.19	1.67	721.50	15.60	-3.54	721.66	37.28	1.87
724.21	30.33	4.31	723.25	54.09	13.92	723.72	47.05	12.86	722.93	40.89	2.17	724.52	14.47	-3.87	724.68	36.31	1.70
727.19	29.89	3.77	726.25	54.63	14.35	726.72	46.11	11.81	725.93	40.78	1.96	727.50	14.89	-3.55	727.66	36.31	1.59
730.20	30.16	3.11	729.25	54.29	13.09	729.73	45.90	10.68	728.93	42.27	2.52	730.51	15.02	-4.35	730.67	37.47	1.83
733.19	29.31	2.65	732.24	54.68	13.86	732.71	45.76	10.92	731.93	39.84	0.48	733.50	15.71	-3.27	733.66	38.05	2.79
736.19	30.14	3.86	735.25	53.70	13.27	735.72	45.15	10.70	734.93	40.53	1.55	736.50	14.91	-3.69	736.66	37.01	2.14
739.21	29.40	2.81	738.25	53.12	12.37	738.71	46.02	11.25	737.93	40.71	1.42	739.52	15.58	-3.33	739.68	37.10	1.91
742.19	29.98	3.49	741.24	53.33	12.68	741.71	45.70	11.03	740.93	41.79	2.60	742.50	15.29	-3.52	742.66	36.01	0.92
745.20	30.66	4.45	744.25	53.85	13.49	744.73	45.49	11.11	743.93	39.46	0.55	745.51	15.77	-2.76	745.67	37.01	2.21
748.19	29.85	2.75	747.25	53.38	12.13	747.72	46.64	11.37	746.93	41.93	2.14	748.50	15.37	-4.05	748.66	37.60	1.91
751.19	29.87	2.97	750.25	53.73	12.67	750.72	44.94	9.86	749.93	41.91	2.31	751.50	15.17	-4.05	751.66	37.24	1.74
754.21	30.49	3.42	753.24	53.02	11.80	753.71	44.57	9.33	752.93	41.82	2.06	754.52	15.85	-3.54	754.68	37.14	1.48
757.19	29.96	3.17	756.24	52.90	11.96	756.71	45.26	10.30	755.93	41.07	1.58	757.50	15.29	-3.82	757.66	37.62	2.24
760.20	30.76	3.96	759.25	53.19	12.24	759.73	45.24	10.27	758.93	42.00	2.50	760.51	14.85	-4.27	760.67	37.16	1.77
763.19	30.64	3.51	762.25	53.90	12.61	762.71	43.48	8.17	761.93	41.34	1.51	763.50	15.85	-3.60	763.66	37.82	2.09
766.19	29.87	3.04	765.25	51.15	10.17	765.71	44.14	9.14	764.93	40.64	1.12	766.50	15.98	-3.17	766.66	37.47	2.05
769.21	30.70	3.75	768.24	52.24	11.14	768.71	44.67	9.55	767.93	41.12	1.48	769.53	15.88	-3.39	769.68	37.45	1.91
772.19	29.17	2.24	771.24	50.88	9.80	771.72	43.25	8.15	770.93	42.11	2.49	772.50	15.08	-4.17	772.66	37.20	1.68
775.20	30.25	3.47	774.25	51.70	10.77	774.73	44.48	9.53	773.93	41.09	1.62	775.51	15.48	-3.62	775.67	37.37	2.00
778.19	30.27	3.58	777.24	52.04	11.20	777.71	44.69	9.83	776.93	40.89	1.51	778.50	15.75	-3.26	778.66	37.03	1.75
781.19	29.50	2.56	780.24	51.95	10.86	780.71	43.69	8.58	779.93	40.67	1.04	781.50	15.86	-3.40	781.66	37.89	2.36
784.21	29.93	2.79	783.24	52.14	10.84	783.71	44.03	8.71	782.93	41.59	1.75	784.53	15.52	-3.94	784.69	37.93	2.19
787.19	30.33	3.84	786.24	51.12	10.47	786.71	44.00	9.33	785.93	40.87	1.68	787.50	14.85	-3.96	787.66	37.37	2.28
790.19	30.22	3.11	789.25	51.78	10.52	789.72	43.34	8.06	788.93	41.75	1.94	790.51	15.86	-3.57	790.67	37.33	1.63
793.19	30.95	3.53	792.24	50.88	9.30	792.71	43.44	7.84	791.93	40.87	0.75	793.50	16.42	-3.32	793.66	38.59	2.57
796.19	29.65	2.83	795.24	52.02	11.05	795.71	43.91	8.92	794.93	40.53	1.02	796.50	15.73	-3.41	796.66	37.80	2.39
799.21	30.68	3.57	798.25	50.98	9.72	798.71	43.78	8.50	797.93	41.00	1.20	799.53	16.42	-3.01	799.69	37.51	1.81
802.19	30.35	3.10	801.24	51.80	10.40	801.71	43.41	7.99	800.93	41.28	1.34	802.50	15.75	-3.82	802.66	38.32	2.48
805.20	31.42	4.06	804.26	50.35	8.83	804.73	42.48	6.94	803.93	40.69	0.63	805.51	17.08	-2.60	805.67	37.93	1.97
808.19	30.82	3.28	807.24	51.05	9.35	807.71	43.34	7.62	806.93	42.27	2.03	808.50	15.42	-4.44	808.66	38.55	2.41
811.19	31.05	3.73	810.25	51.22	9.75	810.72	43.53	8.04	809.93	41.14	1.13	811.50	16.27	-3.37	811.66	38.15	2.24
814.21	31.15	4.05	813.24	51.75	10.49	813.71	43.53	8.25	812.93	40.96	1.16	814.52	15.56	-3.86	814.68	38.40	2.70
817.19	30.68	3.44	816.25	49.96	8.56	816.72	42.96	7.54	815.93	41.50	1.56	817.50	15.42	-4.14	817.66	38.42	2.58
820.20	30.95	3.68	819.26	49.77	8.35	819.73	43.55	8.11	818.93	42.07	2.10	820.51	15.69	-3.90	820.67	37.66	1.80
823.19	30.68	3.11	822.25	49.96	8.23	822.71	43.44	7.69	821.93	41.79	1.52	823.50	15.23	-4.66	823.66	39.31	3.14
826.19	30.93	4.35	825.24	50.18	9.45	825.71	44.12	9.37	824.93	40.33	1.06	826.50	15.35	-3.55	826.66	37.66	2.49
829.21	31.63	4.07	828.25	50.30	8.58	828.72	43.12	7.38	827.93	41.93	1.67	829.52	16.42	-3.46	829.68	37.95	1.79
832.19	31.63	3.59	831.25	50.13	7.94	831.72	43.39	7.18	830.93	41.84	1.10	832.50	16.58	-3.78	832.66	39.31	2.68
835.20	31.54	4.16	834.26	49.39	7.86	834.73	43.48	7.93	833.93	42.27	2.20	835.51	16.08	-3.62	835.67	37.39	1.42
838.19	30.86	2.72	837.25	50.88	8.59	837.72	43.16	6.85	836.93	44.23	3.40	838.50	16.17	-4.29	838.66	37.62	0.89
841.19	31.11	3.86	840.25	50.37	8.96	840.72	42.75	7.32	839.93	41.32	1.37	841.50	15.81	-3.76	841.66	38.24	2.39
844.21	31.24	3.27	843.25	48.79	6.67	843.72	43.46	7.32	842.93	43.09	2.42	844.52	16.27	-4.02	844.68	38.16	1.60
847.19	30.58	3.01	846.25	49.63	7.91	846.71	43.09	7.35	845.93	41.23	0.96	847.50	16.29	-3.60	847.66	38.80	2.64
850.20	31.01	3.36	849.26	49.58	7.78	849.73	42.35	6.53	848.93	41.95	1.60	850.51	15.88	-4.09	850.67	38.73	2.49
853.19	31.65	3.39	852.24	49.70	7.28	852.72	42.82	6.38	851.93	42.91	1.95	853.50	16.06	-4.52	853.66	39.43	2.57
856.19	31.17	3.50	855.24	50.78	8.96	855.71	42.78	6.94	854.93	41.68	1.32	856.50	16.11	-3.88	856.66	38.82	2.56
859.21	31.77	3.47	858.24	49.17	6.72	858.71	42.69	6.22	857.93	43.77	2.78	859.52	15.73	-4.89	859.68	39.00	2.11
862.19	30.93	3.02	861.25	48.29	6.22	861.72	42.64	6.55	860.93	43.04	2.43	862.50	16.13	-4.10	862.66	38.18	1.67
865.20	31.01	3.46	864.25	50.18	8.47	864.73	43.00	7.27	863.93	42.29	2.04	865.51	15.83	-4.04	865.67	38.15	2.00
868.19	31.23	4.13	867.25	49.89	8.64	867.72	43.23	7.96	866.93	42.18	2.39	868.50	14.85	-4.57	868.66	37.87	2.18
871.19	31.05	3.40	870.24	48.93	7.12	870.71	42.87	7.04	869.93	42.02	1.67	871.50	16.06	-3.91	871.66	38.49	2.24
874.21	31.50	3.54	873.24	49.41	7.29	873.71	42.17	6.03	872.93	41.66	1.00	874.52	17.02	-3.26	874.68	38.82	2.26
877.19	31.61	3.38	876.24	48.96	6.57	876.71	43.00	6.59	875.93	42.72	1.79	877.50	17.08	-3.47	877.66	38.51	1.68
880.20	31.65	3.56	879.25	48.88	6.64	879.73	42.30	6.04	878.93	43.11	2.33	880.51	16.36	-4.05	880.67	38.40	1.72
883.19	32.00	4.37	882.24	48.41	6.63	882.71	41.90	6.10	881.93	42.47	2.15	883.50	16.15	-3.80	883.66	37.87	1.65
886.19	30.76	1.97	885.25	48.45	5.51	885.72	42.62	5.66	884.93	44.37	2.88	886.50	16.83	-4.28	886.66	38.78	1.40
889.21	31.44	2.61	888.25	49.51	6.52	888.71	43.09	6.08	887.93	42.95	1.42	889.52	16.58	-4.57	889.68	40.58	3.15
892.19	31.56	3.09	891.25	47.91	5.29	891.72	42.62	5.98	890.93	42.45	1.29	892.50	17.52	-3.27	892.66	39.04	1.98
895.20	32.02	4.07	894.25	50.04	7.94	894.73	43.21	7.09	893.93	42.77	2.12	895.51	16.54	-3.73	895.67	38.15	1.61
898.19	31.52	3.93	897.24	49.29	7.55	897.71	42.35	6.59	896.93	41.75	1.46	898.50	16.02	-3.89	898.66	38.61	2.43
901.19	31.24	2.92	900.25	49.05	6.57	900.72	42.62	6.12	899.93	42.43	1.41	901.50	17.27	-3.37	901.66	38.88	1.96
904.21	30.95	2.94	903.25	49.65	7.49	903.72	40.97	4.79	902.93	42.91	2.20	904.52	16.58	-3.75	904.68	38.15	1.55
907.19	31.28	2.57	906.25	49.84	6.98	906.72	43.09	6.21	905.93	43.41	2.01	907.50	16.21	-4.82	907.66	40.11	2.81
910.20	31.34	3.20	909.25	48.53	6.23	909.73	42.78	6.46	908.93	42.04	1.20	910.51	16.65	-3.81	910.67	39.35	2.61
913.19	32.06	3.55	912.25	48.14	5.47	912.72	41.81	5.12	911.93	43.02	1.81	913.50	17.21	-3.62	913.66	38.92	1.81
916.19	31.42	2.47	915.25	49.00	5.90	915.72	42.44	5.32	914.93	44.21	2.56	916.50	17.70	-3.57	916.66	38.55	1.01
919.21	31.11	2.72	918.25	48.98	6.44	918.72	41.72	5.16	917.93	42.47	1.38	919.52	17.39	-3.32	919.68	38.92	1.94
922.19	31.60	3.51	921.25	48.60	6.35	921.72	43.23	6.96	920.93	42.47	1.68	922.50	16.87	-3.54	922.66	38.55	1.86
925.20	31.54	3.21	924.25	48.57	6.08	924.73	42.39	5.88	923.93	42.34	1.31	925.51	16.94	-3.71	925.67	39.33	2.40
928.19	32.14	3.11	927.24	48.65	5.47	927.72	42.19	4.99	926.93	44.16	2.44	928.50	16.85	-4.50	928.66	39.68	2.06
931.19	32.24	3.13	930.25	48.53	5.27	930.72	42.33	5.05	929.93	43.63	1.83	931.50	17.95	-3.48	931.66	39.35	1.65
934.21	32.34	3.99	933.25	49.65	7.15	933.72	43.05	6.53	932.93	42.91	1.87	934.52	15.88	-4.79	934.68	39.86	2.92
937.19	32.28	4.04	936.25	48.33	5.93	936.72	42.60	6.18	935.93	43.29	2.35	937.50	16.73	-3.83	937.66	38.32	1.48
940.20	31.89	3.26	939.25	48.93	6.15	939.73	42.05	5.25	938.93	43.73	2.40	940.51	16.15	-4.80	940.67	39.62	2.40
943.19	32.00	4.00	942.24	48.33	6.18	942.71	42.37	6.20	941.93	42.86	2.17	943.50	15.86	-4.46	943.66	38.88	2.29
946.19	32.28	2.86	945.24	48.91	5.34	945.71	42.33	4.74	944.93	44.23	2.11	946.50	16.71	-5.03	946.66	40.93	2.92
949.21	31.65	3.15	948.24	48.53	5.88	948.71	42.73	6.06	947.93	43.63	2.43	949.52	16.85	-3.97	949.68	38.63	1.54
952.19	32.28	3.61	951.25	49.05	6.23	951.72	42.19	5.35	950.93	43.89	2.52	952.50	16.87	-4.12	952.66	38.86	1.60
955.20	31.69	2.89	954.25	48.72	5.77	954.73	42.30	5.33	953.93	43.34	1.85	955.51	17.04	-4.08	955.67	39.62	2.23
958.19	31.34	2.92	957.24	49.17	6.60	957.71	42.57	5.98	956.93	42.93	1.82	958.50	16.52	-4.22	958.66	39.41	2.40
961.19	31.95	3.39	960.24	48.88	6.16	960.71	42.89	6.15	959.93	43.75	2.49	961.50	17.04	-3.84	961.66	38.51	1.35
964.21	31.99	3.99	963.24	48.93	6.78	963.71	43.25	7.08	962.93	42.22	1.53	964.53	17.06	-3.26	964.68	38.32	1.73
967.19	31.52	2.92	966.24	48.67	5.91	966.71	42.19	5.41	965.93	42.75	1.45	967.50	17.18	-3.74	967.66	39.49	2.29
970.20	31.93	2.74	969.25	48.93	5.59	969.73	43.03	5.67	968.93	44.14	2.26	970.51	17.68	-3.83	970.67	39.35	1.57
973.19	32.42	3.56	972.25	48.53	5.52	972.72	42.78	5.75	971.93	44.41	2.86	973.50	16.85	-4.33	973.66	38.92	1.47
976.19	31.73	3.49	975.25	48.24	5.85	975.72	43.57	7.16	974.93	42.88	1.95	976.50	16.42	-4.14	976.66	39.02	2.19
979.21	31.81	2.82	978.25	48.60	5.46	978.72	42.05	4.89	977.93	44.18	2.50	979.53	16.92	-4.39	979.69	39.47	1.89
982.19	32.36	3.46	981.24	48.76	5.71	981.71	41.87	4.80	980.93	44.82	3.22	982.50	17.00	-4.22	982.66	38.49	1.00
985.20	31.69	3.15	984.25	48.93	6.24	984.73	42.71	6.00	983.93	43.25	2.01	985.51	17.47	-3.39	985.67	38.51	1.38
988.19	31.44	2.63	987.25	49.10	6.13	987.72	42.96	5.97	986.93	43.45	1.94	988.50	17.04	-4.09	988.66	39.56	2.15
991.19	32.55	4.00	990.25	48.98	6.28	990.72	42.75	6.03	989.93	43.22	1.97	991.50	17.06	-3.81	991.66	38.98	1.84
994.21	31.30	2.02	993.25	49.32	5.89	993.72	42.78	5.33	992.93	43.93	1.95	994.53	17.78	-3.82	994.69	39.74	1.87
997.19	31.87	3.35	996.25	48.24	5.57	996.72	43.07	6.38	995.93	42.34	1.13	997.50	17.43	-3.41	997.66	39.39	2.28
1000.20	31.46	2.37	999.25	49.80	6.55	999.73	42.91	5.64	998.93	43.43	1.64	1000.51	17.25	-4.16	1000.67	40.21	2.52
1003.19	32.02	3.06	1002.25	48.74	5.63	1002.72	42.62	5.49	1001.93	43.98	2.32	1003.50	17.76	-3.52	1003.66	38.75	1.20
1006.19	31.77	3.23	1005.25	48.93	6.23	1005.72	42.05	5.33	1004.93	42.22	0.98	1006.50	17.48	-3.38	1006.66	39.54	2.40
1009.21	31.61	2.69	1008.25	48.88	5.80	1008.72	42.44	5.34	1007.93	42.66	1.04	1009.53	16.89	-4.35	1009.69	40.83	3.31
1012.19	31.24	2.85	1011.25	50.37	7.83	1011.72	42.30	5.74	1010.93	43.22	2.13	1012.50	16.89	-3.82	1012.66	38.67	1.69
1015.20	31.32	2.56	1014.25	48.22	5.31	1014.73	43.89	6.96	1013.93	42.95	1.50	1015.51	17.43	-3.65	1015.67	39.50	2.15
1018.19	32.73	3.15	1017.25	49.34	5.61	1017.72	42.42	4.67	1016.93	44.14	1.86	1018.50	18.14	-3.76	1018.66	40.07	1.90
1021.19	32.61	3.75	1020.25	50.18	7.17	1020.72	42.42	5.39	1019.93	43.04	1.49	1021.50	17.25	-3.93	1021.66	39.89	2.44
1024.21	32.30	2.74	1023.25	48.72	5.01	1023.72	42.46	4.73	1022.93	44.57	2.32	1024.53	17.19	-4.69	1024.69	40.52	2.37
1027.19	32.59	3.70	1026.25	48.12	5.08	1026.72	41.85	4.79	1025.93	43.18	1.60	1027.50	17.68	-3.53	1027.66	39.41	1.93
1030.19	33.24	4.50	1029.25	48.86	5.96	1029.72	42.05	5.13	1028.93	42.77	1.33	1030.51	17.10	-3.96	1030.67	39.97	2.63
1033.19	33.36	2.96	1032.24	48.67	4.12	1032.71	43.09	4.52	1031.93	45.67	2.57	1033.50	17.66	-5.06	1033.66	41.48	2.49
1036.19	33.20	4.00	1035.25	48.26	4.91	1035.72	42.96	5.59	1034.93	43.34	1.44	1036.50	17.45	-4.07	1036.66	40.42	2.63
1039.21	32.42	2.71	1038.24	48.19	4.33	1038.72	42.33	4.45	1037.93	44.71	2.30	1039.53	18.14	-3.89	1039.69	39.89	1.59
1042.19	32.65	3.79	1041.25	49.36	6.34	1041.72	43.78	6.74	1040.93	42.63	1.07	1042.50	17.52	-3.66	1042.66	40.05	2.59
1045.19	32.14	3.69	1044.25	48.50	5.90	1044.72	43.12	6.50	1043.93	43.32	2.17	1045.51	16.33	-4.44	1045.67	39.31	2.27
1048.19	33.30	4.03	1047.24	49.29	5.87	1047.71	43.37	5.93	1046.93	44.23	2.27	1048.50	17.58	-4.01	1048.66	39.60	1.74
1051.19	32.96	3.99	1050.25	49.36	6.24	1050.72	42.78	5.64	1049.93	43.89	2.23	1051.50	17.19	-4.10	1051.66	39.43	1.87
1054.21	33.16	3.62	1053.25	49.24	5.55	1053.72	42.60	4.89	1052.93	43.27	1.03	1054.53	18.28	-3.58	1054.69	40.68	2.55
1057.19	32.06	3.45	1056.25	49.80	7.04	1056.72	42.23	5.45	1055.93	42.81	1.51	1057.50	16.71	-4.22	1057.66	39.91	2.71
1060.20	33.34	3.37	1059.25	48.91	4.79	1059.73	43.30	5.16	1058.93	44.39	1.73	1060.51	17.89	-4.40	1060.67	41.23	2.67
1063.19	32.83	3.97	1062.25	48.81	5.79	1062.72	42.66	5.62	1061.93	42.75	1.19	1063.50	17.58	-3.60	1063.66	39.87	2.41
1066.19	32.55	2.94	1065.24	48.60	4.84	1065.71	42.94	5.16	1064.93	44.41	2.11	1066.50	17.60	-4.33	1066.66	40.42	2.22
1069.21	32.87	3.44	1068.24	48.45	4.86	1068.71	43.09	5.48	1067.93	44.34	2.21	1069.53	17.87	-3.88	1069.69	39.70	1.67
1072.19	32.91	3.61	1071.24	49.63	6.17	1071.71	42.28	4.80	1070.93	43.95	1.95	1072.50	18.20	-3.42	1072.66	39.37	1.47
1075.20	32.42	3.16	1074.25	48.69	5.28	1074.73	41.92	4.49	1073.93	43.38	1.43	1075.51	17.87	-3.71	1075.67	40.13	2.28
1078.19	32.94	3.52	1077.25	48.36	4.79	1077.72	42.55	4.96	1076.93	43.68	1.56	1078.50	17.83	-3.91	1078.66	40.36	2.35
1081.19	32.18	3.27	1080.25	48.24	5.18	1080.72	42.60	5.52	1079.93	43.27	1.66	1081.50	16.98	-4.25	1081.66	40.09	2.59
1084.21	32.42	2.92	1083.25	49.08	5.43	1083.72	43.14	5.47	1082.93	43.91	1.71	1084.53	17.31	-4.51	1084.69	40.89	2.80
1087.19	32.10	2.74	1086.25	49.63	6.12	1086.72	41.60	4.07	1085.93	44.41	2.35	1087.50	17.72	-3.96	1087.66	39.56	1.61
1090.20	33.71	4.21	1089.26	49.75	6.10	1089.73	43.03	5.36	1088.93	44.11	1.91	1090.51	17.58	-4.24	1090.67	40.42	2.33
1093.19	33.06	3.67	1092.25	49.32	5.78	1092.72	42.33	4.77	1091.93	44.23	2.14	1093.50	18.05	-3.66	1093.66	39.50	1.52
1096.19	32.83	3.28	1095.25	48.98	5.27	1095.71	42.94	5.21	1094.93	43.84	1.59	1096.50	18.57	-3.30	1096.66	39.86	1.71
1099.21	32.85	3.07	1098.25	49.60	5.66	1098.72	42.98	5.02	1097.93	44.80	2.32	1099.53	17.78	-4.32	1099.69	40.38	2.00
1102.19	32.91	3.31	1101.25	50.25	6.50	1101.72	42.05	4.28	1100.93	43.82	1.52	1102.50	18.07	-3.85	1102.66	40.52	2.33
1105.20	33.16	3.88	1104.26	49.89	6.45	1104.73	42.53	5.07	1103.93	43.54	1.56	1105.51	17.93	-3.67	1105.67	39.99	2.11
1108.19	32.36	2.19	1107.25	48.48	4.16	1107.72	43.41	5.07	1106.93	45.26	2.39	1108.50	18.18	-4.31	1108.66	40.68	1.92
1111.19	32.91	3.09	1110.25	48.60	4.62	1110.72	42.69	4.69	1109.93	44.34	1.82	1111.50	18.24	-3.90	1111.66	40.50	2.08
1114.21	33.36	3.36	1113.25	50.40	6.25	1113.72	41.99	3.82	1112.93	44.18	1.48	1114.52	18.28	-4.04	1114.68	41.15	2.56
1117.19	32.92	3.04	1116.25	48.91	4.88	1116.72	42.62	4.57	1115.93	43.36	0.79	1117.50	18.16	-4.04	1117.66	41.72	3.25
1120.20	32.28	2.53	1119.26	48.93	5.02	1119.73	42.30	4.37	1118.93	43.66	1.21	1120.51	18.22	-3.85	1120.67	40.99	2.64
1123.19	33.00	3.54	1122.25	49.46	5.85	1122.72	43.53	5.90	1121.93	43.75	1.59	1123.50	17.97	-3.81	1123.66	40.27	2.22
1126.19	32.81	2.87	1125.25	50.33	6.23	1125.72	41.81	3.69	1124.93	43.86	1.22	1126.50	18.12	-4.14	1126.66	41.46	2.92
1129.21	33.26	2.25	1128.25	49.48	4.31	1128.72	42.73	3.54	1127.93	46.20	2.49	1129.52	18.61	-4.72	1129.68	41.84	2.23
1132.19	32.02	2.06	1131.24	48.36	4.25	1131.71	43.23	5.10	1130.93	45.72	3.06	1132.50	17.50	-4.78	1132.66	40.27	1.72
1135.20	32.81	2.90	1134.26	48.72	4.65	1134.73	42.66	4.57	1133.93	43.98	1.37	1135.51	18.46	-3.77	1135.67	40.91	2.40
1138.19	32.96	3.18	1137.24	47.52	3.58	1137.71	42.60	4.64	1136.93	44.37	1.89	1138.50	17.85	-4.25	1138.66	40.74	2.36
1141.19	32.45	2.43	1140.24	48.17	4.00	1140.71	42.80	4.61	1139.93	45.17	2.45	1141.50	18.51	-3.83	1141.66	39.99	1.38
1144.21	32.92	3.01	1143.24	49.89	5.83	1143.71	43.05	4.97	1142.93	43.38	0.77	1144.53	18.83	-3.40	1144.69	41.13	2.63
1147.19	34.12	4.08	1146.25	50.06	5.87	1146.72	43.39	5.18	1145.93	44.75	2.02	1147.50	18.14	-4.22	1147.66	40.83	2.20
1150.20	33.40	3.63	1149.25	50.09	6.17	1149.73	42.94	5.00	1148.93	44.39	1.92	1150.51	17.74	-4.35	1150.67	40.79	2.43
1153.19	33.99	3.94	1152.24	48.17	3.96	1152.71	43.25	5.02	1151.93	43.91	1.16	1153.50	18.75	-3.62	1153.66	41.11	2.46
1156.19	33.00	3.41	1155.24	49.29	5.54	1155.71	43.12	5.35	1154.93	43.32	1.03	1156.50	18.75	-3.16	1156.66	40.32	2.13
1159.21	33.02	3.42	1158.24	49.24	5.48	1158.71	42.89	5.11	1157.93	42.79	0.49	1159.53	18.46	-3.46	1159.69	41.17	2.97
1162.19	33.34	3.14	1161.25	49.56	5.21	1161.71	42.98	4.61	1160.93	44.34	1.45	1162.50	19.16	-3.36	1162.66	40.70	1.91
1165.20	33.32	3.06	1164.25	48.41	3.99	1164.73	43.84	5.40	1163.93	44.78	1.82	1165.51	18.63	-3.95	1165.67	40.99	2.13
1168.19	33.24	3.55	1167.25	49.36	5.52	1167.72	42.33	4.47	1166.93	44.27	1.88	1168.50	18.28	-3.73	1168.66	40.13	1.85
1171.19	32.75	2.08	1170.24	49.56	4.74	1170.71	43.50	4.66	1169.93	44.80	1.44	1171.50	19.53	-3.46	1171.66	41.28	2.02
1174.21	32.73	2.77	1173.25	49.82	5.70	1173.72	43.62	5.48	1172.93	45.24	2.58	1174.53	17.66	-4.62	1174.69	40.60	2.04
1177.19	33.24	3.08	1176.25	49.68	5.37	1176.72	42.91	4.58	1175.93	45.17	2.32	1177.50	18.59	-3.89	1177.66	40.32	1.57
1180.20	33.10	2.41	1179.26	49.05	4.21	1179.73	44.05	5.19	1178.93	45.44	2.06	1180.51	18.26	-4.75	1180.67	41.97	2.69
1183.19	33.47	3.43	1182.25	48.98	4.79	1182.72	42.64	4.43	1181.93	44.78	2.05	1183.50	18.73	-3.63	1183.66	40.21	1.58
1186.19	33.28	3.20	1185.25	48.98	4.75	1185.72	43.00	4.75	1184.93	44.14	1.37	1186.50	18.96	-3.44	1186.66	40.74	2.07
1189.21	33.26	3.63	1188.25	49.80	6.02	1188.72	43.57	5.77	1187.93	44.09	1.76	1189.53	18.24	-3.71	1189.69	40.17	1.95
1192.19	33.91	4.01	1191.24	49.96	5.91	1191.72	43.25	5.18	1190.93	44.18	1.58	1192.50	18.49	-3.73	1192.66	40.64	2.15
1195.20	33.97	3.61	1194.25	49.29	4.78	1194.73	43.53	5.00	1193.93	44.75	1.70	1195.51	19.08	-3.60	1195.67	40.85	1.90
1198.19	33.36	3.49	1197.24	48.26	4.24	1197.72	44.05	6.01	1196.93	43.70	1.13	1198.50	18.69	-3.50	1198.66	40.83	2.37
1201.19	32.04	1.54	1200.25	48.67	4.02	1200.72	42.94	4.27	1199.93	44.11	0.92	1201.50	19.27	-3.55	1201.66	41.72	2.63
1204.21	33.04	2.89	1203.25	49.77	5.47	1203.72	42.53	4.21	1202.93	44.78	1.94	1204.53	18.12	-4.35	1204.69	41.15	2.41
1207.19	34.12	4.64	1206.25	49.12	5.49	1206.72	43.19	5.54	1205.93	43.95	1.78	1207.50	18.18	-3.62	1207.66	39.91	1.84
1210.20	32.96	3.17	1209.26	49.60	5.66	1209.73	43.57	5.61	1208.93	44.09	1.61	1210.51	17.91	-4.20	1210.67	40.97	2.59
1213.19	33.95	3.96	1212.24	50.33	6.18	1212.71	43.98	5.81	1211.93	43.91	1.22	1213.50	18.34	-3.97	1213.66	41.34	2.75
1216.19	33.89	3.22	1215.24	48.55	3.73	1215.71	43.09	4.25	1214.93	45.35	1.98	1216.50	18.81	-4.18	1216.66	41.46	2.20
1219.21	33.06	2.40	1218.24	48.07	3.26	1218.71	43.25	4.42	1217.93	45.77	2.41	1219.52	18.75	-4.23	1219.68	41.07	1.82
