# Supplementary material for: Noise-precision tradeoff in predicting combinations of mutations and drugs
Source: PLoS Comput Biol. 2019 May 22;15(5):e1006956. doi: 10.1371/journal.pcbi.1006956 (PMC6548401; doi:10.1371/journal.pcbi.1006956)
Supplement: S1 Data — A zip file containing all datasets used in this paper. (ZIP) [file pcbi.1006956.s002.zip › calcium/calcium_double_RAW264.7/2MA_500_uM_PGE_10_uM_RW_ECC040304D.txt]

Tab-delimted data for ligand pair 2-Methyl-thio-ATP / Prostaglandin E2
Celltype = RAW 264.7
ExperimentID = ECC040304D
t in seconds, Ca++ concentrations in nM
Adj Ca++ is the change in Ca++ concentration due to ligand

ECC040304D08	2MA 500 uM	PGE 10 uM	sim
ECC040304D02	2MA 500 uM	HBSS-BSA n/a 	lig1_only
ECC040304D07	2MA 500 uM	HBSS-BSA n/a 	lig1_only
ECC040304D01	HBSS-BSA n/a 	HBSS-BSA n/a 	con

t(ECC040304D08)	Ca++(ECC040304D08)	Adj Ca++(ECC040304D08)	t(ECC040304D02)	Ca++(ECC040304D02)	Adj Ca++(ECC040304D02)	t(ECC040304D07)	Ca++(ECC040304D07)	Adj Ca++(ECC040304D07)	t(ECC040304D01)	Ca++(ECC040304D01)	Adj Ca++(ECC040304D01)
-186.89	20.96	-3.10	-187.84	8.27	-0.12	-187.04	29.00	-2.72	-188.00	0.79	0.00
-183.97	20.76	-0.71	-184.92	5.04	-0.76	-184.13	28.77	-0.36	-185.08	-1.80	0.00
-180.97	21.06	1.61	-181.92	4.24	0.46	-181.13	27.95	0.84	-182.08	-3.82	0.00
-177.97	20.02	0.06	-178.92	4.08	-0.21	-178.13	28.23	0.61	-179.08	-3.31	0.00
-174.97	19.77	-1.44	-175.92	4.84	-0.70	-175.13	28.31	-0.56	-176.08	-2.06	0.00
-171.96	21.18	1.71	-172.92	4.98	1.18	-172.11	28.95	1.82	-173.08	-3.80	0.00
-168.97	21.33	0.09	-169.92	5.11	-0.46	-169.13	28.72	-0.18	-170.08	-2.03	0.00
-165.97	20.09	-0.66	-166.92	3.84	-1.24	-166.13	28.20	-0.21	-167.08	-2.52	0.00
-162.97	20.76	-0.35	-163.92	4.60	-0.84	-163.13	27.87	-0.90	-164.08	-2.16	0.00
-159.97	20.47	-0.15	-160.92	4.95	-0.00	-160.13	28.90	0.62	-161.08	-2.65	0.00
-156.96	20.29	0.20	-157.92	5.24	0.82	-157.12	27.97	0.22	-158.08	-3.18	0.00
-153.97	21.16	0.92	-154.92	5.40	0.83	-154.13	27.92	0.02	-155.08	-3.03	0.00
-150.97	19.97	-1.37	-151.92	4.93	-0.74	-151.13	28.08	-0.92	-152.08	-1.93	0.00
-147.97	20.86	0.01	-148.92	5.49	0.31	-148.13	28.18	-0.33	-149.08	-2.42	0.00
-144.97	20.44	0.46	-145.92	5.40	1.09	-145.13	29.43	1.79	-146.08	-3.29	0.00
-141.96	20.84	0.96	-142.92	4.71	0.50	-142.12	27.52	-0.02	-143.08	-3.39	0.00
-138.97	21.53	1.52	-139.92	4.64	0.30	-139.13	28.23	0.56	-140.08	-3.26	0.00
-135.97	20.44	0.20	-136.92	6.23	1.66	-136.13	28.28	0.38	-137.08	-3.03	0.00
-132.97	21.13	-0.29	-133.92	4.98	-0.77	-133.13	28.33	-0.75	-134.08	-1.85	0.00
-129.97	21.56	1.68	-130.92	5.04	0.83	-130.13	27.72	0.18	-131.08	-3.39	0.00
-126.96	20.66	0.73	-127.92	5.45	1.19	-127.12	28.38	0.79	-128.08	-3.34	0.00
-123.97	21.78	1.92	-124.92	5.51	1.32	-124.13	27.87	0.35	-125.08	-3.41	0.00
-120.98	21.66	1.57	-121.92	5.18	0.76	-121.13	29.31	1.56	-122.08	-3.18	0.00
-117.97	21.71	0.78	-118.92	6.01	0.75	-118.13	28.90	0.31	-119.08	-2.34	0.00
-114.97	21.23	0.45	-115.92	5.24	0.13	-115.13	28.66	0.22	-116.08	-2.49	0.00
-111.96	21.56	0.91	-112.92	4.93	-0.05	-112.12	28.43	0.12	-113.08	-2.62	0.00
-108.97	20.51	0.02	-109.92	4.91	0.09	-109.13	28.74	0.59	-110.08	-2.78	0.00
-105.97	21.28	1.04	-106.92	4.62	0.05	-106.13	28.23	0.33	-107.08	-3.03	0.00
-102.98	21.11	0.28	-103.92	5.71	0.55	-103.13	28.20	-0.29	-104.08	-2.44	0.00
-99.97	21.28	0.61	-100.92	5.98	0.98	-100.13	29.69	1.36	-101.08	-2.60	0.00
-96.96	21.04	0.37	-97.92	5.18	0.18	-97.12	28.69	0.36	-98.08	-2.60	0.00
-93.97	21.41	-0.14	-94.92	5.38	-0.50	-94.13	29.64	0.43	-95.08	-1.72	0.00
-90.97	21.58	1.03	-91.92	6.14	1.26	-91.13	28.56	0.35	-92.08	-2.72	0.00
-87.97	21.18	-0.08	-88.92	5.71	0.12	-88.13	28.64	-0.28	-89.08	-2.01	0.00
-84.97	21.96	1.36	-85.92	6.21	1.28	-85.13	28.66	0.40	-86.08	-2.67	0.00
-81.96	21.81	0.24	-82.92	6.12	0.22	-82.12	30.59	1.36	-83.08	-1.70	0.00
-78.97	22.23	1.30	-79.92	5.18	-0.08	-79.13	29.49	0.90	-80.08	-2.34	0.00
-75.97	21.01	-0.43	-76.92	6.16	0.39	-76.13	28.10	-1.00	-77.08	-1.83	0.00
-72.97	21.68	0.19	-73.92	5.74	-0.08	-73.13	29.82	0.67	-74.08	-1.78	0.00
-69.97	21.48	0.58	-70.92	5.33	0.10	-70.13	29.20	0.64	-71.08	-2.37	0.00
-66.96	21.33	-0.81	-67.92	6.86	0.39	-67.12	28.79	-1.01	-68.08	-1.13	0.00
-63.97	21.48	1.29	-64.92	5.54	1.02	-64.13	29.25	1.40	-65.08	-3.08	0.00
-60.97	21.66	1.17	-61.92	5.40	0.58	-61.13	29.00	0.85	-62.08	-2.78	0.00
-57.97	22.30	0.91	-58.92	5.69	-0.03	-58.13	29.54	0.49	-59.08	-1.88	0.00
-54.97	21.56	-0.45	-55.92	5.94	-0.40	-55.13	29.23	-0.44	-56.08	-1.26	0.00
-51.96	21.61	0.45	-52.92	6.01	0.52	-52.11	29.31	0.49	-53.08	-2.11	0.00
-48.97	22.20	-0.07	-49.92	7.00	0.40	-49.13	29.87	-0.06	-50.08	-1.00	0.00
-45.97	22.60	0.44	-46.92	7.34	0.85	-46.12	29.85	0.03	-47.08	-1.11	0.00
-42.97	22.13	1.58	-43.92	6.07	1.19	-43.13	28.84	0.63	-44.08	-2.72	0.00
-39.97	22.10	0.04	-40.92	5.96	-0.43	-40.13	29.13	-0.59	-41.08	-1.21	0.00
-36.96	22.43	0.21	-37.92	7.18	0.63	-37.12	29.87	-0.01	-38.08	-1.05	0.00
-33.97	22.58	0.85	-34.92	6.37	0.31	-34.13	30.49	1.10	-35.08	-1.54	0.00
-30.97	22.15	-0.74	-31.92	6.01	-1.21	-31.13	29.95	-0.60	-32.08	-0.38	0.00
-27.97	22.53	0.50	-28.92	5.74	-0.62	-28.13	29.92	0.23	-29.08	-1.24	0.00
-24.97	22.78	0.51	-25.92	6.48	-0.12	-25.12	29.82	-0.11	-26.08	-1.00	0.00
-21.96	22.25	-0.20	-22.92	7.00	0.22	-22.12	29.85	-0.26	-23.08	-0.82	0.00
-18.97	21.41	-0.26	-19.93	5.89	-0.11	-19.13	29.59	0.26	-20.08	-1.60	0.00
-15.97	21.63	-1.10	-16.93	6.46	-0.60	-16.13	30.57	0.18	-17.08	-0.54	0.00
-12.97	22.55	0.00	-13.93	6.52	-0.36	-13.13	29.74	-0.47	-14.08	-0.72	0.00
-9.97	21.11	-1.86	-10.93	7.11	-0.19	-10.13	30.18	-0.45	-11.08	-0.30	0.00
5.12	35.44	10.60	4.16	21.17	12.00	4.96	60.60	28.10	4.00	1.57	0.00
8.07	53.76	29.10	7.12	61.54	52.55	7.91	91.77	59.45	6.96	1.39	0.00
11.07	59.89	36.20	10.12	54.15	46.13	10.91	75.40	44.05	9.96	0.42	0.00
14.06	62.25	39.26	13.12	39.82	32.50	13.91	64.85	34.20	12.96	-0.28	0.00
17.07	61.98	37.82	16.12	33.75	25.26	16.91	63.20	31.38	15.96	0.89	0.00
20.08	59.15	36.47	19.12	32.49	25.48	19.92	63.26	32.92	18.96	-0.59	0.00
23.07	56.53	32.76	22.12	33.10	25.00	22.91	64.43	33.00	21.96	0.50	0.00
26.07	52.78	28.75	25.12	31.95	23.59	25.91	63.56	31.87	24.96	0.76	0.00
29.07	49.84	26.36	28.12	32.69	24.88	28.91	63.14	32.00	27.96	0.21	0.00
32.07	48.11	24.08	31.12	31.54	23.18	31.91	61.91	30.22	30.96	0.76	0.00
35.08	46.57	22.83	34.12	30.12	22.05	34.93	60.45	29.05	33.96	0.47	0.00
38.07	45.62	22.81	37.12	30.35	23.21	37.91	60.31	29.84	36.96	-0.46	0.00
41.07	42.60	19.63	40.12	27.19	19.89	40.91	60.04	29.41	39.96	-0.30	0.00
44.07	42.03	17.64	43.12	28.14	19.42	43.91	57.60	25.55	42.96	1.12	0.00
47.07	41.61	17.97	46.12	28.34	20.37	46.91	56.60	25.30	45.96	0.37	0.00
50.08	41.75	18.81	49.12	27.24	19.97	49.93	56.14	25.54	48.96	-0.33	0.00
53.07	40.41	17.29	52.12	27.21	19.76	52.91	56.58	25.80	51.96	-0.15	0.00
56.06	39.63	16.66	55.12	26.79	19.49	55.91	54.98	24.35	54.96	-0.30	0.00
59.07	39.60	16.25	58.12	26.32	18.64	58.91	54.86	23.85	57.96	0.08	0.00
62.07	38.87	15.00	61.12	25.13	16.93	61.91	54.26	22.73	60.96	0.60	0.00
65.08	39.79	16.12	64.12	25.62	17.62	64.93	53.42	22.09	63.96	0.40	0.00
68.07	39.76	16.17	67.12	26.32	18.40	67.91	52.85	21.60	66.96	0.32	0.00
71.07	39.46	16.55	70.12	24.12	16.88	70.91	53.48	22.91	69.96	-0.36	0.00
74.07	38.76	14.86	73.12	24.88	16.65	73.91	54.23	22.67	72.96	0.63	0.00
77.06	38.46	14.90	76.12	23.92	16.03	76.91	51.71	20.49	75.96	0.29	0.00
80.08	40.58	17.82	79.12	23.80	16.71	79.93	52.22	21.80	78.96	-0.51	0.00
83.07	38.87	14.71	82.12	23.38	14.89	82.91	51.79	19.97	81.96	0.89	0.00
86.07	38.76	15.09	85.12	22.55	14.55	85.91	50.48	19.15	84.96	0.40	0.00
89.07	39.17	15.89	88.12	22.60	14.99	88.91	51.82	20.88	87.96	0.01	0.00
92.07	38.98	15.60	91.12	22.77	15.06	91.91	51.51	20.47	90.96	0.11	0.00
95.09	39.46	15.14	94.12	22.48	13.83	94.93	50.48	18.50	93.96	1.05	0.00
98.07	39.03	14.48	97.12	21.97	13.09	97.91	50.43	18.22	96.96	1.28	0.00
101.07	38.76	14.21	100.12	22.04	13.16	100.91	50.06	17.85	99.96	1.28	0.00
104.07	39.79	14.79	103.12	21.87	12.54	103.91	50.37	17.71	102.96	1.73	0.00
107.07	39.46	14.25	106.12	21.70	12.16	106.91	49.16	16.29	105.96	1.94	0.00
110.08	38.11	13.45	109.12	21.80	12.81	109.92	50.46	18.14	108.96	1.39	0.00
113.07	39.87	15.58	112.12	20.88	12.26	112.91	48.59	16.64	111.96	1.02	0.00
116.07	37.68	12.76	115.12	20.63	11.38	115.91	49.66	17.08	114.96	1.65	0.00
119.07	38.17	14.01	118.12	21.05	12.56	118.91	48.37	16.55	117.96	0.89	0.00
122.07	38.03	14.75	121.12	19.12	11.51	121.91	48.31	17.37	120.96	0.01	0.00
125.08	37.09	13.50	124.12	20.90	12.98	124.93	47.08	15.83	123.96	0.32	0.00
128.07	38.36	14.56	127.12	19.60	11.47	127.91	47.08	15.62	126.96	0.53	0.00
131.07	40.33	17.55	130.12	21.00	13.89	130.91	48.28	17.84	129.96	-0.49	0.00
134.07	38.06	14.37	133.12	20.80	12.78	133.91	48.12	16.77	132.96	0.42	0.00
137.07	38.25	13.02	136.12	21.38	11.82	136.91	46.38	13.49	135.96	1.96	0.00
140.08	38.52	13.60	139.12	20.32	11.07	139.93	47.33	14.75	138.96	1.65	0.00
143.07	38.73	13.21	142.12	20.47	10.62	142.91	47.22	14.04	141.96	2.25	0.00
146.07	38.98	14.30	145.12	19.41	10.40	145.91	47.33	14.99	144.96	1.41	0.00
149.07	36.48	11.90	148.12	18.50	9.59	148.91	47.39	15.15	147.96	1.31	0.00
152.07	37.95	13.79	151.12	18.97	10.48	151.91	46.83	15.01	150.96	0.89	0.00
155.08	38.01	13.28	154.12	19.89	10.83	154.93	45.69	13.30	153.96	1.46	0.00
158.07	36.85	11.93	157.12	19.89	10.64	157.91	47.16	14.58	156.96	1.65	0.00
161.07	38.30	12.94	160.12	19.89	10.20	160.91	46.27	13.25	159.96	2.09	0.00
164.07	37.85	13.22	163.12	19.74	10.78	163.91	46.30	14.01	162.96	1.36	0.00
167.08	38.52	13.99	166.12	18.95	10.09	166.92	45.52	13.33	165.96	1.26	0.00
170.09	37.23	12.84	169.12	19.29	10.57	169.93	45.69	13.64	168.96	1.12	0.00
173.07	37.44	12.26	172.12	19.65	10.14	172.91	46.75	13.91	171.96	1.91	0.00
176.07	37.52	13.15	175.12	18.40	9.70	175.91	47.42	15.39	174.96	1.10	0.00
179.07	36.19	11.04	178.12	20.22	10.74	178.91	45.22	12.41	177.96	1.88	0.00
182.07	38.55	14.02	181.12	20.61	11.75	181.91	45.19	13.00	180.96	1.26	0.00
185.08	38.38	13.23	184.12	19.05	9.57	184.93	46.00	13.19	183.96	1.88	0.00
188.07	37.74	12.43	187.12	18.33	8.69	187.91	45.72	12.75	186.96	2.04	0.00
191.07	36.83	11.47	190.12	19.60	9.91	190.91	45.47	12.45	189.96	2.09	0.00
194.07	38.36	12.00	193.12	18.33	7.64	193.91	45.50	11.48	192.96	3.09	0.00
197.07	38.65	13.29	196.12	18.40	8.71	196.91	45.77	12.75	195.96	2.09	0.00
200.09	38.46	13.02	199.12	18.64	8.87	199.93	45.19	12.09	198.96	2.17	0.00
203.07	37.01	12.01	202.12	18.14	8.81	202.91	44.45	11.79	201.96	1.73	0.00
206.07	37.98	12.41	205.12	18.62	8.72	205.91	45.22	11.99	204.96	2.30	0.00
209.07	37.15	12.76	208.12	18.04	9.32	208.91	46.16	14.11	207.96	1.12	0.00
212.07	37.79	12.64	211.12	18.66	9.18	211.91	45.80	12.99	210.96	1.88	0.00
215.08	37.23	11.50	214.12	19.48	9.42	214.92	44.72	11.33	213.96	2.46	0.00
218.07	37.66	13.11	217.12	19.21	10.33	217.91	44.97	12.76	216.96	1.28	0.00
221.07	37.07	12.49	220.12	18.31	9.40	220.91	46.02	13.78	219.96	1.31	0.00
224.07	37.50	13.47	223.12	19.19	10.83	223.91	43.62	11.93	222.96	0.76	0.00
227.07	36.80	11.33	226.12	18.45	8.65	226.91	45.27	12.14	225.96	2.20	0.00
230.09	37.23	12.16	229.12	18.47	9.07	229.93	44.01	11.28	228.96	1.80	0.00
233.07	37.79	12.30	232.12	18.83	9.01	232.91	45.14	11.99	231.96	2.22	0.00
236.07	37.79	11.38	235.12	18.40	7.66	235.91	46.11	12.04	234.96	3.14	0.00
239.07	36.56	11.69	238.12	19.43	10.23	238.91	46.52	13.99	237.96	1.60	0.00
242.07	37.36	11.13	241.12	18.09	7.53	241.91	45.66	11.77	240.96	2.96	0.00
245.09	36.40	10.06	244.12	18.45	7.78	244.93	43.57	9.57	243.96	3.07	0.00
248.07	37.12	11.36	247.12	17.95	7.86	247.91	44.25	10.83	246.96	2.49	0.00
251.07	35.68	9.79	250.12	19.17	8.95	250.91	45.58	12.03	249.96	2.62	0.00
254.07	36.45	10.11	253.12	18.28	7.61	253.91	45.39	11.39	252.96	3.07	0.00
257.07	37.04	10.86	256.12	19.02	8.51	256.91	44.53	10.69	255.96	2.91	0.00
260.09	36.24	10.14	259.12	18.59	8.16	259.93	45.86	12.10	258.96	2.83	0.00
263.07	37.47	11.19	262.12	18.02	7.41	262.91	44.69	10.75	261.96	3.01	0.00
266.07	36.24	10.12	265.12	17.47	7.02	265.91	46.47	12.69	264.96	2.85	0.00
269.07	37.52	10.58	268.12	18.11	6.84	268.91	46.00	11.40	267.96	3.67	0.00
272.07	37.07	9.47	271.12	18.50	6.57	271.91	45.77	10.51	270.96	4.33	0.00
275.08	37.28	9.81	274.12	19.19	7.39	274.93	45.00	9.87	273.96	4.20	0.00
278.07	37.77	11.46	277.12	17.52	6.88	277.91	44.97	11.00	276.96	3.04	0.00
281.07	36.53	10.22	280.12	19.14	8.50	280.91	45.00	11.03	279.96	3.04	0.00
284.07	36.56	10.17	283.12	19.19	8.47	283.91	44.92	10.87	282.96	3.12	0.00
287.07	36.67	9.91	286.12	18.54	7.45	286.91	45.03	10.61	285.96	3.49	0.00
290.09	36.32	10.04	289.12	19.79	9.18	289.93	46.30	12.36	288.96	3.01	0.00
293.07	36.27	10.12	292.12	19.09	8.61	292.91	44.25	10.44	291.96	2.88	0.00
296.07	36.67	9.70	295.12	19.17	7.87	295.91	44.09	9.46	294.96	3.70	0.00
299.07	35.97	9.05	298.12	19.09	7.84	298.91	45.16	10.58	297.96	3.65	0.00
302.07	34.70	8.63	301.12	17.99	7.59	301.91	45.77	12.04	300.96	2.80	0.00
305.08	36.32	9.03	304.12	18.88	7.26	304.93	45.39	10.44	303.96	4.02	0.00
308.07	35.76	9.82	307.12	18.71	8.44	307.91	45.39	11.79	306.96	2.67	0.00
311.07	36.72	9.46	310.12	18.88	7.29	310.91	45.50	10.58	309.96	3.99	0.00
314.07	36.75	11.68	313.12	18.93	9.53	313.91	46.08	13.35	312.96	1.80	0.00
317.07	36.40	9.01	316.12	19.48	7.76	316.91	44.83	9.78	315.96	4.12	0.00
320.09	36.56	9.54	319.12	20.30	8.95	319.93	45.97	11.29	318.96	3.75	0.00
323.07	35.36	8.84	322.12	19.19	8.34	322.91	45.69	11.51	321.96	3.25	0.00
326.07	36.11	9.70	325.12	18.64	7.90	325.91	44.86	10.79	324.96	3.14	0.00
329.07	36.91	9.91	328.12	19.41	8.08	328.91	45.75	11.09	327.96	3.73	0.00
332.07	36.35	9.28	331.12	19.31	7.91	331.91	45.05	10.32	330.96	3.80	0.00
335.09	38.06	10.83	334.12	19.72	8.16	334.93	46.19	11.30	333.96	3.96	0.00
338.07	37.04	9.30	337.12	20.39	8.32	337.91	45.77	10.37	336.96	4.47	0.00
341.07	35.68	9.29	340.12	20.59	9.87	340.91	46.19	12.14	339.96	3.12	0.00
344.07	36.51	9.30	343.12	20.25	8.71	343.91	46.11	11.24	342.96	3.94	0.00
347.07	35.15	8.15	346.12	19.57	8.24	346.91	46.30	11.64	345.96	3.73	0.00
350.08	36.27	7.60	349.12	19.07	6.07	349.93	44.83	8.50	348.96	5.40	0.00
353.07	37.15	9.65	352.12	20.63	8.80	352.91	46.58	11.42	351.96	4.23	0.00
356.07	37.26	9.66	355.12	20.27	8.34	355.91	46.58	11.32	354.96	4.33	0.00
359.07	36.05	9.16	358.12	19.41	8.19	358.91	45.97	11.42	357.96	3.62	0.00
362.07	36.93	9.35	361.12	20.35	8.44	361.91	45.19	9.95	360.96	4.31	0.00
365.08	37.82	9.58	364.12	20.27	7.70	364.92	45.69	9.79	363.96	4.97	0.00
368.07	36.35	7.74	367.12	18.78	5.84	367.91	46.22	9.95	366.96	5.34	0.00
371.08	37.15	9.25	370.12	19.84	7.61	370.92	46.58	11.02	369.96	4.63	0.00
374.07	37.95	10.16	373.12	20.10	7.98	373.91	45.77	10.32	372.96	4.52	0.00
377.07	37.07	9.55	376.12	19.60	7.75	376.91	45.39	10.21	375.96	4.25	0.00
380.08	37.09	8.69	379.12	20.20	7.47	379.93	46.44	10.38	378.96	5.13	0.00
383.07	37.09	8.72	382.12	19.65	6.95	382.91	46.30	10.27	381.96	5.10	0.00
386.07	37.77	9.29	385.12	19.91	7.10	385.91	47.30	11.16	384.96	5.21	0.00
389.07	36.96	10.02	388.12	20.90	9.63	388.91	46.91	12.31	387.96	3.67	0.00
392.07	36.21	8.23	391.12	20.37	8.06	391.91	46.44	10.80	390.96	4.71	0.00
395.08	37.95	10.77	394.12	20.15	8.64	394.93	47.44	12.60	393.96	3.91	0.00
398.07	36.53	8.47	397.12	21.00	8.61	397.91	46.80	11.08	396.96	4.79	0.00
401.07	37.26	10.00	400.12	20.71	9.12	400.91	46.36	11.44	399.96	3.99	0.00
404.07	35.84	8.21	403.12	20.30	8.34	403.91	46.86	11.57	402.96	4.36	0.00
407.07	36.08	9.48	406.12	20.39	9.46	406.91	46.52	12.26	405.96	3.33	0.00
410.08	38.06	9.69	409.12	20.42	7.72	409.92	46.97	10.94	408.96	5.10	0.00
413.07	36.69	8.37	412.12	20.76	8.11	412.91	47.22	11.24	411.96	5.05	0.00
416.07	37.79	9.23	415.12	20.27	7.38	415.91	47.11	10.89	414.96	5.29	0.00
419.07	36.85	7.57	418.12	21.00	7.39	418.91	45.86	8.92	417.96	6.01	0.00
422.07	36.59	6.88	421.12	20.44	6.40	421.91	46.89	9.52	420.96	6.44	0.00
425.08	37.34	7.98	424.12	20.90	7.21	424.92	47.92	10.90	423.96	6.09	0.00
428.07	37.85	8.30	427.12	21.24	7.36	427.91	46.50	9.29	426.96	6.28	0.00
431.07	37.36	9.09	430.12	21.41	8.81	430.91	46.91	10.98	429.96	5.00	0.00
434.07	36.88	7.14	433.12	20.22	6.15	433.91	47.56	10.16	432.96	6.47	0.00
437.07	38.25	9.66	436.12	21.55	8.63	436.91	46.91	10.66	435.96	5.32	0.00
440.08	37.23	8.11	439.12	21.02	7.57	439.92	46.08	9.30	438.96	5.85	0.00
443.07	37.34	9.52	442.12	20.97	8.82	442.91	47.53	12.05	441.96	4.55	0.00
446.07	36.93	7.43	445.12	21.17	7.34	445.91	46.19	9.03	444.96	6.23	0.00
449.07	36.40	7.89	448.12	20.78	7.94	448.91	47.11	10.94	447.96	5.24	0.00
452.07	37.04	8.61	451.12	20.47	7.71	451.91	47.58	11.49	450.96	5.16	0.00
455.08	37.98	10.00	454.12	22.11	9.80	454.93	46.89	11.25	453.96	4.71	0.00
458.07	38.46	10.51	457.12	20.30	8.02	457.91	47.78	12.17	456.96	4.68	0.00
461.07	37.31	6.87	460.12	21.02	6.25	460.91	47.00	8.90	459.96	7.17	0.00
464.07	37.55	8.83	463.12	20.44	7.39	463.91	47.08	10.70	462.96	5.45	0.00
467.07	39.14	10.69	466.12	21.12	8.34	466.91	46.83	10.72	465.96	5.18	0.00
470.08	37.36	8.51	469.12	22.26	9.08	469.92	47.64	11.13	468.96	5.58	0.00
473.07	39.90	10.99	472.12	20.30	7.06	472.91	47.36	10.79	471.96	5.64	0.00
476.07	38.01	8.81	475.12	21.36	7.83	475.91	48.65	11.79	474.96	5.93	0.00
479.07	38.11	9.15	478.12	20.85	7.56	478.91	48.59	11.97	477.96	5.69	0.00
482.07	38.17	8.41	481.12	21.36	7.27	481.91	47.28	9.86	480.96	6.49	0.00
485.08	37.95	7.33	484.12	22.53	7.58	484.93	47.36	9.08	483.96	7.35	0.00
488.07	37.93	9.08	487.12	20.95	7.77	487.91	47.56	11.05	486.96	5.58	0.00
491.07	38.82	9.97	490.12	21.80	8.62	490.91	49.41	12.90	489.96	5.58	0.00
494.07	37.90	9.58	493.12	22.63	9.98	493.91	48.09	12.11	492.96	5.05	0.00
497.07	37.44	7.51	496.12	22.72	8.46	496.91	48.06	10.47	495.96	6.66	0.00
500.08	37.47	8.45	499.12	22.21	8.86	499.92	47.50	10.82	498.96	5.75	0.00
503.07	37.47	9.41	502.12	20.47	8.08	502.91	49.18	13.46	501.96	4.79	0.00
506.07	36.69	6.98	505.12	21.17	7.13	505.91	47.61	10.24	504.96	6.44	0.00
509.07	37.90	9.47	508.12	22.14	9.38	508.91	47.86	11.77	507.96	5.16	0.00
512.07	38.14	9.45	511.12	20.73	7.71	511.91	48.20	11.85	510.96	5.42	0.00
515.08	38.92	10.68	514.12	21.63	9.06	514.93	48.31	12.41	513.96	4.97	0.00
518.07	38.52	9.61	517.12	21.17	7.93	517.91	48.68	12.11	516.96	5.64	0.00
521.07	38.98	10.07	520.12	22.58	9.34	520.91	48.65	12.08	519.96	5.64	0.00
524.07	37.36	7.62	523.12	21.19	7.12	523.91	48.14	10.74	522.96	6.47	0.00
527.07	38.36	9.24	526.12	22.36	8.91	526.91	48.73	11.95	525.96	5.85	0.00
530.08	38.84	9.08	529.12	22.89	8.80	529.92	47.89	10.47	528.96	6.49	0.00
533.07	38.22	8.24	532.12	21.58	7.27	532.91	49.13	11.49	531.96	6.71	0.00
536.07	38.36	8.60	535.12	22.53	8.44	535.91	48.40	10.98	534.96	6.49	0.00
539.07	38.76	8.57	538.12	20.97	6.45	538.91	49.86	12.01	537.96	6.92	0.00
542.07	38.90	9.97	541.12	22.82	9.56	541.91	49.89	13.30	540.96	5.66	0.00
545.08	37.60	8.29	544.12	22.82	9.18	544.92	48.48	11.51	543.96	6.04	0.00
548.07	37.28	6.82	547.12	22.53	7.74	547.91	49.10	10.98	546.96	7.19	0.00
551.07	38.95	8.54	550.12	21.85	7.11	550.91	48.71	10.64	549.96	7.14	0.00
554.07	38.57	8.19	553.12	23.02	8.31	553.91	48.28	10.24	552.96	7.11	0.00
557.07	38.84	9.80	556.12	22.36	8.99	556.91	50.23	13.53	555.96	5.77	0.00
560.08	39.57	9.19	559.12	21.05	6.34	559.92	47.56	9.52	558.96	7.11	0.00
563.07	39.57	9.21	562.12	23.02	8.33	562.91	48.99	10.97	561.96	7.09	0.00
566.07	39.38	9.16	565.12	23.16	8.61	565.91	48.26	10.38	564.96	6.95	0.00
569.07	39.55	10.78	568.12	23.43	10.33	568.91	48.37	11.94	567.96	5.50	0.00
572.07	37.66	8.22	571.12	22.50	8.73	571.91	48.59	11.49	570.96	6.17	0.00
575.08	38.92	8.54	574.12	22.84	8.13	574.92	49.72	11.68	573.96	7.11	0.00
578.07	39.09	8.90	577.12	23.36	8.84	577.91	49.80	11.95	576.96	6.92	0.00
581.07	38.44	8.84	580.12	22.70	8.77	580.91	48.51	11.25	579.96	6.33	0.00
584.07	37.71	7.92	583.12	23.28	9.16	583.91	50.17	12.72	582.96	6.52	0.00
587.07	38.33	8.43	586.12	23.33	9.10	586.91	47.58	10.02	585.96	6.63	0.00
590.08	39.55	8.60	589.12	22.24	6.96	589.93	48.03	9.42	588.96	7.68	0.00
593.06	38.87	9.53	592.12	22.21	8.54	592.91	49.72	12.72	591.96	6.07	0.00
596.06	38.87	9.24	595.12	23.28	9.32	595.91	48.54	11.25	594.96	6.36	0.00
599.07	39.76	9.97	598.12	23.19	9.07	598.91	48.76	11.31	597.96	6.52	0.00
602.06	39.63	9.95	601.12	23.11	9.10	601.91	49.35	12.01	600.96	6.41	0.00
623.10	48.11	2.28	622.16	38.08	7.92	622.95	64.97	11.48	622.00	22.56	0.00
626.02	41.56	-3.98	625.08	28.96	-0.91	625.86	54.43	1.23	624.92	22.27	0.00
629.02	37.34	-5.27	628.08	22.38	-4.56	628.86	48.20	-2.07	627.92	19.34	0.00
632.02	33.77	-4.60	631.08	19.07	-3.63	631.86	44.42	-1.61	630.92	15.10	0.00
635.03	33.09	-2.91	634.08	17.66	-2.67	634.87	43.81	0.15	633.92	12.73	0.00
638.03	32.75	-0.61	637.08	15.86	-1.83	637.87	41.87	0.85	636.92	10.09	0.00
641.03	30.50	-1.96	640.08	15.67	-1.12	640.87	43.43	3.31	639.92	9.19	0.00
644.03	30.01	-1.59	643.08	15.95	0.02	643.87	40.21	0.95	642.92	8.33	0.00
647.03	30.35	-0.73	646.08	13.96	-1.45	646.87	41.49	2.75	645.92	7.81	0.00
650.03	30.29	0.69	649.08	13.89	-0.04	649.87	40.35	3.09	648.92	6.33	0.00
653.03	29.88	0.78	652.08	15.27	1.84	652.87	40.43	3.67	651.92	5.83	0.00
656.03	30.27	2.21	655.08	14.54	2.15	655.87	39.22	3.50	654.92	4.79	0.00
659.03	29.18	-1.18	658.08	13.82	-0.87	658.87	40.03	2.01	657.92	7.09	0.00
662.03	30.06	2.40	661.08	13.96	1.97	661.87	39.89	4.57	660.92	4.39	0.00
665.03	28.69	0.61	664.08	14.66	2.25	664.87	40.86	5.12	663.92	4.81	0.00
668.03	29.72	2.67	667.08	14.59	3.21	667.87	39.94	5.23	666.92	3.78	0.00
671.03	29.26	1.95	670.08	13.33	1.69	670.87	40.03	5.06	669.92	4.04	0.00
674.03	30.42	2.34	673.08	15.15	2.74	673.87	40.46	4.72	672.92	4.81	0.00
677.03	29.62	2.73	676.08	14.24	3.02	676.87	39.86	5.31	675.92	3.62	0.00
680.03	29.49	1.54	679.08	14.33	2.05	679.87	38.71	3.10	678.92	4.68	0.00
683.03	29.31	2.53	682.08	14.59	3.48	682.87	40.03	5.59	681.92	3.51	0.00
686.03	30.42	4.53	685.08	14.94	4.72	685.87	40.11	6.56	684.92	2.62	0.00
689.03	29.59	2.73	688.08	14.64	3.45	688.87	40.67	6.15	687.92	3.59	0.00
692.03	28.59	1.22	691.08	15.29	3.59	691.87	39.92	4.89	690.92	4.10	0.00
695.03	29.52	2.42	694.08	14.47	3.04	694.87	40.21	5.45	693.92	3.83	0.00
698.03	30.16	3.40	697.08	13.63	2.54	697.87	40.84	6.42	696.92	3.49	0.00
701.03	30.27	3.78	700.08	13.98	3.16	700.87	40.35	6.20	699.92	3.22	0.00
704.03	30.76	2.81	703.08	14.82	2.54	703.87	41.14	5.53	702.92	4.68	0.00
707.03	30.94	4.45	706.08	14.80	3.98	706.87	40.65	6.50	705.92	3.22	0.00
710.03	30.24	3.35	709.08	14.43	3.21	709.87	40.13	5.58	708.92	3.62	0.00
713.03	30.66	2.74	712.08	14.52	2.27	712.87	41.87	6.29	711.92	4.65	0.00
716.03	30.42	3.00	715.08	15.08	3.33	715.87	41.30	6.22	714.92	4.15	0.00
719.03	30.76	3.37	718.08	14.90	3.18	718.87	41.30	6.25	717.92	4.12	0.00
722.03	30.79	3.85	721.08	14.92	3.65	721.87	41.08	6.48	720.92	3.67	0.00
725.03	30.27	3.33	724.08	16.50	5.23	724.87	41.49	6.89	723.92	3.67	0.00
728.03	29.78	2.28	727.08	14.57	2.74	727.87	41.43	6.27	726.92	4.23	0.00
731.03	31.41	4.92	730.08	14.87	4.05	730.87	41.98	7.83	729.92	3.22	0.00
734.03	31.33	4.07	733.08	15.08	3.49	733.87	41.00	6.08	732.92	3.99	0.00
737.03	30.27	3.38	736.08	14.99	3.77	736.87	41.68	7.13	735.92	3.62	0.00
740.03	31.02	4.58	739.08	15.62	4.85	739.87	41.84	7.74	738.92	3.17	0.00
743.03	30.40	3.01	742.08	16.24	4.52	742.87	42.12	7.07	741.92	4.12	0.00
746.03	30.84	3.92	745.08	15.32	4.07	745.87	42.72	8.14	744.92	3.65	0.00
749.03	31.54	4.73	748.08	15.29	4.15	748.87	42.03	7.56	747.92	3.54	0.00
752.03	31.70	5.02	751.08	15.08	4.07	751.87	43.04	8.70	750.92	3.41	0.00
755.03	31.65	5.00	754.08	15.13	4.15	754.87	42.93	8.62	753.92	3.38	0.00
758.03	31.41	4.89	757.08	15.79	4.94	757.87	43.13	8.95	756.92	3.25	0.00
761.03	32.25	5.18	760.08	15.93	4.53	760.87	43.29	8.56	759.92	3.80	0.00
764.03	31.88	4.91	763.08	15.01	3.71	763.87	41.49	6.86	762.92	3.70	0.00
767.03	31.96	5.26	766.08	15.06	4.03	766.87	42.85	8.49	765.92	3.43	0.00
770.03	31.52	4.15	769.08	15.18	3.48	769.87	42.61	7.58	768.92	4.10	0.00
773.03	32.41	4.91	772.08	16.19	4.36	772.87	42.55	7.39	771.92	4.23	0.00
776.03	31.83	4.94	775.08	15.65	4.43	775.87	43.18	8.63	774.92	3.62	0.00
779.03	32.41	6.31	778.08	15.58	5.15	778.87	43.40	9.64	777.92	2.83	0.00
782.03	31.62	4.89	781.08	15.81	4.75	781.87	44.17	9.78	780.92	3.46	0.00
785.03	31.75	4.62	784.08	16.31	4.85	784.87	42.63	7.84	783.92	3.86	0.00
788.03	33.09	7.07	787.08	16.17	5.82	787.87	44.06	10.38	786.92	2.75	0.00
791.03	32.59	4.59	790.08	16.38	4.05	790.87	43.35	7.69	789.92	4.73	0.00
794.03	32.56	5.38	793.08	16.47	4.96	793.87	44.14	9.30	792.92	3.91	0.00
797.03	32.43	5.65	796.08	15.86	4.75	796.87	43.51	9.07	795.92	3.51	0.00
800.03	32.09	5.46	799.08	16.71	5.75	799.87	44.25	9.96	798.92	3.36	0.00
803.03	31.13	5.06	802.08	17.54	7.14	802.87	43.46	9.73	801.92	2.80	0.00
806.03	32.04	5.76	805.08	16.59	5.98	805.87	44.67	10.73	804.92	3.01	0.00
809.03	33.80	6.62	808.08	17.09	5.58	808.87	44.20	9.36	807.92	3.91	0.00
812.03	32.62	6.15	811.08	16.38	5.58	811.87	43.40	9.27	810.92	3.20	0.00
815.03	32.64	4.77	814.08	16.19	3.99	814.87	43.04	7.51	813.92	4.60	0.00
818.03	33.40	6.88	817.08	17.07	6.22	817.87	43.51	9.33	816.92	3.25	0.00
821.02	33.19	6.62	820.08	16.92	6.02	820.87	44.31	10.08	819.92	3.30	0.00
824.02	32.83	5.07	823.08	16.69	4.60	823.87	44.36	8.94	822.92	4.49	0.00
827.03	31.88	5.47	826.08	16.83	6.09	826.87	43.95	9.88	825.92	3.14	0.00
830.03	32.30	4.64	829.08	16.19	4.20	829.87	45.00	9.68	828.92	4.39	0.00
833.03	32.98	5.51	832.08	18.02	6.22	832.87	43.70	8.57	831.92	4.20	0.00
836.03	33.25	6.52	835.08	18.09	7.03	835.87	43.65	9.26	834.92	3.46	0.00
839.03	33.83	6.76	838.08	15.70	4.30	838.87	44.56	9.83	837.92	3.80	0.00
842.02	33.64	7.09	841.08	18.09	7.21	841.87	45.19	10.98	840.92	3.28	0.00
845.03	33.43	6.99	844.08	16.90	6.13	844.87	45.05	10.95	843.92	3.17	0.00
848.03	33.67	6.65	847.08	17.73	6.38	847.87	43.92	9.24	846.92	3.75	0.00
851.03	32.96	6.04	850.08	17.69	6.44	850.87	44.12	9.54	849.92	3.65	0.00
854.03	33.61	7.14	853.08	16.78	5.98	853.87	44.12	9.99	852.92	3.20	0.00
857.03	33.90	5.98	856.08	17.78	5.53	856.87	44.75	9.17	855.92	4.65	0.00
860.02	33.51	4.55	859.08	17.45	4.16	859.87	45.72	9.10	858.92	5.69	0.00
863.02	33.35	6.62	862.08	18.26	7.20	862.87	45.00	10.61	861.92	3.46	0.00
866.03	32.96	4.77	865.08	17.04	4.52	865.87	45.77	9.92	864.92	4.92	0.00
869.03	33.64	4.57	868.08	17.42	4.02	868.87	45.44	8.71	867.92	5.80	0.00
872.03	33.35	5.53	871.08	17.09	4.94	871.87	45.55	10.07	870.92	4.55	0.00
875.03	34.51	5.84	874.08	17.57	4.57	874.87	45.08	8.75	873.92	5.40	0.00
878.03	33.43	5.13	877.08	17.69	5.06	877.87	44.67	8.71	876.92	5.03	0.00
881.03	32.72	3.89	880.08	17.16	4.00	880.87	44.97	8.48	879.92	5.56	0.00
884.03	33.25	3.83	883.08	18.02	4.27	883.87	45.63	8.55	882.92	6.15	0.00
887.03	33.75	5.75	886.08	18.02	5.69	886.87	44.39	8.73	885.92	4.73	0.00
890.03	34.80	5.78	889.08	18.23	4.88	889.87	45.91	9.23	888.92	5.75	0.00
893.03	34.88	6.16	892.08	17.09	4.04	892.87	46.38	10.00	891.92	5.45	0.00
896.03	33.85	4.94	895.08	18.31	5.07	895.87	45.63	9.06	894.92	5.64	0.00
899.03	33.32	6.56	898.08	17.69	6.60	898.87	45.44	11.02	897.92	3.49	0.00
902.03	33.09	5.75	901.08	18.11	6.44	901.87	45.47	10.47	900.92	4.07	0.00
905.03	33.88	5.90	904.08	18.71	6.40	904.87	46.22	10.58	903.92	4.71	0.00
908.03	34.80	6.56	907.08	18.42	5.85	907.87	46.27	10.37	906.92	4.97	0.00
911.03	34.35	4.88	910.08	18.45	4.65	910.87	46.19	9.06	909.92	6.20	0.00
914.03	33.85	6.46	913.08	18.59	6.87	913.87	46.69	11.64	912.92	4.12	0.00
917.03	33.61	4.89	916.08	18.42	5.37	916.87	46.97	10.59	915.92	5.45	0.00
920.03	34.06	5.47	919.08	17.61	4.69	919.87	45.86	9.61	918.92	5.32	0.00
923.03	33.93	4.22	922.08	18.19	4.15	922.87	46.02	8.65	921.92	6.44	0.00
926.03	34.51	6.99	925.08	18.83	6.98	925.87	47.05	11.87	924.92	4.25	0.00
929.03	34.54	6.94	928.08	19.07	7.14	928.87	46.05	10.79	927.92	4.33	0.00
932.03	34.43	5.47	931.08	18.78	5.49	931.87	45.83	9.21	930.92	5.69	0.00
935.03	34.96	6.19	934.08	18.28	5.18	934.87	46.47	10.04	933.92	5.50	0.00
938.02	33.96	5.19	937.08	18.97	5.87	937.87	46.52	10.09	936.92	5.50	0.00
941.02	34.56	5.52	940.08	19.19	5.82	940.86	47.28	10.58	939.92	5.77	0.00
944.02	34.35	7.41	943.08	18.50	7.23	943.87	46.19	11.59	942.92	3.67	0.00
947.02	35.25	7.09	946.08	19.14	6.65	946.87	46.80	10.98	945.92	4.89	0.00
950.03	34.99	6.48	949.08	19.24	6.40	949.87	46.38	10.21	948.92	5.24	0.00
953.02	33.51	4.15	952.08	18.88	5.19	952.87	44.72	7.70	951.92	6.09	0.00
956.03	34.33	4.83	955.08	18.86	5.03	955.87	45.77	8.61	954.92	6.23	0.00
959.02	33.90	5.10	958.08	18.57	5.44	958.87	47.00	10.54	957.92	5.53	0.00
962.03	34.78	5.31	961.08	19.14	5.34	961.87	46.44	9.31	960.92	6.20	0.00
965.03	35.12	6.77	964.08	19.91	7.23	964.87	47.84	11.83	963.92	5.08	0.00
968.03	35.33	6.72	967.08	19.89	6.95	967.87	47.33	11.06	966.92	5.34	0.00
971.03	35.63	6.88	970.08	19.89	6.81	970.87	47.00	10.59	969.92	5.48	0.00
974.03	33.64	4.92	973.08	19.12	6.07	973.87	46.41	10.03	972.92	5.45	0.00
977.03	35.76	7.52	976.08	19.14	6.57	976.87	47.64	11.74	975.92	4.97	0.00
980.03	34.59	4.99	979.08	18.47	4.54	979.87	45.66	8.40	978.92	6.33	0.00
983.03	34.41	6.11	982.08	18.50	5.87	982.87	48.00	12.04	981.92	5.03	0.00
986.03	34.72	5.54	985.08	19.43	5.92	985.87	46.00	9.16	984.92	5.91	0.00
989.02	35.36	5.68	988.08	19.89	5.88	988.87	47.70	10.36	987.92	6.41	0.00
992.03	34.27	5.01	991.08	18.90	5.31	991.87	48.20	11.28	990.92	5.99	0.00
995.03	35.79	7.04	994.08	20.78	7.70	994.87	47.81	11.40	993.92	5.48	0.00
998.03	35.71	4.71	997.08	19.17	3.84	997.87	47.86	9.20	996.92	7.73	0.00
1001.03	34.70	5.10	1000.08	18.83	4.90	1000.87	47.56	10.30	999.92	6.33	0.00
1004.03	35.60	6.64	1003.08	20.03	6.74	1003.87	47.84	11.22	1002.92	5.69	0.00
1007.02	34.67	4.69	1006.08	20.37	6.06	1006.87	47.61	9.97	1005.92	6.71	0.00
1010.03	35.31	7.31	1009.08	18.95	6.62	1009.87	46.19	10.53	1008.92	4.73	0.00
1013.02	35.92	5.99	1012.08	20.59	6.33	1012.87	47.00	9.41	1011.92	6.66	0.00
1016.03	35.25	6.18	1015.08	19.62	6.22	1015.87	46.27	9.54	1014.92	5.80	0.00
1019.03	36.32	6.53	1018.08	18.95	4.83	1018.87	47.50	10.05	1017.92	6.52	0.00
1022.03	36.48	6.18	1021.08	18.81	4.18	1021.87	47.89	9.93	1020.92	7.03	0.00
1025.02	35.73	6.29	1024.08	20.73	6.96	1024.87	48.54	11.44	1023.92	6.17	0.00
1028.02	34.78	5.71	1027.08	20.20	6.80	1027.87	46.58	9.85	1026.92	5.80	0.00
1031.02	36.51	7.76	1030.08	20.08	7.00	1030.87	48.45	12.04	1029.92	5.48	0.00
1034.02	35.65	6.15	1033.08	18.50	4.67	1033.87	47.28	10.12	1032.92	6.23	0.00
1037.02	36.99	7.33	1036.08	20.22	6.23	1036.87	47.19	9.87	1035.92	6.39	0.00
1040.03	35.95	6.99	1039.08	20.10	6.81	1039.87	46.52	9.90	1038.92	5.69	0.00
1043.03	37.04	7.92	1042.08	20.08	6.63	1042.87	48.28	11.50	1041.92	5.85	0.00
1046.02	36.40	6.31	1045.08	19.84	5.42	1045.87	46.63	8.88	1044.92	6.82	0.00
1049.02	35.36	4.87	1048.08	20.18	5.36	1048.87	48.28	10.13	1047.92	7.22	0.00
1052.02	36.29	5.48	1051.08	19.26	4.12	1051.87	47.95	9.48	1050.92	7.54	0.00
1055.02	35.41	6.02	1054.08	19.36	5.64	1054.87	47.67	10.62	1053.92	6.12	0.00
1058.03	35.63	5.68	1057.08	19.53	5.25	1057.87	47.33	9.72	1056.92	6.68	0.00
1061.03	36.61	6.79	1060.08	19.02	4.87	1060.87	46.89	9.41	1059.92	6.55	0.00
1064.03	36.03	5.97	1063.08	20.37	5.98	1063.87	47.98	10.26	1062.92	6.79	0.00
1067.03	35.36	5.73	1066.08	18.97	5.01	1066.87	48.17	10.88	1065.92	6.36	0.00
1070.02	36.27	7.50	1069.08	19.74	6.64	1069.87	46.72	10.29	1068.92	5.50	0.00
1073.02	37.15	6.85	1072.08	19.69	5.06	1072.87	46.52	8.56	1071.92	7.03	0.00
1076.03	36.35	6.21	1075.08	19.72	5.25	1075.87	49.07	11.27	1074.92	6.87	0.00
1079.03	35.63	5.87	1078.08	19.26	5.17	1078.87	48.09	10.67	1077.92	6.49	0.00
1082.03	36.32	6.05	1081.08	20.18	5.58	1081.87	47.70	9.77	1080.92	7.00	0.00
1085.03	36.75	6.18	1084.08	21.38	6.48	1084.87	48.00	9.77	1083.92	7.30	0.00
1088.02	36.93	6.68	1087.08	20.85	6.27	1087.87	48.59	10.68	1086.92	6.98	0.00
1091.02	36.35	5.08	1090.08	19.96	4.36	1090.86	48.23	9.30	1089.92	8.00	0.00
1094.03	35.95	6.29	1093.08	20.51	6.52	1093.87	47.19	9.87	1092.92	6.39	0.00
1097.02	36.40	6.13	1096.08	18.86	4.26	1096.87	47.70	9.77	1095.92	7.00	0.00
1100.02	36.69	7.25	1099.08	20.68	6.91	1099.87	48.28	11.18	1098.92	6.17	0.00
1103.02	36.77	7.70	1102.08	19.62	6.22	1102.87	48.71	11.98	1101.92	5.80	0.00
1106.03	36.96	5.23	1105.08	20.71	4.65	1105.87	48.85	9.46	1104.92	8.46	0.00
1109.02	36.13	4.80	1108.08	20.59	4.93	1108.87	48.62	9.63	1107.92	8.06	0.00
1112.02	35.95	5.00	1111.08	20.42	5.14	1111.86	49.52	10.91	1110.92	7.68	0.00
1115.02	36.59	4.15	1114.08	20.35	3.58	1114.86	48.34	8.24	1113.92	9.17	0.00
1118.02	36.29	6.98	1117.08	20.22	6.58	1117.86	47.67	10.70	1116.92	6.04	0.00
1121.02	36.45	5.31	1120.08	20.15	4.68	1120.87	49.35	10.55	1119.92	7.87	0.00
1124.02	36.53	6.44	1123.08	19.84	5.42	1123.87	48.51	10.76	1122.92	6.82	0.00
1127.03	36.43	6.72	1126.08	20.27	6.23	1126.87	49.13	11.76	1125.92	6.44	0.00
1130.03	36.77	5.63	1129.08	21.36	5.89	1129.87	49.18	10.38	1128.92	7.87	0.00
1133.02	35.60	3.14	1132.08	20.71	3.92	1132.86	47.81	7.69	1131.92	9.19	0.00
1136.02	37.66	7.60	1135.08	21.02	6.63	1135.87	49.35	11.63	1134.92	6.79	0.00
1139.02	37.28	4.60	1138.08	21.38	4.37	1138.86	50.20	9.86	1137.92	9.41	0.00
1142.03	36.91	5.23	1141.08	21.55	5.54	1141.87	48.87	9.53	1140.92	8.41	0.00
1145.02	38.09	8.00	1144.08	20.71	6.29	1144.87	49.49	11.74	1143.92	6.82	0.00
1148.02	36.77	5.12	1147.08	21.34	5.36	1147.87	48.90	9.59	1146.92	8.38	0.00
1151.02	36.40	5.83	1150.08	20.54	5.64	1150.87	49.04	10.81	1149.92	7.30	0.00
1154.02	37.20	6.63	1153.08	20.32	5.42	1153.87	50.00	11.77	1152.92	7.30	0.00
1157.02	36.96	6.23	1156.08	20.71	5.65	1156.87	48.56	10.17	1155.92	7.46	0.00
1160.02	36.32	5.02	1159.08	21.29	5.66	1159.87	48.90	9.94	1158.92	8.03	0.00
1163.02	36.93	5.14	1162.08	20.85	4.73	1162.87	48.73	9.28	1161.92	8.52	0.00
1166.03	37.68	7.49	1165.08	21.36	6.84	1165.87	48.79	10.94	1164.92	6.92	0.00
1169.02	37.82	6.17	1168.08	21.82	5.84	1168.86	48.09	8.78	1167.92	8.38	0.00
1172.02	35.60	4.52	1171.08	20.71	5.30	1171.87	48.34	9.60	1170.92	7.81	0.00
1175.02	37.90	5.95	1174.08	20.95	4.67	1174.87	48.82	9.21	1173.92	8.68	0.00
1178.02	38.09	5.95	1177.08	21.19	4.72	1177.87	48.96	9.16	1176.92	8.87	0.00
1181.02	36.59	5.72	1180.08	20.90	5.70	1180.87	50.14	11.61	1179.92	7.60	0.00
1184.02	37.26	6.69	1183.08	22.14	7.24	1183.86	49.64	11.41	1182.92	7.30	0.00
1187.02	37.98	6.84	1186.08	22.50	7.03	1186.86	49.95	11.15	1185.92	7.87	0.00
1190.03	37.36	7.33	1189.08	21.82	7.46	1189.87	49.41	11.72	1188.92	6.76	0.00
1193.03	37.52	7.41	1192.08	22.09	7.65	1192.87	50.12	12.35	1191.92	6.84	0.00
1196.02	38.09	7.82	1195.08	22.02	7.42	1195.87	49.35	11.42	1194.92	7.00	0.00
1199.02	38.22	6.49	1198.08	20.08	4.02	1198.87	50.00	10.61	1197.92	8.46	0.00
1202.02	37.20	5.12	1201.08	22.14	5.73	1201.86	48.56	8.82	1200.92	8.81	0.00
1205.02	37.74	7.95	1204.08	21.65	7.53	1204.87	50.06	12.61	1203.92	6.52	0.00
1208.02	38.30	7.68	1207.08	21.51	6.56	1207.87	48.34	10.06	1206.92	7.35	0.00
1211.02	37.50	6.53	1210.08	21.87	6.57	1210.87	49.16	10.53	1209.92	7.70	0.00
1214.02	37.50	6.28	1213.08	20.80	5.25	1213.86	49.58	10.70	1212.92	7.95	0.00
1217.02	37.79	6.17	1216.08	22.09	6.14	1216.86	49.72	10.44	1215.92	8.35	0.00
1220.02	38.14	6.46	1219.08	22.04	6.03	1219.87	49.32	9.98	1218.92	8.41	0.00
