# Supplementary material for: Noise-precision tradeoff in predicting combinations of mutations and drugs
Source: PLoS Comput Biol. 2019 May 22;15(5):e1006956. doi: 10.1371/journal.pcbi.1006956 (PMC6548401; doi:10.1371/journal.pcbi.1006956)
Supplement: S1 Data — A zip file containing all datasets used in this paper. (ZIP) [file pcbi.1006956.s002.zip › calcium/calcium_double_RAW264.7/2MA_500_uM_PGE_10_uM_RW_ECC040311E.txt]

Tab-delimted data for ligand pair 2-Methyl-thio-ATP / Prostaglandin E2
Celltype = RAW 264.7
ExperimentID = ECC040311E
t in seconds, Ca++ concentrations in nM
Adj Ca++ is the change in Ca++ concentration due to ligand

ECC040311E10	2MA 500 uM	PGE 10 uM	sim
ECC040311E02	2MA 500 uM	HBSS-BSA n/a 	lig1_only
ECC040311E07	2MA 500 uM	HBSS-BSA n/a 	lig1_only
ECC040311E01	HBSS-BSA n/a 	HBSS-BSA n/a 	con
ECC040311E12	HBSS-BSA n/a 	HBSS-BSA n/a 	con

t(ECC040311E10)	Ca++(ECC040311E10)	Adj Ca++(ECC040311E10)	t(ECC040311E02)	Ca++(ECC040311E02)	Adj Ca++(ECC040311E02)	t(ECC040311E07)	Ca++(ECC040311E07)	Adj Ca++(ECC040311E07)	t(ECC040311E01)	Ca++(ECC040311E01)	Adj Ca++(ECC040311E01)	t(ECC040311E12)	Ca++(ECC040311E12)	Adj Ca++(ECC040311E12)
-181.55	13.93	0.14	-182.85	9.21	-0.12	-182.02	12.71	1.14	-183.00	13.87	-0.01	-181.23	10.95	0.01
-178.64	13.70	-0.37	-179.91	8.84	-0.77	-179.12	12.18	0.33	-180.07	13.76	-0.40	-178.33	11.62	0.40
-175.64	14.14	0.20	-176.91	9.51	0.03	-176.12	12.49	0.77	-177.07	13.83	-0.19	-175.33	11.28	0.19
-172.64	14.86	1.27	-173.91	8.36	-0.77	-173.12	12.13	0.76	-174.07	13.24	-0.43	-172.32	11.17	0.43
-169.64	14.64	0.63	-170.91	9.49	-0.06	-170.12	12.28	0.49	-171.07	14.21	0.12	-169.33	11.04	-0.12
-166.65	14.02	0.07	-167.91	8.28	-1.21	-167.12	12.05	0.32	-168.07	13.24	-0.79	-166.33	11.89	0.79
-163.65	13.65	-0.36	-164.91	8.53	-1.02	-164.12	11.43	-0.36	-165.07	13.87	-0.22	-163.33	11.38	0.22
-160.65	13.69	-0.25	-161.91	8.96	-0.52	-161.12	11.51	-0.21	-162.07	13.59	-0.44	-160.33	11.53	0.44
-157.63	14.94	0.70	-158.91	9.27	-0.51	-158.12	12.31	0.29	-159.07	13.95	-0.37	-157.32	11.76	0.37
-154.64	14.77	0.22	-155.91	9.17	-0.92	-155.12	12.47	0.14	-156.07	14.82	0.18	-154.33	11.52	-0.18
-151.64	14.08	-0.31	-152.91	8.34	-1.59	-152.12	12.25	0.08	-153.07	14.42	-0.06	-151.33	11.60	0.06
-148.65	14.64	0.27	-149.91	9.04	-0.87	-149.12	12.39	0.24	-150.07	14.84	0.39	-148.33	11.13	-0.39
-145.64	14.33	0.31	-146.91	9.02	-0.54	-146.12	12.21	0.41	-147.07	14.08	-0.03	-145.33	11.20	0.03
-142.63	14.08	0.09	-143.91	9.51	-0.02	-143.12	11.89	0.12	-144.07	13.99	-0.09	-142.32	11.23	0.09
-139.64	14.61	0.24	-140.91	9.66	-0.25	-140.12	12.29	0.14	-141.07	14.04	-0.41	-139.33	11.93	0.41
-136.65	14.31	-0.32	-137.91	9.29	-0.88	-137.12	12.23	-0.18	-138.07	14.35	-0.36	-136.33	12.14	0.36
-133.65	14.27	-0.65	-134.91	9.29	-1.17	-134.12	12.20	-0.50	-135.07	14.21	-0.79	-133.33	12.86	0.79
-130.64	14.04	0.35	-131.91	9.02	-0.21	-131.12	12.42	0.95	-132.07	13.53	-0.24	-130.33	11.08	0.24
-127.63	14.48	-0.01	-128.91	9.33	-0.70	-128.12	11.84	-0.43	-129.07	14.12	-0.46	-127.32	12.10	0.46
-124.65	14.50	-0.20	-125.91	9.68	-0.56	-125.12	12.01	-0.47	-126.07	14.94	0.16	-124.33	11.69	-0.16
-121.65	14.44	-0.11	-122.91	8.88	-1.21	-122.12	12.33	0.00	-123.07	14.23	-0.40	-121.33	12.10	0.40
-118.64	14.66	0.84	-119.91	8.86	-0.50	-119.12	12.33	0.73	-120.07	13.34	-0.56	-118.33	11.53	0.56
-115.64	13.72	-0.50	-116.91	9.56	-0.20	-116.12	12.25	0.25	-117.07	13.95	-0.35	-115.33	11.72	0.35
-112.63	14.44	-0.13	-113.91	9.39	-0.72	-113.12	12.29	-0.06	-114.07	14.75	0.10	-112.32	11.62	-0.10
-109.64	14.75	-0.19	-110.91	10.29	-0.19	-110.12	12.34	-0.38	-111.07	14.90	-0.12	-109.33	12.21	0.12
-106.64	14.49	-0.30	-107.91	9.23	-1.10	-107.12	11.99	-0.58	-108.07	14.94	0.06	-106.33	11.88	-0.06
-103.64	14.05	-1.26	-104.91	8.80	-2.05	-104.12	12.79	-0.30	-105.07	15.41	0.02	-103.33	12.44	-0.02
-100.64	14.72	-0.09	-101.91	9.90	-0.45	-101.12	12.34	-0.25	-102.07	14.65	-0.25	-100.33	12.21	0.25
-97.64	13.97	-0.90	-98.91	10.43	0.02	-98.12	12.52	-0.13	-99.07	15.43	0.48	-97.32	11.54	-0.48
-94.64	15.12	-0.03	-95.91	10.31	-0.38	-95.12	12.84	-0.09	-96.07	15.73	0.50	-94.33	11.80	-0.50
-91.65	14.79	-0.02	-92.91	9.80	-0.55	-92.12	12.83	0.24	-93.07	14.84	-0.06	-91.33	12.02	0.06
-88.64	14.54	-0.37	-89.91	10.29	-0.16	-89.12	12.31	-0.38	-90.07	15.35	0.36	-88.33	11.70	-0.36
-85.65	14.06	-0.64	-86.91	10.45	0.21	-86.12	12.29	-0.19	-87.07	14.29	-0.49	-85.33	12.34	0.49
-82.63	15.14	0.38	-83.91	10.25	-0.05	-83.12	12.99	0.45	-84.07	14.71	-0.14	-82.32	12.05	0.14
-79.64	15.44	0.81	-80.91	10.43	0.26	-80.12	12.55	0.14	-81.07	15.11	0.40	-79.33	11.38	-0.40
-76.64	14.96	-0.03	-77.91	10.07	-0.46	-77.12	12.86	0.09	-78.07	15.60	0.53	-76.33	11.61	-0.53
-73.64	14.66	-0.19	-74.91	10.58	0.19	-74.12	13.28	0.65	-75.07	15.33	0.39	-73.33	11.61	-0.39
-70.64	14.21	-1.15	-71.91	10.78	-0.12	-71.12	12.17	-0.97	-72.07	15.73	0.29	-70.33	12.22	-0.29
-67.64	14.75	-0.12	-68.91	10.33	-0.08	-68.12	12.58	-0.07	-69.07	14.44	-0.51	-67.32	12.53	0.51
-64.64	15.10	-0.82	-65.91	9.74	-1.72	-65.12	13.67	-0.03	-66.07	15.88	-0.13	-64.33	13.20	0.13
-61.64	14.41	-0.86	-62.91	10.03	-0.78	-62.12	13.20	0.15	-63.07	14.54	-0.82	-61.33	13.24	0.82
-58.64	15.15	0.08	-59.91	10.66	0.05	-59.12	13.09	0.24	-60.07	14.65	-0.51	-58.33	12.73	0.51
-55.64	14.83	-0.72	-56.91	10.54	-0.55	-56.12	12.17	-1.16	-57.07	15.90	0.26	-55.33	12.44	-0.26
-52.64	15.03	0.02	-53.91	9.70	-0.85	-53.12	13.07	0.28	-54.07	15.01	-0.08	-52.32	12.24	0.08
-49.64	14.27	-0.79	-50.91	10.00	-0.60	-50.12	12.58	-0.26	-51.07	15.16	0.01	-49.33	12.20	-0.01
-46.64	15.58	-0.09	-47.91	10.72	-0.49	-47.12	13.07	-0.38	-48.07	15.92	0.16	-46.33	12.66	-0.16
-43.64	15.28	-0.34	-44.91	10.41	-0.75	-44.12	13.75	0.35	-45.07	15.73	0.03	-43.33	12.74	-0.03
-40.64	15.14	0.41	-41.91	10.41	0.14	-41.12	13.17	0.66	-42.07	15.05	0.24	-40.33	11.64	-0.24
-37.63	15.62	0.67	-38.91	10.84	0.35	-38.12	13.00	0.27	-39.07	14.80	-0.23	-37.32	12.33	0.23
-34.64	15.18	-0.25	-35.91	10.76	-0.21	-35.12	12.58	-0.63	-36.07	15.52	0.01	-34.33	12.57	-0.01
-31.64	15.46	-0.04	-32.91	10.66	-0.38	-32.12	13.93	0.65	-33.07	15.60	0.01	-31.33	12.64	-0.01
-28.64	16.12	0.88	-29.91	11.15	0.37	-29.12	13.12	0.10	-30.07	15.18	-0.15	-28.33	12.54	0.15
-25.64	15.99	0.73	-26.91	11.85	1.05	-26.12	12.97	-0.07	-27.07	15.22	-0.12	-25.33	12.53	0.12
-22.64	15.70	0.11	-23.91	10.72	-0.41	-23.12	13.00	-0.37	-24.07	15.47	-0.20	-22.32	12.94	0.20
-19.64	15.24	-0.88	-20.91	11.83	0.17	-20.12	13.59	-0.31	-21.07	16.54	0.34	-19.33	12.93	-0.34
-16.64	15.37	0.17	-17.91	11.15	0.41	-17.12	12.92	-0.06	-18.07	14.84	-0.45	-16.33	12.80	0.45
-13.65	15.54	-0.48	-14.91	10.94	-0.62	-14.12	12.96	-0.84	-15.07	16.62	0.52	-13.33	12.65	-0.52
-10.65	15.53	0.18	-11.91	10.76	-0.13	-11.12	13.34	0.21	-12.07	15.20	-0.24	-10.33	12.74	0.24
-7.64	16.25	0.38	-8.91	11.57	0.16	-8.12	13.77	0.12	-9.07	15.69	-0.26	-7.32	13.28	0.26
-4.65	15.34	-0.47	-5.91	11.45	0.10	-5.12	13.67	0.08	-6.07	16.01	0.11	-4.33	12.85	-0.11
5.41	20.43	2.28	4.16	16.75	3.06	4.94	20.79	4.86	4.00	17.95	-0.28	5.72	15.58	0.28
8.36	27.06	9.24	7.10	24.48	11.12	7.89	31.83	16.23	6.94	18.51	0.61	8.70	14.36	-0.61
11.36	29.98	11.55	10.10	25.13	11.16	10.89	31.70	15.49	9.94	18.68	0.16	11.68	15.42	-0.16
14.36	33.82	15.32	13.10	25.28	11.24	13.89	27.60	11.32	12.94	18.96	0.38	14.68	15.27	-0.38
17.36	37.16	19.48	16.10	29.91	16.69	16.89	27.20	11.74	15.94	17.74	-0.02	17.68	14.85	0.02
20.36	37.67	19.84	19.10	31.63	18.26	19.89	28.14	12.53	18.94	17.97	0.05	20.68	14.93	-0.05
23.36	36.43	19.04	22.10	31.56	18.63	22.89	28.45	13.28	21.94	18.04	0.57	23.71	13.97	-0.57
26.36	35.30	17.50	25.10	31.95	18.61	25.89	28.68	13.10	24.94	18.23	0.34	26.68	14.61	-0.34
29.36	34.16	16.17	28.10	32.28	18.75	28.89	28.98	13.21	27.94	18.38	0.30	29.67	14.84	-0.30
32.36	33.00	15.52	31.10	29.63	16.61	31.89	28.40	13.14	30.94	17.63	0.06	32.68	14.57	-0.06
35.36	31.92	13.56	34.10	30.54	16.64	34.89	27.53	11.39	33.94	19.35	0.90	35.67	14.61	-0.90
38.36	31.81	13.87	37.10	28.71	15.23	37.89	26.62	10.90	36.94	18.49	0.47	38.70	14.62	-0.47
41.36	30.83	12.90	40.10	29.01	15.54	40.89	26.89	11.18	39.94	17.59	-0.43	41.68	15.51	0.43
44.36	29.96	11.78	43.10	28.34	14.62	43.89	26.01	10.05	42.94	17.91	-0.36	44.67	15.69	0.36
47.36	28.71	11.20	46.10	28.06	15.01	46.89	25.86	10.57	45.94	16.90	-0.69	47.68	15.35	0.69
50.36	28.73	10.62	49.10	27.42	13.77	49.89	25.12	9.23	48.94	18.60	0.40	50.68	14.86	-0.40
53.36	27.98	10.26	52.10	27.00	13.74	52.89	25.10	9.60	51.94	18.17	0.36	53.70	14.51	-0.36
56.36	27.99	10.21	55.10	26.61	13.29	55.89	25.36	9.80	54.94	17.48	-0.39	56.68	15.32	0.39
59.36	27.72	10.15	58.10	26.15	13.04	58.89	24.88	9.53	57.94	17.76	0.11	59.68	14.61	-0.11
62.36	27.14	9.33	61.10	25.30	11.95	61.89	25.09	9.50	60.94	17.50	-0.40	62.68	15.36	0.40
65.36	27.14	8.84	64.10	24.29	10.45	64.89	23.67	7.59	63.94	18.83	0.44	65.68	15.01	-0.44
68.36	27.65	10.22	67.10	25.36	12.39	67.89	24.45	9.24	66.94	18.12	0.61	68.70	13.97	-0.61
71.36	26.74	8.43	70.10	23.83	9.98	70.89	23.97	7.88	69.94	18.88	0.49	71.68	14.97	-0.49
74.36	26.22	8.51	73.10	23.83	10.58	73.89	23.92	8.43	72.94	18.30	0.51	74.68	14.35	-0.51
77.36	26.70	8.54	76.10	23.41	9.71	76.89	23.67	7.73	75.94	17.74	-0.50	77.68	15.81	0.50
80.36	26.33	8.22	79.10	23.97	10.32	79.89	23.06	7.17	78.94	17.87	-0.32	80.68	15.58	0.32
83.36	26.11	8.02	82.10	23.59	9.96	82.89	23.00	7.13	81.94	18.30	0.13	83.70	15.11	-0.13
86.36	26.76	8.26	85.10	23.91	9.87	85.89	23.28	7.00	84.94	19.44	0.85	86.68	14.80	-0.85
89.36	26.48	8.58	88.10	22.86	9.42	88.89	23.65	7.97	87.94	17.95	-0.04	89.68	15.09	0.04
92.36	27.06	8.86	91.10	22.78	9.04	91.89	22.50	6.52	90.94	18.25	-0.04	92.68	15.39	0.04
95.36	26.76	8.89	94.10	22.42	9.01	94.89	22.99	7.34	93.94	18.04	0.09	95.68	14.93	-0.09
98.36	25.91	7.82	97.10	23.18	9.55	97.89	23.45	7.58	96.94	18.71	0.54	98.70	14.70	-0.54
101.36	26.89	8.78	100.10	23.36	9.71	100.89	22.63	6.74	99.94	17.59	-0.60	101.68	15.86	0.60
104.36	25.63	7.32	103.10	22.47	8.62	103.89	22.85	6.76	102.94	18.55	0.15	104.67	15.31	-0.15
107.36	25.81	7.34	106.10	23.36	9.35	106.89	23.06	6.81	105.94	18.99	0.43	107.68	15.19	-0.43
110.36	26.51	8.17	109.10	22.63	8.75	109.89	22.28	6.16	108.94	18.06	-0.36	110.67	15.85	0.36
113.36	26.80	8.63	112.10	22.11	8.40	112.89	21.94	5.99	111.94	18.73	0.48	113.70	14.84	-0.48
116.36	26.14	7.32	115.10	21.92	7.56	115.89	22.21	5.61	114.94	18.83	-0.08	116.68	16.05	0.08
119.36	26.40	7.51	118.10	21.78	7.35	118.89	22.31	5.64	117.94	18.99	0.01	119.68	16.03	-0.01
122.36	25.74	7.24	121.10	21.57	7.53	121.89	22.06	5.78	120.94	18.71	0.13	122.68	15.52	-0.13
125.36	26.43	7.70	124.10	22.07	7.80	124.89	21.33	4.82	123.94	18.64	-0.17	125.68	16.05	0.17
128.36	25.84	7.72	127.10	21.41	7.75	127.89	21.48	5.58	126.94	18.58	0.37	128.70	14.90	-0.37
131.36	26.18	8.15	130.10	21.45	7.88	130.89	21.85	6.04	129.94	18.66	0.55	131.67	14.63	-0.55
134.36	26.22	8.22	133.10	21.45	7.91	133.89	22.60	6.82	132.94	17.93	-0.16	134.68	15.31	0.16
137.36	26.59	7.95	136.10	22.57	8.39	136.89	21.72	5.30	135.94	18.25	-0.47	137.68	16.26	0.47
140.36	26.13	7.24	139.10	21.30	6.87	139.89	21.55	4.88	138.94	18.81	-0.16	140.68	16.20	0.16
143.36	25.74	7.41	142.10	21.05	7.18	142.89	21.48	5.37	141.94	18.43	0.02	143.70	15.46	-0.02
146.36	26.51	8.48	145.10	21.03	7.46	145.89	21.31	5.50	144.94	18.06	-0.05	146.68	15.23	0.05
149.36	26.77	8.20	148.10	21.51	7.40	148.89	21.26	4.91	147.94	18.99	0.33	149.67	15.39	-0.33
152.36	27.40	8.44	151.10	21.72	7.22	151.89	21.05	4.31	150.94	19.57	0.53	152.67	15.58	-0.53
155.36	26.28	7.91	154.10	20.99	7.08	154.89	21.13	4.98	153.94	18.55	0.10	155.67	15.42	-0.10
158.36	26.73	8.00	157.10	20.81	6.54	157.89	21.80	5.29	156.94	18.75	-0.06	158.70	15.94	0.06
161.36	25.95	7.73	160.10	21.01	7.25	160.89	21.55	5.55	159.94	17.57	-0.74	161.68	16.11	0.74
164.36	26.25	7.41	163.10	21.01	6.63	163.89	20.98	4.36	162.94	18.83	-0.10	164.67	16.09	0.10
167.37	26.36	7.40	166.10	21.12	6.62	166.90	20.56	3.82	165.94	18.73	-0.32	167.68	16.43	0.32
170.36	26.00	6.82	169.10	21.07	6.35	169.89	20.29	3.33	168.94	18.90	-0.36	170.68	16.69	0.36
173.36	26.93	8.64	172.10	20.83	7.00	172.89	19.84	3.77	171.94	18.77	0.40	173.71	15.04	-0.40
176.36	26.14	6.90	175.10	20.97	6.19	175.89	21.18	4.16	174.94	19.27	-0.06	176.68	16.45	0.06
179.36	26.17	7.32	178.10	20.54	6.15	178.89	21.47	4.84	177.94	18.75	-0.18	179.67	16.18	0.18
182.36	26.41	6.72	181.10	20.93	5.70	181.89	20.59	3.12	180.94	19.48	-0.29	182.68	17.13	0.29
185.36	26.39	7.72	184.10	21.24	7.03	184.89	21.11	4.66	183.94	18.49	-0.26	185.68	16.08	0.26
188.36	25.97	7.62	187.10	21.22	7.33	187.89	20.98	4.85	186.94	18.81	0.37	188.70	15.13	-0.37
191.36	26.22	7.33	190.10	20.50	6.07	190.89	21.13	4.46	189.94	18.64	-0.33	191.68	16.37	0.33
194.37	26.18	6.86	193.10	21.07	6.21	193.90	20.84	3.74	192.94	19.46	0.06	194.68	16.41	-0.06
197.36	26.49	7.33	196.10	20.25	5.55	196.89	20.78	3.84	195.94	19.66	0.41	197.67	15.90	-0.41
200.37	26.14	6.71	199.10	21.07	6.10	199.90	20.46	3.25	198.94	19.68	0.17	200.68	16.41	-0.17
203.36	25.10	5.85	202.10	21.26	6.47	202.89	21.10	4.07	201.94	19.61	0.27	203.70	16.13	-0.27
206.36	26.17	6.66	205.10	20.74	5.69	205.89	19.84	2.55	204.94	19.98	0.38	206.68	16.28	-0.38
209.36	26.26	7.32	208.10	21.95	7.47	208.89	21.03	4.31	207.94	18.79	-0.24	209.68	16.33	0.24
212.36	25.84	6.90	211.10	20.66	6.18	211.89	20.73	4.01	210.94	19.57	0.55	212.68	15.54	-0.55
215.36	26.52	7.72	214.10	20.10	5.76	214.89	20.54	3.96	213.94	18.32	-0.57	215.68	16.52	0.57
218.36	26.25	7.43	217.10	20.54	6.18	217.89	20.89	4.29	216.94	19.48	0.58	218.70	15.39	-0.58
221.36	25.91	6.48	220.10	19.79	4.82	220.89	21.03	3.82	219.94	19.79	0.27	221.68	16.31	-0.27
224.36	25.39	6.05	223.10	20.60	5.72	223.89	21.25	4.13	222.94	19.20	-0.22	224.68	16.71	0.22
227.36	25.55	5.75	226.10	20.35	5.01	226.89	20.36	2.78	225.94	20.16	0.27	227.67	16.68	-0.27
230.36	25.80	6.53	229.10	19.98	5.17	229.89	21.05	4.00	228.94	19.25	-0.10	230.67	16.52	0.10
233.36	25.37	6.57	232.10	21.03	6.69	232.89	21.11	4.53	231.94	18.71	-0.17	233.70	16.12	0.17
236.36	25.54	6.09	235.10	20.74	5.75	235.89	20.74	3.51	234.94	20.20	0.67	236.68	15.93	-0.67
239.36	26.28	7.02	238.10	21.92	7.12	238.89	20.96	3.92	237.94	19.61	0.26	239.68	16.15	-0.26
242.36	25.69	6.26	241.10	19.73	4.76	241.89	20.94	3.73	240.94	19.33	-0.19	242.68	16.77	0.19
245.36	26.48	7.26	244.10	20.97	6.21	244.89	21.85	4.85	243.94	19.20	-0.10	245.68	16.47	0.10
248.36	25.93	6.44	247.10	21.12	6.09	247.89	20.98	3.71	246.94	19.96	0.38	248.70	16.26	-0.38
251.36	25.17	5.48	250.10	20.64	5.41	250.89	20.63	3.16	249.94	19.14	-0.63	251.68	17.47	0.63
254.36	25.91	6.37	253.10	21.01	5.93	253.89	21.00	3.68	252.94	19.70	0.08	254.68	16.61	-0.08
257.36	25.63	5.77	256.10	21.07	5.67	256.89	20.61	2.97	255.94	19.92	-0.02	257.68	17.03	0.02
260.36	25.67	6.08	259.10	20.33	5.20	259.89	21.03	3.66	258.94	19.59	-0.09	260.68	16.83	0.09
263.36	25.20	5.85	262.10	20.50	5.61	262.89	21.33	4.20	261.94	19.48	0.04	263.70	16.46	-0.04
266.37	25.33	6.30	265.10	20.81	6.24	265.90	20.46	3.65	264.94	19.33	0.22	266.68	15.96	-0.22
269.36	25.73	6.18	268.10	21.18	6.09	268.89	21.90	4.57	267.94	19.16	-0.48	269.67	17.18	0.48
272.36	25.65	5.56	271.10	20.89	5.26	271.89	21.31	3.44	270.94	20.46	0.28	272.67	16.96	-0.28
275.36	25.82	5.77	274.10	20.29	4.70	274.89	20.07	2.24	273.94	20.42	0.28	275.68	16.92	-0.28
278.36	25.65	6.76	277.10	21.51	7.08	277.89	21.43	4.76	276.94	19.66	0.69	278.70	15.35	-0.69
281.36	25.44	5.23	280.10	20.29	4.54	280.89	21.35	3.36	279.94	20.26	-0.03	281.67	17.39	0.03
284.36	25.48	5.88	283.10	20.52	5.38	283.89	20.86	3.48	282.94	19.03	-0.65	284.68	17.40	0.65
287.36	26.08	7.29	286.10	21.14	6.81	286.89	20.79	4.22	285.94	18.81	-0.06	287.67	16.00	0.06
290.36	26.21	6.95	289.10	20.66	5.86	289.89	21.21	4.17	288.94	19.20	-0.15	290.67	16.56	0.15
293.36	25.36	5.95	292.10	19.92	4.97	292.89	20.83	3.64	291.94	19.83	0.34	293.70	16.22	-0.34
296.36	25.81	6.46	295.10	20.87	5.98	295.89	20.98	3.85	294.94	19.63	0.19	296.68	16.31	-0.19
299.36	25.31	5.70	298.10	21.01	5.86	298.89	21.08	3.69	297.94	19.50	-0.19	299.68	16.95	0.19
302.36	25.70	5.95	301.10	20.45	5.16	301.89	20.36	2.83	300.94	19.72	-0.12	302.68	17.02	0.12
305.36	25.43	5.59	304.10	21.18	5.80	304.89	20.64	3.02	303.94	19.89	-0.04	305.67	17.03	0.04
308.36	25.58	5.66	307.10	21.05	5.59	307.89	20.06	2.36	306.94	20.35	0.35	308.70	16.72	-0.35
311.36	25.50	5.87	310.10	21.72	6.55	310.89	21.33	3.92	309.94	19.14	-0.57	311.67	17.35	0.57
314.36	25.36	5.45	313.10	21.78	6.33	313.89	20.59	2.90	312.94	20.05	0.05	314.68	17.01	-0.05
317.36	25.32	5.15	316.10	21.14	5.43	316.89	20.48	2.53	315.94	19.53	-0.72	317.68	18.04	0.72
320.36	25.10	4.94	319.10	20.41	4.71	319.89	21.63	3.69	318.94	20.48	0.24	320.68	17.07	-0.24
323.36	25.29	6.33	322.10	20.47	5.97	322.89	20.74	4.00	321.94	18.86	-0.19	323.70	16.30	0.19
326.37	25.50	5.22	325.10	21.14	5.32	325.90	20.56	2.50	324.94	20.11	-0.26	326.68	17.69	0.26
329.36	26.23	6.15	328.10	20.68	5.06	328.89	21.35	3.49	327.94	20.44	0.27	329.68	16.96	-0.27
332.37	25.09	4.79	331.10	21.22	5.38	331.90	22.02	3.94	330.94	20.70	0.31	332.68	17.14	-0.31
335.36	25.33	5.66	334.10	21.65	6.44	334.89	20.96	3.51	333.94	19.22	-0.53	335.68	17.35	0.53
338.36	25.59	5.79	337.10	20.85	5.51	337.89	21.01	3.43	336.94	20.09	0.20	338.70	16.75	-0.20
341.36	26.48	6.91	340.10	21.70	6.59	340.89	21.52	4.17	339.94	18.90	-0.76	341.67	17.48	0.76
344.37	26.00	5.66	343.10	21.86	5.98	343.90	21.60	3.48	342.94	20.20	-0.23	344.68	17.72	0.23
347.36	25.80	6.19	346.10	21.72	6.57	346.89	21.23	3.84	345.94	19.92	0.23	347.68	16.53	-0.23
350.36	25.92	6.10	349.10	21.28	5.92	349.89	21.31	3.71	348.94	19.29	-0.61	350.68	17.58	0.61
353.36	25.35	5.25	352.10	21.90	6.26	352.89	20.81	2.93	351.94	20.98	0.80	353.70	16.45	-0.80
356.36	26.43	6.02	355.10	21.14	5.19	355.89	21.13	2.94	354.94	20.68	0.19	356.68	17.37	-0.19
359.36	25.76	5.58	358.10	22.13	6.41	358.89	20.98	3.02	357.94	20.20	-0.07	359.68	17.40	0.07
362.37	25.29	4.78	361.10	21.65	5.60	361.90	21.35	3.06	360.94	20.48	-0.11	362.68	17.77	0.11
365.36	26.02	5.80	364.10	21.20	5.44	364.89	22.29	4.29	363.94	20.46	0.16	365.68	17.21	-0.16
368.37	25.85	6.28	367.10	21.36	6.25	367.90	21.21	3.86	366.94	20.02	0.37	368.71	16.35	-0.37
371.36	25.06	4.51	370.10	20.87	4.78	370.89	21.79	3.46	369.94	20.68	0.04	371.67	17.66	-0.04
374.36	25.58	5.76	373.10	21.84	6.48	373.89	20.96	3.36	372.94	19.76	-0.14	374.68	17.11	0.14
377.36	25.27	5.09	376.10	21.16	5.44	376.89	21.23	3.27	375.94	19.79	-0.48	377.68	17.81	0.48
380.36	25.42	4.56	379.10	21.82	5.42	379.89	21.52	2.88	378.94	21.29	0.34	380.68	17.67	-0.34
383.36	25.61	5.54	382.10	21.97	6.36	382.89	21.01	3.16	381.94	20.61	0.46	383.70	16.76	-0.46
386.36	25.33	5.48	385.10	21.05	5.66	385.89	21.65	4.02	384.94	20.02	0.08	386.68	16.92	-0.08
389.36	25.61	5.20	388.10	22.59	6.64	388.89	21.42	3.23	387.94	20.68	0.19	389.68	17.37	-0.19
392.36	25.89	5.72	391.10	20.72	5.01	391.89	21.13	3.18	390.94	20.02	-0.23	392.68	17.55	0.23
395.36	26.25	5.53	394.10	21.32	5.06	394.89	21.23	2.73	393.94	20.70	-0.11	395.68	17.98	0.11
398.36	25.95	6.19	397.10	22.36	7.06	397.89	21.45	3.91	396.94	20.00	0.15	398.68	16.76	-0.15
401.36	25.10	4.54	400.10	22.07	5.97	400.89	20.76	2.42	399.94	20.89	0.25	401.68	17.46	-0.25
404.36	25.93	5.34	403.10	22.05	5.92	403.89	21.84	3.47	402.94	20.83	0.16	404.67	17.58	-0.16
407.36	25.62	5.14	406.10	22.72	6.70	406.89	21.40	3.14	405.94	20.31	-0.25	407.68	17.88	0.25
410.36	25.96	5.71	409.10	21.51	5.72	409.89	21.28	3.25	408.94	20.18	-0.15	410.68	17.55	0.15
413.36	25.59	4.95	412.10	22.26	6.08	412.89	21.62	3.20	411.94	20.85	0.13	413.70	17.66	-0.13
416.37	25.28	4.51	415.10	22.99	6.68	415.90	21.62	3.07	414.94	21.11	0.26	416.68	17.66	-0.26
419.36	26.14	5.91	418.10	21.43	5.66	418.90	21.21	3.20	417.94	19.55	-0.76	419.68	18.14	0.76
422.36	25.54	4.75	421.10	21.90	5.57	421.89	21.45	2.88	420.94	20.83	-0.04	422.68	17.98	0.04
425.36	25.78	4.41	424.10	22.61	5.70	424.89	21.77	2.62	423.94	21.51	0.06	425.68	18.46	-0.06
428.36	25.63	5.34	427.10	23.34	7.51	427.89	21.31	3.24	426.94	20.26	-0.11	428.70	17.55	0.11
431.36	26.66	5.94	430.10	22.01	5.75	430.89	21.79	3.29	429.94	20.87	0.07	431.68	17.80	-0.07
434.37	25.36	4.98	433.10	22.05	6.13	433.90	22.02	3.86	432.94	19.85	-0.61	434.68	18.14	0.61
437.36	26.49	5.71	436.10	22.30	5.98	436.89	22.26	3.70	435.94	21.40	0.53	437.68	17.40	-0.53
440.36	26.69	5.71	439.10	21.61	5.09	439.89	22.21	3.45	438.94	21.29	0.22	440.68	17.91	-0.22
443.36	26.18	5.67	442.10	22.57	6.52	442.89	21.55	3.26	441.94	21.27	0.67	443.70	16.99	-0.67
446.36	25.99	4.72	445.10	22.86	6.05	445.89	22.75	3.70	444.94	21.29	-0.06	446.68	18.48	0.06
449.36	26.96	5.87	448.10	22.20	5.57	448.89	21.25	2.38	447.94	21.11	-0.07	449.68	18.31	0.07
452.36	25.88	5.24	451.10	21.76	5.58	451.89	21.92	3.50	450.94	20.37	-0.36	452.68	18.15	0.36
455.36	25.39	4.02	454.10	21.74	4.83	454.89	21.65	2.50	453.94	20.52	-0.94	455.68	19.46	0.94
458.36	26.00	4.75	457.10	22.13	5.34	457.89	21.37	2.34	456.94	21.59	0.26	458.70	18.14	-0.26
461.36	26.56	5.62	460.10	22.82	6.34	460.89	21.60	2.88	459.94	20.87	-0.16	461.68	18.25	0.16
464.36	25.82	4.76	463.10	23.26	6.66	463.89	22.78	3.94	462.94	21.77	0.63	464.68	17.58	-0.63
467.36	26.85	5.88	466.10	22.55	6.04	466.89	22.16	3.41	465.94	20.74	-0.31	467.68	18.43	0.31
470.36	26.71	6.12	469.10	22.63	6.50	469.89	22.16	3.79	468.94	20.42	-0.25	470.68	17.99	0.25
473.36	26.33	5.48	472.10	22.40	6.01	472.89	21.63	3.00	471.94	21.00	0.06	473.70	17.94	-0.06
476.36	25.40	4.73	475.10	23.91	7.70	475.89	21.97	3.52	474.94	20.52	-0.24	476.68	18.06	0.24
479.36	25.78	4.87	478.10	22.70	6.25	478.89	21.74	3.05	477.94	20.89	-0.11	479.68	18.17	0.11
482.36	26.55	5.01	481.10	22.70	5.62	481.89	22.63	3.31	480.94	21.77	0.15	482.68	18.54	-0.15
485.36	26.11	4.95	484.10	23.01	6.31	484.89	22.02	3.08	483.94	21.22	-0.02	485.68	18.33	0.02
488.36	26.18	4.93	487.10	22.82	6.03	487.89	21.77	2.74	486.94	21.18	-0.15	488.71	18.55	0.15
491.36	25.96	4.41	490.10	22.22	5.13	490.89	21.30	1.97	489.94	22.10	0.46	491.67	18.24	-0.46
494.36	26.32	5.89	493.10	22.63	6.66	493.89	22.43	4.22	492.94	20.59	0.07	494.68	17.51	-0.07
497.36	26.18	4.97	496.10	22.45	5.70	496.89	22.61	3.62	495.94	21.66	0.36	497.67	18.00	-0.36
500.36	26.62	5.69	499.10	22.99	6.52	499.89	22.26	3.55	498.94	21.42	0.41	500.68	17.67	-0.41
503.36	25.77	4.61	502.10	22.34	5.64	502.89	22.82	3.88	501.94	21.94	0.69	503.70	17.62	-0.69
506.36	26.00	4.51	505.10	22.72	5.69	505.89	21.90	2.63	504.94	21.46	-0.12	506.67	18.76	0.12
509.36	26.43	5.27	508.10	22.76	6.06	508.89	22.53	3.59	507.94	21.53	0.29	509.68	18.02	-0.29
512.36	27.73	6.68	511.10	23.41	6.82	511.89	21.84	3.01	510.94	21.07	-0.06	512.67	18.26	0.06
515.36	27.07	5.40	514.10	22.82	5.61	514.89	22.04	2.59	513.94	20.94	-0.82	515.68	19.64	0.82
518.36	26.92	6.21	517.10	23.45	7.20	517.89	22.23	3.74	516.94	21.16	0.36	518.70	17.50	-0.36
521.36	26.22	4.93	520.10	23.24	6.41	520.89	22.17	3.10	519.94	20.68	-0.69	521.68	19.13	0.69
524.36	26.65	5.05	523.10	22.74	5.60	523.89	22.55	3.17	522.94	21.81	0.12	524.67	18.63	-0.12
527.36	26.76	5.55	526.10	22.30	5.55	526.89	23.07	4.08	525.94	21.07	-0.23	527.68	18.59	0.23
530.36	26.78	4.87	529.10	22.22	4.77	529.89	22.51	2.82	528.94	22.18	0.18	530.68	18.88	-0.18
533.36	26.63	5.40	532.10	22.53	5.76	532.89	22.16	3.15	531.94	21.72	0.40	533.70	17.98	-0.40
536.36	26.58	5.57	535.10	23.09	6.54	535.89	22.97	4.18	534.94	20.83	-0.27	536.68	18.43	0.27
539.36	26.98	5.25	538.10	23.32	6.05	538.89	22.48	2.97	537.94	21.68	-0.14	539.67	19.02	0.14
542.36	27.18	5.88	541.10	22.86	6.02	541.89	23.17	4.09	540.94	21.68	0.30	542.68	18.15	-0.30
545.36	26.85	5.25	544.10	22.76	5.62	544.89	23.16	3.78	543.94	21.70	0.02	545.67	18.73	-0.02
548.36	27.20	6.01	547.10	22.97	6.24	547.89	22.39	3.42	546.94	21.64	0.36	548.70	17.98	-0.36
551.36	26.62	4.74	550.10	22.72	5.30	550.89	22.23	2.57	549.94	22.12	0.15	551.68	18.88	-0.15
554.36	27.43	5.33	553.10	23.74	6.10	553.89	23.92	4.04	552.94	22.05	-0.14	554.68	19.39	0.14
557.36	27.24	4.58	556.10	24.39	6.19	556.89	24.30	3.86	555.94	23.57	0.83	557.68	18.98	-0.83
560.36	27.22	4.34	559.10	23.07	4.65	559.89	23.46	2.80	558.94	23.44	0.47	560.68	19.56	-0.47
563.36	28.08	5.99	562.10	24.50	6.87	562.89	23.06	3.19	561.94	22.73	0.56	563.70	18.68	-0.56
566.36	27.37	5.64	565.10	23.49	6.22	565.89	23.63	4.12	564.94	21.64	-0.17	566.68	19.05	0.17
569.36	28.13	5.37	568.10	24.27	5.97	568.89	24.04	3.50	567.94	22.91	0.06	569.68	19.85	-0.06
572.36	27.65	4.89	571.10	24.01	5.71	571.89	23.34	2.80	570.94	22.65	-0.20	572.67	20.11	0.20
575.36	27.76	5.30	574.10	24.67	6.67	574.89	23.38	3.14	573.94	22.62	0.08	575.68	19.53	-0.08
578.36	28.60	5.80	577.10	23.97	5.63	577.89	24.04	3.46	576.94	22.78	-0.11	578.68	20.06	0.11
581.36	27.93	4.55	580.10	24.31	5.39	580.89	23.96	2.80	579.94	23.35	-0.11	581.67	20.64	0.11
584.36	28.20	4.96	583.10	23.97	5.19	583.89	23.46	2.44	582.94	23.42	0.10	584.68	20.29	-0.10
587.36	27.94	4.57	586.10	25.45	6.54	586.89	23.89	2.74	585.94	23.55	0.10	587.68	20.42	-0.10
590.36	28.42	5.63	589.10	24.08	5.75	589.89	23.80	3.23	588.94	22.34	-0.53	590.68	20.47	0.53
593.36	27.70	4.53	592.10	24.27	5.56	592.89	23.96	3.01	591.94	23.11	-0.15	593.68	20.47	0.15
596.36	27.87	5.59	595.10	24.16	6.34	595.89	22.61	2.55	594.94	22.67	0.30	596.67	19.13	-0.30
599.35	28.09	5.84	598.10	22.67	4.88	598.89	23.00	2.97	597.94	22.54	0.20	599.67	19.20	-0.20
602.35	27.46	6.51	601.10	23.78	7.29	601.89	22.89	4.16	600.94	20.96	-0.07	602.67	18.17	0.07
622.41	27.68	1.41	621.16	30.26	8.45	621.94	27.24	3.19	621.00	26.91	0.55	622.73	22.87	-0.55
625.44	24.00	-1.49	624.18	26.87	5.84	624.97	23.91	0.64	624.03	26.19	0.61	625.76	22.03	-0.61
628.42	22.80	-1.11	627.16	23.95	4.50	627.95	21.15	-0.54	627.00	24.66	0.66	628.73	20.40	-0.66
631.42	22.76	-0.59	630.16	22.80	3.91	630.95	21.84	0.71	630.00	23.33	-0.11	631.74	20.61	0.11
634.42	22.77	-0.89	633.16	22.42	3.22	633.95	20.41	-1.03	633.00	25.08	1.33	634.74	19.48	-1.33
637.42	21.87	-1.44	636.16	21.43	2.58	636.95	20.71	-0.38	636.00	24.15	0.76	637.74	19.70	-0.76
640.44	21.75	-1.76	639.19	20.23	1.18	639.97	19.77	-1.52	639.03	23.81	0.22	640.76	20.44	-0.22
643.42	22.06	-1.66	642.16	20.43	1.17	642.95	19.34	-2.16	642.00	24.63	0.83	643.73	20.04	-0.83
646.42	22.67	-0.36	645.16	19.55	0.98	645.95	20.69	-0.12	645.00	23.59	0.48	646.73	19.70	-0.48
649.41	22.93	-0.61	648.16	20.50	1.42	648.94	19.61	-1.71	648.00	23.77	0.15	649.73	20.54	-0.15
652.42	22.64	-0.59	651.16	20.81	2.04	651.95	18.99	-2.02	651.00	23.99	0.68	652.73	19.70	-0.68
655.45	23.07	-0.50	654.19	20.08	0.97	654.97	20.37	-0.98	654.03	24.01	0.36	655.76	20.36	-0.36
658.42	23.31	0.42	657.16	21.26	2.83	657.95	20.32	-0.35	657.00	22.87	-0.10	658.74	20.14	0.10
661.41	22.50	-1.13	660.16	20.14	0.97	660.94	21.08	-0.33	660.00	24.68	0.96	661.73	19.82	-0.96
664.41	23.26	0.33	663.16	20.68	2.21	663.94	20.14	-0.57	663.00	23.66	0.65	664.72	19.43	-0.65
667.41	23.23	-0.33	666.16	21.20	2.10	666.95	19.84	-1.50	666.00	24.10	0.45	667.73	20.26	-0.45
670.45	23.33	0.72	669.18	20.91	2.76	669.97	20.93	0.54	669.02	22.89	0.20	670.76	19.56	-0.20
673.42	24.11	0.89	672.16	20.23	1.47	672.95	21.33	0.33	672.00	23.79	0.49	673.73	19.88	-0.49
676.42	24.26	0.80	675.16	21.49	2.49	675.95	20.96	-0.28	675.00	24.12	0.57	676.73	20.04	-0.57
679.42	24.44	1.11	678.16	21.51	2.64	678.95	21.85	0.74	678.00	23.28	-0.13	679.73	20.61	0.13
682.42	24.00	0.81	681.16	21.92	3.19	681.95	21.00	0.03	681.00	23.66	0.38	682.73	19.96	-0.38
685.44	24.25	1.16	684.18	21.78	3.15	684.97	21.57	0.70	684.02	22.87	-0.30	685.76	20.54	0.30
688.42	24.49	2.04	687.16	22.24	4.25	687.95	21.99	1.76	687.00	21.70	-0.84	688.74	20.44	0.84
691.42	24.76	1.78	690.16	22.84	4.32	690.95	21.45	0.69	690.00	23.31	0.24	691.73	19.89	-0.24
694.42	25.16	1.32	693.16	22.22	2.84	693.95	20.78	-0.84	693.00	24.32	0.39	694.74	20.60	-0.39
697.41	24.29	0.12	696.16	22.11	2.40	696.94	21.43	-0.52	696.00	24.74	0.49	697.73	20.83	-0.49
700.44	24.40	1.00	699.18	22.40	3.46	699.97	22.39	1.21	699.02	23.86	0.38	700.76	20.17	-0.38
703.41	25.13	1.66	702.16	22.15	3.14	702.94	22.24	0.99	702.00	23.22	-0.34	703.73	20.96	0.34
706.42	25.33	1.70	705.16	22.84	3.67	705.95	22.92	1.51	705.00	23.88	0.16	706.73	20.62	-0.16
709.42	25.87	2.41	708.16	22.07	3.07	708.95	22.55	1.31	708.00	23.73	0.19	709.74	20.42	-0.19
712.42	25.21	1.67	711.16	22.80	3.72	711.95	22.07	0.75	711.00	23.81	0.18	712.73	20.51	-0.18
715.45	25.93	2.15	714.19	22.65	3.33	714.97	22.68	1.12	714.03	23.88	0.01	715.76	20.92	-0.01
718.42	25.27	1.65	717.16	22.38	3.22	717.95	22.34	0.94	717.00	23.11	-0.59	718.73	21.36	0.59
721.42	25.95	2.60	720.16	22.57	3.68	720.95	22.53	1.40	720.00	23.50	0.06	721.73	20.44	-0.06
724.42	25.63	1.45	723.16	23.24	3.52	723.95	22.60	0.64	723.00	24.23	-0.04	724.73	21.37	0.04
727.42	26.18	2.17	726.16	22.42	2.87	726.95	23.63	1.84	726.00	23.79	-0.31	727.74	21.47	0.31
730.44	25.02	1.57	729.18	23.49	4.50	729.97	23.14	1.91	729.03	23.33	-0.20	730.76	20.80	0.20
733.42	26.44	3.16	732.16	22.36	3.54	732.95	23.31	2.25	732.00	22.80	-0.57	733.73	21.00	0.57
736.42	25.28	2.13	735.16	22.99	4.30	735.95	22.82	1.89	735.00	22.47	-0.77	736.73	21.07	0.77
739.42	25.91	2.70	738.16	24.64	5.89	738.95	22.17	1.18	738.00	22.71	-0.58	739.74	20.94	0.58
742.42	26.47	3.33	741.16	24.04	5.36	741.95	23.45	2.53	741.00	22.51	-0.71	742.73	21.00	0.71
745.44	25.78	1.56	744.18	24.67	4.91	744.97	23.46	1.46	744.03	23.57	-0.74	745.76	22.11	0.74
748.42	25.82	1.66	747.16	23.45	3.75	747.95	22.95	1.01	747.00	23.92	-0.32	748.73	21.63	0.32
751.42	26.08	1.85	750.16	23.66	3.89	750.95	23.55	1.54	750.00	23.42	-0.90	751.73	22.28	0.90
754.41	25.92	2.17	753.16	24.54	5.25	753.95	23.85	2.32	753.00	23.06	-0.78	754.73	21.68	0.78
757.42	26.34	2.53	756.16	23.68	4.33	756.95	23.57	1.98	756.00	23.75	-0.15	757.73	21.11	0.15
760.44	25.65	1.46	759.18	24.54	4.81	759.97	23.04	1.07	759.03	23.66	-0.61	760.76	21.95	0.61
763.42	26.59	2.83	762.16	24.64	5.34	762.95	23.65	2.11	762.00	23.13	-0.72	763.73	21.63	0.72
766.42	25.82	1.30	765.16	23.87	3.81	765.95	23.92	1.62	765.00	24.59	-0.01	766.73	21.68	0.01
769.42	26.67	2.43	768.16	24.88	5.10	768.95	23.68	1.66	768.00	24.46	0.14	769.74	21.25	-0.14
772.42	26.55	2.64	771.16	25.13	5.68	771.95	24.23	2.54	771.00	23.20	-0.79	772.73	21.85	0.79
775.44	25.99	2.23	774.18	25.32	6.02	774.97	24.26	2.72	774.02	23.37	-0.48	775.75	21.39	0.48
778.42	26.85	2.93	777.16	25.19	5.73	777.95	24.09	2.39	777.00	23.33	-0.68	778.74	21.75	0.68
781.42	26.82	2.25	780.16	24.71	4.60	780.95	24.62	2.27	780.00	24.41	-0.24	781.73	21.96	0.24
784.41	26.93	3.02	783.16	25.93	6.48	783.94	24.38	2.69	783.00	23.48	-0.51	784.73	21.57	0.51
787.41	27.57	3.69	786.16	25.21	5.79	786.94	23.14	1.48	786.00	22.60	-1.36	787.73	22.39	1.36
790.44	26.69	2.29	789.18	24.81	4.87	789.97	24.18	2.00	789.02	24.10	-0.38	790.76	21.93	0.38
793.42	27.15	2.61	792.16	25.34	5.26	792.95	23.84	1.52	792.00	24.57	-0.06	793.73	21.75	0.06
796.41	27.24	2.95	795.16	24.48	4.65	795.94	23.82	1.75	795.00	24.32	-0.05	796.73	21.49	0.05
799.42	26.60	1.84	798.16	26.00	5.70	798.95	23.75	1.21	798.00	24.52	-0.32	799.73	22.23	0.32
802.42	27.00	2.10	801.16	26.12	5.68	801.95	24.20	1.52	801.00	24.46	-0.53	802.73	22.58	0.53
805.44	26.93	2.92	804.18	25.64	6.09	804.97	24.43	2.64	804.02	23.20	-0.90	805.75	22.06	0.90
808.42	27.58	3.55	807.16	25.26	5.69	807.95	24.25	2.44	807.00	23.06	-1.06	808.74	22.24	1.06
811.42	27.22	3.53	810.16	25.51	6.28	810.95	23.41	1.94	810.00	22.34	-1.43	811.73	22.27	1.43
814.42	27.46	3.00	813.16	24.83	4.83	813.95	24.47	2.23	813.00	23.57	-0.98	814.73	22.59	0.98
817.42	27.65	2.33	816.16	26.04	5.18	816.95	23.70	0.60	816.00	24.86	-0.54	817.73	23.01	0.54
820.44	26.89	2.69	819.18	24.88	5.14	819.97	24.16	2.18	819.03	23.31	-0.97	820.76	22.32	0.97
823.42	26.89	2.39	822.16	25.85	5.81	822.95	24.16	1.88	822.00	24.19	-0.39	823.73	22.04	0.39
826.42	26.88	2.64	825.16	25.15	5.37	825.95	24.40	2.38	825.00	23.37	-0.95	826.73	22.34	0.95
829.42	27.57	3.28	828.16	26.25	6.42	828.95	23.84	1.77	828.00	23.50	-0.87	829.73	22.31	0.87
832.42	27.68	3.00	831.16	25.19	4.97	831.95	24.08	1.62	831.00	23.84	-0.93	832.73	22.76	0.93
835.44	26.80	2.51	834.18	26.23	6.40	834.97	23.91	1.84	834.03	23.66	-0.72	835.76	22.16	0.72
838.42	26.95	2.74	837.16	25.24	5.49	837.95	23.89	1.90	837.00	23.57	-0.73	838.73	22.09	0.73
841.42	27.04	2.32	840.16	26.78	6.52	840.95	24.33	1.83	840.00	23.77	-1.04	841.73	22.91	1.04
844.42	27.51	3.21	843.16	25.53	5.69	843.95	24.98	2.90	843.00	23.62	-0.76	844.73	22.21	0.76
847.42	27.79	2.93	846.16	25.57	5.17	846.95	24.03	1.39	846.00	24.61	-0.33	847.73	22.34	0.33
850.45	27.73	2.15	849.19	25.81	4.69	849.97	25.10	1.74	849.03	24.66	-1.00	850.76	23.73	1.00
853.42	26.92	1.92	852.16	25.81	5.27	852.95	23.70	0.92	852.00	24.12	-0.96	853.73	23.11	0.96
856.41	28.08	3.10	855.16	26.53	6.01	855.94	24.55	1.79	855.00	23.86	-1.20	856.73	23.33	1.20
859.42	27.70	2.90	858.16	26.23	5.89	858.95	24.85	2.27	858.00	23.84	-1.05	859.73	23.00	1.05
862.42	28.09	2.84	861.16	26.36	5.57	861.95	25.14	2.11	861.00	24.86	-0.48	862.73	22.88	0.48
865.44	27.80	3.00	864.18	26.38	6.04	864.97	25.00	2.42	864.03	23.75	-1.13	865.76	23.08	1.13
868.42	27.72	3.24	867.16	24.94	4.92	867.95	24.52	2.26	867.00	23.37	-1.20	868.74	22.83	1.20
871.42	28.13	3.11	870.16	25.11	4.55	870.95	25.14	2.34	870.00	24.21	-0.90	871.73	23.07	0.90
874.41	27.68	2.50	873.16	26.23	5.51	873.94	24.54	1.58	873.00	24.15	-1.12	874.73	23.45	1.12
877.41	28.10	2.91	876.16	26.34	5.61	876.94	25.14	2.17	876.00	23.84	-1.43	877.73	23.77	1.43
880.44	28.22	3.51	879.18	25.83	5.58	879.97	24.74	2.25	879.02	23.02	-1.78	880.76	23.64	1.78
883.41	27.98	2.93	882.16	26.04	5.45	882.94	24.61	1.78	882.00	23.50	-1.64	883.73	23.84	1.64
886.42	26.89	1.99	885.16	25.59	5.15	885.95	24.47	1.79	885.00	23.31	-1.68	886.73	23.73	1.68
889.42	27.79	2.74	888.16	26.06	5.47	888.95	25.67	2.84	888.00	24.21	-0.92	889.74	23.12	0.92
892.42	27.64	2.33	891.16	26.19	5.34	891.95	24.95	1.86	891.00	24.39	-1.01	892.73	23.47	1.01
895.44	27.47	2.31	894.18	26.34	5.64	894.97	24.86	1.92	894.02	24.12	-1.12	895.75	23.43	1.12
898.41	28.06	2.70	897.16	25.62	4.72	897.94	25.09	1.95	897.00	24.08	-1.37	898.73	23.88	1.37
901.42	27.13	1.94	900.16	25.83	5.10	900.95	25.60	2.63	900.00	23.50	-1.77	901.73	24.11	1.77
904.42	27.79	2.54	903.16	26.32	5.53	903.95	25.33	2.30	903.00	24.28	-1.06	904.73	23.46	1.06
907.42	28.38	2.90	906.16	26.87	5.85	906.95	25.19	1.93	906.00	24.17	-1.39	907.73	24.02	1.39
910.44	28.51	3.04	909.18	26.68	5.67	909.97	25.43	2.18	909.02	23.77	-1.79	910.76	24.41	1.79
913.42	28.17	2.52	912.16	26.72	5.53	912.95	24.08	0.65	912.00	24.43	-1.31	913.74	24.11	1.31
916.42	28.08	2.95	915.16	26.63	5.96	915.95	25.39	2.48	915.00	23.92	-1.29	916.73	23.57	1.29
919.42	27.77	2.00	918.16	26.78	5.47	918.95	25.75	2.20	918.00	24.35	-1.50	919.73	24.42	1.50
922.42	28.93	3.20	921.16	26.06	4.79	921.95	24.88	1.37	921.00	24.08	-1.74	922.73	24.62	1.74
925.44	28.75	3.02	924.18	27.02	5.75	924.97	24.95	1.44	924.03	24.04	-1.77	925.76	24.65	1.77
928.42	28.67	3.52	927.16	26.08	5.39	927.95	25.51	2.58	927.00	23.11	-2.12	928.73	24.42	2.12
931.42	27.73	1.97	930.16	26.91	5.61	930.95	25.29	1.75	930.00	24.30	-1.55	931.73	24.46	1.55
934.42	28.88	3.05	933.16	26.70	5.33	933.95	25.94	2.33	933.00	24.68	-1.23	934.74	24.21	1.23
937.42	28.16	2.82	936.16	25.45	4.57	936.95	25.38	2.26	936.00	24.01	-1.41	937.73	23.90	1.41
940.44	29.88	3.89	939.18	26.17	4.64	939.97	25.45	1.68	939.03	24.30	-1.78	940.76	24.92	1.78
943.41	28.38	2.27	942.16	26.06	4.41	942.94	25.79	1.90	942.00	24.19	-2.01	943.73	25.27	2.01
946.41	28.02	2.06	945.16	26.46	4.96	945.94	25.19	1.45	945.00	24.19	-1.85	946.73	24.96	1.85
949.41	28.73	2.21	948.16	27.08	5.02	948.94	24.98	0.68	948.00	25.50	-1.10	949.73	24.77	1.10
952.42	28.22	2.33	951.16	27.19	5.76	951.95	25.15	1.48	951.00	23.64	-2.34	952.74	25.38	2.34
955.45	28.74	3.39	954.19	26.78	5.89	954.97	25.53	2.40	954.03	23.62	-1.81	955.76	24.31	1.81
958.41	29.02	3.37	957.16	26.97	5.78	957.94	25.05	1.62	957.00	23.95	-1.78	958.73	24.58	1.78
961.41	27.58	1.36	960.16	26.85	5.09	960.94	25.21	1.21	960.00	25.10	-1.21	961.73	24.58	1.21
964.41	28.64	2.24	963.16	26.61	4.67	963.94	25.69	1.51	963.00	25.17	-1.32	964.73	24.87	1.32
967.41	28.45	2.91	966.16	26.68	5.60	966.94	25.19	1.87	966.00	24.10	-1.52	967.73	24.21	1.52
970.44	28.96	2.49	969.18	26.40	4.39	969.97	25.05	0.80	969.02	24.92	-1.64	970.76	25.26	1.64
973.42	28.38	2.07	972.16	27.23	5.38	972.95	25.50	1.41	972.00	24.28	-2.12	973.73	25.58	2.12
976.42	28.91	3.29	975.16	26.57	5.41	975.95	25.77	2.37	975.00	24.08	-1.62	976.73	24.39	1.62
979.42	27.81	1.54	978.16	27.21	5.40	978.95	25.41	1.36	978.00	24.59	-1.76	979.74	25.18	1.76
982.41	27.46	1.14	981.16	27.57	5.71	981.94	25.41	1.31	981.00	24.37	-2.04	982.73	25.51	2.04
985.45	28.19	1.50	984.19	27.19	4.96	984.97	25.74	1.27	984.02	25.03	-1.74	985.76	25.58	1.74
988.42	28.62	2.24	987.16	26.80	4.88	987.95	25.31	1.15	987.00	24.81	-1.65	988.74	25.18	1.65
991.42	28.95	2.68	990.16	27.74	5.93	990.95	25.33	1.28	990.00	24.37	-1.98	991.73	25.40	1.98
994.42	28.75	2.47	993.16	26.68	4.86	993.95	26.00	1.94	993.00	24.94	-1.43	994.74	24.86	1.43
997.42	29.14	2.63	996.16	28.26	6.21	996.95	25.36	1.07	996.00	24.26	-2.34	997.73	26.00	2.34
1000.44	28.84	2.07	999.18	27.17	4.86	999.97	25.60	1.05	999.03	25.12	-1.73	1000.76	25.65	1.73
1003.42	29.69	3.63	1002.16	26.29	4.69	1002.95	25.45	1.61	1002.00	24.61	-1.54	1003.73	24.75	1.54
1006.42	28.71	2.09	1005.16	26.61	4.45	1005.95	25.62	1.22	1005.00	24.43	-2.27	1006.73	26.04	2.27
1009.42	28.84	2.42	1008.16	25.70	3.74	1008.95	25.57	1.37	1008.00	25.14	-1.36	1009.73	24.93	1.36
1012.42	28.98	2.72	1011.16	26.91	5.11	1011.95	25.93	1.89	1011.00	23.95	-2.39	1012.73	25.80	2.39
1015.44	28.62	2.24	1014.18	26.04	4.12	1014.97	26.34	2.18	1014.03	25.17	-1.29	1015.76	24.82	1.29
1018.42	28.95	2.17	1017.16	27.00	4.68	1017.95	24.85	0.29	1017.00	25.61	-1.25	1018.73	25.18	1.25
1021.42	28.52	1.83	1020.16	26.53	4.30	1020.95	25.36	0.89	1020.00	24.57	-2.20	1021.74	26.04	2.20
1024.42	28.48	1.54	1023.16	27.36	4.88	1023.95	25.74	1.02	1023.00	25.88	-1.14	1024.73	25.23	1.14
1027.42	28.82	2.03	1026.16	26.91	4.58	1026.95	25.12	0.55	1026.00	25.23	-1.64	1027.73	25.58	1.64
1030.44	28.39	1.68	1029.18	27.27	5.02	1029.97	25.62	1.13	1029.02	24.66	-2.14	1030.76	26.00	2.14
1033.41	28.66	1.60	1032.16	27.49	4.89	1032.94	25.63	0.79	1032.00	25.17	-1.98	1033.73	26.19	1.98
1036.42	28.93	2.15	1035.16	27.83	5.51	1035.95	25.72	1.16	1035.00	24.79	-2.08	1036.73	26.01	2.08
1039.42	29.41	2.41	1038.16	26.80	4.26	1038.95	26.12	1.34	1038.00	24.77	-2.32	1039.73	26.47	2.32
1042.42	29.20	2.46	1041.16	25.89	3.61	1041.95	25.81	1.29	1041.00	24.83	-1.99	1042.73	25.88	1.99
1045.44	28.49	1.43	1044.18	26.12	3.52	1044.97	25.48	0.64	1044.02	25.26	-1.88	1045.76	26.09	1.88
1048.41	29.35	2.31	1047.16	27.49	4.91	1047.94	26.19	1.37	1047.00	24.50	-2.63	1048.73	26.82	2.63
1051.42	28.67	1.59	1050.16	26.97	4.35	1050.95	24.50	-0.36	1050.00	25.43	-1.74	1051.74	25.97	1.74
1054.42	29.14	1.68	1053.16	26.89	3.89	1053.95	26.13	0.89	1053.00	25.86	-1.68	1054.74	26.29	1.68
1057.42	29.63	2.59	1056.16	26.76	4.18	1056.95	26.50	1.68	1056.00	25.19	-1.93	1057.73	26.12	1.93
1060.44	29.00	1.97	1059.18	27.23	4.66	1059.97	26.05	1.24	1059.02	25.03	-2.09	1060.76	26.27	2.09
1063.42	29.53	2.29	1062.16	27.57	4.79	1062.95	25.79	0.77	1062.00	25.03	-2.29	1063.74	26.68	2.29
1066.41	29.49	1.76	1065.16	27.64	4.37	1065.94	26.34	0.83	1065.00	25.35	-2.47	1066.73	27.35	2.47
1069.42	28.63	1.11	1068.16	28.00	4.94	1068.95	26.00	0.70	1068.00	25.46	-2.14	1069.73	26.81	2.14
1072.41	28.70	1.31	1071.16	28.36	5.43	1071.94	25.51	0.34	1071.00	25.43	-2.05	1072.73	26.59	2.05
1075.44	29.73	2.42	1074.18	27.74	4.89	1074.97	26.55	1.46	1074.02	25.06	-2.33	1075.76	26.79	2.33
1078.42	28.84	2.15	1077.16	27.59	5.36	1077.95	26.19	1.72	1077.00	24.59	-2.18	1078.73	26.02	2.18
1081.42	28.59	1.48	1080.16	27.89	5.24	1080.95	25.82	0.93	1080.00	24.99	-2.21	1081.74	26.47	2.21
1084.42	28.74	1.34	1083.16	28.47	5.53	1083.95	25.24	0.06	1083.00	25.66	-1.82	1084.74	26.37	1.82
1087.42	30.23	2.88	1086.16	28.06	5.17	1086.95	25.62	0.49	1086.00	25.43	-2.01	1087.74	26.51	2.01
1090.44	29.12	1.28	1089.18	27.79	4.41	1089.97	26.22	0.60	1089.02	25.97	-1.96	1090.76	26.95	1.96
1093.42	29.20	1.99	1092.16	27.85	5.10	1092.95	25.57	0.58	1092.00	25.06	-2.23	1093.74	26.59	2.23
1096.42	28.80	1.00	1095.16	27.32	3.98	1095.95	26.46	0.88	1095.00	25.10	-2.79	1096.74	27.74	2.79
1099.42	29.88	2.38	1098.16	28.43	5.39	1098.95	25.70	0.42	1098.00	25.32	-2.27	1099.74	26.92	2.27
1102.42	29.75	2.80	1101.16	27.17	4.68	1101.95	25.77	1.04	1101.00	24.23	-2.81	1102.73	26.91	2.81
1105.45	29.38	2.19	1104.19	27.40	4.67	1104.98	26.44	1.47	1104.03	25.03	-2.25	1105.76	26.59	2.25
1108.42	30.05	3.05	1107.16	27.91	5.37	1107.95	26.50	1.72	1107.00	24.83	-2.26	1108.73	26.41	2.26
1111.42	29.85	1.86	1110.16	28.30	4.77	1110.95	25.93	0.16	1110.00	25.79	-2.28	1111.74	27.42	2.28
1114.42	29.85	2.24	1113.16	27.72	4.57	1113.95	25.79	0.40	1113.00	25.30	-2.39	1114.73	27.15	2.39
1117.42	29.17	1.57	1116.16	28.49	5.35	1116.95	25.82	0.44	1116.00	26.17	-1.52	1117.74	26.27	1.52
1120.44	28.85	0.81	1119.18	27.79	4.21	1119.97	25.93	0.11	1119.03	26.75	-1.38	1120.76	26.57	1.38
1123.42	28.44	0.84	1122.16	26.76	3.62	1122.95	26.24	0.86	1122.00	25.23	-2.46	1123.74	27.21	2.46
1126.42	29.95	2.17	1125.16	28.79	5.47	1125.95	26.03	0.47	1125.00	25.30	-2.57	1126.74	27.50	2.57
1129.42	29.23	1.60	1128.16	28.09	4.92	1128.95	26.29	0.88	1128.00	25.32	-2.39	1129.74	27.17	2.39
1132.41	29.35	1.61	1131.16	28.15	4.87	1131.94	26.44	0.92	1131.00	25.21	-2.61	1132.73	27.50	2.61
1135.44	28.88	0.67	1134.19	28.49	4.74	1134.97	26.60	0.61	1134.02	26.44	-1.86	1135.76	27.22	1.86
1138.41	29.57	1.63	1137.16	28.58	5.10	1137.94	27.13	1.41	1137.00	25.57	-2.46	1138.73	27.55	2.46
1141.42	29.25	1.30	1140.16	28.81	5.32	1140.95	26.67	0.94	1140.00	25.39	-2.64	1141.73	27.74	2.64
1144.42	29.28	1.33	1143.16	28.79	5.30	1143.95	27.20	1.47	1143.00	25.99	-2.05	1144.73	27.15	2.05
1147.42	29.62	2.10	1146.16	27.15	4.09	1146.95	26.48	1.18	1146.00	25.66	-1.95	1147.74	26.62	1.95
1150.44	29.12	1.38	1149.18	28.51	5.23	1149.97	26.19	0.67	1149.02	25.28	-2.55	1150.76	27.44	2.55
1153.42	29.92	1.63	1152.16	28.43	4.60	1152.95	25.96	-0.11	1152.00	26.95	-1.43	1153.73	26.87	1.43
1156.41	30.01	1.70	1155.16	28.71	4.86	1155.94	26.74	0.65	1155.00	25.68	-2.71	1156.73	28.17	2.71
1159.41	29.78	2.14	1158.16	28.41	5.23	1158.94	26.32	0.90	1158.00	25.21	-2.52	1159.73	27.31	2.52
1162.42	29.64	1.45	1161.16	28.47	4.74	1161.95	26.19	0.22	1161.00	25.88	-2.39	1162.73	27.73	2.39
1165.44	29.88	1.39	1164.18	29.76	5.73	1164.97	25.77	-0.50	1164.03	25.88	-2.69	1165.76	28.33	2.69
1168.42	29.45	1.01	1167.16	27.12	3.14	1167.95	26.39	0.17	1167.00	26.55	-1.98	1168.74	27.57	1.98
1171.42	29.78	1.65	1170.16	28.45	4.78	1170.95	26.91	1.00	1170.00	25.68	-2.53	1171.74	27.81	2.53
1174.42	30.38	1.43	1173.16	27.70	3.21	1173.95	26.41	-0.32	1173.00	26.60	-2.43	1174.74	28.53	2.43
1177.42	30.03	1.70	1176.16	27.83	3.96	1176.95	26.31	0.20	1176.00	26.24	-2.17	1177.74	27.65	2.17
1180.44	29.63	1.56	1179.18	29.20	5.59	1179.97	27.00	1.15	1179.03	25.57	-2.59	1180.76	27.81	2.59
1183.42	29.84	1.61	1182.16	29.03	5.26	1182.95	26.46	0.45	1182.00	26.08	-2.23	1183.73	27.61	2.23
1186.42	30.03	1.57	1185.16	29.27	5.27	1185.95	26.24	-0.00	1185.00	26.28	-2.27	1186.74	27.88	2.27
1189.42	29.18	0.94	1188.16	28.49	4.71	1188.95	26.41	0.39	1188.00	26.62	-1.70	1189.74	27.09	1.70
1192.42	29.52	1.17	1191.16	28.66	4.77	1191.95	26.00	-0.13	1191.00	26.35	-2.08	1192.73	27.58	2.08
1195.44	29.56	0.23	1194.18	28.02	3.15	1194.97	26.75	-0.36	1194.02	27.16	-2.25	1195.76	28.73	2.25
1198.42	29.73	1.81	1197.16	27.89	4.43	1197.95	25.70	0.00	1197.00	25.66	-2.34	1198.74	27.41	2.34
1201.42	29.96	1.71	1200.16	28.49	4.70	1200.95	26.32	0.29	1200.00	25.70	-2.64	1201.74	28.04	2.64
1204.42	29.37	1.07	1203.16	28.49	4.65	1203.95	26.51	0.43	1203.00	25.46	-2.92	1204.73	28.37	2.92
1207.42	30.10	1.91	1206.16	27.87	4.14	1206.95	26.20	0.23	1206.00	25.28	-2.99	1207.73	28.33	2.99
1210.44	29.94	2.14	1209.18	28.11	4.77	1209.97	26.65	1.07	1209.02	25.10	-2.78	1210.76	27.73	2.78
1213.41	30.44	2.48	1212.15	27.76	4.26	1212.94	26.55	0.81	1212.00	25.26	-2.79	1213.73	27.90	2.79
1216.42	30.45	2.17	1215.16	28.58	4.76	1215.95	26.53	0.47	1215.00	25.63	-2.74	1216.73	28.17	2.74
1219.41	28.93	0.48	1218.15	28.54	4.55	1218.94	26.10	-0.13	1218.00	25.61	-2.92	1219.73	28.52	2.92
