# Supplementary material for: Noise-precision tradeoff in predicting combinations of mutations and drugs
Source: PLoS Comput Biol. 2019 May 22;15(5):e1006956. doi: 10.1371/journal.pcbi.1006956 (PMC6548401; doi:10.1371/journal.pcbi.1006956)
Supplement: S1 Data — A zip file containing all datasets used in this paper. (ZIP) [file pcbi.1006956.s002.zip › calcium/calcium_double_RAW264.7/2MA_500_uM_S1P_30_uM_RW_ECC040227G.txt]

Tab-delimted data for ligand pair 2-Methyl-thio-ATP / Sphingosine-1-phosphate
Celltype = RAW 264.7
ExperimentID = ECC040227G
t in seconds, Ca++ concentrations in nM
Adj Ca++ is the change in Ca++ concentration due to ligand

ECC040227G10	2MA 500 uM	S1P 30 uM	sim
ECC040227G02	2MA 500 uM	HBSS-BSA n/a 	lig1_only
ECC040227G07	2MA 500 uM	HBSS-BSA n/a 	lig1_only
ECC040227G01	HBSS-BSA n/a 	HBSS-BSA n/a 	con
ECC040227G12	HBSS-BSA n/a 	HBSS-BSA n/a 	con

t(ECC040227G10)	Ca++(ECC040227G10)	Adj Ca++(ECC040227G10)	t(ECC040227G02)	Ca++(ECC040227G02)	Adj Ca++(ECC040227G02)	t(ECC040227G07)	Ca++(ECC040227G07)	Adj Ca++(ECC040227G07)	t(ECC040227G01)	Ca++(ECC040227G01)	Adj Ca++(ECC040227G01)	t(ECC040227G12)	Ca++(ECC040227G12)	Adj Ca++(ECC040227G12)
-191.58	10.27	-9.74	-192.84	9.73	-9.62	-192.05	10.73	-8.09	-193.00	45.80	11.30	-191.27	8.68	-11.30
-188.60	9.92	-4.89	-189.85	8.96	-5.19	-189.07	10.09	-3.53	-190.01	34.12	4.82	-188.28	9.96	-4.82
-185.60	9.20	-2.89	-186.85	9.51	-1.92	-186.07	11.08	0.18	-187.01	29.96	3.38	-185.28	8.68	-3.38
-182.59	9.24	-1.57	-183.85	9.70	-0.45	-183.07	10.73	1.11	-184.01	27.26	1.96	-182.27	8.82	-1.96
-179.60	10.70	-1.06	-180.85	7.69	-3.41	-180.07	10.01	-0.56	-181.01	28.06	1.81	-179.28	9.92	-1.81
-176.60	8.92	-1.65	-177.85	9.25	-0.66	-177.07	10.84	1.47	-178.01	26.91	1.86	-176.29	8.68	-1.86
-173.60	9.08	-2.30	-174.85	9.35	-1.37	-174.07	10.18	-0.01	-175.01	27.68	1.81	-173.28	9.54	-1.81
-170.60	10.37	0.03	-171.85	8.10	-1.58	-171.07	10.59	1.45	-172.01	26.18	1.36	-170.28	8.95	-1.36
-167.59	9.39	-0.15	-168.85	8.96	0.08	-168.07	9.00	0.66	-169.01	24.85	0.83	-167.27	8.68	-0.83
-164.60	8.94	-1.71	-165.85	9.47	-0.52	-165.07	10.56	1.10	-166.01	27.29	2.15	-164.28	8.47	-2.15
-161.60	9.39	-0.98	-162.85	9.38	-0.33	-162.07	10.07	0.89	-163.01	25.80	0.94	-161.28	9.40	-0.94
-158.60	9.71	0.70	-159.85	9.96	1.61	-159.07	9.71	1.89	-160.01	24.25	0.75	-158.28	8.23	-0.75
-155.60	9.59	-0.20	-156.85	9.57	0.44	-156.07	9.35	0.76	-157.01	25.08	0.81	-155.29	8.95	-0.81
-152.59	9.80	-0.18	-153.85	9.60	0.28	-153.07	9.60	0.82	-154.01	24.97	0.51	-152.27	9.44	-0.51
-149.60	9.28	-0.64	-150.85	10.24	0.98	-150.07	10.29	1.57	-151.01	24.44	0.04	-149.28	9.85	-0.04
-146.60	8.79	-1.35	-147.85	9.35	-0.13	-147.07	10.23	1.28	-148.01	25.58	0.95	-146.28	9.16	-0.95
-143.60	9.45	0.14	-144.85	9.51	0.86	-144.07	9.44	1.32	-145.01	24.44	0.64	-143.28	8.64	-0.64
-140.60	9.39	-0.17	-141.85	9.60	0.70	-141.07	10.07	1.71	-142.01	24.17	0.13	-140.29	9.40	-0.13
-137.59	9.65	-0.24	-138.85	10.57	1.34	-138.07	9.79	1.09	-139.01	25.01	0.63	-137.27	9.23	-0.63
-134.60	9.39	0.06	-135.85	9.54	0.87	-135.07	10.84	2.70	-136.01	24.17	0.35	-134.29	8.95	-0.35
-131.60	9.84	0.42	-132.85	9.99	1.23	-132.07	9.96	1.74	-133.01	24.06	0.16	-131.28	9.23	-0.16
-128.60	9.00	-0.29	-129.85	9.67	1.04	-129.07	10.86	2.76	-130.01	23.53	-0.25	-128.29	9.51	0.25
-125.60	10.10	1.23	-126.85	9.73	1.52	-126.07	10.23	2.55	-127.01	24.17	0.81	-125.29	8.03	-0.81
-122.59	9.28	-0.71	-123.85	9.47	0.14	-123.07	10.84	2.05	-124.01	24.82	0.35	-122.27	9.61	-0.35
-119.60	9.30	-0.23	-120.85	9.92	1.05	-120.07	7.75	-0.58	-121.01	23.83	-0.18	-119.29	9.68	0.18
-116.60	9.49	0.34	-117.85	10.08	1.59	-117.07	9.27	1.31	-118.01	23.98	0.34	-116.29	8.78	-0.34
-113.60	9.34	0.56	-114.85	10.31	2.19	-114.07	8.54	0.95	-115.01	23.00	-0.27	-113.29	9.02	0.27
-110.60	9.28	-0.16	-111.85	9.35	0.57	-111.07	8.54	0.29	-112.01	24.63	0.70	-110.28	8.71	-0.70
-107.59	9.63	0.15	-108.85	10.15	1.33	-108.07	8.64	0.36	-109.01	24.32	0.36	-107.27	9.09	-0.36
-104.60	10.25	0.80	-105.85	9.70	0.91	-105.07	9.19	0.93	-106.01	24.10	0.16	-104.28	9.26	-0.16
-101.60	9.94	0.08	-102.85	10.50	1.30	-102.07	9.27	0.60	-103.01	23.91	-0.44	-101.28	10.27	0.44
-98.60	10.25	0.43	-99.85	8.42	-0.74	-99.07	8.26	-0.36	-100.01	24.13	-0.17	-98.28	9.96	0.17
-95.60	10.23	-0.03	-96.85	9.44	-0.16	-96.07	7.99	-1.08	-97.01	25.61	0.86	-95.29	9.37	-0.86
-92.59	10.29	0.38	-93.85	9.41	0.16	-93.07	8.97	0.25	-94.01	24.32	-0.08	-92.27	9.96	0.08
-89.60	9.69	-0.49	-90.85	10.05	0.53	-90.07	8.81	-0.18	-91.01	24.97	0.30	-89.28	9.85	-0.30
-86.60	9.88	-0.82	-87.85	10.18	0.14	-87.07	8.48	-1.02	-88.01	25.31	0.13	-86.28	10.54	-0.13
-83.60	9.86	-0.39	-84.85	9.60	0.01	-84.07	8.94	-0.11	-85.01	24.82	0.09	-83.28	10.13	-0.09
-80.60	10.00	-0.91	-81.85	9.96	-0.29	-81.07	7.67	-2.04	-82.01	24.82	-0.57	-80.28	11.45	0.57
-77.58	9.94	-0.26	-78.85	9.86	0.32	-78.07	8.51	-0.50	-79.01	24.63	-0.06	-77.27	10.23	0.06
-74.60	10.41	-0.17	-75.85	10.53	0.61	-75.07	8.67	-0.72	-76.01	25.01	-0.06	-74.28	10.61	0.06
-71.60	10.29	-0.11	-72.85	10.44	0.70	-72.07	9.27	0.06	-73.01	24.02	-0.87	-71.28	11.24	0.87
-68.60	11.57	1.58	-69.85	10.40	1.07	-69.07	8.54	-0.26	-70.01	24.21	-0.27	-68.29	10.23	0.27
-65.60	10.58	0.51	-66.85	11.27	1.86	-66.07	9.03	0.15	-67.01	24.78	0.22	-65.29	9.82	-0.22
-62.59	11.01	0.23	-63.85	10.82	0.70	-63.07	9.27	-0.32	-64.01	25.58	0.31	-62.27	10.44	-0.31
-59.60	10.66	0.70	-60.85	10.21	0.91	-60.07	9.41	0.64	-61.01	24.32	-0.13	-59.28	10.06	0.13
-56.60	10.91	0.86	-57.85	9.92	0.53	-57.07	8.62	-0.24	-58.01	25.50	0.96	-56.28	9.06	-0.96
-53.60	10.89	0.53	-54.85	9.35	-0.35	-54.07	8.94	-0.22	-55.01	25.46	0.62	-53.29	9.71	-0.62
-50.60	11.05	0.41	-51.85	11.24	1.26	-51.07	9.22	-0.23	-52.01	25.65	0.52	-50.28	10.09	-0.52
-47.58	10.97	0.16	-48.85	9.99	-0.16	-48.07	9.55	-0.07	-49.01	25.08	-0.22	-47.27	11.00	0.22
-44.60	11.15	0.21	-45.85	11.34	1.06	-45.07	9.60	-0.14	-46.01	25.92	0.50	-44.28	10.41	-0.50
-41.60	11.05	0.20	-42.85	10.05	-0.14	-42.07	9.19	-0.46	-43.01	25.01	-0.32	-41.28	11.14	0.32
-38.60	11.01	0.07	-39.85	9.47	-0.81	-39.07	9.71	-0.04	-40.01	24.93	-0.50	-38.28	11.41	0.50
-35.60	11.17	0.21	-36.85	10.92	0.62	-36.07	9.68	-0.08	-37.01	25.16	-0.28	-35.29	11.21	0.28
-32.58	10.82	-0.32	-33.85	10.28	-0.20	-33.07	10.31	0.37	-34.01	26.64	1.02	-32.27	10.09	-1.02
-29.60	11.53	0.92	-30.85	10.66	0.71	-30.07	9.30	-0.11	-31.01	25.23	0.14	-29.29	10.44	-0.14
-26.60	11.77	0.45	-27.85	10.21	-0.45	-27.07	9.14	-0.98	-28.01	25.54	-0.26	-26.29	11.55	0.26
-23.60	10.64	-0.54	-24.86	10.50	-0.02	-24.07	10.42	0.44	-25.01	25.99	0.33	-23.29	10.82	-0.33
-20.60	10.82	-0.46	-21.86	10.34	-0.28	-21.07	10.64	0.55	-22.01	25.61	-0.16	-20.29	11.41	0.16
-17.59	11.20	-0.24	-18.86	9.73	-1.05	-18.07	10.34	0.10	-19.01	25.99	0.07	-17.27	11.34	-0.07
-14.60	10.54	-0.68	-15.86	11.27	0.71	-15.07	10.45	0.42	-16.01	25.42	-0.29	-14.29	11.48	0.29
5.41	45.63	28.00	4.16	23.45	6.48	4.94	29.46	13.02	4.00	32.22	0.10	5.73	17.50	-0.10
8.38	68.74	53.13	7.12	43.47	28.52	7.91	44.98	30.57	6.96	29.92	-0.17	8.69	15.75	0.17
11.38	58.62	44.32	10.12	48.73	35.09	10.91	40.64	27.54	9.96	28.22	-0.56	11.69	14.83	0.56
14.41	59.27	45.36	13.12	59.44	46.19	13.91	41.44	28.73	12.96	28.33	-0.06	14.72	13.94	0.06
17.38	71.32	57.64	16.12	57.91	44.89	16.91	44.65	32.17	15.96	28.22	0.06	17.70	13.59	-0.06
20.39	75.10	61.32	19.13	56.42	43.30	19.92	49.20	36.61	18.96	29.03	0.76	20.70	12.99	-0.76
23.38	73.11	60.52	22.12	53.25	41.32	22.91	50.83	39.44	21.96	27.03	-0.04	23.69	12.60	0.04
26.38	70.64	58.16	25.12	56.22	44.40	25.91	50.26	38.97	24.96	26.68	-0.29	26.70	12.74	0.29
29.40	67.74	55.01	28.12	52.94	40.87	28.91	49.53	38.00	27.96	27.06	-0.15	29.72	12.85	0.15
32.38	63.43	50.16	31.12	51.25	38.64	31.91	46.51	34.44	30.96	27.68	-0.07	32.70	13.31	0.07
35.38	60.52	46.49	34.13	49.58	36.21	34.91	45.04	32.21	33.96	29.34	0.83	35.70	13.17	-0.83
38.38	57.77	45.20	37.12	48.15	36.24	37.91	43.62	32.25	36.96	26.95	-0.10	38.70	12.64	0.10
41.38	55.29	42.55	40.12	46.54	34.46	40.91	42.17	30.63	39.96	26.76	-0.46	41.70	13.17	0.46
44.40	53.37	39.93	43.12	45.85	33.07	43.91	40.74	28.49	42.96	28.60	0.67	44.72	12.74	-0.67
47.38	50.01	37.23	46.12	43.73	31.61	46.91	40.51	28.92	45.96	27.49	0.22	47.70	12.53	-0.22
50.38	47.86	34.67	49.13	43.05	30.52	49.91	38.39	26.40	48.96	28.37	0.70	50.70	12.46	-0.70
53.38	46.24	32.51	52.12	42.64	29.57	52.91	37.45	24.92	51.96	28.29	0.08	53.70	13.62	-0.08
56.38	45.78	33.12	55.12	42.34	30.34	55.91	36.36	24.90	54.96	26.57	-0.57	56.70	13.20	0.57
59.40	42.97	29.92	58.12	40.21	27.82	58.91	35.12	23.27	57.96	27.10	-0.43	59.71	13.45	0.43
62.38	42.20	28.95	61.12	39.77	27.18	61.91	34.87	22.82	60.96	27.75	0.02	62.69	13.20	-0.02
65.38	41.19	27.34	64.13	38.33	25.14	64.91	33.11	20.45	63.96	29.03	0.69	65.70	13.13	-0.69
68.38	40.34	27.14	67.12	39.21	26.67	67.91	30.76	18.75	66.96	28.29	0.60	68.69	12.57	-0.60
71.37	40.10	26.89	70.12	36.39	23.84	70.90	31.55	19.53	69.96	27.75	0.05	71.69	13.13	-0.05
74.40	40.43	27.51	73.12	37.92	25.66	73.91	31.67	19.94	72.96	27.45	0.04	74.72	12.85	-0.04
77.38	38.09	24.50	76.12	36.46	23.53	76.91	31.13	18.73	75.96	28.26	0.18	77.70	13.38	-0.18
80.38	38.58	24.50	79.13	34.97	21.55	79.91	30.85	17.97	78.96	28.49	-0.07	80.70	14.12	0.07
83.38	37.36	23.14	82.12	34.72	21.16	82.91	29.79	16.77	81.96	29.30	0.60	83.69	13.59	-0.60
86.38	36.68	24.06	85.12	34.97	23.01	85.91	29.10	17.68	84.96	26.49	-0.61	86.69	13.20	0.61
89.40	36.36	22.44	88.12	34.50	21.24	88.91	29.70	16.97	87.96	29.34	0.93	89.72	12.96	-0.93
92.37	35.63	21.16	91.12	32.67	18.86	91.90	27.60	14.33	90.96	29.34	0.39	92.69	14.05	-0.39
95.38	36.40	22.73	94.13	33.53	20.52	94.91	29.10	16.62	93.96	28.53	0.37	95.70	13.27	-0.37
98.37	35.94	21.02	97.12	32.74	18.48	97.91	27.78	14.05	96.96	29.72	0.31	98.69	14.58	-0.31
101.38	35.56	21.09	100.12	32.38	18.57	100.91	27.81	14.53	99.96	29.49	0.53	101.70	13.91	-0.53
104.40	35.29	20.82	103.12	32.74	18.93	103.91	27.30	14.03	102.96	30.19	1.24	104.72	13.20	-1.24
107.38	35.89	21.96	106.12	33.02	19.75	106.91	28.26	15.53	105.96	27.41	-1.00	107.70	14.90	1.00
110.38	35.24	20.62	109.13	30.95	16.99	109.91	27.27	13.84	108.96	29.69	0.58	110.70	14.01	-0.58
113.38	35.38	20.86	112.12	31.24	17.38	112.91	28.23	14.91	111.96	30.46	1.46	113.70	13.03	-1.46
116.38	35.91	21.76	115.12	31.56	18.07	115.91	26.40	13.44	114.96	29.07	0.43	116.70	13.69	-0.43
119.40	35.52	20.33	118.12	30.99	16.46	118.91	27.36	13.37	117.96	30.11	0.44	119.72	14.72	-0.44
122.38	35.61	20.52	121.12	31.10	16.67	121.91	26.73	12.84	120.96	29.84	0.27	122.69	14.79	-0.27
125.38	37.48	22.87	124.13	31.06	17.11	124.91	26.46	13.05	123.96	29.41	0.32	125.69	14.26	-0.32
128.38	35.75	21.05	127.12	29.68	15.64	127.91	26.67	13.16	126.96	29.49	0.30	128.69	14.37	-0.30
131.38	36.05	21.00	130.12	31.10	16.71	130.91	26.82	12.97	129.96	28.83	-0.70	131.70	15.72	0.70
134.40	36.82	21.88	133.12	29.18	14.90	133.91	26.08	12.34	132.96	30.42	1.00	134.72	13.91	-1.00
137.38	35.26	20.18	136.12	29.40	14.98	136.91	27.15	13.27	135.96	30.39	0.83	137.69	14.22	-0.83
140.38	36.94	21.58	139.13	31.20	16.50	139.91	26.64	12.47	138.96	30.85	1.00	140.70	14.33	-1.00
143.38	36.17	20.75	142.12	30.24	15.48	142.91	25.37	11.14	141.96	30.62	0.71	143.69	14.68	-0.71
146.38	36.50	21.19	145.12	29.32	14.67	145.91	25.60	11.48	144.96	29.72	-0.08	146.69	15.36	0.08
149.40	37.17	21.91	148.12	28.27	13.67	148.91	26.17	12.11	147.96	30.46	0.72	149.72	14.51	-0.72
152.38	36.64	21.42	151.12	30.74	16.18	151.91	26.73	12.70	150.96	30.07	0.36	152.69	14.83	-0.36
155.38	36.57	21.20	154.13	28.97	14.26	154.91	25.37	11.20	153.96	30.54	0.69	155.70	14.65	-0.69
158.38	37.13	21.61	157.12	28.83	13.97	157.91	24.92	10.60	156.96	28.99	-1.01	158.69	16.50	1.01
161.38	36.54	21.29	160.12	27.32	12.73	160.91	26.20	12.14	159.96	30.42	0.68	161.70	14.54	-0.68
164.40	36.43	20.16	163.12	26.98	11.37	163.91	25.43	10.35	162.96	30.46	-0.30	164.72	16.54	0.30
167.38	38.07	22.98	166.12	28.45	14.02	166.91	25.75	11.85	165.96	29.96	0.38	167.69	14.68	-0.38
170.38	36.52	21.62	169.13	27.67	13.43	169.91	26.67	12.97	168.96	30.31	0.93	170.70	13.94	-0.93
173.37	36.75	20.91	172.12	27.19	12.01	172.90	26.35	11.71	171.96	30.70	0.38	173.69	15.43	-0.38
176.37	37.17	21.37	175.12	27.60	12.46	175.90	26.40	11.80	174.96	30.58	0.30	176.69	15.47	-0.30
179.40	35.84	20.46	178.12	26.80	12.08	178.91	25.84	11.65	177.96	30.54	0.67	179.72	14.68	-0.67
182.37	36.64	21.08	181.12	28.34	13.44	181.91	26.91	12.55	180.96	31.63	1.59	182.69	13.94	-1.59
185.38	36.64	19.57	184.13	27.19	10.78	184.91	26.64	10.77	183.96	32.66	1.11	185.70	15.93	-1.11
188.38	36.78	20.53	187.12	26.91	11.32	187.91	25.46	10.40	186.96	30.89	0.15	188.69	16.07	-0.15
191.38	37.60	22.05	190.12	26.38	11.49	190.91	25.43	11.08	189.96	29.26	-0.77	191.69	16.29	0.77
194.40	37.62	21.44	193.12	27.15	11.63	193.91	26.67	11.69	192.96	31.95	1.29	194.72	14.86	-1.29
197.38	36.33	20.47	196.12	27.05	11.85	196.91	26.61	11.94	195.96	30.50	0.15	197.69	15.68	-0.15
200.38	36.43	20.67	199.13	26.00	10.90	199.91	25.40	10.83	198.96	30.58	0.33	200.70	15.40	-0.33
203.38	36.19	21.37	202.12	26.21	12.05	202.91	26.58	12.95	201.96	30.62	1.31	203.69	13.48	-1.31
206.37	36.52	20.70	205.12	26.49	11.33	205.91	26.05	11.42	204.96	30.31	0.00	206.69	15.79	-0.00
209.40	36.24	19.38	208.12	26.98	10.78	208.91	26.55	10.88	207.96	31.79	0.44	209.72	16.39	-0.44
212.38	35.75	19.44	211.12	26.21	10.56	211.91	26.58	11.46	210.96	31.83	1.03	212.70	15.25	-1.03
215.38	35.75	19.90	214.13	27.22	12.03	214.91	26.11	11.45	213.96	31.01	0.67	215.70	15.15	-0.67
218.38	35.43	19.72	217.12	27.19	12.14	217.91	25.93	11.42	216.96	30.97	0.78	218.69	14.90	-0.78
221.38	35.40	19.77	220.12	26.28	11.31	220.91	25.84	11.41	219.96	31.13	1.02	221.69	14.58	-1.02
224.40	35.19	18.64	223.12	25.86	9.97	223.91	27.06	11.71	222.96	31.44	0.41	224.72	16.11	-0.41
227.38	35.56	18.64	226.12	26.11	9.85	226.91	25.57	9.85	225.96	32.11	0.71	227.70	16.18	-0.71
230.38	35.26	18.63	229.13	25.62	9.65	229.91	26.05	10.62	228.96	31.67	0.56	230.70	16.04	-0.56
233.38	34.80	18.26	232.12	24.76	8.88	232.91	26.37	11.03	231.96	32.03	1.01	233.70	15.50	-1.01
236.38	35.73	19.75	235.12	25.59	10.27	235.91	25.25	10.47	234.96	31.05	0.59	236.70	15.36	-0.59
239.40	35.87	18.30	238.12	25.93	9.02	238.91	26.20	9.83	237.96	31.87	-0.18	239.72	17.72	0.18
242.38	34.27	17.85	241.12	25.93	10.17	241.91	25.37	10.14	240.96	31.05	0.14	242.70	16.25	-0.14
245.38	34.98	17.84	244.13	26.11	9.63	244.91	26.26	10.32	243.96	32.66	1.04	245.70	16.07	-1.04
248.37	34.78	19.08	247.12	26.00	10.96	247.91	27.12	12.62	246.96	31.17	0.99	248.69	14.68	-0.99
251.37	34.04	17.96	250.12	24.31	8.89	250.91	25.87	10.99	249.96	31.32	0.76	251.69	15.29	-0.76
254.40	35.54	18.90	253.12	25.52	9.54	253.91	26.40	10.95	252.96	30.81	-0.32	254.72	16.93	0.32
257.38	34.15	16.75	256.12	24.93	8.19	256.91	25.90	9.69	255.96	33.44	1.55	257.70	15.82	-1.55
260.38	34.54	18.03	259.13	25.31	9.46	259.92	25.34	10.03	258.96	31.79	0.80	260.70	15.68	-0.80
263.37	34.31	18.17	262.12	25.97	10.49	262.91	24.63	9.68	261.96	31.17	0.54	263.69	15.57	-0.54
266.37	34.38	17.70	265.12	24.34	8.32	265.90	26.02	10.54	264.96	31.13	-0.03	266.69	16.68	0.03
269.40	34.68	17.08	268.12	24.83	7.89	268.90	26.52	10.11	267.96	33.44	1.35	269.72	16.22	-1.35
272.37	34.78	17.31	271.12	24.72	7.91	271.91	26.11	9.84	270.96	31.67	-0.28	272.69	17.72	0.28
275.38	34.38	17.17	274.13	24.27	7.72	274.92	25.69	9.67	273.96	32.66	0.96	275.70	16.22	-0.96
278.38	34.78	18.21	277.12	24.58	8.67	277.91	23.89	8.51	276.96	31.28	0.22	278.69	16.32	-0.22
281.38	32.84	16.57	280.12	24.83	9.22	280.91	26.26	11.19	279.96	31.13	0.38	281.70	15.86	-0.38
284.40	33.60	16.76	283.12	25.31	9.13	283.91	25.28	9.63	282.96	31.17	-0.16	284.72	16.97	0.16
287.37	33.76	15.89	286.12	25.76	8.55	286.90	25.66	8.98	285.96	33.13	0.77	287.69	17.07	-0.77
290.38	33.87	16.06	289.13	25.55	8.40	289.92	25.25	8.63	288.96	33.33	1.03	290.70	16.75	-1.03
293.38	34.08	16.90	292.12	24.58	8.06	292.91	26.79	10.80	291.96	32.89	1.22	293.70	15.93	-1.22
296.38	34.01	16.13	295.12	24.14	6.92	295.91	24.89	8.20	294.96	33.68	1.31	296.70	16.54	-1.31
299.40	34.57	16.82	298.12	24.79	7.70	298.91	24.66	8.10	297.96	32.81	0.57	299.72	17.15	-0.57
302.38	33.00	15.47	301.12	24.07	7.20	301.91	26.91	10.58	300.96	33.29	1.28	302.70	16.22	-1.28
305.38	32.77	14.41	304.13	25.55	7.85	304.91	24.75	7.59	303.96	33.88	1.04	305.70	17.29	-1.04
308.38	32.66	15.44	307.12	25.31	8.75	307.91	25.28	9.26	306.96	33.17	1.47	308.70	15.72	-1.47
311.38	33.57	17.27	310.12	25.55	9.91	310.91	25.25	10.15	309.96	31.48	0.70	311.70	15.57	-0.70
314.40	33.28	15.41	313.12	24.93	7.72	313.91	25.13	8.46	312.96	32.54	0.19	314.72	17.65	-0.19
317.38	32.61	14.46	316.12	24.72	7.23	316.91	26.08	9.12	315.96	33.33	0.69	317.69	17.43	-0.69
320.38	33.76	16.23	319.13	25.66	8.79	319.91	26.85	10.52	318.96	33.44	1.43	320.70	16.07	-1.43
323.38	33.09	14.98	322.12	24.69	7.24	322.91	25.57	8.65	321.96	33.21	0.61	323.70	17.47	-0.61
326.38	33.55	15.89	325.12	24.62	7.62	325.91	25.78	9.31	324.96	32.81	0.66	326.70	16.97	-0.66
329.40	33.53	15.72	328.12	25.72	8.57	328.91	25.99	9.38	327.96	33.60	1.31	329.72	16.47	-1.31
332.37	32.79	15.09	331.12	23.93	6.89	331.91	25.28	8.77	330.96	33.64	1.45	332.69	16.22	-1.45
335.38	32.22	14.23	334.13	25.17	7.84	334.91	25.16	8.36	333.96	33.29	0.81	335.70	17.15	-0.81
338.38	33.44	15.46	337.12	24.58	7.26	337.91	24.63	7.85	336.96	34.59	2.13	338.70	15.82	-2.13
341.38	32.27	14.02	340.12	25.66	8.07	340.91	25.25	8.20	339.96	33.88	1.15	341.70	17.07	-1.15
344.40	32.34	14.27	343.12	25.14	7.73	343.91	25.01	8.14	342.96	33.52	0.97	344.72	17.07	-0.97
347.37	32.68	13.71	346.12	24.55	6.24	346.91	25.66	7.89	345.96	34.16	0.71	347.69	18.23	-0.71
350.38	31.83	13.40	349.13	25.55	7.78	349.91	24.22	6.98	348.96	34.35	1.43	350.70	16.97	-1.43
353.37	32.61	14.87	352.12	25.45	8.37	352.90	25.31	8.76	351.96	32.97	0.74	353.69	16.97	-0.74
356.37	32.29	15.16	355.12	24.65	8.18	355.91	25.40	9.47	354.96	32.42	0.81	356.69	16.29	-0.81
359.40	32.89	14.30	358.12	25.90	7.97	358.91	25.84	8.44	357.96	33.88	0.80	359.72	17.76	-0.80
362.38	32.59	14.41	361.12	25.83	8.31	361.91	24.63	7.65	360.96	33.13	0.47	362.70	17.68	-0.47
365.38	32.17	13.86	364.13	25.17	7.52	364.91	24.60	7.48	363.96	34.51	1.71	365.70	16.57	-1.71
368.38	32.82	15.22	367.12	24.86	7.92	367.91	24.72	8.31	366.96	33.05	0.96	368.70	16.61	-0.96
371.37	31.67	13.16	370.12	24.48	6.63	370.91	25.99	8.68	369.96	34.47	1.48	371.69	17.00	-1.48
374.40	31.92	13.29	373.12	24.07	6.10	373.90	25.54	8.10	372.96	34.79	1.67	374.72	16.93	-1.67
377.38	32.34	14.10	376.12	25.38	7.80	376.91	24.69	7.64	375.96	33.76	1.03	377.70	17.18	-1.03
380.38	32.79	14.31	379.13	24.86	7.04	379.91	24.98	7.70	378.96	34.12	1.16	380.70	17.29	-1.16
383.38	31.38	13.48	382.12	25.03	7.79	382.91	25.40	8.69	381.96	33.33	0.94	383.70	16.93	-0.94
386.38	32.68	13.97	385.12	24.58	6.53	385.91	23.72	6.20	384.96	32.93	-0.27	386.70	18.95	0.27
389.40	31.69	12.95	388.12	25.59	7.51	388.91	24.69	7.15	387.96	34.43	1.21	389.72	17.50	-1.21
392.38	31.33	12.47	391.12	23.48	5.28	391.91	23.98	6.31	390.96	34.24	0.89	392.70	17.94	-0.89
395.38	30.81	11.82	394.13	25.38	7.05	394.91	25.13	7.33	393.96	34.83	1.35	395.70	17.61	-1.35
398.38	31.40	12.45	397.12	25.24	6.95	397.91	24.57	6.81	396.96	35.11	1.67	398.69	17.25	-1.67
401.38	33.05	13.71	400.12	25.83	7.15	400.91	24.42	6.27	399.96	33.68	-0.15	401.70	19.46	0.15
404.40	32.40	14.00	403.12	24.86	7.12	403.91	25.93	8.72	402.96	33.76	0.87	404.72	17.50	-0.87
407.38	30.87	11.78	406.12	25.03	6.60	406.91	24.16	6.27	405.96	34.59	1.02	407.69	18.04	-1.02
410.38	31.51	12.65	409.13	25.00	6.80	409.91	25.87	8.20	408.96	34.35	1.00	410.70	17.83	-1.00
413.38	31.49	13.23	412.12	24.93	7.33	412.91	25.28	8.21	411.96	33.80	1.05	413.70	17.18	-1.05
416.38	31.60	12.98	415.12	24.86	6.90	415.91	24.16	6.73	414.96	34.20	1.09	416.70	17.50	-1.09
419.40	31.03	11.78	418.12	25.21	6.62	418.91	25.96	7.91	417.96	35.23	1.50	419.72	17.72	-1.50
422.37	31.15	11.72	421.12	25.27	6.50	421.91	24.66	6.43	420.96	35.23	1.32	422.69	18.08	-1.32
425.38	30.60	10.91	424.13	25.76	6.73	424.91	25.22	6.72	423.96	36.19	2.01	425.70	17.65	-2.01
428.38	30.87	12.63	427.12	23.93	6.35	427.91	24.25	7.20	426.96	33.72	0.99	428.70	17.22	-0.99
431.38	30.99	11.81	430.12	25.55	7.03	430.91	24.86	6.87	429.96	35.39	1.72	431.70	17.43	-1.72
434.40	30.90	11.39	433.12	25.10	6.25	433.91	25.90	7.58	432.96	35.15	1.15	434.72	18.33	-1.15
437.38	31.56	12.45	436.12	24.89	6.44	436.91	24.22	6.30	435.96	34.71	1.11	437.70	17.97	-1.11
440.38	31.22	11.36	439.13	25.07	5.87	439.91	26.08	7.42	438.96	35.51	1.17	440.70	18.66	-1.17
443.38	30.74	12.04	442.12	25.24	7.20	442.91	25.25	7.74	441.96	34.43	1.24	443.70	17.43	-1.24
446.38	31.49	13.42	445.12	25.21	7.80	445.91	25.01	8.13	444.96	33.88	1.32	446.70	16.72	-1.32
449.40	31.60	11.58	448.12	25.17	5.81	448.91	25.25	6.43	447.96	34.67	0.17	449.72	19.82	-0.17
452.38	31.60	11.82	451.12	24.48	5.36	451.91	25.57	6.99	450.96	35.35	1.09	452.70	18.66	-1.09
455.38	31.83	12.93	454.13	25.97	7.73	454.91	24.30	6.59	453.96	34.43	1.04	455.70	17.83	-1.04
458.37	30.58	10.82	457.12	24.79	5.69	457.90	24.36	5.80	456.96	34.95	0.71	458.69	19.02	-0.71
461.38	30.65	11.35	460.12	25.38	6.74	460.91	25.19	7.08	459.96	34.00	0.21	461.69	19.06	-0.21
464.41	32.15	11.41	463.12	25.90	5.82	463.91	25.16	5.62	462.96	36.51	1.29	464.72	19.42	-1.29
467.38	30.90	10.48	466.12	25.79	6.03	466.91	25.75	6.52	465.96	36.75	1.84	467.70	18.55	-1.84
470.38	30.51	10.40	469.13	24.21	4.76	469.91	25.90	6.99	468.96	35.03	0.44	470.70	19.64	-0.44
473.38	30.83	10.86	472.12	26.14	6.83	472.91	24.89	6.12	471.96	35.91	1.46	473.70	18.48	-1.46
476.38	31.42	11.49	475.12	25.52	6.25	475.91	25.66	6.93	474.96	34.75	0.34	476.70	19.56	-0.34
479.40	31.67	12.51	478.12	24.48	5.98	478.91	24.98	7.01	477.96	33.72	0.07	479.72	19.06	-0.07
482.38	31.24	11.24	481.12	25.48	6.14	481.91	24.95	6.15	480.96	36.55	2.07	482.70	17.90	-2.07
485.38	31.42	10.74	484.13	25.97	5.95	484.91	24.95	5.46	483.96	36.07	0.90	485.70	19.75	-0.90
488.38	31.19	10.84	487.12	25.00	5.31	487.91	24.22	5.07	486.96	36.27	1.44	488.70	18.88	-1.44
491.38	30.69	11.03	490.12	24.52	5.52	490.91	25.46	6.99	489.96	35.59	1.44	491.70	18.19	-1.44
494.40	30.78	11.06	493.12	23.38	4.32	493.91	24.36	5.83	492.96	35.31	1.10	494.72	18.59	-1.10
497.38	30.49	10.28	496.12	25.14	5.59	496.91	24.81	5.80	495.96	36.39	1.70	497.69	18.48	-1.70
500.38	31.63	11.34	499.13	26.87	7.24	499.91	24.86	5.76	498.96	35.19	0.41	500.70	19.85	-0.41
503.38	30.40	10.30	502.12	24.89	5.45	502.91	25.25	6.34	501.96	36.51	1.92	503.70	18.15	-1.92
506.38	31.03	10.57	505.12	25.83	6.03	505.91	25.43	6.16	504.96	36.47	1.52	506.70	18.91	-1.52
509.40	30.47	10.10	508.12	24.89	5.18	508.91	25.34	6.16	507.96	35.67	0.81	509.72	19.53	-0.81
512.38	30.67	9.79	511.12	25.55	5.33	511.91	24.78	5.09	510.96	36.07	0.70	512.70	20.15	-0.70
515.38	31.72	11.06	514.13	26.77	6.77	514.92	25.72	6.25	513.96	36.07	0.92	515.70	19.71	-0.92
518.38	31.08	11.00	517.12	26.14	6.72	517.91	24.57	5.68	516.96	36.47	1.90	518.70	18.15	-1.90
521.37	30.72	9.84	520.12	26.56	6.34	520.91	24.92	5.23	519.96	36.47	1.10	521.69	19.75	-1.10
524.40	31.81	11.31	523.12	24.65	4.81	523.91	24.69	5.38	522.96	35.31	0.32	524.72	20.15	-0.32
527.38	31.95	10.96	526.12	25.31	4.98	526.91	24.98	5.18	525.96	36.55	1.07	527.70	19.89	-1.07
530.38	31.31	10.72	529.13	26.35	6.42	529.91	25.49	6.10	528.96	36.07	1.00	530.70	19.56	-1.00
533.38	31.40	10.65	532.12	25.48	5.39	532.91	24.48	4.92	531.96	36.47	1.23	533.70	19.49	-1.23
536.38	30.83	10.54	535.12	27.22	7.59	535.91	25.84	6.74	534.96	35.87	1.09	536.70	19.17	-1.09
539.40	31.47	11.82	538.12	25.38	6.39	538.90	26.26	7.81	537.96	34.95	0.82	539.72	18.80	-0.82
542.38	29.94	9.55	541.12	26.25	6.52	541.91	25.90	6.70	540.96	36.51	1.63	542.70	18.73	-1.63
545.38	30.87	10.03	544.13	25.17	4.99	544.92	25.72	6.07	543.96	35.15	-0.18	545.70	20.99	0.18
548.37	31.10	10.13	547.12	26.35	6.04	547.90	24.95	5.17	546.96	37.31	1.85	548.69	19.09	-1.85
551.38	30.81	9.88	550.12	25.55	5.28	550.91	25.04	5.31	549.96	35.51	0.10	551.70	20.80	-0.10
554.40	31.01	10.87	553.12	25.72	6.24	553.91	23.95	5.01	552.96	34.91	0.29	554.72	19.82	-0.29
557.38	31.85	11.18	556.12	26.14	6.13	556.91	24.81	5.34	555.96	36.59	1.44	557.70	19.20	-1.44
560.38	31.26	9.91	559.13	25.79	5.10	559.91	24.22	4.07	558.96	36.27	0.44	560.70	20.88	-0.44
563.38	31.67	10.43	562.12	26.18	5.60	562.91	25.60	5.55	561.96	37.27	1.54	563.70	19.67	-1.54
566.38	30.92	10.37	565.12	25.55	5.66	565.91	24.07	4.72	564.96	35.15	0.12	566.69	20.40	-0.12
569.40	30.78	9.83	568.12	25.59	5.30	568.91	25.13	5.38	567.96	36.35	0.92	569.72	20.00	-0.92
572.38	30.56	9.33	571.12	26.28	5.71	571.91	25.13	5.09	570.96	37.03	1.31	572.70	19.89	-1.31
575.38	31.03	9.40	574.13	26.56	5.59	574.91	26.35	5.92	573.96	37.31	1.20	575.70	20.40	-1.20
578.37	31.15	10.50	577.12	25.45	5.46	577.91	25.13	5.68	576.96	36.11	0.98	578.69	19.64	-0.98
581.38	30.28	9.01	580.12	25.66	5.05	580.91	25.43	5.35	579.96	35.91	0.15	581.70	21.09	-0.15
584.41	30.62	9.37	583.12	25.76	5.17	583.91	25.04	4.99	582.96	37.39	1.66	584.72	19.56	-1.66
587.38	31.47	10.35	586.12	26.00	5.54	586.91	25.90	5.97	585.96	37.43	1.82	587.70	19.27	-1.82
590.38	30.69	9.00	589.13	26.28	5.25	589.91	24.60	4.10	588.96	37.11	0.93	590.70	20.73	-0.93
593.37	31.65	10.65	592.12	25.79	5.45	592.90	25.87	6.06	591.96	36.75	1.26	593.69	19.71	-1.26
596.38	30.69	9.36	595.12	25.97	5.30	595.90	25.40	5.27	594.96	36.27	0.46	596.70	20.84	-0.46
599.40	30.72	9.61	598.12	26.04	5.59	598.90	25.49	5.58	597.96	37.03	1.44	599.72	19.64	-1.44
602.37	32.22	10.32	601.12	26.11	4.87	601.90	25.40	4.69	600.96	37.31	0.92	602.69	20.95	-0.92
621.41	42.65	9.11	620.15	37.45	4.57	620.94	40.83	8.49	620.00	49.51	1.49	621.73	32.02	-1.49
624.44	35.29	3.09	623.16	34.57	3.03	623.96	32.04	1.04	623.00	46.98	0.30	624.75	31.87	-0.30
627.42	31.88	3.05	626.16	29.32	1.15	626.95	27.18	-0.46	626.00	42.85	-0.47	627.74	29.27	0.47
630.45	28.88	1.08	629.19	28.13	0.99	629.97	25.78	-0.82	629.03	42.11	-0.17	630.76	27.94	0.17
633.41	27.89	1.99	632.16	25.21	-0.03	632.95	23.72	-0.99	632.00	40.43	0.04	633.73	25.83	-0.04
636.41	27.45	1.00	635.16	23.11	-2.68	635.94	22.90	-2.36	635.00	40.55	-0.39	636.73	26.81	0.39
639.44	26.35	0.66	638.16	23.79	-1.24	638.96	22.37	-2.12	638.00	41.08	0.91	639.75	24.75	-0.91
642.41	26.31	-0.04	641.16	22.15	-3.54	641.94	22.87	-2.29	641.00	41.25	0.41	642.73	25.91	-0.41
645.45	25.69	-1.00	644.19	21.06	-4.97	644.97	22.14	-3.35	644.04	41.70	0.53	645.76	26.13	-0.53
648.41	25.93	-0.44	647.16	21.13	-4.58	647.94	22.34	-2.84	647.00	39.53	-1.33	648.73	27.67	1.33
651.41	25.27	-0.37	650.16	22.59	-2.39	650.95	20.92	-3.53	650.00	40.10	-0.03	651.73	25.64	0.03
654.44	25.47	0.20	653.16	20.66	-3.95	653.96	21.35	-2.73	653.00	39.17	-0.59	654.75	25.83	0.59
657.42	25.84	0.17	656.16	21.88	-3.13	656.95	20.89	-3.59	656.00	39.74	-0.42	657.74	26.06	0.42
660.45	26.55	1.17	659.19	22.19	-2.53	659.98	21.44	-2.75	659.04	40.10	0.23	660.76	25.12	-0.23
663.42	27.54	2.81	662.16	22.15	-1.92	662.95	21.32	-2.21	662.00	38.64	-0.57	663.74	25.27	0.57
666.42	27.36	2.61	665.16	22.90	-1.19	665.95	21.24	-2.32	665.00	38.80	-0.44	666.74	25.16	0.44
669.44	26.91	0.68	668.16	23.21	-2.36	668.96	22.49	-2.55	668.00	40.68	-0.04	669.75	26.24	0.04
672.42	26.98	1.32	671.16	22.80	-2.20	671.95	22.17	-2.29	671.00	40.31	0.17	672.74	25.46	-0.17
675.45	27.20	1.39	674.19	22.25	-2.90	674.98	21.91	-2.71	674.04	39.57	-0.73	675.77	26.51	0.73
678.42	27.51	1.82	677.16	22.42	-2.61	677.95	23.42	-1.08	677.00	40.76	0.58	678.74	25.08	-0.58
681.42	27.74	2.32	680.16	23.55	-1.21	680.95	21.88	-2.34	680.00	40.47	0.57	681.74	24.82	-0.57
684.44	27.18	1.18	683.16	23.14	-2.20	683.96	23.69	-1.12	683.00	40.55	0.06	684.75	25.91	-0.06
687.41	29.18	3.40	686.16	24.00	-1.12	686.95	22.05	-2.54	686.00	41.08	0.81	687.74	24.94	-0.81
690.45	28.23	2.64	689.19	24.14	-0.79	689.98	24.10	-0.29	689.03	40.55	0.48	690.76	25.08	-0.48
693.41	28.50	2.62	692.16	24.86	-0.36	692.95	22.34	-2.35	692.00	40.84	0.47	693.74	25.38	-0.47
696.42	28.59	2.85	695.16	24.52	-0.56	695.95	24.28	-0.27	695.00	41.00	0.77	696.74	24.94	-0.77
699.44	29.49	3.18	698.16	25.62	-0.03	698.96	23.95	-1.17	698.00	41.21	0.41	699.76	25.87	-0.41
702.42	29.52	3.41	701.16	25.48	0.03	701.95	24.10	-0.82	701.00	40.06	-0.54	702.74	26.62	0.54
705.45	29.27	2.44	704.19	24.45	-1.72	704.97	24.60	-1.03	704.03	41.08	-0.23	705.77	27.03	0.23
708.41	29.54	3.25	707.16	25.31	-0.32	707.94	26.26	1.16	707.00	42.07	1.29	708.74	24.97	-1.29
711.42	29.22	2.78	710.16	26.14	0.36	710.95	24.66	-0.59	710.00	40.76	-0.17	711.74	26.58	0.17
714.44	30.35	4.04	713.16	24.27	-1.38	713.97	25.25	0.13	713.00	41.25	0.45	714.76	25.83	-0.45
717.41	29.54	3.30	716.16	26.45	0.87	716.94	24.66	-0.38	716.00	41.66	0.94	717.74	25.27	-0.94
720.44	29.72	2.92	719.19	26.04	-0.10	719.97	25.10	-0.50	719.03	41.17	-0.11	720.76	26.88	0.11
723.41	29.99	2.87	722.16	25.97	-0.49	722.95	25.16	-0.77	722.00	42.23	0.62	723.74	26.47	-0.62
726.41	30.58	5.24	725.16	27.22	2.54	725.94	24.66	0.51	725.00	40.35	0.52	726.74	24.79	-0.52
729.44	29.65	2.01	728.16	26.14	-0.84	728.97	26.43	-0.02	728.00	41.99	-0.14	729.76	27.75	0.14
732.41	30.65	3.38	731.16	26.91	0.30	731.95	25.78	-0.29	731.00	42.11	0.36	732.74	26.88	-0.36
735.44	30.08	2.86	734.19	27.92	1.36	734.97	26.05	0.03	734.03	41.25	-0.45	735.76	27.64	0.45
738.41	30.62	3.97	737.16	26.14	0.15	737.95	28.65	3.19	737.00	41.82	0.68	738.74	25.94	-0.68
741.42	31.51	5.16	740.16	27.12	1.43	740.95	26.97	1.81	740.00	41.33	0.49	741.74	25.83	-0.49
744.44	30.72	4.15	743.16	26.49	0.58	743.97	27.33	1.96	743.00	41.08	0.03	744.76	26.51	-0.03
747.42	31.15	3.08	746.16	26.59	-0.82	746.95	27.15	0.27	746.00	43.72	1.16	747.74	26.88	-1.16
750.45	30.74	2.97	749.19	27.22	0.11	749.97	26.52	-0.06	749.03	42.52	0.26	750.76	27.48	-0.26
753.42	31.63	4.31	752.16	27.22	0.56	752.95	27.90	1.77	752.00	42.44	0.63	753.74	26.66	-0.63
756.42	30.08	2.70	755.16	27.39	0.67	755.95	27.54	1.35	755.00	43.31	1.44	756.74	25.91	-1.44
759.44	30.35	3.49	758.16	26.66	0.46	758.96	26.67	1.01	758.00	40.80	-0.54	759.75	27.37	0.54
762.42	30.47	3.00	761.16	26.98	0.17	761.95	28.83	2.55	761.00	42.48	0.52	762.74	26.92	-0.52
765.45	30.53	3.93	764.19	27.43	1.49	764.97	27.87	2.46	764.03	41.04	-0.05	765.77	26.62	0.05
768.42	31.26	3.20	767.16	28.20	0.80	767.95	27.51	0.64	767.00	42.19	-0.36	768.74	28.39	0.36
771.42	31.01	2.80	770.16	28.09	0.54	770.95	27.57	0.55	770.00	43.89	1.19	771.74	26.99	-1.19
774.44	30.53	2.95	773.16	27.81	0.89	773.96	27.72	1.34	773.00	43.18	1.12	774.75	26.43	-1.12
777.41	31.26	3.88	776.16	28.13	1.41	776.95	27.36	1.18	776.00	42.03	0.17	777.73	27.18	-0.17
780.45	31.60	3.57	779.19	28.23	0.86	779.97	27.33	0.49	779.03	42.81	0.29	780.76	27.71	-0.29
783.42	31.92	4.56	782.16	28.09	1.39	782.95	27.48	1.31	782.00	42.11	0.26	783.74	27.07	-0.26
786.42	30.47	2.99	785.16	27.50	0.68	785.95	28.41	2.13	785.00	42.60	0.64	786.74	26.81	-0.64
789.44	31.01	2.44	788.16	27.88	-0.03	788.96	28.86	1.49	788.00	42.89	-0.16	789.75	28.70	0.16
792.42	30.53	3.19	791.16	29.25	2.57	791.95	28.20	2.05	791.00	42.03	0.20	792.74	27.11	-0.20
795.45	31.69	3.91	794.19	28.80	1.68	794.98	26.49	-0.10	794.03	43.14	0.87	795.77	26.88	-0.87
798.42	31.79	3.37	797.16	28.76	1.00	797.95	28.95	1.73	797.00	42.44	-0.46	798.74	28.85	0.46
801.42	30.15	1.75	800.16	28.62	0.88	800.95	27.99	0.78	800.00	44.30	1.41	801.74	26.96	-1.41
804.44	33.02	4.70	803.16	28.41	0.75	803.96	29.28	2.16	803.00	42.32	-0.48	804.75	28.77	0.48
807.42	32.47	3.87	806.16	28.76	0.82	806.95	28.95	1.54	806.00	43.76	0.67	807.74	27.90	-0.67
810.45	30.60	2.74	809.19	29.36	2.16	809.97	29.10	2.43	809.03	44.01	1.66	810.76	26.17	-1.66
813.42	31.88	3.51	812.16	28.20	0.49	812.95	29.25	2.07	812.00	42.81	-0.05	813.74	28.39	0.05
816.42	30.94	1.95	815.16	27.43	-0.90	815.95	28.50	0.70	815.00	44.05	0.57	816.74	28.39	-0.57
819.44	31.90	4.00	818.16	28.69	1.45	818.97	28.74	2.03	818.00	42.44	0.05	819.75	27.82	-0.05
822.42	31.47	5.17	821.16	29.15	3.51	821.95	29.01	3.91	821.00	39.90	-0.88	822.74	27.15	0.88
825.45	31.44	2.57	824.19	27.85	-0.36	824.98	29.79	2.11	824.03	43.43	0.07	825.77	28.77	-0.07
828.42	31.58	2.54	827.16	28.41	0.03	827.95	29.07	1.23	827.00	43.76	0.24	828.74	28.77	-0.24
831.42	31.92	4.19	830.16	28.45	1.38	830.95	29.58	3.05	830.00	42.65	0.44	831.74	27.26	-0.44
834.44	32.36	2.89	833.16	27.46	-1.35	833.97	29.55	1.28	833.00	44.47	0.52	834.75	28.92	-0.52
837.42	31.97	3.73	836.16	28.83	1.25	836.95	28.41	1.36	836.00	43.68	0.95	837.74	27.26	-0.95
840.45	32.45	3.83	839.19	28.97	1.01	839.98	28.29	0.86	839.03	42.93	-0.18	840.76	28.77	0.18
843.42	33.09	4.87	842.16	29.32	1.76	842.95	29.73	2.70	842.00	43.64	0.93	843.74	27.26	-0.93
846.42	31.08	2.31	845.16	28.69	0.58	845.95	28.89	1.31	845.00	44.18	0.92	846.74	27.82	-0.92
849.44	32.54	3.29	848.16	29.01	0.42	848.97	30.46	2.41	848.00	43.76	0.03	849.76	29.19	-0.03
852.42	32.59	3.75	851.16	28.23	0.05	851.95	28.11	0.47	851.00	43.47	0.15	852.74	28.66	-0.15
855.45	32.06	2.41	854.19	29.36	0.37	854.98	28.77	0.31	854.03	43.35	-0.79	855.77	30.41	0.79
858.42	32.45	2.85	857.16	29.68	0.74	857.95	30.00	1.59	857.00	44.09	0.00	858.74	29.57	-0.00
861.42	32.91	2.94	860.16	26.45	-2.86	860.95	28.17	-0.60	860.00	45.09	0.64	861.74	29.30	-0.64
864.44	32.79	3.15	863.16	29.64	0.66	863.97	29.37	0.93	863.00	45.22	1.10	864.75	28.51	-1.10
867.42	31.99	2.59	866.16	29.68	0.94	866.95	28.47	0.26	866.00	44.68	0.79	867.74	28.58	-0.79
870.45	32.04	2.82	869.19	30.14	1.58	869.98	28.59	0.56	869.03	45.30	1.59	870.77	27.60	-1.59
873.42	33.05	3.98	872.16	28.20	-0.21	872.95	28.86	0.98	872.00	44.13	0.57	873.74	28.47	-0.57
876.42	31.92	1.86	875.16	29.85	0.45	875.95	29.22	0.36	875.00	45.30	0.76	876.74	29.27	-0.76
879.44	32.31	2.02	878.16	29.32	-0.31	878.96	29.49	0.40	878.00	44.43	-0.34	879.75	30.60	0.34
882.42	31.69	1.79	881.16	28.59	-0.65	881.95	29.97	1.26	881.00	45.18	0.79	882.74	29.08	-0.79
885.45	32.84	3.10	884.19	29.22	0.14	884.98	29.97	1.42	884.03	43.68	-0.55	885.77	30.26	0.55
888.42	33.55	3.49	887.16	30.74	1.34	887.95	28.32	-0.55	887.00	44.59	0.04	888.74	29.99	-0.04
891.42	33.09	3.56	890.16	29.08	0.21	890.95	28.68	0.35	890.00	45.34	1.33	891.74	28.17	-1.33
894.44	32.24	2.99	893.16	29.71	1.12	893.96	29.55	1.50	893.00	44.18	0.45	894.75	28.77	-0.45
897.42	32.50	2.65	896.16	29.01	-0.18	896.95	29.82	1.17	896.00	45.38	1.05	897.74	28.77	-1.05
900.45	32.52	2.71	899.19	30.03	0.88	899.98	30.46	1.84	899.04	44.97	0.67	900.77	29.11	-0.67
903.42	32.91	2.32	902.16	30.28	0.35	902.95	29.28	-0.11	902.00	44.88	-0.19	903.74	30.75	0.19
906.42	33.09	2.60	905.16	29.43	-0.40	905.95	29.28	-0.01	905.00	46.77	1.80	906.74	28.66	-1.80
909.44	33.09	2.81	908.16	30.35	0.73	908.96	29.67	0.58	908.00	43.84	-0.93	909.75	31.18	0.93
912.42	32.43	2.88	911.16	30.42	1.53	911.95	30.58	2.23	911.00	44.13	0.10	912.74	29.42	-0.10
915.45	32.86	3.22	914.19	31.20	2.22	914.98	30.03	1.59	914.03	43.89	-0.23	915.77	29.84	0.23
918.42	33.53	2.18	917.16	29.32	-1.37	917.95	30.03	-0.12	917.00	46.89	1.06	918.74	30.26	-1.06
921.42	32.04	1.92	920.16	29.68	0.22	920.95	31.40	2.48	920.00	44.97	0.37	921.74	29.72	-0.37
924.44	33.76	4.01	923.16	30.49	1.40	923.97	29.31	0.76	923.00	44.84	0.61	924.75	29.11	-0.61
927.42	33.53	4.00	926.16	30.46	1.59	926.95	29.76	1.42	926.00	44.22	0.20	927.74	29.30	-0.20
930.45	33.07	2.28	929.19	29.50	-0.63	929.98	30.00	0.41	929.03	46.35	1.08	930.76	29.68	-1.08
933.42	33.09	3.68	932.16	30.95	2.20	932.95	30.15	1.94	932.00	44.76	0.87	933.74	28.51	-0.87
936.42	33.07	3.86	935.16	28.76	0.21	935.95	30.40	2.38	935.00	44.68	0.98	936.74	28.20	-0.98
939.44	33.28	2.93	938.16	29.82	0.13	938.97	30.61	1.45	938.00	45.93	1.09	939.75	29.23	-1.09
942.42	33.48	2.63	941.16	30.46	0.27	941.95	30.15	0.50	941.00	45.01	-0.32	942.74	31.14	0.32
945.45	34.24	3.39	944.19	29.78	-0.41	944.98	29.64	-0.01	944.03	46.43	1.10	945.77	29.72	-1.10
948.42	33.67	4.58	947.16	30.03	1.60	947.95	30.79	2.89	947.00	43.72	0.14	948.74	28.92	-0.14
951.42	33.21	2.61	950.16	29.96	0.02	950.95	30.58	1.18	950.00	45.97	0.89	951.74	29.68	-0.89
954.44	34.11	4.22	953.16	30.14	0.91	953.97	30.58	1.89	953.00	44.51	0.14	954.75	29.72	-0.14
957.42	33.62	2.19	956.16	29.57	-1.20	956.95	30.18	-0.06	956.00	46.72	0.80	957.74	30.60	-0.80
960.45	32.95	2.39	959.19	30.81	0.91	959.98	29.58	0.22	959.04	44.47	-0.57	960.77	31.10	0.57
963.42	34.29	3.49	962.16	31.02	0.88	962.95	29.64	0.04	962.00	45.22	-0.06	963.74	30.83	0.06
966.42	33.11	3.05	965.16	30.03	0.63	965.95	30.55	1.69	965.00	45.72	1.18	966.74	28.85	-1.18
969.44	34.64	3.96	968.16	31.42	1.40	968.96	30.70	1.21	968.00	45.68	0.51	969.75	30.14	-0.51
972.42	33.67	3.82	971.16	30.28	1.09	971.95	30.12	1.46	971.00	44.59	0.25	972.74	29.57	-0.25
975.45	34.45	3.43	974.19	30.78	0.42	974.98	30.82	0.99	974.03	45.55	0.04	975.77	30.95	-0.04
978.42	34.50	2.29	977.16	31.56	0.01	977.95	30.73	-0.29	977.00	48.20	1.50	978.73	30.68	-1.50
981.42	34.41	4.84	980.16	31.10	2.19	980.95	31.55	3.18	980.00	44.97	0.92	981.74	28.62	-0.92
984.44	34.15	3.08	983.16	30.42	0.01	983.96	30.37	0.50	983.00	46.22	0.67	984.75	30.37	-0.67
987.42	35.77	4.83	986.16	29.68	-0.60	986.95	29.70	-0.05	986.00	45.47	0.04	987.73	30.87	-0.04
990.45	34.48	2.62	989.19	30.56	-0.64	989.98	30.03	-0.64	989.03	47.23	0.88	990.77	30.95	-0.88
993.42	35.56	3.77	992.16	30.28	-0.85	992.95	29.07	-1.52	992.00	46.81	0.54	993.73	31.22	-0.54
996.42	33.74	3.77	995.16	31.34	2.03	995.95	30.15	1.37	995.00	44.72	0.26	996.74	29.68	-0.26
999.44	34.64	3.54	998.16	31.63	1.19	998.96	31.00	1.09	998.00	47.36	1.77	999.75	29.30	-1.77
1002.41	34.36	3.67	1001.16	31.06	1.03	1001.95	30.73	1.24	1001.00	46.30	1.13	1002.73	29.53	-1.13
1005.45	34.45	4.21	1004.19	30.21	0.63	1004.98	29.88	0.84	1004.03	45.13	0.41	1005.77	29.80	-0.41
1008.42	34.13	4.17	1007.16	30.88	1.58	1007.95	32.25	3.48	1007.00	44.43	-0.02	1008.74	29.95	0.02
1011.42	35.01	3.70	1010.16	30.39	-0.26	1010.95	30.82	0.70	1010.00	46.98	1.18	1011.74	30.10	-1.18
1014.44	34.34	3.73	1013.16	31.38	1.43	1013.96	30.12	0.70	1013.00	45.84	0.74	1014.75	29.84	-0.74
1017.42	33.81	3.16	1016.16	32.20	2.21	1016.95	31.28	1.83	1016.00	45.30	0.17	1017.74	30.45	-0.17
1020.45	34.54	2.44	1019.19	30.28	-1.16	1019.98	30.91	0.01	1019.03	46.47	-0.11	1020.77	32.18	0.11
1023.42	34.36	4.48	1022.16	31.52	2.30	1022.95	31.34	2.65	1022.00	44.38	0.01	1023.74	29.84	-0.01
1026.42	34.71	3.46	1025.16	31.63	1.04	1025.95	30.37	0.32	1025.00	45.89	0.16	1026.74	31.06	-0.16
1029.44	34.59	2.68	1028.16	32.41	1.16	1028.97	31.28	0.56	1028.00	46.26	-0.14	1029.75	32.02	0.14
1032.42	34.34	3.46	1031.16	31.13	0.91	1031.95	30.52	0.84	1031.00	45.84	0.48	1032.74	30.37	-0.48
1035.45	34.57	3.68	1034.19	31.31	1.08	1034.98	30.97	1.27	1034.03	45.22	-0.16	1035.76	31.02	0.16
1038.42	34.71	2.32	1037.16	31.52	-0.21	1037.95	29.70	-1.49	1037.00	47.86	0.99	1038.74	31.37	-0.99
1041.42	34.36	3.63	1040.16	31.38	1.31	1040.95	30.64	1.11	1040.00	44.93	-0.28	1041.74	30.98	0.28
1044.44	35.10	2.46	1043.16	31.59	-0.39	1043.97	31.06	-0.38	1043.00	48.75	1.63	1044.75	30.98	-1.63
1047.42	35.36	3.12	1046.16	30.42	-1.16	1046.95	30.85	-0.19	1046.00	47.06	0.34	1047.74	31.87	-0.34
1050.45	34.87	3.52	1049.19	29.78	-0.91	1049.98	29.88	-0.27	1049.04	44.55	-1.28	1050.77	32.60	1.28
1053.42	34.43	1.34	1052.16	31.77	-0.66	1052.95	31.06	-0.83	1052.00	48.07	0.50	1053.74	32.56	-0.50
1056.42	34.24	3.04	1055.16	31.49	0.95	1055.95	30.37	0.36	1055.00	45.72	0.03	1056.74	31.14	-0.03
1059.44	36.15	4.50	1058.16	33.06	2.07	1058.96	31.55	1.09	1058.00	46.51	0.37	1059.75	31.25	-0.37
1062.42	34.41	2.83	1061.16	30.10	-0.82	1061.95	30.61	0.23	1061.00	45.93	-0.13	1062.74	31.68	0.13
1065.45	35.15	3.90	1064.19	31.38	0.79	1064.98	31.37	1.32	1064.03	45.97	0.24	1065.76	30.98	-0.24
1068.42	35.33	3.78	1067.16	31.84	0.95	1067.95	30.46	0.11	1067.00	46.22	0.19	1068.74	31.33	-0.19
1071.42	33.76	1.06	1070.16	32.45	0.41	1070.95	30.55	-0.96	1070.00	47.99	0.80	1071.74	31.87	-0.80
1074.44	35.08	2.03	1073.16	31.10	-1.29	1073.96	32.28	0.43	1073.00	48.45	0.92	1074.75	32.10	-0.92
1077.42	35.70	3.68	1076.16	30.95	-0.41	1076.95	30.58	-0.25	1076.00	47.82	1.31	1077.74	30.68	-1.31
1080.45	35.36	3.52	1079.19	33.31	2.13	1079.98	31.37	0.72	1079.04	47.27	0.94	1080.76	30.87	-0.94
1083.42	35.17	2.82	1082.16	32.38	0.69	1082.95	30.94	-0.22	1082.00	46.60	-0.24	1083.73	32.56	0.24
1086.42	35.77	3.39	1085.16	31.91	0.19	1085.95	31.06	-0.13	1085.00	48.16	1.29	1086.73	31.06	-1.29
1089.44	35.52	2.35	1088.16	32.63	0.12	1088.96	31.19	-0.78	1088.00	49.00	1.35	1089.75	31.79	-1.35
1092.42	36.75	5.48	1091.16	30.60	-0.01	1091.95	30.82	0.74	1091.00	45.09	-0.67	1092.73	31.91	0.67
1095.45	35.47	2.45	1094.19	31.74	-0.62	1094.98	31.67	-0.15	1094.03	48.16	0.66	1095.77	32.33	-0.66
1098.42	35.66	3.35	1097.16	31.66	0.01	1097.95	31.76	0.64	1097.00	47.36	0.56	1098.74	31.72	-0.56
1101.42	36.05	2.65	1100.16	31.56	-1.18	1100.95	31.16	-1.04	1100.00	48.88	1.00	1101.73	32.37	-1.00
1104.44	35.10	2.41	1103.16	31.38	-0.65	1103.96	32.07	0.58	1103.00	47.27	0.10	1104.75	32.56	-0.10
1107.42	35.31	3.96	1106.16	31.81	1.12	1106.95	31.46	1.31	1106.00	45.13	-0.70	1107.73	32.02	0.70
1110.45	35.47	3.19	1109.19	30.21	-1.41	1109.98	32.44	1.36	1109.04	47.95	1.19	1110.76	31.06	-1.19
1113.42	35.24	2.18	1112.16	32.06	-0.34	1112.95	33.17	1.31	1112.00	48.20	0.66	1113.74	32.37	-0.66
1116.42	35.31	2.75	1115.16	31.63	-0.27	1115.95	29.97	-1.39	1115.00	47.78	0.74	1116.74	31.79	-0.74
1119.44	36.19	2.80	1118.16	32.45	-0.28	1118.97	31.00	-1.19	1118.00	48.67	0.80	1119.75	32.56	-0.80
1122.42	36.40	3.81	1121.16	31.99	0.06	1121.95	32.41	1.01	1121.00	46.30	-0.78	1122.74	33.34	0.78
1125.45	35.05	2.78	1124.19	32.06	0.45	1124.98	31.43	0.35	1124.03	47.52	0.76	1125.77	31.48	-0.76
1128.42	35.15	2.10	1127.16	32.63	0.24	1127.95	31.13	-0.72	1127.00	48.33	0.80	1128.74	32.22	-0.80
1131.42	36.01	3.51	1130.16	31.45	-0.39	1130.95	32.16	0.85	1130.00	47.86	0.87	1131.74	31.60	-0.87
1134.44	35.89	3.34	1133.16	33.20	1.31	1133.97	31.58	0.23	1133.00	47.57	0.54	1134.75	31.98	-0.54
1137.42	35.89	4.21	1136.16	33.67	2.65	1136.95	31.03	0.55	1136.00	46.98	0.82	1137.74	30.83	-0.82
1140.45	35.63	1.75	1139.19	30.92	-2.30	1139.98	31.73	-0.96	1139.03	48.03	-0.34	1140.77	34.19	0.34
1143.42	36.33	3.05	1142.16	31.77	-0.85	1142.95	31.25	-0.84	1142.00	48.96	1.19	1143.73	32.06	-1.19
1146.42	36.50	3.24	1145.16	32.67	0.07	1145.95	31.31	-0.76	1145.00	47.95	0.20	1146.74	33.03	-0.20
1149.44	36.24	3.24	1148.16	32.27	-0.07	1148.97	31.31	-0.49	1148.00	48.16	0.68	1149.75	32.29	-0.68
1152.42	36.15	3.88	1151.16	32.27	0.66	1151.95	31.19	0.12	1151.00	47.31	0.56	1152.74	31.68	-0.56
1155.45	36.03	3.92	1154.19	32.77	1.32	1154.98	32.01	1.09	1154.03	46.77	0.17	1155.76	31.91	-0.17
1158.42	36.82	3.76	1157.16	32.84	0.44	1157.95	31.31	-0.55	1157.00	48.62	1.08	1158.73	31.95	-1.08
1161.42	35.80	3.44	1160.16	32.77	1.07	1160.95	32.16	1.00	1160.00	46.68	-0.16	1161.74	32.49	0.16
1164.44	35.77	1.09	1163.16	31.38	-2.64	1163.97	32.99	-0.50	1163.00	49.86	0.69	1164.75	33.96	-0.69
1167.42	36.29	3.42	1166.16	32.09	-0.12	1166.95	32.38	0.71	1166.00	47.86	0.51	1167.74	32.33	-0.51
1170.45	35.50	2.02	1169.19	32.88	0.06	1169.98	30.03	-2.25	1169.03	48.07	0.11	1170.76	33.34	-0.11
1173.42	37.62	3.81	1172.16	32.92	-0.23	1172.95	33.20	0.59	1172.00	49.43	1.14	1173.74	32.64	-1.14
1176.42	37.17	4.65	1175.16	32.52	0.66	1175.95	32.31	0.99	1175.00	47.27	0.27	1176.73	32.22	-0.27
1179.44	36.71	2.50	1178.16	32.41	-1.14	1178.96	32.13	-0.89	1178.00	48.41	-0.29	1179.75	34.47	0.29
1182.42	36.68	3.56	1181.16	33.24	0.78	1181.95	31.61	-0.31	1181.00	47.74	0.14	1182.73	32.95	-0.14
1185.45	35.63	1.28	1184.19	32.74	-0.95	1184.98	32.74	-0.42	1184.03	48.54	-0.30	1185.77	34.62	0.30
1188.42	36.10	3.53	1187.16	32.45	0.54	1187.95	32.96	1.59	1187.00	47.61	0.56	1188.73	31.98	-0.56
1191.42	36.24	2.44	1190.16	31.81	-1.33	1190.95	31.19	-1.41	1190.00	49.22	0.94	1191.73	32.83	-0.94
1194.44	36.75	2.63	1193.16	31.95	-1.51	1193.96	32.38	-0.55	1193.00	48.62	0.01	1194.75	34.08	-0.01
1197.42	36.99	3.22	1196.16	32.16	-0.95	1196.95	31.89	-0.68	1196.00	48.92	0.67	1197.73	33.07	-0.67
1200.45	35.59	1.30	1199.19	33.71	0.08	1199.98	33.17	0.07	1199.04	48.96	0.18	1200.76	34.08	-0.18
1203.42	35.68	3.17	1202.16	32.88	1.03	1202.95	32.28	0.97	1202.00	46.64	-0.35	1203.73	32.83	0.35
1206.42	36.75	3.30	1205.16	33.49	0.70	1205.95	32.38	0.12	1205.00	48.37	0.43	1206.73	32.99	-0.43
1209.44	36.71	2.89	1208.16	34.07	0.91	1208.97	32.71	0.08	1208.00	49.30	0.99	1209.75	32.80	-0.99
1212.42	37.03	4.31	1211.16	32.59	0.53	1211.95	31.86	0.34	1211.00	47.02	-0.18	1212.73	32.87	0.18
1215.44	36.96	1.73	1214.18	33.99	-0.58	1214.97	32.01	-2.02	1214.03	50.37	0.66	1215.76	34.54	-0.66
1218.42	36.29	2.72	1217.16	33.42	0.51	1217.95	32.34	-0.03	1217.00	48.79	0.74	1218.74	32.80	-0.74
