# Supplementary material for: Noise-precision tradeoff in predicting combinations of mutations and drugs
Source: PLoS Comput Biol. 2019 May 22;15(5):e1006956. doi: 10.1371/journal.pcbi.1006956 (PMC6548401; doi:10.1371/journal.pcbi.1006956)
Supplement: S1 Data — A zip file containing all datasets used in this paper. (ZIP) [file pcbi.1006956.s002.zip › calcium/calcium_double_RAW264.7/2MA_500_uM_S1P_30_uM_RW_ECC040304D.txt]

Tab-delimted data for ligand pair 2-Methyl-thio-ATP / Sphingosine-1-phosphate
Celltype = RAW 264.7
ExperimentID = ECC040304D
t in seconds, Ca++ concentrations in nM
Adj Ca++ is the change in Ca++ concentration due to ligand

ECC040304D10	2MA 500 uM	S1P 30 uM	sim
ECC040304D02	2MA 500 uM	HBSS-BSA n/a 	lig1_only
ECC040304D07	2MA 500 uM	HBSS-BSA n/a 	lig1_only
ECC040304D01	HBSS-BSA n/a 	HBSS-BSA n/a 	con

t(ECC040304D10)	Ca++(ECC040304D10)	Adj Ca++(ECC040304D10)	t(ECC040304D02)	Ca++(ECC040304D02)	Adj Ca++(ECC040304D02)	t(ECC040304D07)	Ca++(ECC040304D07)	Adj Ca++(ECC040304D07)	t(ECC040304D01)	Ca++(ECC040304D01)	Adj Ca++(ECC040304D01)
-186.57	25.93	-2.47	-187.84	8.27	-0.12	-187.04	29.00	-2.72	-188.00	0.79	0.00
-183.66	24.83	-0.98	-184.92	5.04	-0.76	-184.13	28.77	-0.36	-185.08	-1.80	0.00
-180.66	24.88	1.09	-181.92	4.24	0.46	-181.13	27.95	0.84	-182.08	-3.82	0.00
-177.66	24.96	0.66	-178.92	4.08	-0.21	-178.13	28.23	0.61	-179.08	-3.31	0.00
-174.66	24.57	-0.98	-175.92	4.84	-0.70	-175.13	28.31	-0.56	-176.08	-2.06	0.00
-171.64	26.46	2.65	-172.92	4.98	1.18	-172.11	28.95	1.82	-173.08	-3.80	0.00
-168.66	24.34	-1.24	-169.92	5.11	-0.46	-169.13	28.72	-0.18	-170.08	-2.03	0.00
-165.66	24.39	-0.70	-166.92	3.84	-1.24	-166.13	28.20	-0.21	-167.08	-2.52	0.00
-162.66	24.47	-0.98	-163.92	4.60	-0.84	-163.13	27.87	-0.90	-164.08	-2.16	0.00
-159.66	25.20	0.24	-160.92	4.95	-0.00	-160.13	28.90	0.62	-161.08	-2.65	0.00
-156.64	27.09	2.66	-157.92	5.24	0.82	-157.12	27.97	0.22	-158.08	-3.18	0.00
-153.66	25.56	0.98	-154.92	5.40	0.83	-154.13	27.92	0.02	-155.08	-3.03	0.00
-150.66	24.39	-1.29	-151.92	4.93	-0.74	-151.13	28.08	-0.92	-152.08	-1.93	0.00
-147.66	23.82	-1.37	-148.92	5.49	0.31	-148.13	28.18	-0.33	-149.08	-2.42	0.00
-144.66	26.19	1.87	-145.92	5.40	1.09	-145.13	29.43	1.79	-146.08	-3.29	0.00
-141.64	25.75	1.53	-142.92	4.71	0.50	-142.12	27.52	-0.02	-143.08	-3.39	0.00
-138.66	25.62	1.27	-139.92	4.64	0.30	-139.13	28.23	0.56	-140.08	-3.26	0.00
-135.66	25.62	1.04	-136.92	6.23	1.66	-136.13	28.28	0.38	-137.08	-3.03	0.00
-132.66	25.09	-0.67	-133.92	4.98	-0.77	-133.13	28.33	-0.75	-134.08	-1.85	0.00
-129.66	25.98	1.76	-130.92	5.04	0.83	-130.13	27.72	0.18	-131.08	-3.39	0.00
-126.64	25.33	1.06	-127.92	5.45	1.19	-127.12	28.38	0.79	-128.08	-3.34	0.00
-123.66	25.51	1.31	-124.92	5.51	1.32	-124.13	27.87	0.35	-125.08	-3.41	0.00
-120.66	25.17	0.74	-121.92	5.18	0.76	-121.13	29.31	1.56	-122.08	-3.18	0.00
-117.66	25.25	-0.02	-118.92	6.01	0.75	-118.13	28.90	0.31	-119.08	-2.34	0.00
-114.66	25.28	0.16	-115.92	5.24	0.13	-115.13	28.66	0.22	-116.08	-2.49	0.00
-111.64	25.20	0.21	-112.92	4.93	-0.05	-112.12	28.43	0.12	-113.08	-2.62	0.00
-108.66	25.51	0.68	-109.92	4.91	0.09	-109.13	28.74	0.59	-110.08	-2.78	0.00
-105.66	24.94	0.36	-106.92	4.62	0.05	-106.13	28.23	0.33	-107.08	-3.03	0.00
-102.66	26.46	1.29	-103.92	5.71	0.55	-103.13	28.20	-0.29	-104.08	-2.44	0.00
-99.66	25.59	0.58	-100.92	5.98	0.98	-100.13	29.69	1.36	-101.08	-2.60	0.00
-96.64	24.75	-0.26	-97.92	5.18	0.18	-97.12	28.69	0.36	-98.08	-2.60	0.00
-93.66	25.20	-0.69	-94.92	5.38	-0.50	-94.13	29.64	0.43	-95.08	-1.72	0.00
-90.66	25.96	1.07	-91.92	6.14	1.26	-91.13	28.56	0.35	-92.08	-2.72	0.00
-87.66	26.83	1.23	-88.92	5.71	0.12	-88.13	28.64	-0.28	-89.08	-2.01	0.00
-84.66	25.91	0.97	-85.92	6.21	1.28	-85.13	28.66	0.40	-86.08	-2.67	0.00
-81.64	25.20	-0.71	-82.92	6.12	0.22	-82.12	30.59	1.36	-83.08	-1.70	0.00
-78.66	26.25	0.98	-79.92	5.18	-0.08	-79.13	29.49	0.90	-80.08	-2.34	0.00
-75.66	26.30	0.52	-76.92	6.16	0.39	-76.13	28.10	-1.00	-77.08	-1.83	0.00
-72.66	25.96	0.13	-73.92	5.74	-0.08	-73.13	29.82	0.67	-74.08	-1.78	0.00
-69.66	25.56	0.32	-70.92	5.33	0.10	-70.13	29.20	0.64	-71.08	-2.37	0.00
-66.64	26.72	0.24	-67.92	6.86	0.39	-67.12	28.79	-1.01	-68.08	-1.13	0.00
-63.66	26.64	2.11	-64.92	5.54	1.02	-64.13	29.25	1.40	-65.08	-3.08	0.00
-60.66	25.20	0.37	-61.92	5.40	0.58	-61.13	29.00	0.85	-62.08	-2.78	0.00
-57.65	25.80	0.07	-58.92	5.69	-0.03	-58.13	29.54	0.49	-59.08	-1.88	0.00
-54.66	25.75	-0.60	-55.92	5.94	-0.40	-55.13	29.23	-0.44	-56.08	-1.26	0.00
-51.64	25.38	-0.12	-52.92	6.01	0.52	-52.11	29.31	0.49	-53.08	-2.11	0.00
-48.66	26.41	-0.20	-49.92	7.00	0.40	-49.13	29.87	-0.06	-50.08	-1.00	0.00
-45.65	26.54	0.04	-46.92	7.34	0.85	-46.12	29.85	0.03	-47.08	-1.11	0.00
-42.66	27.38	2.49	-43.92	6.07	1.19	-43.13	28.84	0.63	-44.08	-2.72	0.00
-39.65	26.19	-0.21	-40.92	5.96	-0.43	-40.13	29.13	-0.59	-41.08	-1.21	0.00
-36.64	25.96	-0.60	-37.92	7.18	0.63	-37.12	29.87	-0.01	-38.08	-1.05	0.00
-33.66	26.77	0.70	-34.92	6.37	0.31	-34.13	30.49	1.10	-35.08	-1.54	0.00
-30.66	25.83	-1.40	-31.92	6.01	-1.21	-31.13	29.95	-0.60	-32.08	-0.38	0.00
-27.65	26.09	-0.28	-28.92	5.74	-0.62	-28.13	29.92	0.23	-29.08	-1.24	0.00
-24.65	26.80	0.19	-25.92	6.48	-0.12	-25.12	29.82	-0.11	-26.08	-1.00	0.00
-21.64	26.83	0.04	-22.92	7.00	0.22	-22.12	29.85	-0.26	-23.08	-0.82	0.00
-18.66	26.67	0.66	-19.93	5.89	-0.11	-19.13	29.59	0.26	-20.08	-1.60	0.00
-15.66	25.80	-1.27	-16.93	6.46	-0.60	-16.13	30.57	0.18	-17.08	-0.54	0.00
-12.66	27.09	0.20	-13.93	6.52	-0.36	-13.13	29.74	-0.47	-14.08	-0.72	0.00
-9.66	26.91	-0.40	-10.93	7.11	-0.19	-10.13	30.18	-0.45	-11.08	-0.30	0.00
5.44	42.20	13.02	4.16	21.17	12.00	4.96	60.60	28.10	4.00	1.57	0.00
8.38	56.98	27.98	7.12	61.54	52.55	7.91	91.77	59.45	6.96	1.39	0.00
11.38	69.55	41.52	10.12	54.15	46.13	10.91	75.40	44.05	9.96	0.42	0.00
14.38	80.04	52.71	13.12	39.82	32.50	13.91	64.85	34.20	12.96	-0.28	0.00
17.39	85.13	56.63	16.12	33.75	25.26	16.91	63.20	31.38	15.96	0.89	0.00
20.39	83.62	56.60	19.12	32.49	25.48	19.92	63.26	32.92	18.96	-0.59	0.00
23.38	80.95	52.84	22.12	33.10	25.00	22.91	64.43	33.00	21.96	0.50	0.00
26.38	78.27	49.90	25.12	31.95	23.59	25.91	63.56	31.87	24.96	0.76	0.00
29.38	75.79	47.97	28.12	32.69	24.88	28.91	63.14	32.00	27.96	0.21	0.00
32.38	73.62	45.25	31.12	31.54	23.18	31.91	61.91	30.22	30.96	0.76	0.00
35.40	70.29	42.21	34.12	30.12	22.05	34.93	60.45	29.05	33.96	0.47	0.00
38.38	68.05	40.90	37.12	30.35	23.21	37.91	60.31	29.84	36.96	-0.46	0.00
41.38	66.14	38.83	40.12	27.19	19.89	40.91	60.04	29.41	39.96	-0.30	0.00
44.39	64.41	35.68	43.12	28.14	19.42	43.91	57.60	25.55	42.96	1.12	0.00
47.38	63.97	35.99	46.12	28.34	20.37	46.91	56.60	25.30	45.96	0.37	0.00
50.40	62.82	35.54	49.12	27.24	19.97	49.93	56.14	25.54	48.96	-0.33	0.00
53.38	62.20	34.74	52.12	27.21	19.76	52.91	56.58	25.80	51.96	-0.15	0.00
56.38	60.03	32.72	55.12	26.79	19.49	55.91	54.98	24.35	54.96	-0.30	0.00
59.38	59.39	31.70	58.12	26.32	18.64	58.91	54.86	23.85	57.96	0.08	0.00
62.39	59.42	31.21	61.12	25.13	16.93	61.91	54.26	22.73	60.96	0.60	0.00
65.40	57.89	29.88	64.12	25.62	17.62	64.93	53.42	22.09	63.96	0.40	0.00
68.38	56.77	28.84	67.12	26.32	18.40	67.91	52.85	21.60	66.96	0.32	0.00
71.39	57.40	30.15	70.12	24.12	16.88	70.91	53.48	22.91	69.96	-0.36	0.00
74.39	57.13	28.89	73.12	24.88	16.65	73.91	54.23	22.67	72.96	0.63	0.00
77.38	55.17	27.27	76.12	23.92	16.03	76.91	51.71	20.49	75.96	0.29	0.00
80.40	55.32	28.22	79.12	23.80	16.71	79.93	52.22	21.80	78.96	-0.51	0.00
83.38	56.49	27.99	82.12	23.38	14.89	82.91	51.79	19.97	81.96	0.89	0.00
86.38	55.23	27.22	85.12	22.55	14.55	85.91	50.48	19.15	84.96	0.40	0.00
89.38	54.63	27.01	88.12	22.60	14.99	88.91	51.82	20.88	87.96	0.01	0.00
92.38	54.24	26.52	91.12	22.77	15.06	91.91	51.51	20.47	90.96	0.11	0.00
95.40	54.99	26.33	94.12	22.48	13.83	94.93	50.48	18.50	93.96	1.05	0.00
98.38	53.58	24.69	97.12	21.97	13.09	97.91	50.43	18.22	96.96	1.28	0.00
101.38	54.27	25.38	100.12	22.04	13.16	100.91	50.06	17.85	99.96	1.28	0.00
104.38	53.97	24.63	103.12	21.87	12.54	103.91	50.37	17.71	102.96	1.73	0.00
107.39	53.25	23.70	106.12	21.70	12.16	106.91	49.16	16.29	105.96	1.94	0.00
110.40	54.99	25.99	109.12	21.80	12.81	109.92	50.46	18.14	108.96	1.39	0.00
113.39	54.75	26.12	112.12	20.88	12.26	112.91	48.59	16.64	111.96	1.02	0.00
116.39	53.43	24.17	115.12	20.63	11.38	115.91	49.66	17.08	114.96	1.65	0.00
119.39	53.46	24.96	118.12	21.05	12.56	118.91	48.37	16.55	117.96	0.89	0.00
122.38	53.28	25.66	121.12	19.12	11.51	121.91	48.31	17.37	120.96	0.01	0.00
125.40	54.36	26.43	124.12	20.90	12.98	124.93	47.08	15.83	123.96	0.32	0.00
128.39	54.03	25.89	127.12	19.60	11.47	127.91	47.08	15.62	126.96	0.53	0.00
131.38	52.86	25.74	130.12	21.00	13.89	130.91	48.28	17.84	129.96	-0.49	0.00
134.39	54.06	26.03	133.12	20.80	12.78	133.91	48.12	16.77	132.96	0.42	0.00
137.38	53.73	24.16	136.12	21.38	11.82	136.91	46.38	13.49	135.96	1.96	0.00
140.40	53.94	24.68	139.12	20.32	11.07	139.93	47.33	14.75	138.96	1.65	0.00
143.38	53.46	23.60	142.12	20.47	10.62	142.91	47.22	14.04	141.96	2.25	0.00
146.39	52.95	23.93	145.12	19.41	10.40	145.91	47.33	14.99	144.96	1.41	0.00
149.38	53.97	25.05	148.12	18.50	9.59	148.91	47.39	15.15	147.96	1.31	0.00
152.39	52.48	23.98	151.12	18.97	10.48	151.91	46.83	15.01	150.96	0.89	0.00
155.40	55.26	26.19	154.12	19.89	10.83	154.93	45.69	13.30	153.96	1.46	0.00
158.39	52.54	23.28	157.12	19.89	10.64	157.91	47.16	14.58	156.96	1.65	0.00
161.39	53.01	23.31	160.12	19.89	10.20	160.91	46.27	13.25	159.96	2.09	0.00
164.39	53.13	24.16	163.12	19.74	10.78	163.91	46.30	14.01	162.96	1.36	0.00
167.39	52.27	23.40	166.12	18.95	10.09	166.92	45.52	13.33	165.96	1.26	0.00
170.41	53.82	25.09	169.12	19.29	10.57	169.93	45.69	13.64	168.96	1.12	0.00
173.38	53.16	23.64	172.12	19.65	10.14	172.91	46.75	13.91	171.96	1.91	0.00
176.38	53.91	25.20	175.12	18.40	9.70	175.91	47.42	15.39	174.96	1.10	0.00
179.38	53.55	24.06	178.12	20.22	10.74	178.91	45.22	12.41	177.96	1.88	0.00
182.39	52.18	23.31	181.12	20.61	11.75	181.91	45.19	13.00	180.96	1.26	0.00
185.40	53.25	23.76	184.12	19.05	9.57	184.93	46.00	13.19	183.96	1.88	0.00
188.38	52.15	22.50	187.12	18.33	8.69	187.91	45.72	12.75	186.96	2.04	0.00
191.38	52.77	23.07	190.12	19.60	9.91	190.91	45.47	12.45	189.96	2.09	0.00
194.39	51.35	20.65	193.12	18.33	7.64	193.91	45.50	11.48	192.96	3.09	0.00
197.38	54.78	25.08	196.12	18.40	8.71	196.91	45.77	12.75	195.96	2.09	0.00
200.41	52.68	22.90	199.12	18.64	8.87	199.93	45.19	12.09	198.96	2.17	0.00
203.39	52.95	23.61	202.12	18.14	8.81	202.91	44.45	11.79	201.96	1.73	0.00
206.39	53.82	23.91	205.12	18.62	8.72	205.91	45.22	11.99	204.96	2.30	0.00
209.39	52.30	23.57	208.12	18.04	9.32	208.91	46.16	14.11	207.96	1.12	0.00
212.39	52.48	22.99	211.12	18.66	9.18	211.91	45.80	12.99	210.96	1.88	0.00
215.40	52.95	22.88	214.12	19.48	9.42	214.92	44.72	11.33	213.96	2.46	0.00
218.39	52.74	23.85	217.12	19.21	10.33	217.91	44.97	12.76	216.96	1.28	0.00
221.39	52.65	23.73	220.12	18.31	9.40	220.91	46.02	13.78	219.96	1.31	0.00
224.39	54.57	26.20	223.12	19.19	10.83	223.91	43.62	11.93	222.96	0.76	0.00
227.39	52.92	23.11	226.12	18.45	8.65	226.91	45.27	12.14	225.96	2.20	0.00
230.41	52.95	23.54	229.12	18.47	9.07	229.93	44.01	11.28	228.96	1.80	0.00
233.39	53.58	23.75	232.12	18.83	9.01	232.91	45.14	11.99	231.96	2.22	0.00
236.39	52.12	21.37	235.12	18.40	7.66	235.91	46.11	12.04	234.96	3.14	0.00
239.38	52.24	23.03	238.12	19.43	10.23	238.91	46.52	13.99	237.96	1.60	0.00
242.39	52.33	21.76	241.12	18.09	7.53	241.91	45.66	11.77	240.96	2.96	0.00
245.41	53.67	22.99	244.12	18.45	7.78	244.93	43.57	9.57	243.96	3.07	0.00
248.39	53.82	23.72	247.12	17.95	7.86	247.91	44.25	10.83	246.96	2.49	0.00
251.38	53.61	23.38	250.12	19.17	8.95	250.91	45.58	12.03	249.96	2.62	0.00
254.39	54.15	23.47	253.12	18.28	7.61	253.91	45.39	11.39	252.96	3.07	0.00
257.39	53.31	22.79	256.12	19.02	8.51	256.91	44.53	10.69	255.96	2.91	0.00
260.41	53.25	22.81	259.12	18.59	8.16	259.93	45.86	12.10	258.96	2.83	0.00
263.38	53.61	22.99	262.12	18.02	7.41	262.91	44.69	10.75	261.96	3.01	0.00
266.39	53.31	22.85	265.12	17.47	7.02	265.91	46.47	12.69	264.96	2.85	0.00
269.39	53.16	21.88	268.12	18.11	6.84	268.91	46.00	11.40	267.96	3.67	0.00
272.38	52.54	20.60	271.12	18.50	6.57	271.91	45.77	10.51	270.96	4.33	0.00
275.40	52.27	20.46	274.12	19.19	7.39	274.93	45.00	9.87	273.96	4.20	0.00
278.39	52.30	21.65	277.12	17.52	6.88	277.91	44.97	11.00	276.96	3.04	0.00
281.39	52.92	22.27	280.12	19.14	8.50	280.91	45.00	11.03	279.96	3.04	0.00
284.39	52.21	21.48	283.12	19.19	8.47	283.91	44.92	10.87	282.96	3.12	0.00
287.39	52.86	21.76	286.12	18.54	7.45	286.91	45.03	10.61	285.96	3.49	0.00
290.40	52.68	22.06	289.12	19.79	9.18	289.93	46.30	12.36	288.96	3.01	0.00
293.39	51.62	21.13	292.12	19.09	8.61	292.91	44.25	10.44	291.96	2.88	0.00
296.38	53.16	21.85	295.12	19.17	7.87	295.91	44.09	9.46	294.96	3.70	0.00
299.39	53.04	21.78	298.12	19.09	7.84	298.91	45.16	10.58	297.96	3.65	0.00
302.38	51.73	21.32	301.12	17.99	7.59	301.91	45.77	12.04	300.96	2.80	0.00
305.40	52.36	20.73	304.12	18.88	7.26	304.93	45.39	10.44	303.96	4.02	0.00
308.39	52.12	21.84	307.12	18.71	8.44	307.91	45.39	11.79	306.96	2.67	0.00
311.39	52.77	21.17	310.12	18.88	7.29	310.91	45.50	10.58	309.96	3.99	0.00
314.39	51.76	22.35	313.12	18.93	9.53	313.91	46.08	13.35	312.96	1.80	0.00
317.39	50.99	19.26	316.12	19.48	7.76	316.91	44.83	9.78	315.96	4.12	0.00
320.40	54.30	22.94	319.12	20.30	8.95	319.93	45.97	11.29	318.96	3.75	0.00
323.39	53.01	22.15	322.12	19.19	8.34	322.91	45.69	11.51	321.96	3.25	0.00
326.39	52.00	21.25	325.12	18.64	7.90	325.91	44.86	10.79	324.96	3.14	0.00
329.39	52.27	20.93	328.12	19.41	8.08	328.91	45.75	11.09	327.96	3.73	0.00
332.39	52.48	21.07	331.12	19.31	7.91	331.91	45.05	10.32	330.96	3.80	0.00
335.40	52.62	21.05	334.12	19.72	8.16	334.93	46.19	11.30	333.96	3.96	0.00
338.39	52.12	20.04	337.12	20.39	8.32	337.91	45.77	10.37	336.96	4.47	0.00
341.39	52.59	21.86	340.12	20.59	9.87	340.91	46.19	12.14	339.96	3.12	0.00
344.39	51.47	19.92	343.12	20.25	8.71	343.91	46.11	11.24	342.96	3.94	0.00
347.39	52.51	21.17	346.12	19.57	8.24	346.91	46.30	11.64	345.96	3.73	0.00
350.40	52.21	19.20	349.12	19.07	6.07	349.93	44.83	8.50	348.96	5.40	0.00
353.38	52.95	21.11	352.12	20.63	8.80	352.91	46.58	11.42	351.96	4.23	0.00
356.39	51.91	19.97	355.12	20.27	8.34	355.91	46.58	11.32	354.96	4.33	0.00
359.39	52.98	21.75	358.12	19.41	8.19	358.91	45.97	11.42	357.96	3.62	0.00
362.39	52.74	20.82	361.12	20.35	8.44	361.91	45.19	9.95	360.96	4.31	0.00
365.40	51.64	19.06	364.12	20.27	7.70	364.92	45.69	9.79	363.96	4.97	0.00
368.39	54.03	21.08	367.12	18.78	5.84	367.91	46.22	9.95	366.96	5.34	0.00
371.39	51.35	19.11	370.12	19.84	7.61	370.92	46.58	11.02	369.96	4.63	0.00
374.39	50.99	18.86	373.12	20.10	7.98	373.91	45.77	10.32	372.96	4.52	0.00
377.39	52.62	20.76	376.12	19.60	7.75	376.91	45.39	10.21	375.96	4.25	0.00
380.40	53.01	20.27	379.12	20.20	7.47	379.93	46.44	10.38	378.96	5.13	0.00
383.39	51.62	18.91	382.12	19.65	6.95	382.91	46.30	10.27	381.96	5.10	0.00
386.39	52.39	19.57	385.12	19.91	7.10	385.91	47.30	11.16	384.96	5.21	0.00
389.38	51.76	20.48	388.12	20.90	9.63	388.91	46.91	12.31	387.96	3.67	0.00
392.39	52.12	19.80	391.12	20.37	8.06	391.91	46.44	10.80	390.96	4.71	0.00
395.40	51.56	20.04	394.12	20.15	8.64	394.93	47.44	12.60	393.96	3.91	0.00
398.38	52.62	20.22	397.12	21.00	8.61	397.91	46.80	11.08	396.96	4.79	0.00
401.39	51.56	19.96	400.12	20.71	9.12	400.91	46.36	11.44	399.96	3.99	0.00
404.38	53.82	21.85	403.12	20.30	8.34	403.91	46.86	11.57	402.96	4.36	0.00
407.38	51.59	20.65	406.12	20.39	9.46	406.91	46.52	12.26	405.96	3.33	0.00
410.40	52.42	19.71	409.12	20.42	7.72	409.92	46.97	10.94	408.96	5.10	0.00
413.38	52.36	19.70	412.12	20.76	8.11	412.91	47.22	11.24	411.96	5.05	0.00
416.39	52.83	19.93	415.12	20.27	7.38	415.91	47.11	10.89	414.96	5.29	0.00
419.38	52.77	19.15	418.12	21.00	7.39	418.91	45.86	8.92	417.96	6.01	0.00
422.38	52.30	18.25	421.12	20.44	6.40	421.91	46.89	9.52	420.96	6.44	0.00
425.40	52.27	18.57	424.12	20.90	7.21	424.92	47.92	10.90	423.96	6.09	0.00
428.38	51.67	17.78	427.12	21.24	7.36	427.91	46.50	9.29	426.96	6.28	0.00
431.38	53.16	20.55	430.12	21.41	8.81	430.91	46.91	10.98	429.96	5.00	0.00
434.39	53.79	19.71	433.12	20.22	6.15	433.91	47.56	10.16	432.96	6.47	0.00
437.39	52.51	19.58	436.12	21.55	8.63	436.91	46.91	10.66	435.96	5.32	0.00
440.40	52.18	18.72	439.12	21.02	7.57	439.92	46.08	9.30	438.96	5.85	0.00
443.38	52.36	20.20	442.12	20.97	8.82	442.91	47.53	12.05	441.96	4.55	0.00
446.39	52.15	18.31	445.12	21.17	7.34	445.91	46.19	9.03	444.96	6.23	0.00
449.39	51.97	19.12	448.12	20.78	7.94	448.91	47.11	10.94	447.96	5.24	0.00
452.38	52.89	20.12	451.12	20.47	7.71	451.91	47.58	11.49	450.96	5.16	0.00
455.40	53.16	20.84	454.12	22.11	9.80	454.93	46.89	11.25	453.96	4.71	0.00
458.38	52.68	20.39	457.12	20.30	8.02	457.91	47.78	12.17	456.96	4.68	0.00
461.39	53.07	18.29	460.12	21.02	6.25	460.91	47.00	8.90	459.96	7.17	0.00
464.39	50.43	17.37	463.12	20.44	7.39	463.91	47.08	10.70	462.96	5.45	0.00
467.38	51.85	19.06	466.12	21.12	8.34	466.91	46.83	10.72	465.96	5.18	0.00
470.40	50.76	17.57	469.12	22.26	9.08	469.92	47.64	11.13	468.96	5.58	0.00
473.38	52.68	19.43	472.12	20.30	7.06	472.91	47.36	10.79	471.96	5.64	0.00
476.38	53.79	20.25	475.12	21.36	7.83	475.91	48.65	11.79	474.96	5.93	0.00
479.38	52.15	18.85	478.12	20.85	7.56	478.91	48.59	11.97	477.96	5.69	0.00
482.38	53.16	19.06	481.12	21.36	7.27	481.91	47.28	9.86	480.96	6.49	0.00
485.40	53.10	18.14	484.12	22.53	7.58	484.93	47.36	9.08	483.96	7.35	0.00
488.38	53.40	20.21	487.12	20.95	7.77	487.91	47.56	11.05	486.96	5.58	0.00
491.38	52.86	19.67	490.12	21.80	8.62	490.91	49.41	12.90	489.96	5.58	0.00
494.38	52.77	20.11	493.12	22.63	9.98	493.91	48.09	12.11	492.96	5.05	0.00
497.38	51.76	17.49	496.12	22.72	8.46	496.91	48.06	10.47	495.96	6.66	0.00
500.40	52.65	19.29	499.12	22.21	8.86	499.92	47.50	10.82	498.96	5.75	0.00
503.38	53.67	21.27	502.12	20.47	8.08	502.91	49.18	13.46	501.96	4.79	0.00
506.38	53.64	19.59	505.12	21.17	7.13	505.91	47.61	10.24	504.96	6.44	0.00
509.38	53.34	20.57	508.12	22.14	9.38	508.91	47.86	11.77	507.96	5.16	0.00
512.38	52.80	19.77	511.12	20.73	7.71	511.91	48.20	11.85	510.96	5.42	0.00
515.40	53.73	21.15	514.12	21.63	9.06	514.93	48.31	12.41	513.96	4.97	0.00
518.38	52.95	19.70	517.12	21.17	7.93	517.91	48.68	12.11	516.96	5.64	0.00
521.38	53.34	20.09	520.12	22.58	9.34	520.91	48.65	12.08	519.96	5.64	0.00
524.38	53.85	19.77	523.12	21.19	7.12	523.91	48.14	10.74	522.96	6.47	0.00
527.38	53.40	19.94	526.12	22.36	8.91	526.91	48.73	11.95	525.96	5.85	0.00
530.40	53.43	19.33	529.12	22.89	8.80	529.92	47.89	10.47	528.96	6.49	0.00
533.38	52.30	17.98	532.12	21.58	7.27	532.91	49.13	11.49	531.96	6.71	0.00
536.39	52.18	18.08	535.12	22.53	8.44	535.91	48.40	10.98	534.96	6.49	0.00
539.38	52.65	18.12	538.12	20.97	6.45	538.91	49.86	12.01	537.96	6.92	0.00
542.38	54.09	20.82	541.12	22.82	9.56	541.91	49.89	13.30	540.96	5.66	0.00
545.40	52.98	19.33	544.12	22.82	9.18	544.92	48.48	11.51	543.96	6.04	0.00
548.38	52.80	18.00	547.12	22.53	7.74	547.91	49.10	10.98	546.96	7.19	0.00
551.38	55.02	20.27	550.12	21.85	7.11	550.91	48.71	10.64	549.96	7.14	0.00
554.38	54.15	19.43	553.12	23.02	8.31	553.91	48.28	10.24	552.96	7.11	0.00
557.38	53.76	20.38	556.12	22.36	8.99	556.91	50.23	13.53	555.96	5.77	0.00
560.39	53.46	18.74	559.12	21.05	6.34	559.92	47.56	9.52	558.96	7.11	0.00
563.38	53.55	18.85	562.12	23.02	8.33	562.91	48.99	10.97	561.96	7.09	0.00
566.38	53.22	18.66	565.12	23.16	8.61	565.91	48.26	10.38	564.96	6.95	0.00
569.38	53.85	20.74	568.12	23.43	10.33	568.91	48.37	11.94	567.96	5.50	0.00
572.38	53.43	19.65	571.12	22.50	8.73	571.91	48.59	11.49	570.96	6.17	0.00
575.40	54.36	19.64	574.12	22.84	8.13	574.92	49.72	11.68	573.96	7.11	0.00
578.38	53.16	18.63	577.12	23.36	8.84	577.91	49.80	11.95	576.96	6.92	0.00
581.38	52.95	19.01	580.12	22.70	8.77	580.91	48.51	11.25	579.96	6.33	0.00
584.38	52.56	18.43	583.12	23.28	9.16	583.91	50.17	12.72	582.96	6.52	0.00
587.38	54.03	19.79	586.12	23.33	9.10	586.91	47.58	10.02	585.96	6.63	0.00
590.40	53.70	18.41	589.12	22.24	6.96	589.93	48.03	9.42	588.96	7.68	0.00
593.38	53.49	19.81	592.12	22.21	8.54	592.91	49.72	12.72	591.96	6.07	0.00
596.38	53.91	19.94	595.12	23.28	9.32	595.91	48.54	11.25	594.96	6.36	0.00
599.38	54.75	20.62	598.12	23.19	9.07	598.91	48.76	11.31	597.96	6.52	0.00
602.38	54.24	20.22	601.12	23.11	9.10	601.91	49.35	12.01	600.96	6.41	0.00
623.42	57.50	7.33	622.16	38.08	7.92	622.95	64.97	11.48	622.00	22.56	0.00
626.33	48.44	-1.44	625.08	28.96	-0.91	625.86	54.43	1.23	624.92	22.27	0.00
629.35	43.62	-3.33	628.08	22.38	-4.56	628.86	48.20	-2.07	627.92	19.34	0.00
632.34	40.53	-2.18	631.08	19.07	-3.63	631.86	44.42	-1.61	630.92	15.10	0.00
635.34	40.14	-0.20	634.08	17.66	-2.67	634.87	43.81	0.15	633.92	12.73	0.00
638.34	38.68	0.98	637.08	15.86	-1.83	637.87	41.87	0.85	636.92	10.09	0.00
641.35	38.10	1.30	640.08	15.67	-1.12	640.87	43.43	3.31	639.92	9.19	0.00
644.35	38.29	2.35	643.08	15.95	0.02	643.87	40.21	0.95	642.92	8.33	0.00
647.34	38.57	3.15	646.08	13.96	-1.45	646.87	41.49	2.75	645.92	7.81	0.00
650.35	38.43	4.49	649.08	13.89	-0.04	649.87	40.35	3.09	648.92	6.33	0.00
653.35	38.29	4.85	652.08	15.27	1.84	652.87	40.43	3.67	651.92	5.83	0.00
656.35	38.68	6.28	655.08	14.54	2.15	655.87	39.22	3.50	654.92	4.79	0.00
659.35	39.27	4.57	658.08	13.82	-0.87	658.87	40.03	2.01	657.92	7.09	0.00
662.35	39.80	7.80	661.08	13.96	1.97	661.87	39.89	4.57	660.92	4.39	0.00
665.35	38.77	6.35	664.08	14.66	2.25	664.87	40.86	5.12	663.92	4.81	0.00
668.34	39.18	7.79	667.08	14.59	3.21	667.87	39.94	5.23	666.92	3.78	0.00
671.35	40.28	8.63	670.08	13.33	1.69	670.87	40.03	5.06	669.92	4.04	0.00
674.35	39.74	7.32	673.08	15.15	2.74	673.87	40.46	4.72	672.92	4.81	0.00
677.35	40.11	8.88	676.08	14.24	3.02	676.87	39.86	5.31	675.92	3.62	0.00
680.35	40.81	8.52	679.08	14.33	2.05	679.87	38.71	3.10	678.92	4.68	0.00
683.35	40.62	9.50	682.08	14.59	3.48	682.87	40.03	5.59	681.92	3.51	0.00
686.35	40.47	10.24	685.08	14.94	4.72	685.87	40.11	6.56	684.92	2.62	0.00
689.35	40.28	9.08	688.08	14.64	3.45	688.87	40.67	6.15	687.92	3.59	0.00
692.34	40.87	9.16	691.08	15.29	3.59	691.87	39.92	4.89	690.92	4.10	0.00
695.35	40.03	8.59	694.08	14.47	3.04	694.87	40.21	5.45	693.92	3.83	0.00
698.34	42.31	11.21	697.08	13.63	2.54	697.87	40.84	6.42	696.92	3.49	0.00
701.35	42.20	11.37	700.08	13.98	3.16	700.87	40.35	6.20	699.92	3.22	0.00
704.35	41.38	9.09	703.08	14.82	2.54	703.87	41.14	5.53	702.92	4.68	0.00
707.35	41.60	10.77	706.08	14.80	3.98	706.87	40.65	6.50	705.92	3.22	0.00
710.35	41.09	9.86	709.08	14.43	3.21	709.87	40.13	5.58	708.92	3.62	0.00
713.35	41.49	9.23	712.08	14.52	2.27	712.87	41.87	6.29	711.92	4.65	0.00
716.35	41.55	9.79	715.08	15.08	3.33	715.87	41.30	6.22	714.92	4.15	0.00
719.36	41.60	9.87	718.08	14.90	3.18	718.87	41.30	6.25	717.92	4.12	0.00
722.35	41.77	10.49	721.08	14.92	3.65	721.87	41.08	6.48	720.92	3.67	0.00
725.35	41.80	10.52	724.08	16.50	5.23	724.87	41.49	6.89	723.92	3.67	0.00
728.35	42.31	10.47	727.08	14.57	2.74	727.87	41.43	6.27	726.92	4.23	0.00
731.35	42.48	11.65	730.08	14.87	4.05	730.87	41.98	7.83	729.92	3.22	0.00
734.35	42.85	11.25	733.08	15.08	3.49	733.87	41.00	6.08	732.92	3.99	0.00
737.35	42.28	11.05	736.08	14.99	3.77	736.87	41.68	7.13	735.92	3.62	0.00
740.34	43.05	12.27	739.08	15.62	4.85	739.87	41.84	7.74	738.92	3.17	0.00
743.35	43.16	11.43	742.08	16.24	4.52	742.87	42.12	7.07	741.92	4.12	0.00
746.35	43.31	12.05	745.08	15.32	4.07	745.87	42.72	8.14	744.92	3.65	0.00
749.35	42.62	11.47	748.08	15.29	4.15	748.87	42.03	7.56	747.92	3.54	0.00
752.35	42.06	11.04	751.08	15.08	4.07	751.87	43.04	8.70	750.92	3.41	0.00
755.34	43.02	12.03	754.08	15.13	4.15	754.87	42.93	8.62	753.92	3.38	0.00
758.34	43.88	13.02	757.08	15.79	4.94	757.87	43.13	8.95	756.92	3.25	0.00
761.35	43.05	11.64	760.08	15.93	4.53	760.87	43.29	8.56	759.92	3.80	0.00
764.35	42.48	11.17	763.08	15.01	3.71	763.87	41.49	6.86	762.92	3.70	0.00
767.35	42.88	11.84	766.08	15.06	4.03	766.87	42.85	8.49	765.92	3.43	0.00
770.35	43.11	11.40	769.08	15.18	3.48	769.87	42.61	7.58	768.92	4.10	0.00
773.34	42.65	10.81	772.08	16.19	4.36	772.87	42.55	7.39	771.92	4.23	0.00
776.34	43.08	11.85	775.08	15.65	4.43	775.87	43.18	8.63	774.92	3.62	0.00
779.35	43.62	13.18	778.08	15.58	5.15	778.87	43.40	9.64	777.92	2.83	0.00
782.34	43.19	12.12	781.08	15.81	4.75	781.87	44.17	9.78	780.92	3.46	0.00
785.34	43.76	12.29	784.08	16.31	4.85	784.87	42.63	7.84	783.92	3.86	0.00
788.35	43.56	13.20	787.08	16.17	5.82	787.87	44.06	10.38	786.92	2.75	0.00
791.35	44.28	11.94	790.08	16.38	4.05	790.87	43.35	7.69	789.92	4.73	0.00
794.35	43.51	11.99	793.08	16.47	4.96	793.87	44.14	9.30	792.92	3.91	0.00
797.35	44.48	13.36	796.08	15.86	4.75	796.87	43.51	9.07	795.92	3.51	0.00
800.35	44.34	13.37	799.08	16.71	5.75	799.87	44.25	9.96	798.92	3.36	0.00
803.35	43.19	12.78	802.08	17.54	7.14	802.87	43.46	9.73	801.92	2.80	0.00
806.34	44.54	13.92	805.08	16.59	5.98	805.87	44.67	10.73	804.92	3.01	0.00
809.35	43.48	11.96	808.08	17.09	5.58	808.87	44.20	9.36	807.92	3.91	0.00
812.34	43.56	12.75	811.08	16.38	5.58	811.87	43.40	9.27	810.92	3.20	0.00
815.34	43.25	11.04	814.08	16.19	3.99	814.87	43.04	7.51	813.92	4.60	0.00
818.35	43.62	12.76	817.08	17.07	6.22	817.87	43.51	9.33	816.92	3.25	0.00
821.34	44.65	13.74	820.08	16.92	6.02	820.87	44.31	10.08	819.92	3.30	0.00
824.35	43.31	11.21	823.08	16.69	4.60	823.87	44.36	8.94	822.92	4.49	0.00
827.34	45.89	15.14	826.08	16.83	6.09	826.87	43.95	9.88	825.92	3.14	0.00
830.34	44.68	12.68	829.08	16.19	4.20	829.87	45.00	9.68	828.92	4.39	0.00
833.34	44.05	12.24	832.08	18.02	6.22	832.87	43.70	8.57	831.92	4.20	0.00
836.34	44.94	13.87	835.08	18.09	7.03	835.87	43.65	9.26	834.92	3.46	0.00
839.35	44.68	13.27	838.08	15.70	4.30	838.87	44.56	9.83	837.92	3.80	0.00
842.34	43.65	12.76	841.08	18.09	7.21	841.87	45.19	10.98	840.92	3.28	0.00
845.34	44.28	13.50	844.08	16.90	6.13	844.87	45.05	10.95	843.92	3.17	0.00
848.34	44.54	13.18	847.08	17.73	6.38	847.87	43.92	9.24	846.92	3.75	0.00
851.34	45.20	13.94	850.08	17.69	6.44	850.87	44.12	9.54	849.92	3.65	0.00
854.35	43.91	13.10	853.08	16.78	5.98	853.87	44.12	9.99	852.92	3.20	0.00
857.34	44.97	12.71	856.08	17.78	5.53	856.87	44.75	9.17	855.92	4.65	0.00
860.34	45.46	12.16	859.08	17.45	4.16	859.87	45.72	9.10	858.92	5.69	0.00
863.34	45.80	14.73	862.08	18.26	7.20	862.87	45.00	10.61	861.92	3.46	0.00
866.34	44.62	12.09	865.08	17.04	4.52	865.87	45.77	9.92	864.92	4.92	0.00
869.35	46.58	13.17	868.08	17.42	4.02	868.87	45.44	8.71	867.92	5.80	0.00
872.34	45.20	13.04	871.08	17.09	4.94	871.87	45.55	10.07	870.92	4.55	0.00
875.34	44.19	11.18	874.08	17.57	4.57	874.87	45.08	8.75	873.92	5.40	0.00
878.34	43.53	10.89	877.08	17.69	5.06	877.87	44.67	8.71	876.92	5.03	0.00
881.35	45.86	12.69	880.08	17.16	4.00	880.87	44.97	8.48	879.92	5.56	0.00
884.35	46.03	12.27	883.08	18.02	4.27	883.87	45.63	8.55	882.92	6.15	0.00
887.34	45.34	13.00	886.08	18.02	5.69	886.87	44.39	8.73	885.92	4.73	0.00
890.34	45.63	12.27	889.08	18.23	4.88	889.87	45.91	9.23	888.92	5.75	0.00
893.34	45.40	12.34	892.08	17.09	4.04	892.87	46.38	10.00	891.92	5.45	0.00
896.34	44.51	11.26	895.08	18.31	5.07	895.87	45.63	9.06	894.92	5.64	0.00
899.35	45.05	13.95	898.08	17.69	6.60	898.87	45.44	11.02	897.92	3.49	0.00
902.34	46.49	14.81	901.08	18.11	6.44	901.87	45.47	10.47	900.92	4.07	0.00
905.34	46.70	14.38	904.08	18.71	6.40	904.87	46.22	10.58	903.92	4.71	0.00
908.34	46.15	13.57	907.08	18.42	5.85	907.87	46.27	10.37	906.92	4.97	0.00
911.34	45.11	11.30	910.08	18.45	4.65	910.87	46.19	9.06	909.92	6.20	0.00
914.35	45.05	13.32	913.08	18.59	6.87	913.87	46.69	11.64	912.92	4.12	0.00
917.34	47.60	14.54	916.08	18.42	5.37	916.87	46.97	10.59	915.92	5.45	0.00
920.34	46.32	13.39	919.08	17.61	4.69	919.87	45.86	9.61	918.92	5.32	0.00
923.34	45.86	11.81	922.08	18.19	4.15	922.87	46.02	8.65	921.92	6.44	0.00
926.34	45.80	13.94	925.08	18.83	6.98	925.87	47.05	11.87	924.92	4.25	0.00
929.35	46.58	14.64	928.08	19.07	7.14	928.87	46.05	10.79	927.92	4.33	0.00
932.34	46.03	12.73	931.08	18.78	5.49	931.87	45.83	9.21	930.92	5.69	0.00
935.34	45.83	12.72	934.08	18.28	5.18	934.87	46.47	10.04	933.92	5.50	0.00
938.34	45.92	12.81	937.08	18.97	5.87	937.87	46.52	10.09	936.92	5.50	0.00
941.34	46.81	13.43	940.08	19.19	5.82	940.86	47.28	10.58	939.92	5.77	0.00
944.35	44.45	13.17	943.08	18.50	7.23	943.87	46.19	11.59	942.92	3.67	0.00
947.34	46.81	14.31	946.08	19.14	6.65	946.87	46.80	10.98	945.92	4.89	0.00
950.34	46.26	13.41	949.08	19.24	6.40	949.87	46.38	10.21	948.92	5.24	0.00
953.34	47.04	13.34	952.08	18.88	5.19	952.87	44.72	7.70	951.92	6.09	0.00
956.34	47.57	13.73	955.08	18.86	5.03	955.87	45.77	8.61	954.92	6.23	0.00
959.35	46.81	13.67	958.08	18.57	5.44	958.87	47.00	10.54	957.92	5.53	0.00
962.34	46.93	13.12	961.08	19.14	5.34	961.87	46.44	9.31	960.92	6.20	0.00
965.34	47.39	14.70	964.08	19.91	7.23	964.87	47.84	11.83	963.92	5.08	0.00
968.34	46.75	13.80	967.08	19.89	6.95	967.87	47.33	11.06	966.92	5.34	0.00
971.34	47.07	13.98	970.08	19.89	6.81	970.87	47.00	10.59	969.92	5.48	0.00
974.35	47.74	14.68	973.08	19.12	6.07	973.87	46.41	10.03	972.92	5.45	0.00
977.34	46.38	13.80	976.08	19.14	6.57	976.87	47.64	11.74	975.92	4.97	0.00
980.34	47.02	13.08	979.08	18.47	4.54	979.87	45.66	8.40	978.92	6.33	0.00
983.34	48.38	15.74	982.08	18.50	5.87	982.87	48.00	12.04	981.92	5.03	0.00
986.34	45.48	11.96	985.08	19.43	5.92	985.87	46.00	9.16	984.92	5.91	0.00
989.35	46.20	12.18	988.08	19.89	5.88	988.87	47.70	10.36	987.92	6.41	0.00
992.34	46.84	13.24	991.08	18.90	5.31	991.87	48.20	11.28	990.92	5.99	0.00
995.34	48.12	15.03	994.08	20.78	7.70	994.87	47.81	11.40	993.92	5.48	0.00
998.34	47.07	11.73	997.08	19.17	3.84	997.87	47.86	9.20	996.92	7.73	0.00
1001.34	47.65	13.71	1000.08	18.83	4.90	1000.87	47.56	10.30	999.92	6.33	0.00
1004.35	48.24	14.94	1003.08	20.03	6.74	1003.87	47.84	11.22	1002.92	5.69	0.00
1007.34	48.62	14.30	1006.08	20.37	6.06	1006.87	47.61	9.97	1005.92	6.71	0.00
1010.34	48.29	15.95	1009.08	18.95	6.62	1009.87	46.19	10.53	1008.92	4.73	0.00
1013.34	48.24	13.97	1012.08	20.59	6.33	1012.87	47.00	9.41	1011.92	6.66	0.00
1016.34	46.15	12.74	1015.08	19.62	6.22	1015.87	46.27	9.54	1014.92	5.80	0.00
1019.35	46.55	12.42	1018.08	18.95	4.83	1018.87	47.50	10.05	1017.92	6.52	0.00
1022.34	48.76	14.12	1021.08	18.81	4.18	1021.87	47.89	9.93	1020.92	7.03	0.00
1025.34	47.07	13.29	1024.08	20.73	6.96	1024.87	48.54	11.44	1023.92	6.17	0.00
1028.34	47.51	14.10	1027.08	20.20	6.80	1027.87	46.58	9.85	1026.92	5.80	0.00
1031.34	47.92	14.83	1030.08	20.08	7.00	1030.87	48.45	12.04	1029.92	5.48	0.00
1034.35	47.22	13.38	1033.08	18.50	4.67	1033.87	47.28	10.12	1032.92	6.23	0.00
1037.34	48.67	14.67	1036.08	20.22	6.23	1036.87	47.19	9.87	1035.92	6.39	0.00
1040.34	47.48	14.18	1039.08	20.10	6.81	1039.87	46.52	9.90	1038.92	5.69	0.00
1043.34	47.95	14.49	1042.08	20.08	6.63	1042.87	48.28	11.50	1041.92	5.85	0.00
1046.34	47.77	13.34	1045.08	19.84	5.42	1045.87	46.63	8.88	1044.92	6.82	0.00
1049.35	47.86	13.03	1048.08	20.18	5.36	1048.87	48.28	10.13	1047.92	7.22	0.00
1052.34	47.77	12.62	1051.08	19.26	4.12	1051.87	47.95	9.48	1050.92	7.54	0.00
1055.34	48.59	14.86	1054.08	19.36	5.64	1054.87	47.67	10.62	1053.92	6.12	0.00
1058.34	48.65	14.36	1057.08	19.53	5.25	1057.87	47.33	9.72	1056.92	6.68	0.00
1061.34	48.50	14.34	1060.08	19.02	4.87	1060.87	46.89	9.41	1059.92	6.55	0.00
1064.35	47.92	13.52	1063.08	20.37	5.98	1063.87	47.98	10.26	1062.92	6.79	0.00
1067.34	48.32	14.35	1066.08	18.97	5.01	1066.87	48.17	10.88	1065.92	6.36	0.00
1070.34	48.67	15.56	1069.08	19.74	6.64	1069.87	46.72	10.29	1068.92	5.50	0.00
1073.34	48.15	13.51	1072.08	19.69	5.06	1072.87	46.52	8.56	1071.92	7.03	0.00
1076.34	47.48	13.00	1075.08	19.72	5.25	1075.87	49.07	11.27	1074.92	6.87	0.00
1079.35	50.20	16.10	1078.08	19.26	5.17	1078.87	48.09	10.67	1077.92	6.49	0.00
1082.34	48.15	13.54	1081.08	20.18	5.58	1081.87	47.70	9.77	1080.92	7.00	0.00
1085.34	48.59	13.68	1084.08	21.38	6.48	1084.87	48.00	9.77	1083.92	7.30	0.00
1088.34	46.67	12.08	1087.08	20.85	6.27	1087.87	48.59	10.68	1086.92	6.98	0.00
1091.34	49.49	13.88	1090.08	19.96	4.36	1090.86	48.23	9.30	1089.92	8.00	0.00
1094.35	49.49	15.49	1093.08	20.51	6.52	1093.87	47.19	9.87	1092.92	6.39	0.00
1097.34	48.27	13.66	1096.08	18.86	4.26	1096.87	47.70	9.77	1095.92	7.00	0.00
1100.34	48.15	14.37	1099.08	20.68	6.91	1099.87	48.28	11.18	1098.92	6.17	0.00
1103.34	48.27	14.86	1102.08	19.62	6.22	1102.87	48.71	11.98	1101.92	5.80	0.00
1106.34	48.67	12.60	1105.08	20.71	4.65	1105.87	48.85	9.46	1104.92	8.46	0.00
1109.35	49.32	13.65	1108.08	20.59	4.93	1108.87	48.62	9.63	1107.92	8.06	0.00
1112.34	49.26	13.97	1111.08	20.42	5.14	1111.86	49.52	10.91	1110.92	7.68	0.00
1115.34	48.32	11.54	1114.08	20.35	3.58	1114.86	48.34	8.24	1113.92	9.17	0.00
1118.34	48.35	14.70	1117.08	20.22	6.58	1117.86	47.67	10.70	1116.92	6.04	0.00
1121.34	50.38	14.90	1120.08	20.15	4.68	1120.87	49.35	10.55	1119.92	7.87	0.00
1124.35	48.03	13.60	1123.08	19.84	5.42	1123.87	48.51	10.76	1122.92	6.82	0.00
1127.34	49.88	15.83	1126.08	20.27	6.23	1126.87	49.13	11.76	1125.92	6.44	0.00
1130.34	48.44	12.96	1129.08	21.36	5.89	1129.87	49.18	10.38	1128.92	7.87	0.00
1133.34	47.83	11.03	1132.08	20.71	3.92	1132.86	47.81	7.69	1131.92	9.19	0.00
1136.34	48.65	14.25	1135.08	21.02	6.63	1135.87	49.35	11.63	1134.92	6.79	0.00
1139.35	49.61	12.59	1138.08	21.38	4.37	1138.86	50.20	9.86	1137.92	9.41	0.00
1142.34	48.82	12.80	1141.08	21.55	5.54	1141.87	48.87	9.53	1140.92	8.41	0.00
1145.34	49.44	15.01	1144.08	20.71	6.29	1144.87	49.49	11.74	1143.92	6.82	0.00
1148.34	49.35	13.36	1147.08	21.34	5.36	1147.87	48.90	9.59	1146.92	8.38	0.00
1151.34	49.64	14.73	1150.08	20.54	5.64	1150.87	49.04	10.81	1149.92	7.30	0.00
1154.35	51.38	16.47	1153.08	20.32	5.42	1153.87	50.00	11.77	1152.92	7.30	0.00
1157.34	50.08	15.01	1156.08	20.71	5.65	1156.87	48.56	10.17	1155.92	7.46	0.00
1160.34	48.88	13.24	1159.08	21.29	5.66	1159.87	48.90	9.94	1158.92	8.03	0.00
1163.34	50.96	14.83	1162.08	20.85	4.73	1162.87	48.73	9.28	1161.92	8.52	0.00
1166.34	48.82	14.29	1165.08	21.36	6.84	1165.87	48.79	10.94	1164.92	6.92	0.00
1169.35	48.88	12.89	1168.08	21.82	5.84	1168.86	48.09	8.78	1167.92	8.38	0.00
1172.34	49.52	14.10	1171.08	20.71	5.30	1171.87	48.34	9.60	1170.92	7.81	0.00
1175.34	49.05	12.76	1174.08	20.95	4.67	1174.87	48.82	9.21	1173.92	8.68	0.00
1178.34	48.76	12.28	1177.08	21.19	4.72	1177.87	48.96	9.16	1176.92	8.87	0.00
1181.34	50.94	15.73	1180.08	20.90	5.70	1180.87	50.14	11.61	1179.92	7.60	0.00
1184.35	49.29	14.38	1183.08	22.14	7.24	1183.86	49.64	11.41	1182.92	7.30	0.00
1187.33	50.23	14.75	1186.08	22.50	7.03	1186.86	49.95	11.15	1185.92	7.87	0.00
1190.34	49.20	14.83	1189.08	21.82	7.46	1189.87	49.41	11.72	1188.92	6.76	0.00
1193.34	49.90	15.45	1192.08	22.09	7.65	1192.87	50.12	12.35	1191.92	6.84	0.00
1196.34	49.44	14.83	1195.08	22.02	7.42	1195.87	49.35	11.42	1194.92	7.00	0.00
1199.35	50.55	14.48	1198.08	20.08	4.02	1198.87	50.00	10.61	1197.92	8.46	0.00
1202.33	49.08	12.66	1201.08	22.14	5.73	1201.86	48.56	8.82	1200.92	8.81	0.00
1205.34	50.38	16.25	1204.08	21.65	7.53	1204.87	50.06	12.61	1203.92	6.52	0.00
1208.34	51.38	16.42	1207.08	21.51	6.56	1207.87	48.34	10.06	1206.92	7.35	0.00
1211.34	49.93	14.62	1210.08	21.87	6.57	1210.87	49.16	10.53	1209.92	7.70	0.00
1214.35	49.82	14.26	1213.08	20.80	5.25	1213.86	49.58	10.70	1212.92	7.95	0.00
1217.34	51.20	15.24	1216.08	22.09	6.14	1216.86	49.72	10.44	1215.92	8.35	0.00
1220.34	49.88	13.86	1219.08	22.04	6.03	1219.87	49.32	9.98	1218.92	8.41	0.00
