# Supplementary material for: Noise-precision tradeoff in predicting combinations of mutations and drugs
Source: PLoS Comput Biol. 2019 May 22;15(5):e1006956. doi: 10.1371/journal.pcbi.1006956 (PMC6548401; doi:10.1371/journal.pcbi.1006956)
Supplement: S1 Data — A zip file containing all datasets used in this paper. (ZIP) [file pcbi.1006956.s002.zip › calcium/calcium_double_RAW264.7/2MA_500_uM_S1P_30_uM_RW_ECC040310H.txt]

Tab-delimted data for ligand pair 2-Methyl-thio-ATP / Sphingosine-1-phosphate
Celltype = RAW 264.7
ExperimentID = ECC040310H
t in seconds, Ca++ concentrations in nM
Adj Ca++ is the change in Ca++ concentration due to ligand

ECC040310H08	2MA 500 uM	S1P 30 uM	sim
ECC040310H07	2MA 500 uM	HBSS-BSA n/a 	lig1_only
ECC040310H01	HBSS-BSA n/a 	HBSS-BSA n/a 	con
ECC040310H12	HBSS-BSA n/a 	HBSS-BSA n/a 	con

t(ECC040310H08)	Ca++(ECC040310H08)	Adj Ca++(ECC040310H08)	t(ECC040310H07)	Ca++(ECC040310H07)	Adj Ca++(ECC040310H07)	t(ECC040310H01)	Ca++(ECC040310H01)	Adj Ca++(ECC040310H01)	t(ECC040310H12)	Ca++(ECC040310H12)	Adj Ca++(ECC040310H12)
-228.90	16.69	7.69	-229.06	17.71	8.71	-230.00	9.75	0.75	-228.28	8.25	-0.75
-225.94	17.16	8.48	-226.10	17.79	9.11	-227.04	9.56	0.88	-225.31	7.80	-0.88
-222.94	16.73	8.60	-223.10	17.51	9.38	-224.04	9.11	0.97	-222.31	7.16	-0.97
-219.94	16.54	7.65	-220.10	18.89	10.00	-221.04	9.88	0.99	-219.30	7.90	-0.99
-216.94	17.31	8.30	-217.10	18.49	9.48	-218.04	9.38	0.37	-216.31	8.64	-0.37
-213.94	16.58	7.16	-214.10	18.73	9.31	-215.04	10.48	1.06	-213.31	8.36	-1.06
-210.94	17.24	6.75	-211.10	17.94	7.46	-212.04	11.12	0.63	-210.31	9.85	-0.63
-207.94	17.51	7.40	-208.10	19.32	9.21	-209.04	10.48	0.37	-207.31	9.74	-0.37
-204.94	17.70	7.83	-205.10	18.93	9.06	-206.04	10.98	1.12	-204.30	8.75	-1.12
-201.94	17.86	7.14	-202.10	18.77	8.05	-203.04	11.44	0.72	-201.31	9.99	-0.72
-198.94	17.74	7.37	-199.10	19.08	8.71	-200.04	11.49	1.12	-198.31	9.24	-1.12
-195.94	17.94	7.33	-196.10	20.55	9.94	-197.04	11.21	0.60	-195.31	10.02	-0.60
-192.94	17.63	6.79	-193.10	18.93	8.09	-194.04	11.99	1.15	-192.31	9.70	-1.14
-189.94	17.59	5.96	-190.10	19.28	7.65	-191.04	13.24	1.61	-189.29	10.02	-1.61
-186.94	18.17	7.38	-187.10	19.32	8.53	-188.04	12.45	1.65	-186.32	9.14	-1.65
-183.94	17.74	6.39	-184.10	19.72	8.37	-185.04	12.64	1.29	-183.32	10.06	-1.29
-180.94	18.36	7.59	-181.10	18.57	7.80	-182.04	12.04	1.27	-180.31	9.49	-1.28
-177.94	18.09	6.62	-178.10	19.99	8.51	-179.04	12.18	0.71	-177.31	10.77	-0.71
-174.94	18.52	7.40	-175.10	19.12	8.00	-176.04	12.78	1.66	-174.30	9.46	-1.66
-171.94	19.19	8.33	-172.10	18.96	8.10	-173.04	12.27	1.40	-171.32	9.46	-1.40
-168.94	18.60	7.43	-169.10	20.27	9.10	-170.04	12.78	1.61	-168.31	9.56	-1.61
-165.94	18.79	7.51	-166.10	19.56	8.28	-167.04	11.81	0.54	-165.31	10.74	-0.54
-162.94	18.83	6.98	-163.10	19.20	7.35	-164.04	13.43	1.58	-162.31	10.27	-1.58
-159.94	18.64	7.01	-160.10	20.03	8.40	-161.04	12.68	1.04	-159.29	10.59	-1.04
-156.94	19.15	7.71	-157.10	19.28	7.84	-158.04	12.78	1.34	-156.31	10.10	-1.34
-153.94	19.30	7.77	-154.10	20.23	8.70	-155.04	12.96	1.43	-153.31	10.10	-1.43
-150.94	18.68	7.20	-151.10	19.87	8.39	-152.04	13.29	1.81	-150.32	9.67	-1.81
-147.94	19.30	8.09	-148.10	20.79	9.58	-149.04	12.22	1.01	-147.32	10.20	-1.01
-144.94	18.87	7.30	-145.10	20.67	9.10	-146.04	12.73	1.16	-144.30	10.42	-1.15
-141.94	18.91	6.50	-142.10	20.35	7.95	-143.04	14.50	2.09	-141.31	10.31	-2.10
-138.94	19.34	7.36	-139.10	20.51	8.53	-140.04	12.87	0.89	-138.31	11.09	-0.89
-135.94	19.42	7.89	-136.10	20.55	9.02	-137.04	13.19	1.65	-135.31	9.88	-1.65
-132.94	19.26	7.27	-133.10	21.18	9.18	-134.04	12.68	0.68	-132.31	11.31	-0.69
-129.94	20.32	8.17	-130.10	20.11	7.96	-131.04	13.24	1.09	-129.30	11.06	-1.09
-126.94	18.68	6.62	-127.10	20.79	8.73	-128.04	13.94	1.88	-126.31	10.17	-1.88
-123.94	18.68	6.80	-124.10	20.23	8.36	-125.04	13.19	1.31	-123.31	10.56	-1.31
-120.94	20.21	8.07	-121.10	20.67	8.53	-122.04	14.08	1.94	-120.31	10.20	-1.94
-117.94	19.46	7.43	-118.10	20.79	8.75	-119.04	13.80	1.77	-117.31	10.27	-1.77
-114.94	19.70	7.46	-115.10	20.11	7.88	-116.04	13.84	1.61	-114.30	10.63	-1.60
-111.94	20.36	7.66	-112.10	20.39	7.69	-113.04	14.45	1.75	-111.31	10.95	-1.75
-108.94	20.17	7.73	-109.10	20.99	8.54	-110.04	14.08	1.63	-108.31	10.81	-1.63
-105.94	20.21	8.00	-106.10	20.43	8.22	-107.04	13.43	1.22	-105.31	10.99	-1.22
-102.94	19.58	7.33	-103.10	20.83	8.58	-104.04	14.12	1.87	-102.31	10.38	-1.87
-99.94	20.29	7.99	-100.10	20.59	8.29	-101.04	13.24	0.95	-99.30	11.35	-0.95
-96.94	20.44	8.10	-97.10	20.95	8.61	-98.04	13.98	1.64	-96.32	10.70	-1.64
-93.94	20.05	8.02	-94.10	20.07	8.04	-95.04	13.05	1.02	-93.31	11.02	-1.02
-90.94	20.64	8.30	-91.10	21.26	8.92	-92.04	13.33	0.99	-90.31	11.35	-0.99
-87.94	20.13	7.87	-88.10	21.62	9.36	-89.04	13.57	1.31	-87.31	10.95	-1.31
-84.94	19.38	6.71	-85.10	20.75	8.08	-86.04	13.89	1.22	-84.30	11.45	-1.22
-81.94	20.21	7.05	-82.10	21.22	8.06	-83.04	14.40	1.24	-81.32	11.92	-1.24
-78.94	20.36	7.66	-79.10	21.46	8.77	-80.04	14.22	1.53	-78.31	11.17	-1.53
-75.94	20.29	7.22	-76.10	21.46	8.39	-77.04	14.64	1.57	-75.32	11.49	-1.58
-72.94	20.32	7.52	-73.10	20.83	8.03	-74.04	14.54	1.74	-72.32	11.06	-1.74
-69.94	20.60	6.68	-70.10	21.38	7.46	-71.04	15.67	1.75	-69.30	12.17	-1.75
-66.94	20.40	6.86	-67.10	22.02	8.48	-68.04	14.50	0.96	-66.32	12.57	-0.96
-63.94	19.58	6.35	-64.10	20.95	7.72	-65.04	15.01	1.78	-63.32	11.45	-1.78
-60.94	19.97	6.71	-61.10	21.90	8.64	-62.04	15.06	1.81	-60.32	11.45	-1.80
-57.94	20.01	7.05	-58.10	21.30	8.34	-59.04	14.08	1.12	-57.32	11.85	-1.12
-54.95	20.48	6.91	-55.10	21.22	7.65	-56.04	15.29	1.72	-54.30	11.85	-1.72
-51.95	20.13	6.40	-52.10	20.83	7.10	-53.04	14.96	1.23	-51.32	12.49	-1.24
5.10	49.78	32.55	4.94	43.85	26.62	4.00	17.60	0.37	5.73	16.86	-0.37
8.08	93.39	76.90	7.92	67.97	51.48	6.98	17.08	0.59	8.71	15.91	-0.58
11.09	72.83	56.74	10.93	53.23	37.14	9.98	16.70	0.61	11.72	15.47	-0.62
14.08	55.05	38.93	13.92	41.42	25.30	12.98	16.98	0.86	14.70	15.25	-0.87
17.10	50.06	34.63	16.94	36.01	20.58	15.98	15.24	-0.19	17.72	15.62	0.19
20.08	50.55	34.13	19.92	34.47	18.05	18.98	17.41	0.99	20.71	15.43	-0.99
23.08	49.29	33.47	22.92	34.73	18.91	21.98	16.32	0.50	23.71	15.32	-0.50
26.08	48.39	32.20	25.92	34.77	18.59	24.98	17.41	1.22	26.71	14.96	-1.23
29.08	45.57	29.69	28.92	35.41	19.52	27.98	16.70	0.81	29.71	15.07	-0.81
32.10	43.63	28.25	31.94	33.46	18.07	30.98	16.14	0.75	32.72	14.63	-0.76
35.08	42.40	26.63	34.92	33.92	18.15	33.98	16.84	1.07	35.71	14.70	-1.07
38.08	40.36	24.66	37.92	33.84	18.15	36.98	16.65	0.95	38.71	14.74	-0.96
41.08	40.79	24.80	40.92	32.86	16.88	39.98	16.32	0.34	41.71	15.65	-0.33
44.08	38.80	23.35	43.92	32.57	17.12	42.98	16.51	1.07	44.71	14.38	-1.06
47.09	39.49	23.97	46.94	31.94	16.42	45.98	16.56	1.04	47.72	14.49	-1.03
50.08	37.77	21.81	49.92	33.33	17.36	48.98	16.42	0.46	50.70	15.51	-0.46
53.08	37.69	21.09	52.92	32.53	15.93	51.98	17.55	0.95	53.71	15.65	-0.95
56.08	36.88	21.19	55.92	32.19	16.49	54.98	16.98	1.29	56.71	14.41	-1.29
59.08	36.45	20.26	58.92	33.67	17.48	57.98	17.46	1.27	59.71	14.92	-1.27
62.10	35.56	19.17	61.94	32.07	15.68	60.98	17.60	1.21	62.72	15.18	-1.21
65.08	36.62	20.42	64.92	32.57	16.37	63.98	17.51	1.31	65.71	14.89	-1.31
68.08	37.34	21.08	67.92	31.77	15.50	66.98	17.17	0.91	68.71	15.36	-0.91
71.08	35.77	19.50	70.92	33.03	16.76	69.98	17.65	1.38	71.71	14.89	-1.38
74.08	35.22	19.24	73.92	31.35	15.37	72.98	17.22	1.24	74.71	14.74	-1.24
77.10	34.71	18.16	76.94	33.03	16.48	75.98	17.88	1.33	77.72	15.22	-1.33
80.08	34.21	17.98	79.92	32.32	16.09	78.98	17.13	0.90	80.70	15.32	-0.91
83.08	34.59	18.63	82.92	31.39	15.43	81.98	16.75	0.79	83.70	15.18	-0.79
86.08	34.88	19.04	85.92	31.44	15.60	84.98	16.37	0.53	86.71	15.32	-0.53
89.08	35.13	18.98	88.92	31.77	15.61	87.98	17.79	1.63	89.70	14.52	-1.64
92.10	34.92	19.02	91.94	30.56	14.65	90.98	16.70	0.79	92.72	15.11	-0.79
95.08	34.12	17.78	94.92	30.81	14.47	93.98	17.60	1.27	95.70	15.07	-1.27
98.08	34.04	16.76	97.92	30.98	13.70	96.98	18.69	1.41	98.70	15.87	-1.41
101.08	35.39	19.24	100.92	30.23	14.08	99.98	17.08	0.93	101.70	15.22	-0.93
104.08	34.21	17.49	103.92	31.35	14.63	102.98	17.60	0.88	104.70	15.84	-0.88
107.10	34.50	18.51	106.94	30.52	14.53	105.98	16.80	0.81	107.72	15.18	-0.81
110.08	34.80	17.87	109.92	30.73	13.80	108.98	18.12	1.20	110.71	15.73	-1.20
113.08	34.33	17.50	112.92	30.43	13.60	111.98	18.26	1.43	113.71	15.40	-1.43
116.08	34.50	17.94	115.92	30.73	14.17	114.98	16.89	0.33	116.71	16.24	-0.32
119.08	34.33	17.07	118.92	31.23	13.98	117.98	18.93	1.68	119.71	15.58	-1.67
122.10	33.74	16.98	121.94	30.52	13.76	120.98	17.79	1.03	122.72	15.73	-1.03
125.08	34.63	18.74	124.92	30.81	14.92	123.98	16.56	0.67	125.71	15.22	-0.67
128.08	34.08	16.87	127.92	30.06	12.85	126.98	19.17	1.96	128.71	15.25	-1.96
131.08	34.59	18.13	130.92	30.43	13.96	129.98	16.84	0.38	131.71	16.09	-0.38
134.08	34.25	17.43	133.92	30.23	13.41	132.98	16.89	0.07	134.71	16.75	-0.07
137.10	33.95	16.70	136.94	30.14	12.89	135.98	18.31	1.05	137.72	16.20	-1.05
140.08	34.16	17.66	139.92	29.98	13.48	138.98	17.46	0.96	140.71	15.54	-0.96
143.08	34.16	17.84	142.92	30.35	14.04	141.98	17.27	0.96	143.71	15.36	-0.95
146.08	34.08	17.66	145.92	29.64	13.23	144.98	17.51	1.10	146.71	15.32	-1.09
149.08	34.38	17.56	148.92	29.94	13.12	147.98	17.88	1.06	149.71	15.76	-1.06
152.10	34.16	16.70	151.94	29.85	12.39	150.98	18.31	0.85	152.72	16.61	-0.85
155.08	34.54	17.38	154.92	29.77	12.61	153.98	18.88	1.72	155.71	15.43	-1.73
158.08	33.79	17.03	157.92	29.02	12.26	156.98	17.32	0.56	158.71	16.20	-0.56
161.08	34.42	18.20	160.92	30.43	14.21	159.98	17.08	0.86	161.71	15.36	-0.86
164.08	35.26	18.83	163.92	30.14	13.71	162.98	17.13	0.70	164.70	15.73	-0.70
167.10	34.59	17.60	166.94	30.10	13.11	165.98	18.45	1.46	167.72	15.54	-1.45
170.08	34.38	18.09	169.92	29.73	13.44	168.98	17.22	0.93	170.70	15.36	-0.93
173.08	35.26	18.41	172.92	30.60	13.76	171.98	18.22	1.38	173.71	15.47	-1.37
176.08	34.71	18.05	175.92	28.77	12.11	174.98	17.36	0.70	176.71	15.95	-0.71
179.08	34.21	16.68	178.92	29.48	11.95	177.98	18.65	1.11	179.71	16.42	-1.11
182.10	34.71	18.38	181.94	29.60	13.27	180.98	17.60	1.27	182.72	15.07	-1.27
185.08	36.28	18.98	184.92	30.56	13.25	183.98	18.74	1.43	185.71	15.87	-1.44
188.08	34.33	17.71	187.92	29.44	12.82	186.98	17.69	1.07	188.71	15.54	-1.08
191.08	34.42	16.94	190.92	29.85	12.37	189.98	18.65	1.17	191.70	16.31	-1.17
194.08	34.16	16.58	193.92	28.53	10.95	192.98	18.69	1.11	194.71	16.46	-1.12
197.10	34.75	17.96	196.94	30.52	13.73	195.98	17.84	1.05	197.72	15.73	-1.05
200.08	35.35	18.33	199.92	28.77	11.75	198.98	17.69	0.67	200.71	16.35	-0.67
203.08	34.71	17.52	202.92	29.52	12.33	201.98	17.98	0.79	203.71	16.39	-0.80
206.08	36.19	18.54	205.92	28.90	11.25	204.98	18.84	1.19	206.70	16.46	-1.19
209.08	34.84	17.50	208.92	29.40	12.05	207.98	18.45	1.11	209.71	16.24	-1.11
212.10	35.09	17.04	211.94	28.90	10.85	210.98	18.79	0.74	212.72	17.31	-0.74
215.08	35.52	18.07	214.92	29.56	12.11	213.98	18.12	0.67	215.71	16.79	-0.66
218.08	35.81	18.13	217.92	29.31	11.63	216.98	19.12	1.44	218.71	16.24	-1.44
221.08	35.09	17.86	220.92	29.73	12.50	219.98	18.26	1.03	221.71	16.20	-1.03
224.08	35.56	18.54	223.92	28.24	11.22	222.98	17.65	0.63	224.71	16.39	-0.63
227.10	36.53	19.30	226.94	29.52	12.29	225.98	18.07	0.84	227.72	16.39	-0.84
230.08	35.98	18.41	229.92	29.11	11.54	228.98	18.31	0.74	230.71	16.83	-0.74
233.08	35.81	19.12	232.92	29.98	13.29	231.98	17.41	0.71	233.71	15.98	-0.71
236.08	36.41	18.28	235.92	29.64	11.52	234.98	19.46	1.34	236.70	16.79	-1.34
239.08	35.35	16.99	238.92	29.35	10.99	237.98	19.27	0.91	239.71	17.45	-0.91
242.10	36.36	18.17	241.94	30.23	12.04	240.98	19.98	1.79	242.72	16.39	-1.80
245.08	35.90	18.07	244.92	29.77	11.94	243.98	18.98	1.15	245.71	16.68	-1.15
248.08	36.19	18.09	247.92	29.15	11.05	246.98	19.41	1.31	248.71	16.79	-1.31
251.08	36.07	18.69	250.92	29.23	11.85	249.98	17.98	0.60	251.70	16.79	-0.59
254.08	36.15	18.22	253.92	30.77	12.84	252.98	19.50	1.57	254.70	16.35	-1.57
257.09	36.75	19.23	256.94	30.23	12.71	255.98	18.55	1.03	257.72	16.50	-1.02
260.08	36.15	17.73	259.92	30.27	11.86	258.98	18.93	0.52	260.71	17.90	-0.52
263.08	36.83	18.82	262.92	30.43	12.42	261.98	19.12	1.11	263.71	16.90	-1.11
266.08	36.32	18.77	265.92	30.31	12.75	264.98	18.50	0.95	266.70	16.61	-0.95
269.08	36.36	18.04	268.92	30.73	12.41	267.98	19.22	0.90	269.70	17.42	-0.90
272.10	35.81	17.66	271.94	30.35	12.20	270.98	18.69	0.54	272.72	17.60	-0.55
275.08	36.96	18.27	274.92	30.06	11.36	273.98	19.94	1.25	275.71	17.45	-1.25
278.08	36.02	17.70	277.92	28.57	10.25	276.98	19.55	1.23	278.70	17.09	-1.23
281.08	36.28	18.26	280.92	29.73	11.71	279.98	18.60	0.58	281.71	17.45	-0.57
284.08	36.28	18.68	283.92	30.43	12.83	282.98	18.41	0.81	284.71	16.79	-0.81
287.10	37.39	19.02	286.94	29.64	11.27	285.98	19.41	1.04	287.72	17.34	-1.04
290.08	36.88	18.54	289.92	29.81	11.46	288.98	19.31	0.96	290.70	17.38	-0.96
293.08	37.73	19.37	292.92	29.48	11.12	291.98	19.27	0.91	293.70	17.45	-0.91
296.08	37.99	18.79	295.92	29.64	10.44	294.98	20.51	1.31	296.71	17.90	-1.30
299.08	36.36	17.70	298.92	29.52	10.86	297.98	19.98	1.32	299.71	17.34	-1.32
302.10	37.64	18.93	301.94	28.61	9.90	300.98	20.08	1.37	302.72	17.34	-1.37
305.08	36.79	17.32	304.92	30.02	10.55	303.98	20.75	1.28	305.71	18.19	-1.28
308.08	36.75	18.37	307.92	29.27	10.89	306.98	18.79	0.41	308.71	17.97	-0.41
311.08	36.19	17.22	310.92	30.10	11.14	309.98	19.70	0.73	311.71	18.23	-0.73
314.08	37.17	18.53	313.92	29.81	11.17	312.98	19.27	0.63	314.71	18.01	-0.63
317.10	36.41	18.49	316.94	29.19	11.28	315.98	18.45	0.54	317.72	17.38	-0.54
320.08	37.69	19.00	319.92	29.44	10.75	318.98	19.70	1.01	320.71	17.68	-1.01
323.08	37.86	19.61	322.92	30.10	11.86	321.98	19.55	1.30	323.71	16.94	-1.30
326.08	37.17	17.59	325.92	31.23	11.65	324.98	20.22	0.64	326.71	18.94	-0.64
329.08	36.62	17.20	328.92	29.69	10.28	327.98	20.75	1.34	329.71	18.08	-1.34
332.10	36.88	17.72	331.94	30.27	11.11	330.98	20.32	1.16	332.73	18.01	-1.15
335.08	37.90	18.60	334.92	30.77	11.47	333.98	20.32	1.02	335.71	18.27	-1.03
338.08	37.60	18.28	337.92	30.31	10.99	336.98	20.56	1.24	338.70	18.08	-1.24
341.08	37.90	18.80	340.92	29.52	10.42	339.98	20.13	1.03	341.71	18.08	-1.02
344.08	36.53	18.02	343.92	29.11	10.60	342.98	19.27	0.76	344.71	17.75	-0.76
347.09	37.13	17.50	346.94	30.43	10.80	345.98	20.99	1.36	347.72	18.27	-1.36
350.08	37.26	18.06	349.92	30.14	10.94	348.98	20.13	0.93	350.71	18.27	-0.93
353.08	37.34	18.53	352.92	30.56	11.75	351.98	19.36	0.55	353.70	18.27	-0.54
356.08	36.32	17.34	355.92	29.89	10.91	354.98	19.74	0.75	356.70	18.23	-0.75
359.08	35.81	16.41	358.92	30.89	11.49	357.98	20.27	0.87	359.71	18.53	-0.87
362.10	36.96	17.41	361.94	30.93	11.38	360.98	21.04	1.49	362.72	18.05	-1.50
365.08	37.17	17.69	364.92	29.81	10.33	363.98	20.51	1.03	365.71	18.45	-1.03
368.08	37.13	18.21	367.92	29.81	10.89	366.98	20.13	1.21	368.71	17.71	-1.21
371.08	38.24	18.63	370.92	30.56	10.95	369.98	20.51	0.90	371.71	18.71	-0.90
374.08	37.26	16.84	373.92	30.31	9.89	372.98	21.38	0.96	374.70	19.46	-0.96
377.10	37.86	18.62	376.94	30.89	11.66	375.98	19.79	0.55	377.72	18.68	-0.55
380.08	36.92	17.37	379.92	30.35	10.80	378.98	21.28	1.73	380.71	17.82	-1.73
383.08	38.03	18.35	382.92	30.27	10.59	381.98	19.79	0.11	383.71	19.57	-0.11
386.08	37.30	18.24	385.92	31.02	11.96	384.98	20.37	1.31	386.71	17.75	-1.31
389.08	37.05	17.61	388.92	30.43	11.00	387.98	20.90	1.46	389.71	17.97	-1.46
392.10	37.13	16.95	391.94	30.77	10.58	390.98	21.62	1.43	392.72	18.75	-1.44
395.08	36.92	16.69	394.92	31.19	10.96	393.98	21.67	1.44	395.71	18.79	-1.44
398.08	36.92	15.80	397.92	30.89	9.77	396.98	22.59	1.47	398.71	19.64	-1.48
401.08	37.69	18.07	400.92	30.81	11.19	399.98	20.41	0.79	401.71	18.83	-0.79
404.08	36.58	17.07	403.92	30.14	10.64	402.98	20.22	0.71	404.71	18.79	-0.71
407.10	37.77	17.47	406.94	30.18	9.88	405.98	21.14	0.84	407.72	19.46	-0.84
410.08	36.53	16.19	409.92	30.98	10.64	408.98	21.57	1.23	410.71	19.12	-1.22
413.08	37.22	17.27	412.92	31.69	11.75	411.98	20.99	1.04	413.71	18.90	-1.05
416.08	37.69	17.02	415.92	31.02	10.36	414.98	21.76	1.10	416.71	19.57	-1.09
419.08	37.05	15.50	418.92	30.81	9.26	417.98	23.03	1.48	419.71	20.06	-1.49
422.10	37.56	17.13	421.94	30.10	9.67	420.98	21.96	1.53	422.73	18.90	-1.53
425.08	37.69	17.27	424.92	31.31	10.89	423.98	21.47	1.05	425.70	19.38	-1.04
428.08	37.90	17.62	427.92	31.14	10.87	426.98	21.09	0.82	428.71	19.46	-0.81
431.08	36.75	16.82	430.92	29.89	9.96	429.98	20.66	0.73	431.71	19.20	-0.73
434.08	36.96	17.07	433.92	30.98	11.09	432.98	21.33	1.44	434.71	18.45	-1.44
437.10	38.54	17.93	436.94	32.19	11.58	435.98	22.05	1.45	437.72	19.16	-1.45
440.08	38.29	17.74	439.92	31.19	10.64	438.98	22.01	1.46	440.70	19.09	-1.46
443.08	38.72	18.15	442.92	31.19	10.62	441.98	21.72	1.15	443.70	19.42	-1.15
446.08	37.69	17.23	445.92	31.39	10.93	444.98	21.28	0.82	446.71	19.64	-0.82
449.08	38.42	17.89	448.92	30.77	10.23	447.98	21.91	1.38	449.70	19.16	-1.38
452.10	37.81	16.51	451.94	31.31	10.01	450.98	21.57	0.27	452.72	21.03	-0.27
455.08	37.30	16.84	454.92	30.68	10.23	453.98	21.38	0.93	455.71	19.53	-0.92
458.08	37.99	17.51	457.92	30.48	10.00	456.98	22.10	1.62	458.70	18.86	-1.62
461.08	38.33	18.11	460.92	31.27	11.05	459.98	20.94	0.72	461.70	19.50	-0.72
464.08	37.73	16.64	463.92	31.86	10.77	462.98	21.96	0.88	464.70	20.21	-0.88
467.09	38.63	17.87	466.94	31.14	10.38	465.98	21.43	0.67	467.72	20.09	-0.67
470.08	38.63	17.92	469.92	32.61	11.90	468.98	21.14	0.43	470.71	20.28	-0.43
473.08	38.16	18.05	472.92	31.86	11.75	471.98	21.09	0.98	473.71	19.12	-0.98
476.08	38.80	18.28	475.92	32.23	11.71	474.98	21.43	0.91	476.71	19.61	-0.91
479.08	37.94	17.78	478.92	31.77	11.61	477.98	21.67	1.52	479.71	18.64	-1.52
482.10	38.11	16.91	481.94	31.27	10.07	480.98	22.49	1.29	482.72	19.91	-1.29
485.08	38.24	16.62	484.92	31.19	9.57	483.98	22.88	1.26	485.71	20.36	-1.26
488.08	38.42	17.94	487.92	31.77	11.29	486.98	21.33	0.84	488.71	19.64	-0.84
491.08	38.59	17.41	490.92	31.48	10.29	489.98	22.05	0.86	491.71	20.32	-0.87
494.08	37.69	16.93	493.92	31.69	10.94	492.98	21.72	0.96	494.71	19.79	-0.96
497.10	39.36	19.21	496.94	32.19	12.04	495.98	21.33	1.18	497.72	18.97	-1.18
500.08	39.02	17.65	499.92	30.89	9.52	498.98	22.05	0.68	500.71	20.69	-0.68
503.08	39.66	18.46	502.92	31.94	10.74	501.98	22.64	1.44	503.71	19.76	-1.44
506.08	39.79	19.29	505.92	31.35	10.86	504.98	21.57	1.07	506.71	19.42	-1.07
509.08	39.10	17.80	508.92	31.23	9.93	507.98	22.54	1.24	509.71	20.06	-1.24
512.10	38.72	16.88	511.94	32.86	11.02	510.98	22.49	0.65	512.72	21.18	-0.66
515.08	38.72	17.57	514.92	32.57	11.42	513.98	22.69	1.54	515.71	19.61	-1.54
518.08	39.62	18.28	517.92	32.11	10.77	516.98	22.73	1.39	518.71	19.94	-1.39
521.08	38.37	17.46	520.92	32.57	11.66	519.98	21.38	0.47	521.71	20.43	-0.48
524.08	38.76	17.12	523.92	32.02	10.39	522.98	22.73	1.10	524.71	20.54	-1.09
527.09	38.11	16.32	526.94	32.91	11.12	525.98	22.59	0.80	527.72	20.99	-0.80
530.08	38.42	17.04	529.92	31.52	10.14	528.98	22.49	1.11	530.70	20.28	-1.10
533.08	39.62	18.28	532.92	32.57	11.23	531.98	22.59	1.25	533.70	20.09	-1.25
536.08	38.89	17.16	535.92	33.08	11.34	534.98	22.44	0.71	536.70	21.03	-0.70
539.08	38.80	17.24	538.92	32.65	11.09	537.98	22.39	0.83	539.70	20.73	-0.83
542.10	39.97	18.22	541.94	32.82	11.07	540.98	22.88	1.13	542.72	20.62	-1.13
545.08	38.67	16.92	544.92	32.53	10.78	543.98	23.37	1.62	545.71	20.13	-1.62
548.08	39.19	17.21	547.92	31.48	9.50	546.98	22.59	0.61	548.70	21.37	-0.61
551.08	39.84	18.52	550.92	31.56	10.23	549.98	22.59	1.27	551.70	20.06	-1.27
554.08	38.50	17.43	553.92	32.02	10.96	552.98	21.96	0.89	554.70	20.17	-0.89
557.10	39.23	17.82	556.94	32.28	10.87	555.98	22.35	0.94	557.72	20.47	-0.94
560.08	39.19	17.47	559.92	31.98	10.27	558.98	22.78	1.07	560.71	20.65	-1.07
563.08	39.36	17.72	562.92	32.70	11.06	561.98	23.22	1.58	563.71	20.06	-1.58
566.08	39.36	17.53	565.92	31.81	9.98	564.98	22.93	1.10	566.71	20.73	-1.10
569.08	38.07	16.81	568.92	32.32	11.06	567.98	22.20	0.94	569.71	20.32	-0.94
572.10	38.97	17.70	571.94	31.90	10.63	570.98	21.96	0.69	572.72	20.58	-0.69
575.08	39.32	17.30	574.92	33.37	11.34	573.98	23.51	1.49	575.71	20.54	-1.48
578.08	38.80	16.88	577.92	32.91	10.99	576.98	23.56	1.64	578.71	20.28	-1.64
581.08	39.79	18.18	580.92	32.36	10.75	579.98	22.93	1.32	581.71	20.28	-1.32
584.08	39.10	16.81	583.92	33.29	11.00	582.98	23.17	0.88	584.71	21.41	-0.88
587.10	39.97	17.63	586.94	33.50	11.16	585.98	23.71	1.38	587.72	20.96	-1.38
590.08	39.06	16.78	589.92	32.02	9.74	588.98	23.12	0.84	590.71	21.44	-0.84
593.07	38.07	16.10	592.92	31.98	10.01	591.98	22.83	0.86	593.70	21.11	-0.86
596.08	39.28	16.59	595.92	33.03	10.34	594.98	23.85	1.16	596.70	21.52	-1.17
599.07	39.32	17.29	598.92	31.98	9.95	597.98	23.27	1.23	599.70	20.80	-1.23
602.10	38.63	16.26	601.94	32.23	9.85	600.98	23.27	0.89	602.72	21.48	-0.89
621.12	45.71	11.86	620.94	42.04	8.19	620.00	34.73	0.88	621.75	32.98	-0.88
624.06	35.05	3.46	623.90	37.64	6.05	622.96	34.22	2.63	624.69	28.96	-2.63
627.07	32.70	3.72	626.91	34.77	5.79	625.96	30.91	1.93	627.70	27.05	-1.93
630.06	30.49	3.68	629.91	31.60	4.79	628.96	28.95	2.14	630.70	24.67	-2.14
633.06	29.50	3.89	632.91	30.56	4.95	631.96	27.40	1.79	633.69	23.83	-1.79
636.08	28.76	4.20	635.90	30.23	5.66	634.96	25.87	1.30	636.71	23.26	-1.30
639.06	28.72	5.00	638.90	30.06	6.34	637.96	24.64	0.92	639.69	22.80	-0.92
642.07	28.89	5.08	641.91	30.27	6.46	640.96	25.23	1.42	642.70	22.39	-1.42
645.06	28.15	3.28	644.91	29.89	5.02	643.96	26.06	1.19	645.69	23.68	-1.19
648.06	29.59	6.23	647.91	29.02	5.66	646.96	23.95	0.59	648.69	22.77	-0.59
651.08	28.40	4.35	650.91	29.48	5.43	649.96	25.52	1.47	651.71	22.58	-1.47
654.06	29.92	5.38	653.91	28.11	3.57	652.96	25.82	1.28	654.69	23.26	-1.28
657.07	29.46	5.35	656.91	29.52	5.41	655.96	24.74	0.62	657.70	23.49	-0.62
660.06	29.67	6.37	659.91	30.43	7.13	658.96	24.59	1.29	660.69	22.01	-1.29
663.06	30.58	8.31	662.90	29.48	7.21	661.96	22.30	0.03	663.69	22.24	-0.03
666.08	30.12	7.09	665.91	29.73	6.70	664.96	24.10	1.07	666.71	21.97	-1.07
669.06	31.24	7.94	668.91	30.77	7.47	667.96	23.76	0.46	669.69	22.84	-0.46
672.07	30.58	7.25	671.92	29.89	6.56	670.96	24.05	0.72	672.70	22.61	-0.72
675.06	31.74	7.05	674.91	29.44	4.75	673.96	25.82	1.13	675.69	23.56	-1.13
678.06	32.32	8.97	677.91	30.77	7.42	676.96	24.39	1.04	678.69	22.31	-1.04
681.08	31.16	7.21	680.91	30.64	6.69	679.96	24.69	0.74	681.72	23.22	-0.73
684.06	32.15	8.93	683.91	31.73	8.51	682.96	24.39	1.17	684.69	22.05	-1.17
687.07	31.41	7.84	686.91	30.56	6.99	685.96	24.44	0.88	687.70	22.69	-0.88
690.06	33.07	9.06	689.90	31.35	7.34	688.96	24.64	0.63	690.69	23.37	-0.64
693.06	32.91	9.20	692.91	30.48	6.78	691.96	23.85	0.15	693.69	23.56	-0.14
696.08	32.66	8.89	695.91	31.27	7.50	694.96	24.54	0.77	696.72	22.99	-0.78
699.06	33.87	9.88	698.90	31.86	7.88	697.96	25.13	1.14	699.69	22.84	-1.14
702.07	32.74	8.01	701.91	30.60	5.87	700.96	24.83	0.10	702.70	24.63	-0.10
705.06	32.91	9.63	704.90	31.56	8.29	703.96	24.39	1.12	705.69	22.16	-1.11
708.06	33.70	9.73	707.91	31.73	7.76	706.96	24.83	0.86	708.69	23.11	-0.86
711.08	33.37	9.46	710.90	32.07	8.16	709.96	24.98	1.07	711.72	22.84	-1.07
714.06	34.42	11.05	713.90	31.81	8.43	712.96	24.74	1.36	714.69	22.01	-1.36
717.07	34.00	9.88	716.91	33.16	9.04	715.96	25.47	1.35	717.70	22.77	-1.35
720.06	34.59	10.60	719.90	32.36	8.36	718.96	25.03	1.04	720.69	22.96	-1.04
723.06	35.43	11.49	722.90	32.74	8.80	721.96	23.85	-0.09	723.69	24.02	0.08
726.08	34.42	9.51	725.91	31.94	7.03	724.96	25.57	0.66	726.71	24.25	-0.66
729.06	34.29	10.18	728.90	32.99	8.89	727.96	25.03	0.93	729.69	23.18	-0.93
732.07	34.25	9.87	731.91	32.82	8.44	730.96	24.93	0.55	732.70	23.83	-0.55
735.06	34.67	10.43	734.90	32.74	8.50	733.96	25.03	0.79	735.69	23.45	-0.79
738.06	35.30	11.46	737.90	33.12	9.28	736.96	24.69	0.85	738.69	22.99	-0.85
741.08	35.30	10.35	740.90	33.67	8.73	739.96	25.18	0.23	741.71	24.71	-0.23
744.06	34.88	10.14	743.90	33.20	8.46	742.96	26.26	1.52	744.69	23.22	-1.52
747.07	35.94	11.58	746.91	32.44	8.08	745.96	24.20	-0.16	747.70	24.52	0.16
750.06	35.64	11.05	749.90	32.95	8.36	748.96	25.92	1.33	750.69	23.26	-1.33
753.06	35.22	10.74	752.90	34.05	9.57	751.96	24.93	0.45	753.69	24.02	-0.46
756.08	34.59	9.45	755.90	33.46	8.32	754.96	26.31	1.16	756.72	23.98	-1.16
759.06	34.29	9.07	758.90	33.46	8.24	757.96	26.26	1.04	759.69	24.17	-1.05
762.07	35.39	10.48	761.91	33.03	8.12	760.96	25.57	0.66	762.70	24.25	-0.66
765.06	35.60	10.75	764.90	33.37	8.51	763.96	25.42	0.57	765.69	24.29	-0.57
768.06	34.80	10.16	767.90	33.88	9.25	766.96	24.98	0.35	768.69	24.29	-0.34
771.08	35.94	11.03	770.90	33.33	8.42	769.96	25.52	0.61	771.71	24.29	-0.62
774.06	35.18	9.95	773.90	33.75	8.52	772.96	26.02	0.79	774.69	24.44	-0.79
777.07	37.52	12.20	776.91	34.01	8.68	775.96	26.02	0.70	777.70	24.63	-0.70
780.06	36.15	10.86	779.90	34.39	9.11	778.96	26.21	0.93	780.69	24.36	-0.93
783.06	35.22	10.23	782.90	33.92	8.94	781.96	25.42	0.44	783.69	24.55	-0.43
786.08	35.22	10.06	785.90	34.86	9.70	784.96	26.11	0.95	786.72	24.21	-0.95
789.06	35.64	11.05	788.90	34.09	9.51	787.96	25.42	0.84	789.69	23.75	-0.84
792.07	36.15	10.78	791.91	34.01	8.64	790.96	26.26	0.89	792.70	24.48	-0.89
795.06	35.60	10.10	794.90	35.20	9.70	793.96	25.87	0.37	795.69	25.13	-0.37
798.06	36.11	10.99	797.90	33.92	8.80	796.96	25.72	0.60	798.69	24.52	-0.60
801.08	35.64	10.36	800.90	33.92	8.64	799.96	27.20	1.91	801.71	23.37	-1.91
804.06	34.59	8.56	803.90	34.39	8.36	802.96	27.20	1.17	804.69	24.86	-1.17
807.07	36.66	11.27	806.91	34.22	8.83	805.96	25.77	0.38	807.70	25.01	-0.38
810.06	35.43	9.96	809.90	34.81	9.34	808.96	26.16	0.69	810.69	24.78	-0.69
813.06	36.28	10.67	812.90	34.86	9.25	811.96	26.21	0.60	813.69	25.01	-0.60
816.08	35.22	9.80	815.90	34.64	9.23	814.96	25.97	0.55	816.71	24.86	-0.55
819.06	35.94	10.45	818.90	33.75	8.27	817.96	26.61	1.12	819.69	24.36	-1.12
822.07	35.56	9.84	821.91	33.84	8.12	820.96	26.26	0.54	822.70	25.17	-0.55
825.06	36.88	11.65	824.90	35.24	10.01	823.96	25.57	0.34	825.69	24.90	-0.34
828.06	35.69	10.83	827.90	34.13	9.28	826.96	24.20	-0.66	828.68	25.51	0.66
831.08	35.90	10.53	830.90	34.35	8.98	829.96	26.11	0.74	831.71	24.63	-0.74
834.06	35.81	10.61	833.90	33.71	8.51	832.96	26.31	1.11	834.69	24.10	-1.10
837.07	36.49	10.65	836.91	34.56	8.72	835.96	26.51	0.67	837.70	25.17	-0.67
840.06	35.85	10.41	839.90	35.58	10.14	838.96	25.82	0.38	840.69	25.05	-0.39
843.06	36.32	11.05	842.90	34.73	9.46	841.96	25.18	-0.09	843.69	25.36	0.09
846.08	36.45	10.47	845.90	35.28	9.30	844.96	27.25	1.27	846.71	24.71	-1.27
849.06	35.47	9.41	848.90	35.24	9.19	847.96	26.91	0.86	849.69	25.20	-0.86
852.07	36.49	10.09	851.91	35.54	9.13	850.96	27.80	1.39	852.70	25.01	-1.39
855.06	35.81	9.92	854.90	35.24	9.35	853.96	26.81	0.92	855.69	24.97	-0.92
858.06	36.32	10.19	857.90	34.47	8.34	856.96	26.56	0.43	858.69	25.70	-0.43
861.08	35.81	9.83	860.90	35.45	9.47	859.96	26.91	0.93	861.72	25.05	-0.93
864.06	37.05	10.82	863.91	34.64	8.41	862.96	27.10	0.87	864.69	25.36	-0.87
867.07	36.79	10.43	866.91	35.88	9.52	865.96	27.25	0.89	867.70	25.47	-0.89
870.06	35.90	9.09	869.90	34.77	7.96	868.96	27.95	1.14	870.69	25.67	-1.14
873.06	36.07	9.81	872.90	34.69	8.43	871.96	27.20	0.94	873.69	25.32	-0.94
876.08	36.02	10.59	875.90	34.13	8.70	874.96	25.92	0.49	876.71	24.94	-0.49
879.06	35.94	9.23	878.90	34.81	8.10	877.96	27.95	1.24	879.69	25.47	-1.24
882.07	36.15	9.19	881.91	35.54	8.58	880.96	27.75	0.79	882.70	26.17	-0.79
885.06	36.62	9.95	884.90	34.73	8.06	883.96	27.75	1.08	885.69	25.59	-1.08
888.06	36.32	9.93	887.90	34.98	8.58	886.96	27.55	1.16	888.69	25.24	-1.16
891.08	36.24	9.58	890.90	35.41	8.75	889.96	27.35	0.69	891.71	25.97	-0.69
894.06	36.36	8.98	893.90	36.09	8.71	892.96	28.80	1.42	894.69	25.97	-1.41
897.07	36.88	10.00	896.91	35.28	8.40	895.96	27.25	0.37	897.70	26.51	-0.37
900.06	36.96	10.62	899.90	33.84	7.51	898.96	27.50	1.16	900.68	25.17	-1.16
903.06	37.30	10.86	902.90	35.45	9.01	901.96	26.71	0.27	903.69	26.17	-0.27
906.08	37.13	10.57	905.90	35.71	9.14	904.96	27.85	1.29	906.71	25.28	-1.29
909.06	36.36	9.35	908.90	35.41	8.40	907.96	28.00	0.99	909.69	26.01	-1.00
912.07	36.36	9.74	911.91	35.84	9.23	910.96	27.30	0.68	912.70	25.93	-0.69
915.06	37.17	10.03	914.90	35.54	8.40	913.96	27.65	0.51	915.69	26.63	-0.51
918.06	37.00	10.37	917.90	36.05	9.41	916.96	26.91	0.28	918.69	26.36	-0.27
921.08	37.56	10.45	920.90	36.18	9.07	919.96	27.55	0.44	921.71	26.67	-0.44
924.06	37.43	11.02	923.90	36.65	10.24	922.96	26.76	0.36	924.69	26.05	-0.36
927.07	36.83	9.12	926.91	35.96	8.25	925.96	29.25	1.54	927.70	26.17	-1.54
930.06	37.43	10.55	929.90	35.24	8.36	928.96	27.75	0.87	930.69	26.01	-0.87
933.06	37.86	11.93	932.90	36.26	10.33	931.96	26.81	0.88	933.68	25.05	-0.88
936.08	37.77	10.92	935.90	36.31	9.46	934.96	27.85	1.00	936.71	25.86	-1.00
939.06	36.75	9.45	938.90	35.84	8.55	937.96	27.85	0.55	939.69	26.74	-0.56
942.07	37.05	10.20	941.91	36.31	9.46	940.96	26.96	0.11	942.70	26.74	-0.11
945.06	37.26	9.43	944.90	35.62	7.79	943.96	29.25	1.43	945.69	26.40	-1.43
948.06	37.22	10.38	947.90	35.88	9.04	946.96	27.25	0.41	948.69	26.44	-0.40
951.08	37.43	10.98	950.90	36.18	9.73	949.96	27.40	0.95	951.71	25.51	-0.94
954.06	37.47	10.50	953.90	37.21	10.25	952.96	28.30	1.34	954.69	25.63	-1.34
957.07	37.52	9.94	956.91	35.41	7.83	955.96	28.80	1.22	957.70	26.36	-1.22
960.06	36.92	9.20	959.90	36.01	8.29	958.96	28.00	0.28	960.69	27.44	-0.28
963.06	37.81	10.91	962.90	36.91	10.01	961.96	26.71	-0.19	963.69	27.09	0.19
966.08	37.39	9.78	965.90	35.96	8.35	964.96	28.55	0.94	966.71	26.67	-0.94
969.06	37.81	10.30	968.90	35.32	7.81	967.96	28.85	1.34	969.69	26.17	-1.34
972.07	37.43	9.88	971.91	36.56	9.01	970.96	27.75	0.20	972.70	27.36	-0.20
975.06	36.32	8.02	974.90	36.18	7.88	973.96	28.80	0.50	975.69	27.79	-0.51
978.06	38.63	11.06	977.90	36.39	8.82	976.96	28.90	1.33	978.69	26.24	-1.33
981.08	36.49	9.12	980.90	36.78	9.41	979.96	27.80	0.43	981.71	26.94	-0.43
984.06	37.94	10.86	983.90	36.39	9.32	982.96	27.75	0.68	984.69	26.40	-0.68
987.07	37.81	10.66	986.91	36.74	9.59	985.96	27.80	0.64	987.70	26.51	-0.64
990.06	37.56	10.09	989.90	36.65	9.17	988.96	28.40	0.92	990.69	26.55	-0.93
993.06	37.26	9.95	992.90	36.82	9.52	991.96	27.25	-0.05	993.69	27.36	0.05
996.08	37.13	9.65	995.90	36.05	8.57	994.96	28.60	1.12	996.71	26.36	-1.12
999.06	37.43	8.99	998.90	36.31	7.88	997.96	29.20	0.76	999.69	27.67	-0.77
1002.07	37.64	9.98	1001.91	35.67	8.01	1000.96	28.50	0.84	1002.70	26.82	-0.84
1005.06	36.24	8.03	1004.90	36.22	8.01	1003.96	29.95	1.74	1005.69	26.47	-1.74
1008.06	38.16	10.30	1007.90	36.01	8.15	1006.96	27.80	-0.05	1008.68	27.91	0.05
1011.08	38.24	9.72	1010.90	35.79	7.27	1009.96	29.60	1.08	1011.71	27.44	-1.08
1014.06	38.20	9.76	1013.91	35.54	7.10	1012.96	29.05	0.61	1014.69	27.83	-0.61
1017.07	37.47	9.28	1016.91	37.12	8.93	1015.96	28.40	0.21	1017.70	27.98	-0.21
1020.06	38.42	10.04	1019.90	36.65	8.27	1018.96	28.70	0.32	1020.69	28.06	-0.32
1023.06	36.66	9.71	1022.90	36.09	9.14	1021.96	26.96	0.01	1023.69	26.94	-0.01
1026.08	38.72	10.42	1025.90	35.96	7.66	1024.96	29.00	0.70	1026.71	27.60	-0.70
1029.06	38.76	10.78	1028.90	36.82	8.84	1027.96	29.55	1.57	1029.69	26.40	-1.58
1032.07	37.81	9.75	1031.91	37.08	9.02	1030.96	28.30	0.24	1032.70	27.83	-0.23
1035.06	36.66	8.11	1034.90	37.12	8.57	1033.96	29.50	0.95	1035.69	27.60	-0.95
1038.06	37.90	10.12	1037.90	37.34	9.56	1036.96	28.20	0.42	1038.69	27.36	-0.42
1041.08	37.47	10.24	1040.90	36.99	9.76	1039.96	27.75	0.52	1041.71	26.71	-0.52
1044.06	36.36	7.77	1043.90	35.75	7.16	1042.96	29.40	0.80	1044.69	27.79	-0.80
1047.07	38.20	9.88	1046.91	37.90	9.58	1045.96	29.55	1.23	1047.70	27.09	-1.23
1050.06	37.77	9.72	1049.90	36.56	8.51	1048.96	29.10	1.05	1050.69	27.01	-1.04
1053.06	38.16	9.89	1052.90	37.04	8.77	1051.96	29.10	0.83	1053.69	27.44	-0.83
1056.08	37.69	9.21	1055.90	37.29	8.81	1054.96	28.90	0.42	1056.71	28.06	-0.42
1059.06	37.94	9.81	1058.90	36.82	8.69	1057.96	28.35	0.22	1059.69	27.91	-0.22
1062.07	37.52	9.82	1061.91	36.39	8.69	1060.96	28.15	0.45	1062.70	27.25	-0.45
1065.06	37.94	9.90	1064.90	37.08	9.04	1063.96	28.05	0.02	1065.69	28.02	-0.02
1068.06	38.80	10.87	1067.90	36.86	8.93	1066.96	28.60	0.68	1068.69	27.25	-0.68
1071.08	37.99	9.41	1070.90	36.78	8.20	1069.96	30.00	1.41	1071.71	27.17	-1.41
1074.06	38.97	10.43	1073.90	38.07	9.54	1072.96	28.50	-0.04	1074.69	28.57	0.04
1077.07	37.86	9.70	1076.91	37.21	9.05	1075.96	28.50	0.34	1077.70	27.83	-0.34
1080.06	38.20	10.19	1079.90	37.17	9.16	1078.96	28.55	0.54	1080.69	27.48	-0.54
1083.06	38.24	10.35	1082.90	38.07	10.18	1081.96	28.15	0.26	1083.69	27.63	-0.26
1086.08	38.37	9.21	1085.90	37.64	8.48	1084.96	30.40	1.24	1086.71	27.91	-1.25
1089.06	38.84	10.64	1088.90	37.17	8.97	1087.96	29.40	1.20	1089.69	27.01	-1.19
1092.07	37.09	8.08	1091.91	37.04	8.03	1090.96	29.65	0.64	1092.70	28.37	-0.64
1095.06	38.37	9.94	1094.90	37.29	8.86	1093.96	28.95	0.52	1095.69	27.91	-0.52
1098.06	38.97	10.12	1097.90	37.98	9.13	1096.96	28.90	0.05	1098.69	28.80	-0.05
1101.08	37.13	8.12	1100.90	37.94	8.92	1099.96	29.70	0.68	1101.72	28.33	-0.69
1104.06	37.81	9.78	1103.90	37.94	9.90	1102.96	28.55	0.52	1104.69	27.52	-0.52
1107.07	38.63	10.52	1106.91	37.04	8.93	1105.96	28.35	0.24	1107.70	27.87	-0.24
1110.06	36.96	8.66	1109.90	36.52	8.23	1108.96	29.50	1.20	1110.69	27.09	-1.21
1113.06	38.50	9.86	1112.90	37.04	8.40	1111.96	29.10	0.46	1113.69	28.18	-0.46
1116.08	40.23	11.32	1115.90	37.29	8.38	1114.96	29.75	0.84	1116.71	28.06	-0.85
1119.06	38.50	9.80	1118.90	36.74	8.04	1117.96	29.80	1.10	1119.69	27.60	-1.10
1122.07	39.19	9.86	1121.91	37.04	7.71	1120.96	30.05	0.72	1122.70	28.61	-0.72
1125.06	37.90	8.74	1124.90	36.14	6.98	1123.96	29.20	0.04	1125.69	29.11	-0.05
1128.06	38.97	10.46	1127.90	38.33	9.82	1126.96	29.15	0.64	1128.69	27.87	-0.64
1131.08	37.90	8.84	1130.90	37.73	8.67	1129.96	29.85	0.80	1131.71	28.26	-0.79
1134.06	39.49	10.53	1133.90	37.55	8.58	1132.96	29.60	0.64	1134.69	28.33	-0.64
1137.07	39.23	9.73	1136.91	36.74	7.25	1135.96	30.35	0.86	1137.70	28.64	-0.86
1140.06	38.76	10.48	1139.90	37.34	9.06	1138.96	29.55	1.27	1140.69	27.01	-1.27
1143.06	38.72	10.38	1142.90	36.95	8.61	1141.96	28.75	0.41	1143.69	27.94	-0.40
1146.08	38.24	9.08	1145.90	37.47	8.31	1144.96	29.60	0.44	1146.71	28.72	-0.44
1149.06	38.80	9.56	1148.90	38.37	9.13	1147.96	30.81	1.57	1149.69	27.67	-1.57
1152.07	39.19	8.54	1151.91	37.12	6.47	1150.96	31.82	1.18	1152.70	29.47	-1.18
1155.06	38.76	9.17	1154.90	37.73	8.14	1153.96	30.30	0.71	1155.69	28.88	-0.71
1158.06	39.06	9.91	1157.90	38.94	9.79	1156.96	30.35	1.20	1158.69	27.94	-1.21
1161.08	38.20	9.42	1160.90	37.17	8.39	1159.96	29.65	0.87	1161.71	27.91	-0.87
1164.06	39.58	10.05	1163.90	38.20	8.68	1162.96	29.90	0.38	1164.69	29.15	-0.38
1167.07	39.88	11.00	1166.91	37.77	8.89	1165.96	29.40	0.52	1167.70	28.37	-0.51
1170.06	38.50	9.22	1169.90	37.90	8.62	1168.96	29.60	0.32	1170.69	28.96	-0.32
1173.06	39.28	10.50	1172.90	38.33	9.54	1171.96	29.20	0.41	1173.69	28.37	-0.41
1176.08	39.58	10.10	1175.90	37.47	7.99	1174.96	30.46	0.98	1176.71	28.49	-0.99
1179.06	38.80	9.39	1178.90	37.90	8.49	1177.96	30.25	0.84	1179.69	28.57	-0.84
1182.07	38.67	9.38	1181.91	37.73	8.43	1180.96	29.75	0.45	1182.70	28.84	-0.46
1185.06	39.45	10.05	1184.90	38.59	9.19	1183.96	29.70	0.29	1185.69	29.11	-0.30
1188.06	39.62	10.73	1187.90	38.07	9.18	1186.96	29.45	0.56	1188.69	28.33	-0.56
1191.08	38.54	8.71	1190.90	38.72	8.89	1189.96	30.66	0.83	1191.71	29.00	-0.83
1194.06	39.15	9.69	1193.90	37.64	8.18	1192.96	30.20	0.74	1194.68	28.72	-0.74
1197.07	38.93	8.97	1196.91	38.16	8.20	1195.96	30.81	0.85	1197.70	29.11	-0.85
1200.06	39.53	10.26	1199.90	38.03	8.76	1198.96	29.75	0.48	1200.69	28.80	-0.47
1203.06	38.97	9.98	1202.90	38.16	9.17	1201.96	29.75	0.77	1203.69	28.22	-0.77
1206.08	38.54	7.98	1205.90	37.98	7.42	1204.96	32.23	1.67	1206.71	28.88	-1.68
1209.06	39.62	10.31	1208.90	38.29	8.98	1207.96	29.55	0.24	1209.68	29.07	-0.24
1212.07	38.20	8.37	1211.91	37.21	7.38	1210.96	29.80	-0.03	1212.70	29.86	0.03
1215.06	39.84	10.55	1214.90	38.24	8.95	1213.96	29.40	0.10	1215.69	29.19	-0.11
1218.06	39.88	10.07	1217.90	37.34	7.53	1216.96	30.71	0.89	1218.68	28.92	-0.89
