# Supplementary material for: Noise-precision tradeoff in predicting combinations of mutations and drugs
Source: PLoS Comput Biol. 2019 May 22;15(5):e1006956. doi: 10.1371/journal.pcbi.1006956 (PMC6548401; doi:10.1371/journal.pcbi.1006956)
Supplement: S1 Data — A zip file containing all datasets used in this paper. (ZIP) [file pcbi.1006956.s002.zip › calcium/calcium_double_RAW264.7/2MA_500_uM_S1P_30_uM_RW_ECC040315D.txt]

Tab-delimted data for ligand pair 2-Methyl-thio-ATP / Sphingosine-1-phosphate
Celltype = RAW 264.7
ExperimentID = ECC040315D
t in seconds, Ca++ concentrations in nM
Adj Ca++ is the change in Ca++ concentration due to ligand

ECC040315D10	2MA 500 uM	S1P 30 uM	sim
ECC040315D02	2MA 500 uM	HBSS-BSA n/a 	lig1_only
ECC040315D07	2MA 500 uM	HBSS-BSA n/a 	lig1_only
ECC040315D01	HBSS-BSA n/a 	HBSS-BSA n/a 	con
ECC040315D12	HBSS-BSA n/a 	HBSS-BSA n/a 	con

t(ECC040315D10)	Ca++(ECC040315D10)	Adj Ca++(ECC040315D10)	t(ECC040315D02)	Ca++(ECC040315D02)	Adj Ca++(ECC040315D02)	t(ECC040315D07)	Ca++(ECC040315D07)	Adj Ca++(ECC040315D07)	t(ECC040315D01)	Ca++(ECC040315D01)	Adj Ca++(ECC040315D01)	t(ECC040315D12)	Ca++(ECC040315D12)	Adj Ca++(ECC040315D12)
-188.57	7.51	-0.66	-189.84	10.43	0.47	-189.04	9.14	-1.42	-190.00	23.15	-0.37	-188.26	11.14	0.37
-185.59	7.49	0.64	-186.84	8.77	0.12	-186.06	8.83	-0.41	-187.00	22.61	0.40	-185.27	9.05	-0.40
-182.59	7.97	-0.77	-183.84	8.55	-1.99	-183.06	9.78	-1.35	-184.00	24.34	0.24	-182.27	11.10	-0.24
-179.59	7.54	-0.00	-180.84	8.94	-0.40	-180.06	9.46	-0.47	-181.00	22.81	-0.09	-179.27	10.23	0.09
-176.59	7.31	1.16	-177.84	9.52	1.58	-177.06	8.32	-0.22	-178.00	19.79	-1.71	-176.28	10.46	1.71
-173.57	8.11	1.27	-174.84	8.99	0.36	-174.04	10.61	1.38	-175.00	22.66	0.47	-173.26	8.97	-0.47
-170.59	7.70	0.24	-171.84	9.05	-0.21	-171.06	9.29	-0.56	-172.00	22.22	-0.60	-170.27	10.66	0.60
-167.58	7.61	0.42	-168.84	8.36	-0.63	-168.05	9.90	0.32	-169.00	21.05	-1.50	-167.27	11.29	1.50
-164.59	7.63	-0.03	-165.84	9.74	0.28	-165.06	9.90	-0.15	-166.00	23.25	0.23	-164.27	10.03	-0.23
-161.59	7.56	0.40	-162.84	9.71	0.75	-162.06	10.05	0.50	-163.00	22.17	-0.35	-161.28	10.11	0.35
-158.57	7.84	1.33	-159.84	9.02	0.71	-159.04	9.53	0.63	-160.00	20.56	-1.31	-158.26	10.42	1.31
-155.59	7.88	1.27	-156.84	9.18	0.78	-156.06	9.46	0.46	-157.00	21.93	-0.03	-155.27	9.24	0.03
-152.59	8.11	1.54	-153.84	9.29	0.92	-153.06	9.12	0.16	-154.00	20.56	-1.37	-152.28	10.54	1.37
-149.59	8.76	2.00	-150.84	8.74	0.19	-150.06	9.39	0.24	-151.00	21.68	-0.43	-149.28	9.79	0.43
-146.58	7.40	0.52	-147.84	8.77	0.10	-147.05	9.73	0.46	-148.00	21.44	-0.79	-146.27	10.27	0.79
-143.57	7.47	1.19	-144.84	9.71	1.63	-144.04	9.61	0.94	-145.00	20.37	-1.27	-143.26	10.15	1.27
-140.59	7.81	0.92	-141.84	10.10	1.42	-141.06	9.19	-0.09	-142.00	21.19	-1.05	-140.27	10.54	1.05
-137.59	8.27	0.77	-138.84	10.16	0.86	-138.06	9.83	-0.06	-139.00	22.22	-0.64	-137.28	10.74	0.64
-134.59	8.69	1.05	-135.84	10.18	0.74	-135.06	9.61	-0.42	-136.00	22.42	-0.58	-134.28	10.82	0.58
-131.59	7.72	0.57	-132.84	8.30	-0.65	-132.06	9.95	0.41	-133.00	21.44	-1.07	-131.27	10.82	1.07
-128.57	8.11	1.29	-129.84	8.55	-0.07	-129.04	9.19	-0.02	-130.00	21.49	-0.69	-128.26	10.11	0.69
-125.59	7.33	0.03	-126.84	9.32	0.23	-126.06	9.41	-0.28	-127.00	22.17	-0.48	-125.27	10.38	0.48
-122.59	8.09	1.05	-123.84	8.30	-0.54	-123.06	10.29	0.86	-124.00	21.10	-1.30	-122.27	10.94	1.30
-119.59	7.95	1.18	-120.84	8.94	0.37	-120.06	10.22	1.06	-121.00	21.00	-1.13	-119.27	10.50	1.13
-116.59	7.44	-0.14	-117.84	9.46	0.09	-117.06	9.61	-0.36	-118.00	22.37	-0.56	-116.28	10.74	0.56
-113.57	7.88	0.62	-114.84	9.43	0.38	-114.04	10.14	0.49	-115.00	22.32	-0.29	-113.26	10.15	0.29
-110.59	7.51	0.20	-111.84	8.96	-0.14	-111.06	9.36	-0.34	-112.00	22.42	-0.24	-110.27	10.15	0.24
-107.59	8.55	0.77	-108.84	9.52	-0.06	-108.06	10.00	-0.17	-109.00	23.25	0.11	-107.27	10.27	-0.11
-104.59	8.04	0.26	-105.84	8.74	-0.84	-105.06	9.53	-0.64	-106.00	22.86	-0.28	-104.27	10.66	0.28
-101.59	8.46	0.80	-102.84	9.60	0.15	-102.06	9.53	-0.52	-103.00	23.20	0.19	-101.28	10.07	-0.19
-98.57	7.88	0.50	-99.84	9.79	0.62	-99.04	10.34	0.57	-100.00	21.93	-0.80	-98.26	10.78	0.80
-95.58	8.27	0.12	-96.84	9.07	-0.88	-96.05	9.97	-0.57	-97.00	23.99	0.48	-95.27	10.27	-0.48
-92.58	8.67	1.48	-93.84	9.10	0.12	-93.05	10.44	0.86	-94.00	22.22	-0.32	-92.27	10.11	0.32
-89.59	7.93	0.25	-90.84	9.99	0.52	-90.06	10.05	-0.02	-91.00	22.81	-0.22	-89.27	10.50	0.22
-86.59	8.48	0.93	-87.84	9.29	-0.05	-87.06	10.12	0.18	-88.00	22.47	-0.43	-86.28	10.58	0.43
-83.57	7.81	0.37	-84.84	9.85	0.62	-84.04	10.36	0.53	-85.00	22.56	-0.23	-83.26	10.27	0.23
-80.58	7.97	0.04	-81.84	10.35	0.62	-81.05	10.22	-0.10	-82.00	23.20	-0.09	-80.26	10.62	0.09
-77.59	8.11	0.25	-78.84	10.68	1.02	-78.06	10.02	-0.23	-79.00	23.89	0.67	-77.27	9.79	-0.67
-74.59	8.39	0.67	-75.84	10.43	0.91	-75.06	10.05	-0.06	-76.00	23.45	0.37	-74.28	9.95	-0.37
-71.59	7.51	0.81	-72.84	9.88	1.39	-72.06	10.24	1.15	-73.00	21.44	-0.61	-71.27	9.91	0.61
-68.57	8.48	1.32	-69.84	9.29	0.33	-69.04	10.83	1.28	-70.00	23.20	0.68	-68.26	9.08	-0.68
-65.59	8.25	0.15	-66.84	9.88	-0.01	-66.06	9.97	-0.52	-67.00	23.45	-0.00	-65.27	10.70	0.00
-62.59	7.86	0.22	-63.84	9.54	0.11	-63.06	9.31	-0.72	-64.00	22.96	-0.03	-62.28	10.27	0.03
-59.59	7.01	-1.81	-60.84	9.79	-0.83	-60.06	10.39	-0.82	-61.00	23.55	-0.63	-59.27	12.05	0.63
-56.58	8.00	0.74	-57.84	10.07	1.02	-57.05	9.97	0.32	-58.00	23.35	0.74	-56.27	9.12	-0.74
-53.57	7.67	0.14	-54.84	9.74	0.42	-54.04	10.68	0.76	-55.00	22.27	-0.61	-53.26	10.74	0.61
-50.59	8.09	1.54	-51.84	9.79	1.45	-51.06	10.68	1.74	-52.00	22.71	0.81	-50.27	8.34	-0.81
-47.59	8.02	-0.21	-48.84	10.57	0.54	-48.06	11.03	0.41	-49.00	24.19	0.60	-47.27	10.23	-0.60
-44.59	8.14	0.27	-45.84	10.88	1.22	-45.06	10.53	0.27	-46.00	22.47	-0.75	-44.27	11.22	0.75
-41.59	8.74	1.19	-42.84	10.35	1.00	-42.06	11.00	1.06	-43.00	22.56	-0.35	-41.27	10.50	0.35
-38.57	8.27	0.73	-39.84	9.68	0.35	-39.04	10.09	0.16	-40.00	22.76	-0.13	-38.25	10.27	0.13
-35.59	7.95	-0.48	-36.84	9.63	-0.60	-36.06	10.78	-0.04	-37.00	24.24	0.45	-35.28	10.58	-0.45
-32.59	8.62	-0.51	-33.84	9.57	-1.35	-33.06	10.85	-0.67	-34.00	24.24	-0.24	-32.27	11.97	0.24
-29.59	7.86	0.06	-30.84	10.41	0.82	-30.06	10.34	0.15	-31.00	22.61	-0.54	-29.27	10.94	0.54
-26.58	8.07	-0.51	-27.84	10.35	-0.02	-27.05	10.36	-0.61	-28.00	24.73	0.80	-26.27	10.38	-0.80
-23.57	8.85	-0.41	-24.84	9.27	-1.78	-24.04	11.07	-0.58	-25.00	25.18	0.57	-23.26	11.29	-0.57
-20.59	7.70	-1.02	-21.85	10.02	-0.50	-21.06	10.51	-0.60	-22.00	24.54	0.46	-20.27	10.86	-0.46
-17.59	8.09	0.25	-18.85	10.24	0.61	-18.06	10.71	0.48	-19.00	22.81	-0.38	-17.28	10.82	0.38
-14.59	8.99	1.26	-15.85	10.41	0.89	-15.06	11.22	1.10	-16.00	22.47	-0.61	-14.27	10.94	0.61
-11.59	8.50	-0.64	-12.85	9.74	-1.20	-12.06	10.41	-1.12	-13.00	24.63	0.13	-11.27	11.61	-0.13
5.43	20.18	6.90	4.16	43.97	28.89	4.95	33.89	18.22	4.00	28.28	-0.36	5.74	16.24	0.36
8.40	34.21	21.14	7.12	105.49	90.63	7.92	55.60	40.14	6.96	27.28	-1.14	8.71	16.81	1.14
11.38	56.27	44.86	10.12	73.83	60.62	10.91	55.57	41.77	9.96	26.08	-0.69	11.70	14.70	0.69
14.38	75.15	64.16	13.12	47.80	35.01	13.91	54.15	40.77	12.96	24.68	-1.67	14.70	15.26	1.67
17.38	71.37	60.24	16.12	48.36	35.44	16.91	51.28	37.76	15.96	25.03	-1.45	17.69	15.18	1.45
20.38	63.58	51.91	19.12	51.39	37.92	19.91	52.62	38.56	18.96	26.48	-0.55	20.70	14.82	0.55
23.40	60.96	49.07	22.12	53.40	39.72	22.93	53.25	38.97	21.96	25.13	-2.11	23.71	16.60	2.11
26.38	58.84	48.52	25.12	50.01	37.89	25.91	52.41	39.70	24.96	25.03	-0.65	26.70	13.57	0.65
29.38	57.55	47.18	28.12	48.97	36.81	28.91	49.50	36.74	27.96	25.28	-0.44	29.70	13.41	0.44
32.38	53.99	43.09	31.12	47.56	34.86	31.91	48.53	35.24	30.96	24.98	-1.28	32.70	14.78	1.28
35.38	49.42	39.22	34.12	45.22	33.23	34.91	46.69	34.10	33.96	25.78	0.23	35.70	12.57	-0.23
38.40	48.55	37.45	37.12	44.62	31.73	37.93	44.37	30.88	36.96	25.53	-0.92	38.71	14.62	0.92
41.38	44.75	33.73	40.12	42.31	29.50	40.91	43.83	30.42	39.96	25.78	-0.59	41.70	14.21	0.59
44.38	42.62	31.15	43.12	41.63	28.36	43.91	41.85	27.99	42.96	26.73	-0.10	44.70	14.17	0.10
47.38	42.54	31.58	46.12	40.92	28.16	46.91	41.09	27.74	45.96	26.03	-0.29	47.69	13.85	0.29
50.38	39.99	29.48	49.12	39.92	27.61	49.90	40.94	28.04	48.96	25.13	-0.74	50.69	13.85	0.74
53.39	38.49	27.47	52.12	38.89	26.08	52.92	39.00	25.59	51.96	25.33	-1.04	53.71	14.66	1.04
56.38	35.84	24.18	55.12	38.48	25.03	55.91	38.32	24.27	54.96	25.93	-1.08	56.69	15.34	1.08
59.37	35.73	25.33	58.12	38.00	25.81	58.90	38.83	26.04	57.96	25.98	0.23	59.69	12.77	-0.23
62.38	34.08	22.62	61.12	37.65	24.40	61.91	36.90	23.05	60.96	26.78	-0.03	62.70	14.09	0.03
65.38	34.44	23.27	64.12	35.19	22.22	64.91	37.74	24.18	63.96	25.93	-0.60	65.69	14.37	0.60
68.39	31.92	21.22	67.12	36.48	23.99	67.92	35.62	22.53	66.96	25.38	-0.67	68.71	13.97	0.67
71.38	32.88	21.63	70.12	35.75	22.71	70.91	35.10	21.46	69.96	26.08	-0.52	71.69	14.37	0.52
74.38	32.07	22.03	73.12	34.97	23.14	73.91	34.30	21.87	72.96	24.34	-1.05	74.69	13.69	1.05
77.39	32.07	21.33	76.12	34.78	22.24	76.91	33.64	20.51	75.96	24.98	-1.12	77.70	14.46	1.12
80.38	30.03	19.87	79.12	34.25	22.29	79.91	33.59	21.04	78.96	25.03	-0.49	80.70	13.25	0.49
83.40	31.04	20.03	82.12	34.03	21.23	82.92	33.70	20.30	81.96	25.68	-0.68	83.71	14.29	0.68
86.38	29.70	18.85	85.12	34.06	21.42	85.91	33.34	20.10	84.96	26.48	0.28	86.70	13.17	-0.28
89.38	31.22	20.20	88.12	32.07	19.25	88.91	32.47	19.06	87.96	25.38	-1.00	89.70	14.62	1.00
92.38	30.14	19.24	91.12	31.42	18.72	91.91	33.15	19.86	90.96	24.98	-1.28	92.70	14.78	1.28
95.38	29.60	17.89	94.12	32.72	19.22	94.91	31.46	17.36	93.96	26.63	-0.43	95.70	14.74	0.43
98.40	29.55	18.21	97.12	32.07	18.94	97.93	32.09	18.36	96.96	25.93	-0.76	98.71	14.70	0.76
101.38	30.34	19.20	100.12	32.29	19.36	100.91	32.14	18.61	99.96	25.98	-0.51	101.70	14.25	0.51
104.38	29.52	18.14	103.12	32.75	19.58	103.91	31.24	17.47	102.96	25.33	-1.40	104.70	15.38	1.40
107.38	29.39	18.28	106.12	31.36	18.45	106.91	31.33	17.83	105.96	26.33	-0.14	107.70	13.85	0.14
110.38	29.85	19.10	109.12	30.44	17.90	109.91	31.81	18.67	108.96	24.83	-1.27	110.70	14.62	1.27
113.40	30.81	19.69	112.12	31.21	18.30	112.93	31.70	18.19	111.96	25.33	-1.14	113.71	14.86	1.14
116.38	29.88	18.75	115.12	30.68	17.75	115.91	31.41	17.89	114.96	26.33	-0.16	116.70	13.89	0.16
119.38	30.21	18.84	118.12	30.77	17.60	118.91	31.22	17.46	117.96	26.33	-0.40	119.70	14.37	0.40
122.39	29.85	18.99	121.12	29.64	16.98	121.91	30.43	17.18	120.96	26.83	0.61	122.70	12.85	-0.61
125.38	29.39	17.80	124.12	29.40	16.01	124.91	30.43	16.45	123.96	27.53	0.58	125.70	13.61	-0.58
128.40	29.83	19.62	127.12	29.15	17.14	127.93	30.59	17.99	126.96	24.29	-1.28	128.71	14.09	1.28
131.38	29.65	19.03	130.12	28.51	16.09	130.91	29.89	16.88	129.96	23.94	-2.04	131.70	15.26	2.04
134.38	29.96	18.44	133.12	28.21	14.89	133.91	28.98	15.07	132.96	26.38	-0.50	134.70	14.62	0.50
137.38	30.42	18.99	136.12	30.62	17.39	136.91	29.41	15.59	135.96	25.68	-1.11	137.70	15.14	1.11
140.38	29.01	17.43	139.12	28.24	14.86	139.91	29.76	15.79	138.96	26.38	-0.56	140.70	14.74	0.56
143.40	30.52	19.62	142.12	28.63	15.94	142.93	28.42	15.13	141.96	25.98	-0.27	143.71	13.77	0.27
146.38	30.63	18.95	145.12	28.09	14.62	145.91	29.03	14.96	144.96	26.98	-0.05	146.70	14.33	0.05
149.38	30.32	17.60	148.12	29.15	14.63	148.91	29.22	14.11	147.96	28.38	0.30	149.70	15.02	-0.30
152.38	30.52	18.69	151.12	27.93	14.31	151.91	28.07	13.85	150.96	26.43	-0.75	152.70	15.18	0.75
155.38	31.43	19.89	154.12	28.88	15.55	154.91	28.95	15.02	153.96	25.93	-0.96	155.70	15.10	0.96
158.40	31.71	19.77	157.12	27.78	14.04	157.93	28.04	13.71	156.96	28.23	0.93	158.71	13.61	-0.93
161.39	30.60	18.76	160.12	27.78	14.14	160.91	28.82	14.59	159.96	26.78	-0.42	161.70	14.86	0.42
164.39	30.63	18.02	163.12	26.54	12.13	163.91	27.75	12.75	162.96	27.63	-0.34	164.70	15.55	0.34
167.39	30.91	19.11	166.12	28.30	14.70	166.92	28.02	13.83	165.96	26.58	-0.58	167.71	14.98	0.58
170.39	30.24	17.95	169.12	27.24	13.15	169.92	27.59	12.91	168.96	27.48	-0.17	170.70	15.06	0.17
173.40	30.60	18.27	172.12	27.96	13.83	172.93	27.86	13.14	171.96	27.28	-0.41	173.71	15.34	0.41
176.38	31.04	18.09	175.12	27.90	13.15	175.91	27.94	12.60	174.96	28.64	0.33	176.70	15.22	-0.33
179.39	31.32	19.33	178.12	26.39	12.60	178.91	27.59	13.21	177.96	27.73	0.38	179.70	14.21	-0.38
182.39	31.01	18.60	181.12	26.66	12.45	181.91	27.46	12.66	180.96	27.03	-0.74	182.70	15.75	0.74
185.39	31.53	19.87	184.12	26.51	13.06	184.92	27.41	13.36	183.96	26.73	-0.28	185.71	14.54	0.28
188.40	29.96	16.84	187.12	26.51	11.60	187.93	26.61	11.10	186.96	28.28	-0.19	188.71	15.91	0.19
191.39	31.97	19.80	190.12	26.66	12.69	190.91	26.69	12.13	189.96	27.08	-0.45	191.70	15.22	0.45
194.39	31.04	18.57	193.12	27.63	13.36	193.91	27.41	12.55	192.96	26.38	-1.45	194.70	16.52	1.45
197.39	31.04	17.91	196.12	26.18	11.26	196.92	27.17	11.65	195.96	28.99	0.51	197.71	15.22	-0.51
200.39	30.52	18.31	199.12	27.27	13.26	199.92	26.87	12.27	198.96	27.88	0.31	200.70	14.50	-0.31
203.40	30.27	16.84	202.12	27.18	11.95	202.93	27.83	12.01	201.96	27.93	-0.86	203.72	16.89	0.86
206.39	30.68	18.17	205.12	26.48	12.17	205.92	27.43	12.53	204.96	28.69	0.82	206.70	14.29	-0.82
209.39	31.58	19.71	208.12	26.81	13.14	208.92	27.11	12.85	207.96	26.48	-0.75	209.71	15.22	0.75
212.39	30.91	18.00	211.12	25.76	11.06	211.92	26.03	10.73	210.96	26.88	-1.38	212.71	16.89	1.38
215.39	31.53	18.71	214.12	26.18	11.56	214.91	27.59	12.38	213.96	27.08	-1.10	215.70	16.52	1.10
218.40	29.55	17.00	217.12	26.48	12.14	217.93	27.25	12.31	216.96	27.83	-0.07	218.72	15.22	0.07
221.39	30.73	18.98	220.12	26.36	12.82	220.91	26.85	12.71	219.96	26.63	-0.47	221.70	14.82	0.47
224.39	30.78	17.95	223.12	26.30	11.68	223.91	26.21	10.99	222.96	28.18	-0.00	224.71	15.43	0.00
227.39	30.88	18.23	226.12	26.81	12.36	226.92	26.82	11.78	225.96	28.08	0.07	227.71	15.18	-0.07
230.39	30.65	18.47	229.12	25.76	11.79	229.92	26.72	12.15	228.96	26.48	-1.05	230.70	15.83	1.05
233.40	31.71	18.67	232.12	27.12	12.28	232.93	26.05	10.62	231.96	27.93	-0.47	233.72	16.11	0.47
236.39	31.97	18.18	235.12	27.09	11.50	235.92	26.58	10.40	234.96	28.94	-0.21	236.71	16.60	0.21
239.39	29.80	17.12	238.12	25.55	11.07	238.92	26.48	11.41	237.96	27.53	-0.51	239.71	15.79	0.51
242.39	31.06	18.30	241.12	26.33	11.77	241.92	27.11	11.96	240.96	27.73	-0.39	242.70	15.75	0.39
245.39	30.06	17.42	244.12	25.52	11.08	244.92	26.56	11.53	243.96	28.99	0.99	245.71	14.25	-0.99
248.40	31.81	18.77	247.12	26.87	12.03	247.93	26.48	11.05	246.96	28.13	-0.27	248.72	15.91	0.27
251.39	31.35	17.80	250.12	25.49	10.14	250.92	26.50	10.56	249.96	28.74	-0.17	251.70	16.32	0.17
254.39	31.01	17.45	253.12	26.45	11.10	253.91	26.56	10.61	252.96	28.79	-0.12	254.70	16.28	0.12
257.39	30.45	17.10	256.12	25.16	10.02	256.92	26.77	11.03	255.96	28.94	0.24	257.70	15.71	-0.24
260.39	31.48	18.13	259.12	26.12	10.98	259.91	27.06	11.32	258.96	28.54	-0.16	260.70	16.11	0.16
263.40	29.85	16.99	262.12	25.85	11.20	262.93	26.32	11.07	261.96	27.23	-0.98	263.72	16.44	0.98
266.39	30.32	16.50	265.12	25.79	10.18	265.91	26.61	10.40	264.96	29.35	0.18	266.71	16.24	-0.18
269.39	30.24	16.61	268.12	26.36	10.93	268.91	25.79	9.77	267.96	29.55	0.56	269.70	15.67	-0.56
272.39	30.42	17.33	271.12	26.21	11.33	271.91	26.42	10.94	270.96	29.19	0.75	272.71	14.94	-0.75
275.39	30.39	16.31	274.12	27.21	11.34	274.92	27.38	10.91	273.96	29.55	0.12	275.71	16.56	-0.12
278.41	29.91	14.79	277.12	26.33	9.42	277.93	25.66	8.15	276.96	30.16	-0.31	278.72	18.03	0.31
281.39	30.27	17.01	280.12	26.42	11.37	280.91	27.22	11.57	279.96	28.64	0.03	281.71	15.83	-0.03
284.39	30.52	16.80	283.12	25.91	10.40	283.92	26.03	9.92	282.96	29.40	0.33	284.70	15.99	-0.33
287.39	29.73	17.43	286.12	26.27	12.17	286.92	26.72	12.03	285.96	26.93	-0.73	287.71	15.63	0.73
290.39	30.34	16.87	289.12	25.82	10.55	289.91	25.34	9.48	288.96	28.13	-0.70	290.71	16.77	0.70
293.41	29.52	15.27	292.12	25.94	9.89	292.93	26.32	9.68	291.96	29.45	-0.16	293.72	17.01	0.16
296.39	29.98	16.76	295.12	25.16	10.14	295.92	26.93	11.32	294.96	27.88	-0.70	296.71	16.52	0.70
299.39	29.68	16.48	298.12	26.24	11.25	298.92	26.40	10.81	297.96	28.28	-0.27	299.71	16.07	0.27
302.39	30.78	16.85	301.12	26.33	10.61	301.92	26.32	10.00	300.96	29.45	0.17	302.71	16.36	-0.17
305.39	29.93	16.07	304.12	25.79	10.13	304.91	26.19	9.94	303.96	29.40	0.18	305.71	16.28	-0.18
308.41	29.42	15.29	307.12	26.60	10.67	307.93	26.24	9.72	306.96	29.29	-0.20	308.72	16.93	0.20
311.39	30.78	16.05	310.12	25.61	9.08	310.92	25.79	8.67	309.96	29.80	-0.29	311.71	17.62	0.29
314.39	29.50	16.29	313.12	25.79	10.79	313.91	26.21	10.61	312.96	28.13	-0.43	314.71	16.24	0.43
317.39	28.73	14.79	316.12	26.66	10.92	316.91	26.37	10.04	315.96	29.85	0.55	317.71	15.99	-0.55
320.39	28.81	14.63	319.12	26.81	10.83	319.92	26.40	9.83	318.96	30.41	0.87	320.71	15.91	-0.87
323.41	28.58	13.67	322.12	27.99	11.28	322.93	26.79	9.49	321.96	29.95	-0.32	323.72	17.83	0.32
326.39	29.65	14.62	325.12	25.88	9.05	325.91	25.76	8.34	324.96	30.97	0.58	326.70	17.05	-0.58
329.39	29.80	16.43	328.12	26.18	11.02	328.91	26.82	11.06	327.96	28.94	0.22	329.71	15.75	-0.22
332.39	29.44	15.57	331.12	25.55	9.89	331.91	26.24	9.98	330.96	29.09	-0.13	332.71	16.60	0.13
335.39	29.06	14.33	334.12	26.27	9.74	334.91	25.55	8.43	333.96	30.57	0.48	335.70	16.85	-0.48
338.40	28.81	14.42	337.12	26.69	10.50	337.92	26.53	9.75	336.96	29.85	0.10	338.72	16.89	-0.10
341.39	28.68	14.23	340.12	26.66	10.41	340.92	26.16	9.32	339.96	30.62	0.81	341.70	16.24	-0.81
344.39	29.47	15.02	343.12	27.36	11.11	343.91	26.40	9.56	342.96	30.62	0.81	344.71	16.24	-0.81
347.39	30.09	16.37	346.12	27.00	11.48	346.91	26.74	10.63	345.96	29.29	0.21	347.70	16.11	-0.21
350.39	29.44	14.97	349.12	26.54	10.27	349.92	26.53	9.67	348.96	29.85	0.02	350.71	17.05	-0.02
353.41	29.21	15.31	352.12	26.51	10.81	352.93	26.72	10.43	351.96	29.24	-0.02	353.72	16.52	0.02
356.39	29.39	13.71	355.12	27.03	9.55	355.92	26.85	8.78	354.96	30.92	-0.12	356.71	18.40	0.12
359.39	30.19	15.83	358.12	26.39	10.23	358.91	26.66	9.91	357.96	29.55	-0.17	359.70	17.13	0.17
362.39	29.37	15.00	361.12	25.40	9.24	361.91	26.64	9.88	360.96	30.21	0.49	362.71	16.48	-0.49
365.39	29.57	15.34	364.12	26.33	10.30	364.91	27.06	10.44	363.96	29.45	-0.14	365.71	16.97	0.14
368.41	29.24	15.14	367.12	27.42	11.52	367.93	27.33	10.84	366.96	29.19	-0.27	368.72	16.97	0.27
371.39	28.70	14.72	370.12	26.21	10.44	370.91	27.11	10.74	369.96	28.74	-0.59	371.71	17.17	0.59
374.39	29.01	13.29	373.12	26.63	9.12	373.92	26.58	8.47	372.96	30.62	-0.45	374.71	18.77	0.45
377.39	28.96	14.24	376.12	26.90	10.39	376.91	25.89	8.78	375.96	30.62	0.55	377.70	16.77	-0.55
380.39	28.75	13.63	379.12	27.45	10.53	379.91	27.51	10.00	378.96	29.80	-0.68	380.71	18.40	0.68
383.40	28.68	14.03	382.12	27.21	10.76	382.93	26.72	9.68	381.96	29.14	-0.87	383.72	18.12	0.87
386.39	28.75	12.87	385.12	25.85	8.18	385.91	27.01	8.74	384.96	31.02	-0.21	386.70	18.69	0.21
389.39	28.45	13.13	388.12	26.45	9.33	388.91	27.17	9.46	387.96	31.43	0.75	389.71	17.17	-0.75
392.38	28.24	12.16	391.12	27.24	9.36	391.91	26.58	8.11	390.96	31.18	-0.26	392.70	18.94	0.26
395.39	29.04	13.87	394.12	26.42	9.45	394.92	27.51	9.95	393.96	30.92	0.39	395.71	17.38	-0.39
398.40	27.71	11.44	397.12	26.57	8.51	397.93	27.27	8.61	396.96	31.59	-0.03	398.72	18.90	0.03
401.39	29.01	13.20	400.12	26.48	8.87	400.91	26.48	8.28	399.96	32.00	0.83	401.70	17.58	-0.83
404.39	29.32	13.73	403.12	27.00	9.62	403.92	27.17	9.19	402.96	30.36	-0.58	404.71	18.77	0.58
407.39	29.37	13.08	406.12	26.45	8.37	406.91	27.25	8.57	405.96	31.43	-0.21	407.70	19.10	0.21
410.39	28.70	13.45	409.12	27.54	10.49	409.91	27.22	9.58	408.96	31.08	0.47	410.71	17.38	-0.47
413.41	29.09	14.99	412.12	27.87	11.98	412.93	27.64	11.15	411.96	28.89	-0.56	413.72	17.26	0.56
416.39	28.78	12.67	415.12	27.03	9.13	415.91	27.46	8.96	414.96	30.57	-0.89	416.71	19.60	0.89
419.39	28.91	13.63	418.12	27.00	9.93	418.92	27.25	9.58	417.96	31.13	0.50	419.71	17.38	-0.50
422.39	29.04	14.05	421.12	27.66	10.87	421.91	27.59	10.21	420.96	29.95	-0.40	422.71	17.99	0.40
425.39	29.24	12.75	424.12	27.24	8.96	424.92	26.56	7.68	423.96	32.36	0.52	425.71	18.57	-0.52
428.40	28.91	12.54	427.12	26.60	8.43	427.93	26.90	8.14	426.96	31.43	-0.30	428.72	19.27	0.30
431.39	29.47	13.83	430.12	27.69	10.25	430.91	27.25	9.22	429.96	32.15	1.15	431.71	17.09	-1.15
434.39	29.75	15.14	433.12	27.90	11.50	433.92	27.80	10.80	432.96	29.95	-0.01	434.71	17.22	0.01
437.39	28.19	11.82	436.12	26.21	8.04	436.92	26.87	8.11	435.96	33.03	1.30	437.71	17.67	-1.30
440.39	28.04	12.02	439.12	27.84	10.03	439.91	27.03	8.62	438.96	31.79	0.42	440.71	18.20	-0.42
443.40	28.68	12.42	442.12	26.90	8.84	442.93	26.64	7.99	441.96	31.38	-0.24	443.72	19.10	0.24
446.39	28.68	12.46	445.12	27.09	9.07	445.92	27.33	8.72	444.96	31.95	0.37	446.71	18.45	-0.37
449.39	28.60	11.60	448.12	26.39	7.59	448.91	25.95	6.56	447.96	32.98	0.62	449.71	18.98	-0.62
452.39	28.98	12.83	451.12	26.54	8.60	451.91	26.64	8.10	450.96	30.77	-0.73	452.70	19.48	0.73
455.39	29.19	13.36	454.12	27.63	10.01	454.91	28.04	9.82	453.96	32.31	1.13	455.71	17.30	-1.13
458.40	28.78	12.58	457.12	26.93	8.93	457.93	26.64	8.05	456.96	32.00	0.44	458.72	18.36	-0.44
461.39	29.60	12.79	460.12	28.42	9.82	460.91	28.04	8.84	459.96	33.49	1.33	461.71	18.08	-1.33
464.39	28.78	13.08	463.12	27.51	10.01	463.92	27.78	9.69	462.96	31.74	0.68	464.71	17.62	-0.68
467.39	28.58	11.94	466.12	26.87	8.44	466.91	26.98	7.95	465.96	32.41	0.42	467.70	18.82	-0.42
470.39	29.06	12.34	469.12	26.87	8.36	469.91	27.22	8.11	468.96	32.00	-0.07	470.71	19.39	0.07
473.41	28.68	12.96	472.12	28.12	10.60	472.93	27.72	9.61	471.96	31.49	0.41	473.72	17.91	-0.41
476.39	29.11	11.94	475.12	27.30	8.33	475.91	26.79	7.23	474.96	32.20	-0.33	476.70	20.10	0.33
479.39	29.27	11.77	478.12	27.99	8.70	478.91	26.74	6.85	477.96	34.22	1.37	479.70	18.73	-1.37
482.39	28.73	13.16	481.12	28.06	10.69	481.92	27.88	9.92	480.96	30.16	-0.77	482.71	18.94	0.77
485.39	29.44	12.30	484.12	27.57	8.63	484.92	27.33	7.80	483.96	33.34	0.84	485.71	18.90	-0.84
488.40	28.40	12.14	487.12	27.72	9.67	487.93	26.93	8.28	486.96	31.74	0.13	488.72	18.73	-0.13
491.39	27.69	11.47	490.12	27.69	9.67	490.91	26.58	7.97	489.96	32.61	1.03	491.70	17.79	-1.03
494.39	29.37	11.77	493.12	26.75	7.35	493.91	27.11	7.12	492.96	34.84	1.88	494.70	18.32	-1.88
497.39	28.40	11.87	496.12	27.48	9.16	496.91	27.03	8.11	495.96	31.74	-0.14	497.70	19.27	0.14
500.39	29.55	13.25	499.12	28.51	10.41	499.91	27.51	8.82	498.96	31.95	0.29	500.70	18.61	-0.29
503.40	29.09	12.16	502.12	28.75	10.03	502.93	27.43	8.11	501.96	31.84	-0.44	503.72	19.97	0.44
506.39	28.96	11.64	505.12	27.24	8.12	505.91	28.26	8.55	504.96	33.54	0.86	506.70	19.06	-0.86
509.39	29.39	12.68	508.12	26.84	8.34	508.91	28.04	8.94	507.96	33.13	1.07	509.70	18.24	-1.07
512.39	29.98	13.10	511.12	26.36	7.68	511.91	26.87	7.60	510.96	32.82	0.58	512.70	18.90	-0.58
515.39	28.93	11.77	514.12	26.60	7.64	514.92	26.29	6.74	513.96	33.13	0.61	515.71	19.15	-0.61
518.40	30.06	12.48	517.12	27.39	8.02	517.93	27.30	7.33	516.96	32.72	-0.21	518.72	20.39	0.21
521.39	29.88	13.68	520.12	27.96	9.96	520.92	26.61	8.02	519.96	32.00	0.44	521.71	18.36	-0.44
524.38	29.11	12.65	523.12	27.54	9.28	523.91	28.18	9.33	522.96	32.31	0.49	524.70	18.57	-0.49
527.39	29.47	12.40	526.12	27.96	9.09	526.91	27.22	7.76	525.96	32.25	-0.18	527.70	19.85	0.18
530.39	29.06	11.90	529.12	27.42	8.47	529.91	27.19	7.64	528.96	32.92	0.41	530.70	19.35	-0.41
533.40	29.91	12.59	532.12	28.06	8.95	532.93	28.04	8.33	531.96	33.03	0.36	533.72	19.56	-0.36
536.39	30.06	12.84	535.12	27.60	8.58	535.91	27.43	7.82	534.96	33.34	0.76	536.70	19.06	-0.76
539.39	29.57	11.89	538.12	27.51	8.04	538.92	27.25	7.18	537.96	34.37	1.34	539.71	18.94	-1.34
542.39	29.73	12.40	541.12	28.27	9.14	541.91	27.62	7.90	540.96	32.98	0.29	542.70	19.64	-0.29
545.39	30.21	12.50	544.12	27.24	7.74	544.91	27.03	6.93	543.96	32.98	-0.08	545.70	20.39	0.08
548.40	29.68	11.71	547.12	27.27	7.50	547.93	28.23	7.87	546.96	33.60	0.27	548.72	20.30	-0.27
551.39	30.06	12.33	550.12	27.69	8.17	550.92	28.63	8.51	549.96	32.98	-0.10	551.71	20.43	0.10
554.39	30.45	12.48	553.12	27.21	7.45	553.91	28.07	7.71	552.96	32.92	-0.40	554.71	20.97	0.40
557.39	29.16	11.92	556.12	28.24	9.20	556.91	27.83	8.20	555.96	33.29	0.69	557.70	19.15	-0.69
560.39	29.34	10.97	559.12	28.94	8.78	559.91	27.14	6.38	558.96	35.05	1.33	560.71	19.64	-1.33
563.40	29.39	12.44	562.12	28.24	9.50	562.93	27.88	8.54	561.96	32.87	0.57	563.72	18.98	-0.57
566.39	29.42	11.53	565.12	27.42	7.73	565.91	27.22	6.94	564.96	33.44	0.19	566.71	20.30	-0.19
569.39	30.50	11.33	568.12	28.72	7.76	568.92	28.69	7.13	567.96	34.74	0.22	569.71	21.55	-0.22
572.39	30.34	13.01	571.12	29.43	10.31	571.92	27.54	7.82	570.96	33.75	1.07	572.71	18.86	-1.07
575.39	29.96	11.25	574.12	27.72	7.21	574.91	27.64	6.54	573.96	35.20	1.13	575.71	20.18	-1.13
578.40	29.85	11.95	577.12	28.09	8.39	577.93	29.30	9.01	576.96	33.75	0.49	578.72	20.01	-0.49
581.39	29.91	11.77	580.12	28.02	8.09	580.91	28.74	8.21	579.96	33.39	-0.10	581.70	20.84	0.10
584.39	30.83	12.71	583.12	28.45	8.53	583.92	27.33	6.82	582.96	33.65	0.17	584.71	20.55	-0.17
587.39	29.47	10.62	586.12	27.54	6.90	586.91	27.99	6.75	585.96	35.26	1.06	587.70	20.39	-1.06
590.39	29.50	11.03	589.12	28.27	8.01	589.91	28.15	7.29	588.96	34.42	0.60	590.70	20.47	-0.60
593.40	31.06	12.84	592.11	27.90	7.88	592.92	28.10	7.49	591.96	33.18	-0.40	593.72	21.22	0.40
596.39	29.73	11.76	595.11	28.82	9.06	595.91	27.62	7.26	594.96	33.54	0.22	596.70	20.35	-0.22
599.39	29.50	10.87	598.11	28.18	7.76	598.91	28.28	7.26	597.96	33.91	-0.07	599.70	21.30	0.07
602.39	30.01	11.40	601.12	28.85	8.45	601.91	27.57	6.57	600.96	34.53	0.57	602.70	20.64	-0.57
660.42	36.87	9.80	659.16	33.47	4.61	659.95	30.16	0.70	659.00	43.49	1.07	660.73	28.60	-1.07
663.36	31.12	4.21	662.07	27.93	-0.78	662.89	25.45	-3.85	661.91	43.22	0.95	663.67	28.56	-0.95
666.33	28.60	2.65	665.07	24.80	-2.94	665.86	24.32	-4.02	664.91	41.77	0.47	666.64	28.08	-0.47
669.33	26.72	1.26	668.07	23.91	-3.35	668.86	23.69	-4.16	667.91	41.61	0.79	669.65	27.27	-0.79
672.33	26.80	2.45	671.07	23.64	-2.51	671.86	23.45	-3.29	670.91	39.52	-0.19	672.65	27.14	0.19
675.33	25.99	0.88	674.07	23.37	-3.54	674.86	22.57	-4.93	673.91	40.27	-0.20	675.65	27.91	0.20
678.36	24.59	0.89	677.07	22.81	-2.69	677.89	22.96	-3.13	676.91	38.14	-0.92	678.67	27.22	0.92
681.33	24.99	0.62	680.07	22.25	-3.91	680.86	22.26	-4.50	679.91	40.37	0.65	681.65	26.32	-0.65
684.34	24.74	1.39	683.07	22.60	-2.54	683.86	21.40	-4.34	682.91	38.67	-0.03	684.65	25.98	0.03
687.34	24.54	0.53	686.07	22.40	-3.40	686.86	23.56	-2.84	685.91	38.83	-0.53	687.65	27.14	0.53
690.33	24.64	0.95	689.07	22.40	-3.09	689.86	22.49	-3.59	688.91	38.25	-0.80	690.65	27.09	0.80
693.36	24.54	0.89	692.07	22.04	-3.40	692.89	20.86	-5.18	691.91	38.88	-0.12	693.67	26.37	0.12
696.33	25.01	0.47	695.07	22.51	-3.83	695.86	22.80	-4.13	694.91	39.95	0.05	696.65	27.09	-0.05
699.33	24.99	-0.46	698.07	22.66	-4.59	698.86	22.78	-5.06	697.91	41.77	0.96	699.65	27.09	-0.96
702.34	25.04	1.22	701.07	22.63	-2.99	701.86	22.70	-3.51	700.91	39.57	0.39	702.65	26.03	-0.39
705.34	24.64	0.30	704.07	22.57	-3.57	704.86	21.07	-5.66	703.91	38.99	-0.71	705.65	27.65	0.71
708.37	24.41	0.75	707.07	22.99	-2.46	707.89	22.72	-3.33	706.91	39.84	0.83	708.68	25.43	-0.83
711.34	24.49	0.80	710.07	23.40	-2.08	710.86	23.11	-2.97	709.91	40.37	1.33	711.65	24.96	-1.33
714.33	24.89	1.67	713.07	22.90	-2.12	713.86	23.51	-2.10	712.91	38.67	0.09	714.65	25.73	-0.09
717.33	24.59	1.05	716.07	22.22	-3.12	716.86	23.58	-2.35	715.91	39.10	0.20	717.64	25.94	-0.20
720.34	25.11	0.66	719.07	23.49	-2.76	719.86	22.98	-3.86	718.91	39.47	-0.34	720.65	27.39	0.34
723.36	25.46	1.83	722.07	23.97	-1.46	722.89	23.38	-2.64	721.91	40.05	1.06	723.67	25.17	-1.06
726.33	27.31	3.19	725.07	23.58	-2.33	725.86	24.21	-2.30	724.91	40.16	0.69	726.65	26.03	-0.69
729.33	25.87	1.96	728.07	23.58	-2.12	728.86	24.13	-2.17	727.91	39.57	0.31	729.65	26.20	-0.31
732.33	26.02	0.77	731.07	24.50	-2.55	731.86	24.47	-3.17	730.91	40.16	-0.45	732.65	28.30	0.45
735.33	27.08	3.73	734.07	24.32	-0.82	734.86	24.21	-1.53	733.91	38.62	-0.08	735.65	26.03	0.08
738.36	25.36	1.35	737.07	23.88	-1.92	737.88	25.47	-0.93	736.91	39.73	0.37	738.67	26.24	-0.37
741.33	27.53	4.42	740.07	24.68	-0.22	740.86	24.50	-1.00	739.91	37.93	-0.53	741.64	26.24	0.53
744.33	26.98	3.30	743.07	24.23	-1.25	743.86	24.95	-1.12	742.91	37.62	-1.42	744.65	27.70	1.42
747.33	26.60	1.73	746.07	25.49	-1.17	746.86	25.89	-1.37	745.91	41.02	0.80	747.65	26.67	-0.80
750.33	27.10	3.12	749.07	24.56	-1.22	749.86	25.08	-1.29	748.91	38.78	-0.56	750.64	27.14	0.56
753.36	27.33	3.36	752.07	25.55	-0.21	752.89	25.18	-1.18	751.91	38.62	-0.70	753.67	27.27	0.70
756.33	28.02	3.93	755.07	24.74	-1.15	755.86	25.26	-1.22	754.91	40.11	0.66	756.65	26.03	-0.66
759.33	28.02	3.82	758.07	26.72	0.73	758.86	26.29	-0.30	757.91	40.32	0.77	759.65	26.03	-0.77
762.33	28.37	4.05	761.07	25.28	-0.83	761.86	26.45	-0.26	760.91	40.05	0.38	762.65	26.54	-0.38
765.33	28.68	4.50	764.07	26.24	0.27	764.86	26.03	-0.54	763.91	40.75	1.22	765.65	25.56	-1.22
768.36	28.24	3.28	767.07	25.70	-1.06	767.89	26.74	-0.61	766.91	42.20	1.88	768.67	25.68	-1.88
771.33	28.63	4.46	770.07	26.69	0.72	770.86	26.61	0.05	769.91	40.96	1.43	771.65	25.34	-1.43
774.33	29.27	5.16	773.07	26.57	0.66	773.86	26.53	0.03	772.91	40.11	0.64	774.65	26.07	-0.64
777.33	28.60	3.80	776.07	25.70	-0.90	776.86	27.11	-0.08	775.91	40.21	0.05	777.65	27.35	-0.05
780.33	28.58	4.36	779.07	26.36	0.34	779.86	27.25	0.64	778.91	40.37	0.79	780.65	26.03	-0.79
783.36	28.78	3.64	782.07	26.00	-0.93	782.89	26.74	-0.79	781.91	41.39	0.90	783.67	26.84	-0.90
786.33	28.86	4.72	785.07	26.24	0.30	785.86	27.57	1.04	784.91	40.43	0.93	786.65	25.81	-0.93
789.33	29.21	4.75	788.07	27.18	0.92	788.86	27.30	0.45	787.91	40.00	0.18	789.65	26.88	-0.18
792.33	27.71	2.51	791.07	26.00	-0.99	791.86	27.06	-0.53	790.91	40.96	0.41	792.65	27.39	-0.41
795.33	28.98	4.43	794.07	27.36	1.01	794.86	28.53	1.59	793.91	40.48	0.57	795.64	26.58	-0.57
798.36	29.01	4.49	797.07	27.18	0.87	797.88	26.50	-0.41	796.91	38.99	-0.88	798.67	28.00	0.88
801.33	29.14	4.58	800.07	27.75	1.40	800.86	27.94	0.99	799.91	39.89	-0.02	801.65	27.18	0.02
804.33	28.83	5.23	803.07	26.75	1.35	803.86	27.27	1.28	802.91	38.41	-0.55	804.65	26.75	0.55
807.33	29.27	4.01	806.07	27.45	0.39	806.86	28.71	1.06	805.91	40.96	0.34	807.65	27.52	-0.34
810.33	31.19	6.97	809.07	28.27	2.26	809.86	27.43	0.82	808.91	40.32	0.75	810.64	26.07	-0.75
813.36	29.42	4.54	812.07	27.03	0.36	812.89	28.47	1.20	811.91	40.96	0.73	813.67	26.75	-0.73
816.33	29.75	4.79	815.07	27.24	0.49	815.86	29.01	1.66	814.91	40.86	0.55	816.65	27.01	-0.55
819.33	29.47	4.13	818.07	27.45	0.31	818.86	28.18	0.45	817.91	41.12	0.42	819.65	27.52	-0.42
822.33	30.93	5.94	821.07	28.15	1.36	821.86	29.57	2.19	820.91	40.59	0.24	822.64	27.35	-0.24
825.33	29.96	5.66	824.07	28.54	2.44	824.86	28.34	1.65	823.91	40.75	1.09	825.65	25.81	-1.09
828.36	30.70	5.21	827.07	28.02	0.74	827.89	28.79	0.91	826.91	41.71	0.87	828.67	27.22	-0.87
831.33	30.57	6.02	830.07	28.54	2.19	830.85	28.61	1.67	829.91	41.50	1.59	831.64	25.56	-1.59
834.32	30.68	6.14	833.07	28.18	1.84	833.85	29.52	2.59	832.91	39.95	0.05	834.64	27.09	-0.05
837.33	30.37	5.34	836.07	28.45	1.62	836.86	28.63	1.21	835.91	40.32	-0.07	837.64	27.70	0.07
840.33	29.78	3.70	839.07	27.33	-0.54	839.86	29.65	1.18	838.91	41.55	0.12	840.64	28.56	-0.12
843.36	30.52	5.12	842.07	27.30	0.11	842.89	28.42	0.63	841.91	40.80	0.05	843.67	27.95	-0.05
846.33	29.80	4.35	845.07	27.99	0.74	845.86	28.66	0.82	844.91	41.34	0.53	846.64	27.52	-0.53
849.33	30.03	3.54	848.07	27.90	-0.38	848.86	29.03	0.15	847.91	42.20	0.36	849.64	28.73	-0.36
852.33	30.81	4.75	851.07	28.09	0.23	851.86	28.93	0.48	850.91	41.44	0.02	852.64	28.64	-0.02
855.33	30.86	5.26	854.07	27.81	0.41	854.86	30.03	2.04	853.91	41.55	0.59	855.64	27.61	-0.59
858.36	30.39	4.54	857.07	27.81	0.17	857.88	30.06	1.82	856.91	41.61	0.41	858.67	28.04	-0.41
861.32	30.39	4.93	860.07	28.24	0.99	860.85	29.84	1.99	859.91	40.53	-0.28	861.64	28.34	0.28
864.33	30.68	4.86	863.07	29.52	1.90	863.86	29.57	1.36	862.91	42.63	1.45	864.65	26.97	-1.45
867.33	31.06	5.75	866.07	28.60	1.50	866.86	29.76	2.06	865.91	41.39	0.73	867.64	27.18	-0.73
870.33	30.11	4.59	869.07	28.12	0.80	869.86	30.35	2.44	868.91	40.96	0.08	870.64	28.04	-0.08
873.36	31.04	5.55	872.07	27.84	0.55	872.89	30.03	2.15	871.91	41.93	1.08	873.67	27.01	-1.08
876.33	31.45	5.41	875.07	30.22	2.38	875.86	30.00	1.57	874.91	42.47	1.07	876.64	27.57	-1.07
879.33	31.24	6.22	878.07	29.64	2.83	878.86	29.49	2.08	877.91	41.07	0.70	879.64	26.92	-0.70
882.33	31.01	5.50	881.07	28.12	0.81	881.86	30.59	2.69	880.91	41.71	0.84	882.64	27.27	-0.84
885.33	31.04	4.76	884.07	29.03	0.96	884.86	30.57	1.90	883.91	42.04	0.41	885.64	28.47	-0.41
888.36	30.93	5.08	887.07	29.49	1.84	887.89	29.57	1.33	886.91	42.57	1.36	888.67	27.09	-1.36
891.33	31.94	5.89	890.07	29.00	1.15	890.86	30.11	1.67	889.91	43.01	1.60	891.64	27.05	-1.60
894.33	32.10	5.20	893.07	28.94	0.25	893.86	30.95	1.66	892.91	43.28	1.03	894.64	28.47	-1.03
897.33	31.35	5.20	896.07	29.30	1.36	896.86	30.92	2.38	895.91	43.28	1.78	897.64	26.97	-1.78
900.33	30.73	4.48	899.07	29.73	1.68	899.86	31.08	2.44	898.91	42.20	0.59	900.64	28.26	-0.59
903.36	32.67	6.44	902.07	29.52	1.49	902.88	30.78	2.16	901.91	42.04	0.45	903.67	28.38	-0.45
906.32	32.10	6.01	905.07	29.64	1.76	905.85	30.89	2.41	904.91	41.87	0.43	906.64	28.26	-0.43
909.33	31.50	5.31	908.07	28.91	0.93	908.86	30.92	2.34	907.91	43.06	1.52	909.64	27.27	-1.52
912.33	33.06	6.89	911.07	28.48	0.51	911.86	31.33	2.77	910.91	42.04	0.51	912.65	28.26	-0.51
915.33	32.07	5.47	914.07	30.25	1.85	914.86	31.14	2.15	913.91	42.47	0.51	915.64	28.69	-0.51
918.36	31.74	4.54	917.07	29.06	0.06	917.89	30.46	0.87	916.91	43.28	0.72	918.67	29.08	-0.72
921.33	31.92	5.85	920.07	29.79	1.93	920.86	30.84	2.38	919.91	41.71	0.29	921.64	28.38	-0.29
924.33	31.76	5.65	923.07	29.09	1.19	923.86	31.22	2.72	922.91	42.09	0.63	924.64	28.08	-0.63
927.33	33.06	7.36	926.07	29.79	2.29	926.86	30.00	1.91	925.91	41.71	0.65	927.64	27.65	-0.65
930.33	32.59	6.38	929.07	30.99	2.98	929.86	30.86	2.26	928.91	42.25	0.68	930.64	28.13	-0.68
933.36	33.11	6.26	932.07	29.82	1.17	932.88	31.54	2.30	931.91	43.06	0.85	933.67	28.60	-0.85
936.33	33.22	5.27	935.07	29.64	-0.10	935.86	31.68	1.34	934.91	44.25	0.95	936.64	29.60	-0.95
939.33	32.64	5.69	938.07	30.22	1.47	938.86	32.14	2.80	937.91	42.52	0.21	939.64	29.34	-0.21
942.33	33.22	7.77	941.07	29.36	2.11	941.86	31.35	3.51	940.91	40.91	0.10	942.64	27.95	-0.10
945.32	32.36	5.43	944.07	30.99	2.26	944.85	31.60	2.28	943.91	44.04	1.75	945.64	27.78	-1.75
948.36	32.36	6.09	947.07	29.58	1.51	947.88	31.22	2.56	946.91	42.68	1.05	948.67	27.82	-1.05
951.33	33.27	6.05	950.07	29.70	0.69	950.86	31.00	1.39	949.91	43.49	0.92	951.64	28.90	-0.92
954.33	33.19	6.23	953.07	29.88	1.12	953.86	31.65	2.30	952.91	43.28	0.96	954.64	28.60	-0.96
957.33	33.29	6.77	956.07	30.31	2.00	956.86	30.92	2.01	955.91	43.55	1.68	957.64	27.44	-1.68
960.33	32.72	5.50	959.07	30.04	1.02	959.86	31.92	2.31	958.91	42.63	0.05	960.64	29.77	-0.05
963.36	33.11	5.11	962.07	30.47	0.67	962.89	30.43	0.04	961.91	43.71	0.35	963.67	30.25	-0.35
966.33	33.32	6.27	965.07	30.50	1.66	965.86	31.76	2.32	964.91	43.28	0.88	966.64	28.77	-0.88
969.33	33.61	6.40	968.07	30.59	1.58	968.86	31.73	2.13	967.91	42.74	0.17	969.64	29.64	-0.17
972.33	33.14	6.98	971.07	29.79	1.83	971.86	31.81	3.26	970.91	42.41	0.89	972.64	27.87	-0.89
975.33	32.67	5.45	974.07	31.02	2.01	974.86	32.25	2.64	973.91	43.66	1.09	975.64	28.73	-1.09
978.36	32.75	6.17	977.07	31.11	2.74	977.88	32.93	3.96	976.91	42.25	0.32	978.67	28.86	-0.32
981.33	33.32	6.69	980.07	30.59	2.17	980.86	31.24	2.22	979.91	42.09	0.11	981.64	29.12	-0.11
984.33	34.03	6.36	983.07	29.82	0.36	983.86	31.81	1.75	982.91	43.87	0.85	984.64	29.42	-0.85
987.33	33.92	7.37	986.07	31.67	3.33	986.86	32.60	3.66	985.91	42.41	0.51	987.64	28.64	-0.51
990.33	33.58	5.93	989.07	30.13	0.68	989.86	31.27	1.23	988.91	43.66	0.65	990.64	29.60	-0.65
993.36	33.97	6.76	992.07	31.54	2.53	992.89	31.92	2.32	991.91	43.82	1.25	993.67	28.56	-1.25
996.32	33.63	7.40	995.07	30.10	2.08	995.85	32.30	3.68	994.91	42.41	0.83	996.64	28.00	-0.83
999.32	33.24	6.78	998.07	29.79	1.54	998.85	32.96	4.11	997.91	41.71	-0.10	999.64	29.16	0.10
1002.33	33.61	5.54	1001.07	31.51	1.65	1001.86	31.76	1.30	1000.91	44.80	1.38	1002.64	29.29	-1.38
1005.33	33.87	5.64	1004.07	30.96	0.93	1004.86	32.60	1.98	1003.91	43.82	0.23	1005.64	30.60	-0.23
1008.36	34.50	6.23	1007.07	31.39	1.33	1007.88	32.82	2.16	1006.91	45.07	1.45	1008.67	29.42	-1.45
1011.33	33.84	6.62	1010.07	31.33	2.32	1010.86	31.81	2.20	1009.91	43.01	0.44	1011.64	29.38	-0.44
1014.32	33.63	6.73	1013.07	31.64	2.95	1013.86	31.79	2.50	1012.91	42.41	0.16	1014.64	29.34	-0.16
1017.32	34.08	5.61	1016.07	31.58	1.31	1016.85	32.55	1.69	1015.91	44.52	0.69	1017.64	30.38	-0.69
1020.32	34.23	6.15	1019.07	32.04	2.16	1019.85	32.98	2.51	1018.91	44.31	0.87	1020.64	29.81	-0.87
1023.36	35.42	6.63	1022.07	31.36	0.78	1022.89	31.51	0.33	1021.91	45.67	1.53	1023.67	29.86	-1.53
1026.33	34.16	6.40	1025.07	30.68	1.12	1025.86	32.22	2.07	1024.91	43.93	0.81	1026.64	29.55	-0.81
1029.32	33.42	4.65	1028.07	31.33	0.77	1028.85	32.58	1.42	1027.91	44.85	0.73	1029.64	30.64	-0.73
1032.32	34.79	6.25	1031.07	31.70	1.37	1031.85	31.68	0.75	1030.91	44.52	0.63	1032.64	30.51	-0.63
1035.32	34.39	6.82	1034.07	32.10	2.74	1034.86	31.87	1.91	1033.91	42.84	-0.08	1035.64	30.25	0.08
1038.36	35.10	7.83	1037.07	31.64	2.58	1037.88	32.17	2.51	1036.91	43.76	1.14	1038.67	28.73	-1.14
1041.33	34.18	5.90	1040.07	31.30	1.23	1040.86	32.79	2.12	1039.91	44.52	0.89	1041.64	29.99	-0.89
1044.33	33.76	5.04	1043.07	30.74	0.23	1043.86	32.38	1.27	1042.91	45.40	1.33	1044.64	29.99	-1.33
1047.33	34.47	6.28	1046.07	32.32	2.34	1046.86	31.90	1.32	1045.91	44.04	0.50	1047.64	30.29	-0.50
1050.33	35.15	6.47	1049.07	31.51	1.04	1049.86	32.47	1.40	1048.91	45.02	0.99	1050.64	30.29	-0.99
1053.36	35.76	7.47	1052.07	31.64	1.56	1052.88	32.00	1.32	1051.91	43.98	0.34	1053.67	30.55	-0.34
1056.33	34.65	7.70	1055.07	31.54	2.80	1055.86	32.14	2.80	1054.91	42.90	0.60	1056.65	28.95	-0.60
1059.33	35.34	8.67	1058.07	32.26	3.80	1058.86	32.38	3.32	1057.91	42.30	0.28	1059.64	28.99	-0.28
1062.33	35.84	7.80	1061.07	31.51	1.67	1061.86	30.89	0.46	1060.91	43.44	0.04	1062.64	30.60	-0.04
1065.33	34.47	4.85	1064.07	32.57	1.16	1064.86	32.98	0.97	1063.91	46.11	1.14	1065.64	31.08	-1.14
1068.36	34.63	6.64	1067.07	32.01	2.22	1067.89	32.44	2.06	1066.91	43.87	0.52	1068.67	30.07	-0.52
1071.33	34.44	6.06	1070.07	33.37	3.19	1070.86	32.71	1.94	1069.91	43.60	-0.14	1071.64	31.12	0.14
1074.33	34.97	7.42	1073.07	31.98	2.63	1073.86	32.17	2.23	1072.91	44.63	1.72	1074.64	28.43	-1.72
1077.33	35.10	6.85	1076.07	31.64	1.59	1076.86	32.90	2.26	1075.91	44.91	1.30	1077.64	29.55	-1.30
1080.33	34.76	6.73	1079.07	32.47	2.65	1079.86	32.79	2.37	1078.91	43.06	-0.32	1080.64	30.95	0.32
1083.36	34.94	5.71	1082.07	32.41	1.38	1082.88	31.81	0.19	1081.91	47.43	2.84	1083.67	28.99	-2.84
1086.33	34.58	6.41	1085.07	31.21	1.25	1085.86	31.54	0.98	1084.91	44.74	1.22	1086.64	29.55	-1.22
1089.33	34.58	6.34	1088.07	31.61	1.58	1088.86	32.52	1.89	1087.91	44.31	0.72	1089.64	30.12	-0.72
1092.33	35.81	6.68	1091.07	32.01	1.08	1091.86	32.79	1.27	1090.91	45.45	0.96	1092.64	30.77	-0.96
1095.33	35.28	5.85	1094.07	32.60	1.38	1094.86	32.90	1.08	1093.91	45.56	0.78	1095.64	31.25	-0.78
1098.36	34.71	5.49	1097.07	32.50	1.49	1097.89	33.64	2.03	1096.91	43.60	-0.97	1098.67	32.79	0.97
1101.33	34.65	5.32	1100.07	32.47	1.35	1100.86	32.41	0.69	1099.91	44.74	0.06	1101.64	31.87	-0.06
1104.33	35.50	5.94	1103.07	32.26	0.90	1103.86	33.34	1.39	1102.91	45.83	0.91	1104.64	31.25	-0.91
1107.33	34.89	5.56	1106.07	31.11	-0.02	1106.86	33.15	1.43	1105.91	45.67	0.98	1107.64	30.95	-0.98
1110.33	35.07	6.64	1109.07	32.22	2.00	1109.86	33.34	2.52	1108.91	45.34	1.56	1110.64	29.47	-1.56
1113.36	36.50	7.87	1112.07	32.97	2.55	1112.88	33.29	2.27	1111.91	45.83	1.85	1113.67	29.38	-1.85
1116.32	35.15	7.52	1115.07	32.13	2.70	1115.86	33.20	3.18	1114.91	43.71	0.72	1116.64	29.51	-0.72
1119.32	35.60	6.06	1118.07	32.66	1.32	1118.85	32.77	0.84	1117.91	46.44	1.54	1119.64	30.60	-1.54
1122.33	35.26	6.59	1121.07	33.22	2.76	1121.86	33.64	2.58	1120.91	44.69	0.67	1122.64	30.60	-0.67
1125.33	36.47	7.40	1124.07	33.44	2.57	1124.86	32.17	0.71	1123.91	44.63	0.20	1125.64	31.47	-0.20
1128.36	35.84	7.01	1127.07	33.41	2.79	1127.88	32.22	1.00	1126.91	44.58	0.40	1128.67	31.03	-0.40
1131.33	35.60	6.34	1130.07	32.53	1.48	1130.86	32.79	1.14	1129.91	44.25	-0.36	1131.64	32.22	0.36
1134.33	36.71	6.81	1133.07	32.01	0.32	1133.86	32.47	0.18	1132.91	47.15	1.90	1134.64	30.60	-1.90
1137.33	35.86	5.07	1136.07	32.32	-0.27	1136.86	33.09	-0.09	1135.91	46.88	0.73	1137.64	32.66	-0.73
1140.33	35.34	5.26	1139.07	32.91	1.04	1139.86	32.68	0.21	1138.91	45.94	0.51	1140.64	32.17	-0.51
1143.36	35.97	5.51	1142.07	32.88	0.62	1142.89	33.56	0.71	1141.91	46.71	0.89	1143.67	32.17	-0.89
1146.33	35.71	6.05	1145.07	34.40	2.95	1145.86	33.89	1.84	1144.91	45.23	0.22	1146.64	32.04	-0.22
1149.33	35.92	6.64	1148.07	33.00	1.93	1148.86	32.36	0.69	1147.91	44.91	0.28	1149.64	31.60	-0.28
1152.32	36.39	6.52	1151.07	33.59	1.92	1151.85	32.93	0.67	1150.91	46.05	0.82	1152.64	31.65	-0.82
1155.33	35.92	6.38	1154.07	33.97	2.64	1154.86	33.45	1.52	1153.91	45.78	0.89	1155.64	31.25	-0.89
1158.36	36.18	6.78	1157.07	33.78	2.59	1157.89	32.98	1.19	1156.91	44.31	-0.44	1158.67	32.44	0.44
1161.33	36.98	6.83	1160.07	31.70	-0.24	1160.86	33.23	0.69	1159.91	46.60	1.10	1161.64	31.65	-1.10
1164.33	36.21	5.85	1163.07	33.97	1.81	1163.86	34.14	1.39	1162.91	46.33	0.61	1164.64	32.35	-0.61
1167.33	36.71	7.02	1166.07	33.56	2.07	1166.86	33.53	1.45	1165.91	46.00	0.95	1167.64	31.34	-0.95
1170.33	35.94	6.47	1169.07	33.09	1.82	1169.86	33.31	1.45	1168.91	47.48	2.65	1170.64	29.42	-2.65
1173.36	35.65	5.37	1172.07	32.07	-0.00	1172.88	33.92	1.25	1171.91	46.60	0.97	1173.67	31.91	-0.97
1176.33	36.98	6.56	1175.07	32.94	0.73	1175.86	34.77	1.96	1174.91	47.54	1.77	1176.64	31.25	-1.77
1179.33	37.40	6.45	1178.07	34.87	2.12	1178.86	33.81	0.47	1177.91	48.70	2.39	1179.64	31.16	-2.39
1182.32	37.83	7.59	1181.07	33.50	1.46	1181.85	33.61	0.98	1180.91	46.27	0.67	1182.64	32.17	-0.67
1185.33	37.19	7.22	1184.07	33.65	1.89	1184.86	34.88	2.52	1183.91	45.67	0.35	1185.64	32.22	-0.35
1188.36	36.58	7.15	1187.07	34.18	2.95	1187.89	34.44	2.62	1186.91	45.83	1.04	1188.67	30.99	-1.04
1191.32	36.02	6.04	1190.07	34.09	2.31	1190.85	32.88	0.51	1189.91	45.40	0.06	1191.64	32.52	-0.06
1194.32	35.50	4.34	1193.07	33.90	0.94	1193.85	33.83	0.28	1192.91	48.20	1.68	1194.64	32.08	-1.68
1197.33	37.27	7.16	1196.07	34.47	2.56	1196.86	34.11	1.61	1195.91	46.93	1.46	1197.64	31.25	-1.46
1200.32	36.55	6.95	1199.07	34.22	2.83	1199.85	34.24	2.25	1198.91	46.38	1.43	1200.64	30.77	-1.43
1203.36	37.45	7.13	1202.07	34.25	2.14	1202.88	34.52	1.81	1201.91	46.55	0.88	1203.67	32.04	-0.88
1206.32	37.59	6.85	1205.07	34.50	1.97	1205.85	34.66	1.53	1204.91	46.60	0.51	1206.64	32.83	-0.51
1209.33	37.59	6.58	1208.07	32.85	0.04	1208.86	34.38	0.98	1207.91	47.59	1.22	1209.64	32.39	-1.22
1212.33	36.79	5.01	1211.07	33.09	-0.49	1211.86	32.93	-1.24	1210.91	48.20	1.06	1212.64	33.32	-1.06
1215.33	37.24	7.38	1214.07	34.03	2.38	1214.86	33.89	1.64	1213.91	46.55	1.34	1215.64	31.12	-1.34
1218.36	36.45	6.32	1217.07	33.12	1.19	1217.88	33.15	0.63	1216.91	46.00	0.51	1218.67	32.22	-0.51
1221.33	36.98	7.55	1220.07	34.15	2.93	1220.86	35.26	3.44	1219.91	45.78	1.00	1221.64	31.03	-1.00
1224.33	37.59	7.05	1223.07	34.09	1.75	1223.86	33.86	0.93	1222.91	46.38	0.48	1224.64	32.66	-0.48
1227.33	35.60	4.69	1226.07	34.22	1.51	1226.86	33.97	0.67	1225.91	47.70	1.43	1227.64	32.08	-1.43
1230.32	36.74	5.72	1229.07	36.42	3.60	1229.85	34.96	1.55	1228.91	47.21	0.83	1230.64	32.79	-0.83
1233.36	36.31	5.32	1232.07	34.69	1.90	1232.89	34.33	0.95	1231.91	47.59	1.24	1233.67	32.35	-1.24
1236.32	37.88	7.02	1235.07	34.59	1.93	1235.85	34.30	1.05	1234.91	47.81	1.59	1236.64	31.87	-1.59
1239.33	36.26	4.54	1238.07	33.31	-0.20	1238.86	33.61	-0.50	1237.91	48.65	1.58	1239.64	32.74	-1.58
1242.33	37.48	6.99	1241.07	33.69	1.40	1241.86	34.27	1.39	1240.91	47.21	1.36	1242.64	31.73	-1.36
1245.33	36.31	5.35	1244.07	33.50	0.75	1244.86	34.38	1.03	1243.91	47.87	1.56	1245.64	32.00	-1.56
1248.36	36.79	6.10	1247.06	33.87	1.38	1247.88	34.00	0.92	1246.91	46.38	0.33	1248.67	32.96	-0.33
1251.32	38.31	7.53	1250.06	33.90	1.32	1250.85	33.50	0.33	1249.91	46.11	-0.03	1251.64	33.41	0.03
1254.32	37.45	5.91	1253.06	33.09	-0.24	1253.85	34.35	0.42	1252.91	47.98	1.09	1254.64	33.05	-1.09
1257.32	36.21	4.53	1256.06	34.37	0.90	1256.85	34.88	0.81	1255.91	48.04	1.01	1257.64	33.27	-1.01
