# Supplementary material for: Noise-precision tradeoff in predicting combinations of mutations and drugs
Source: PLoS Comput Biol. 2019 May 22;15(5):e1006956. doi: 10.1371/journal.pcbi.1006956 (PMC6548401; doi:10.1371/journal.pcbi.1006956)
Supplement: S1 Data — A zip file containing all datasets used in this paper. (ZIP) [file pcbi.1006956.s002.zip › calcium/calcium_double_RAW264.7/2MA_500_uM_TGF_10_pM_RW_ECC040315E.txt]

Tab-delimted data for ligand pair 2-Methyl-thio-ATP / Transforming growth factor-beta
Celltype = RAW 264.7
ExperimentID = ECC040315E
t in seconds, Ca++ concentrations in nM
Adj Ca++ is the change in Ca++ concentration due to ligand

ECC040315E05	2MA 500 uM	TGF 10 pM	sim
ECC040315E02	2MA 500 uM	HBSS-BSA n/a 	lig1_only
ECC040315E07	2MA 500 uM	HBSS-BSA n/a 	lig1_only
ECC040315E12	HBSS-BSA n/a 	HBSS-BSA n/a 	con

t(ECC040315E05)	Ca++(ECC040315E05)	Adj Ca++(ECC040315E05)	t(ECC040315E02)	Ca++(ECC040315E02)	Adj Ca++(ECC040315E02)	t(ECC040315E07)	Ca++(ECC040315E07)	Adj Ca++(ECC040315E07)	t(ECC040315E12)	Ca++(ECC040315E12)	Adj Ca++(ECC040315E12)
-183.37	13.49	-2.37	-183.84	21.25	0.08	-183.06	13.41	-2.12	-182.27	15.27	0.00
-180.44	13.14	0.76	-180.92	19.53	1.84	-180.13	12.98	0.93	-179.34	11.79	0.00
-177.44	12.54	-0.57	-177.92	19.14	0.72	-177.13	12.95	0.17	-176.34	12.52	0.00
-174.44	13.80	1.78	-174.92	18.17	0.84	-174.13	12.30	0.61	-173.34	11.43	0.00
-171.44	13.34	-2.61	-171.92	17.37	-3.89	-171.13	13.13	-2.49	-170.34	15.36	0.00
-168.43	12.80	-0.22	-168.92	17.42	-0.91	-168.12	12.84	0.15	-167.33	12.43	0.00
-165.44	13.89	-0.64	-165.92	17.78	-2.06	-165.13	13.76	-0.44	-164.34	13.94	0.00
-162.44	13.46	-0.84	-162.92	17.76	-1.85	-162.13	14.04	0.07	-161.34	13.71	0.00
-159.45	13.46	-1.34	-159.92	17.26	-2.85	-159.14	13.99	-0.48	-158.35	14.21	0.00
-156.44	13.51	0.54	-156.92	16.88	-1.40	-156.13	13.53	0.89	-155.34	12.38	0.00
-153.43	13.31	-0.76	-153.92	17.60	-1.78	-153.12	12.90	-0.84	-152.33	13.48	0.00
-150.44	13.57	-0.04	-150.92	16.85	-2.07	-150.13	13.70	0.42	-149.34	13.02	0.00
-147.44	14.73	0.71	-147.92	17.01	-2.32	-147.13	12.95	-0.74	-146.34	13.43	0.00
-144.44	13.86	0.61	-144.92	17.39	-1.17	-144.13	13.33	0.41	-143.34	12.66	0.00
-141.44	14.67	0.56	-141.92	17.47	-1.95	-141.13	13.24	-0.54	-140.34	13.52	0.00
-138.43	14.61	0.68	-138.92	16.80	-2.44	-138.12	14.10	0.50	-137.33	13.34	0.00
-135.44	13.72	-0.12	-135.92	16.64	-2.51	-135.13	13.99	0.48	-134.34	13.25	0.00
-132.44	13.95	0.25	-132.92	16.23	-2.78	-132.13	13.70	0.33	-131.34	13.11	0.00
-129.45	14.18	-0.03	-129.92	18.17	-1.35	-129.13	13.87	-0.01	-128.35	13.62	0.00
-126.44	14.23	1.08	-126.92	18.59	0.13	-126.13	13.15	0.33	-125.34	12.56	0.00
-123.43	14.03	1.06	-123.92	17.71	-0.57	-123.12	13.53	0.89	-122.33	12.38	0.00
-120.44	14.73	0.48	-120.92	17.84	-1.72	-120.13	14.56	0.64	-119.34	13.66	0.00
-117.44	14.35	1.47	-117.92	17.76	-0.43	-117.13	13.01	0.46	-116.34	12.29	0.00
-114.44	14.73	-0.26	-114.92	17.84	-2.46	-114.13	13.07	-1.59	-113.34	14.40	0.00
-111.44	14.84	1.37	-111.92	18.91	0.13	-111.13	13.76	0.62	-110.34	12.88	0.00
-108.43	13.86	-1.72	-108.92	17.97	-2.92	-108.12	13.53	-1.72	-107.33	14.99	0.00
-105.44	14.49	0.88	-105.92	17.52	-1.40	-105.13	13.93	0.65	-104.34	13.02	0.00
-102.44	14.47	0.17	-102.92	17.68	-1.93	-102.13	13.21	-0.76	-101.34	13.71	0.00
-99.44	14.47	0.63	-99.92	18.20	-0.95	-99.13	13.47	-0.04	-98.34	13.25	0.00
-96.45	14.84	0.63	-96.92	18.15	-1.37	-96.13	13.61	-0.27	-95.34	13.62	0.00
-93.43	14.26	0.51	-93.92	18.57	-0.49	-93.12	13.30	-0.12	-92.33	13.16	0.00
-90.44	13.89	-0.22	-90.92	18.54	-0.88	-90.13	13.64	-0.14	-89.34	13.52	0.00
-87.44	14.64	0.07	-87.92	18.83	-1.05	-87.13	14.44	0.20	-86.34	13.98	0.00
-84.44	14.44	-0.96	-84.92	18.25	-2.46	-84.13	13.24	-1.83	-83.34	14.81	0.00
-81.44	13.69	-0.79	-81.92	18.75	-1.04	-81.13	13.47	-0.68	-80.34	13.89	0.00
-78.43	13.83	-0.19	-78.92	18.85	-0.48	-78.12	12.76	-0.93	-77.33	13.43	0.00
-75.44	13.72	-2.10	-75.92	19.69	-1.44	-75.13	13.81	-1.68	-74.34	15.23	0.00
-72.44	14.35	0.46	-72.92	19.04	-0.16	-72.13	13.76	0.20	-71.34	13.30	0.00
-69.44	15.22	0.51	-69.92	18.51	-1.51	-69.13	13.90	-0.48	-68.34	14.12	0.00
-66.44	14.32	0.30	-66.92	18.64	-0.69	-66.13	14.39	0.70	-65.34	13.43	0.00
-63.43	14.49	-2.02	-63.92	19.32	-2.50	-63.12	12.64	-3.54	-62.33	15.92	0.00
-60.44	13.63	-1.26	-60.92	19.69	-0.51	-60.13	13.38	-1.18	-59.34	14.30	0.00
-57.44	14.93	-0.33	-57.92	20.30	-0.27	-57.13	13.41	-1.52	-56.34	14.67	0.00
-54.44	14.52	1.00	-54.92	19.35	0.52	-54.13	13.73	0.54	-53.34	12.93	0.00
-51.44	14.70	0.59	-51.92	20.19	0.77	-51.13	14.99	1.21	-50.34	13.52	0.00
-48.43	13.95	-1.27	-48.92	19.32	-1.21	-48.12	13.13	-1.76	-47.33	14.63	0.00
-45.44	14.58	1.33	-45.92	20.01	1.45	-45.13	14.24	1.32	-44.34	12.66	0.00
-42.44	14.09	-1.31	-42.92	19.67	-1.04	-42.13	14.70	-0.37	-41.34	14.81	0.00
-39.44	14.38	-0.97	-39.92	19.04	-1.62	-39.13	13.38	-1.64	-38.34	14.76	0.00
-36.44	14.70	0.81	-36.92	19.67	0.47	-36.13	14.27	0.71	-35.34	13.30	0.00
-33.43	14.26	-0.17	-33.92	18.91	-0.83	-33.12	14.10	-0.00	-32.33	13.84	0.00
-30.44	14.81	0.01	-30.92	18.85	-1.26	-30.13	14.04	-0.43	-29.34	14.21	0.00
-27.45	15.10	0.48	-27.92	20.35	0.42	-27.13	13.41	-0.88	-26.34	14.03	0.00
-24.44	15.02	0.03	-24.92	19.95	-0.35	-24.13	14.88	0.22	-23.34	14.40	0.00
-21.44	14.44	-0.45	-21.92	20.35	0.15	-21.13	13.99	-0.57	-20.34	14.30	0.00
-18.43	14.09	-0.57	-18.92	19.85	-0.12	-18.12	14.04	-0.29	-17.33	14.07	0.00
-15.45	14.00	-0.07	-15.93	19.74	0.36	-15.14	13.53	-0.21	-14.35	13.48	0.00
-12.45	13.83	0.04	-12.93	20.27	1.17	-12.14	14.56	1.10	-11.35	13.20	0.00
-9.45	14.76	0.83	-9.93	18.85	-0.39	-9.13	15.05	1.45	-8.34	13.34	0.00
-6.45	14.81	1.29	-6.93	21.59	2.76	-6.14	14.59	1.40	-5.35	12.93	0.00
4.63	23.93	2.97	4.15	59.16	32.89	4.94	30.38	9.75	5.73	20.37	0.00
7.61	32.55	12.35	7.14	67.45	41.94	7.93	42.69	22.82	8.72	19.61	0.00
10.61	37.23	17.08	10.14	63.20	37.74	10.93	46.91	27.09	11.71	19.56	0.00
13.61	42.39	22.47	13.14	64.01	38.78	13.93	48.36	28.77	14.71	19.33	0.00
16.61	42.42	21.32	16.14	65.37	38.96	16.93	47.92	27.15	17.71	20.51	0.00
19.61	43.95	23.89	19.14	63.62	38.25	19.93	48.22	28.49	20.72	19.47	0.00
22.61	43.91	23.61	22.14	59.92	34.31	22.93	47.04	27.07	23.72	19.71	0.00
25.61	42.82	23.18	25.14	59.63	34.68	25.92	46.31	27.00	26.71	19.05	0.00
28.62	38.88	21.44	28.14	54.78	32.03	28.93	44.74	27.63	29.71	16.85	0.00
31.61	36.98	17.39	31.14	54.51	29.61	31.93	42.46	23.20	32.71	19.00	0.00
34.61	35.34	16.45	34.14	51.01	26.81	34.93	41.87	23.31	35.71	18.30	0.00
37.61	36.43	17.64	37.14	51.10	27.00	37.93	39.55	21.09	38.72	18.20	0.00
40.61	35.69	16.62	40.14	48.14	23.76	40.92	40.04	21.30	41.71	18.48	0.00
43.61	35.44	15.57	43.14	47.72	22.54	43.92	37.61	18.07	44.72	19.28	0.00
46.61	34.07	15.14	46.14	46.82	22.58	46.93	37.90	19.30	47.71	18.34	0.00
49.61	33.43	14.12	49.14	46.02	21.40	49.93	37.07	18.09	50.72	18.72	0.00
52.61	32.23	12.50	52.14	45.54	20.50	52.93	36.68	17.28	53.72	19.14	0.00
55.61	33.02	13.15	55.14	45.99	20.81	55.93	35.53	15.99	56.72	19.28	0.00
58.61	29.98	10.77	58.14	44.39	19.87	58.93	35.76	16.88	59.72	18.62	0.00
61.61	31.23	12.44	61.14	43.59	19.49	61.93	34.14	15.68	62.72	18.20	0.00
64.61	30.82	11.14	64.14	44.27	19.28	64.93	34.64	15.29	65.72	19.09	0.00
67.61	29.79	11.51	67.14	43.30	19.71	67.93	34.04	16.09	68.72	17.69	0.00
70.61	30.73	12.13	70.14	43.65	19.74	70.93	34.71	16.44	71.72	18.01	0.00
73.61	29.79	10.67	73.14	42.01	17.58	73.93	32.00	13.21	74.72	18.53	0.00
76.61	30.51	9.84	76.14	42.95	16.97	76.93	31.72	11.38	77.72	20.08	0.00
79.62	30.20	9.10	79.14	44.24	17.83	79.93	33.07	12.30	80.72	20.51	0.00
82.61	28.95	7.90	82.14	42.95	16.59	82.93	32.44	11.72	83.72	20.46	0.00
85.61	30.69	10.96	85.14	42.56	17.52	85.93	32.47	13.07	86.72	19.14	0.00
88.61	29.48	9.23	88.14	43.42	17.86	88.93	33.38	13.46	89.72	19.66	0.00
91.61	29.67	11.11	91.14	41.34	17.47	91.93	32.09	13.86	92.72	17.97	0.00
94.61	30.32	10.45	94.14	42.39	17.21	94.93	32.41	12.87	95.72	19.28	0.00
97.61	28.77	9.56	97.14	42.07	17.55	97.93	32.25	13.37	98.72	18.62	0.00
100.61	29.20	8.86	100.14	40.93	15.28	100.93	32.00	11.99	101.72	19.75	0.00
103.62	27.62	7.70	103.14	41.40	16.17	103.93	31.72	12.13	104.72	19.33	0.00
106.61	29.29	10.26	106.14	40.55	16.21	106.93	31.47	12.77	107.72	18.44	0.00
109.61	26.79	7.34	109.14	41.02	16.26	109.93	31.84	12.72	110.73	18.86	0.00
112.61	28.61	9.44	112.14	40.76	16.28	112.93	31.69	12.85	113.72	18.58	0.00
115.61	28.43	7.90	115.14	41.05	15.21	115.93	30.72	10.52	116.72	19.94	0.00
118.61	28.58	8.38	118.14	41.69	16.18	118.93	30.84	10.97	119.72	19.61	0.00
121.61	27.78	7.25	121.14	41.16	15.32	121.93	30.53	10.33	122.72	19.94	0.00
124.61	27.87	8.14	124.14	41.46	16.42	124.93	30.91	11.51	125.72	19.14	0.00
127.61	27.87	5.82	127.14	41.16	13.80	127.93	30.72	9.00	128.72	21.46	0.00
130.61	28.80	9.02	130.14	40.38	15.29	130.93	29.60	10.15	131.72	19.19	0.00
133.61	28.83	8.11	133.14	39.89	13.86	133.93	31.22	10.83	134.72	20.13	0.00
136.61	27.99	7.36	136.14	39.25	13.31	136.93	30.41	10.11	137.72	20.04	0.00
139.61	27.10	6.43	139.14	41.22	15.24	139.93	30.56	10.22	140.72	20.08	0.00
142.61	28.46	8.07	142.14	40.26	14.56	142.93	29.82	9.76	143.72	19.80	0.00
145.61	28.18	7.60	145.14	39.45	13.56	145.93	31.37	11.12	146.72	19.99	0.00
148.61	27.56	8.11	148.14	39.28	14.52	148.93	30.41	11.29	149.72	18.86	0.00
151.61	27.78	5.83	151.14	40.55	13.29	151.93	29.17	7.55	152.72	21.36	0.00
154.62	27.22	5.03	154.14	40.93	13.43	154.93	30.07	8.21	155.72	21.60	0.00
157.61	27.78	6.11	157.14	39.69	12.71	157.93	29.32	7.98	158.73	21.08	0.00
160.61	27.90	6.61	160.14	39.45	12.85	160.93	29.79	8.83	161.72	20.70	0.00
163.62	28.12	6.31	163.14	40.38	13.26	163.93	29.82	8.34	164.72	21.22	0.00
166.61	28.83	8.44	166.14	39.40	13.70	166.93	29.29	9.23	167.72	19.80	0.00
169.61	27.65	7.45	169.14	40.35	14.84	169.93	29.66	9.79	170.72	19.61	0.00
172.61	26.67	4.19	172.14	39.95	12.16	172.93	30.03	7.88	173.73	21.89	0.00
175.61	27.10	7.13	175.14	39.71	14.43	175.93	29.35	9.71	176.72	19.38	0.00
178.61	26.95	4.81	178.14	38.94	11.49	178.93	30.47	8.66	179.72	21.55	0.00
181.61	26.95	5.19	181.14	39.14	12.07	181.93	30.38	8.95	182.72	21.17	0.00
184.61	28.05	7.28	184.14	39.57	13.49	184.93	28.27	7.83	185.72	20.18	0.00
187.61	28.09	6.61	187.14	39.43	12.64	187.93	29.63	8.48	188.73	20.89	0.00
190.61	27.62	6.14	190.14	39.37	12.58	190.93	28.98	7.83	191.72	20.89	0.00
193.62	27.59	5.87	193.14	38.99	11.96	193.93	30.13	8.74	194.72	21.13	0.00
196.61	27.25	5.20	196.14	39.14	11.78	196.93	29.79	8.07	197.73	21.46	0.00
199.61	27.53	5.24	199.14	38.88	11.28	199.93	29.14	7.18	200.72	21.70	0.00
202.61	27.68	6.01	202.14	38.82	11.84	202.93	28.21	6.87	203.73	21.08	0.00
205.62	27.35	6.49	205.14	39.66	13.49	205.93	29.04	8.51	206.72	20.27	0.00
208.61	28.24	7.05	208.14	39.25	12.75	208.93	28.77	7.91	209.72	20.60	0.00
211.61	27.25	5.06	211.14	39.60	12.10	211.93	28.98	7.12	212.73	21.60	0.00
214.61	27.65	4.60	214.14	38.50	10.14	214.93	29.63	6.91	215.72	22.46	0.00
217.61	26.58	5.10	217.14	38.39	11.60	217.93	29.76	8.61	218.72	20.89	0.00
220.61	27.31	4.97	220.14	39.63	11.98	220.93	29.76	7.75	221.72	21.75	0.00
223.61	27.41	5.07	223.14	38.13	10.48	223.93	28.74	6.73	224.73	21.75	0.00
226.61	28.05	5.95	226.14	39.54	12.13	226.93	30.03	8.26	227.72	21.51	0.00
229.61	29.20	6.44	229.14	38.88	10.81	229.93	29.32	6.89	230.72	22.17	0.00
232.61	28.09	4.99	232.14	38.56	10.15	232.93	28.64	5.87	233.72	22.51	0.00
235.61	28.46	6.03	235.14	37.53	9.79	235.93	29.94	7.84	236.72	21.84	0.00
238.62	28.02	4.82	238.14	38.59	10.08	238.93	30.00	7.13	239.72	22.61	0.00
241.61	28.18	5.46	241.14	38.82	10.79	241.93	29.88	7.49	242.72	22.13	0.00
244.61	28.92	5.53	244.14	39.34	10.64	244.93	30.53	7.47	245.72	22.80	0.00
247.61	27.84	5.65	247.14	38.48	10.98	247.93	29.26	7.40	248.73	21.60	0.00
250.62	28.18	6.51	250.14	38.07	11.09	250.93	29.48	8.14	251.73	21.08	0.00
253.61	27.68	4.72	253.14	39.43	11.16	253.93	29.66	7.03	254.73	22.37	0.00
256.61	27.96	5.62	256.14	39.60	11.95	256.93	28.77	6.76	257.72	21.75	0.00
259.61	28.02	5.06	259.14	38.71	10.44	259.93	29.54	6.91	260.72	22.37	0.00
262.61	27.19	4.47	262.14	38.79	10.76	262.93	28.95	6.56	263.73	22.13	0.00
265.61	27.87	7.34	265.14	38.91	13.07	265.93	30.00	9.80	266.72	19.94	0.00
268.61	27.90	5.99	268.14	37.90	10.68	268.93	30.28	8.70	269.72	21.32	0.00
271.61	28.83	6.49	271.14	38.68	11.03	271.93	29.26	7.25	272.73	21.75	0.00
274.61	27.78	3.96	274.14	38.50	9.37	274.93	31.25	7.76	275.73	23.23	0.00
277.61	28.43	6.43	277.14	37.87	10.56	277.93	30.22	8.55	278.72	21.41	0.00
280.62	28.27	5.07	280.14	38.16	9.65	280.93	29.82	6.95	281.73	22.61	0.00
283.62	28.46	3.68	283.14	38.19	8.10	283.93	30.63	6.18	284.73	24.19	0.00
286.62	27.59	3.19	286.14	39.40	9.69	286.93	29.51	5.44	287.72	23.81	0.00
289.62	28.15	5.81	289.14	39.08	11.43	289.93	29.88	7.87	290.73	21.75	0.00
292.62	27.59	4.54	292.14	39.31	10.95	292.93	28.74	6.02	293.73	22.46	0.00
295.61	28.49	5.82	295.14	39.17	11.19	295.93	29.23	6.89	296.72	22.08	0.00
298.61	28.49	5.34	298.14	38.19	9.73	298.93	29.48	6.66	299.72	22.56	0.00
301.61	28.12	3.87	301.14	37.56	8.00	301.93	29.38	5.46	302.72	23.66	0.00
304.61	27.72	4.91	304.14	38.05	9.93	304.93	28.89	6.41	305.72	22.22	0.00
307.61	28.39	5.19	307.14	37.76	9.25	307.93	30.94	8.07	308.73	22.61	0.00
310.61	29.42	5.22	310.14	38.02	8.51	310.93	30.47	6.60	311.73	23.61	0.00
313.61	28.49	4.29	313.14	39.22	9.71	313.93	28.40	4.53	314.73	23.61	0.00
316.61	29.14	4.79	316.14	39.11	9.45	316.93	29.82	5.80	317.72	23.76	0.00
319.61	27.44	2.56	319.14	37.90	7.71	319.93	29.48	4.93	320.73	24.29	0.00
322.61	27.28	2.69	322.14	38.19	8.29	322.93	31.00	6.74	323.73	24.00	0.00
325.62	28.46	3.82	325.14	38.56	8.61	325.93	30.47	6.16	326.73	24.05	0.00
328.61	28.33	4.03	328.14	38.79	9.18	328.93	30.13	6.16	329.73	23.71	0.00
331.62	28.73	4.14	331.14	37.85	7.95	331.93	31.00	6.74	332.73	24.00	0.00
334.61	28.98	5.07	334.14	39.54	10.32	334.93	29.72	6.14	335.72	23.32	0.00
337.61	28.30	3.81	337.14	39.37	9.57	337.93	29.79	5.63	338.73	23.90	0.00
340.61	28.18	3.01	340.14	38.65	8.17	340.93	29.29	4.45	341.73	24.58	0.00
343.61	28.92	3.56	343.14	37.76	7.09	343.93	29.14	4.11	344.72	24.77	0.00
346.62	27.72	1.92	346.14	38.73	7.62	346.93	29.14	3.67	347.72	25.21	0.00
349.61	29.11	6.25	349.14	39.02	10.85	349.93	29.26	6.73	350.73	22.27	0.00
352.61	28.92	3.95	352.14	39.97	9.69	352.93	30.59	5.95	353.73	24.38	0.00
355.61	28.89	4.11	355.14	38.62	8.53	355.93	30.13	5.68	356.73	24.19	0.00
358.61	28.49	3.32	358.14	38.42	7.94	358.93	31.44	6.60	359.73	24.58	0.00
361.61	28.61	3.44	361.14	39.05	8.57	361.93	30.16	5.32	362.72	24.58	0.00
364.61	28.61	4.55	364.14	38.53	9.16	364.93	31.40	7.67	365.72	23.47	0.00
367.61	30.01	5.86	367.14	38.13	8.67	367.93	31.15	7.33	368.73	23.56	0.00
370.61	29.60	3.61	370.14	38.73	7.43	370.93	30.75	5.09	371.72	25.40	0.00
373.62	29.76	5.12	373.14	39.86	9.91	373.93	31.25	6.94	374.72	24.05	0.00
376.61	28.73	4.19	376.14	38.59	8.74	376.93	31.97	7.76	377.72	23.95	0.00
379.61	28.70	3.58	379.14	39.48	9.05	379.93	29.91	5.12	380.73	24.53	0.00
382.61	29.14	4.17	382.14	39.97	9.69	382.93	32.19	7.55	383.72	24.38	0.00
385.61	29.70	4.29	385.14	38.22	7.50	385.93	31.03	5.95	386.72	24.82	0.00
388.61	29.04	3.15	388.14	39.31	8.11	388.93	31.28	5.72	389.72	25.30	0.00
391.61	27.90	2.39	391.14	38.56	7.74	391.93	30.50	5.32	392.73	24.92	0.00
394.61	29.60	3.80	394.14	39.74	8.63	394.93	30.59	5.12	395.73	25.21	0.00
397.61	30.54	5.52	397.14	38.94	8.61	397.93	31.84	7.15	398.72	24.43	0.00
400.61	29.39	4.13	400.14	39.28	8.71	400.93	30.47	5.54	401.72	24.67	0.00
403.61	28.24	3.12	403.14	40.09	9.66	403.93	31.03	6.24	404.72	24.53	0.00
406.61	28.64	2.80	406.14	39.25	8.10	406.93	30.13	4.62	407.72	25.25	0.00
409.61	29.79	3.02	409.14	39.28	7.20	409.93	31.31	4.87	410.73	26.18	0.00
412.61	29.67	1.63	412.14	40.06	6.71	412.93	30.50	2.79	413.72	27.45	0.00
415.61	29.70	3.03	415.14	38.65	6.67	415.93	31.25	4.91	416.73	26.08	0.00
418.62	29.82	2.91	418.14	39.83	7.61	418.93	30.28	3.70	419.73	26.32	0.00
421.61	29.88	4.23	421.14	40.03	9.07	421.93	30.66	5.34	422.72	25.06	0.00
424.61	30.13	4.29	424.14	38.88	7.73	424.93	31.19	5.68	425.73	25.25	0.00
427.62	29.48	3.68	427.14	39.48	8.37	427.93	32.91	7.44	428.72	25.21	0.00
430.61	30.54	4.65	430.14	38.50	7.30	430.93	30.03	4.47	431.73	25.30	0.00
433.62	28.95	4.27	433.14	39.60	9.61	433.93	31.31	6.96	434.73	24.09	0.00
436.62	29.45	2.34	436.14	39.57	7.15	436.93	32.41	5.63	437.73	26.52	0.00
439.62	30.16	5.23	439.14	40.58	10.34	439.93	31.84	7.24	440.73	24.34	0.00
442.62	30.07	5.43	442.14	39.20	9.25	442.93	31.34	7.03	443.72	24.05	0.00
445.61	29.91	3.82	445.14	39.40	8.00	445.93	31.56	5.80	446.73	25.50	0.00
448.62	29.14	3.30	448.14	39.05	7.90	448.93	31.03	5.52	449.72	25.25	0.00
451.62	29.73	2.28	451.14	38.91	6.15	451.93	31.94	4.82	452.72	26.86	0.00
454.61	30.88	4.16	454.14	41.16	9.13	454.93	31.03	4.64	455.72	26.13	0.00
457.62	30.94	6.35	457.14	39.17	9.27	457.93	32.94	8.68	458.73	24.00	0.00
460.62	31.29	4.81	460.14	39.74	7.95	460.93	32.09	5.94	461.73	25.89	0.00
463.62	30.94	3.98	463.14	41.31	9.04	463.93	31.34	4.71	464.73	26.37	0.00
466.62	30.51	4.03	466.14	39.20	7.41	466.93	31.90	5.75	467.72	25.89	0.00
469.61	30.91	5.11	469.14	38.76	7.65	469.93	31.72	6.25	470.73	25.21	0.00
472.62	30.13	4.04	472.14	40.73	9.33	472.93	31.15	5.39	473.72	25.50	0.00
475.62	30.82	3.42	475.14	38.85	6.14	475.93	31.56	4.49	476.72	26.81	0.00
478.61	30.94	3.88	478.14	40.50	8.13	478.93	32.63	5.90	479.73	26.47	0.00
481.61	30.88	4.79	481.14	39.71	8.31	481.93	33.38	7.62	482.72	25.50	0.00
484.61	31.41	4.54	484.14	40.58	8.40	484.93	33.35	6.81	485.72	26.28	0.00
487.61	29.76	3.92	487.14	39.89	8.74	487.93	32.31	6.80	488.73	25.25	0.00
490.61	30.41	2.57	490.14	39.25	6.10	490.93	32.44	4.93	491.72	27.25	0.00
493.61	31.38	5.20	493.14	39.31	7.82	493.93	31.72	5.87	494.73	25.59	0.00
496.61	31.54	5.11	496.14	40.18	8.44	496.93	33.00	6.90	497.72	25.84	0.00
499.61	30.44	3.53	499.14	40.38	8.16	499.93	32.09	5.51	500.73	26.32	0.00
502.62	30.88	2.89	502.14	40.64	7.34	502.93	32.66	5.00	503.73	27.40	0.00
505.61	29.67	0.90	505.14	39.28	5.20	505.93	31.81	3.37	506.72	28.18	0.00
508.61	31.45	3.51	508.14	41.05	7.80	508.93	33.32	5.71	509.73	27.35	0.00
511.61	31.54	3.80	511.14	41.02	7.97	511.93	31.72	4.31	512.73	27.15	0.00
514.62	31.13	3.97	514.14	40.18	7.71	514.93	32.25	5.42	515.73	26.57	0.00
517.62	31.10	3.40	517.14	40.26	7.25	517.93	32.69	5.32	518.72	27.11	0.00
520.61	30.07	3.45	520.14	41.08	9.15	520.93	33.03	6.74	521.73	26.03	0.00
523.62	32.14	4.10	523.14	40.79	7.44	523.93	32.97	5.26	524.73	27.45	0.00
526.61	30.07	2.47	526.14	38.76	5.85	526.93	32.06	4.79	527.73	27.01	0.00
529.61	31.54	2.42	529.14	40.58	6.15	529.93	33.38	4.59	530.73	28.53	0.00
532.62	31.41	3.27	532.14	40.38	6.93	532.93	31.97	4.16	533.73	27.55	0.00
535.61	31.79	4.19	535.14	39.97	7.06	535.93	31.97	4.70	536.73	27.01	0.00
538.62	31.98	4.14	538.14	40.24	7.09	538.93	32.91	5.40	539.73	27.25	0.00
541.62	30.88	2.40	541.14	39.89	6.10	541.93	33.25	5.10	542.72	27.89	0.00
544.62	30.38	2.10	544.14	41.60	8.01	544.93	34.55	6.60	545.72	27.69	0.00
547.62	30.85	3.25	547.14	40.29	7.38	547.93	32.19	4.92	548.73	27.01	0.00
550.62	31.73	3.45	550.14	40.64	7.05	550.93	32.72	4.77	551.72	27.69	0.00
553.62	32.39	3.81	553.14	41.08	7.19	553.93	33.03	4.78	554.72	27.99	0.00
556.61	33.15	4.77	556.14	41.43	7.74	556.93	34.33	6.28	557.72	27.79	0.00
559.62	31.41	3.71	559.14	40.00	6.99	559.93	33.51	6.14	560.73	27.11	0.00
562.61	29.95	3.23	562.14	40.99	8.96	562.93	32.41	6.02	563.73	26.13	0.00
565.62	30.66	1.39	565.14	41.89	7.31	565.93	32.69	3.75	566.73	28.68	0.00
568.61	31.82	4.17	568.14	41.48	8.52	568.93	33.19	5.87	569.73	27.06	0.00
571.61	31.20	2.28	571.14	41.78	7.55	571.93	34.55	5.96	572.73	28.33	0.00
574.61	30.98	3.28	574.14	40.99	7.98	574.93	33.22	5.85	575.73	27.11	0.00
577.61	30.94	1.92	577.14	41.37	7.04	577.93	32.69	4.00	578.72	28.43	0.00
580.61	31.57	3.48	580.14	41.31	7.91	580.93	32.78	5.02	581.72	27.50	0.00
583.61	33.31	4.59	583.14	40.38	6.35	583.93	33.79	5.40	584.72	28.13	0.00
586.62	31.89	1.93	586.14	41.16	5.89	586.93	32.91	3.28	587.73	29.37	0.00
589.61	30.16	1.73	589.14	41.57	7.83	589.93	34.90	6.80	590.72	27.84	0.00
592.61	31.26	2.44	592.14	41.02	6.89	592.93	33.57	5.08	593.72	28.23	0.00
595.61	32.33	3.75	595.14	41.16	7.27	595.93	34.93	6.68	596.72	27.99	0.00
598.61	31.41	2.54	598.14	42.21	8.03	598.93	33.70	5.16	599.73	28.28	0.00
601.61	31.51	2.05	601.14	40.87	6.10	601.93	33.47	4.34	602.72	28.87	0.00
621.63	39.57	0.88	621.15	51.19	7.19	621.94	41.38	3.02	622.72	38.10	0.00
624.60	33.65	-2.53	624.13	45.04	3.55	624.92	36.33	0.48	625.70	35.59	0.00
627.60	31.45	-4.88	627.13	41.80	0.16	627.92	32.12	-3.88	628.73	35.74	0.00
630.60	29.70	-6.02	630.13	41.11	0.08	630.92	31.47	-3.92	631.71	35.13	0.00
633.61	27.56	-6.64	633.14	41.57	2.06	633.92	30.19	-3.68	634.71	33.61	0.00
636.60	28.15	-6.41	636.13	39.51	-0.36	636.92	28.61	-5.62	637.71	33.97	0.00
639.60	27.81	-7.00	639.13	38.33	-1.79	639.92	28.58	-5.90	640.71	34.22	0.00
642.60	27.90	-4.74	642.13	38.45	0.50	642.92	28.27	-4.04	643.73	32.05	0.00
645.60	27.10	-6.90	645.13	38.33	-0.98	645.92	28.37	-5.30	646.71	33.41	0.00
648.61	26.98	-7.98	648.14	39.51	-0.76	648.93	28.12	-6.51	649.71	34.37	0.00
651.60	28.21	-6.35	651.13	39.48	-0.39	651.92	27.87	-6.36	652.71	33.97	0.00
654.60	27.28	-6.62	654.13	38.82	-0.39	654.92	29.45	-4.12	655.71	33.31	0.00
657.60	27.56	-5.34	657.13	39.74	1.53	657.92	28.03	-4.54	658.73	32.31	0.00
660.60	27.13	-6.77	660.13	38.42	-0.79	660.92	28.31	-5.26	661.71	33.31	0.00
663.61	27.28	-6.32	663.14	40.15	1.24	663.92	28.83	-4.44	664.71	33.01	0.00
666.60	27.50	-5.34	666.13	39.34	1.19	666.92	30.19	-2.32	667.71	32.25	0.00
669.60	27.22	-7.08	669.13	40.61	1.00	669.92	29.01	-4.96	670.71	33.71	0.00
672.60	27.59	-5.71	672.13	40.18	1.57	672.92	29.38	-3.59	673.73	32.71	0.00
675.60	28.36	-3.73	675.13	39.43	2.03	675.92	29.17	-2.59	676.71	31.50	0.00
678.61	27.44	-5.30	678.14	40.24	2.19	678.92	30.72	-1.69	679.71	32.15	0.00
681.60	29.11	-3.73	681.13	40.50	2.35	681.92	30.75	-1.76	682.71	32.25	0.00
684.60	29.67	-3.98	684.13	39.48	0.52	684.92	30.35	-2.97	685.70	33.06	0.00
687.60	29.20	-3.19	687.13	40.26	2.56	687.92	31.56	-0.50	688.73	31.80	0.00
690.60	29.29	-4.81	690.13	40.38	0.97	690.92	31.59	-2.18	691.71	33.51	0.00
693.61	30.01	-4.34	693.14	42.42	2.76	693.92	29.88	-4.14	694.71	33.76	0.00
696.60	30.54	-3.36	696.13	40.29	1.08	696.92	31.84	-1.73	697.71	33.31	0.00
699.60	29.54	-5.12	699.13	40.38	0.41	699.92	31.09	-3.24	700.71	34.07	0.00
702.60	31.16	-1.79	702.13	39.48	1.22	702.92	31.12	-1.50	703.73	32.36	0.00
705.60	30.91	-2.44	705.13	40.67	2.01	705.92	31.75	-1.27	706.71	32.76	0.00
708.61	29.08	-4.57	708.14	41.63	2.67	708.92	32.34	-0.98	709.71	33.06	0.00
711.60	30.29	-3.86	711.13	40.96	1.50	711.92	33.57	-0.25	712.71	33.56	0.00
714.60	28.77	-6.90	714.13	42.30	1.32	714.92	31.69	-3.65	715.71	35.08	0.00
717.60	30.73	-2.32	717.13	41.19	2.83	717.92	32.09	-0.63	718.73	32.46	0.00
720.60	30.48	-2.67	720.13	41.11	2.65	720.92	32.59	-0.23	721.71	32.56	0.00
723.61	30.23	-3.32	723.14	42.77	3.91	723.93	31.72	-1.50	724.71	32.96	0.00
726.60	31.04	-4.68	726.13	42.16	1.13	726.92	32.50	-2.89	727.71	35.13	0.00
729.60	30.85	-3.76	729.13	42.77	2.85	729.92	30.28	-4.00	730.71	34.02	0.00
732.60	31.01	-5.12	732.13	43.86	2.42	732.92	32.37	-3.43	733.73	35.54	0.00
735.60	30.98	-3.93	735.13	41.57	1.35	735.92	33.10	-1.48	736.71	34.32	0.00
738.61	30.54	-3.81	738.14	43.06	3.40	738.93	31.84	-2.18	739.72	33.76	0.00
741.60	30.48	-4.38	741.13	42.24	2.07	741.92	32.75	-1.78	742.70	34.27	0.00
744.60	30.44	-4.72	744.13	43.06	2.59	744.92	32.88	-1.95	745.71	34.57	0.00
747.60	31.41	-4.41	747.13	42.83	1.70	747.92	33.29	-2.20	748.73	35.23	0.00
750.60	30.82	-3.94	750.13	42.04	1.97	750.92	34.52	0.09	751.71	34.17	0.00
753.61	31.76	-1.44	753.14	43.65	5.14	753.92	32.34	-0.53	754.71	32.61	0.00
756.60	31.67	-2.18	756.13	42.68	3.52	756.92	33.57	0.05	757.71	33.26	0.00
759.60	32.07	-2.69	759.13	42.42	2.35	759.92	33.63	-0.80	760.71	34.17	0.00
762.60	31.95	-4.33	762.13	42.83	1.24	762.92	33.54	-2.41	763.72	35.69	0.00
765.60	31.82	-2.58	765.13	42.54	2.83	765.92	33.47	-0.60	766.70	33.81	0.00
768.61	31.32	-3.34	768.14	45.36	5.39	768.93	33.51	-0.82	769.72	34.07	0.00
771.60	31.35	-3.97	771.13	43.12	2.49	771.92	32.66	-2.33	772.71	34.73	0.00
774.60	33.37	-1.14	774.13	42.51	2.69	774.92	32.81	-1.37	775.70	33.92	0.00
777.60	32.14	-3.07	777.13	42.97	2.45	777.92	33.32	-1.56	778.73	34.62	0.00
780.61	32.33	-2.93	780.13	43.42	2.85	780.92	33.63	-1.30	781.70	34.67	0.00
783.61	31.89	-3.22	783.14	44.42	4.00	783.92	32.59	-2.19	784.71	34.52	0.00
786.60	32.07	-5.54	786.13	43.27	0.35	786.91	33.85	-3.43	787.70	37.02	0.00
789.60	31.29	-5.20	789.13	41.66	-0.14	789.92	33.92	-2.24	790.70	35.90	0.00
792.60	31.60	-4.73	792.13	43.77	2.13	792.92	32.85	-3.15	793.73	35.74	0.00
795.60	31.45	-2.20	795.13	44.24	5.28	795.92	33.70	0.38	796.71	33.06	0.00
798.61	31.70	-4.63	798.14	43.86	2.22	798.92	33.98	-2.02	799.71	35.74	0.00
801.61	33.02	-1.38	801.13	43.21	3.50	801.92	33.41	-0.66	802.71	33.81	0.00
804.60	33.59	-3.82	804.13	43.59	0.87	804.92	34.01	-3.07	805.70	36.82	0.00
807.60	33.02	-1.89	807.13	44.56	4.34	807.92	34.01	-0.57	808.73	34.32	0.00
810.60	32.64	-0.15	810.13	43.86	5.76	810.92	33.70	1.24	811.71	32.20	0.00
813.61	32.42	-1.78	813.14	45.13	5.62	813.92	34.71	0.84	814.71	33.61	0.00
816.61	33.18	-4.33	816.13	43.09	0.27	816.92	34.23	-2.95	817.71	36.92	0.00
819.60	33.62	-1.49	819.13	43.97	3.55	819.92	34.58	-0.20	820.71	34.52	0.00
822.60	33.53	-2.55	822.13	45.07	3.68	822.92	34.99	-0.76	823.73	35.49	0.00
825.60	33.02	-1.18	825.13	43.65	4.14	825.92	35.73	1.86	826.71	33.61	0.00
828.61	33.27	-5.68	828.14	46.05	1.79	828.93	34.64	-3.98	829.71	38.36	0.00
831.61	33.78	-1.74	831.13	44.42	3.59	831.92	34.30	-0.89	832.71	34.93	0.00
834.60	32.04	-3.78	834.13	43.21	2.08	834.92	34.55	-0.94	835.70	35.23	0.00
837.60	33.12	-2.75	837.13	44.06	2.88	837.92	35.12	-0.42	838.73	35.28	0.00
840.60	32.20	-3.88	840.13	44.89	3.50	840.92	35.15	-0.60	841.70	35.49	0.00
843.61	32.64	-4.97	843.14	45.54	2.62	843.93	35.28	-2.00	844.71	37.02	0.00
846.60	34.32	0.52	846.13	43.83	4.72	846.92	34.61	1.14	847.70	33.21	0.00
849.60	34.51	-2.13	849.13	44.48	2.53	849.92	34.71	-1.60	850.70	36.05	0.00
852.60	32.99	-3.44	852.13	44.06	2.32	852.92	34.99	-1.11	853.73	35.84	0.00
855.60	33.12	-4.85	855.13	43.21	-0.07	855.92	36.52	-1.12	856.70	37.38	0.00
858.61	32.33	-5.79	858.14	44.80	1.37	858.93	35.57	-2.22	859.71	37.53	0.00
861.60	33.18	-2.64	861.13	45.13	4.00	861.92	36.17	0.68	862.70	35.23	0.00
864.61	33.02	-3.06	864.13	44.53	3.14	864.92	34.83	-0.92	865.71	35.49	0.00
867.60	33.75	-2.79	867.13	44.42	2.57	867.92	34.87	-1.34	868.73	35.95	0.00
870.60	33.40	-4.36	870.13	44.42	1.35	870.92	34.87	-2.56	871.70	37.17	0.00
873.61	32.77	-5.66	873.14	45.01	1.27	873.92	34.68	-3.42	874.71	37.84	0.00
876.60	32.36	-4.23	876.13	45.10	3.20	876.92	36.24	-0.02	877.70	36.00	0.00
879.60	33.97	-2.11	879.13	45.30	3.91	879.92	34.80	-0.95	880.70	35.49	0.00
882.60	33.69	-3.66	882.13	44.98	2.32	882.92	35.50	-1.52	883.73	36.76	0.00
885.60	33.72	-3.33	885.13	45.30	2.94	885.92	35.73	-0.99	886.70	36.46	0.00
888.61	33.50	-3.24	888.14	46.85	4.80	888.92	36.40	-0.01	889.71	36.15	0.00
891.61	33.91	-3.80	891.13	44.03	1.01	891.92	35.79	-1.59	892.70	37.12	0.00
894.61	32.67	-4.63	894.13	46.11	3.50	894.92	35.85	-1.12	895.71	36.71	0.00
897.60	34.57	-2.02	897.13	44.36	2.46	897.92	35.12	-1.14	898.72	36.00	0.00
900.60	33.40	-4.62	900.13	44.71	1.38	900.92	36.30	-1.39	901.70	37.43	0.00
903.61	34.80	-4.66	903.14	46.11	1.34	903.93	35.25	-3.88	904.71	38.87	0.00
906.61	33.75	-3.50	906.13	46.76	4.20	906.92	36.04	-0.88	907.70	36.66	0.00
909.61	34.32	-3.70	909.13	44.59	1.26	909.92	34.77	-2.92	910.71	37.43	0.00
912.60	33.59	-3.82	912.13	45.84	3.12	912.92	35.50	-1.58	913.72	36.82	0.00
915.61	34.13	-1.64	915.13	46.14	5.06	915.92	35.82	0.38	916.70	35.18	0.00
918.61	34.93	-2.37	918.14	45.51	2.90	918.92	36.59	-0.38	919.70	36.71	0.00
921.60	34.83	-2.99	921.13	44.42	1.29	921.92	37.23	-0.26	922.70	37.23	0.00
924.60	34.80	-3.94	924.13	45.36	1.31	924.92	35.31	-3.10	925.71	38.15	0.00
927.60	34.67	-3.76	927.13	45.81	2.07	927.92	34.96	-3.14	928.72	37.84	0.00
930.60	34.64	-3.07	930.13	46.52	3.50	930.92	35.53	-1.85	931.70	37.12	0.00
933.61	35.02	-3.36	933.14	46.05	2.36	933.92	36.84	-1.21	934.71	37.79	0.00
936.60	34.16	-3.96	936.13	46.88	3.45	936.92	36.68	-1.11	937.70	37.53	0.00
939.60	33.43	-4.85	939.13	46.49	2.90	939.92	36.20	-1.75	940.70	37.69	0.00
942.60	34.93	-2.07	942.13	46.14	3.83	942.92	36.36	-0.31	943.73	36.41	0.00
945.60	34.61	-3.56	945.13	45.99	2.51	945.92	36.94	-0.90	946.70	37.58	0.00
948.61	34.73	-3.96	948.14	46.97	2.97	948.92	35.69	-2.67	949.71	38.10	0.00
951.60	34.42	-2.88	951.13	45.27	2.66	951.92	36.30	-0.67	952.71	36.71	0.00
954.60	33.37	-5.06	954.13	45.30	1.56	954.92	35.12	-2.98	955.71	37.84	0.00
957.60	35.34	-4.12	957.13	45.48	0.71	957.92	36.24	-2.89	958.73	38.87	0.00
960.60	34.86	-3.62	960.13	45.01	1.22	960.92	36.62	-1.53	961.71	37.89	0.00
963.61	33.88	-4.04	963.14	47.30	4.07	963.92	36.43	-1.16	964.71	37.33	0.00
966.60	33.97	-4.41	966.13	46.46	2.77	966.92	35.79	-2.26	967.70	37.79	0.00
969.60	35.72	-2.71	969.13	46.05	2.31	969.92	37.23	-0.87	970.70	37.84	0.00
972.61	35.40	-3.13	972.13	45.36	1.52	972.92	36.33	-1.87	973.73	37.94	0.00
975.60	35.05	-1.95	975.13	47.39	5.08	975.92	35.66	-1.01	976.70	36.41	0.00
978.61	33.88	-6.05	978.14	46.55	1.31	978.92	37.04	-2.56	979.71	39.34	0.00
981.60	35.34	-4.07	981.13	46.61	1.89	981.92	36.78	-2.30	982.70	38.82	0.00
984.60	35.31	-1.94	984.13	45.90	3.34	984.92	36.11	-0.81	985.71	36.66	0.00
987.60	34.32	-5.82	987.13	46.55	1.10	987.92	37.20	-2.61	988.73	39.55	0.00
990.60	35.37	-4.46	990.13	46.28	1.14	990.92	36.59	-2.91	991.70	39.24	0.00
993.61	34.99	-2.93	993.14	47.48	4.25	993.93	36.20	-1.39	994.71	37.33	0.00
996.60	34.61	-3.98	996.13	46.58	2.68	996.92	37.58	-0.68	997.71	38.00	0.00
999.60	34.99	-3.96	999.13	45.96	1.70	999.92	35.95	-2.67	1000.70	38.36	0.00
1002.61	35.66	-3.24	1002.13	46.46	2.25	1002.92	37.20	-1.37	1003.73	38.31	0.00
1005.60	34.80	-5.65	1005.13	46.43	0.67	1005.92	37.00	-3.12	1006.70	39.86	0.00
1008.61	34.00	-6.34	1008.14	47.48	1.83	1008.93	36.75	-3.26	1009.71	39.75	0.00
1011.60	36.20	-2.59	1011.13	47.66	3.56	1011.92	36.94	-1.52	1012.70	38.20	0.00
1014.61	34.29	-5.59	1014.13	44.83	-0.36	1014.92	36.56	-2.99	1015.71	39.29	0.00
1017.60	34.42	-4.06	1017.13	45.90	2.11	1017.92	37.65	-0.50	1018.73	37.89	0.00
1020.60	33.31	-4.97	1020.13	45.57	1.98	1020.92	35.66	-2.29	1021.71	37.69	0.00
1023.61	33.69	-3.97	1023.14	47.81	4.84	1023.93	36.52	-0.81	1024.71	37.07	0.00
1026.61	33.97	-5.91	1026.13	45.93	0.74	1026.92	35.34	-4.21	1027.71	39.29	0.00
1029.60	33.62	-3.32	1029.13	46.23	3.98	1029.92	34.52	-2.09	1030.71	36.35	0.00
1032.60	34.48	-6.64	1032.13	46.28	-0.15	1032.92	36.17	-4.62	1033.73	40.53	0.00
1035.61	35.08	-3.04	1035.13	46.17	2.74	1035.92	35.47	-2.32	1036.71	37.53	0.00
1038.61	35.18	-4.08	1038.14	47.39	2.82	1038.93	36.78	-2.15	1039.71	38.67	0.00
1041.60	34.26	-5.72	1041.13	45.87	0.58	1041.92	37.58	-2.07	1042.71	39.39	0.00
1044.60	34.13	-3.33	1044.13	46.76	3.99	1044.92	36.75	-0.38	1045.70	36.87	0.00
1047.61	34.07	-5.86	1047.13	46.52	1.28	1047.92	35.73	-3.87	1048.73	39.34	0.00
1050.61	34.96	-4.61	1050.13	45.42	0.54	1050.92	35.88	-3.36	1051.70	38.98	0.00
1053.61	34.13	-6.27	1053.14	46.82	1.11	1053.93	36.49	-3.58	1054.71	39.81	0.00
1056.60	34.96	-1.83	1056.13	46.37	4.27	1056.92	37.58	1.12	1057.70	36.20	0.00
1059.60	34.51	-5.58	1059.13	45.90	0.50	1059.92	36.33	-3.43	1060.71	39.50	0.00
1062.60	34.03	-3.32	1062.13	46.05	3.39	1062.92	36.20	-0.82	1063.73	36.76	0.00
1065.60	35.05	-2.20	1065.13	45.93	3.37	1065.92	35.57	-1.35	1066.70	36.66	0.00
1068.61	35.50	-2.88	1068.14	47.72	4.03	1068.93	36.94	-1.11	1069.71	37.79	0.00
1071.60	36.01	-3.76	1071.13	47.24	2.16	1071.92	37.13	-2.31	1072.70	39.18	0.00
1074.60	35.15	-3.69	1074.13	47.00	2.85	1074.92	37.45	-1.06	1075.70	38.25	0.00
1077.60	35.92	-3.65	1077.13	46.49	1.61	1077.92	37.10	-2.14	1078.73	38.98	0.00
1080.60	35.12	-2.80	1080.13	47.03	3.80	1080.92	37.04	-0.55	1081.70	37.33	0.00
1083.61	35.40	-4.32	1083.14	48.86	3.83	1083.92	37.42	-1.97	1084.70	39.13	0.00
1086.60	36.17	-3.29	1086.13	46.34	1.57	1086.92	37.65	-1.48	1087.71	38.87	0.00
1089.60	35.88	-3.12	1089.13	45.93	1.62	1089.92	36.30	-2.37	1090.71	38.41	0.00
1092.61	35.63	-4.71	1092.13	46.43	0.78	1092.92	36.11	-3.90	1093.73	39.75	0.00
1095.60	34.99	-6.03	1095.13	46.70	0.37	1095.92	36.59	-4.10	1096.71	40.43	0.00
1098.61	35.37	-3.63	1098.14	47.48	3.17	1098.92	37.77	-0.90	1099.71	38.41	0.00
1101.60	34.89	-7.18	1101.13	46.64	-0.74	1101.92	37.77	-3.97	1102.70	41.48	0.00
1104.60	36.91	-4.21	1104.13	47.69	1.26	1104.92	38.45	-2.34	1105.70	40.53	0.00
1107.61	35.02	-5.58	1107.13	48.14	2.23	1107.92	37.97	-2.30	1108.73	40.01	0.00
1110.60	34.80	-4.66	1110.13	47.42	2.65	1110.92	36.94	-2.19	1111.70	38.87	0.00
1113.61	36.78	-2.17	1113.14	47.90	3.64	1113.92	37.29	-1.33	1114.70	38.36	0.00
1116.60	36.08	-3.64	1116.13	47.36	2.33	1116.92	35.92	-3.47	1117.70	39.13	0.00
1119.60	37.14	-2.74	1119.13	48.50	3.31	1119.92	37.13	-2.42	1120.71	39.29	0.00
1122.61	36.24	-3.43	1122.13	46.91	1.93	1122.92	38.29	-1.05	1123.73	39.08	0.00
1125.61	36.17	-3.35	1125.13	48.44	3.61	1125.92	36.30	-2.89	1126.71	38.93	0.00
1128.61	35.50	-5.00	1128.14	48.08	2.27	1128.92	36.65	-3.52	1129.71	39.91	0.00
1131.60	35.76	-5.89	1131.13	48.38	1.42	1131.92	37.26	-4.06	1132.70	41.06	0.00
1134.60	35.82	-4.89	1134.13	47.36	1.34	1134.92	38.42	-1.96	1135.71	40.12	0.00
1137.60	37.07	-4.21	1137.13	46.67	0.08	1137.92	37.32	-3.63	1138.73	40.69	0.00
1140.60	37.69	-4.48	1140.13	47.27	-0.21	1140.92	38.16	-3.68	1141.70	41.58	0.00
1143.61	36.11	-3.92	1143.14	48.65	3.31	1143.92	36.81	-2.89	1144.71	39.44	0.00
1146.60	35.60	-5.11	1146.13	45.33	-0.69	1146.92	36.27	-4.11	1147.70	40.12	0.00
1149.60	34.93	-6.14	1149.13	46.52	0.14	1149.92	37.39	-3.35	1150.70	40.48	0.00
1152.60	35.79	-7.11	1152.13	46.73	-1.48	1152.92	37.45	-5.12	1153.73	42.31	0.00
1155.60	36.59	-6.84	1155.13	48.11	-0.63	1155.92	37.26	-5.84	1156.70	42.84	0.00
1158.61	36.43	-4.54	1158.14	48.23	1.95	1158.92	37.71	-2.93	1159.71	40.38	0.00
1161.61	36.04	-4.15	1161.13	47.96	2.46	1161.92	36.72	-3.14	1162.70	39.60	0.00
1164.60	35.12	-7.63	1164.13	48.56	0.50	1164.92	38.45	-3.97	1165.70	42.16	0.00
1167.61	36.14	-4.72	1167.13	46.25	0.08	1167.92	38.45	-2.08	1168.73	40.27	0.00
1170.60	37.17	-3.02	1170.13	48.44	2.94	1170.92	37.65	-2.21	1171.70	39.60	0.00
1173.61	36.11	-6.27	1173.14	48.56	0.87	1173.92	39.29	-2.76	1174.71	41.79	0.00
1176.61	36.59	-3.75	1176.13	48.92	3.27	1176.92	38.16	-1.85	1177.71	39.75	0.00
1179.60	35.82	-4.84	1179.13	47.81	1.84	1179.92	37.32	-3.01	1180.70	40.07	0.00
1182.60	37.11	-2.87	1182.13	47.36	2.07	1182.92	37.52	-2.13	1183.73	39.39	0.00
1185.61	36.69	-4.85	1185.13	49.19	2.34	1185.92	39.03	-2.18	1186.70	40.95	0.00
1188.61	35.37	-5.65	1188.14	50.10	3.77	1188.92	37.48	-3.21	1189.71	40.43	0.00
1191.60	37.04	-6.92	1191.13	47.57	-1.70	1191.92	38.00	-5.63	1192.70	43.37	0.00
1194.61	37.33	-2.96	1194.13	49.13	3.53	1194.92	37.07	-2.89	1195.71	39.70	0.00
1197.61	36.69	-5.27	1197.13	48.53	1.26	1197.92	37.65	-3.98	1198.73	41.37	0.00
1200.60	37.23	-5.62	1200.13	49.19	1.03	1200.92	38.32	-4.20	1201.70	42.26	0.00
1203.61	38.69	-2.75	1203.14	49.71	2.96	1203.92	38.42	-2.69	1204.71	40.85	0.00
1206.60	37.04	-5.71	1206.13	50.25	2.19	1206.92	37.45	-4.97	1207.70	42.16	0.00
1209.60	36.08	-7.77	1209.13	48.59	-0.57	1209.92	38.94	-4.58	1210.70	43.26	0.00
1212.60	36.69	-5.22	1212.13	48.74	1.52	1212.92	38.55	-3.03	1213.73	41.32	0.00
1215.60	36.17	-8.16	1215.13	48.26	-1.38	1215.92	37.39	-6.61	1216.70	43.74	0.00
1218.61	37.91	-3.68	1218.14	50.31	3.41	1218.92	38.39	-2.87	1219.71	41.00	0.00
