# Supplementary material for: Noise-precision tradeoff in predicting combinations of mutations and drugs
Source: PLoS Comput Biol. 2019 May 22;15(5):e1006956. doi: 10.1371/journal.pcbi.1006956 (PMC6548401; doi:10.1371/journal.pcbi.1006956)
Supplement: S1 Data — A zip file containing all datasets used in this paper. (ZIP) [file pcbi.1006956.s002.zip › calcium/calcium_double_RAW264.7/2MA_500_uM_UDP_25_uM_RW_ECC031218B.txt]

Tab-delimted data for ligand pair 2-Methyl-thio-ATP / Uridine 5'-diphosphate
Celltype = RAW 264.7
ExperimentID = ECC031218B
t in seconds, Ca++ concentrations in nM
Adj Ca++ is the change in Ca++ concentration due to ligand

ECC031218B09	2MA 500 uM	UDP 25 uM	sim
ECC031218B06	2MA 500 uM	UDP 25 uM	lig1_then_lig2
ECC031218B03	UDP 25 uM	2MA 500 uM	lig2_then_lig1
ECC031218B01	HBSS-BSA n/a 	HBSS-BSA n/a 	con
ECC031218B11	HBSS-BSA n/a 	HBSS-BSA n/a 	con
ECC031218B12	HBSS-BSA n/a 	HBSS-BSA n/a 	con

t(ECC031218B09)	Ca++(ECC031218B09)	Adj Ca++(ECC031218B09)	t(ECC031218B06)	Ca++(ECC031218B06)	Adj Ca++(ECC031218B06)	t(ECC031218B03)	Ca++(ECC031218B03)	Adj Ca++(ECC031218B03)	t(ECC031218B01)	Ca++(ECC031218B01)	Adj Ca++(ECC031218B01)	t(ECC031218B11)	Ca++(ECC031218B11)	Adj Ca++(ECC031218B11)	t(ECC031218B12)	Ca++(ECC031218B12)	Adj Ca++(ECC031218B12)
-196.73	5.79	-0.61	-197.21	4.83	-1.60	-197.68	7.09	-0.69	-198.00	15.81	1.74	-196.40	2.49	-1.36	-196.24	10.45	-0.38
-193.76	5.79	0.04	-194.23	5.06	-0.72	-194.70	7.28	0.15	-195.02	13.44	0.02	-193.44	2.68	-0.52	-193.28	10.68	0.50
-190.75	5.71	-0.30	-191.23	5.87	-0.17	-191.70	7.66	0.27	-192.02	13.54	-0.14	-190.44	3.22	-0.24	-190.28	10.82	0.38
-187.76	6.30	0.54	-188.23	5.58	-0.20	-188.70	6.40	-0.74	-189.02	14.42	0.99	-187.44	2.68	-0.53	-187.28	9.72	-0.47
-184.76	6.21	0.82	-185.23	5.32	-0.10	-185.70	6.56	-0.21	-186.02	13.41	0.35	-184.44	2.15	-0.69	-184.28	10.16	0.34
-181.76	6.06	-0.00	-182.23	5.87	-0.22	-182.70	6.84	-0.60	-183.02	14.19	0.45	-181.45	3.22	-0.29	-181.29	10.33	-0.16
-178.76	6.15	0.65	-179.24	5.61	0.08	-179.70	7.09	0.21	-180.02	13.67	0.50	-178.45	2.46	-0.49	-178.29	9.92	-0.01
-175.73	6.18	0.83	-176.20	6.15	0.78	-176.70	6.75	0.02	-177.02	13.80	0.78	-175.41	2.33	-0.47	-175.25	9.46	-0.32
-172.75	5.23	-0.08	-173.23	5.64	0.31	-173.70	5.62	-1.07	-174.02	12.98	0.00	-172.44	2.71	-0.05	-172.28	9.78	0.04
-169.76	5.71	0.24	-170.23	5.89	0.39	-170.70	6.75	-0.10	-171.02	13.67	0.52	-169.44	2.84	-0.08	-169.28	9.46	-0.44
-166.76	5.38	-0.06	-167.23	5.03	-0.43	-167.70	7.06	0.24	-168.02	13.57	0.46	-166.44	2.71	-0.18	-166.28	9.58	-0.29
-163.76	5.35	0.29	-164.24	4.86	-0.23	-164.70	6.18	-0.26	-165.02	12.85	0.11	-163.44	2.08	-0.43	-163.29	9.81	0.32
-160.72	5.97	0.76	-161.20	5.81	0.58	-161.70	6.09	-0.50	-162.02	13.24	0.36	-160.41	2.27	-0.39	-160.25	9.66	0.02
-157.76	6.03	0.94	-158.23	5.41	0.29	-158.70	6.68	0.21	-159.02	14.06	1.30	-157.44	1.30	-1.24	-157.28	9.46	-0.06
-154.76	5.44	0.44	-155.23	5.89	0.86	-155.70	6.97	0.59	-156.02	12.92	0.25	-154.44	1.74	-0.71	-154.28	9.89	0.46
-151.76	5.44	0.52	-152.23	5.38	0.44	-152.70	5.77	-0.53	-153.02	12.82	0.23	-151.44	2.08	-0.29	-151.28	9.40	0.05
-148.76	5.71	0.20	-149.23	6.24	0.71	-149.70	6.43	-0.46	-150.02	13.60	0.42	-148.44	2.52	-0.44	-148.28	9.95	0.01
-145.73	5.20	-0.34	-146.20	4.86	-0.71	-146.70	6.62	-0.30	-147.02	13.96	0.74	-145.41	2.93	-0.06	-145.26	9.29	-0.68
-142.76	5.53	0.19	-143.23	5.38	0.01	-143.70	5.87	-0.85	-144.02	13.70	0.68	-142.44	2.33	-0.46	-142.28	9.55	-0.22
-139.76	4.78	-0.13	-140.23	5.78	0.85	-140.70	6.84	0.55	-141.02	12.75	0.17	-139.44	1.80	-0.56	-139.28	9.72	0.38
-136.76	5.79	0.54	-137.23	5.52	0.25	-137.70	6.56	-0.07	-138.02	12.66	-0.26	-136.44	2.30	-0.40	-136.28	10.33	0.65
-133.75	5.32	0.27	-134.23	5.61	0.53	-134.70	6.12	-0.31	-135.02	13.34	0.61	-133.44	2.08	-0.42	-133.28	9.29	-0.19
-130.73	4.64	-0.76	-131.20	5.84	0.41	-131.70	6.21	-0.57	-132.02	13.08	0.00	-130.41	2.81	-0.04	-130.26	9.87	0.04
-127.76	5.68	0.91	-128.23	5.72	0.92	-128.70	5.99	-0.16	-129.02	12.10	-0.35	-127.44	1.99	-0.23	-127.28	9.78	0.58
-124.76	5.44	0.37	-125.23	5.66	0.56	-125.70	6.28	-0.17	-126.02	12.72	-0.02	-124.44	2.46	-0.06	-124.28	9.58	0.08
-121.76	5.41	0.67	-122.23	5.26	0.49	-122.70	5.93	-0.19	-123.02	13.51	1.09	-121.44	1.33	-0.86	-121.28	8.94	-0.23
-118.76	5.82	0.17	-119.23	5.72	0.05	-119.70	6.43	-0.60	-120.02	14.03	0.71	-118.44	2.68	-0.42	-118.28	9.78	-0.30
-115.73	5.17	-0.36	-116.20	5.55	-0.01	-116.70	5.68	-1.23	-117.02	13.24	0.04	-115.41	2.74	-0.24	-115.25	10.16	0.20
-112.75	5.50	0.29	-113.23	4.95	-0.29	-113.70	5.43	-1.16	-114.02	13.60	0.72	-112.44	1.86	-0.80	-112.28	9.72	0.08
-109.76	4.75	-0.75	-110.23	5.75	0.23	-110.70	6.50	-0.38	-111.02	13.64	0.47	-109.44	2.30	-0.65	-109.28	10.10	0.17
-106.76	5.41	-0.27	-107.23	5.66	-0.05	-107.70	6.43	-0.63	-108.02	13.54	0.19	-106.44	1.61	-1.52	-106.28	11.44	1.33
-103.76	5.47	0.35	-104.23	5.20	0.05	-104.70	5.99	-0.51	-105.02	12.95	0.15	-103.45	2.68	0.11	-103.29	9.29	-0.26
-100.75	5.26	0.26	-101.23	5.72	0.69	-101.70	5.90	-0.48	-102.02	13.11	0.43	-100.44	1.90	-0.55	-100.28	9.55	0.12
-97.76	5.82	1.01	-98.23	5.32	0.48	-98.70	6.62	0.43	-99.02	12.88	0.40	-97.45	1.99	-0.27	-97.29	9.11	-0.13
-94.76	5.62	0.22	-95.23	4.78	-0.65	-95.70	6.72	-0.06	-96.02	13.83	0.76	-94.45	2.37	-0.48	-94.29	9.55	-0.28
-91.76	5.73	0.25	-92.23	5.29	-0.22	-92.70	6.43	-0.43	-93.02	14.32	1.16	-91.45	2.62	-0.31	-91.29	9.06	-0.85
-88.75	5.59	0.34	-89.23	5.64	0.37	-89.70	5.99	-0.64	-90.02	12.88	-0.04	-88.44	2.37	-0.33	-88.28	10.04	0.36
-85.75	5.38	-0.04	-86.23	5.46	0.01	-86.70	6.53	-0.27	-87.02	13.64	0.54	-85.44	2.37	-0.50	-85.28	9.81	-0.04
-82.76	5.26	0.02	-83.23	5.23	-0.03	-83.70	6.84	0.22	-84.02	13.15	0.24	-82.44	2.59	-0.10	-82.28	9.52	-0.15
-79.76	6.09	0.81	-80.23	5.66	0.36	-80.70	6.28	-0.38	-81.02	13.44	0.49	-79.44	2.68	-0.05	-79.28	9.26	-0.45
-76.75	5.50	0.57	-77.23	5.87	0.91	-77.70	6.21	-0.10	-78.02	12.75	0.15	-76.44	2.77	0.39	-76.28	8.82	-0.54
-73.75	4.69	-0.55	-74.23	5.38	0.12	-74.70	6.28	-0.34	-75.02	13.08	0.17	-73.44	2.11	-0.58	-73.28	10.07	0.40
-70.73	5.23	-0.39	-71.20	5.15	-0.50	-71.70	6.02	-0.98	-72.02	14.46	1.16	-70.41	2.24	-0.83	-70.26	9.72	-0.33
-67.76	4.87	-0.44	-68.23	5.46	0.13	-68.70	7.31	0.62	-69.02	13.11	0.13	-67.44	2.55	-0.21	-67.28	9.81	0.07
-64.76	5.32	-0.05	-65.23	5.29	-0.10	-65.70	6.62	-0.13	-66.02	13.83	0.79	-64.44	2.27	-0.55	-64.28	9.55	-0.25
-61.76	4.37	-0.93	-62.23	6.01	0.68	-62.70	6.90	0.22	-63.02	13.96	0.98	-61.44	1.52	-1.23	-61.28	9.98	0.25
-58.76	5.26	-0.29	-59.23	5.12	-0.46	-59.70	6.68	-0.25	-60.02	13.18	-0.05	-58.44	3.22	0.22	-58.28	9.81	-0.17
-55.73	4.87	-0.86	-56.20	5.72	-0.03	-56.70	6.62	-0.49	-57.02	13.21	-0.19	-55.41	2.81	-0.37	-55.26	10.71	0.55
-52.76	5.50	0.39	-53.23	5.72	0.59	-53.70	6.68	0.19	-54.02	13.08	0.30	-52.44	2.59	0.03	-52.28	9.20	-0.34
-49.76	5.20	0.02	-50.23	5.03	-0.18	-50.70	6.68	0.12	-51.02	12.66	-0.20	-49.44	2.84	0.21	-49.28	9.60	-0.01
-46.76	5.08	-0.23	-47.23	5.18	-0.16	-47.70	6.78	0.09	-48.02	13.51	0.53	-46.44	2.68	-0.08	-46.28	9.29	-0.45
-43.76	5.68	0.80	-44.23	5.64	0.73	-44.70	7.19	0.93	-45.02	12.79	0.23	-43.44	2.15	-0.18	-43.28	9.26	-0.05
-40.73	4.78	-0.23	-41.20	5.12	0.09	-41.70	5.99	-0.40	-42.02	12.49	-0.19	-40.41	2.33	-0.13	-40.25	9.75	0.31
-37.76	5.50	0.02	-38.23	5.03	-0.48	-38.70	6.75	-0.11	-39.02	13.31	0.16	-37.44	2.81	-0.12	-37.28	9.87	-0.04
-34.76	5.71	0.78	-35.23	5.18	0.22	-35.70	6.68	0.37	-36.02	12.20	-0.41	-34.44	2.52	0.14	-34.28	9.63	0.27
-31.76	5.17	-0.29	-32.23	5.03	-0.46	-32.70	6.43	-0.41	-33.02	13.34	0.20	-31.44	2.71	-0.20	-31.28	9.89	-0.00
-28.76	4.66	-0.29	-29.24	5.58	0.60	-29.71	7.09	0.76	-30.02	12.07	-0.55	-28.45	2.99	0.59	-28.29	9.34	-0.04
-25.76	4.66	-0.50	-26.23	5.52	0.34	-26.71	6.28	-0.26	-27.02	12.85	0.02	-25.44	2.77	0.16	-25.28	9.40	-0.19
-22.76	5.02	-0.31	-23.24	4.66	-0.70	-23.71	5.99	-0.72	-24.02	12.95	-0.06	-22.44	2.62	-0.16	-22.29	9.98	0.22
-19.76	5.11	0.31	-20.24	4.75	-0.08	-20.71	6.02	-0.16	-21.02	12.62	0.14	-19.45	2.08	-0.17	-19.29	9.26	0.03
5.26	22.12	14.16	4.79	14.63	6.65	4.32	38.13	28.79	4.00	17.24	1.61	5.58	3.72	-1.69	5.74	12.46	0.07
8.25	72.84	66.01	7.77	18.60	11.75	7.30	79.93	71.72	6.98	14.95	0.45	8.56	3.88	-0.40	8.72	11.20	-0.06
11.24	118.03	111.06	10.77	18.72	11.73	10.30	105.71	97.36	9.98	14.98	0.34	11.55	3.15	-1.27	11.71	12.32	0.92
14.25	114.52	107.95	13.76	21.19	14.59	13.29	102.40	94.45	12.98	14.23	-0.02	14.56	3.28	-0.74	14.72	11.76	0.76
17.24	106.93	100.33	16.77	26.50	19.88	16.30	95.80	87.82	15.98	14.82	0.55	17.55	3.72	-0.33	17.71	10.80	-0.23
20.24	103.20	96.96	19.77	29.26	22.99	19.30	90.07	82.45	18.98	14.75	0.84	20.55	2.90	-0.79	20.71	10.62	-0.05
23.24	101.63	95.00	22.76	29.19	22.54	22.29	87.10	79.09	21.98	15.28	0.98	23.55	2.77	-1.31	23.71	11.38	0.32
26.24	96.63	90.65	25.77	29.71	23.70	25.30	83.80	76.44	24.98	14.65	0.99	26.55	2.49	-0.94	26.71	10.36	-0.05
29.25	92.25	86.03	28.77	29.58	23.34	28.30	81.04	73.44	27.98	15.15	1.26	29.56	3.88	0.21	29.72	9.17	-1.48
32.24	89.13	83.90	31.77	28.10	22.84	31.30	77.47	70.86	30.98	13.54	0.63	32.55	1.61	-1.07	32.71	10.10	0.44
35.24	84.93	79.08	34.77	28.04	22.16	34.30	75.00	67.77	33.98	14.92	1.40	35.55	2.37	-0.93	35.71	9.81	-0.47
38.24	81.60	76.62	37.76	27.75	22.75	37.29	73.54	67.18	36.98	13.90	1.25	38.55	1.58	-0.85	38.71	9.00	-0.41
41.24	80.21	74.80	40.76	26.53	21.09	40.29	71.40	64.61	39.98	12.98	-0.11	41.55	2.74	-0.12	41.70	10.07	0.23
44.25	78.87	73.39	43.76	24.54	19.03	43.29	68.27	61.41	42.98	13.31	0.16	44.56	2.18	-0.75	44.72	10.50	0.59
47.24	75.21	70.03	46.76	24.60	19.40	46.29	66.14	59.58	45.98	13.54	0.69	47.55	2.11	-0.52	47.71	9.43	-0.18
50.24	73.78	68.55	49.77	24.54	19.28	49.29	65.19	58.58	48.98	13.44	0.53	50.55	2.55	-0.13	50.71	9.26	-0.40
53.24	70.52	65.01	52.77	22.37	16.83	52.29	62.31	55.42	51.98	13.41	0.23	53.56	2.37	-0.59	53.72	10.30	0.36
56.25	69.48	64.36	55.77	22.28	17.14	55.30	62.35	55.85	54.98	13.73	0.94	56.56	1.80	-0.77	56.72	9.37	-0.18
59.25	68.59	63.41	58.77	22.31	17.10	58.30	60.68	54.12	57.98	13.80	0.94	59.56	1.90	-0.73	59.72	9.40	-0.21
62.24	66.84	61.55	61.77	21.00	15.68	61.30	58.94	52.27	60.98	13.34	0.37	62.56	1.96	-0.78	62.71	10.13	0.41
65.25	64.63	59.45	64.77	21.22	16.01	64.30	59.23	52.67	63.98	13.70	0.85	65.56	1.99	-0.64	65.72	9.40	-0.21
68.24	63.45	58.28	67.77	19.92	14.73	67.29	57.14	50.59	66.98	13.15	0.31	68.56	2.30	-0.32	68.72	9.60	0.00
71.25	63.33	57.66	70.77	20.60	14.90	70.30	55.87	48.82	69.98	14.52	1.17	71.56	2.65	-0.47	71.72	9.40	-0.70
74.25	61.81	56.98	73.77	18.88	14.03	73.30	56.18	49.97	72.98	13.11	0.61	74.56	1.49	-0.79	74.72	9.43	0.17
77.25	60.84	55.49	76.77	18.14	12.77	76.30	55.31	48.58	75.98	13.80	0.78	77.56	2.30	-0.50	77.72	9.49	-0.29
80.24	61.77	56.69	79.77	18.97	13.86	79.30	55.43	48.97	78.98	13.44	0.68	80.55	2.68	0.15	80.71	8.68	-0.83
83.24	58.84	53.71	82.76	18.05	12.90	82.30	55.79	49.28	81.98	13.05	0.25	83.55	2.74	0.16	83.71	9.14	-0.42
86.24	58.88	54.17	85.77	18.17	13.43	85.29	54.09	48.00	84.98	12.69	0.31	86.55	1.93	-0.23	86.71	9.06	-0.08
89.25	59.30	53.82	88.77	17.68	12.18	88.30	53.30	46.44	87.98	13.15	0.00	89.56	2.15	-0.78	89.72	10.68	0.77
92.24	57.65	52.91	91.77	16.25	11.48	91.30	54.16	48.04	90.98	13.08	0.66	92.55	2.02	-0.17	92.71	8.68	-0.49
95.24	57.08	52.48	94.77	17.10	12.47	94.30	53.53	47.55	93.98	12.69	0.42	95.55	1.40	-0.65	95.71	9.26	0.23
98.24	57.77	52.48	97.77	15.98	10.66	97.30	53.53	46.86	96.98	13.41	0.45	98.55	1.80	-0.94	98.71	10.21	0.49
101.24	56.29	51.35	100.76	16.22	11.26	100.29	52.20	45.88	99.98	12.75	0.14	101.55	1.80	-0.59	101.71	9.81	0.44
104.25	56.51	51.64	103.77	15.86	10.96	103.30	51.19	44.94	102.98	13.44	0.90	104.56	1.61	-0.71	104.72	9.11	-0.19
107.24	54.89	49.86	106.77	16.01	10.95	106.30	52.91	46.50	105.98	13.01	0.31	107.56	2.46	-0.02	107.72	9.17	-0.29
110.24	55.00	49.80	109.77	15.14	9.91	109.30	50.92	44.34	108.98	13.37	0.49	110.55	2.24	-0.41	110.71	9.55	-0.08
113.24	54.36	49.74	112.76	15.17	10.52	112.29	50.84	44.84	111.98	13.28	0.98	113.55	0.68	-1.39	113.71	9.46	0.41
116.24	53.91	48.83	115.76	14.99	9.88	115.29	49.99	43.53	114.98	12.82	0.07	116.55	1.90	-0.63	116.71	10.07	0.56
119.25	53.72	48.63	118.76	14.93	9.82	118.29	49.48	43.01	117.98	13.15	0.39	119.56	1.65	-0.89	119.72	10.01	0.49
122.24	52.08	47.38	121.76	14.60	9.87	121.29	49.06	42.98	120.98	12.33	-0.04	122.55	1.83	-0.32	122.71	9.49	0.36
125.24	53.50	48.68	124.77	14.69	9.85	124.30	50.96	44.76	123.98	12.85	0.36	125.55	1.46	-0.81	125.71	9.69	0.44
128.24	52.64	47.83	127.76	14.66	9.82	127.29	48.41	42.22	126.98	12.92	0.43	128.55	1.49	-0.77	128.71	9.58	0.34
131.23	50.75	45.90	130.76	14.87	10.00	130.29	49.41	43.18	129.98	12.27	-0.25	131.55	1.40	-0.90	131.71	10.42	1.14
134.25	51.30	46.48	133.77	14.56	9.71	133.30	47.60	41.40	132.98	12.85	0.35	134.56	1.74	-0.53	134.72	9.43	0.18
137.24	49.57	44.84	136.76	13.70	8.94	136.30	47.14	41.03	135.98	13.18	0.77	137.55	0.99	-1.19	137.71	9.58	0.42
140.24	49.20	44.03	139.77	14.03	8.83	139.30	47.76	41.21	138.98	13.44	0.59	140.56	1.30	-1.32	140.72	10.33	0.73
143.24	49.05	43.70	142.76	14.00	8.62	142.30	46.38	39.65	141.98	13.80	0.77	143.56	1.77	-1.03	143.71	10.04	0.26
146.24	48.98	44.26	145.77	13.22	8.48	145.30	47.26	41.16	144.98	12.43	0.04	146.56	1.55	-0.62	146.72	9.72	0.57
149.25	48.17	43.51	148.76	12.83	8.15	148.29	46.12	40.08	147.98	12.69	0.36	149.56	1.11	-1.00	149.72	9.72	0.63
152.24	48.43	44.07	151.76	13.85	9.47	151.29	45.09	39.35	150.98	11.81	-0.22	152.56	0.80	-1.01	152.72	10.01	1.22
155.24	46.93	42.24	154.76	12.29	7.57	154.29	45.36	39.29	153.98	12.98	0.61	155.55	1.33	-0.81	155.71	9.32	0.20
158.24	46.75	41.80	157.77	13.16	8.18	157.30	44.56	38.23	156.98	13.51	0.88	158.56	1.30	-1.10	158.72	9.60	0.22
161.24	47.15	42.18	160.77	12.86	7.87	160.30	44.04	37.69	159.98	13.01	0.37	161.55	1.43	-0.99	161.71	10.01	0.61
164.25	46.17	41.30	163.77	12.44	7.54	163.30	44.15	37.90	162.98	13.57	1.02	164.56	1.40	-0.92	164.72	9.20	-0.10
167.24	45.52	40.65	166.76	11.85	6.95	166.30	43.77	37.52	165.98	13.21	0.66	167.55	0.80	-1.52	167.71	10.16	0.86
170.24	45.27	40.75	169.77	12.29	7.75	169.30	42.80	36.90	168.98	12.69	0.50	170.56	1.24	-0.73	170.71	9.17	0.22
173.24	44.48	39.47	172.76	13.10	8.07	172.30	43.28	36.89	171.98	12.56	-0.12	173.55	1.33	-1.13	173.71	10.68	1.24
176.24	43.26	38.10	175.76	12.56	7.37	175.29	42.98	36.44	174.98	13.24	0.41	176.55	1.11	-1.50	176.71	10.68	1.09
179.25	42.87	38.01	178.77	12.41	7.52	178.30	42.42	36.18	177.98	13.01	0.47	179.56	1.61	-0.70	179.72	9.52	0.23
182.24	42.01	37.68	181.77	11.52	7.17	181.30	41.68	35.97	180.98	12.27	0.27	182.56	0.83	-0.95	182.71	9.43	0.67
185.24	41.30	36.34	184.76	12.35	7.37	184.30	40.49	34.15	183.98	13.01	0.38	185.55	1.40	-1.01	185.71	10.01	0.62
188.24	41.41	36.68	187.76	10.96	6.20	187.30	42.35	36.24	186.98	13.05	0.65	188.55	1.11	-1.07	188.71	9.58	0.42
191.24	41.27	36.47	190.77	11.32	6.49	190.30	41.42	35.24	189.98	12.98	0.50	191.56	1.40	-0.85	191.71	9.58	0.35
194.25	41.37	36.12	193.76	11.55	6.27	193.30	40.38	33.75	192.98	12.92	-0.01	194.56	1.86	-0.84	194.72	10.53	0.85
197.24	40.95	35.93	196.77	11.61	6.57	196.30	40.30	33.90	195.98	13.47	0.78	197.56	0.86	-1.61	197.72	10.27	0.82
200.24	39.15	33.95	199.76	11.88	6.66	199.29	38.61	32.03	198.98	13.21	0.34	200.55	2.18	-0.47	200.71	9.75	0.12
203.24	40.81	35.88	202.76	11.20	6.24	202.29	39.82	33.51	201.98	13.15	0.55	203.55	1.27	-1.11	203.71	9.92	0.56
206.24	38.63	33.16	205.76	11.44	5.95	205.29	38.90	32.05	204.98	13.87	0.73	206.55	1.61	-1.31	206.71	10.47	0.57
209.25	37.93	33.22	208.76	11.05	6.31	208.30	37.77	31.68	207.98	12.69	0.31	209.56	1.18	-0.98	209.72	9.81	0.67
212.24	38.14	33.53	211.77	11.02	6.38	211.30	38.39	32.40	210.98	12.23	-0.06	212.56	1.18	-0.88	212.71	9.98	0.94
215.24	37.51	32.35	214.76	10.82	5.63	214.29	38.79	32.25	213.98	13.24	0.41	215.55	1.40	-1.21	215.71	10.39	0.80
218.24	37.10	32.14	217.76	10.76	5.77	217.30	37.88	31.54	216.98	13.37	0.74	218.55	1.08	-1.33	218.71	9.98	0.59
221.24	36.68	31.85	220.77	11.38	6.52	220.30	38.50	32.29	219.98	13.31	0.80	221.56	0.99	-1.29	221.72	9.75	0.49
224.25	37.27	32.35	223.76	11.20	6.25	223.29	37.99	31.69	222.98	12.75	0.16	224.56	1.43	-0.94	224.72	10.13	0.78
227.24	35.82	31.18	226.77	10.37	5.71	226.30	37.33	31.31	225.98	12.17	-0.14	227.56	0.96	-1.13	227.72	10.33	1.26
230.24	36.27	31.00	229.77	10.82	5.52	229.30	35.88	29.23	228.98	12.98	0.03	230.56	1.71	-1.01	230.71	10.68	0.98
233.24	35.20	30.16	232.76	10.14	5.07	232.30	36.17	29.75	231.98	12.59	-0.12	233.56	1.61	-0.88	233.71	10.47	1.00
236.24	34.99	30.11	235.76	10.84	5.93	235.29	36.17	29.91	234.98	12.95	0.39	236.55	1.27	-1.06	236.71	9.98	0.67
239.25	35.75	31.02	238.76	9.58	4.82	238.29	36.60	30.49	237.98	12.27	-0.14	239.56	1.61	-0.57	239.72	9.87	0.71
242.24	34.37	29.65	241.76	10.17	5.42	241.29	35.88	29.78	240.98	12.36	-0.04	242.55	1.55	-0.62	242.71	9.81	0.66
245.24	33.82	29.02	244.77	10.02	5.20	244.30	34.83	28.65	243.98	12.82	0.35	245.56	0.96	-1.29	245.72	10.16	0.93
248.24	33.86	28.50	247.77	10.43	5.04	247.30	35.08	28.34	246.98	13.24	0.20	248.56	1.49	-1.32	248.72	10.91	1.12
251.24	33.86	28.50	250.76	10.58	5.19	250.30	35.30	28.56	249.98	13.31	0.28	251.55	1.96	-0.85	251.71	10.36	0.57
254.25	32.09	26.73	253.77	10.43	5.05	253.30	34.90	28.16	252.98	13.57	0.54	254.56	1.49	-1.32	254.72	10.56	0.77
257.24	33.31	28.86	256.77	10.17	5.69	256.30	35.44	29.61	255.98	12.56	0.44	257.56	0.62	-1.28	257.71	9.72	0.84
260.24	33.69	28.88	259.76	9.87	5.04	259.30	34.47	28.28	258.98	12.66	0.18	260.55	1.30	-0.96	260.71	10.01	0.77
263.24	32.60	27.51	262.77	10.02	4.90	262.30	33.86	27.39	261.98	13.57	0.81	263.56	1.27	-1.27	263.71	9.98	0.46
266.24	32.53	27.56	265.76	9.76	4.77	265.30	34.50	28.15	264.98	12.85	0.21	266.56	0.86	-1.56	266.71	10.74	1.34
269.25	32.63	27.66	268.76	9.82	4.82	268.30	33.78	27.43	267.98	12.88	0.24	269.56	1.05	-1.37	269.72	10.53	1.13
272.24	31.51	26.40	271.76	10.43	5.29	271.29	32.68	26.19	270.98	13.54	0.75	272.55	1.11	-1.45	272.71	10.24	0.70
275.24	30.84	25.82	274.77	9.08	4.03	274.30	33.03	26.63	273.98	12.79	0.09	275.56	1.27	-1.20	275.72	10.56	1.11
278.24	30.77	25.83	277.76	10.31	5.34	277.30	32.64	26.32	276.98	12.66	0.05	278.56	0.68	-1.71	278.72	11.03	1.66
281.24	30.63	25.33	280.76	9.46	4.14	280.30	33.21	26.53	279.98	13.34	0.37	281.55	1.30	-1.45	281.71	10.80	1.07
284.25	31.11	25.68	283.77	9.67	4.22	283.30	31.71	24.90	282.98	13.05	-0.05	284.56	1.49	-1.39	284.72	11.29	1.43
287.24	30.20	25.36	286.76	9.26	4.40	286.29	32.28	26.06	285.98	12.88	0.37	287.55	1.08	-1.21	287.71	10.10	0.83
290.24	30.87	25.75	289.76	10.11	4.97	289.29	31.32	24.82	288.98	12.56	-0.23	290.55	1.43	-1.14	290.71	10.91	1.36
293.24	30.10	24.96	292.77	8.85	3.69	292.30	32.18	25.66	291.98	13.15	0.34	293.55	0.93	-1.66	293.71	10.88	1.31
296.24	29.86	24.88	295.76	9.23	4.22	295.30	31.25	24.89	294.98	12.92	0.27	296.55	1.24	-1.19	296.71	10.33	0.92
299.25	29.46	23.88	298.77	9.67	4.06	298.30	31.82	24.86	297.98	14.55	1.29	299.56	1.33	-1.70	299.72	10.42	0.41
302.24	29.59	24.45	301.76	9.67	4.50	301.29	30.86	24.34	300.98	13.24	0.42	302.55	1.18	-1.41	302.71	10.56	0.99
305.24	29.02	23.79	304.77	10.08	4.83	304.30	31.29	24.68	303.98	12.85	-0.05	305.56	1.58	-1.10	305.72	10.80	1.14
308.24	28.69	23.42	307.77	8.91	3.62	307.30	31.43	24.78	306.98	12.40	-0.54	308.56	2.62	-0.10	308.72	10.33	0.63
311.24	29.43	24.02	310.76	9.43	3.99	310.30	30.40	23.61	309.98	13.64	0.56	311.56	1.08	-1.78	311.71	11.06	1.22
314.25	29.02	24.35	313.76	9.46	4.76	313.30	29.77	23.72	312.98	12.72	0.37	314.57	1.30	-0.82	314.73	9.55	0.45
317.24	27.39	22.32	316.77	10.05	4.95	316.30	31.78	25.33	315.98	12.85	0.11	317.56	1.55	-0.97	317.72	10.36	0.86
320.24	27.56	22.28	319.76	9.67	4.36	319.29	30.76	24.10	318.98	13.54	0.59	320.55	1.55	-1.18	320.71	10.30	0.59
323.24	27.66	22.13	322.76	9.52	3.96	322.29	30.23	23.32	321.98	13.01	-0.19	323.55	1.90	-1.08	323.71	11.23	1.27
326.24	28.32	23.21	325.76	8.73	3.60	325.29	30.19	23.70	324.98	12.66	-0.12	326.55	1.65	-0.91	326.71	10.56	1.02
329.25	26.76	21.74	328.76	9.76	4.72	328.29	30.79	24.39	327.98	12.53	-0.16	329.56	1.30	-1.17	329.73	10.77	1.32
332.24	27.19	21.94	331.77	10.11	4.83	331.30	31.08	24.45	330.98	13.24	0.31	332.56	1.77	-0.93	332.72	10.30	0.62
335.24	27.49	22.49	334.77	9.43	4.40	334.30	30.23	23.85	333.98	12.59	-0.08	335.56	1.11	-1.34	335.72	10.85	1.42
338.24	26.76	21.40	337.76	9.32	3.93	337.29	29.14	22.40	336.98	13.01	-0.03	338.56	1.83	-0.98	338.72	10.80	1.01
341.24	27.36	21.85	340.76	9.87	4.34	340.30	29.24	22.35	339.98	12.95	-0.23	341.56	1.77	-1.19	341.71	11.35	1.41
344.25	26.20	20.71	343.76	8.53	3.02	343.30	28.16	21.29	342.98	13.21	0.05	344.57	2.18	-0.76	344.73	10.62	0.70
347.24	26.70	21.63	346.76	8.97	3.87	346.30	27.49	21.04	345.98	13.18	0.43	347.56	0.77	-1.75	347.71	10.82	1.32
350.24	26.40	20.77	349.77	9.35	3.69	349.30	29.87	22.86	348.98	13.80	0.50	350.56	2.02	-1.06	350.72	10.62	0.56
353.24	25.81	20.39	352.76	9.14	3.69	352.30	28.68	21.88	351.98	13.64	0.55	353.55	1.43	-1.44	353.71	10.74	0.89
356.24	25.28	20.14	355.76	9.00	3.83	355.30	27.95	21.43	354.98	13.15	0.34	356.56	1.58	-1.01	356.72	10.24	0.67
359.25	24.95	20.00	358.77	9.20	4.23	358.30	27.70	21.37	357.98	12.46	-0.16	359.56	1.11	-1.29	359.73	10.82	1.44
362.24	25.32	20.14	361.77	9.46	4.25	361.30	28.47	21.91	360.98	13.01	0.16	362.56	1.05	-1.58	362.72	11.03	1.42
365.24	24.76	19.47	364.76	8.67	3.35	364.30	28.02	21.35	363.98	12.82	-0.15	365.56	1.90	-0.84	365.72	10.71	0.99
368.24	25.18	19.82	367.77	9.23	3.84	367.30	28.72	21.98	366.98	13.18	0.15	368.56	1.65	-1.16	368.72	10.80	1.01
371.24	24.79	19.56	370.77	9.14	3.88	370.30	27.39	20.78	369.98	12.88	-0.03	371.56	1.55	-1.13	371.72	10.82	1.16
374.25	25.32	20.37	373.76	9.35	4.37	373.29	27.98	21.65	372.98	12.27	-0.36	374.57	1.08	-1.32	374.73	11.06	1.68
377.24	24.66	19.02	376.76	9.29	3.62	376.30	28.12	21.10	375.98	13.05	-0.26	377.56	2.33	-0.76	377.72	11.09	1.02
380.24	25.35	20.27	379.77	10.02	4.91	379.30	27.88	21.42	378.98	13.44	0.69	380.56	1.08	-1.45	380.72	10.27	0.76
383.24	24.23	18.95	382.76	9.41	4.10	382.30	27.74	21.08	381.98	13.18	0.22	383.56	1.80	-0.93	383.72	10.42	0.71
386.24	24.69	19.61	385.77	9.26	4.15	385.30	27.39	20.93	384.98	12.43	-0.33	386.56	1.52	-1.01	386.72	10.85	1.34
389.25	23.39	18.19	388.77	9.55	4.33	388.30	27.35	20.77	387.98	12.59	-0.28	389.56	1.90	-0.75	389.72	10.65	1.02
392.24	24.46	19.13	391.76	9.29	3.93	391.29	27.35	20.64	390.98	12.92	-0.09	392.56	1.83	-0.95	392.72	10.80	1.04
395.24	23.65	18.03	394.76	9.93	4.28	394.30	27.53	20.53	393.98	13.01	-0.28	395.56	1.58	-1.49	395.72	11.82	1.77
398.24	25.02	19.35	397.76	8.65	2.95	397.29	27.63	20.58	396.98	13.83	0.48	398.56	1.74	-1.38	398.72	11.00	0.90
401.24	23.94	18.59	400.77	9.11	3.73	400.30	27.49	20.76	399.98	13.80	0.78	401.56	0.71	-2.09	401.72	11.09	1.31
404.25	23.55	17.99	403.76	10.14	4.55	403.29	27.35	20.41	402.98	13.34	0.10	404.57	1.90	-1.11	404.73	11.00	1.01
407.24	23.58	18.38	406.77	9.46	4.23	406.30	26.38	19.80	405.98	12.40	-0.48	407.56	2.43	-0.22	407.72	10.33	0.70
410.24	24.10	18.94	409.76	9.14	3.96	409.29	27.18	20.64	408.98	12.82	-0.01	410.56	1.55	-1.06	410.72	10.65	1.06
413.24	23.52	18.43	412.77	9.43	4.31	412.29	26.49	20.02	411.98	12.88	0.11	413.56	1.27	-1.27	413.72	10.68	1.16
416.24	23.91	18.72	415.76	9.46	4.24	415.29	26.42	19.85	414.98	13.05	0.18	416.56	1.55	-1.09	416.72	10.53	0.91
419.25	23.65	18.35	418.77	9.29	3.97	418.30	27.67	20.99	417.98	12.43	-0.54	419.57	2.21	-0.54	419.73	10.80	1.07
422.24	23.29	18.19	421.76	9.93	4.80	421.30	26.31	19.83	420.98	12.33	-0.45	422.56	1.65	-0.90	422.72	10.88	1.35
425.24	23.26	17.77	424.76	8.79	3.27	424.30	26.97	20.10	423.98	13.11	-0.05	425.56	1.71	-1.23	425.72	11.20	1.28
428.25	23.10	17.55	427.77	9.52	3.95	427.30	25.38	18.45	426.98	12.95	-0.27	428.56	1.83	-1.17	428.72	11.41	1.43
431.24	23.16	17.91	430.77	9.43	4.15	430.30	26.35	19.72	429.98	12.72	-0.21	431.56	1.27	-1.43	431.72	11.32	1.64
434.25	23.10	18.00	433.77	9.41	4.28	433.30	27.18	20.70	432.98	13.21	0.43	434.57	1.55	-1.00	434.73	10.10	0.57
437.24	22.97	17.73	436.76	9.52	4.26	436.30	27.42	20.80	435.98	13.01	0.10	437.56	1.83	-0.86	437.72	10.42	0.75
440.24	22.12	16.14	439.77	9.35	3.35	439.30	26.07	18.71	438.98	13.96	0.31	440.56	2.52	-0.91	440.72	11.00	0.59
443.24	22.09	16.49	442.77	9.49	3.87	442.30	26.24	19.26	441.98	13.47	0.20	443.56	1.49	-1.56	443.72	11.38	1.35
446.24	22.87	17.39	445.76	9.58	4.07	445.30	24.97	18.11	444.98	13.24	0.09	446.56	2.30	-0.63	446.72	10.45	0.54
449.25	22.25	17.48	448.77	10.11	5.32	448.30	25.14	18.99	447.98	12.04	-0.40	449.56	1.65	-0.57	449.73	10.16	0.96
452.24	22.64	17.28	451.77	9.02	3.64	451.30	24.76	18.02	450.98	12.98	-0.05	452.56	1.99	-0.82	452.72	10.65	0.86
455.24	22.22	16.62	454.77	9.64	4.02	454.30	25.97	18.99	453.98	13.41	0.14	455.56	1.99	-1.06	455.72	10.94	0.91
458.24	21.74	16.23	457.77	9.61	4.07	457.30	25.72	18.83	456.98	13.08	-0.10	458.56	1.65	-1.31	458.72	11.35	1.41
461.25	21.61	16.04	460.77	10.05	4.45	460.30	25.10	18.15	459.98	13.64	0.40	461.56	1.74	-1.28	461.72	10.88	0.88
464.25	22.90	17.09	463.77	9.87	4.04	463.30	24.11	16.92	462.98	13.37	-0.11	464.57	2.43	-0.83	464.73	11.17	0.93
467.24	22.28	16.42	466.76	10.17	4.29	466.30	25.17	17.93	465.98	13.73	0.20	467.56	2.74	-0.57	467.72	10.65	0.36
470.24	21.64	16.07	469.77	9.64	4.05	469.30	24.79	17.84	468.98	13.01	-0.23	470.56	1.80	-1.22	470.72	11.44	1.44
473.24	22.51	17.42	472.77	9.58	4.46	472.30	24.83	18.36	471.98	12.69	-0.07	473.56	1.77	-0.77	473.72	10.36	0.84
476.24	22.16	16.55	475.76	9.20	3.56	475.29	24.86	17.87	474.98	13.18	-0.10	476.56	2.08	-0.98	476.72	11.12	1.08
479.25	22.03	16.30	478.76	9.32	3.57	478.29	25.93	18.82	477.98	13.01	-0.39	479.56	2.52	-0.66	479.73	11.20	1.04
482.25	22.48	16.83	481.77	8.73	3.05	481.30	24.04	17.01	480.98	13.51	0.19	482.56	2.49	-0.61	482.72	10.50	0.42
485.24	20.67	15.08	484.77	9.52	3.91	484.30	25.00	18.03	483.98	13.11	-0.15	485.56	2.46	-0.58	485.72	10.74	0.72
488.24	21.70	15.88	487.76	9.14	3.29	487.30	25.38	18.18	486.98	14.13	0.64	488.56	1.65	-1.62	488.72	11.23	0.98
491.24	21.41	16.05	490.76	10.11	4.72	490.29	24.83	18.09	489.98	13.18	0.15	491.56	1.36	-1.45	491.72	11.09	1.30
494.25	21.12	15.64	493.77	8.73	3.23	493.29	24.66	17.80	492.98	13.24	0.09	494.57	1.80	-1.13	494.73	10.94	1.03
497.24	22.97	17.45	496.76	9.82	4.27	496.29	24.59	17.69	495.98	12.49	-0.71	497.56	2.37	-0.60	497.72	11.26	1.31
500.24	21.96	16.19	499.76	9.61	3.81	499.29	24.04	16.89	498.98	12.95	-0.50	500.56	2.40	-0.82	500.72	11.52	1.32
503.24	21.03	15.36	502.76	9.52	3.83	502.29	24.42	17.37	501.98	14.00	0.66	503.56	1.49	-1.63	503.72	11.06	0.96
506.24	21.83	16.56	505.76	9.82	4.52	505.30	24.59	17.94	504.98	12.17	-0.77	506.56	1.61	-1.11	506.72	11.58	1.88
509.25	21.57	15.86	508.77	9.73	4.00	508.30	23.36	16.27	507.98	13.18	-0.20	509.57	2.05	-1.11	509.73	11.44	1.30
512.25	21.12	15.80	511.77	9.73	4.39	511.29	24.04	17.34	510.98	12.66	-0.33	512.56	1.99	-0.78	512.72	10.85	1.10
515.24	20.67	15.24	514.77	9.64	4.18	514.30	23.70	16.89	513.98	12.79	-0.32	515.56	1.68	-1.20	515.72	11.38	1.52
518.24	21.41	15.60	517.76	9.11	3.28	517.29	24.07	16.88	516.98	14.00	0.52	518.56	1.68	-1.58	518.72	11.29	1.05
521.24	21.06	15.32	520.77	10.08	4.31	520.30	24.28	17.16	519.98	13.83	0.41	521.56	2.24	-0.95	521.72	10.71	0.54
524.25	20.71	14.84	523.77	8.97	3.08	523.29	23.25	16.00	522.98	13.90	0.36	524.57	1.58	-1.74	524.73	11.67	1.37
527.25	21.22	15.67	526.77	10.20	4.62	526.30	24.01	17.08	525.98	13.44	0.21	527.56	2.15	-0.85	527.72	10.62	0.64
530.25	20.48	14.83	529.77	9.55	3.87	529.30	23.53	16.50	528.98	13.54	0.21	530.56	1.65	-1.45	530.73	11.32	1.24
533.24	20.80	15.52	532.77	9.14	3.83	532.30	24.04	17.38	531.98	12.43	-0.52	533.56	1.99	-0.74	533.72	10.97	1.26
536.25	20.90	15.59	535.77	10.23	4.89	535.30	22.88	16.19	534.98	12.46	-0.52	536.56	2.52	-0.24	536.72	10.50	0.76
539.25	20.83	15.13	538.77	9.87	4.14	538.30	23.39	16.31	537.98	13.57	0.20	539.57	2.52	-0.63	539.73	10.56	0.43
542.25	20.48	14.99	541.77	9.79	4.27	541.30	23.77	16.90	540.98	12.62	-0.54	542.56	2.02	-0.92	542.72	11.38	1.46
545.25	20.39	14.81	544.77	8.85	3.24	544.30	24.55	17.59	543.98	12.69	-0.56	545.56	2.05	-0.98	545.72	11.55	1.54
548.24	20.22	14.08	547.76	9.20	3.03	547.30	24.28	16.76	546.98	13.47	-0.34	548.56	2.77	-0.82	548.72	11.73	1.16
551.25	20.71	15.54	550.77	9.52	4.33	550.30	23.90	17.35	549.98	12.53	-0.31	551.56	1.52	-1.10	551.72	11.00	1.40
554.25	20.10	14.65	553.77	9.67	4.19	553.30	23.53	16.70	552.98	13.37	0.24	554.57	1.74	-1.16	554.73	10.80	0.92
557.25	21.12	15.33	556.77	9.29	3.48	556.30	25.04	17.87	555.98	13.60	0.14	557.56	1.90	-1.34	557.72	11.41	1.19
560.24	20.29	14.50	559.77	9.76	3.95	559.30	23.73	16.56	558.98	13.44	-0.02	560.56	2.24	-1.00	560.72	11.23	1.01
563.24	20.22	14.62	562.76	9.32	3.69	562.29	24.59	17.61	561.98	13.18	-0.09	563.56	2.46	-0.59	563.72	10.71	0.68
566.24	21.09	15.45	565.77	9.05	3.39	565.29	23.77	16.75	564.98	13.28	-0.03	566.56	1.83	-1.26	566.72	11.35	1.28
569.25	19.94	14.24	568.76	9.17	3.44	568.29	23.94	16.86	567.98	13.24	-0.14	569.56	1.49	-1.66	569.73	11.93	1.80
572.25	19.81	14.08	571.77	9.29	3.53	571.30	23.36	16.25	570.98	12.92	-0.48	572.56	2.27	-0.91	572.72	11.55	1.39
575.24	20.19	14.53	574.77	10.02	4.33	574.30	23.49	16.45	573.98	14.62	1.29	575.56	1.49	-1.62	575.72	10.42	0.33
578.24	20.39	14.72	577.77	10.17	4.47	577.29	23.42	16.37	576.98	12.79	-0.55	578.56	2.65	-0.47	578.72	11.12	1.02
581.24	19.59	14.15	580.77	9.79	4.32	580.29	23.25	16.43	579.98	13.01	-0.10	581.56	1.86	-1.03	581.72	11.00	1.13
584.25	20.29	15.12	583.77	9.84	4.64	583.29	23.80	17.25	582.98	12.33	-0.52	584.57	1.68	-0.94	584.73	11.06	1.46
587.24	20.67	15.48	586.77	10.11	4.89	586.29	22.95	16.38	585.98	12.79	-0.07	587.56	1.68	-0.96	587.72	10.65	1.03
590.25	19.27	13.89	589.77	10.37	4.96	589.30	24.49	17.73	588.98	13.31	0.26	590.56	1.58	-1.25	590.73	10.80	0.99
593.24	19.84	14.16	592.76	10.11	4.41	592.29	22.95	15.89	591.98	13.11	-0.24	593.56	1.83	-1.30	593.72	11.64	1.53
596.24	19.74	14.08	595.76	9.61	3.93	595.29	23.08	16.04	594.98	13.05	-0.28	596.56	2.30	-0.81	596.72	11.17	1.08
599.25	20.16	14.46	598.76	10.29	4.57	598.29	23.83	16.75	597.98	12.85	-0.52	599.57	2.65	-0.50	599.73	11.14	1.01
602.24	19.87	13.67	601.76	10.11	3.88	601.29	22.91	15.33	600.98	14.29	0.41	602.56	2.37	-1.28	602.72	11.50	0.87
622.26	29.56	15.74	621.79	84.83	70.99	621.32	29.70	14.50	621.00	21.69	0.20	622.57	10.83	-0.44	622.73	18.48	0.23
625.26	26.70	13.52	624.79	105.69	92.48	624.31	28.51	13.95	624.00	20.63	-0.23	625.58	10.77	0.14	625.74	17.70	0.09
628.26	25.64	13.56	627.79	101.53	89.43	627.31	27.42	13.96	627.00	18.57	-1.18	628.58	9.72	0.19	628.74	17.49	0.98
631.26	25.05	12.92	630.79	94.92	82.76	630.32	26.87	13.36	630.00	18.74	-1.07	631.58	9.33	-0.25	631.74	17.88	1.32
634.26	24.95	13.45	633.79	92.78	81.25	633.32	26.00	13.12	633.00	17.74	-1.44	634.58	9.46	0.51	634.74	16.86	0.93
637.26	23.39	11.64	636.79	88.07	76.29	636.31	26.00	12.87	636.00	17.97	-1.46	637.58	9.59	0.39	637.74	17.25	1.07
640.26	23.42	11.84	639.79	84.70	73.09	639.32	26.83	13.87	639.00	18.21	-1.05	640.58	9.20	0.17	640.74	16.89	0.88
643.26	22.61	10.98	642.79	83.63	71.97	642.32	26.42	13.41	642.00	18.04	-1.26	643.58	9.66	0.58	643.74	16.74	0.68
646.26	24.07	13.17	645.79	78.74	67.81	645.32	26.49	14.21	645.00	16.90	-1.67	646.58	9.30	0.95	646.74	16.05	0.72
649.26	22.41	11.46	648.79	77.61	66.63	648.31	26.45	14.12	648.00	16.37	-2.25	649.58	9.20	0.80	649.74	16.83	1.45
652.26	23.16	12.61	651.79	76.09	65.51	651.32	25.31	13.38	651.00	16.47	-1.76	652.58	8.00	-0.00	652.74	16.74	1.76
655.26	23.00	12.50	654.79	74.19	63.66	654.32	26.14	14.26	654.00	16.57	-1.61	655.58	8.65	0.70	655.74	15.84	0.91
658.26	23.13	12.31	657.79	73.24	62.39	657.32	26.52	14.32	657.00	17.17	-1.33	658.58	8.65	0.38	658.74	16.20	0.95
661.27	23.42	13.06	660.79	70.93	60.54	660.32	25.24	13.50	660.00	16.27	-1.76	661.58	8.52	0.71	661.74	15.84	1.05
664.27	22.45	11.75	663.79	69.10	58.37	663.32	25.21	13.13	663.00	16.94	-1.43	664.58	8.39	0.24	664.74	16.32	1.19
667.27	22.61	12.13	666.79	66.79	56.29	666.32	24.59	12.73	666.00	16.17	-1.98	667.58	8.94	1.01	667.74	15.87	0.96
670.27	23.26	12.97	669.79	67.52	57.21	669.32	25.35	13.68	669.00	16.17	-1.79	670.58	8.16	0.42	670.74	16.08	1.36
673.26	22.74	12.16	672.79	66.22	55.61	672.31	25.04	13.08	672.00	17.74	-0.52	673.58	7.87	-0.16	673.74	15.69	0.68
676.26	23.39	13.11	675.79	64.09	53.78	675.31	24.69	13.03	675.00	15.68	-2.28	676.58	8.58	0.85	676.74	16.14	1.43
679.26	23.97	13.88	678.79	64.62	54.51	678.31	25.62	14.15	678.00	16.04	-1.72	679.58	7.81	0.27	679.74	15.96	1.44
682.26	23.68	13.18	681.79	64.62	54.10	681.31	24.38	12.50	681.00	16.90	-1.27	682.58	8.00	0.05	682.74	16.14	1.21
685.27	22.71	12.82	684.79	61.61	51.69	684.32	23.97	12.70	684.00	15.58	-1.99	685.58	8.20	0.86	685.74	15.45	1.13
688.26	23.55	13.12	687.79	62.81	52.36	687.31	23.87	12.06	687.00	16.87	-1.23	688.58	7.61	-0.27	688.74	16.35	1.49
691.26	23.94	13.85	690.79	62.21	52.10	690.31	23.87	12.40	690.00	14.95	-2.81	691.58	8.42	0.88	691.74	16.44	1.92
694.26	23.19	13.36	693.79	61.20	51.35	693.31	24.55	13.34	693.00	15.97	-1.53	694.58	8.29	1.01	694.74	14.77	0.51
697.26	23.94	13.62	696.79	61.27	50.93	696.31	23.87	12.17	696.00	15.68	-2.31	697.58	8.26	0.49	697.74	16.56	1.81
700.26	23.55	13.32	699.79	61.20	50.94	699.31	24.83	13.22	699.00	15.35	-2.55	700.58	7.94	0.26	700.74	16.95	2.29
703.27	23.49	13.33	702.79	61.98	51.79	702.32	23.77	12.23	702.00	14.79	-3.04	703.58	8.68	1.07	703.74	16.56	1.97
706.26	22.71	12.36	705.79	61.12	50.75	705.32	24.59	12.86	705.00	16.07	-1.95	706.58	8.26	0.46	706.74	16.26	1.48
709.27	23.55	13.48	708.79	60.00	49.90	708.32	24.55	13.10	708.00	16.01	-1.73	709.58	8.00	0.48	709.75	15.75	1.25
712.26	24.53	14.10	711.79	59.93	49.47	711.31	23.46	11.65	711.00	15.97	-2.14	712.58	9.40	1.52	712.74	15.48	0.62
715.26	24.56	14.05	714.79	59.30	48.76	714.31	23.80	11.91	714.00	16.54	-1.64	715.58	7.65	-0.31	715.74	16.89	1.95
718.27	24.66	14.43	717.79	57.67	47.41	717.32	24.11	12.50	717.00	16.44	-1.46	718.59	7.81	0.13	718.75	15.99	1.33
721.27	24.43	14.49	720.79	58.15	48.18	720.32	23.25	11.93	720.00	15.68	-1.94	721.58	8.07	0.68	721.74	15.63	1.26
724.27	24.17	14.52	723.79	58.34	48.66	723.32	23.60	12.57	723.00	14.69	-2.64	724.59	7.29	0.19	724.75	16.53	2.45
727.27	24.43	14.33	726.79	56.94	46.82	726.31	24.11	12.63	726.00	15.51	-2.26	727.58	8.52	0.97	727.74	15.81	1.28
730.26	24.33	14.04	729.79	56.83	46.52	729.31	22.88	11.21	729.00	16.17	-1.79	730.58	7.71	-0.03	730.74	16.53	1.81
733.26	24.43	14.31	732.79	55.73	45.58	732.32	22.95	11.45	732.00	15.48	-2.32	733.58	8.39	0.82	733.74	16.05	1.50
736.27	24.20	13.93	735.79	55.70	45.40	735.31	23.56	11.91	735.00	15.48	-2.47	736.58	8.42	0.70	736.74	16.47	1.77
739.27	24.82	15.07	738.79	54.97	45.19	738.31	23.39	12.26	738.00	15.54	-1.88	739.59	7.36	0.16	739.75	15.90	1.72
742.26	24.73	14.36	741.79	55.59	45.19	741.32	23.02	11.27	741.00	15.68	-2.36	742.58	8.42	0.60	742.74	16.56	1.76
745.26	24.63	14.56	744.79	54.35	44.25	744.32	24.59	13.14	744.00	16.07	-1.67	745.58	7.94	0.42	745.74	15.75	1.25
748.26	23.81	13.65	747.79	53.63	43.44	747.31	22.57	11.03	747.00	16.37	-1.47	748.58	7.32	-0.29	748.74	16.35	1.76
751.26	24.43	14.62	750.79	54.06	44.23	750.32	23.90	12.71	750.00	15.78	-1.70	751.58	6.75	-0.51	751.74	16.44	2.20
754.27	24.33	14.35	753.79	52.84	42.84	753.32	22.54	11.18	753.00	15.71	-1.94	754.58	7.90	0.47	754.74	15.87	1.46
757.26	24.66	14.54	756.79	53.38	43.24	756.32	23.49	11.99	756.00	15.94	-1.85	757.58	8.42	0.85	757.74	15.54	0.99
760.26	25.09	15.45	759.79	52.33	42.67	759.31	24.11	13.09	759.00	15.25	-2.06	760.58	7.16	0.07	760.74	16.05	1.98
763.26	24.92	13.96	762.79	51.72	40.73	762.31	23.53	11.19	762.00	16.57	-2.07	763.58	8.71	0.30	763.74	17.16	1.77
766.26	25.28	14.40	765.79	51.69	40.79	765.31	22.54	10.28	765.00	16.54	-2.01	766.58	8.36	0.03	766.74	17.28	1.97
769.27	24.53	13.72	768.79	51.11	40.27	768.32	23.25	11.06	768.00	16.54	-1.94	769.59	7.71	-0.55	769.75	17.73	2.49
772.27	24.46	14.59	771.79	50.12	40.22	771.32	23.02	11.77	771.00	15.05	-2.50	772.58	7.65	0.33	772.74	16.47	2.17
775.26	24.50	13.82	774.79	50.12	39.42	774.31	23.05	10.99	774.00	16.17	-2.18	775.58	8.58	0.45	775.74	16.83	1.72
778.26	24.30	13.52	777.79	49.73	38.92	777.31	23.05	10.89	777.00	16.44	-2.01	778.58	8.26	0.03	778.74	17.19	1.98
781.26	25.02	14.47	780.79	49.83	39.26	780.31	23.94	12.01	780.00	16.27	-1.95	781.58	8.45	0.45	781.74	16.47	1.49
784.26	24.50	14.03	783.79	48.49	38.00	783.31	22.98	11.13	783.00	16.47	-1.67	784.58	7.68	-0.24	784.74	16.80	1.90
787.26	24.30	13.80	786.79	48.91	38.38	786.31	22.81	10.93	786.00	16.11	-2.07	787.58	7.97	0.02	787.74	16.98	2.05
790.26	24.53	14.31	789.79	46.87	36.62	789.32	22.91	11.31	789.00	15.08	-2.82	790.58	8.10	0.43	790.74	17.04	2.39
793.26	24.79	14.60	792.79	48.03	37.81	792.32	23.12	11.55	792.00	16.44	-1.42	793.58	6.91	-0.73	793.74	16.77	2.15
796.26	23.91	13.53	795.79	46.49	36.09	795.31	22.91	11.15	795.00	16.24	-1.81	796.58	7.49	-0.34	796.74	16.95	2.14
799.26	25.45	14.96	798.79	47.33	36.81	798.31	22.67	10.80	798.00	16.21	-1.95	799.58	8.16	0.22	799.74	16.65	1.73
802.26	25.18	14.91	801.79	46.94	36.64	801.31	22.67	11.02	801.00	15.45	-2.50	802.58	7.58	-0.14	802.74	17.34	2.64
805.27	25.25	14.40	804.79	45.30	34.43	804.32	21.69	9.46	804.00	15.91	-2.61	805.59	9.17	0.87	805.75	17.01	1.73
808.27	25.61	15.16	807.79	45.96	35.49	807.31	22.33	10.50	807.00	15.84	-2.28	808.58	8.88	0.98	808.74	16.17	1.29
811.27	24.33	14.03	810.79	45.65	35.33	810.32	23.29	11.61	810.00	15.71	-2.26	811.58	7.84	0.09	811.74	16.89	2.16
814.27	24.20	13.17	813.79	43.88	32.83	813.32	22.84	10.43	813.00	16.31	-2.39	814.59	9.43	0.95	814.75	16.89	1.43
817.27	24.92	14.47	816.79	44.95	34.47	816.32	22.67	10.84	816.00	15.48	-2.65	817.58	8.45	0.55	817.74	16.98	2.10
820.27	24.76	13.95	819.79	44.88	34.04	819.32	23.49	11.30	819.00	16.34	-2.15	820.58	8.16	-0.10	820.74	17.49	2.25
823.26	24.99	15.03	822.79	43.60	33.61	822.31	22.10	10.76	822.00	15.38	-2.26	823.58	7.71	0.30	823.74	16.35	1.96
826.26	25.25	14.75	825.79	45.02	34.49	825.31	23.22	11.34	825.00	15.78	-2.40	826.58	7.94	-0.01	826.74	17.34	2.41
829.26	24.53	13.84	828.79	43.43	32.71	828.31	23.49	11.42	828.00	16.11	-2.25	829.58	7.90	-0.24	829.74	17.61	2.49
832.26	24.17	13.68	831.79	43.05	32.53	831.32	22.57	10.70	831.00	15.61	-2.56	832.58	8.29	0.35	832.74	17.13	2.21
835.26	25.09	14.42	834.79	43.67	32.97	834.31	21.49	9.44	834.00	15.74	-2.61	835.58	8.49	0.37	835.74	17.34	2.24
838.26	24.99	14.78	837.79	42.74	32.50	837.31	22.06	10.47	837.00	15.51	-2.38	838.58	8.81	1.15	838.74	15.87	1.23
841.26	24.33	13.94	840.79	42.06	31.64	840.31	23.05	11.28	840.00	16.07	-2.00	841.58	7.68	-0.16	841.74	16.98	2.16
844.27	25.22	14.21	843.79	42.40	31.36	843.32	22.78	10.39	843.00	16.21	-2.47	844.58	8.88	0.42	844.74	17.49	2.05
847.26	24.07	13.55	846.79	42.33	31.79	846.31	22.78	10.88	846.00	16.04	-2.15	847.58	7.78	-0.19	847.74	17.28	2.33
850.26	24.92	14.66	849.79	41.17	30.88	849.31	22.37	10.73	849.00	16.01	-1.93	850.58	7.26	-0.45	850.74	17.07	2.38
853.27	24.59	13.94	852.79	41.20	30.52	852.32	22.88	10.85	852.00	16.01	-2.32	853.58	8.49	0.39	853.74	17.01	1.93
856.27	24.69	14.50	855.79	41.06	30.85	855.31	23.19	11.62	855.00	15.61	-2.25	856.58	7.97	0.33	856.74	16.53	1.91
859.27	24.46	14.12	858.79	39.23	28.87	858.32	22.71	10.99	858.00	15.28	-2.73	859.58	7.97	0.18	859.74	17.31	2.54
862.27	25.15	14.67	861.79	40.35	29.84	861.32	21.83	9.97	861.00	15.21	-2.95	862.58	8.45	0.52	862.74	17.34	2.43
865.26	24.56	14.00	864.79	39.94	29.35	864.31	23.53	11.59	864.00	16.44	-1.79	865.58	8.26	0.25	865.74	16.53	1.54
868.27	25.25	14.31	867.79	39.84	28.87	867.32	22.47	10.15	867.00	16.11	-2.50	868.58	8.26	-0.13	868.75	18.00	2.63
871.27	24.40	13.22	870.79	39.77	28.57	870.31	21.69	9.13	870.00	16.64	-2.21	871.58	8.32	-0.31	871.74	18.12	2.51
874.26	24.89	13.87	873.79	38.66	27.62	873.31	23.15	10.75	873.00	16.94	-1.75	874.58	8.29	-0.18	874.74	17.37	1.92
877.26	24.27	13.92	876.79	38.39	28.01	876.31	22.33	10.60	876.00	15.97	-2.05	877.58	8.10	0.30	877.74	16.53	1.75
880.26	24.95	14.44	879.79	39.06	28.52	879.31	22.57	10.68	879.00	15.61	-2.58	880.58	8.29	0.33	880.74	17.19	2.25
883.26	24.50	13.02	882.79	38.72	27.21	882.31	23.42	10.56	882.00	16.90	-2.26	883.58	9.10	0.17	883.74	18.00	2.09
886.26	24.63	13.78	885.79	38.72	27.84	885.32	22.91	10.68	885.00	16.57	-1.95	886.58	8.13	-0.17	886.74	17.40	2.12
889.27	24.07	13.31	888.79	38.12	27.34	888.32	22.64	10.50	888.00	16.01	-2.42	889.58	8.23	0.02	889.74	17.58	2.39
892.27	24.04	12.85	891.79	37.25	26.03	891.32	22.03	9.46	891.00	16.44	-2.43	892.58	8.45	-0.19	892.74	18.24	2.62
895.26	25.71	14.83	894.79	38.05	27.14	894.32	23.36	11.10	894.00	16.14	-2.42	895.58	8.78	0.45	895.74	17.28	1.97
898.26	24.46	13.40	897.79	37.58	26.49	897.32	22.33	9.89	897.00	16.74	-2.00	898.58	8.75	0.24	898.74	17.25	1.76
901.26	24.86	13.96	900.79	37.28	26.36	900.32	22.98	10.70	900.00	16.01	-2.56	901.58	7.81	-0.54	901.74	18.42	3.09
904.26	23.84	12.79	903.79	36.74	25.66	903.31	22.20	9.77	903.00	16.41	-2.31	904.58	9.04	0.54	904.74	17.25	1.77
907.27	24.59	13.24	906.79	36.88	25.50	906.32	21.66	8.93	906.00	16.94	-2.09	907.58	9.36	0.56	907.74	17.31	1.53
910.27	24.46	13.47	909.79	36.84	25.83	909.32	22.54	10.17	909.00	17.04	-1.62	910.58	7.71	-0.73	910.74	17.76	2.34
913.27	24.37	13.73	912.79	35.61	24.95	912.32	22.20	10.18	912.00	16.14	-2.17	913.58	8.49	0.40	913.74	16.83	1.76
916.26	24.50	13.65	915.79	36.78	25.90	915.31	22.20	9.97	915.00	16.60	-1.92	916.58	8.10	-0.20	916.74	17.40	2.12
919.27	24.59	13.50	918.79	35.51	24.40	918.32	22.54	10.07	918.00	15.78	-2.98	919.58	9.33	0.79	919.74	17.70	2.18
922.27	25.25	14.39	921.79	35.81	24.92	921.32	21.83	9.59	921.00	16.74	-1.79	922.58	8.23	-0.08	922.74	17.16	1.87
925.26	25.12	14.00	924.79	36.44	25.29	924.32	22.74	10.24	924.00	16.11	-2.68	925.58	9.46	0.89	925.74	17.34	1.79
928.26	24.59	13.59	927.79	36.01	24.98	927.31	21.83	9.45	927.00	15.64	-3.03	928.58	9.33	0.88	928.74	17.58	2.15
931.26	24.27	13.44	930.79	35.91	25.06	930.31	21.86	9.65	930.00	16.11	-2.39	931.58	8.52	0.24	931.74	17.40	2.14
934.26	25.32	14.38	933.79	34.68	23.71	933.32	22.64	10.32	933.00	16.11	-2.50	934.58	8.71	0.32	934.74	17.55	2.18
937.27	24.33	13.57	936.79	35.11	24.33	936.32	22.67	10.53	936.00	16.31	-2.12	937.58	8.26	0.05	937.74	17.25	2.06
940.27	24.37	13.28	939.79	34.48	23.37	939.32	22.54	10.07	939.00	16.74	-2.02	940.58	8.49	-0.05	940.74	17.58	2.06
943.26	24.73	13.13	942.79	35.74	24.12	942.32	23.15	10.17	942.00	16.54	-2.73	943.58	9.23	0.18	943.74	18.57	2.54
946.26	25.15	13.87	945.79	34.58	23.27	945.31	22.84	10.18	945.00	16.70	-2.25	946.58	9.20	0.47	946.74	17.49	1.78
949.26	24.20	12.81	948.79	34.78	23.37	948.31	22.57	9.80	948.00	16.90	-2.16	949.58	8.84	0.00	949.74	17.97	2.15
952.27	23.42	12.35	951.79	34.35	23.25	951.31	22.98	10.53	951.00	16.21	-2.54	952.58	8.71	0.19	952.74	17.85	2.35
955.26	24.79	13.64	954.79	33.82	22.65	954.31	22.78	10.25	954.00	16.84	-1.98	955.58	8.75	0.15	955.74	17.40	1.82
958.26	25.55	14.35	957.79	34.28	23.05	957.31	21.76	9.18	957.00	16.51	-2.36	958.58	8.49	-0.16	958.74	18.15	2.52
961.26	25.35	14.53	960.79	34.91	24.07	960.31	21.86	9.66	960.00	15.78	-2.71	961.58	8.52	0.25	961.74	17.70	2.45
964.26	25.18	13.87	963.79	33.59	22.25	963.31	22.95	10.26	963.00	16.90	-2.09	964.58	8.23	-0.53	964.74	18.36	2.62
967.26	24.76	13.41	966.79	34.25	22.87	966.31	22.00	9.27	966.00	16.51	-2.51	967.58	9.33	0.53	967.74	17.76	1.98
970.26	25.32	14.41	969.79	33.89	22.96	969.31	23.36	11.07	969.00	16.67	-1.91	970.58	7.90	-0.46	970.74	17.70	2.36
973.26	24.59	13.18	972.79	33.82	22.39	972.31	23.05	10.26	972.00	16.54	-2.54	973.58	9.56	0.70	973.74	17.67	1.83
976.27	23.88	12.65	975.79	33.39	22.14	975.32	22.47	9.86	975.00	16.84	-2.06	976.58	8.78	0.10	976.74	17.61	1.95
979.27	24.04	12.49	978.79	33.86	22.28	978.31	22.71	9.78	978.00	17.04	-2.19	979.58	8.84	-0.16	979.74	18.33	2.35
982.27	23.75	12.77	981.79	34.02	23.01	981.32	22.47	10.11	981.00	16.44	-2.21	982.58	9.04	0.61	982.74	17.01	1.60
985.26	23.78	12.09	984.79	33.23	21.51	984.31	21.45	8.38	984.00	16.97	-2.39	985.58	9.01	-0.13	985.74	18.64	2.52
988.26	25.51	14.30	987.79	33.23	22.00	987.32	22.78	10.19	987.00	15.91	-2.97	988.58	8.62	-0.04	988.74	18.64	3.00
991.27	25.18	13.81	990.79	32.93	21.54	990.32	22.33	9.58	990.00	16.54	-2.50	991.58	8.78	-0.04	991.74	18.33	2.53
994.27	24.14	12.76	993.79	33.36	21.95	993.32	22.54	9.78	993.00	16.24	-2.82	994.58	9.01	0.18	994.74	18.45	2.64
997.26	24.23	12.89	996.79	33.43	22.06	996.31	22.67	9.95	996.00	16.51	-2.51	997.58	9.46	0.67	997.74	17.61	1.84
1000.27	25.58	14.56	999.79	31.85	20.80	999.32	22.40	10.00	999.00	15.51	-3.18	1000.58	8.68	0.21	1000.74	18.42	2.97
1003.26	24.76	13.67	1002.79	33.23	22.11	1002.31	22.47	10.00	1002.00	15.84	-2.92	1003.58	8.71	0.17	1003.74	18.27	2.75
1006.26	24.56	13.32	1005.79	33.33	22.06	1005.31	22.95	10.33	1005.00	16.80	-2.12	1006.58	8.75	0.06	1006.74	17.73	2.06
1009.26	24.59	13.30	1008.79	33.39	22.08	1008.32	21.59	8.92	1008.00	16.84	-2.12	1009.58	8.45	-0.29	1009.74	18.12	2.40
1012.27	25.22	14.37	1011.79	32.15	21.27	1011.32	21.49	9.26	1011.00	16.04	-2.49	1012.58	8.94	0.64	1012.74	17.13	1.85
1015.26	25.91	14.27	1014.79	32.41	20.74	1014.32	23.22	10.20	1014.00	16.57	-2.74	1015.58	9.36	0.27	1015.74	18.54	2.47
1018.27	24.99	13.41	1017.79	32.54	20.94	1017.32	22.17	9.21	1017.00	16.51	-2.74	1018.58	9.20	0.17	1018.74	18.57	2.56
1021.26	24.63	13.19	1020.79	30.94	19.47	1020.31	22.33	9.51	1020.00	16.24	-2.88	1021.58	9.46	0.57	1021.74	18.18	2.31
1024.26	24.07	12.63	1023.79	32.80	21.34	1023.32	22.91	10.09	1023.00	16.77	-2.34	1024.58	8.58	-0.31	1024.74	18.51	2.64
1027.27	24.20	12.00	1026.79	32.51	20.28	1026.32	22.50	8.92	1026.00	17.44	-2.44	1027.58	10.18	0.53	1027.74	18.54	1.91
1030.26	25.41	13.83	1029.79	31.98	20.37	1029.32	22.71	9.75	1029.00	16.97	-2.29	1030.58	8.91	-0.12	1030.74	18.42	2.41
1033.27	24.53	13.19	1032.79	32.02	20.65	1032.31	22.44	9.72	1032.00	16.34	-2.67	1033.58	9.59	0.80	1033.75	17.64	1.87
1036.26	24.92	13.26	1035.79	31.72	20.03	1035.31	22.74	9.70	1035.00	16.24	-3.10	1036.58	10.18	1.07	1036.74	18.12	2.03
1039.26	24.50	12.86	1038.79	31.46	19.80	1038.31	23.02	10.00	1038.00	17.20	-2.11	1039.58	9.20	0.11	1039.74	18.06	1.99
1042.27	26.14	14.80	1041.79	30.39	19.03	1041.31	22.57	9.85	1041.00	16.67	-2.34	1042.58	8.65	-0.14	1042.74	18.24	2.47
1045.26	25.09	13.47	1044.79	32.31	20.67	1044.31	21.76	8.76	1044.00	17.00	-2.29	1045.58	9.49	0.42	1045.74	17.91	1.86
1048.27	24.99	13.40	1047.79	31.66	20.04	1047.31	22.74	9.77	1047.00	17.07	-2.20	1048.58	8.65	-0.39	1048.74	18.61	2.59
1051.27	24.63	12.82	1050.79	31.76	19.93	1050.31	21.76	8.57	1050.00	16.51	-2.97	1051.58	9.43	0.17	1051.74	19.03	2.79
1054.26	24.50	13.20	1053.79	30.88	19.55	1053.31	21.59	8.91	1053.00	16.64	-2.33	1054.58	9.14	0.39	1054.74	17.67	1.94
1057.26	24.37	12.86	1056.79	31.46	19.93	1056.31	21.42	8.53	1056.00	16.21	-2.97	1057.58	9.92	0.96	1057.74	17.94	2.00
1060.26	24.82	13.32	1059.79	31.53	20.00	1059.31	22.30	9.42	1059.00	16.41	-2.77	1060.58	9.20	0.25	1060.74	18.45	2.52
1063.26	24.69	12.73	1062.79	31.43	19.45	1062.32	22.78	9.44	1062.00	17.44	-2.19	1063.58	9.53	0.12	1063.74	18.45	2.06
1066.27	24.40	12.31	1065.79	30.91	18.80	1065.32	22.88	9.41	1065.00	17.20	-2.56	1066.58	10.31	0.77	1066.74	18.30	1.78
1069.27	24.37	12.36	1068.79	30.55	18.51	1068.32	21.18	7.79	1068.00	17.34	-2.35	1069.59	9.92	0.46	1069.75	18.33	1.89
1072.26	25.35	13.54	1071.79	30.16	18.33	1071.31	21.76	8.57	1071.00	17.87	-1.61	1072.58	9.40	0.14	1072.74	17.70	1.46
1075.27	24.10	12.42	1074.79	31.01	19.31	1074.31	21.42	8.36	1074.00	17.70	-1.65	1075.58	8.88	-0.25	1075.74	18.00	1.89
1078.26	24.27	13.20	1077.79	30.10	19.00	1077.31	22.06	9.61	1077.00	16.51	-2.24	1078.58	8.65	0.13	1078.74	17.61	2.11
1081.27	24.95	13.16	1080.79	31.17	19.36	1080.32	21.72	8.55	1080.00	16.47	-2.99	1081.58	10.05	0.81	1081.75	18.39	2.17
1084.27	24.37	12.52	1083.79	29.64	17.76	1083.31	21.59	8.36	1083.00	16.70	-2.82	1084.58	9.92	0.62	1084.74	18.48	2.20
1087.27	23.91	12.05	1086.79	30.26	18.37	1086.31	22.27	9.03	1086.00	16.54	-2.99	1087.58	10.05	0.74	1087.74	18.54	2.25
1090.27	23.97	11.79	1089.79	30.36	18.16	1089.31	21.86	8.30	1089.00	17.17	-2.68	1090.58	9.43	-0.20	1090.75	19.48	2.87
1093.26	25.51	13.83	1092.79	29.94	18.23	1092.32	22.03	8.97	1092.00	16.64	-2.71	1093.58	9.59	0.46	1093.74	18.36	2.25
1096.27	24.63	12.81	1095.79	29.45	17.60	1095.32	22.67	9.47	1095.00	16.44	-3.06	1096.58	9.40	0.13	1096.75	19.18	2.93
1099.27	25.15	13.38	1098.79	29.87	18.08	1098.32	22.64	9.49	1098.00	15.97	-3.47	1099.58	10.18	0.96	1099.74	18.70	2.50
1102.27	24.76	13.06	1101.79	30.16	18.43	1101.32	21.89	8.81	1101.00	16.27	-3.11	1102.58	9.72	0.57	1102.74	18.67	2.54
1105.27	24.95	13.16	1104.79	29.97	18.15	1104.32	22.00	8.83	1104.00	16.34	-3.12	1105.58	9.79	0.55	1105.74	18.79	2.57
1108.27	25.02	12.83	1107.79	29.19	16.98	1107.32	22.20	8.63	1107.00	17.40	-2.46	1108.58	9.92	0.28	1108.74	18.79	2.17
1111.27	24.40	11.75	1110.79	29.42	16.74	1110.32	22.17	8.14	1110.00	17.80	-2.52	1111.58	10.34	0.24	1111.74	19.36	2.28
1114.27	24.92	12.91	1113.80	28.84	16.80	1113.32	22.03	8.64	1113.00	16.94	-2.75	1114.59	9.95	0.49	1114.75	18.70	2.26
1117.27	25.55	13.55	1116.79	29.39	17.36	1116.32	22.44	9.06	1116.00	17.24	-2.44	1117.58	9.56	0.11	1117.74	18.76	2.33
1120.27	23.91	11.95	1119.79	29.77	17.79	1119.32	22.33	8.99	1119.00	17.14	-2.49	1120.58	9.46	0.05	1120.74	18.82	2.43
1123.26	24.23	12.32	1122.79	29.16	17.22	1122.31	22.10	8.81	1122.00	17.34	-2.25	1123.58	9.56	0.20	1123.74	18.39	2.05
1126.27	23.84	11.97	1125.79	29.81	17.92	1125.31	22.17	8.92	1125.00	16.54	-3.00	1126.58	9.49	0.17	1126.74	19.12	2.82
1129.27	24.63	12.81	1128.79	30.03	18.18	1128.31	22.74	9.54	1128.00	16.01	-3.48	1129.58	9.36	0.09	1129.74	19.64	3.39
1132.27	25.09	12.90	1131.79	29.71	17.49	1131.32	22.74	9.17	1131.00	17.04	-2.82	1132.58	10.44	0.80	1132.74	18.64	2.02
1135.27	24.89	12.63	1134.79	29.61	17.32	1134.32	22.44	8.80	1134.00	17.20	-2.74	1135.58	10.60	0.89	1135.75	18.54	1.85
1138.27	24.30	12.21	1137.79	29.84	17.72	1137.31	21.59	8.12	1137.00	17.64	-2.13	1138.59	10.37	0.83	1138.75	17.82	1.30
1141.27	24.82	12.32	1140.79	29.71	17.18	1140.31	22.91	9.03	1140.00	16.77	-3.41	1141.58	11.32	1.37	1141.74	18.97	2.04
1144.27	25.09	13.23	1143.79	28.55	16.67	1143.32	21.86	8.62	1143.00	17.04	-2.49	1144.59	9.14	-0.17	1144.75	18.94	2.65
1147.27	24.46	12.84	1146.79	29.68	18.04	1146.32	22.40	9.40	1146.00	16.14	-3.15	1147.58	9.14	0.07	1147.74	19.12	3.07
1150.27	25.02	12.69	1149.79	28.13	15.77	1149.32	21.59	7.88	1149.00	17.30	-2.70	1150.59	10.57	0.79	1150.75	18.67	1.91
1153.27	25.35	13.00	1152.79	30.00	17.62	1152.32	22.50	8.77	1152.00	17.57	-2.46	1153.58	9.98	0.18	1153.74	19.06	2.28
1156.27	24.66	12.50	1155.79	29.35	17.16	1155.32	21.76	8.22	1155.00	17.27	-2.57	1156.58	9.98	0.37	1156.74	18.79	2.20
1159.27	25.32	13.41	1158.79	29.42	17.48	1158.31	23.15	9.86	1158.00	16.17	-3.41	1159.59	10.08	0.72	1159.75	19.03	2.69
1162.27	25.25	13.50	1161.79	28.84	17.07	1161.31	22.95	9.82	1161.00	16.77	-2.65	1162.58	9.72	0.52	1162.74	18.30	2.12
1165.27	24.40	12.87	1164.79	28.23	16.68	1164.31	23.25	10.34	1164.00	16.01	-3.19	1165.58	9.27	0.29	1165.74	18.85	2.89
1168.27	24.59	12.52	1167.79	30.00	17.90	1167.32	23.15	9.70	1167.00	16.84	-2.90	1168.59	9.98	0.46	1168.75	18.94	2.44
1171.27	24.50	12.35	1170.79	29.84	17.66	1170.32	22.91	9.38	1170.00	16.67	-3.16	1171.58	10.70	1.10	1171.74	18.64	2.06
1174.27	24.95	12.85	1173.79	29.35	17.22	1173.32	22.20	8.72	1173.00	16.64	-3.13	1174.58	9.82	0.27	1174.74	19.39	2.86
1177.27	24.69	12.57	1176.79	28.55	16.40	1176.32	22.03	8.53	1176.00	16.14	-3.65	1177.58	10.77	1.20	1177.74	19.00	2.45
1180.27	25.12	13.14	1179.79	28.74	16.74	1179.31	22.64	9.28	1179.00	16.44	-3.21	1180.58	10.37	0.94	1180.74	18.67	2.26
1183.27	25.05	12.43	1182.79	29.29	16.65	1182.32	22.13	8.13	1182.00	17.60	-2.69	1183.58	10.50	0.43	1183.74	19.30	2.25
1186.27	24.40	12.08	1185.79	29.71	17.36	1185.32	22.10	8.40	1185.00	17.30	-2.70	1186.58	9.98	0.21	1186.74	19.24	2.49
1189.27	25.05	12.59	1188.79	28.97	16.49	1188.32	21.62	7.78	1188.00	16.57	-3.56	1189.58	10.77	0.86	1189.74	19.58	2.69
1192.27	24.33	11.55	1191.79	30.00	17.19	1191.32	22.74	8.58	1191.00	17.44	-3.01	1192.58	11.00	0.77	1192.74	19.45	2.24
1195.27	24.50	11.40	1194.79	28.65	15.53	1194.32	21.89	7.41	1194.00	18.11	-2.66	1195.58	10.73	0.18	1195.74	20.00	2.47
1198.27	24.04	11.99	1197.79	29.32	17.24	1197.32	22.50	9.07	1197.00	16.87	-2.86	1198.58	10.08	0.58	1198.75	18.76	2.28
1201.27	24.17	11.88	1200.79	29.61	17.29	1200.32	21.72	8.05	1200.00	16.01	-3.96	1201.58	10.57	0.83	1201.74	19.85	3.13
1204.27	24.46	11.81	1203.79	29.68	17.01	1203.31	22.61	8.58	1203.00	17.84	-2.48	1204.58	10.83	0.73	1204.74	18.82	1.74
1207.27	24.89	12.60	1206.79	28.39	16.07	1206.31	21.93	8.26	1206.00	18.44	-1.53	1207.58	9.66	-0.08	1207.74	18.33	1.61
1210.27	25.18	12.66	1209.79	28.55	16.00	1209.31	22.17	8.27	1209.00	16.64	-3.56	1210.58	10.96	0.99	1210.74	19.52	2.57
1213.27	25.25	12.26	1212.79	28.52	15.50	1212.31	22.47	8.10	1212.00	17.44	-3.23	1213.58	11.42	0.98	1213.74	19.67	2.25
1216.27	24.99	12.23	1215.79	28.23	15.45	1215.31	22.91	8.77	1215.00	16.90	-3.53	1216.58	11.13	0.92	1216.74	19.79	2.60
1219.26	24.43	11.89	1218.79	27.87	15.30	1218.31	22.91	8.99	1218.00	16.97	-3.25	1219.58	10.54	0.55	1219.74	19.67	2.70
