# Supplementary material for: Noise-precision tradeoff in predicting combinations of mutations and drugs
Source: PLoS Comput Biol. 2019 May 22;15(5):e1006956. doi: 10.1371/journal.pcbi.1006956 (PMC6548401; doi:10.1371/journal.pcbi.1006956)
Supplement: S1 Data — A zip file containing all datasets used in this paper. (ZIP) [file pcbi.1006956.s002.zip › calcium/calcium_double_RAW264.7/2MA_500_uM_UDP_25_uM_RW_ECC031218C.txt]

Tab-delimted data for ligand pair 2-Methyl-thio-ATP / Uridine 5'-diphosphate
Celltype = RAW 264.7
ExperimentID = ECC031218C
t in seconds, Ca++ concentrations in nM
Adj Ca++ is the change in Ca++ concentration due to ligand

ECC031218C10	2MA 500 uM	UDP 25 uM	sim
ECC031218C05	2MA 500 uM	UDP 25 uM	lig1_then_lig2
ECC031218C07	UDP 25 uM	2MA 500 uM	lig2_then_lig1
ECC031218C01	HBSS-BSA n/a 	HBSS-BSA n/a 	con
ECC031218C11	HBSS-BSA n/a 	HBSS-BSA n/a 	con
ECC031218C12	HBSS-BSA n/a 	HBSS-BSA n/a 	con

t(ECC031218C10)	Ca++(ECC031218C10)	Adj Ca++(ECC031218C10)	t(ECC031218C05)	Ca++(ECC031218C05)	Adj Ca++(ECC031218C05)	t(ECC031218C07)	Ca++(ECC031218C07)	Adj Ca++(ECC031218C07)	t(ECC031218C01)	Ca++(ECC031218C01)	Adj Ca++(ECC031218C01)	t(ECC031218C11)	Ca++(ECC031218C11)	Adj Ca++(ECC031218C11)	t(ECC031218C12)	Ca++(ECC031218C12)	Adj Ca++(ECC031218C12)
-187.58	9.83	-0.57	-188.37	8.16	-2.34	-188.06	5.88	-1.81	-189.00	9.62	-1.72	-187.41	3.32	1.33	-187.25	5.62	0.39
-184.62	9.90	0.83	-185.41	8.28	-0.88	-185.09	6.41	0.05	-186.04	8.57	-1.43	-184.47	1.52	0.87	-184.31	4.46	0.56
-181.60	10.52	0.82	-182.38	8.25	-1.54	-182.07	7.12	0.13	-183.04	8.88	-1.75	-181.44	1.77	0.49	-181.28	5.79	1.26
-178.63	9.83	-0.46	-179.41	8.79	-1.60	-179.09	6.05	-1.53	-180.04	10.23	-1.00	-178.47	2.37	0.50	-178.31	5.62	0.50
-175.62	9.67	-0.31	-176.41	8.94	-1.13	-176.09	6.72	-0.55	-177.04	9.06	-1.85	-175.47	2.72	1.16	-175.31	5.50	0.69
-172.62	9.90	0.54	-173.41	9.17	-0.29	-173.09	6.63	-0.02	-174.04	8.51	-1.79	-172.47	2.12	1.17	-172.31	4.81	0.62
-169.62	9.59	-0.42	-170.41	9.39	-0.72	-170.09	6.14	-1.16	-171.04	9.06	-1.89	-169.47	2.07	0.48	-169.31	6.25	1.41
-166.60	9.90	-0.37	-167.38	9.13	-1.24	-167.07	7.92	0.36	-168.04	8.63	-2.58	-166.44	3.22	1.37	-166.28	6.31	1.21
-163.62	9.44	-0.12	-164.41	9.89	0.23	-164.09	6.41	-0.44	-165.04	9.55	-0.95	-163.47	1.27	0.13	-163.31	5.21	0.82
-160.62	9.67	-0.01	-161.41	9.51	-0.27	-161.09	6.41	-0.56	-162.04	10.17	-0.45	-160.47	0.72	-0.54	-160.31	5.50	0.99
-157.62	9.87	0.05	-158.41	9.13	-0.79	-158.09	6.05	-1.06	-159.04	8.69	-2.07	-157.47	3.37	1.97	-157.31	4.75	0.10
-154.62	10.41	1.60	-155.41	9.42	0.52	-155.09	7.52	1.42	-156.04	9.12	-0.62	-154.47	0.47	0.08	-154.31	4.18	0.54
-151.62	9.36	0.32	-152.40	8.82	-0.31	-152.09	5.92	-0.41	-153.04	9.31	-0.66	-151.46	1.72	1.10	-151.30	3.43	-0.44
-148.62	9.32	0.19	-149.41	8.94	-0.29	-149.09	6.49	0.07	-150.04	9.31	-0.76	-148.47	1.77	1.06	-148.31	3.66	-0.30
-145.62	9.56	-0.31	-146.41	9.20	-0.77	-146.09	6.85	-0.31	-147.04	9.80	-1.01	-145.47	1.27	-0.19	-145.31	5.90	1.20
-142.62	9.44	0.22	-143.41	8.88	-0.44	-143.09	6.10	-0.41	-144.04	9.99	-0.17	-142.47	0.67	-0.13	-142.31	4.35	0.30
-139.62	9.83	0.47	-140.41	9.35	-0.10	-140.09	6.10	-0.55	-141.04	10.11	-0.18	-139.47	0.27	-0.67	-139.31	5.04	0.85
-136.60	9.87	0.57	-137.38	9.74	0.35	-137.07	6.85	0.26	-138.04	9.49	-0.74	-136.44	0.77	-0.11	-136.28	4.98	0.85
-133.63	9.32	0.22	-134.41	9.17	-0.03	-134.09	6.72	0.33	-135.04	8.94	-1.10	-133.47	0.97	0.28	-133.31	4.75	0.82
-130.63	9.79	1.06	-131.41	9.42	0.59	-131.10	6.19	0.17	-132.04	8.14	-1.53	-130.47	1.17	0.86	-130.31	4.23	0.67
-127.63	9.40	0.46	-128.41	9.39	0.35	-128.10	5.48	-0.75	-129.04	9.18	-0.70	-127.47	0.82	0.29	-127.31	4.18	0.41
-124.62	10.14	0.50	-125.41	9.17	-0.57	-125.09	5.57	-1.36	-126.04	10.36	-0.22	-124.47	1.17	-0.06	-124.31	4.75	0.28
-121.62	9.56	0.24	-122.40	9.61	0.19	-122.09	5.70	-0.91	-123.04	9.62	-0.64	-121.46	1.47	0.56	-121.30	4.23	0.08
-118.63	9.87	0.88	-119.41	8.57	-0.52	-119.10	5.74	-0.54	-120.04	7.78	-2.15	-118.47	0.82	0.24	-118.31	5.73	1.91
-115.63	8.71	-0.22	-116.41	8.98	-0.04	-116.10	6.45	0.23	-117.04	9.31	-0.55	-115.47	0.07	-0.44	-115.31	4.75	0.99
-112.63	9.67	0.19	-113.41	9.01	-0.57	-113.10	6.36	-0.41	-114.04	9.92	-0.50	-112.47	1.12	0.06	-112.31	4.75	0.44
-109.63	8.94	0.02	-110.41	9.86	0.85	-110.09	5.66	-0.55	-111.04	8.94	-0.91	-109.47	0.12	-0.38	-109.31	5.04	1.29
-106.62	9.75	-0.06	-107.41	9.61	-0.30	-107.09	6.76	-0.34	-108.04	9.92	-0.83	-106.47	1.72	0.32	-106.30	5.15	0.51
-103.62	8.90	-1.13	-104.41	9.70	-0.43	-104.09	7.60	0.28	-105.04	10.98	0.01	-103.47	1.02	-0.59	-103.31	5.44	0.58
-100.62	9.87	0.26	-101.41	9.54	-0.17	-101.09	5.70	-1.20	-102.04	10.23	-0.32	-100.47	0.97	-0.22	-100.31	4.98	0.54
-97.63	9.67	0.97	-98.41	9.74	0.94	-98.09	5.96	-0.03	-99.04	8.88	-0.76	-97.47	0.52	0.23	-97.31	4.06	0.53
-94.63	10.10	0.83	-95.41	9.83	0.46	-95.09	6.32	-0.24	-96.04	9.99	-0.22	-94.47	1.17	0.32	-94.31	4.00	-0.10
-91.62	8.28	-1.30	-92.40	9.48	-0.19	-92.09	6.32	-0.55	-93.04	10.29	-0.22	-91.47	1.27	0.11	-91.30	4.52	0.11
-88.62	8.75	-1.01	-89.41	9.54	-0.32	-89.09	6.58	-0.47	-90.04	9.18	-1.52	-88.47	1.72	0.38	-88.31	5.73	1.14
-85.63	9.17	0.04	-86.41	10.59	1.36	-86.09	7.07	0.65	-87.04	9.00	-1.07	-85.47	0.77	0.05	-85.31	4.98	1.02
-82.62	9.02	-0.58	-83.41	9.01	-0.69	-83.09	7.25	0.36	-84.04	10.91	0.37	-82.47	-0.02	-1.21	-82.31	5.27	0.84
-79.62	8.98	-0.28	-80.41	9.96	0.61	-80.09	6.01	-0.54	-81.04	10.17	-0.02	-79.47	0.72	-0.12	-79.31	4.23	0.14
-76.60	10.02	-0.42	-77.38	10.34	-0.19	-77.07	6.80	-0.93	-78.04	10.79	-0.58	-76.44	1.97	-0.05	-76.28	5.90	0.63
-73.62	9.48	0.38	-74.41	9.77	0.58	-74.09	6.19	-0.20	-75.04	10.05	0.02	-73.47	1.62	0.94	-73.31	2.97	-0.96
-70.62	9.63	0.21	-71.41	9.61	0.09	-71.09	6.19	-0.52	-72.04	10.29	-0.07	-70.47	0.87	-0.14	-70.31	4.46	0.21
-67.63	9.40	-0.70	-68.41	9.89	-0.31	-68.09	5.96	-1.43	-69.04	10.67	-0.37	-67.47	1.72	0.03	-67.31	5.27	0.34
-64.62	10.10	-0.43	-65.41	9.86	-0.77	-65.09	6.23	-1.59	-66.04	10.91	-0.56	-64.47	1.72	-0.39	-64.31	6.31	0.95
-61.59	8.40	-1.56	-62.38	9.70	-0.36	-62.07	6.89	-0.36	-63.04	10.67	-0.23	-61.44	1.52	-0.02	-61.28	5.04	0.25
-58.63	9.63	-0.01	-59.41	9.32	-0.42	-59.09	6.80	-0.13	-60.04	9.92	-0.66	-58.47	2.07	0.84	-58.31	4.29	-0.18
-55.62	9.67	-0.74	-56.41	10.50	-0.00	-56.09	6.49	-1.21	-57.04	11.66	0.32	-55.47	1.12	-0.87	-55.31	5.79	0.55
-52.62	8.55	-1.27	-53.41	10.12	0.21	-53.09	7.16	0.05	-54.04	10.23	-0.52	-52.47	1.82	0.42	-52.31	4.75	0.10
-49.62	9.40	0.06	-50.41	9.93	0.49	-50.09	6.54	-0.09	-51.04	10.48	0.20	-49.47	0.67	-0.26	-49.31	4.23	0.06
-46.62	10.10	0.92	-47.41	9.93	0.65	-47.09	7.83	1.36	-48.04	9.74	-0.38	-46.47	0.47	-0.30	-46.30	4.69	0.68
-43.62	9.83	-0.40	-44.41	9.54	-0.79	-44.09	6.94	-0.58	-45.04	11.85	0.68	-43.47	1.32	-0.49	-43.31	4.87	-0.19
-40.62	9.25	-0.61	-41.41	9.96	0.00	-41.09	6.98	-0.17	-42.04	10.85	0.05	-40.47	1.97	0.52	-40.31	4.12	-0.57
-37.62	10.95	2.01	-38.41	10.18	1.14	-38.09	6.76	0.53	-39.04	9.62	-0.26	-37.47	1.47	0.94	-37.31	3.09	-0.68
-34.62	9.71	0.36	-35.41	10.27	0.83	-35.09	8.27	1.63	-36.04	9.92	-0.36	-34.47	1.47	0.54	-34.31	4.00	-0.18
-31.62	9.63	0.16	-32.40	9.17	-0.40	-32.09	7.03	0.27	-33.04	10.29	-0.12	-31.46	1.12	0.07	-31.30	4.35	0.05
-28.63	9.90	-0.06	-29.41	10.40	0.34	-29.09	6.89	-0.36	-30.04	9.55	-1.35	-28.47	1.72	0.18	-28.31	5.96	1.17
-25.63	10.41	-0.05	-26.41	9.89	-0.67	-26.09	7.25	-0.50	-27.04	11.72	0.32	-25.47	2.37	0.33	-25.31	4.64	-0.65
-22.62	10.10	-0.31	-23.41	10.18	-0.33	-23.09	6.76	-0.94	-24.04	11.97	0.62	-22.47	1.52	-0.48	-22.31	5.10	-0.14
-19.63	10.52	0.15	-20.41	10.18	-0.28	-20.10	7.34	-0.32	-21.04	12.35	1.05	-19.47	1.12	-0.83	-19.32	4.98	-0.22
-16.62	10.06	-0.40	-17.41	10.82	0.26	-17.09	7.25	-0.50	-18.04	11.10	-0.30	-16.47	2.02	-0.03	-16.31	5.62	0.33
-13.63	9.75	-0.32	-14.41	10.15	-0.01	-14.10	7.83	0.47	-15.04	10.91	-0.09	-13.47	2.12	0.47	-13.31	4.52	-0.38
-10.63	9.67	-1.34	-11.41	9.89	-1.22	-11.10	6.94	-1.36	-12.04	11.60	-0.35	-10.47	2.07	-0.53	-10.31	6.72	0.88
5.42	21.70	7.91	4.63	14.65	0.77	4.95	11.69	0.61	4.00	11.53	-3.19	5.58	6.83	1.46	5.74	10.35	1.73
8.34	56.12	42.35	7.56	17.30	3.44	7.87	24.24	13.18	6.93	13.98	-0.72	8.50	5.20	-0.15	8.66	9.47	0.87
11.34	131.29	116.64	10.56	19.28	4.53	10.88	106.07	94.13	9.93	14.92	-0.67	11.50	6.32	0.09	11.66	10.06	0.58
14.34	148.42	134.25	13.56	23.55	9.28	13.87	136.11	124.65	12.93	15.18	0.07	14.50	6.63	0.87	14.65	8.06	-0.94
17.34	130.11	116.42	16.56	28.98	15.19	16.87	121.78	110.80	15.93	15.11	0.48	17.50	5.66	0.39	17.66	7.65	-0.87
20.35	116.52	102.34	19.56	32.74	18.47	19.87	104.00	92.53	18.93	15.37	0.26	20.51	5.81	0.05	20.67	8.70	-0.31
23.35	117.52	103.68	22.56	35.28	21.35	22.87	100.32	89.19	21.93	14.16	-0.61	23.51	6.17	0.75	23.67	8.53	-0.14
26.35	116.77	103.38	25.56	35.49	22.01	25.87	103.79	93.11	24.93	14.80	0.48	26.50	4.54	-0.43	26.66	8.17	-0.05
29.35	115.16	100.81	28.56	36.11	21.66	28.87	101.67	90.03	27.93	15.68	0.39	29.51	5.25	-0.68	29.67	9.47	0.29
32.35	110.69	96.36	31.56	35.53	21.10	31.87	100.32	88.70	30.93	13.98	-1.29	32.51	5.96	0.04	32.69	10.41	1.25
35.35	109.42	95.67	34.56	35.17	21.32	34.87	95.50	84.46	33.93	14.04	-0.65	35.50	5.45	0.12	35.66	9.11	0.53
38.35	107.13	93.66	37.56	35.06	21.50	37.88	90.90	80.14	36.93	13.85	-0.55	38.51	4.79	-0.26	38.67	9.11	0.81
41.35	104.57	90.99	40.56	34.10	20.43	40.88	92.40	81.53	39.93	13.98	-0.53	41.51	5.10	-0.06	41.67	9.00	0.59
44.35	101.22	87.55	43.56	33.24	19.47	43.88	89.27	78.31	42.93	14.16	-0.45	44.51	5.45	0.19	44.67	8.76	0.26
47.35	100.06	86.70	46.56	32.25	18.79	46.88	87.15	76.50	45.93	13.28	-1.02	47.51	4.34	-0.61	47.69	9.82	1.63
50.35	95.11	80.79	49.56	31.19	16.78	49.88	86.00	74.39	48.93	14.92	-0.33	50.51	5.50	-0.40	50.67	9.88	0.73
53.35	93.80	79.73	52.56	31.12	16.96	52.88	84.16	72.80	51.93	14.80	-0.20	53.51	4.69	-0.96	53.67	10.06	1.16
56.35	92.56	79.30	55.56	30.66	17.30	55.88	81.77	71.22	54.93	13.79	-0.41	56.51	5.40	0.56	56.67	7.94	-0.15
59.35	91.43	77.00	58.56	30.63	16.10	58.88	79.34	67.62	57.93	15.62	0.25	59.51	5.20	-0.81	59.66	9.82	0.56
62.35	90.42	76.17	61.56	29.89	15.55	61.88	79.21	67.67	60.93	14.23	-0.95	62.50	5.45	-0.38	62.69	10.41	1.33
65.35	87.09	72.94	64.56	29.23	14.98	64.88	75.89	64.45	63.93	14.92	-0.17	65.51	5.35	-0.38	65.66	9.53	0.55
68.35	86.21	72.06	67.56	28.22	13.97	67.88	74.25	62.81	66.93	15.18	0.09	68.51	5.56	-0.17	68.66	9.06	0.08
71.35	83.86	70.13	70.56	28.57	14.75	70.88	75.89	64.87	69.93	14.42	-0.24	71.51	4.23	-1.08	71.66	9.88	1.32
74.34	82.40	68.32	73.56	28.11	13.94	73.87	72.62	61.25	72.93	15.75	0.74	74.50	5.30	-0.36	74.65	8.53	-0.38
77.34	81.48	67.50	76.56	26.32	12.25	76.87	72.86	61.59	75.93	13.60	-1.31	77.50	5.56	-0.00	77.66	10.12	1.31
80.34	80.36	66.56	79.56	26.97	13.07	79.87	72.25	61.16	78.93	13.98	-0.76	80.50	5.20	-0.19	80.66	9.58	0.95
83.34	79.77	65.31	82.56	26.66	12.11	82.87	70.70	58.95	81.93	15.56	0.17	83.50	5.10	-0.94	83.66	10.06	0.77
86.34	78.81	65.48	85.56	25.12	11.69	85.87	69.09	58.47	84.93	13.54	-0.73	86.50	5.40	0.48	86.66	8.41	0.25
89.34	78.65	64.40	88.56	24.98	10.63	88.87	68.67	57.13	87.93	14.16	-1.03	89.50	6.42	0.58	89.65	9.53	0.45
92.34	78.86	64.09	91.56	25.80	10.93	91.87	70.10	58.04	90.93	15.75	0.04	92.50	5.86	-0.50	92.66	10.06	0.46
95.34	77.38	63.20	94.56	25.77	11.50	94.87	67.26	55.79	93.93	14.35	-0.76	95.50	6.89	1.13	95.66	8.64	-0.37
98.34	74.33	59.80	97.56	24.84	10.21	97.87	67.32	55.50	96.93	14.99	-0.48	98.50	5.25	-0.87	98.66	10.71	1.35
101.34	77.48	62.84	100.56	24.13	9.39	100.87	65.79	53.86	99.93	15.75	0.17	101.50	5.76	-0.46	101.66	9.76	0.29
104.34	74.33	59.32	103.56	24.71	9.61	103.87	67.14	54.84	102.93	15.81	-0.13	104.50	6.27	-0.32	104.66	10.29	0.45
107.34	74.22	59.99	106.56	24.33	10.00	106.87	66.85	55.33	105.93	15.37	0.20	107.50	5.61	-0.20	107.67	9.06	-0.00
110.34	72.97	58.42	109.56	23.99	9.34	109.87	65.85	54.01	108.93	14.61	-0.88	110.50	6.22	0.08	110.66	10.18	0.80
113.35	72.51	57.16	112.56	24.23	8.79	112.88	64.57	51.93	111.93	16.32	0.04	113.50	6.12	-0.81	113.66	10.95	0.77
116.34	73.18	58.53	115.56	23.62	8.87	115.87	64.63	52.69	114.93	14.92	-0.67	116.50	5.61	-0.62	116.66	10.77	1.29
119.35	71.78	56.94	118.56	24.33	9.40	118.88	62.95	50.82	117.93	15.05	-0.72	119.51	6.22	-0.20	119.66	10.59	0.92
122.34	71.94	58.05	121.56	23.58	9.59	121.87	62.48	51.30	120.93	14.92	0.09	122.50	5.81	0.34	122.67	8.29	-0.43
125.35	71.27	56.29	124.56	23.04	7.96	124.88	63.00	50.73	123.93	14.99	-0.93	125.51	6.48	-0.09	125.67	10.83	1.02
128.34	68.96	54.61	127.56	23.24	8.79	127.87	62.95	51.31	126.93	14.99	-0.30	128.50	5.30	-0.64	128.66	10.12	0.94
131.35	71.11	55.96	130.56	24.06	8.82	130.88	63.06	50.62	129.93	15.30	-0.78	131.51	6.07	-0.66	131.66	11.42	1.44
134.35	70.60	56.14	133.56	23.18	8.63	133.88	62.48	50.73	132.93	14.35	-1.04	134.51	6.37	0.33	134.66	10.00	0.71
137.35	68.40	53.72	136.56	22.97	8.20	136.88	61.28	49.31	135.93	14.23	-1.38	137.50	6.32	0.06	137.69	10.83	1.32
140.35	68.15	53.67	139.56	22.13	7.55	139.88	60.70	48.93	138.93	15.75	0.33	140.51	5.10	-0.96	140.66	9.94	0.63
143.35	67.74	52.63	142.56	22.74	7.53	142.88	59.62	47.22	141.93	14.54	-1.51	143.51	7.25	0.56	143.66	10.89	0.95
146.35	68.10	53.86	145.56	22.13	7.79	145.88	60.02	48.49	144.93	15.62	0.44	146.50	5.10	-0.72	146.66	9.35	0.28
149.35	67.23	52.41	148.56	22.47	7.55	148.88	59.39	47.28	147.93	14.54	-1.22	149.51	6.99	0.58	149.66	10.29	0.64
152.35	66.83	52.33	151.56	22.97	8.38	151.88	59.17	47.38	150.93	14.48	-0.95	152.51	5.30	-0.78	152.69	11.06	1.73
155.35	66.17	50.96	154.56	22.77	7.46	154.88	59.91	47.41	153.93	15.43	-0.72	155.51	6.37	-0.42	155.66	11.18	1.14
158.35	65.57	49.84	157.56	22.23	6.41	157.88	58.03	45.01	156.93	16.38	-0.28	158.51	6.73	-0.58	158.67	11.42	0.86
161.34	64.57	48.58	160.56	21.02	4.93	160.87	56.51	43.23	159.93	16.57	-0.36	161.50	7.09	-0.48	161.66	11.66	0.84
164.35	65.22	50.54	163.56	21.42	6.65	163.88	58.60	46.63	162.93	15.56	-0.05	164.50	6.12	-0.14	164.66	9.70	0.19
167.35	63.77	48.25	166.56	21.35	5.73	166.88	57.08	44.27	165.93	15.94	-0.52	167.51	6.07	-1.03	167.69	11.90	1.55
170.35	64.02	48.44	169.56	21.12	5.44	169.88	56.79	43.92	168.93	15.87	-0.65	170.51	7.04	-0.12	170.66	11.18	0.77
173.35	61.73	47.09	172.56	21.25	6.51	172.88	56.96	45.03	171.93	14.99	-0.59	173.50	5.76	-0.47	173.66	10.53	1.06
176.35	62.77	47.88	175.56	21.69	6.70	175.88	55.84	43.66	174.93	14.16	-1.67	176.50	7.09	0.62	176.66	10.77	1.05
179.34	60.21	45.39	178.56	20.98	6.06	178.87	55.51	43.40	177.93	14.67	-1.09	179.50	6.73	0.33	179.66	10.41	0.76
182.35	61.34	46.11	181.56	20.58	5.25	181.88	53.78	41.26	180.93	15.81	-0.36	182.50	6.58	-0.23	182.67	10.65	0.59
185.34	60.35	45.41	184.56	20.72	5.69	184.87	54.50	42.27	183.93	13.60	-2.27	185.50	7.61	1.09	185.66	10.95	1.18
188.34	59.81	45.19	187.56	21.62	6.90	187.87	54.56	42.65	186.93	14.54	-1.02	188.50	5.61	-0.59	188.66	11.06	1.61
191.35	60.21	44.68	190.56	20.95	5.32	190.88	54.00	41.18	189.93	16.45	-0.02	191.50	6.32	-0.80	191.66	11.18	0.82
194.34	58.30	42.65	193.56	20.18	4.43	193.87	53.67	40.73	192.93	16.00	-0.59	194.50	7.30	0.06	194.66	11.01	0.53
197.34	57.96	42.93	196.56	21.02	5.90	196.87	53.23	40.91	195.93	15.18	-0.78	197.50	6.78	0.17	197.66	10.47	0.61
200.34	56.89	41.82	199.56	20.15	4.98	199.87	53.39	41.03	198.93	15.30	-0.71	200.50	6.37	-0.28	200.66	10.89	0.99
203.34	57.28	42.11	202.56	20.98	5.71	202.88	52.18	39.72	201.93	16.06	-0.05	203.50	6.22	-0.54	203.66	10.59	0.59
206.35	57.33	41.58	205.56	19.95	4.10	205.88	51.08	38.04	204.93	16.00	-0.69	206.50	7.30	-0.03	206.66	11.30	0.72
209.35	55.79	40.52	208.56	20.52	5.16	208.88	50.75	38.19	207.93	15.37	-0.83	209.50	6.12	-0.73	209.66	11.66	1.56
212.35	55.11	39.54	211.56	20.45	4.79	211.88	50.81	37.95	210.93	16.89	0.39	212.50	7.04	-0.11	212.67	10.12	-0.28
215.35	55.11	38.82	214.56	20.35	3.96	214.88	49.23	35.65	213.93	16.19	-1.04	215.50	7.25	-0.63	215.66	12.79	1.67
218.34	55.21	39.48	217.56	19.52	3.69	217.87	51.19	38.17	216.93	16.19	-0.48	218.50	7.30	-0.02	218.66	11.06	0.50
221.34	54.78	38.82	220.56	20.05	3.99	220.87	50.04	36.79	219.93	15.75	-1.15	221.50	8.07	0.52	221.66	11.42	0.63
224.35	55.30	39.34	223.56	19.68	3.62	223.88	49.88	36.63	222.93	16.83	-0.07	224.50	7.04	-0.50	224.66	11.36	0.57
227.34	54.25	38.65	226.56	19.68	3.98	226.87	49.45	36.56	225.93	16.13	-0.41	227.50	7.19	0.01	227.66	10.83	0.40
230.34	54.20	38.68	229.56	18.82	3.20	229.87	49.56	36.75	228.93	14.86	-1.60	230.50	8.23	1.12	230.66	10.83	0.48
233.35	52.82	36.97	232.56	19.91	3.96	232.88	49.01	35.87	231.93	16.64	-0.15	233.50	6.78	-0.65	233.66	11.48	0.80
236.34	52.44	36.89	235.56	19.68	4.04	235.87	48.36	35.52	234.93	15.94	-0.54	236.50	6.63	-0.50	236.66	11.42	1.04
239.34	52.35	36.43	238.56	19.42	3.40	238.87	49.45	36.24	237.93	16.51	-0.35	239.50	6.83	-0.68	239.66	11.78	1.03
242.34	52.96	36.76	241.56	19.08	2.78	241.87	47.50	34.01	240.93	17.34	0.20	242.50	7.19	-0.59	242.66	11.42	0.39
245.34	52.06	35.82	244.56	19.48	3.14	244.87	48.15	34.62	243.93	17.15	-0.03	245.50	8.69	0.87	245.66	10.23	-0.84
248.34	52.16	35.97	247.56	19.08	2.79	247.87	47.01	33.53	246.93	16.38	-0.75	248.50	7.40	-0.37	248.66	12.14	1.12
251.34	50.98	35.58	250.56	18.98	3.48	250.87	48.25	35.56	249.93	15.94	-0.40	251.50	7.09	0.10	251.66	10.53	0.30
254.34	51.26	35.63	253.56	19.25	3.53	253.87	46.69	33.77	252.93	16.38	-0.18	254.50	6.37	-0.84	254.66	11.48	1.02
257.34	50.37	34.67	256.56	19.52	3.73	256.87	46.37	33.38	255.93	16.13	-0.50	257.50	6.53	-0.75	257.67	11.78	1.25
260.34	50.79	34.33	259.56	18.29	1.73	259.87	45.94	32.19	258.93	17.66	0.26	260.50	6.99	-1.05	260.66	12.08	0.79
263.34	49.94	34.33	262.56	19.02	3.31	262.87	46.37	33.47	261.93	15.75	-0.80	263.50	7.19	-0.00	263.65	11.24	0.80
266.34	50.27	34.52	265.56	18.98	3.13	265.87	45.94	32.90	264.93	16.00	-0.69	266.50	7.30	-0.03	266.65	11.30	0.72
269.34	49.15	32.92	268.56	18.75	2.43	268.87	45.09	31.57	267.93	16.77	-0.39	269.50	7.66	-0.15	269.65	11.60	0.54
272.34	49.38	33.14	271.56	19.32	2.98	271.87	45.89	32.36	270.93	16.00	-1.18	272.50	8.12	0.29	272.66	11.96	0.89
275.34	48.45	32.53	274.56	19.32	3.30	274.87	44.72	31.51	273.93	15.75	-1.11	275.50	8.07	0.56	275.65	11.30	0.55
278.34	49.43	32.90	277.56	19.25	2.62	277.87	43.39	29.57	276.93	17.34	-0.13	278.50	6.99	-1.12	278.65	12.61	1.25
281.34	47.15	30.57	280.56	18.62	1.94	280.87	44.29	30.42	279.93	17.60	0.08	281.50	6.94	-1.23	281.65	12.56	1.15
284.34	48.40	32.42	283.56	19.42	3.34	283.87	42.97	29.70	282.93	16.00	-0.92	284.50	8.28	0.72	284.65	11.01	0.20
287.34	47.66	31.70	286.56	19.32	3.26	286.87	43.44	30.19	285.93	16.57	-0.33	287.50	7.25	-0.30	287.66	11.42	0.63
290.34	46.73	30.75	289.56	19.71	3.63	289.87	44.45	31.18	288.93	16.32	-0.60	290.50	6.89	-0.67	290.65	12.08	1.27
293.34	46.32	30.56	292.56	18.92	3.06	292.87	43.81	30.76	291.93	15.05	-1.65	293.50	7.09	-0.26	293.66	12.50	1.91
296.34	46.18	29.55	295.56	18.92	2.19	295.87	44.24	30.32	294.93	15.87	-1.70	296.50	8.23	0.01	296.66	13.15	1.69
299.34	46.18	30.00	298.56	19.08	2.80	298.87	43.02	29.55	297.93	16.51	-0.61	299.50	7.61	-0.16	299.66	11.78	0.77
302.34	46.50	30.74	301.56	19.91	4.06	301.87	43.13	30.08	300.93	15.68	-1.01	302.50	7.04	-0.30	302.66	11.90	1.31
305.34	45.77	29.72	304.56	19.22	3.08	304.87	42.65	29.31	303.93	16.13	-0.85	305.50	7.40	-0.23	305.65	11.96	1.08
308.34	45.91	29.87	307.56	20.02	3.88	307.87	42.81	29.48	306.93	17.02	0.04	308.50	7.09	-0.53	308.66	11.36	0.49
311.34	45.77	29.47	310.56	19.18	2.79	310.87	43.13	29.54	309.93	15.94	-1.29	311.50	7.92	0.04	311.66	12.38	1.25
314.34	44.67	28.87	313.56	19.35	3.46	313.87	41.97	28.88	312.93	16.00	-0.73	314.50	7.97	0.59	314.66	10.77	0.14
317.34	45.49	28.91	316.56	18.92	2.25	316.87	42.18	28.31	315.93	17.34	-0.17	317.50	6.89	-1.27	317.66	12.85	1.44
320.34	44.39	28.14	319.56	19.35	3.01	319.87	41.13	27.59	318.93	16.19	-0.99	320.50	8.12	0.29	320.66	11.78	0.70
323.34	43.57	26.05	322.56	19.85	2.23	322.87	40.87	26.06	321.93	18.05	-0.41	323.50	8.54	-0.57	323.66	13.33	0.98
326.34	44.94	28.07	325.56	18.98	2.02	325.87	41.86	27.70	324.93	17.73	-0.07	326.50	7.61	-0.84	326.66	12.61	0.91
329.34	43.84	26.38	328.56	19.15	1.60	328.87	41.23	26.48	327.93	19.72	1.33	329.50	7.50	-1.54	329.66	12.50	0.21
332.34	44.71	28.28	331.56	17.66	1.13	331.87	40.29	26.57	330.93	17.34	-0.03	332.50	8.54	0.52	332.67	10.77	-0.49
335.34	44.53	27.97	334.56	19.02	2.36	334.87	40.55	26.70	333.93	16.83	-0.67	335.50	8.12	-0.02	335.66	12.08	0.69
338.34	44.94	27.72	337.56	19.45	2.14	337.87	40.19	25.68	336.93	18.56	0.41	338.50	6.99	-1.81	338.66	13.45	1.40
341.34	42.66	25.65	340.56	19.58	2.47	340.87	40.19	25.89	339.93	17.60	-0.35	341.50	8.23	-0.37	341.66	12.56	0.72
344.34	44.07	27.37	343.56	18.95	2.15	343.87	39.20	25.21	342.93	16.89	-0.75	344.50	8.79	0.50	344.66	11.78	0.25
347.34	42.98	26.05	346.56	19.48	2.46	346.87	39.83	25.61	345.93	17.53	-0.33	347.50	8.28	-0.23	347.66	12.32	0.56
350.34	43.30	26.68	349.56	19.35	2.63	349.87	40.09	26.18	348.93	17.40	-0.16	350.50	7.09	-1.12	350.65	12.73	1.28
353.34	42.75	25.90	352.56	19.12	2.17	352.87	40.03	25.89	351.93	17.53	-0.26	353.50	8.23	-0.20	353.66	12.14	0.46
356.34	42.89	25.51	355.56	18.25	0.78	355.87	39.15	24.48	354.93	17.92	-0.39	356.50	8.23	-0.73	356.65	13.33	1.12
359.34	42.75	24.79	358.56	19.75	1.70	358.87	39.98	24.73	357.93	18.75	-0.14	359.50	8.23	-1.31	359.65	14.24	1.45
362.34	42.80	26.09	361.56	19.28	2.47	361.87	38.89	24.89	360.93	17.21	-0.44	362.50	8.07	-0.22	362.66	12.20	0.66
365.34	41.67	24.99	364.56	20.08	3.30	364.87	39.72	25.75	363.93	17.73	0.11	365.50	7.71	-0.56	365.65	11.96	0.45
368.34	42.07	25.81	367.56	20.05	3.70	367.87	39.05	25.50	366.93	17.40	0.21	368.50	8.07	0.23	368.65	10.65	-0.44
371.34	41.89	25.08	370.56	18.95	2.04	370.87	38.94	24.84	369.93	17.02	-0.73	371.50	7.55	-0.84	371.65	13.21	1.57
374.34	42.53	26.15	373.56	19.85	3.37	373.87	39.67	26.00	372.93	16.57	-0.75	374.50	7.61	-0.36	374.65	12.32	1.11
377.34	40.90	23.93	376.56	18.95	1.89	376.87	38.07	23.81	375.93	16.89	-1.01	377.50	7.97	-0.58	377.66	13.39	1.59
380.34	41.71	24.90	379.56	20.02	3.12	379.87	38.68	24.58	378.93	17.40	-0.34	380.50	7.40	-0.99	380.66	12.97	1.33
383.34	40.95	23.78	382.56	19.68	2.41	382.87	38.37	23.91	381.93	17.66	-0.45	383.50	8.59	-0.16	383.66	12.61	0.61
386.34	41.40	24.86	385.56	19.22	2.58	385.87	37.70	23.87	384.93	17.15	-0.33	386.50	8.17	0.04	386.66	11.66	0.29
389.34	40.50	23.34	388.56	19.55	2.30	388.87	38.84	24.39	387.93	17.73	-0.36	389.50	8.12	-0.62	389.65	12.97	0.98
392.34	39.92	22.51	391.56	19.28	1.77	391.87	37.29	22.59	390.93	17.60	-0.75	392.50	9.31	0.32	392.66	12.67	0.43
395.34	40.81	23.69	394.56	19.65	2.43	394.87	37.24	22.83	393.93	18.37	0.31	395.50	7.19	-1.51	395.66	13.15	1.20
398.34	39.29	21.78	397.56	20.15	2.54	397.87	38.79	23.99	396.93	17.60	-0.85	398.50	9.37	0.28	398.66	12.91	0.57
401.34	40.50	23.48	400.56	20.68	3.56	400.87	37.81	23.50	399.93	16.51	-1.45	401.50	9.11	0.51	401.66	12.79	0.94
404.34	39.74	22.14	403.56	19.75	2.05	403.87	37.14	22.25	402.93	18.69	0.15	404.50	9.57	0.38	404.66	11.90	-0.53
407.34	39.56	22.79	406.56	19.61	2.74	406.87	37.24	23.18	405.93	17.53	-0.18	407.50	8.54	0.18	407.66	11.60	-0.00
410.34	40.95	23.13	409.56	19.85	1.93	409.87	37.96	22.85	408.93	17.85	-0.91	410.50	9.52	0.11	410.66	13.45	0.80
413.34	39.92	22.39	412.56	19.32	1.70	412.87	38.07	23.25	411.93	18.05	-0.41	413.50	8.43	-0.68	413.66	13.45	1.09
416.34	40.18	23.03	415.56	20.18	2.93	415.87	37.81	23.37	414.93	16.83	-1.26	416.50	8.64	-0.09	416.66	13.33	1.35
419.34	40.68	23.30	418.56	19.35	1.87	418.87	37.50	22.83	417.93	17.85	-0.47	419.50	8.85	-0.11	419.66	12.79	0.58
422.34	40.86	24.56	421.56	19.68	3.28	421.87	37.81	24.22	420.93	16.77	-0.47	422.50	8.07	0.18	422.66	11.42	0.29
425.34	39.33	21.99	424.56	20.45	3.02	424.87	35.60	20.97	423.93	17.66	-0.61	425.50	8.85	-0.07	425.66	12.85	0.68
428.34	39.25	21.67	427.56	20.12	2.45	427.87	36.78	21.91	426.93	17.08	-1.43	428.50	10.15	0.99	428.66	12.85	0.44
431.34	40.09	22.80	430.56	21.12	3.73	430.87	37.96	23.38	429.93	17.15	-1.08	431.50	9.11	0.23	431.66	12.97	0.85
434.34	38.31	21.03	433.56	20.45	3.07	433.87	37.40	22.83	432.93	16.83	-1.39	434.50	9.52	0.65	434.66	12.85	0.74
437.34	38.58	21.35	436.56	20.55	3.22	436.87	36.32	21.80	435.93	17.98	-0.19	437.50	8.33	-0.48	437.66	12.73	0.67
440.34	39.69	22.00	439.56	20.12	2.33	439.87	36.78	21.80	438.93	18.37	-0.26	440.50	9.21	-0.07	440.65	12.85	0.33
443.34	37.51	20.14	442.56	20.08	2.61	442.87	36.32	21.66	441.93	16.77	-1.54	443.50	10.25	1.30	443.65	12.44	0.24
446.34	38.09	20.73	445.56	20.42	2.97	445.87	35.96	21.31	444.93	17.28	-1.01	446.50	8.38	-0.56	446.66	13.76	1.57
449.34	38.22	20.88	448.56	20.62	3.18	448.87	36.06	21.43	447.93	17.73	-0.55	449.50	8.38	-0.55	449.66	13.27	1.10
452.34	37.51	19.41	451.56	20.25	2.05	451.87	36.06	20.67	450.93	19.40	0.36	452.50	9.11	-0.58	452.66	13.15	0.22
455.34	38.40	20.73	454.56	20.42	2.65	454.87	37.45	22.49	453.93	17.47	-1.14	455.50	9.63	0.37	455.65	13.27	0.77
458.34	38.76	21.11	457.56	19.75	2.00	457.87	36.93	21.99	456.93	17.92	-0.67	458.50	9.11	-0.12	458.66	13.27	0.79
461.34	38.49	20.75	460.56	20.45	2.62	460.87	36.06	21.03	459.93	17.60	-1.07	461.50	9.26	-0.06	461.65	13.70	1.13
464.34	37.42	19.70	463.56	20.48	2.67	463.87	36.52	21.51	462.93	17.21	-1.44	464.50	9.05	-0.25	464.65	14.24	1.69
467.34	38.53	20.69	466.56	20.52	2.58	466.87	35.50	20.37	465.93	17.47	-1.31	467.50	10.67	1.25	467.66	12.73	0.06
470.34	38.27	20.75	469.56	20.78	3.16	469.87	36.06	21.25	468.93	16.89	-1.57	470.50	9.21	0.10	470.66	13.82	1.47
473.34	37.82	19.47	472.56	20.15	1.71	472.87	35.96	20.32	471.93	17.15	-2.13	473.50	10.88	0.95	473.65	14.36	1.18
476.34	37.82	19.72	475.56	21.66	3.46	475.87	34.89	19.50	474.93	17.66	-1.38	476.50	9.99	0.31	476.65	14.00	1.07
479.34	38.44	20.20	478.56	20.02	1.68	478.87	35.76	20.23	477.93	18.24	-0.94	479.50	10.20	0.37	479.66	13.64	0.57
482.34	37.91	20.36	481.56	20.25	2.60	481.87	34.49	19.65	480.93	18.05	-0.44	482.50	9.16	0.03	482.66	12.79	0.41
485.34	37.69	18.93	484.56	19.88	1.02	484.87	36.58	20.53	483.93	19.46	-0.24	485.50	10.30	-0.05	485.66	13.88	0.29
488.34	38.44	20.51	487.56	20.02	1.99	487.87	35.40	20.18	486.93	18.37	-0.50	488.50	8.95	-0.56	488.66	13.82	1.06
491.34	38.76	20.46	490.56	19.95	1.56	490.87	34.99	19.40	489.93	18.69	-0.54	491.50	9.73	-0.15	491.66	13.82	0.69
494.34	38.36	20.76	493.56	20.15	2.45	493.87	34.99	20.10	492.93	18.43	-0.11	494.50	9.16	-0.02	494.66	12.56	0.13
497.34	37.87	19.93	496.56	20.35	2.31	496.87	36.01	20.78	495.93	18.37	-0.51	497.50	9.83	0.31	497.66	12.97	0.20
500.34	37.73	19.96	499.56	20.78	2.91	499.87	36.32	21.26	498.93	17.60	-1.11	500.50	9.73	0.38	500.66	13.33	0.73
503.34	36.81	18.60	502.56	21.09	2.79	502.87	35.15	19.65	501.93	17.34	-1.80	503.50	9.42	-0.37	503.66	15.21	2.17
506.34	37.96	20.01	505.56	21.96	3.91	505.87	33.98	18.74	504.93	18.05	-0.84	506.50	9.89	0.35	506.66	13.27	0.49
509.34	38.13	20.53	508.56	21.32	3.62	508.87	34.64	19.75	507.93	17.66	-0.88	509.50	9.99	0.81	509.66	12.50	0.07
512.34	36.54	18.29	511.56	20.92	2.57	511.87	33.98	18.44	510.93	18.82	-0.37	512.50	9.78	-0.06	512.66	13.51	0.43
515.34	37.78	19.18	514.56	20.25	1.55	514.87	33.68	17.79	513.93	19.72	0.18	515.50	9.68	-0.51	515.66	13.76	0.33
518.34	38.04	20.37	517.56	21.45	3.68	517.87	34.64	19.68	516.93	16.13	-2.48	518.50	9.99	0.74	518.66	14.24	1.74
521.34	36.67	18.56	520.56	21.89	3.68	520.87	34.49	19.09	519.93	17.60	-1.45	521.50	9.78	0.09	521.66	14.30	1.36
524.34	37.69	19.57	523.56	21.29	3.07	523.87	34.23	18.82	522.93	16.70	-2.36	524.50	11.14	1.43	524.65	13.88	0.93
527.34	36.98	19.35	526.56	21.52	3.79	526.87	34.54	19.62	525.93	17.47	-1.10	527.50	10.04	0.83	527.66	12.73	0.27
530.34	36.28	17.77	529.56	21.29	2.69	529.87	34.59	18.79	528.93	19.53	0.09	530.50	9.52	-0.57	530.66	13.82	0.48
533.34	35.44	17.52	532.56	21.25	3.23	532.87	34.64	19.43	531.93	18.43	-0.43	533.50	9.05	-0.46	533.66	13.64	0.89
536.34	36.72	18.45	535.56	20.48	2.11	535.87	34.89	19.33	534.93	17.85	-1.36	536.50	10.67	0.82	536.66	13.64	0.54
539.34	35.49	17.48	538.56	21.25	3.14	538.87	33.02	17.72	537.93	19.01	0.06	539.50	9.16	-0.43	539.66	13.21	0.37
542.34	36.19	18.29	541.56	21.25	3.26	541.87	33.63	18.44	540.93	17.21	-1.62	542.50	10.25	0.77	542.66	13.58	0.85
545.34	36.98	17.76	544.56	20.82	1.50	544.87	33.52	17.01	543.93	18.75	-1.41	545.50	11.67	0.86	545.66	14.60	0.55
548.34	36.63	19.62	547.56	20.85	3.75	547.87	33.88	19.58	546.93	19.34	1.40	548.50	8.02	-0.57	548.66	11.01	-0.83
551.34	36.98	18.83	550.56	21.45	3.21	550.87	34.33	18.89	549.93	18.17	-0.91	551.50	9.26	-0.47	551.66	14.36	1.38
554.34	35.93	17.77	553.56	21.52	3.26	553.87	34.84	19.39	552.93	18.11	-0.99	554.50	10.09	0.34	554.65	13.64	0.65
557.34	36.59	18.46	556.56	20.85	2.62	556.87	33.47	18.05	555.93	19.27	0.20	557.50	9.63	-0.09	557.66	12.85	-0.11
560.34	36.28	17.68	559.56	21.62	2.93	559.87	33.73	17.84	558.93	18.37	-1.16	560.50	10.83	0.65	560.65	13.94	0.51
563.34	36.41	18.19	562.56	20.98	2.67	562.87	33.47	17.96	561.93	17.73	-1.42	563.50	10.15	0.35	563.66	14.12	1.07
566.34	36.50	18.29	565.56	21.12	2.81	565.87	33.78	18.28	564.93	18.56	-0.59	566.50	10.09	0.30	566.66	13.33	0.29
569.34	35.93	17.79	568.56	21.15	2.91	568.87	33.93	18.50	567.93	17.60	-1.48	569.50	9.63	-0.09	569.66	14.54	1.57
572.34	36.41	18.23	571.56	21.89	3.61	571.87	34.28	18.81	570.93	17.79	-1.33	572.50	10.83	1.07	572.67	13.27	0.26
575.34	36.81	18.12	574.56	21.22	2.43	574.87	34.08	18.10	573.93	19.14	-0.49	575.50	9.99	-0.29	575.66	14.30	0.78
578.34	36.15	17.26	577.56	21.29	2.30	577.87	34.94	18.76	576.93	19.72	-0.11	578.50	9.89	-0.59	578.66	14.42	0.70
581.34	36.81	18.59	580.56	20.52	2.21	580.87	33.68	18.17	579.93	17.85	-1.30	581.50	9.31	-0.49	581.66	14.84	1.79
584.34	36.19	17.90	583.56	21.45	3.06	583.87	32.82	17.24	582.93	16.57	-2.66	584.50	10.15	0.27	584.66	15.51	2.39
587.34	36.67	17.85	586.56	21.59	2.67	586.87	33.98	17.87	585.93	19.40	-0.36	587.50	9.99	-0.41	587.66	14.42	0.77
590.34	36.81	18.87	589.56	20.42	2.39	589.87	33.78	18.55	588.93	18.17	-0.70	590.50	9.78	0.26	590.66	13.21	0.44
593.34	36.32	17.97	592.56	22.33	3.89	592.87	33.22	17.58	591.93	18.56	-0.72	593.50	9.05	-0.88	593.65	14.78	1.60
596.34	36.89	18.21	595.55	21.59	2.82	595.87	33.17	17.20	594.93	18.05	-1.56	596.50	10.25	-0.01	596.65	15.08	1.57
599.34	37.07	19.28	598.55	21.29	3.40	598.87	33.58	18.50	597.93	17.66	-1.07	599.50	9.68	0.30	599.65	13.39	0.77
602.34	35.97	17.74	601.55	21.96	3.63	601.87	33.47	17.95	600.93	17.66	-1.51	602.50	10.15	0.33	602.66	14.24	1.18
623.44	45.03	16.61	622.66	127.12	98.60	622.97	40.03	14.32	622.00	25.70	-3.66	623.60	20.81	0.81	623.76	26.10	2.85
626.33	42.75	14.50	625.55	152.40	124.06	625.86	39.67	14.13	624.92	25.30	-3.88	626.49	20.75	0.92	626.65	26.04	2.96
629.33	40.95	14.42	628.55	144.57	117.94	628.86	38.58	14.76	627.92	24.37	-3.10	629.49	19.27	1.15	629.65	23.31	1.95
632.35	40.27	13.07	631.55	132.37	105.07	631.86	39.25	14.76	630.92	23.05	-5.09	632.51	20.37	1.59	632.67	25.53	3.50
635.33	41.40	16.16	634.55	126.70	101.36	634.86	38.68	16.15	633.92	22.13	-4.05	635.49	18.51	1.69	635.64	22.43	2.36
638.33	38.62	13.63	637.55	124.11	99.03	637.86	38.01	15.73	636.92	21.74	-4.18	638.49	17.70	1.13	638.65	22.87	3.05
641.33	38.76	13.47	640.55	120.78	95.39	640.86	37.40	14.82	639.92	22.20	-4.03	641.49	17.91	1.03	641.65	23.12	3.00
644.33	38.93	14.28	643.55	119.23	94.48	643.86	37.60	15.66	642.92	21.81	-3.78	644.49	17.26	1.02	644.65	22.24	2.76
647.35	38.89	14.45	646.55	114.79	90.25	646.86	38.32	16.59	645.92	20.96	-4.42	647.50	17.48	1.45	647.67	22.24	2.97
650.33	38.67	14.93	649.55	111.72	87.88	649.86	37.65	16.62	648.92	20.89	-3.79	650.49	16.51	1.19	650.64	21.17	2.60
653.33	36.76	12.87	652.55	109.38	85.39	652.86	35.30	14.12	651.92	19.98	-4.85	653.49	16.56	1.08	653.65	22.49	3.77
656.33	38.80	14.27	655.55	111.47	86.85	655.86	36.37	14.55	654.92	21.41	-4.05	656.49	17.16	1.05	656.64	22.36	3.00
659.33	37.60	12.42	658.55	106.04	80.76	658.86	36.93	14.46	657.92	21.74	-4.38	659.49	18.73	1.96	659.64	22.43	2.42
662.35	38.62	14.24	661.55	105.80	81.32	661.86	36.47	14.80	660.92	20.76	-4.56	662.51	17.37	1.41	662.67	22.36	3.15
665.33	39.02	15.24	664.55	103.42	79.55	664.86	34.89	13.82	663.92	20.70	-4.01	665.49	16.62	1.26	665.65	21.36	2.75
668.33	38.18	14.70	667.55	103.47	79.89	667.86	36.93	16.16	666.92	19.27	-5.15	668.49	17.53	2.47	668.65	20.99	2.68
671.33	37.29	14.17	670.55	102.02	78.81	670.86	35.35	14.94	669.92	19.34	-4.71	671.49	16.56	1.86	671.64	20.80	2.85
674.33	38.44	14.47	673.55	100.63	76.56	673.86	36.63	15.37	672.92	20.76	-4.15	674.49	16.08	0.52	674.64	22.43	3.63
677.35	38.27	14.79	676.55	99.58	76.00	676.86	36.06	15.29	675.92	20.18	-4.24	677.50	15.70	0.63	677.66	21.92	3.61
680.33	38.27	14.93	679.55	99.53	76.09	679.86	35.40	14.77	678.92	19.40	-4.88	680.49	16.67	1.75	680.64	21.30	3.13
683.33	37.12	13.82	682.55	99.53	76.13	682.86	35.76	15.17	681.92	19.59	-4.65	683.49	15.92	1.04	683.65	21.74	3.61
686.33	38.40	14.80	685.55	96.27	72.57	685.86	35.35	14.46	684.92	18.95	-5.59	686.49	17.16	1.97	686.65	22.05	3.62
689.33	38.80	15.83	688.55	98.44	75.37	688.86	34.44	14.18	687.92	19.66	-4.25	689.49	16.24	1.69	689.65	20.36	2.56
692.35	38.36	14.45	691.55	95.76	71.75	691.86	35.71	14.51	690.92	20.63	-4.22	692.51	17.16	1.66	692.67	21.30	2.56
695.34	38.53	14.50	694.55	95.71	71.59	694.87	34.74	13.42	693.92	21.02	-3.94	695.49	16.67	1.06	695.65	21.74	2.88
698.33	39.33	15.84	697.55	92.87	69.28	697.86	35.60	14.82	696.92	19.79	-4.64	698.49	17.48	2.41	698.65	20.55	2.23
701.33	38.80	15.95	700.55	93.29	70.34	700.86	33.37	13.23	699.92	19.21	-4.58	701.49	16.89	2.46	701.65	19.80	2.12
704.33	39.07	15.90	703.55	93.89	70.62	703.86	34.84	14.38	702.92	19.98	-4.13	704.49	15.59	0.83	704.65	21.30	3.30
707.35	39.78	16.60	706.55	91.90	68.63	706.86	35.30	14.83	705.92	19.21	-4.90	707.51	15.49	0.73	707.67	22.18	4.17
710.34	39.69	16.74	709.55	92.92	69.87	709.87	34.94	14.70	708.92	19.53	-4.36	710.49	15.81	1.28	710.65	20.86	3.08
713.34	38.04	14.82	712.55	90.80	67.49	712.87	34.13	13.62	711.92	20.37	-3.78	713.49	16.08	1.28	713.65	20.55	2.50
716.34	38.58	14.82	715.55	91.35	67.49	715.87	34.08	13.03	714.92	19.53	-5.17	716.49	17.37	2.02	716.65	21.74	3.15
719.34	39.96	16.82	718.55	90.80	67.56	718.87	34.18	13.75	717.92	19.72	-4.36	719.49	16.51	1.78	719.65	20.55	2.58
722.35	38.67	15.47	721.55	87.83	64.53	721.87	33.17	12.68	720.92	18.37	-5.77	722.51	16.72	1.94	722.67	21.86	3.83
725.34	39.07	14.93	724.55	88.83	64.59	724.87	34.23	12.80	723.92	21.22	-3.86	725.49	17.32	1.59	725.65	21.24	2.27
728.34	39.11	15.51	727.55	88.20	64.50	727.87	33.88	12.99	726.92	20.05	-4.49	728.49	18.18	2.99	728.65	19.93	1.50
731.34	39.11	16.06	730.55	87.02	63.88	730.87	34.94	14.60	729.92	19.21	-4.77	731.49	17.16	2.53	731.65	20.12	2.24
734.34	39.11	17.21	733.55	86.97	64.97	733.87	33.52	14.33	732.92	18.69	-4.15	734.49	15.06	1.57	734.65	19.31	2.58
737.35	38.53	15.52	736.55	85.09	61.98	736.86	34.23	13.93	735.92	18.69	-5.26	737.51	16.45	1.86	737.67	21.24	3.40
740.33	39.69	17.40	739.55	83.97	61.59	739.86	34.33	14.75	738.92	18.30	-4.92	740.49	15.86	1.99	740.65	20.05	2.93
743.33	39.25	16.24	742.55	83.88	60.78	742.86	34.03	13.73	741.92	20.05	-3.89	743.49	16.45	1.86	743.65	19.87	2.03
746.33	40.01	16.60	745.55	81.53	58.02	745.86	32.92	12.22	744.92	19.92	-4.43	746.49	15.86	0.87	746.65	21.80	3.56
749.33	40.45	17.24	748.55	81.88	58.57	748.86	34.69	14.19	747.92	19.34	-4.81	749.49	15.54	0.74	749.65	22.11	4.07
752.35	39.69	16.25	751.55	82.32	58.78	751.87	34.38	13.65	750.92	20.70	-3.68	752.51	16.24	1.21	752.67	20.74	2.47
755.33	40.09	16.91	754.55	81.00	57.72	754.86	33.88	13.41	753.92	19.53	-4.59	755.49	16.62	1.86	755.65	20.74	2.73
758.34	40.72	17.85	757.55	80.16	57.19	757.87	33.52	13.36	756.92	18.95	-4.86	758.49	16.40	1.95	758.65	20.61	2.91
761.33	39.20	16.22	760.55	78.29	55.21	760.86	33.68	13.41	759.92	19.59	-4.33	761.49	16.35	1.78	761.65	20.36	2.55
764.33	40.05	15.92	763.55	78.42	54.20	763.86	34.44	13.02	762.92	20.50	-4.56	764.49	16.62	0.91	764.65	22.61	3.65
767.35	40.27	16.31	766.55	79.25	55.20	766.87	33.93	12.68	765.92	21.22	-3.67	767.51	16.83	1.29	767.67	21.17	2.38
770.34	39.29	16.53	769.55	77.46	54.61	769.87	33.78	13.73	768.92	18.50	-5.19	770.49	15.70	1.36	770.65	21.42	3.83
773.34	39.07	15.59	772.55	78.24	54.66	772.87	34.89	14.12	771.92	19.79	-4.63	773.49	18.08	3.01	773.65	19.93	1.62
776.34	39.33	16.75	775.55	76.81	54.13	775.87	33.93	14.06	774.92	18.63	-4.89	776.49	16.35	2.18	776.65	20.12	2.71
779.34	40.54	17.56	778.55	74.70	51.62	778.87	33.32	13.05	777.92	19.79	-4.13	779.49	16.02	1.45	779.65	20.49	2.68
782.35	40.09	17.06	781.55	75.13	52.00	781.87	34.59	14.27	780.92	18.88	-5.09	782.51	16.89	2.28	782.67	20.67	2.81
785.34	39.51	15.31	784.55	74.23	49.94	784.87	33.73	12.24	783.92	19.59	-5.54	785.49	17.80	2.02	785.65	22.55	3.52
788.33	39.20	15.63	787.55	72.74	49.08	787.86	33.47	12.61	786.92	20.18	-4.32	788.49	15.76	0.61	788.65	22.11	3.71
791.34	39.60	16.25	790.55	72.06	48.62	790.87	33.88	13.24	789.92	18.69	-5.59	791.49	17.59	2.66	791.65	21.11	2.93
794.34	40.23	16.60	793.55	73.03	49.30	793.87	35.15	14.23	792.92	20.24	-4.33	794.49	16.45	1.24	794.65	21.55	3.09
797.35	39.16	16.47	796.55	70.50	47.71	796.86	32.82	12.84	795.92	19.59	-4.04	797.51	16.72	2.44	797.67	19.12	1.60
800.33	40.72	17.71	799.55	71.30	48.19	799.86	33.68	13.38	798.92	19.53	-4.42	800.49	15.43	0.84	800.65	21.42	3.58
803.33	40.32	16.88	802.55	70.20	46.67	802.86	33.22	12.49	801.92	20.18	-4.19	803.49	16.99	1.97	803.65	20.49	2.22
806.33	39.69	16.40	805.55	69.45	46.06	805.86	34.23	13.65	804.92	19.27	-4.96	806.49	16.40	1.53	806.65	21.55	3.43
809.33	40.14	16.89	808.55	67.86	44.51	808.86	32.67	12.13	807.92	19.66	-4.53	809.49	16.40	1.56	809.65	21.05	2.97
812.35	40.72	17.69	811.55	70.03	46.91	811.86	34.69	14.37	810.92	20.11	-3.85	812.50	16.02	1.41	812.67	20.30	2.44
815.33	40.23	17.29	814.55	67.94	44.90	814.86	34.23	14.00	813.92	19.98	-3.90	815.49	16.51	1.99	815.64	19.68	1.91
818.33	39.78	16.66	817.55	67.57	44.35	817.86	32.52	12.11	816.92	19.01	-5.05	818.49	17.16	2.45	818.65	20.55	2.60
821.33	40.27	17.27	820.55	67.73	44.63	820.86	34.28	13.99	819.92	18.11	-5.83	821.49	16.83	2.24	821.65	21.42	3.59
824.33	40.14	17.32	823.55	67.03	44.11	823.86	34.13	14.02	822.92	19.66	-4.10	824.49	15.92	1.51	824.64	20.24	2.59
827.35	39.60	16.43	826.55	65.62	42.35	826.86	33.47	13.01	825.92	20.76	-3.35	827.51	17.59	2.84	827.67	18.51	0.51
830.33	40.77	16.76	829.55	64.80	40.69	829.86	32.97	11.67	828.92	21.48	-3.47	830.49	17.05	1.45	830.64	20.86	2.02
833.33	39.78	16.21	832.55	65.29	41.62	832.86	33.83	12.97	831.92	19.98	-4.53	833.49	17.10	1.94	833.65	20.99	2.59
836.33	40.41	16.63	835.55	65.17	41.29	835.86	33.98	12.91	834.92	20.96	-3.76	836.49	17.80	2.44	836.65	19.93	1.32
839.33	40.32	16.31	838.55	65.62	41.51	838.86	34.49	13.19	837.92	21.22	-3.73	839.49	17.05	1.46	839.64	21.11	2.27
842.35	40.63	16.54	841.55	63.33	39.14	841.86	34.23	12.85	840.92	21.02	-4.01	842.50	17.75	2.07	842.66	20.86	1.94
845.34	39.74	15.61	844.55	63.29	39.06	844.87	33.98	12.56	843.92	20.57	-4.50	845.49	17.26	1.54	845.65	21.92	2.96
848.33	40.45	16.99	847.55	63.25	39.69	847.86	33.78	13.03	846.92	18.50	-5.90	848.49	17.43	2.39	848.65	21.80	3.51
851.33	40.18	16.36	850.55	64.23	40.32	850.86	33.88	12.77	849.92	19.92	-4.83	851.49	16.89	1.49	851.65	21.99	3.34
854.33	40.36	16.68	853.55	63.78	40.01	853.86	34.03	13.06	852.92	19.40	-5.21	854.49	16.99	1.73	854.65	21.99	3.48
857.35	39.60	16.19	856.55	61.94	38.44	856.86	34.59	13.89	855.92	18.69	-5.65	857.51	17.21	2.22	857.67	21.67	3.43
860.33	40.23	16.06	859.55	60.97	36.70	859.86	33.07	11.61	858.92	20.31	-4.80	860.49	17.64	1.88	860.64	21.92	2.92
863.34	40.41	16.25	862.55	60.61	36.36	862.87	34.28	12.83	861.92	19.72	-5.37	863.49	17.80	2.06	863.65	22.30	3.31
866.33	41.13	16.93	865.55	61.54	37.25	865.86	34.03	12.54	864.92	20.50	-4.63	866.49	17.26	1.48	866.64	22.18	3.15
869.33	39.47	14.98	868.55	61.70	37.11	868.86	33.88	12.10	867.92	20.31	-5.12	869.49	18.08	2.01	869.65	22.43	3.11
872.35	38.80	15.58	871.55	60.37	37.05	871.87	33.58	13.07	870.92	19.34	-4.82	872.51	16.19	1.38	872.67	21.49	3.44
875.33	39.74	16.27	874.55	59.57	36.00	874.86	33.98	13.22	873.92	19.92	-4.49	875.49	16.24	1.18	875.65	21.61	3.31
878.34	40.41	16.68	877.55	59.85	36.02	877.87	33.83	12.81	876.92	18.75	-5.92	878.49	17.43	2.12	878.65	22.36	3.80
881.33	39.42	15.22	880.55	59.49	35.20	880.86	34.33	12.84	879.92	19.79	-5.34	881.49	17.16	1.38	881.65	22.99	3.96
884.34	39.65	15.83	883.55	58.05	34.14	883.87	33.73	12.62	882.92	20.24	-4.51	884.49	16.51	1.11	884.65	22.05	3.40
887.35	39.56	14.63	886.55	59.24	34.22	886.87	33.12	10.90	885.92	21.68	-4.18	887.51	18.02	1.51	887.67	22.43	2.67
890.33	40.99	17.23	889.55	58.13	34.27	889.87	34.74	13.69	888.92	21.15	-3.55	890.49	16.62	1.28	890.65	20.86	2.27
893.34	39.42	16.36	892.55	57.69	34.53	892.87	33.83	13.48	891.92	19.53	-4.47	893.49	15.65	1.00	893.65	21.36	3.47
896.33	39.87	16.21	895.55	57.57	33.81	895.87	33.93	12.98	894.92	19.53	-5.07	896.49	16.51	1.26	896.65	22.30	3.81
899.33	40.05	16.46	898.55	57.21	33.52	898.87	34.18	13.30	897.92	19.79	-4.74	899.49	15.97	0.80	899.65	22.36	3.94
902.35	40.86	16.66	901.55	57.05	32.76	901.87	34.23	12.74	900.92	20.50	-4.63	902.51	16.89	1.11	902.67	22.55	3.52
905.34	39.69	15.59	904.55	55.63	31.43	904.87	34.49	13.10	903.92	19.72	-5.32	905.49	17.26	1.57	905.65	22.68	3.75
908.34	40.23	16.11	907.55	55.12	30.90	907.87	33.47	12.06	906.92	19.72	-5.34	908.49	17.70	1.99	908.65	22.30	3.35
911.33	40.81	17.17	910.55	56.02	32.28	910.86	33.83	12.90	909.92	19.14	-5.44	911.49	17.21	1.99	911.65	21.92	3.45
914.33	40.23	16.51	913.55	55.59	31.78	913.86	33.73	12.72	912.92	19.92	-4.73	914.49	16.78	1.48	914.65	21.80	3.25
917.35	39.60	16.15	916.55	55.94	32.39	916.87	33.98	13.24	915.92	18.95	-5.44	917.51	16.83	1.80	917.67	21.92	3.64
920.33	40.95	16.82	919.55	54.61	30.38	919.87	35.66	14.24	918.92	20.11	-4.96	920.49	18.08	2.37	920.65	21.55	2.59
923.33	40.18	17.22	922.55	54.21	31.16	922.87	34.13	13.88	921.92	18.95	-4.94	923.49	15.97	1.43	923.65	21.30	3.51
926.33	39.69	15.37	925.55	54.65	30.23	925.86	33.07	11.46	924.92	22.46	-2.80	926.49	17.43	1.52	926.65	20.43	1.28
929.33	40.18	16.59	928.55	54.06	30.38	928.86	34.49	13.61	927.92	19.92	-4.60	929.49	16.83	1.66	929.65	21.36	2.94
932.35	39.87	16.06	931.55	54.06	30.15	931.86	34.64	13.54	930.92	20.11	-4.64	932.50	17.26	1.86	932.67	21.42	2.78
935.33	39.92	16.12	934.55	53.59	29.69	934.86	34.18	13.09	933.92	19.72	-5.02	935.49	16.67	1.29	935.65	22.36	3.73
938.33	38.93	14.91	937.55	53.82	29.71	937.87	34.79	13.48	936.92	20.44	-4.51	938.49	17.16	1.56	938.65	21.80	2.95
941.33	40.05	15.88	940.55	53.71	29.45	940.87	33.73	12.27	939.92	20.05	-5.05	941.49	18.13	2.38	941.65	21.67	2.67
944.33	40.77	16.84	943.55	52.85	28.82	943.87	33.88	12.66	942.92	19.66	-5.21	944.49	17.37	1.86	944.65	22.11	3.35
947.35	41.08	16.29	946.55	52.30	27.41	946.87	33.32	11.24	945.92	21.55	-4.18	947.51	17.75	1.37	947.67	22.43	2.81
950.33	40.18	16.12	949.55	52.77	28.61	949.86	33.17	11.82	948.92	19.72	-5.28	950.49	17.70	2.06	950.65	22.11	3.22
953.33	40.59	16.50	952.55	52.93	28.74	952.86	34.69	13.31	951.92	20.44	-4.59	953.49	16.51	0.83	953.65	22.68	3.76
956.33	39.65	15.08	955.55	52.42	27.75	955.87	32.77	10.91	954.92	20.96	-4.55	956.49	17.37	1.21	956.65	22.74	3.34
959.33	39.92	15.58	958.55	53.24	28.81	958.87	34.99	13.36	957.92	19.85	-5.42	959.49	18.40	2.48	959.65	22.11	2.94
962.35	39.96	16.13	961.55	51.06	27.13	961.87	34.08	12.96	960.92	19.21	-5.56	962.51	17.59	2.17	962.67	22.05	3.39
965.33	41.13	17.79	964.55	51.49	28.05	964.87	35.76	15.13	963.92	19.21	-5.07	965.49	16.62	1.69	965.65	21.55	3.38
968.34	39.96	15.86	967.55	51.06	26.86	967.87	34.23	12.84	966.92	18.95	-6.09	968.49	17.97	2.28	968.65	22.74	3.81
971.33	39.25	14.18	970.55	52.30	27.13	970.87	33.47	11.11	969.92	22.79	-3.22	971.49	17.59	0.94	971.65	22.18	2.28
974.33	41.04	17.49	973.55	51.72	28.07	973.87	33.63	12.79	972.92	19.85	-4.64	974.49	16.67	1.53	974.65	21.49	3.11
977.35	40.50	16.66	976.55	50.33	26.39	976.86	33.37	12.24	975.92	19.08	-5.70	977.51	17.43	2.01	977.67	22.36	3.69
980.34	40.32	15.02	979.55	51.18	25.78	979.86	33.73	11.14	978.92	21.35	-4.89	980.49	18.29	1.40	980.65	23.62	3.49
983.33	41.08	16.43	982.55	50.95	26.21	982.87	34.64	12.70	981.92	20.50	-5.08	983.49	18.24	2.01	983.65	22.55	3.07
986.33	39.47	14.85	985.55	50.14	25.42	985.87	33.63	11.72	984.92	19.98	-5.58	986.49	17.43	1.22	986.65	23.81	4.36
989.33	40.01	16.66	988.55	51.30	27.86	988.87	34.49	13.85	987.92	19.08	-5.20	989.49	16.89	1.96	989.65	21.42	3.24
992.35	40.86	16.81	991.55	50.95	26.80	991.87	33.37	12.03	990.92	20.50	-4.49	992.51	17.70	2.07	992.67	21.30	2.42
995.33	40.45	16.25	994.55	50.87	26.58	994.87	34.18	12.69	993.92	19.34	-5.79	995.49	17.86	2.08	995.65	22.74	3.71
998.33	39.51	14.37	997.55	50.52	25.28	997.86	34.94	12.51	996.92	21.15	-4.93	998.49	19.33	2.60	998.65	22.30	2.33
1001.33	40.63	15.85	1000.55	50.10	25.22	1000.87	34.44	12.37	999.92	20.44	-5.28	1001.49	17.70	1.33	1001.65	23.56	3.95
1004.33	40.05	15.42	1003.55	50.60	25.87	1003.87	33.47	11.55	1002.92	20.96	-4.61	1004.49	16.78	0.57	1004.65	23.50	4.04
1007.35	41.13	17.07	1006.55	51.03	26.87	1006.87	34.64	13.29	1005.92	20.18	-4.82	1007.51	16.99	1.35	1007.67	22.36	3.47
1010.33	40.81	15.71	1009.55	50.37	25.17	1009.87	34.23	11.84	1008.92	22.79	-3.25	1010.49	16.99	0.31	1010.65	22.87	2.94
1013.33	40.14	16.00	1012.55	50.02	25.78	1012.86	34.64	13.21	1011.92	20.24	-4.84	1013.49	17.05	1.32	1013.65	22.49	3.52
1016.33	41.04	17.31	1015.55	50.22	26.39	1015.86	32.97	11.95	1014.92	19.34	-5.33	1016.49	17.97	2.65	1016.65	21.24	2.68
1019.33	39.29	14.76	1018.55	50.72	26.09	1018.86	34.28	12.46	1017.92	19.27	-6.20	1019.49	17.80	1.68	1019.65	23.88	4.52
1022.35	41.04	16.08	1021.55	48.64	23.58	1021.86	33.22	10.97	1020.92	21.48	-4.42	1022.50	18.40	1.85	1022.66	22.36	2.57
1025.33	40.59	16.31	1024.55	48.00	23.63	1024.86	34.18	12.61	1023.92	20.63	-4.58	1025.49	17.75	1.89	1025.64	21.80	2.69
1028.33	39.56	14.67	1027.55	47.46	22.48	1027.86	33.78	11.60	1026.92	21.55	-4.27	1028.49	18.35	1.88	1028.65	22.11	2.39
1031.33	40.45	16.20	1030.55	49.49	25.14	1030.86	35.04	13.50	1029.92	19.14	-6.05	1031.49	18.29	2.45	1031.65	22.68	3.60
1034.33	40.90	15.69	1033.55	49.52	24.21	1033.86	34.13	11.63	1032.92	21.09	-5.06	1034.49	18.40	1.60	1034.65	23.50	3.46
1037.35	40.36	15.27	1036.55	48.45	23.26	1036.86	33.78	11.40	1035.92	20.83	-5.20	1037.51	19.06	2.38	1037.67	22.74	2.82
1040.33	40.81	15.91	1039.55	47.58	22.59	1039.86	33.68	11.49	1038.92	20.57	-5.26	1040.49	18.35	1.87	1040.64	23.12	3.39
1043.33	41.13	16.13	1042.55	48.76	23.66	1042.86	34.28	11.99	1041.92	21.87	-4.07	1043.49	17.43	0.84	1043.65	23.06	3.23
1046.33	40.23	15.17	1045.55	48.72	23.56	1045.86	34.33	11.98	1044.92	20.76	-5.24	1046.49	18.40	1.76	1046.65	23.37	3.48
1049.33	40.09	15.61	1048.55	47.08	22.50	1048.86	35.20	13.43	1047.92	19.79	-5.63	1049.49	17.70	1.63	1049.65	23.31	4.00
1052.35	40.95	15.84	1051.55	48.61	23.40	1051.86	35.20	12.80	1050.92	20.89	-5.16	1052.50	19.55	2.86	1052.67	22.24	2.30
1055.33	40.81	15.73	1054.55	47.81	22.63	1054.86	34.79	12.42	1053.92	21.41	-4.61	1055.49	18.51	1.84	1055.65	22.68	2.77
1058.33	40.63	15.89	1057.55	47.96	23.12	1057.86	34.69	12.66	1056.92	20.89	-4.79	1058.49	17.75	1.43	1058.65	22.93	3.36
1061.33	40.50	15.74	1060.55	48.07	23.22	1060.86	34.23	12.18	1059.92	19.79	-5.90	1061.49	18.46	2.12	1061.65	23.37	3.78
1064.33	40.68	16.03	1063.55	48.45	23.70	1063.86	35.66	13.72	1062.92	20.24	-5.35	1064.49	18.51	2.28	1064.64	22.55	3.07
1067.35	39.69	15.56	1066.55	47.16	22.93	1066.86	33.98	12.56	1065.92	20.70	-4.37	1067.51	16.99	1.28	1067.67	22.05	3.09
1070.33	40.59	15.57	1069.55	47.81	22.70	1069.86	35.50	13.19	1068.92	20.70	-5.25	1070.49	18.46	1.86	1070.65	23.24	3.39
1073.33	39.83	15.45	1072.55	48.19	23.71	1072.87	34.08	12.41	1071.92	20.70	-4.62	1073.49	17.75	1.78	1073.65	22.05	2.84
1076.33	41.44	16.27	1075.55	47.50	22.23	1075.87	34.94	12.48	1074.92	20.96	-5.15	1076.49	18.84	2.09	1076.65	23.06	3.06
1079.33	40.45	14.97	1078.55	47.43	21.86	1078.87	33.93	11.16	1077.92	21.22	-5.19	1079.49	18.62	1.56	1079.65	23.94	3.63
1082.35	40.90	15.51	1081.55	47.43	21.95	1081.86	35.55	12.87	1080.92	21.68	-4.64	1082.50	18.46	1.49	1082.66	23.37	3.15
1085.33	40.45	14.40	1084.55	47.35	21.20	1084.86	35.50	12.16	1083.92	20.89	-6.10	1085.49	20.04	2.41	1085.65	24.57	3.69
1088.33	38.76	13.65	1087.55	48.07	22.87	1087.86	34.89	12.49	1086.92	21.09	-4.95	1088.49	18.46	1.77	1088.65	23.12	3.18
1091.33	40.54	15.73	1090.55	47.05	22.14	1090.86	35.50	13.40	1089.92	21.02	-4.73	1091.49	17.97	1.57	1091.65	22.80	3.16
1094.33	40.54	16.03	1093.55	46.78	22.18	1093.86	34.64	12.84	1092.92	21.28	-4.16	1094.49	17.16	1.07	1094.65	22.43	3.09
1097.35	40.23	15.05	1096.55	46.59	21.32	1096.86	34.94	12.47	1095.92	20.37	-5.74	1097.50	20.15	3.39	1097.67	22.36	2.35
1100.33	40.45	15.68	1099.55	47.24	22.38	1099.86	33.78	11.72	1098.92	20.05	-5.65	1100.49	18.67	2.32	1100.64	22.93	3.33
1103.33	41.71	16.78	1102.55	46.74	21.71	1102.86	35.20	12.98	1101.92	19.66	-6.21	1103.49	18.29	1.78	1103.65	24.19	4.43
1106.33	40.54	14.91	1105.55	46.14	20.41	1105.86	34.79	11.87	1104.92	20.11	-6.46	1106.49	20.20	2.98	1106.64	23.94	3.48
1109.33	39.78	15.18	1108.55	47.92	23.22	1108.86	34.89	13.00	1107.92	20.76	-4.78	1109.49	18.73	2.54	1109.64	21.67	2.24
1112.35	39.78	14.79	1111.55	46.78	21.69	1111.86	33.83	11.55	1110.92	20.24	-5.69	1112.50	19.16	2.58	1112.66	22.93	3.11
1115.33	40.18	14.98	1114.55	45.57	20.27	1114.87	34.59	12.10	1113.92	21.22	-4.92	1115.49	19.00	2.21	1115.65	22.74	2.71
1118.33	40.09	15.00	1117.55	46.25	21.06	1117.86	34.28	11.90	1116.92	19.72	-6.31	1118.49	18.84	2.16	1118.65	24.07	4.15
1121.33	41.13	15.92	1120.55	46.78	21.47	1120.86	34.74	12.24	1119.92	21.74	-4.41	1121.49	18.95	2.15	1121.64	22.30	2.26
1124.33	40.27	14.99	1123.55	46.03	20.65	1123.86	33.83	11.26	1122.92	21.02	-5.20	1124.49	18.56	1.69	1124.64	23.62	3.51
1127.35	40.68	15.19	1126.55	46.10	20.51	1126.86	34.89	12.11	1125.92	22.20	-4.23	1127.51	18.89	1.81	1127.67	22.74	2.42
1130.33	40.09	14.10	1129.55	45.95	19.86	1129.86	34.79	11.51	1128.92	22.46	-4.47	1130.49	19.49	1.92	1130.65	23.37	2.55
1133.33	39.92	14.95	1132.55	45.16	20.10	1132.86	35.30	13.04	1131.92	20.89	-5.01	1133.49	18.24	1.69	1133.65	23.12	3.32
1136.34	40.54	15.22	1135.55	46.25	20.84	1135.87	34.44	11.83	1134.92	21.94	-4.31	1136.49	18.18	1.28	1136.65	23.18	3.03
1139.33	40.77	15.48	1138.55	46.06	20.68	1138.86	34.99	12.41	1137.92	20.96	-5.26	1139.49	17.80	0.93	1139.65	24.45	4.33
1142.35	39.51	14.02	1141.55	45.61	20.02	1141.86	35.04	12.26	1140.92	21.55	-4.88	1142.50	18.40	1.32	1142.67	23.88	3.56
1145.33	40.32	14.71	1144.55	44.63	18.93	1144.86	35.55	12.65	1143.92	22.13	-4.41	1145.49	18.67	1.48	1145.65	23.37	2.93
1148.33	39.87	14.66	1147.55	45.61	20.30	1147.86	34.44	11.94	1146.92	21.55	-4.60	1148.49	19.33	2.53	1148.65	22.11	2.07
1151.33	41.58	16.37	1150.55	44.82	19.51	1150.86	33.32	10.82	1149.92	21.55	-4.60	1151.49	19.00	2.21	1151.65	22.43	2.39
1154.33	41.22	15.77	1153.55	45.95	20.41	1153.86	35.40	12.66	1152.92	20.50	-5.88	1154.49	19.06	2.03	1154.65	24.13	3.85
1157.35	41.62	15.75	1156.55	45.05	19.08	1156.87	34.28	11.12	1155.92	21.87	-4.94	1157.51	19.16	1.70	1157.67	23.94	3.24
1160.33	40.59	13.94	1159.55	45.91	19.16	1159.86	34.69	10.75	1158.92	21.81	-5.78	1160.49	20.04	1.80	1160.65	25.46	3.98
1163.33	40.63	15.39	1162.55	45.20	19.87	1162.86	35.91	13.38	1161.92	21.35	-4.82	1163.49	19.60	2.78	1163.65	22.11	2.04
1166.33	39.11	14.76	1165.55	45.05	20.60	1165.86	34.89	13.25	1164.92	20.83	-4.46	1166.49	16.78	0.84	1166.65	22.80	3.62
1169.33	40.36	14.82	1168.55	46.06	20.42	1168.86	34.94	12.11	1167.92	20.89	-5.59	1169.49	19.71	2.59	1169.65	23.37	3.00
1172.35	41.76	16.47	1171.55	45.38	20.00	1171.86	35.10	12.52	1170.92	20.70	-5.52	1172.50	19.27	2.40	1172.67	23.24	3.12
1175.33	39.42	13.96	1174.55	45.16	19.60	1174.86	34.79	12.04	1173.92	21.87	-4.53	1175.49	19.00	1.95	1175.65	22.87	2.58
1178.33	40.81	15.11	1177.55	45.42	19.62	1177.86	35.40	12.41	1176.92	21.48	-5.16	1178.49	18.08	0.80	1178.65	24.89	4.36
1181.33	41.71	16.04	1180.55	45.57	19.80	1180.86	35.10	12.14	1179.92	20.76	-5.85	1181.49	19.22	1.97	1181.65	24.38	3.88
1184.33	40.05	14.28	1183.55	45.87	20.01	1183.87	34.23	11.17	1182.92	23.05	-3.65	1184.49	18.73	1.38	1184.65	22.87	2.27
1187.35	40.18	15.43	1186.55	45.65	20.80	1186.86	34.94	12.90	1185.92	21.15	-4.54	1187.51	18.40	2.07	1187.67	22.05	2.47
1190.33	40.18	14.04	1189.55	44.07	17.83	1189.86	34.99	11.56	1188.92	21.74	-5.34	1190.49	19.33	1.61	1190.64	24.70	3.73
1193.33	42.17	16.15	1192.55	44.75	18.63	1192.86	34.59	11.28	1191.92	21.87	-5.09	1193.49	19.98	2.38	1193.64	23.56	2.71
1196.33	39.92	14.23	1195.55	44.22	18.44	1195.86	36.32	13.34	1194.92	21.35	-5.27	1196.49	19.82	2.55	1196.64	23.24	2.72
1199.33	41.35	15.53	1198.55	44.63	18.71	1198.86	33.88	10.77	1197.92	21.15	-5.61	1199.49	18.51	1.11	1199.64	25.15	4.50
1202.35	39.83	13.99	1201.55	44.82	18.88	1201.86	35.86	12.73	1200.92	21.55	-5.23	1202.51	17.86	0.44	1202.67	25.46	4.79
1205.33	40.81	14.49	1204.55	45.08	18.66	1204.86	35.20	11.59	1203.92	22.33	-4.93	1205.49	19.60	1.70	1205.64	24.38	3.23
1208.33	41.62	15.25	1207.55	44.75	18.28	1207.86	35.40	11.74	1206.92	23.45	-3.86	1208.49	19.27	1.31	1208.65	23.75	2.55
1211.33	40.68	14.85	1210.54	44.22	18.29	1210.86	34.59	11.47	1209.92	21.68	-5.09	1211.48	19.22	1.81	1211.64	23.94	3.28
1214.33	40.54	14.63	1213.54	45.35	19.35	1213.86	35.35	12.15	1212.92	21.02	-5.82	1214.49	19.60	2.11	1214.64	24.45	3.71
1217.35	40.86	14.67	1216.54	45.38	19.10	1216.86	35.30	11.82	1215.92	21.74	-5.38	1217.51	19.22	1.45	1217.67	24.95	3.93
1220.33	41.26	15.14	1219.54	44.67	18.45	1219.86	35.10	11.69	1218.92	23.45	-3.61	1220.49	18.95	1.25	1220.64	23.31	2.36
