# Supplementary material for: Noise-precision tradeoff in predicting combinations of mutations and drugs
Source: PLoS Comput Biol. 2019 May 22;15(5):e1006956. doi: 10.1371/journal.pcbi.1006956 (PMC6548401; doi:10.1371/journal.pcbi.1006956)
Supplement: S1 Data — A zip file containing all datasets used in this paper. (ZIP) [file pcbi.1006956.s002.zip › calcium/calcium_double_RAW264.7/2MA_500_uM_UDP_25_uM_RW_ECC040114E.txt]

Tab-delimted data for ligand pair 2-Methyl-thio-ATP / Uridine 5'-diphosphate
Celltype = RAW 264.7
ExperimentID = ECC040114E
t in seconds, Ca++ concentrations in nM
Adj Ca++ is the change in Ca++ concentration due to ligand

ECC040114E08	2MA 500 uM	UDP 25 uM	sim
ECC040114E02	2MA 500 uM	UDP 25 uM	lig1_then_lig2
ECC040114E04	UDP 25 uM	2MA 500 uM	lig2_then_lig1
ECC040114E01	HBSS-BSA n/a 	HBSS-BSA n/a 	con
ECC040114E11	HBSS-BSA n/a 	HBSS-BSA n/a 	con
ECC040114E12	HBSS-BSA n/a 	HBSS-BSA n/a 	con

t(ECC040114E08)	Ca++(ECC040114E08)	Adj Ca++(ECC040114E08)	t(ECC040114E02)	Ca++(ECC040114E02)	Adj Ca++(ECC040114E02)	t(ECC040114E04)	Ca++(ECC040114E04)	Adj Ca++(ECC040114E04)	t(ECC040114E01)	Ca++(ECC040114E01)	Adj Ca++(ECC040114E01)	t(ECC040114E11)	Ca++(ECC040114E11)	Adj Ca++(ECC040114E11)	t(ECC040114E12)	Ca++(ECC040114E12)	Adj Ca++(ECC040114E12)
-195.90	20.67	0.83	-196.84	17.84	0.60	-196.53	15.99	0.06	-197.00	30.40	4.05	-195.43	13.04	-1.99	-195.27	1.25	-2.06
-192.90	18.81	1.46	-193.84	14.45	-0.30	-193.53	13.34	-0.11	-194.00	25.20	1.34	-192.43	12.51	-0.03	-192.27	-0.48	-1.31
-189.90	17.08	0.43	-190.84	13.41	-0.64	-190.53	13.73	0.98	-191.00	24.01	0.84	-189.43	11.48	-0.36	-189.27	-0.35	-0.48
-186.90	17.37	0.97	-187.84	14.29	0.49	-187.53	13.22	0.72	-188.00	22.99	0.08	-186.42	11.22	-0.37	-186.26	0.17	0.29
-183.90	15.73	0.21	-184.84	13.47	0.55	-184.53	12.96	1.34	-185.00	22.90	0.87	-183.43	10.79	0.08	-183.27	-1.95	-0.95
-180.90	17.08	1.11	-181.84	12.49	-0.88	-181.53	12.57	0.51	-182.00	22.31	-0.17	-180.43	11.77	0.61	-180.27	-1.00	-0.44
-177.90	16.66	1.07	-178.84	13.83	0.84	-178.53	12.62	0.94	-179.00	22.02	-0.08	-177.43	10.27	-0.51	-177.27	-0.35	0.59
-174.90	15.76	0.31	-175.84	12.13	-0.72	-175.53	12.04	0.50	-176.00	22.10	0.14	-174.43	10.72	0.08	-174.27	-1.30	-0.22
-171.90	15.96	0.70	-172.84	12.36	-0.30	-172.53	11.90	0.54	-173.00	21.64	-0.13	-171.42	11.27	0.82	-171.26	-1.95	-0.69
-168.90	15.56	0.53	-169.84	12.95	0.52	-169.53	11.25	0.12	-170.00	22.10	0.56	-168.43	11.06	0.84	-168.27	-2.89	-1.40
-165.90	15.31	0.26	-166.84	11.32	-1.13	-166.53	11.67	0.52	-167.00	21.77	0.20	-165.43	10.82	0.58	-165.27	-2.25	-0.78
-162.90	14.67	-0.15	-163.84	12.65	0.43	-163.53	11.69	0.78	-164.00	20.47	-0.86	-162.43	9.82	-0.19	-162.27	-0.66	1.05
-159.90	15.17	0.27	-160.84	12.56	0.26	-160.53	12.62	1.62	-161.00	20.84	-0.57	-159.43	11.03	0.94	-159.27	-1.99	-0.37
-156.90	14.17	-1.32	-157.84	11.97	-0.92	-157.53	11.92	0.34	-158.00	21.77	-0.23	-156.42	10.79	0.11	-156.26	-0.92	0.12
-153.90	14.25	-0.03	-154.84	11.97	0.29	-154.53	11.55	1.17	-155.00	20.13	-0.67	-153.43	10.19	0.72	-153.27	-2.29	-0.05
-150.90	15.06	0.74	-151.84	11.42	-0.30	-151.53	10.74	0.32	-152.00	20.93	0.10	-150.43	9.59	0.08	-150.27	-2.38	-0.18
-147.90	14.78	0.31	-148.84	12.43	0.56	-148.53	11.50	0.94	-149.00	20.76	-0.22	-147.43	9.98	0.32	-147.27	-2.16	-0.10
-144.90	14.64	-0.01	-145.84	12.52	0.47	-145.53	11.00	0.26	-146.00	20.93	-0.23	-144.43	9.88	0.04	-144.27	-1.69	0.19
-141.90	14.86	0.05	-142.84	12.59	0.38	-142.53	11.39	0.49	-143.00	21.56	0.24	-141.42	9.82	-0.18	-141.26	-1.78	-0.06
-138.90	14.67	0.64	-139.84	11.29	-0.14	-139.53	10.65	0.52	-140.00	19.88	-0.66	-138.43	9.85	0.63	-138.27	-2.46	0.03
-135.90	14.31	0.82	-136.84	10.81	-0.08	-136.53	10.51	0.93	-137.00	19.92	-0.08	-135.43	9.51	0.83	-135.27	-3.79	-0.75
-132.90	15.37	1.10	-133.84	12.13	0.46	-133.53	10.33	-0.03	-134.00	19.97	-0.81	-132.43	9.61	0.15	-132.27	-1.60	0.66
-129.90	14.86	0.92	-130.84	10.84	-0.50	-130.53	10.51	0.47	-131.00	20.55	0.09	-129.43	9.22	0.09	-129.27	-2.76	-0.18
-126.90	13.83	0.41	-127.84	12.13	1.31	-127.53	11.18	1.67	-128.00	19.76	-0.17	-126.42	8.65	0.04	-126.26	-2.98	0.13
-123.90	13.92	0.07	-124.84	12.00	0.75	-124.53	10.10	0.16	-125.00	20.17	-0.19	-123.43	9.40	0.36	-123.27	-2.85	-0.17
-120.90	13.56	-0.48	-121.84	10.84	-0.60	-121.53	10.37	0.23	-122.00	20.05	-0.51	-120.43	10.06	0.83	-120.27	-2.80	-0.32
-117.90	13.94	-0.55	-118.84	12.30	0.41	-118.53	11.00	0.41	-119.00	21.35	0.35	-117.43	8.86	-0.82	-117.27	-1.56	0.47
-114.90	13.81	-0.46	-115.84	10.35	-1.32	-115.53	10.54	0.17	-116.00	21.26	0.47	-114.43	10.14	0.68	-114.27	-3.40	-1.15
-111.90	14.53	0.80	-112.84	11.48	0.35	-112.53	10.79	0.96	-113.00	20.17	-0.08	-111.42	9.06	0.14	-111.26	-2.85	-0.06
-108.90	13.78	-1.08	-109.84	11.45	-0.81	-109.53	10.77	-0.19	-110.00	22.27	0.90	-108.43	9.48	-0.57	-108.27	-1.99	-0.33
-105.90	14.06	0.30	-106.84	11.52	0.36	-106.53	10.26	0.40	-107.00	20.22	-0.06	-105.43	9.69	0.74	-105.27	-3.44	-0.68
-102.90	13.72	-0.18	-103.84	11.55	0.25	-103.53	10.95	0.95	-104.00	19.59	-0.83	-102.43	9.93	0.84	-102.27	-2.63	-0.01
-99.90	13.44	-0.27	-100.84	12.23	1.12	-100.53	11.07	1.27	-101.00	20.30	0.08	-99.43	8.93	0.03	-99.27	-2.93	-0.11
-96.90	14.39	0.68	-97.84	11.78	0.67	-97.53	10.33	0.52	-98.00	19.38	-0.85	-96.42	10.30	1.40	-96.26	-3.36	-0.55
-93.90	13.58	0.62	-94.84	10.61	0.25	-94.53	9.96	0.90	-95.00	18.72	-0.76	-93.43	8.54	0.39	-93.27	-3.19	0.37
-90.90	15.00	1.37	-91.84	11.61	0.58	-91.53	10.44	0.72	-92.00	20.17	0.03	-90.43	9.33	0.51	-90.27	-3.44	-0.54
-87.90	14.20	0.04	-88.84	11.06	-0.50	-88.53	10.19	-0.07	-89.00	20.63	-0.05	-87.43	9.33	-0.02	-87.27	-2.29	0.07
-84.90	14.06	-0.02	-85.84	12.26	0.78	-85.53	11.07	0.90	-86.00	21.64	1.05	-84.43	8.96	-0.31	-84.27	-3.19	-0.74
-81.90	14.72	0.82	-82.84	11.91	0.61	-82.53	9.69	-0.30	-83.00	20.84	0.43	-81.42	9.35	0.26	-81.26	-3.32	-0.69
-78.90	13.75	-0.13	-79.84	11.32	0.04	-79.53	11.16	1.18	-80.00	20.47	0.07	-78.43	8.57	-0.50	-78.27	-2.21	0.43
-75.90	13.58	-0.04	-76.84	12.04	1.02	-76.53	10.51	0.79	-77.00	20.22	0.09	-75.43	9.14	0.33	-75.27	-3.32	-0.42
-72.90	13.83	0.08	-73.84	11.06	-0.09	-73.53	10.60	0.75	-74.00	19.80	-0.47	-72.43	8.80	-0.14	-72.27	-2.16	0.61
-69.90	13.86	0.66	-70.84	11.03	0.43	-70.53	10.54	1.25	-71.00	19.30	-0.41	-69.43	8.91	0.52	-69.27	-3.44	-0.11
-66.90	13.75	-0.72	-67.84	10.68	-1.19	-67.53	10.63	0.06	-68.00	21.81	0.82	-66.42	9.17	-0.49	-66.26	-2.38	-0.33
-63.90	13.78	-0.50	-64.84	10.06	-1.62	-64.53	10.60	0.22	-65.00	20.80	0.01	-63.43	9.98	0.51	-63.27	-2.76	-0.52
-60.90	13.31	-1.19	-61.84	9.87	-2.03	-61.53	10.24	-0.35	-62.00	20.34	-0.67	-60.43	9.72	0.03	-60.27	-1.39	0.64
-57.90	14.11	-0.14	-58.84	10.93	-0.72	-58.53	10.42	0.07	-59.00	20.72	-0.05	-57.43	9.43	-0.01	-57.27	-2.21	0.06
-54.90	13.31	-0.97	-55.84	11.13	-0.55	-55.53	10.47	0.09	-56.00	20.68	-0.12	-54.43	9.56	0.09	-54.27	-2.21	0.03
-51.90	14.25	0.96	-52.84	12.17	1.48	-52.53	9.57	0.19	-53.00	18.88	-0.92	-51.42	9.01	0.53	-51.26	-2.85	0.39
-48.90	13.56	-0.31	-49.84	10.71	-0.56	-49.53	9.71	-0.26	-50.00	20.05	-0.34	-48.43	8.96	-0.10	-48.27	-2.21	0.44
-45.90	14.67	0.43	-46.84	11.10	-0.54	-46.53	10.54	0.20	-47.00	20.38	-0.38	-45.43	9.95	0.52	-45.27	-2.42	-0.14
-42.90	13.78	0.30	-43.84	10.58	-0.30	-43.53	10.42	0.84	-44.00	20.68	0.69	-42.43	9.40	0.73	-42.27	-4.46	-1.42
-39.90	14.75	1.06	-40.84	10.90	-0.19	-40.53	10.67	0.88	-41.00	20.22	0.02	-39.43	9.30	0.42	-39.27	-3.27	-0.44
-36.90	13.75	-0.41	-37.84	12.04	0.48	-37.53	10.12	-0.14	-38.00	21.47	0.80	-36.42	8.31	-1.04	-36.26	-2.12	0.24
-33.90	13.67	-0.36	-34.84	12.00	0.57	-34.53	9.64	-0.49	-35.00	19.92	-0.62	-33.43	9.17	-0.05	-33.27	-1.82	0.67
-30.90	14.08	-0.53	-31.84	11.74	-0.27	-31.53	10.35	-0.36	-32.00	20.63	-0.49	-30.43	9.38	-0.42	-30.27	-1.00	0.91
-27.90	13.58	-0.57	-28.84	11.65	0.10	-28.53	9.76	-0.48	-29.00	20.22	-0.44	-27.43	9.82	0.48	-27.27	-2.42	-0.04
-24.90	14.45	-0.04	-25.84	12.13	0.24	-25.53	10.51	-0.08	-26.00	21.39	0.39	-24.43	9.51	-0.17	-24.28	-2.25	-0.22
-21.90	14.45	0.13	-22.84	11.71	-0.01	-22.53	9.96	-0.45	-23.00	20.55	-0.28	-21.42	8.75	-0.76	-21.26	-1.17	1.04
-18.90	14.42	0.29	-19.84	12.00	0.47	-19.53	10.56	0.33	-20.00	21.30	0.65	-18.43	9.72	0.40	-18.28	-3.44	-1.05
5.11	130.84	112.79	4.16	19.31	3.86	4.48	81.26	67.11	4.00	24.30	-0.27	5.58	14.09	0.85	5.73	0.95	-0.58
8.02	205.39	187.44	7.08	33.81	18.46	7.39	148.07	134.02	6.92	22.36	-2.11	8.49	15.21	2.07	8.65	1.47	0.04
11.02	184.81	166.44	10.08	33.53	17.76	10.39	148.61	134.14	9.92	21.68	-3.20	11.49	17.05	3.49	11.65	1.56	-0.29
14.02	136.92	119.22	13.08	29.07	13.97	13.39	111.91	98.12	12.92	21.98	-2.23	14.49	14.86	1.97	14.65	1.43	0.26
17.02	136.45	119.12	16.08	27.34	12.61	16.39	106.62	93.20	15.92	21.39	-2.45	17.49	14.03	1.51	17.65	1.74	0.94
20.02	142.03	124.85	19.08	28.96	14.38	19.39	111.16	97.88	18.92	21.89	-1.80	20.49	14.14	1.77	20.65	0.69	0.03
23.02	132.60	115.83	22.08	28.01	13.84	22.39	104.06	91.19	21.92	22.61	-0.68	23.49	12.46	0.50	23.65	0.43	0.18
26.02	122.38	106.03	25.08	29.03	15.28	25.39	99.45	87.00	24.92	21.56	-1.30	26.49	12.33	0.79	26.65	0.34	0.51
29.02	118.96	102.41	28.08	28.78	14.83	28.39	91.97	79.32	27.92	21.47	-1.59	29.49	12.89	1.15	29.65	0.47	0.44
32.02	111.65	94.78	31.08	26.65	12.38	31.39	88.37	75.40	30.92	23.41	0.02	32.49	12.96	0.90	32.65	-0.57	-0.92
35.02	103.89	86.78	34.08	26.79	12.28	34.39	84.95	71.75	33.92	23.37	-0.25	35.49	12.01	-0.29	35.65	1.12	0.54
38.02	101.03	84.37	37.08	27.17	13.11	37.39	80.25	67.50	36.92	22.02	-1.15	38.49	12.14	0.29	38.65	0.99	0.86
41.02	95.83	79.69	40.08	25.53	11.99	40.39	76.22	63.98	39.92	22.78	0.12	41.49	11.27	-0.06	41.65	-0.44	-0.06
44.02	91.96	75.34	43.08	25.67	11.65	43.39	73.10	60.38	42.92	22.27	-0.86	44.49	12.43	0.62	44.65	0.34	0.24
47.02	89.17	72.63	46.08	25.57	11.63	46.39	70.53	57.89	45.92	22.02	-1.04	47.49	11.80	0.07	47.65	0.99	0.97
50.03	85.25	68.62	49.08	25.32	11.29	49.39	68.38	55.65	48.92	22.23	-0.91	50.50	11.72	-0.10	50.66	1.12	1.01
53.03	83.64	67.15	52.08	25.57	11.68	52.39	65.72	53.13	51.92	22.44	-0.57	53.50	12.49	0.81	53.66	-0.27	-0.24
56.02	81.81	65.84	55.08	25.15	11.78	55.39	64.38	52.31	54.92	21.30	-1.19	56.50	11.37	0.21	56.66	0.43	0.98
59.02	79.51	63.70	58.08	24.22	11.01	58.39	64.06	52.15	57.92	21.93	-0.40	59.49	11.69	0.69	59.65	-1.00	-0.29
62.03	79.17	63.23	61.08	25.25	11.91	61.39	61.56	49.52	60.92	21.39	-1.06	62.50	12.91	1.78	62.66	-1.30	-0.72
65.03	76.60	60.47	64.08	23.63	10.10	64.39	60.59	48.37	63.92	22.69	0.05	65.50	11.53	0.21	65.66	-0.66	-0.26
68.03	75.56	60.07	67.08	23.91	11.02	67.39	60.10	48.52	66.92	21.98	-0.02	68.49	11.48	0.80	68.65	-1.82	-0.78
71.02	77.08	60.71	70.08	23.19	9.42	70.39	59.52	47.05	69.92	22.36	-0.52	71.49	11.98	0.42	71.65	-0.05	0.10
74.03	74.13	58.65	73.08	22.98	10.10	73.39	59.84	48.26	72.92	21.56	-0.44	74.50	11.59	0.92	74.65	-1.52	-0.48
77.02	75.86	59.95	76.08	23.91	10.60	76.39	58.77	46.77	75.92	22.02	-0.40	77.49	11.67	0.57	77.65	-0.79	-0.17
80.03	74.31	58.03	79.08	22.91	9.23	79.39	57.99	45.61	78.92	21.98	-0.82	80.50	12.14	0.67	80.66	-0.09	0.15
83.02	72.08	56.41	82.08	22.77	9.70	82.39	57.53	45.76	81.92	21.56	-0.62	83.49	11.85	0.99	83.65	-1.22	-0.37
86.02	73.10	56.88	85.08	22.81	9.19	85.39	56.93	44.62	84.92	22.02	-0.71	86.49	12.12	0.71	86.65	-0.31	-0.00
89.02	71.46	55.56	88.08	23.15	9.85	88.39	58.13	46.13	87.92	22.31	-0.11	89.49	12.57	1.48	89.65	-1.99	-1.37
92.02	70.45	53.96	91.08	22.54	8.65	91.39	56.27	43.68	90.92	21.14	-1.87	92.49	12.57	0.89	92.65	0.95	0.98
95.03	71.72	56.10	94.08	23.53	10.51	94.39	55.73	44.02	93.92	21.77	-0.36	95.50	11.56	0.75	95.66	-1.30	-0.39
98.02	69.37	53.52	97.08	22.09	8.84	97.39	55.96	44.01	96.92	22.61	0.24	98.49	11.43	0.39	98.65	-1.30	-0.63
101.02	70.81	54.84	100.08	22.50	9.13	100.39	56.41	44.34	99.92	22.36	-0.12	101.49	11.69	0.53	101.65	-0.96	-0.41
104.02	69.51	53.87	103.08	23.12	10.08	103.39	54.99	43.25	102.92	21.60	-0.56	104.49	12.33	1.50	104.65	-1.82	-0.94
107.02	68.18	51.98	106.08	22.13	8.53	106.39	55.64	43.34	105.92	22.57	-0.15	107.49	11.96	0.57	107.65	-0.74	-0.42
110.03	69.22	53.17	109.08	22.23	8.78	109.39	55.16	43.01	108.92	21.85	-0.71	110.50	11.27	0.03	110.66	0.21	0.68
113.02	68.58	53.13	112.08	22.40	9.55	112.39	53.83	42.29	111.92	22.02	0.06	113.49	11.32	0.68	113.65	-1.82	-0.74
116.02	66.86	50.36	115.08	21.55	7.65	115.39	53.52	40.92	114.92	22.48	-0.54	116.49	12.30	0.61	116.65	-0.09	-0.07
119.02	66.97	50.91	118.08	20.93	7.47	118.39	53.58	41.42	117.92	21.72	-0.85	119.49	11.43	0.18	119.65	0.21	0.67
122.03	66.01	49.95	121.08	21.82	8.36	121.39	53.55	41.39	120.92	22.31	-0.27	122.50	11.85	0.60	122.66	-0.79	-0.33
125.06	66.97	51.92	124.08	22.50	10.05	124.39	52.23	41.09	123.92	21.39	-0.17	125.53	10.66	0.42	125.68	-1.73	-0.25
128.03	65.73	49.12	127.08	22.36	8.35	127.39	52.00	39.29	126.92	23.54	0.42	128.50	12.51	0.71	128.66	-1.04	-1.13
131.03	65.41	49.12	130.08	21.99	8.30	130.39	51.08	38.70	129.92	22.44	-0.36	131.50	12.04	0.56	131.66	-0.44	-0.20
134.03	63.20	46.60	133.08	21.14	7.14	133.39	51.19	38.49	132.92	21.98	-1.13	134.50	12.75	0.96	134.66	0.25	0.17
137.02	64.78	49.01	136.08	21.38	8.21	136.39	51.92	40.05	135.92	21.51	-0.77	137.49	11.03	0.07	137.65	-0.05	0.70
140.03	64.28	48.74	139.08	21.72	8.78	139.39	50.52	38.88	138.92	21.56	-0.49	140.50	11.72	0.99	140.66	-1.48	-0.50
143.02	63.20	47.16	142.08	21.31	7.87	142.39	51.00	38.87	141.92	21.89	-0.66	143.49	11.67	0.44	143.65	-0.27	0.22
146.02	63.48	47.88	145.08	20.63	7.63	145.39	49.72	38.02	144.92	21.81	-0.31	146.50	12.04	1.25	146.65	-1.86	-0.94
149.02	61.28	45.65	148.08	20.83	7.80	148.39	49.63	37.90	147.92	21.56	-0.59	149.49	11.56	0.74	149.65	-1.04	-0.15
152.02	59.86	43.38	151.08	22.23	8.35	151.39	49.50	36.93	150.92	21.85	-1.14	152.49	11.72	0.05	152.65	1.04	1.09
155.03	61.87	44.99	154.08	21.82	7.54	154.39	50.02	37.04	153.92	23.16	-0.23	155.50	11.88	-0.19	155.66	0.78	0.42
158.02	60.83	44.66	157.08	21.51	7.94	157.39	49.97	37.70	156.92	21.51	-1.18	158.49	11.98	0.62	158.65	0.21	0.56
161.02	59.79	44.25	160.08	21.00	8.06	160.39	48.03	36.39	159.92	22.19	0.13	161.49	11.53	0.80	161.65	-1.91	-0.93
164.02	59.52	43.39	163.08	20.29	6.76	163.39	47.24	35.01	162.92	22.95	0.30	164.49	11.37	0.05	164.65	-0.74	-0.35
167.02	59.31	43.19	166.08	21.38	7.86	166.39	47.10	34.88	165.92	21.85	-0.78	167.49	12.22	0.91	167.65	-0.53	-0.13
170.05	59.48	43.50	169.08	20.83	7.45	169.39	47.54	35.47	168.92	21.64	-0.85	170.53	11.74	0.57	170.68	-0.27	0.28
173.02	59.17	42.38	172.08	22.50	8.31	172.39	46.58	33.70	171.92	23.07	-0.23	173.49	11.56	-0.42	173.65	0.91	0.65
176.03	58.14	41.82	175.08	21.27	7.55	175.39	46.44	34.02	174.92	22.19	-0.65	176.49	12.27	0.76	176.65	-0.31	-0.11
179.02	56.17	39.60	178.08	20.73	6.76	178.39	46.63	33.96	177.92	22.82	-0.27	179.50	12.09	0.33	179.66	-0.01	-0.06
182.03	56.95	40.21	181.08	20.93	6.79	181.39	44.89	32.05	180.92	23.03	-0.22	182.49	12.12	0.19	182.65	0.25	0.03
185.05	57.22	40.92	184.08	21.75	8.05	184.39	46.01	33.61	183.92	22.14	-0.68	185.52	11.96	0.47	185.68	-0.01	0.21
188.02	56.61	39.77	187.08	22.02	7.78	187.39	45.46	32.53	186.92	22.57	-0.78	188.49	12.91	0.88	188.65	0.21	-0.10
191.02	55.66	39.11	190.08	21.04	7.09	190.39	44.89	32.24	189.92	23.16	0.10	191.49	12.59	0.85	191.65	-0.92	-0.95
194.02	56.54	39.75	193.08	22.16	7.97	193.39	44.95	32.06	192.92	24.13	0.83	194.49	11.69	-0.29	194.65	-0.27	-0.54
197.02	54.88	38.12	196.08	20.19	6.03	196.39	44.11	31.25	195.92	22.23	-1.04	197.49	12.67	0.72	197.65	0.56	0.32
200.05	55.56	39.47	199.08	20.59	7.10	199.39	44.78	32.59	198.92	22.90	0.30	200.52	11.90	0.62	200.68	-1.35	-0.92
203.03	54.65	38.26	202.08	20.02	6.23	202.39	44.46	31.97	201.92	22.82	-0.09	203.49	12.54	0.96	203.65	-1.00	-0.87
206.02	55.59	39.97	205.08	22.98	9.96	205.39	43.22	31.50	204.92	22.10	-0.03	206.49	11.85	1.04	206.65	-1.91	-1.01
209.02	53.50	37.22	208.08	20.87	7.19	208.39	42.79	30.41	207.92	21.77	-1.03	209.49	13.18	1.71	209.65	-0.92	-0.68
212.02	53.40	37.21	211.08	20.87	7.28	211.39	42.87	30.59	210.92	22.82	0.12	212.49	12.01	0.63	212.65	-1.09	-0.75
215.05	52.47	35.70	214.08	21.51	7.34	214.39	41.93	29.06	213.92	23.20	-0.08	215.52	12.99	1.03	215.68	-0.70	-0.95
218.02	52.40	36.14	217.08	22.74	9.08	217.39	42.81	30.45	216.92	22.06	-0.71	218.49	12.43	0.98	218.65	-0.53	-0.27
221.02	53.03	36.41	220.08	21.27	7.25	220.39	42.31	29.59	219.92	22.65	-0.48	221.49	12.57	0.76	221.65	-0.18	-0.28
224.02	51.93	35.71	223.08	20.76	7.14	223.39	41.45	29.13	222.92	22.02	-0.71	224.49	12.43	1.02	224.64	-0.61	-0.31
227.02	52.83	36.52	226.08	21.17	7.46	226.39	41.42	29.02	225.92	21.60	-1.22	227.49	12.51	1.01	227.65	-0.01	0.21
230.05	51.27	35.46	229.08	21.41	8.20	229.39	41.26	29.35	228.92	22.31	-0.02	230.52	12.30	1.30	230.68	-1.99	-1.28
233.02	51.44	34.64	232.08	22.23	8.03	232.39	41.61	28.71	231.92	23.54	0.22	233.49	12.62	0.63	233.64	-0.57	-0.85
236.02	52.30	35.82	235.08	21.58	7.70	235.39	42.20	29.62	234.92	23.50	0.51	236.49	11.08	-0.59	236.65	0.04	0.08
239.02	50.67	34.38	238.08	21.55	7.86	238.39	41.32	28.93	237.92	21.43	-1.38	239.49	12.51	1.03	239.64	0.12	0.35
242.02	51.27	34.54	241.08	21.48	7.35	241.39	40.54	27.72	240.92	22.65	-0.59	242.49	11.98	0.06	242.64	0.73	0.53
245.02	51.24	34.21	244.08	22.26	7.83	244.39	40.25	27.13	243.92	23.33	-0.21	245.49	12.59	0.37	245.65	0.34	-0.16
248.02	49.88	32.51	247.08	20.76	5.99	247.39	39.91	26.44	246.92	23.29	-0.59	248.49	13.36	0.80	248.65	0.64	-0.21
251.02	50.18	33.66	250.08	20.83	6.91	250.39	40.86	28.24	249.92	22.06	-0.97	251.49	12.73	1.02	251.65	-0.05	-0.05
254.02	49.42	32.32	253.08	21.07	6.57	253.39	39.96	26.76	252.92	23.45	-0.17	254.49	12.57	0.28	254.64	0.47	-0.11
257.02	50.87	33.74	256.08	21.58	7.05	256.39	39.17	25.94	255.92	23.29	-0.36	257.49	13.34	1.02	257.64	-0.05	-0.66
260.02	50.01	32.69	259.08	22.16	7.44	259.39	40.01	26.60	258.92	23.33	-0.50	260.49	13.02	0.51	260.65	0.78	-0.01
263.02	50.47	33.51	262.08	21.85	7.49	262.39	39.51	26.46	261.92	23.84	0.37	263.49	12.30	0.15	263.64	-0.09	-0.52
266.02	49.68	32.24	265.08	21.75	6.91	265.39	39.30	25.77	264.92	24.26	0.31	266.49	12.89	0.26	266.65	0.34	-0.57
269.02	47.98	30.56	268.08	21.34	6.52	268.39	39.38	25.86	267.92	23.54	-0.40	269.49	13.18	0.57	269.65	0.73	-0.17
272.02	50.01	33.06	271.08	21.65	7.30	271.39	39.59	26.54	270.92	22.82	-0.65	272.49	13.10	0.96	272.65	0.12	-0.31
275.03	47.81	30.47	274.08	21.82	7.08	274.39	39.19	25.75	273.92	22.86	-1.00	275.49	13.36	0.83	275.65	0.99	0.17
278.02	48.80	31.65	277.08	21.17	6.62	277.39	38.56	25.31	276.92	23.92	0.26	278.49	12.41	0.07	278.64	0.30	-0.33
281.02	48.86	31.19	280.08	21.51	6.44	280.39	38.03	24.26	279.92	22.02	-2.17	281.49	14.14	1.28	281.65	2.04	0.89
284.02	47.68	30.69	283.08	22.54	8.15	283.39	39.06	25.97	282.92	22.90	-0.60	284.49	13.82	1.64	284.65	-0.57	-1.04
287.02	47.55	30.63	286.08	21.72	7.40	286.39	37.20	24.19	285.92	22.36	-1.07	287.49	13.36	1.25	287.65	0.21	-0.18
290.03	47.32	30.16	289.08	21.14	6.58	289.39	38.32	25.07	288.92	22.74	-0.93	290.49	14.09	1.74	290.65	-0.18	-0.81
293.02	47.94	31.37	292.08	21.95	7.98	292.39	38.51	25.84	291.92	23.79	0.70	293.49	12.33	0.57	293.65	-1.22	-1.27
296.02	47.39	30.14	295.08	22.02	7.37	295.39	37.30	23.95	294.92	23.20	-0.56	296.49	13.04	0.60	296.65	0.69	-0.04
299.02	47.72	30.06	298.08	21.27	6.21	298.39	38.56	24.80	297.92	24.26	0.09	299.49	13.95	1.10	299.65	-0.05	-1.19
302.02	47.45	31.00	301.08	22.19	8.34	301.39	37.75	25.20	300.92	21.60	-1.37	302.49	12.30	0.66	302.64	0.64	0.71
305.03	47.81	30.20	304.08	20.66	5.65	304.39	37.35	23.64	303.92	22.99	-1.13	305.49	13.63	0.83	305.65	1.39	0.30
308.02	46.74	29.20	307.08	21.99	7.05	307.39	36.86	23.23	306.92	23.20	-0.85	308.49	13.68	0.95	308.64	0.91	-0.10
311.02	46.54	29.85	310.08	20.87	6.78	310.39	37.33	24.54	309.92	22.61	-0.60	311.49	12.96	1.08	311.64	-0.31	-0.48
314.02	47.32	29.84	313.08	21.48	6.60	313.39	37.88	24.31	312.92	23.33	-0.66	314.49	13.50	0.83	314.65	0.78	-0.17
317.02	44.80	27.78	316.08	20.83	6.41	316.39	36.33	23.22	315.92	22.65	-0.88	317.49	12.94	0.73	317.65	0.64	0.15
320.03	46.45	29.37	319.08	22.33	7.85	319.39	37.33	24.15	318.92	23.29	-0.30	320.50	12.70	0.43	320.65	0.43	-0.13
323.02	46.06	28.88	322.08	21.24	6.66	322.39	37.88	24.60	321.92	23.07	-0.63	323.49	13.23	0.86	323.64	0.43	-0.23
326.02	47.10	29.47	325.08	22.13	7.10	325.39	38.77	25.04	324.92	24.26	0.12	326.49	14.03	1.21	326.64	-0.22	-1.33
329.02	46.51	28.82	328.08	21.44	6.35	328.39	37.27	23.48	327.92	24.05	-0.15	329.49	13.47	0.59	329.64	0.73	-0.44
332.02	45.70	28.12	331.08	21.85	6.87	331.39	36.31	22.64	330.92	22.78	-1.31	332.49	13.31	0.54	332.65	1.82	0.77
335.03	45.83	27.90	334.08	21.27	5.94	334.39	36.13	22.10	333.92	23.96	-0.48	335.50	13.23	0.11	335.65	1.78	0.37
338.02	44.76	27.18	337.08	22.47	7.49	337.39	36.07	22.40	336.92	23.71	-0.38	338.49	13.34	0.57	338.64	0.86	-0.19
341.02	45.12	27.45	340.08	22.16	7.09	340.39	36.31	22.54	339.92	23.29	-0.90	341.49	13.66	0.80	341.64	1.25	0.10
344.02	45.83	28.03	343.08	21.92	6.72	343.39	36.86	22.96	342.92	24.01	-0.31	344.49	13.76	0.77	344.64	0.82	-0.46
347.02	45.51	28.31	346.08	21.92	7.32	346.39	35.97	22.67	345.92	23.75	0.04	347.49	13.34	0.95	347.65	-0.31	-0.99
350.03	45.57	27.85	349.08	21.31	6.19	349.39	36.05	22.23	348.92	23.75	-0.48	350.49	13.07	0.16	350.65	1.52	0.32
353.02	44.76	26.52	352.08	21.61	5.97	352.39	36.23	21.90	351.92	24.73	-0.02	353.49	13.47	0.04	353.65	1.69	-0.02
356.02	46.02	28.57	355.08	22.02	7.17	355.39	36.00	22.45	354.92	25.20	1.24	356.49	13.20	0.56	356.65	-0.87	-1.80
359.02	45.35	27.21	358.08	21.72	6.18	358.39	36.88	22.64	357.92	24.05	-0.60	359.49	14.30	0.97	359.64	1.25	-0.37
362.02	46.45	29.28	361.08	23.46	8.89	361.39	36.36	23.10	360.92	22.57	-1.11	362.49	13.55	1.19	362.64	0.56	-0.08
365.03	45.54	27.78	364.08	21.68	6.52	364.39	35.74	21.88	363.92	23.54	-0.73	365.49	14.06	1.11	365.65	0.86	-0.38
368.02	44.25	26.78	367.08	21.68	6.81	367.39	36.00	22.43	366.92	22.57	-1.42	368.49	14.30	1.64	368.65	0.73	-0.22
371.02	45.64	28.32	370.08	22.50	7.78	370.39	36.00	22.59	369.92	23.07	-0.76	371.49	13.68	1.17	371.65	0.38	-0.41
374.02	46.25	28.35	373.08	22.47	7.17	373.39	35.53	21.53	372.92	24.09	-0.33	374.49	15.11	2.02	374.65	-0.31	-1.69
377.02	45.99	28.26	376.08	21.31	6.18	376.39	34.96	21.13	375.92	23.67	-0.57	377.49	13.36	0.44	377.65	1.34	0.13
380.03	44.57	26.40	379.08	22.71	7.14	379.39	35.89	21.62	378.92	24.13	-0.55	380.50	14.35	0.99	380.65	1.21	-0.44
383.02	44.48	26.93	382.08	22.36	7.41	382.39	36.33	22.68	381.92	23.16	-0.90	383.49	13.55	0.81	383.65	1.12	0.09
386.02	44.80	26.58	385.08	22.09	6.47	385.39	35.17	20.85	384.92	24.09	-0.65	386.49	14.11	0.70	386.65	1.65	-0.05
389.02	43.99	26.04	388.08	23.05	7.70	388.39	35.04	20.99	387.92	23.67	-0.79	389.49	13.93	0.79	389.64	1.43	0.00
392.02	44.54	26.41	391.08	21.10	5.57	391.39	36.67	22.45	390.92	24.39	-0.25	392.49	15.00	1.68	392.65	0.17	-1.43
395.03	43.51	25.41	394.08	22.84	7.34	394.39	34.11	19.91	393.92	23.16	-1.45	395.50	14.06	0.77	395.65	2.26	0.68
398.02	44.89	26.52	397.08	22.19	6.42	397.39	35.53	21.07	396.92	25.24	0.36	398.49	14.35	0.79	398.65	0.69	-1.15
401.02	44.76	26.67	400.08	22.57	7.08	400.39	35.19	21.00	399.92	23.96	-0.64	401.49	13.71	0.43	401.65	1.78	0.21
404.02	45.67	27.03	403.08	22.06	6.02	403.39	34.57	19.84	402.92	24.05	-1.10	404.49	15.00	1.17	404.65	2.04	-0.07
407.02	44.31	25.76	406.08	21.72	5.77	406.39	35.14	20.49	405.92	24.05	-1.02	407.49	14.92	1.18	407.65	1.87	-0.16
410.03	45.09	26.81	409.08	22.30	6.62	409.39	35.37	20.99	408.92	23.12	-1.67	410.50	14.51	1.04	410.65	2.39	0.63
413.02	44.06	26.22	412.08	22.26	7.02	412.39	35.66	21.73	411.92	23.41	-0.94	413.49	14.33	1.30	413.64	0.95	-0.36
416.02	43.35	24.72	415.08	22.54	6.51	415.39	35.76	21.04	414.92	24.86	-0.28	416.49	14.25	0.43	416.65	1.95	-0.15
419.02	44.41	25.76	418.08	22.02	5.97	418.39	34.03	19.28	417.92	23.54	-1.63	419.49	15.51	1.67	419.65	2.09	-0.04
422.02	43.93	25.86	421.08	21.92	6.45	421.39	34.21	20.04	420.92	23.67	-0.92	422.49	14.65	1.39	422.65	1.08	-0.47
425.02	44.25	25.75	424.08	22.57	6.67	424.39	34.62	20.03	423.92	24.47	-0.54	425.49	14.03	0.34	425.65	2.17	0.20
428.02	42.78	24.17	427.08	22.74	6.73	427.39	34.91	20.20	426.92	24.47	-0.65	428.49	15.11	1.31	428.65	1.43	-0.66
431.02	45.47	27.17	430.08	22.02	6.32	430.39	34.57	20.17	429.92	23.67	-1.15	431.49	15.08	1.59	431.65	1.34	-0.44
434.02	43.19	24.81	433.08	23.05	7.27	433.39	34.36	19.88	432.92	24.82	-0.07	434.49	14.25	0.68	434.65	1.25	-0.61
437.02	43.77	25.84	436.08	22.60	7.27	436.39	33.93	19.90	435.92	24.26	-0.19	437.49	14.25	1.13	437.64	0.47	-0.94
440.02	44.86	26.11	439.08	22.40	6.25	439.39	35.06	20.21	438.92	25.41	0.15	440.49	14.81	0.87	440.65	1.21	-1.02
443.02	42.24	23.30	442.08	23.46	7.12	442.39	35.06	20.03	441.92	24.90	-0.55	443.49	14.92	0.79	443.64	2.17	-0.24
446.02	44.48	25.60	445.08	21.48	5.20	445.39	34.26	19.28	444.92	25.71	0.32	446.49	14.81	0.74	446.64	1.30	-1.06
449.02	43.00	24.64	448.08	22.54	6.78	448.39	34.70	20.25	447.92	23.71	-1.16	449.49	15.59	2.04	449.64	0.95	-0.88
452.02	43.77	25.39	451.08	22.95	7.17	451.39	34.75	20.28	450.92	24.22	-0.67	452.49	14.14	0.57	452.64	1.95	0.10
455.02	43.86	25.70	454.08	22.74	7.18	454.39	34.08	19.83	453.92	23.79	-0.88	455.49	13.82	0.47	455.65	2.04	0.41
458.02	43.26	24.79	457.08	22.64	6.77	457.39	34.73	20.16	456.92	24.94	-0.05	458.49	14.54	0.88	458.65	1.12	-0.83
461.02	42.49	23.77	460.08	23.46	7.34	460.39	34.80	19.98	459.92	24.05	-1.19	461.49	14.38	0.47	461.65	2.92	0.72
464.02	42.94	24.12	463.08	22.60	6.38	463.39	34.05	19.13	462.92	23.54	-1.80	464.49	14.97	0.96	464.65	3.14	0.84
467.02	43.61	24.73	466.08	23.32	7.04	466.39	34.85	19.88	465.92	25.20	-0.19	467.49	15.05	0.98	467.65	1.56	-0.79
470.02	44.06	24.75	469.08	21.82	5.11	469.39	34.49	19.08	468.92	26.49	0.66	470.49	14.59	0.09	470.65	2.04	-0.75
473.02	43.80	25.23	472.08	22.95	6.98	472.39	34.67	20.00	471.92	24.18	-0.90	473.49	14.84	1.08	473.65	1.87	-0.18
476.02	44.09	25.29	475.08	22.47	6.27	475.39	34.21	19.31	474.92	25.33	0.02	476.49	14.30	0.31	476.65	1.95	-0.33
479.02	42.94	24.28	478.08	23.32	7.26	478.39	35.40	20.64	477.92	24.94	-0.23	479.49	15.05	1.20	479.65	1.17	-0.97
482.02	42.94	23.87	481.08	23.22	6.75	481.39	34.05	18.88	480.92	25.20	-0.38	482.49	15.37	1.11	482.65	1.82	-0.73
485.02	42.78	23.53	484.08	23.53	6.88	484.39	34.65	19.31	483.92	24.99	-0.77	485.49	15.32	0.88	485.65	2.61	-0.11
488.02	43.83	25.01	487.08	22.84	6.62	487.39	34.13	19.22	486.92	24.56	-0.77	488.49	15.29	1.28	488.65	1.78	-0.51
491.02	45.05	25.85	490.08	22.13	5.53	490.39	34.88	19.59	489.92	24.99	-0.72	491.49	14.86	0.47	491.65	2.92	0.25
494.02	43.64	24.38	493.08	21.99	5.33	493.39	33.69	18.33	492.92	25.37	-0.40	494.49	15.11	0.66	494.64	2.48	-0.26
497.02	43.00	24.35	496.08	24.39	8.34	496.39	34.34	19.60	495.92	24.82	-0.34	497.49	15.05	1.21	497.64	1.25	-0.87
500.02	42.97	23.94	499.08	22.50	6.07	499.39	34.31	19.18	498.92	25.11	-0.43	500.49	15.51	1.29	500.65	1.65	-0.86
503.02	43.29	24.69	502.08	23.43	7.43	502.39	33.75	19.06	501.92	24.60	-0.51	503.49	14.81	1.02	503.65	1.56	-0.51
506.02	43.03	23.59	505.08	23.49	6.65	505.39	34.65	19.11	504.92	25.59	-0.37	506.49	15.40	0.77	506.65	2.52	-0.40
509.02	43.96	25.30	508.08	23.56	7.50	508.39	34.34	19.59	507.92	23.96	-1.21	509.49	15.67	1.82	509.64	1.52	-0.61
512.02	43.42	24.30	511.08	21.92	5.40	511.39	33.28	18.06	510.92	24.90	-0.74	512.49	15.70	1.39	512.64	1.95	-0.65
515.02	43.70	24.17	514.08	22.71	5.78	514.39	34.39	18.76	513.92	25.11	-0.93	515.49	15.83	1.11	515.65	2.83	-0.18
518.02	43.51	23.86	517.08	23.87	6.82	517.39	33.82	18.08	516.92	24.86	-1.30	518.49	16.08	1.24	518.65	3.18	0.06
521.02	43.42	24.04	520.08	22.67	5.89	520.39	34.21	18.74	519.92	24.69	-1.20	521.49	16.05	1.48	521.65	2.57	-0.28
524.02	43.06	23.28	523.08	22.60	5.42	523.39	34.29	18.41	522.92	25.33	-0.96	524.49	16.40	1.43	524.65	2.79	-0.47
527.02	43.16	23.46	526.08	22.16	5.06	526.39	33.23	17.44	525.92	25.67	-0.54	527.49	15.99	1.10	527.64	2.61	-0.56
530.02	43.29	23.82	529.08	23.98	7.11	529.39	34.93	19.36	528.92	25.50	-0.49	530.49	15.75	1.09	530.65	2.35	-0.60
533.02	43.61	25.01	532.08	23.19	7.19	532.39	35.04	20.35	531.92	24.82	-0.29	533.49	15.59	1.80	533.64	0.56	-1.51
536.02	42.62	22.93	535.08	22.40	5.31	535.39	34.75	18.96	534.92	25.16	-1.04	536.49	15.86	0.98	536.64	3.23	0.06
539.02	43.19	23.99	538.08	24.29	7.69	538.39	33.05	17.75	537.92	24.18	-1.53	539.49	15.86	1.47	539.64	2.74	0.06
542.02	43.77	23.91	541.08	23.08	5.82	541.39	34.70	18.74	540.92	25.89	-0.49	542.49	16.18	1.13	542.65	2.70	-0.64
545.03	43.10	23.54	544.08	23.87	6.91	544.39	34.29	18.63	543.92	25.11	-0.96	545.49	15.43	0.68	545.65	3.32	0.28
548.02	42.62	22.84	547.08	22.88	5.70	547.39	33.77	17.89	546.92	25.07	-1.22	548.49	15.78	0.81	548.65	3.67	0.41
551.02	42.75	22.74	550.08	23.84	6.43	550.39	34.39	18.29	549.92	26.44	-0.08	551.49	16.02	0.82	551.65	2.74	-0.74
554.02	42.81	23.21	553.08	24.42	7.42	553.39	34.54	18.84	552.92	25.24	-0.88	554.49	15.08	0.29	554.65	3.67	0.59
557.02	42.81	23.81	556.08	23.49	7.09	556.39	34.29	19.19	555.92	24.99	-0.53	557.49	15.51	1.32	557.65	1.69	-0.79
560.03	43.54	24.08	559.08	24.70	7.84	559.39	34.31	18.75	558.92	24.77	-1.20	560.49	16.05	1.40	560.65	2.74	-0.20
563.02	42.11	22.47	562.08	23.05	6.01	562.39	33.54	17.80	561.92	25.89	-0.26	563.49	14.94	0.11	563.65	3.27	0.15
566.02	42.59	23.30	565.08	23.19	6.50	565.39	34.54	19.16	564.92	24.39	-1.41	566.49	16.78	2.30	566.65	1.87	-0.89
569.02	42.62	22.58	568.08	23.77	6.33	568.39	34.21	18.07	567.92	25.24	-1.32	569.49	16.40	1.17	569.65	3.67	0.15
572.02	43.29	23.11	571.08	23.29	5.71	571.39	33.41	17.13	570.92	26.83	0.14	572.49	15.62	0.25	572.65	3.27	-0.39
575.02	43.03	22.56	574.08	24.84	6.97	574.39	32.72	16.15	573.92	26.87	-0.12	575.49	16.81	1.15	575.65	2.92	-1.03
578.02	43.42	23.51	577.08	24.77	7.46	577.39	33.23	17.23	576.92	25.97	-0.45	578.49	15.00	-0.10	578.65	3.93	0.55
581.02	44.09	24.42	580.08	24.98	7.91	580.39	33.62	17.85	579.92	26.01	-0.17	581.49	15.83	0.97	581.65	2.35	-0.80
584.02	43.29	22.85	583.08	24.39	6.55	583.39	34.26	17.73	582.92	26.06	-0.89	584.49	16.54	0.91	584.65	3.89	-0.02
587.02	43.77	23.48	586.08	23.67	5.98	586.39	33.67	17.28	585.92	25.84	-0.97	587.49	16.73	1.25	587.65	3.49	-0.28
590.02	42.78	22.57	589.08	23.43	5.82	589.39	34.05	17.75	588.92	26.06	-0.66	590.49	16.51	1.11	590.65	3.23	-0.45
593.02	43.51	23.31	592.07	24.25	6.65	592.39	33.95	17.65	591.92	25.20	-1.52	593.49	16.21	0.82	593.64	4.38	0.70
596.02	44.22	24.22	595.07	24.22	6.82	595.39	33.31	17.21	594.92	26.62	0.10	596.49	16.35	1.16	596.64	2.22	-1.26
599.01	43.35	23.41	598.07	24.01	6.67	598.39	33.13	17.09	597.92	26.06	-0.40	599.48	16.21	1.08	599.64	2.74	-0.68
602.02	42.39	22.41	601.07	24.77	7.39	601.39	34.36	18.29	600.92	25.33	-1.16	602.49	16.64	1.47	602.64	3.14	-0.31
627.10	57.29	25.00	626.16	179.14	149.45	626.47	37.72	9.33	626.00	47.46	8.66	627.57	23.03	-4.45	627.73	11.56	-4.21
630.03	56.13	25.22	629.09	139.75	111.44	629.40	37.46	10.45	628.93	45.33	7.91	630.50	21.94	-4.16	630.66	10.64	-3.75
633.03	58.01	28.98	632.09	114.82	88.39	632.40	40.76	15.63	631.93	41.32	5.77	633.50	20.78	-3.44	633.66	10.18	-2.33
636.03	51.77	24.38	635.09	109.39	84.60	635.40	42.20	18.71	634.93	36.62	2.72	636.50	20.09	-2.49	636.66	10.64	-0.23
639.03	49.88	23.55	638.09	100.39	76.66	638.40	42.23	19.80	637.93	34.60	1.76	639.50	19.98	-1.54	639.66	9.59	-0.22
642.03	48.04	21.45	641.09	95.32	71.33	641.40	40.62	17.93	640.93	34.60	1.50	642.50	20.31	-1.47	642.66	10.04	-0.03
645.03	48.43	23.50	644.09	85.08	62.75	644.40	39.22	18.20	643.93	31.49	0.05	645.50	19.70	-0.42	645.66	8.77	0.37
648.03	47.39	22.83	647.09	82.15	60.19	647.40	39.35	18.70	646.93	30.61	-0.46	648.50	19.56	-0.19	648.66	8.68	0.65
651.03	46.06	20.82	650.09	79.88	57.24	650.40	39.11	17.77	649.93	31.94	0.18	651.50	19.70	-0.73	651.65	9.27	0.55
654.03	45.80	21.26	653.09	77.10	55.16	653.40	37.46	16.82	652.93	30.70	-0.35	654.50	19.78	0.05	654.65	8.32	0.30
657.03	46.87	22.17	656.09	75.44	53.34	656.40	38.35	17.55	655.93	31.41	0.20	657.50	19.73	-0.16	657.66	8.14	-0.04
660.03	47.78	23.82	659.09	72.24	50.88	659.40	36.60	16.54	658.93	29.17	-1.31	660.50	19.54	0.39	660.66	8.36	0.92
663.03	45.67	21.44	662.09	72.88	51.25	662.40	37.04	16.71	661.93	29.65	-1.09	663.50	19.45	0.03	663.66	8.77	1.06
666.03	45.35	20.07	665.09	71.55	48.87	665.40	37.67	16.30	664.93	31.49	-0.30	666.50	19.89	-0.58	666.66	9.63	0.88
669.03	47.98	23.46	668.09	69.93	48.01	668.40	37.88	17.26	667.93	30.44	-0.59	669.50	19.26	-0.45	669.66	9.04	1.04
672.03	44.76	20.04	671.09	69.00	46.88	671.40	35.94	15.12	670.93	30.44	-0.80	672.50	20.14	0.23	672.65	8.77	0.57
675.03	46.64	23.16	674.09	67.10	46.22	674.40	35.58	16.00	673.93	27.65	-2.34	675.50	19.34	0.67	675.66	8.63	1.67
678.03	45.86	21.73	677.09	68.83	47.30	677.40	36.60	16.37	676.93	28.69	-1.96	678.50	19.67	0.35	678.66	9.22	1.61
681.03	43.90	19.80	680.09	69.21	47.71	680.40	35.68	15.48	679.93	28.48	-2.13	681.50	20.50	1.21	681.66	8.50	0.92
684.03	43.99	19.41	683.09	68.49	46.51	683.40	35.48	14.80	682.93	30.05	-1.05	684.50	20.11	0.34	684.66	8.77	0.71
687.03	45.12	21.48	686.09	67.60	46.56	686.40	35.48	15.74	685.93	27.96	-2.20	687.50	19.29	0.46	687.66	8.86	1.74
690.03	43.90	19.74	689.09	67.31	45.75	689.40	36.49	16.24	688.93	29.70	-0.97	690.50	18.36	-0.99	690.66	9.59	1.96
693.03	43.74	19.17	692.09	66.47	44.50	692.40	35.40	14.74	691.93	29.87	-1.21	693.50	19.92	0.16	693.66	9.09	1.05
696.03	44.22	20.17	695.09	67.10	45.65	695.40	35.27	15.12	694.93	30.22	-0.35	696.50	19.21	-0.03	696.66	7.91	0.38
699.03	43.80	18.54	698.09	65.47	42.81	698.40	34.88	13.52	697.93	29.96	-1.81	699.50	20.45	-0.00	699.66	10.55	1.81
702.03	44.06	19.92	701.09	66.72	45.18	701.40	35.01	14.77	700.93	29.30	-1.36	702.50	18.77	-0.56	702.66	9.54	1.92
705.03	42.24	17.85	704.09	64.93	43.14	704.40	35.04	14.56	703.93	29.04	-1.86	705.50	19.89	0.31	705.66	9.41	1.55
708.03	42.65	18.40	707.09	64.64	42.99	707.40	34.70	14.35	706.93	29.13	-1.64	708.50	19.18	-0.26	708.66	9.63	1.90
711.03	43.74	19.63	710.09	66.72	45.21	710.40	34.34	14.13	709.93	28.43	-2.20	711.50	19.59	0.29	711.66	9.50	1.91
714.03	43.38	19.37	713.09	65.13	43.72	713.40	34.91	14.81	712.93	29.70	-0.82	714.50	19.54	0.34	714.66	7.96	0.48
717.03	44.22	20.02	716.09	63.97	42.37	716.40	34.83	14.53	715.93	29.35	-1.36	717.50	20.25	0.86	717.66	8.18	0.50
720.03	43.93	20.10	719.09	64.05	42.82	719.40	34.18	14.26	718.93	28.22	-2.12	720.50	19.26	0.24	720.66	9.18	1.88
723.03	43.38	17.89	722.09	63.81	40.92	722.40	33.08	11.50	721.93	30.70	-1.30	723.50	20.53	-0.15	723.66	10.41	1.45
726.03	43.54	19.62	725.09	62.90	41.58	725.40	35.45	15.44	724.93	28.61	-1.82	726.50	18.41	-0.70	726.66	9.91	2.52
729.03	42.46	18.07	728.09	62.61	40.82	728.40	34.03	13.54	727.93	28.87	-2.04	729.50	20.31	0.73	729.66	9.18	1.31
732.03	44.25	19.56	731.09	63.48	41.39	731.40	34.88	14.09	730.93	29.65	-1.55	732.50	19.65	-0.23	732.66	9.95	1.78
735.03	43.16	19.12	734.09	62.28	40.84	734.40	35.17	15.03	733.93	29.30	-1.26	735.50	19.65	0.42	735.66	8.36	0.84
738.03	43.83	19.55	737.09	60.11	38.43	737.40	35.58	15.21	736.93	27.78	-3.01	738.50	20.00	0.53	738.66	10.23	2.48
741.03	44.09	19.65	740.09	59.91	38.07	740.40	34.60	14.06	739.93	28.87	-2.08	741.50	19.45	-0.18	741.66	10.18	2.26
744.03	44.12	20.06	743.09	60.07	38.61	743.40	35.27	15.11	742.93	29.61	-0.96	744.50	19.48	0.23	744.66	8.27	0.73
747.03	43.00	18.79	746.09	59.99	38.38	746.40	34.44	14.14	745.93	28.78	-1.94	747.50	19.98	0.58	747.66	9.04	1.36
750.03	43.48	18.65	749.09	59.50	37.27	749.40	33.33	12.40	748.93	29.17	-2.18	750.50	19.92	-0.10	750.66	10.59	2.28
753.03	42.46	18.04	752.09	58.89	37.07	752.40	33.87	13.35	751.93	28.61	-2.32	753.50	19.92	0.31	753.66	9.91	2.01
756.03	42.59	19.01	755.09	60.44	39.46	755.40	34.73	15.06	754.93	27.91	-2.18	756.50	19.95	1.18	756.66	8.05	1.00
759.03	42.27	17.42	758.09	58.89	36.64	758.40	33.72	12.77	757.93	29.39	-1.98	759.50	20.58	0.54	759.66	9.77	1.44
762.03	42.78	18.52	761.09	58.04	36.38	761.40	33.33	12.97	760.93	28.52	-2.26	762.50	20.72	1.27	762.66	8.73	0.99
765.03	42.11	17.18	764.09	56.16	33.83	764.40	34.11	13.09	763.93	28.43	-3.01	765.50	19.70	-0.42	765.66	11.83	3.43
768.03	43.29	18.92	767.09	57.04	35.27	767.40	32.82	12.36	766.93	29.17	-1.71	768.50	19.89	0.33	768.66	9.22	1.38
771.03	42.81	17.69	770.09	57.00	34.48	770.40	33.87	12.65	769.93	30.75	-0.89	771.50	19.89	-0.42	771.66	9.91	1.31
774.03	42.59	17.70	773.09	56.12	33.83	773.40	33.03	12.04	772.93	29.22	-2.19	774.50	20.28	0.20	774.66	10.36	1.99
777.03	44.73	20.29	776.09	55.96	34.12	776.40	34.00	13.46	775.93	27.87	-3.08	777.50	20.72	1.09	777.66	9.91	1.99
780.03	44.99	19.84	779.09	55.64	33.09	779.40	34.05	12.80	778.93	29.48	-2.19	780.50	19.65	-0.69	780.66	11.51	2.88
783.03	44.09	19.38	782.09	54.68	32.57	782.40	33.67	12.86	781.93	28.09	-3.14	783.50	21.41	1.51	783.66	9.82	1.63
786.03	43.35	17.90	785.09	54.96	32.11	785.40	34.23	12.68	784.93	29.26	-2.70	786.50	20.67	0.03	786.66	11.60	2.67
789.03	42.78	17.69	788.09	54.56	32.07	788.40	33.93	12.74	787.93	28.78	-2.83	789.50	20.72	0.44	789.66	10.96	2.39
792.03	44.70	20.23	791.09	53.53	31.66	791.40	33.28	12.72	790.93	29.43	-1.55	792.50	20.42	0.76	792.66	8.73	0.79
795.03	43.80	18.19	794.09	53.93	30.92	794.40	34.57	12.86	793.93	29.22	-2.90	795.50	21.28	0.48	795.66	11.51	2.42
798.03	43.10	18.70	797.09	53.06	31.26	797.40	34.54	14.04	796.93	29.17	-1.75	798.50	19.40	-0.19	798.66	9.82	1.94
801.03	44.25	19.21	800.09	53.18	30.74	800.40	33.46	12.33	799.93	28.87	-2.68	801.50	20.97	0.74	801.65	10.45	1.94
804.03	43.67	18.77	803.09	52.43	30.13	803.40	34.16	13.16	802.93	28.65	-2.76	804.50	20.64	0.55	804.66	10.59	2.21
807.03	44.25	19.28	806.09	52.11	29.74	806.40	33.51	12.45	805.93	28.65	-2.83	807.50	20.75	0.59	807.65	10.68	2.24
810.03	44.31	18.29	809.09	53.22	29.80	809.40	34.34	12.23	808.93	31.45	-1.08	810.50	21.14	-0.07	810.66	10.64	1.15
813.03	43.32	18.15	812.09	51.25	28.68	812.40	34.54	13.27	811.93	29.30	-2.39	813.50	20.67	0.31	813.65	10.73	2.08
816.03	43.96	18.40	815.09	50.94	27.98	815.40	34.57	12.92	814.93	30.44	-1.63	816.50	21.14	0.39	816.65	10.27	1.24
819.03	42.84	16.95	818.09	51.76	28.47	818.40	33.82	11.83	817.93	29.70	-2.71	819.50	21.19	0.11	819.65	11.97	2.60
822.03	42.43	17.69	821.09	48.95	26.81	821.40	34.13	13.30	820.93	28.52	-2.73	822.50	20.42	0.49	822.65	10.45	2.24
825.03	44.48	18.92	824.09	50.59	27.63	824.40	33.46	11.81	823.93	29.74	-2.33	825.50	21.61	0.86	825.66	10.50	1.47
828.03	45.05	20.03	827.09	49.54	27.12	827.40	34.21	13.09	826.93	29.74	-1.80	828.50	19.92	-0.29	828.66	10.59	2.09
831.03	43.83	18.21	830.09	50.74	27.72	830.40	35.22	13.50	829.93	29.96	-2.18	831.50	20.72	-0.09	831.66	11.37	2.27
834.03	44.28	18.78	833.09	49.96	27.06	833.40	35.40	13.80	832.93	30.66	-1.35	834.50	20.61	-0.08	834.66	10.41	1.43
837.03	42.94	18.05	836.09	49.81	27.52	836.40	34.70	13.72	835.93	29.30	-2.10	837.50	20.36	0.28	837.66	10.18	1.82
840.03	43.74	18.74	839.09	50.04	27.64	839.40	34.13	13.04	838.93	28.82	-2.69	840.50	20.94	0.75	840.66	10.41	1.94
843.03	43.77	18.22	842.09	48.68	25.73	842.40	34.52	12.87	841.93	28.78	-3.29	843.50	20.81	0.07	843.65	12.25	3.22
846.03	42.90	17.25	845.09	49.85	26.80	845.40	34.47	12.72	844.93	30.05	-2.12	846.50	20.58	-0.26	846.66	11.51	2.38
849.03	44.31	18.43	848.09	49.50	26.22	848.40	35.40	13.42	847.93	30.13	-2.26	849.50	21.41	0.34	849.65	11.28	1.92
852.03	43.06	17.44	851.09	48.92	25.90	851.40	34.65	12.93	850.93	28.56	-3.58	852.50	21.75	0.94	852.66	11.74	2.64
855.03	44.57	19.12	854.09	47.41	24.56	854.40	34.98	13.43	853.93	29.35	-2.62	855.50	21.83	1.19	855.66	10.36	1.43
858.03	43.96	19.20	857.09	46.49	24.33	857.40	34.65	13.80	856.93	29.26	-2.01	858.50	21.19	1.24	858.66	9.00	0.77
861.03	44.28	18.84	860.09	47.60	24.76	860.40	35.58	14.04	859.93	29.35	-2.60	861.50	21.47	0.84	861.65	10.68	1.76
864.03	43.22	17.47	863.09	48.76	25.61	863.40	34.83	12.98	862.93	29.48	-2.79	864.50	21.91	0.97	864.66	11.05	1.82
867.03	44.64	18.56	866.09	47.45	23.97	866.40	34.29	12.11	865.93	29.91	-2.68	867.50	21.72	0.45	867.66	11.79	2.23
870.03	43.77	18.77	869.09	47.68	25.28	869.40	35.06	13.96	868.93	29.74	-1.77	870.50	21.03	0.84	870.66	9.41	0.93
873.03	43.32	17.57	872.09	45.61	22.46	872.40	35.01	13.17	871.93	29.30	-2.96	873.50	21.89	0.95	873.66	11.23	2.01
876.03	44.19	18.31	875.09	47.22	23.94	875.40	35.01	13.04	874.93	29.83	-2.56	876.50	21.33	0.26	876.66	11.65	2.30
879.03	43.80	18.79	878.09	46.84	24.43	878.40	33.31	12.20	877.93	29.48	-2.05	879.50	20.92	0.72	879.66	9.82	1.33
882.03	44.12	18.42	881.09	46.84	23.74	881.40	34.21	12.41	880.93	28.48	-3.74	882.50	21.61	0.72	882.66	12.20	3.02
885.03	43.86	18.70	884.09	47.41	24.85	884.40	34.80	13.54	883.93	29.65	-2.03	885.50	20.47	0.12	885.66	10.55	1.91
888.03	44.67	18.53	887.09	46.38	22.84	887.40	34.70	12.47	886.93	30.44	-2.21	888.50	21.69	0.36	888.65	11.46	1.85
891.03	42.81	17.80	890.09	44.89	22.48	890.40	34.52	13.41	889.93	28.52	-3.01	891.50	20.92	0.72	891.65	10.78	2.29
894.03	45.15	19.13	893.09	46.34	22.92	893.40	34.29	12.17	892.93	30.40	-2.14	894.50	21.80	0.59	894.65	11.05	1.55
897.03	42.68	16.57	896.09	44.96	21.45	896.40	35.92	13.71	895.93	29.56	-3.06	897.50	22.67	1.37	897.66	11.28	1.69
900.03	44.44	17.58	899.09	45.31	21.05	899.40	35.27	12.31	898.93	31.41	-1.97	900.50	22.25	0.20	900.66	12.11	1.77
903.03	44.86	18.65	902.09	44.09	20.48	902.40	34.18	11.87	901.93	31.23	-1.50	903.50	21.86	0.46	903.65	10.73	1.04
906.03	43.61	17.56	905.09	44.32	20.87	905.40	35.66	13.51	904.93	30.83	-1.74	906.50	21.69	0.45	906.65	10.82	1.29
909.03	44.93	18.53	908.09	43.52	19.72	908.40	35.14	12.64	907.93	31.23	-1.68	909.50	22.28	0.69	909.65	10.87	0.99
912.03	43.86	17.99	911.09	45.99	22.72	911.40	35.63	13.67	910.93	29.52	-2.86	912.50	20.83	-0.23	912.65	12.43	3.09
915.03	43.06	17.35	914.09	45.00	21.89	914.40	34.52	12.71	913.93	29.83	-2.40	915.50	21.44	0.54	915.66	11.05	1.86
918.03	43.99	18.15	917.09	43.83	20.59	917.40	34.88	12.95	916.93	29.87	-2.48	918.50	21.91	0.88	918.65	10.91	1.60
921.03	43.90	17.72	920.09	44.62	21.04	920.40	34.52	12.24	919.93	30.70	-1.99	921.50	21.97	0.60	921.66	11.05	1.39
924.03	43.77	17.70	923.09	43.94	20.47	923.40	34.73	12.57	922.93	30.44	-2.14	924.50	21.11	-0.15	924.65	11.83	2.29
927.03	44.31	18.42	926.09	45.42	22.13	926.40	35.30	13.31	925.93	29.91	-2.50	927.50	21.72	0.64	927.65	11.23	1.86
930.03	44.83	18.68	929.09	43.45	19.90	929.40	35.04	12.79	928.93	30.22	-2.45	930.50	22.00	0.66	930.66	11.42	1.79
933.03	43.67	17.79	932.09	43.86	20.58	932.40	34.91	12.94	931.93	29.35	-3.04	933.50	21.86	0.79	933.66	11.60	2.25
936.03	44.86	19.60	935.09	44.70	22.04	935.40	35.24	13.88	934.93	28.56	-3.22	936.50	20.72	0.27	936.66	11.69	2.95
939.03	44.93	18.51	938.09	43.45	19.63	938.40	36.05	13.53	937.93	30.09	-2.85	939.50	22.53	0.92	939.66	11.83	1.93
942.03	44.93	18.02	941.09	43.03	18.72	941.40	34.03	11.02	940.93	31.10	-2.32	942.50	22.33	0.23	942.66	12.48	2.09
945.03	43.35	17.52	944.09	43.11	19.88	944.40	36.33	14.40	943.93	29.30	-3.04	945.50	22.14	1.12	945.66	11.23	1.92
948.03	44.57	17.53	947.09	43.94	19.50	947.40	35.48	12.34	946.93	31.67	-1.88	948.50	21.78	-0.45	948.66	12.85	2.33
951.03	44.31	17.41	950.09	42.54	18.24	950.40	35.14	12.14	949.93	30.97	-2.45	951.50	22.72	0.63	951.66	12.20	1.82
954.03	43.35	16.74	953.09	43.11	19.10	953.40	35.17	12.46	952.93	30.09	-3.03	954.50	22.44	0.64	954.66	12.48	2.39
957.03	44.93	18.92	956.09	43.60	20.19	956.40	34.75	12.64	955.93	29.56	-2.97	957.50	22.61	1.41	957.66	11.05	1.56
960.03	44.99	19.00	959.09	43.15	19.76	959.40	35.68	13.59	958.93	29.91	-2.59	960.50	21.41	0.23	960.66	11.83	2.36
963.03	44.60	17.43	962.09	42.81	18.24	962.40	33.69	10.42	961.93	31.10	-2.59	963.50	21.36	-1.00	963.65	14.24	3.59
966.03	44.99	18.51	965.09	43.64	19.76	965.40	35.32	12.74	964.93	30.05	-2.94	966.50	21.86	0.19	966.66	12.71	2.75
969.03	45.05	18.21	968.09	41.57	17.33	968.40	35.48	12.54	967.93	30.97	-2.38	969.50	23.17	1.14	969.66	11.56	1.24
972.03	45.41	18.44	971.09	43.15	18.78	971.40	35.22	12.15	970.93	32.11	-1.37	972.50	21.36	-0.80	972.66	12.62	2.17
975.03	44.12	17.37	974.09	42.02	17.87	974.40	35.55	12.70	973.93	30.66	-2.61	975.50	22.72	0.78	975.66	12.06	1.83
978.03	45.73	19.11	977.09	43.22	19.20	977.40	35.76	13.05	976.93	30.57	-2.56	978.50	22.03	0.22	978.65	12.43	2.34
981.03	44.96	18.86	980.09	41.87	18.37	980.40	33.98	11.78	979.93	30.79	-1.82	981.50	22.19	0.90	981.66	10.50	0.92
984.03	45.09	18.48	983.09	43.18	19.17	983.40	35.74	13.03	982.93	30.66	-2.47	984.50	22.11	0.31	984.66	12.25	2.16
987.03	44.96	18.53	986.09	42.39	18.56	986.40	35.79	13.26	985.93	30.83	-2.12	987.50	22.05	0.43	987.65	11.60	1.69
990.03	44.54	18.02	989.09	41.83	17.91	989.40	36.67	14.06	988.93	29.96	-3.07	990.50	22.39	0.68	990.66	12.38	2.39
993.03	44.09	17.56	992.09	42.66	18.73	992.40	36.62	13.99	991.93	30.40	-2.65	993.50	22.78	1.06	993.65	11.60	1.59
996.03	44.93	17.78	995.09	42.92	18.37	995.40	35.84	12.59	994.93	30.88	-2.78	996.50	23.00	0.66	996.65	12.75	2.12
999.03	45.73	19.29	998.09	42.92	19.08	998.40	35.11	12.58	997.93	30.83	-2.12	999.50	21.41	-0.22	999.65	12.25	2.34
1002.03	44.70	17.79	1001.09	40.26	15.95	1001.40	36.47	13.47	1000.93	31.80	-1.62	1002.50	23.14	1.04	1002.65	10.96	0.58
1005.03	45.18	18.25	1004.09	42.88	18.55	1004.40	35.92	12.89	1003.93	30.97	-2.48	1005.50	22.67	0.55	1005.66	12.34	1.93
1008.03	43.83	17.37	1007.09	41.61	17.75	1007.40	36.78	14.22	1006.93	29.83	-3.14	1008.50	22.53	0.88	1008.65	12.20	2.26
1011.03	45.57	18.34	1010.09	41.91	17.28	1010.40	36.78	13.45	1009.93	30.48	-3.27	1011.50	23.37	0.95	1011.65	13.03	2.32
1014.03	44.38	17.95	1013.09	41.01	17.18	1013.40	34.96	12.44	1012.93	30.05	-2.89	1014.50	22.81	1.19	1014.65	11.60	1.70
1017.03	44.83	17.82	1016.09	40.60	16.19	1016.40	35.63	12.52	1015.93	31.01	-2.52	1017.50	23.56	1.36	1017.65	11.65	1.16
1020.03	44.96	18.25	1019.09	41.79	17.68	1019.40	35.94	13.13	1018.93	30.48	-2.75	1020.50	22.50	0.60	1020.66	12.34	2.15
1023.03	45.02	17.36	1022.09	40.86	15.80	1022.40	35.14	11.39	1021.93	31.19	-2.98	1023.50	23.14	0.29	1023.66	13.82	2.69
1026.03	44.51	18.04	1025.09	39.56	15.69	1025.40	36.15	13.59	1024.93	30.57	-2.41	1026.50	22.78	1.12	1026.66	11.23	1.29
1029.03	46.45	19.15	1028.09	41.98	17.28	1028.40	35.81	12.41	1027.93	31.63	-2.19	1029.50	22.47	-0.02	1029.65	12.99	2.21
1032.03	44.83	17.95	1031.09	41.94	17.66	1031.40	35.45	12.47	1030.93	29.74	-3.65	1032.50	23.65	1.58	1032.66	12.43	2.07
1035.03	44.06	16.78	1034.09	42.13	17.45	1034.40	35.61	12.23	1033.93	31.80	-2.00	1035.50	22.89	0.42	1035.66	12.34	1.58
1038.03	44.93	18.96	1037.09	40.60	17.23	1037.40	35.92	13.86	1036.93	29.30	-3.18	1038.50	22.22	1.06	1038.66	11.56	2.12
1041.03	44.57	17.51	1040.09	39.71	15.25	1040.40	36.20	13.05	1039.93	30.79	-2.78	1041.50	23.73	1.48	1041.66	11.83	1.30
1044.03	44.86	17.11	1043.09	40.15	15.00	1043.40	35.97	12.12	1042.93	31.41	-2.85	1044.50	23.53	0.59	1044.66	13.49	2.26
1047.03	44.89	17.79	1046.09	41.98	17.48	1046.40	36.05	12.85	1045.93	29.78	-3.83	1047.50	23.25	0.96	1047.66	13.45	2.87
1050.03	44.86	17.31	1049.09	40.75	15.80	1049.40	35.89	12.24	1048.93	31.19	-2.88	1050.50	23.48	0.74	1050.66	13.17	2.14
1053.03	45.57	17.78	1052.09	40.30	15.11	1052.40	35.66	11.77	1051.93	31.45	-2.85	1053.50	23.51	0.53	1053.66	13.59	2.32
1056.03	44.93	16.98	1055.09	41.31	15.96	1055.40	36.57	12.52	1054.93	30.97	-3.49	1056.50	24.57	1.43	1056.66	13.49	2.06
1059.03	45.05	17.55	1058.09	41.27	16.37	1058.40	36.57	12.97	1057.93	30.61	-3.40	1059.50	23.67	0.98	1059.65	13.40	2.42
1062.03	45.38	17.90	1061.09	40.60	15.72	1061.40	35.94	12.37	1060.93	31.63	-2.36	1062.50	22.53	-0.14	1062.66	13.45	2.50
1065.03	45.51	18.00	1064.09	40.04	15.13	1064.40	35.40	11.79	1063.93	31.94	-2.08	1065.50	22.69	-0.01	1065.66	13.08	2.09
1068.03	47.45	19.94	1067.09	39.22	14.31	1067.40	34.88	11.27	1066.93	30.75	-3.27	1068.50	23.14	0.44	1068.66	13.82	2.83
1071.03	44.80	17.33	1070.09	40.26	15.39	1070.40	36.80	13.23	1069.93	31.19	-2.79	1071.50	23.37	0.71	1071.66	13.03	2.08
1074.03	45.31	18.40	1073.09	40.45	16.14	1073.40	35.66	12.65	1072.93	29.61	-3.82	1074.50	22.30	0.20	1074.66	14.01	3.62
1077.03	46.09	19.19	1076.09	40.52	16.22	1076.40	36.44	13.45	1075.93	30.53	-2.88	1077.50	23.28	1.19	1077.65	12.06	1.69
1080.03	44.93	17.53	1079.09	40.67	15.87	1079.40	36.99	13.49	1078.93	30.61	-3.30	1080.50	22.72	0.13	1080.66	14.05	3.17
1083.03	44.93	17.07	1082.09	40.00	14.74	1082.40	36.02	12.06	1081.93	31.05	-3.32	1083.50	23.28	0.23	1083.65	14.43	3.09
1086.03	46.15	18.58	1085.09	39.85	14.88	1085.40	36.20	12.53	1084.93	31.01	-3.07	1086.50	22.83	0.07	1086.65	14.05	3.00
1089.03	45.67	17.64	1088.09	41.61	16.18	1088.40	35.97	11.84	1087.93	32.60	-1.95	1089.50	23.42	0.20	1089.65	13.26	1.75
1092.03	45.35	18.03	1091.09	41.42	16.70	1091.40	36.36	12.94	1090.93	31.76	-2.07	1092.50	22.58	0.07	1092.65	12.80	2.00
1095.03	45.73	17.82	1094.09	40.49	15.18	1094.40	36.65	12.64	1093.93	30.88	-3.54	1095.50	24.07	0.97	1095.66	13.96	2.57
1098.03	45.12	17.01	1097.09	40.26	14.75	1097.40	36.91	12.70	1096.93	30.97	-3.66	1098.50	23.70	0.40	1098.65	14.85	3.26
1101.03	44.80	17.39	1100.09	39.52	14.71	1100.40	36.28	12.77	1099.93	31.19	-2.73	1101.50	23.65	1.05	1101.65	12.57	1.68
1104.03	46.06	18.07	1103.09	40.19	14.80	1103.40	35.17	11.09	1102.93	30.97	-3.53	1104.50	23.93	0.75	1104.66	14.24	2.78
1107.03	45.77	17.90	1106.09	39.93	14.66	1106.40	36.67	12.71	1105.93	32.78	-1.60	1107.50	22.64	-0.42	1107.65	13.36	2.02
1110.03	46.25	18.50	1109.09	41.34	16.19	1109.40	35.84	11.99	1108.93	32.20	-2.06	1110.50	23.11	0.17	1110.66	13.12	1.89
1113.03	46.90	18.72	1112.09	40.71	15.13	1112.40	36.62	12.35	1111.93	31.10	-3.59	1113.50	22.78	-0.59	1113.66	15.83	4.18
1116.03	45.38	17.38	1115.09	40.37	14.97	1115.40	36.70	12.60	1114.93	31.10	-3.41	1116.50	23.98	0.79	1116.66	14.10	2.62
1119.03	46.38	18.66	1118.09	40.86	15.74	1118.40	36.60	12.79	1117.93	31.54	-2.69	1119.50	22.64	-0.27	1119.65	14.15	2.96
1122.03	46.06	18.03	1121.09	40.41	14.98	1121.40	36.36	12.23	1120.93	31.49	-3.06	1122.50	24.71	1.49	1122.66	13.08	1.57
1125.03	44.09	15.36	1124.09	39.63	13.50	1124.40	35.63	10.80	1123.93	32.82	-2.43	1125.50	23.67	-0.25	1125.66	14.89	2.68
1128.03	46.06	17.98	1127.09	40.15	14.67	1127.40	37.64	13.46	1126.93	31.76	-2.83	1128.50	23.70	0.43	1128.66	13.96	2.40
1131.03	45.05	17.72	1130.09	39.11	14.38	1130.40	36.83	13.40	1129.93	31.45	-2.40	1131.50	23.11	0.59	1131.66	12.62	1.81
1134.03	46.48	18.85	1133.09	39.34	14.31	1133.40	36.49	12.77	1132.93	29.96	-4.18	1134.50	24.09	1.27	1134.66	14.01	2.91
1137.03	45.89	18.34	1136.09	39.71	14.76	1136.40	36.70	13.05	1135.93	31.36	-2.70	1137.50	23.53	0.79	1137.66	12.94	1.91
1140.03	45.80	17.55	1139.09	40.90	15.25	1139.40	36.93	12.59	1138.93	32.20	-2.56	1140.50	23.39	-0.05	1140.66	14.33	2.61
1143.03	45.54	17.97	1142.09	40.41	15.44	1142.40	36.47	12.80	1141.93	31.63	-2.46	1143.50	24.07	1.31	1143.65	12.20	1.15
1146.03	46.35	19.16	1145.09	40.49	15.90	1145.40	35.89	12.60	1144.93	30.88	-2.83	1146.50	23.03	0.65	1146.66	12.85	2.18
1149.03	46.41	18.02	1148.09	40.15	14.36	1148.40	35.71	11.22	1147.93	32.47	-2.44	1149.50	23.79	0.21	1149.66	14.10	2.23
1152.03	45.80	17.38	1151.09	40.26	14.44	1151.40	36.57	12.05	1150.93	32.33	-2.61	1152.50	23.79	0.18	1152.65	14.33	2.43
1155.03	46.19	18.49	1154.09	39.89	14.79	1154.40	36.73	12.93	1153.93	33.00	-1.22	1155.50	22.67	-0.22	1155.66	12.62	1.44
1158.03	46.35	18.49	1157.09	40.78	15.52	1157.40	36.36	12.41	1156.93	31.58	-2.79	1158.50	24.09	1.04	1158.65	13.08	1.75
1161.03	45.93	17.93	1160.09	39.37	13.97	1160.40	36.73	12.63	1159.93	30.57	-3.95	1161.50	23.45	0.26	1161.66	15.17	3.69
1164.03	45.41	17.55	1163.09	40.41	15.15	1163.40	36.10	12.14	1162.93	30.92	-3.46	1164.50	24.54	1.49	1164.65	13.31	1.97
1167.03	45.54	17.24	1166.09	39.41	13.71	1166.40	37.07	12.67	1165.93	31.19	-3.63	1167.50	24.57	1.08	1167.65	14.33	2.55
1170.03	47.13	18.84	1169.09	40.34	14.65	1169.40	36.60	12.21	1168.93	32.38	-2.42	1170.50	24.18	0.70	1170.66	13.49	1.72
1173.03	47.23	19.12	1172.09	39.93	14.42	1172.40	35.87	11.66	1171.93	30.35	-4.28	1173.50	24.18	0.88	1173.65	14.99	3.40
1176.03	46.22	18.68	1175.09	39.97	15.03	1175.40	37.12	13.48	1174.93	31.05	-3.00	1176.50	23.67	0.94	1176.66	13.08	2.06
1179.03	45.35	16.77	1178.09	40.08	14.10	1178.40	36.00	11.32	1177.93	31.80	-3.29	1179.50	23.90	0.13	1179.65	15.22	3.16
1182.03	45.89	18.19	1181.09	40.64	15.54	1181.40	36.41	12.61	1180.93	30.79	-3.43	1182.50	23.31	0.42	1182.66	14.19	3.01
1185.03	46.77	18.82	1184.09	39.52	14.17	1184.40	36.26	12.21	1183.93	30.48	-3.99	1185.50	24.09	0.95	1185.66	14.47	3.04
1188.03	45.93	17.32	1187.09	39.67	13.66	1187.40	35.68	10.97	1186.93	32.95	-2.17	1188.50	23.73	-0.07	1188.66	14.33	2.24
1191.03	46.54	17.68	1190.09	40.11	13.85	1190.40	36.07	11.11	1189.93	33.04	-2.34	1191.50	24.54	0.49	1191.66	14.19	1.85
1194.03	44.28	16.36	1193.09	40.60	15.28	1193.40	37.01	12.99	1192.93	31.27	-3.17	1194.50	25.02	1.91	1194.66	12.66	1.26
1197.03	45.57	16.73	1196.09	40.26	14.02	1196.40	36.41	11.47	1195.93	33.53	-1.82	1197.50	24.49	0.46	1197.66	13.68	1.36
1200.03	45.57	17.32	1199.09	39.19	13.54	1199.40	36.70	12.35	1198.93	31.36	-3.40	1200.50	24.66	1.22	1200.66	13.91	2.18
1203.03	47.49	18.34	1202.09	40.82	14.27	1202.40	36.49	11.24	1201.93	32.64	-3.02	1203.50	24.63	0.29	1203.65	15.36	2.73
1206.03	45.86	16.94	1205.09	40.75	14.43	1205.40	36.23	11.21	1204.93	32.91	-2.52	1206.50	24.18	0.07	1206.65	14.85	2.45
1209.03	45.60	17.26	1208.09	39.19	13.45	1208.40	36.62	12.19	1207.93	32.38	-2.47	1209.50	23.90	0.37	1209.66	13.91	2.10
1212.03	45.38	17.43	1211.09	38.71	13.36	1211.40	37.09	13.04	1210.93	31.98	-2.48	1212.50	23.37	0.23	1212.66	13.68	2.25
1215.02	45.41	16.90	1214.08	41.05	15.14	1214.40	36.13	11.52	1213.93	31.98	-3.04	1215.50	23.65	-0.05	1215.66	15.08	3.09
1218.03	45.99	16.91	1217.08	41.01	14.53	1217.40	36.33	11.15	1216.93	32.20	-3.40	1218.50	24.54	0.27	1218.65	15.69	3.13
1221.03	47.65	18.99	1220.08	39.56	13.50	1220.40	36.54	11.79	1219.93	31.36	-3.81	1221.50	24.57	0.72	1221.65	15.22	3.09
1224.02	45.73	16.67	1223.08	39.52	13.06	1223.40	36.62	11.46	1222.93	32.33	-3.24	1224.49	25.93	1.68	1224.65	14.10	1.56
