# Supplementary material for: Noise-precision tradeoff in predicting combinations of mutations and drugs
Source: PLoS Comput Biol. 2019 May 22;15(5):e1006956. doi: 10.1371/journal.pcbi.1006956 (PMC6548401; doi:10.1371/journal.pcbi.1006956)
Supplement: S1 Data — A zip file containing all datasets used in this paper. (ZIP) [file pcbi.1006956.s002.zip › calcium/calcium_double_RAW264.7/2MA_500_uM_UDP_25_uM_RW_ECC040120B.txt]

Tab-delimted data for ligand pair 2-Methyl-thio-ATP / Uridine 5'-diphosphate
Celltype = RAW 264.7
ExperimentID = ECC040120B
t in seconds, Ca++ concentrations in nM
Adj Ca++ is the change in Ca++ concentration due to ligand

ECC040120B09	2MA 500 uM	UDP 25 uM	sim
ECC040120B03	2MA 500 uM	UDP 25 uM	lig1_then_lig2
ECC040120B06	UDP 25 uM	2MA 500 uM	lig2_then_lig1
ECC040120B01	HBSS-BSA n/a 	HBSS-BSA n/a 	con
ECC040120B11	HBSS-BSA n/a 	HBSS-BSA n/a 	con
ECC040120B12	HBSS-BSA n/a 	HBSS-BSA n/a 	con

t(ECC040120B09)	Ca++(ECC040120B09)	Adj Ca++(ECC040120B09)	t(ECC040120B03)	Ca++(ECC040120B03)	Adj Ca++(ECC040120B03)	t(ECC040120B06)	Ca++(ECC040120B06)	Adj Ca++(ECC040120B06)	t(ECC040120B01)	Ca++(ECC040120B01)	Adj Ca++(ECC040120B01)	t(ECC040120B11)	Ca++(ECC040120B11)	Adj Ca++(ECC040120B11)	t(ECC040120B12)	Ca++(ECC040120B12)	Adj Ca++(ECC040120B12)
-203.74	7.60	-2.69	-204.68	4.38	-1.83	-204.20	7.93	-2.11	-205.00	22.65	1.71	-203.42	7.71	-1.43	-203.26	10.08	-0.27
-200.75	9.52	0.01	-201.70	3.28	-2.15	-201.23	9.03	-0.23	-202.01	21.61	1.45	-200.44	7.60	-0.76	-200.28	8.88	-0.69
-197.75	9.40	0.26	-198.69	3.75	-1.32	-198.23	8.68	-0.21	-199.01	20.69	0.90	-197.44	7.57	-0.42	-197.28	8.73	-0.47
-194.75	9.19	0.29	-195.70	3.22	-1.61	-195.23	9.52	0.87	-196.01	22.05	2.49	-194.44	6.36	-1.39	-194.28	7.87	-1.10
-191.75	8.87	0.18	-192.69	3.87	-0.74	-192.23	8.81	0.37	-193.01	20.31	0.97	-191.44	7.33	-0.21	-191.28	7.99	-0.76
-188.74	8.91	0.94	-189.68	3.25	-0.65	-189.21	7.88	0.16	-190.01	18.64	0.01	-188.43	8.19	1.37	-188.27	6.66	-1.38
-185.75	8.74	0.85	-186.70	3.96	0.14	-186.23	7.97	0.33	-187.01	19.45	0.90	-185.44	6.05	-0.69	-185.28	7.75	-0.21
-182.75	7.80	-0.81	-183.70	3.25	-1.28	-183.23	8.90	0.54	-184.01	20.31	1.05	-182.44	7.64	0.18	-182.28	7.45	-1.22
-179.75	7.44	-0.95	-180.69	2.92	-1.40	-180.23	7.48	-0.66	-181.01	19.29	0.24	-179.44	7.40	0.16	-179.28	8.06	-0.40
-176.75	6.87	-0.74	-177.70	3.40	-0.13	-177.23	8.24	0.88	-178.01	19.07	0.81	-176.44	5.87	-0.59	-176.28	7.45	-0.22
-173.74	7.93	-0.14	-174.68	3.19	-0.81	-174.21	6.56	-1.26	-175.01	19.55	0.83	-173.42	7.12	0.20	-173.27	7.11	-1.02
-170.75	6.79	-1.10	-171.69	2.42	-1.40	-171.22	7.00	-0.64	-172.01	19.77	1.22	-170.44	6.46	-0.28	-170.28	7.02	-0.94
-167.75	7.23	-1.06	-168.69	2.27	-1.94	-168.22	7.62	-0.42	-169.01	20.04	1.10	-167.44	6.46	-0.68	-167.28	7.93	-0.42
-164.75	8.54	0.63	-165.69	3.61	-0.22	-165.22	8.32	0.66	-166.01	19.50	0.94	-164.44	6.25	-0.51	-164.28	7.54	-0.43
-161.75	7.48	-0.61	-162.69	4.20	0.19	-162.22	7.26	-0.58	-163.01	19.45	0.71	-161.44	6.81	-0.13	-161.28	7.57	-0.58
-158.74	6.59	-1.57	-159.68	3.49	-0.59	-159.21	8.37	0.46	-160.01	19.45	0.64	-158.42	7.05	0.04	-158.27	7.54	-0.68
-155.75	8.01	0.20	-156.69	2.83	-0.91	-156.22	6.78	-0.78	-157.01	19.02	0.55	-155.44	7.67	1.01	-155.28	6.32	-1.56
-152.75	8.50	1.14	-153.69	3.19	-0.10	-153.22	8.10	0.99	-154.01	18.37	0.36	-152.44	6.05	-0.16	-152.28	7.23	-0.20
-149.75	8.17	-0.14	-150.69	3.16	-1.08	-150.22	7.18	-0.88	-151.01	20.04	1.07	-149.44	6.84	-0.32	-149.28	7.63	-0.75
-146.75	7.52	-0.90	-147.69	2.68	-1.66	-147.22	6.69	-1.48	-148.01	19.99	0.92	-146.44	7.26	-0.01	-146.28	7.57	-0.91
-143.74	7.89	-0.11	-144.68	3.99	0.07	-144.21	7.62	-0.13	-145.01	19.39	0.74	-143.42	7.40	0.55	-143.27	6.78	-1.28
-140.75	7.15	0.43	-141.69	3.52	0.88	-141.22	7.35	0.88	-142.01	17.36	-0.01	-140.44	5.22	-0.35	-140.28	7.14	0.36
-137.75	7.15	-0.87	-138.69	3.84	-0.10	-138.22	6.69	-1.08	-139.01	19.45	0.78	-137.44	7.36	0.49	-137.28	6.81	-1.27
-134.75	7.97	0.19	-135.69	3.75	0.05	-135.22	8.72	1.19	-136.01	18.70	0.27	-134.44	7.15	0.52	-134.28	7.05	-0.79
-131.75	7.93	0.59	-132.69	3.31	0.05	-132.23	8.50	1.41	-133.01	18.86	0.87	-131.44	5.98	-0.21	-131.28	6.75	-0.65
-128.74	7.40	0.13	-129.68	2.62	-0.57	-129.21	7.26	0.24	-130.01	17.47	-0.45	-128.43	6.94	0.82	-128.27	6.96	-0.37
-125.75	8.95	1.07	-126.69	4.17	0.36	-126.22	7.18	-0.45	-127.01	19.93	1.40	-125.44	6.81	0.08	-125.28	6.47	-1.48
-122.75	8.21	0.96	-123.69	3.07	-0.10	-123.22	8.37	1.37	-124.01	17.15	-0.75	-122.44	6.32	0.22	-122.28	7.84	0.53
-119.75	6.50	-0.98	-120.69	3.40	-0.01	-120.22	7.75	0.52	-121.01	18.75	0.61	-119.44	6.70	0.37	-119.28	6.57	-0.98
-116.75	6.99	-0.33	-117.69	2.65	-0.59	-117.22	6.25	-0.82	-118.01	18.16	0.19	-116.44	6.32	0.15	-116.28	7.05	-0.33
-113.74	8.95	1.32	-114.68	3.67	0.11	-114.21	9.21	1.83	-115.01	18.11	-0.17	-113.43	6.60	0.12	-113.27	7.75	0.05
-110.75	6.83	-1.23	-111.69	3.67	-0.32	-111.22	9.92	2.11	-112.01	19.99	1.28	-110.44	5.70	-1.21	-110.28	8.06	-0.06
-107.75	8.46	-0.01	-108.69	2.83	-1.56	-108.22	7.35	-0.87	-109.01	19.07	-0.05	-107.44	7.81	0.49	-107.28	8.09	-0.44
-104.75	7.40	-0.34	-105.69	3.70	0.03	-105.22	8.01	0.52	-106.01	18.32	-0.08	-104.44	6.91	0.32	-104.28	7.57	-0.24
-101.75	6.54	-0.99	-102.69	3.72	0.26	-102.23	8.63	1.35	-103.01	18.21	0.02	-101.44	6.15	-0.23	-101.28	7.81	0.21
-98.74	8.42	0.69	-99.68	3.10	-0.56	-99.21	8.37	0.89	-100.01	18.59	0.20	-98.43	6.15	-0.43	-98.27	8.03	0.23
-95.75	7.60	-0.01	-96.70	3.96	0.43	-96.23	7.66	0.30	-97.01	17.57	-0.69	-95.44	7.43	0.97	-95.28	7.39	-0.28
-92.75	7.84	-0.73	-93.70	4.02	-0.47	-93.23	7.97	-0.35	-94.01	20.04	0.82	-92.44	6.56	-0.86	-92.28	8.67	0.04
-89.75	7.89	-0.04	-90.70	4.08	0.23	-90.23	8.90	1.22	-91.01	18.64	0.06	-89.44	6.63	-0.15	-89.28	8.09	0.10
-86.75	7.40	-1.15	-87.69	3.78	-0.70	-87.22	8.46	0.16	-88.01	20.69	1.49	-86.44	6.32	-1.08	-86.28	8.21	-0.40
-83.74	7.76	0.21	-84.68	3.43	-0.04	-84.21	7.66	0.36	-85.01	18.59	0.39	-83.42	6.08	-0.32	-83.26	7.54	-0.07
-80.75	7.64	-0.35	-81.69	3.75	-0.17	-81.23	8.41	0.67	-82.01	19.34	0.69	-80.44	6.15	-0.69	-80.28	8.06	0.00
-77.75	6.67	-1.58	-78.69	3.96	-0.21	-78.22	7.57	-0.43	-79.01	19.39	0.49	-77.44	6.39	-0.71	-77.28	8.54	0.22
-74.75	7.28	-0.77	-75.69	3.46	-0.51	-75.22	7.88	0.08	-76.01	18.05	-0.65	-74.44	7.15	0.25	-74.28	8.51	0.40
-71.75	8.29	-0.22	-72.69	3.16	-1.28	-72.22	7.40	-0.86	-73.01	19.34	0.18	-71.44	7.46	0.10	-71.28	8.30	-0.28
-68.74	7.97	-0.01	-69.68	3.55	-0.35	-69.21	8.37	0.64	-70.01	17.73	-0.90	-68.42	7.01	0.18	-68.27	8.76	0.72
-65.75	7.68	-0.32	-66.69	3.46	-0.46	-66.22	6.38	-1.37	-67.01	18.48	-0.17	-65.44	6.88	0.03	-65.28	8.21	0.15
-62.75	7.80	-0.52	-63.69	4.20	-0.04	-63.22	7.88	-0.19	-64.01	18.96	-0.01	-62.44	6.56	-0.61	-62.28	9.00	0.62
-59.75	8.13	0.18	-60.69	3.87	-0.01	-60.22	7.79	0.09	-61.01	18.80	0.19	-59.44	6.88	0.08	-59.28	7.75	-0.27
-56.75	7.44	-0.58	-57.69	4.23	0.29	-57.22	8.32	0.55	-58.01	18.80	0.13	-56.44	7.01	0.14	-56.28	7.81	-0.27
-53.74	7.89	-0.14	-54.68	3.84	-0.12	-54.21	9.08	1.30	-55.01	18.48	-0.21	-53.42	6.77	-0.11	-53.26	8.42	0.32
-50.75	8.42	0.65	-51.69	4.47	0.77	-51.22	8.01	0.49	-52.01	19.07	0.64	-50.44	5.98	-0.64	-50.28	7.84	0.00
-47.75	7.84	-0.50	-48.69	3.99	-0.28	-48.22	7.70	-0.39	-49.01	19.12	0.13	-47.44	7.57	0.38	-47.28	7.90	-0.51
-44.75	8.87	0.58	-45.69	4.02	-0.20	-45.22	7.66	-0.38	-46.01	18.91	-0.04	-44.44	7.12	-0.02	-44.28	8.42	0.06
-41.75	8.54	0.73	-42.69	4.80	1.06	-42.22	8.81	1.25	-43.01	17.31	-1.15	-41.44	7.08	0.42	-41.28	8.61	0.73
-38.74	7.52	-0.51	-39.68	4.65	0.70	-39.21	6.96	-0.82	-40.01	19.34	0.66	-38.42	6.39	-0.49	-38.27	7.93	-0.16
-35.75	7.28	-1.54	-36.70	4.02	-0.73	-36.23	9.39	0.82	-37.01	20.20	0.72	-35.44	7.81	0.14	-35.28	8.03	-0.86
-32.75	7.89	-0.79	-33.70	4.74	0.14	-33.23	8.15	-0.28	-34.01	19.50	0.17	-32.44	7.19	-0.34	-32.29	8.91	0.17
-29.75	9.89	1.66	-30.70	3.72	-0.43	-30.23	8.06	0.08	-31.01	18.59	-0.29	-29.44	7.08	0.00	-29.28	8.58	0.29
-26.75	8.62	0.38	-27.70	3.90	-0.26	-27.23	7.70	-0.29	-28.01	18.70	-0.19	-26.44	7.01	-0.08	-26.29	8.58	0.28
5.26	155.63	140.61	4.32	47.82	36.87	4.79	81.00	66.23	4.00	31.29	5.61	5.57	11.32	-2.55	5.73	12.03	-3.06
8.25	158.25	144.90	7.30	79.93	70.65	7.78	126.34	113.24	6.98	28.41	4.40	8.56	9.84	-2.36	8.72	11.38	-2.04
11.24	116.69	103.90	10.30	43.76	35.05	10.77	102.16	89.62	9.98	28.30	4.86	11.55	9.80	-1.84	11.71	9.83	-3.02
14.25	106.08	93.24	13.30	25.10	16.33	13.77	84.24	71.65	12.98	27.51	4.02	14.56	9.70	-1.99	14.72	10.88	-2.03
17.26	107.03	94.85	16.30	26.23	18.12	16.77	85.69	73.76	15.98	25.34	2.50	17.57	9.80	-1.23	17.73	10.98	-1.27
20.24	100.81	89.52	19.29	28.14	20.93	19.76	80.20	69.16	18.98	23.58	1.64	20.55	9.35	-0.79	20.71	10.51	-0.84
23.25	94.93	84.13	22.30	29.16	22.44	22.77	75.01	64.46	21.98	22.10	0.65	23.56	8.82	-0.83	23.72	11.04	0.18
26.24	89.54	78.57	25.29	28.72	21.82	25.76	70.94	60.22	24.98	22.97	1.35	26.55	9.00	-0.82	26.71	10.51	-0.52
29.24	84.96	73.63	28.30	28.14	20.89	28.76	65.26	54.18	27.98	23.47	1.49	29.55	9.94	-0.24	29.71	10.14	-1.25
32.26	80.02	69.27	31.30	27.67	21.00	31.77	63.48	52.98	30.98	22.65	1.25	32.58	9.03	-0.57	32.74	10.14	-0.67
35.24	74.96	63.68	34.29	26.67	19.46	34.76	61.08	50.05	33.98	22.48	0.55	35.55	9.21	-0.92	35.71	11.72	0.38
38.24	71.04	59.71	37.30	26.63	19.37	37.77	55.52	44.44	36.98	23.63	1.65	38.56	9.70	-0.48	38.72	10.23	-1.17
41.24	67.72	56.91	40.29	24.44	17.70	40.76	55.75	45.19	39.98	22.81	1.34	41.55	8.44	-1.22	41.70	10.76	-0.12
44.24	67.40	56.80	43.29	24.94	18.42	43.76	50.92	40.57	42.98	22.65	1.40	44.55	8.58	-0.87	44.71	10.14	-0.52
47.26	62.02	51.31	46.29	24.04	17.41	46.76	52.28	41.82	45.98	21.01	-0.35	47.57	9.73	0.17	47.73	10.95	0.18
50.24	62.39	51.89	49.29	22.89	16.46	49.76	50.11	39.86	48.98	21.34	0.18	50.55	9.07	-0.28	50.71	10.67	0.10
53.24	60.29	49.41	52.30	22.99	16.19	52.77	50.11	39.48	51.98	21.77	0.24	53.56	9.42	-0.31	53.72	11.01	0.07
56.24	57.39	47.18	55.30	23.94	17.81	55.76	50.70	40.74	54.98	22.05	1.19	56.55	7.81	-1.25	56.71	10.33	0.06
59.24	58.58	47.63	58.30	23.71	16.83	58.76	48.76	38.06	57.98	22.48	0.87	59.55	9.28	-0.52	59.71	10.67	-0.35
62.26	56.41	45.87	61.30	22.14	15.68	61.77	47.58	37.29	60.98	21.72	0.53	62.58	8.86	-0.53	62.73	10.61	0.01
65.24	55.80	44.61	64.30	21.65	14.53	64.77	46.94	36.00	63.98	23.25	1.41	65.55	10.15	0.11	65.71	9.74	-1.52
68.24	54.52	43.86	67.30	21.61	15.03	67.77	48.49	38.08	66.98	20.80	-0.51	68.56	10.23	0.72	68.72	10.51	-0.21
71.24	54.32	43.36	70.30	20.18	13.29	70.76	45.51	34.80	69.98	22.59	0.98	71.55	9.10	-0.71	71.71	10.76	-0.26
74.24	53.10	42.28	73.29	20.12	13.38	73.76	44.19	33.62	72.98	21.66	0.19	74.55	8.30	-1.37	74.71	12.06	1.18
77.26	52.19	41.97	76.30	19.92	13.77	76.76	46.99	37.02	75.98	20.90	0.02	77.58	8.89	-0.18	77.73	10.45	0.16
80.24	54.52	43.91	79.30	20.51	13.98	79.76	46.41	36.05	78.98	22.70	1.44	80.55	8.96	-0.50	80.71	9.74	-0.93
83.24	52.65	41.79	82.30	21.35	14.57	82.77	44.77	34.16	81.98	22.54	1.03	83.56	8.51	-1.20	83.72	11.10	0.18
86.24	50.74	40.94	85.29	20.25	14.53	85.76	45.24	35.69	84.98	19.50	-0.95	86.55	9.07	0.42	86.71	10.39	0.53
89.24	49.49	39.18	88.30	19.66	13.43	88.76	45.08	35.02	87.98	20.85	-0.11	89.55	9.14	-0.02	89.71	10.51	0.13
92.26	51.14	40.05	91.30	19.66	12.64	91.76	44.35	33.51	90.98	21.23	-0.52	92.58	9.77	-0.17	92.73	11.85	0.69
95.24	50.39	39.79	94.30	18.83	12.30	94.76	44.50	34.15	93.98	21.56	0.30	95.55	9.52	0.07	95.71	10.30	-0.37
98.25	49.34	39.11	97.30	18.79	12.63	97.78	43.61	33.63	96.98	21.01	0.13	98.56	9.17	0.09	98.72	10.08	-0.21
101.24	48.79	38.24	100.30	18.92	12.44	100.76	42.41	32.11	99.98	20.85	-0.36	101.55	9.59	0.19	101.71	10.79	0.17
104.24	46.82	37.00	103.30	18.76	13.02	103.76	43.82	34.25	102.98	20.20	-0.27	104.55	8.37	-0.30	104.71	10.45	0.57
107.26	47.71	37.11	106.29	17.54	11.02	106.76	42.56	32.21	105.98	20.90	-0.35	107.57	9.52	0.07	107.73	10.95	0.29
110.24	49.54	39.48	109.29	19.37	13.38	109.76	42.72	32.91	108.98	20.80	0.08	110.55	8.54	-0.37	110.71	10.42	0.29
113.24	48.15	37.35	112.30	17.67	10.95	112.77	42.77	32.22	111.98	22.37	0.92	113.56	8.72	-0.93	113.72	10.88	0.01
116.24	47.51	37.05	115.30	18.47	12.09	115.76	40.69	30.48	114.98	21.50	0.39	116.55	9.17	-0.14	116.71	10.27	-0.25
119.24	46.67	36.15	118.30	17.93	11.48	118.76	42.30	32.03	117.98	20.85	-0.33	119.55	9.00	-0.37	119.71	11.29	0.70
122.26	46.33	35.44	121.29	17.13	10.32	121.76	42.25	31.61	120.98	22.81	1.27	122.57	9.10	-0.64	122.73	10.33	-0.62
125.23	45.89	35.19	124.29	18.12	11.50	124.76	39.61	29.16	123.98	21.99	0.64	125.55	8.86	-0.69	125.70	10.82	0.05
128.24	44.86	34.42	127.30	16.97	10.60	127.77	42.77	32.58	126.98	21.28	0.18	128.56	8.58	-0.71	128.72	11.04	0.53
131.24	44.33	34.61	130.29	17.93	12.28	130.76	40.33	30.86	129.98	20.20	-0.17	131.55	8.30	-0.27	131.71	10.23	0.44
134.24	44.91	34.43	133.29	17.09	10.69	133.76	39.86	29.63	132.98	21.88	0.75	134.55	8.82	-0.51	134.71	10.30	-0.24
137.26	43.84	33.42	136.30	17.00	10.66	136.76	39.19	29.02	135.98	21.77	0.70	137.57	8.82	-0.45	137.73	10.23	-0.25
140.24	43.60	33.59	139.30	18.54	12.60	139.76	40.59	30.83	138.98	21.07	0.40	140.55	8.09	-0.77	140.71	10.45	0.37
143.24	41.34	30.40	142.30	16.68	9.81	142.77	39.86	29.17	141.98	21.23	-0.37	143.56	9.91	0.12	143.72	11.26	0.25
146.24	42.92	31.99	145.30	16.20	9.34	145.76	39.50	28.82	144.98	21.18	-0.41	146.55	10.58	0.80	146.71	10.61	-0.39
149.24	41.96	31.61	148.29	16.62	10.34	148.76	36.94	26.84	147.98	21.12	0.11	149.55	9.03	-0.17	149.70	10.48	0.06
152.26	42.68	32.16	151.29	17.38	10.93	151.76	38.68	28.41	150.98	21.66	0.49	152.57	9.70	0.33	152.73	9.77	-0.81
155.24	40.91	30.20	154.30	16.90	10.26	154.76	37.20	26.74	153.98	20.85	-0.51	155.55	9.63	0.07	155.71	11.22	0.45
158.24	41.77	31.86	157.30	17.09	11.25	157.77	37.35	27.69	156.98	19.82	-0.75	158.56	9.87	1.11	158.72	9.62	-0.36
161.24	39.00	28.85	160.30	16.46	10.39	160.76	38.53	28.63	159.98	20.96	0.16	161.55	8.58	-0.42	161.71	10.48	0.27
164.24	39.53	28.82	163.30	16.14	9.50	163.76	38.32	27.86	162.98	22.15	0.78	164.55	8.65	-0.91	164.71	10.91	0.13
167.26	39.38	28.97	166.29	16.33	9.99	166.76	36.84	26.68	165.98	20.63	-0.44	167.57	8.86	-0.40	167.73	11.32	0.84
170.24	37.63	26.97	169.30	17.03	10.45	169.76	37.45	27.04	168.98	21.77	0.46	170.55	8.65	-0.86	170.71	11.13	0.40
173.24	38.72	27.95	172.30	17.35	10.66	172.77	36.03	25.51	171.98	20.47	-0.95	173.56	10.15	0.53	173.72	11.26	0.43
176.24	38.06	27.46	175.30	15.85	9.32	175.76	37.35	27.00	174.98	20.26	-1.00	176.55	10.33	0.88	176.71	10.79	0.12
179.24	37.92	28.06	178.30	16.84	11.05	178.76	34.87	25.26	177.98	20.26	-0.25	179.55	9.03	0.32	179.71	9.86	-0.06
182.26	39.43	29.40	181.29	17.35	11.40	181.76	35.88	26.10	180.98	18.70	-1.98	182.57	9.35	0.47	182.73	11.60	1.51
185.24	38.01	27.23	184.30	15.95	9.25	184.76	36.44	25.91	183.98	22.05	0.62	185.55	9.24	-0.39	185.71	10.61	-0.23
188.24	37.30	26.36	187.30	15.63	8.77	187.77	34.72	24.03	186.98	21.56	-0.03	188.56	9.14	-0.65	188.72	11.69	0.68
191.24	37.77	26.45	190.30	15.50	8.25	190.76	34.31	23.24	189.98	22.86	0.88	191.55	9.24	-0.93	191.71	11.44	0.05
194.24	38.29	27.42	193.29	15.47	8.67	193.76	35.02	24.40	192.98	20.26	-1.27	194.55	10.86	1.14	194.70	11.07	0.13
197.26	36.55	25.91	196.29	16.04	9.48	196.76	35.07	24.68	195.98	21.77	0.48	197.57	8.68	-0.81	197.73	11.04	0.34
200.24	35.99	25.42	199.29	15.95	9.45	199.76	35.12	24.80	198.98	20.47	-0.76	200.55	9.56	0.14	200.71	11.26	0.62
203.25	35.71	25.09	202.30	16.04	9.49	202.78	34.01	23.64	201.98	20.47	-0.81	203.56	10.40	0.93	203.72	10.57	-0.12
206.24	33.76	22.77	205.30	15.57	8.65	205.76	32.21	21.47	204.98	21.83	0.18	206.55	9.84	-0.00	206.71	10.88	-0.18
209.23	34.27	23.50	208.29	15.31	8.62	208.76	34.87	24.35	207.98	20.31	-1.11	209.55	10.15	0.53	209.70	11.41	0.58
212.26	35.34	24.46	211.29	15.47	8.66	211.76	34.92	24.29	210.98	21.77	0.24	212.57	9.00	-0.73	212.73	11.44	0.49
215.24	34.22	23.77	214.29	15.57	9.20	214.76	32.96	22.76	213.98	20.63	-0.47	215.55	8.82	-0.48	215.70	11.47	0.96
218.24	35.90	25.39	217.30	14.71	8.28	217.77	32.71	22.45	216.98	20.31	-0.85	218.56	10.33	0.97	218.72	10.45	-0.12
221.23	33.16	22.24	220.29	16.74	9.89	220.76	34.06	23.39	219.98	20.69	-0.89	221.55	9.49	-0.28	221.70	12.16	1.17
224.24	31.87	21.16	223.30	15.16	8.53	223.76	32.61	22.15	222.98	20.36	-1.00	224.55	10.12	0.56	224.71	11.22	0.45
227.26	33.11	22.36	226.30	16.17	9.49	226.76	32.31	21.81	225.98	21.34	-0.07	227.58	10.01	0.41	227.73	10.48	-0.34
230.24	32.84	21.63	229.30	16.36	9.23	229.76	32.76	21.80	228.98	21.83	-0.03	230.55	9.77	-0.29	230.71	11.60	0.33
233.24	31.96	20.63	232.30	15.76	8.50	232.77	32.41	21.33	231.98	21.28	-0.71	233.56	11.00	0.82	233.72	11.29	-0.11
236.24	32.70	22.62	235.29	15.88	9.87	235.76	31.52	21.69	234.98	20.04	-0.70	236.55	9.14	0.21	236.71	10.64	0.49
239.24	32.15	21.42	238.30	15.19	8.54	238.76	32.61	22.13	237.98	20.96	-0.42	239.55	9.45	-0.13	239.71	11.35	0.55
242.26	32.88	22.09	241.29	14.71	8.00	241.76	32.02	21.48	240.98	20.53	-0.91	242.58	10.12	0.48	242.73	11.29	0.44
245.24	33.21	22.28	244.29	15.69	8.84	244.76	32.66	21.98	243.98	21.18	-0.40	245.55	9.91	0.13	245.71	11.26	0.27
248.24	32.29	21.50	247.30	16.23	9.52	247.77	31.57	21.03	246.98	21.28	-0.16	248.56	9.77	0.13	248.71	10.88	0.03
251.24	33.11	22.29	250.30	15.95	9.20	250.76	30.18	19.61	249.98	21.01	-0.47	251.55	10.08	0.41	251.71	10.95	0.06
254.24	32.75	21.64	253.30	15.44	8.40	253.76	30.28	19.42	252.98	21.01	-0.76	254.55	10.68	0.72	254.71	11.22	0.04
257.26	31.64	20.86	256.30	14.97	8.27	256.76	30.33	19.80	255.98	21.83	0.40	257.58	8.75	-0.88	257.73	11.32	0.48
260.24	32.56	21.11	259.30	15.44	8.06	259.76	30.33	19.13	258.98	22.26	0.16	260.55	10.12	-0.18	260.71	11.54	0.02
263.24	30.87	19.76	262.30	15.38	8.35	262.77	30.28	19.42	261.98	22.37	0.61	263.56	9.45	-0.51	263.72	11.07	-0.10
266.24	30.32	19.21	265.30	14.59	7.56	265.76	30.73	19.87	264.98	22.81	1.05	266.55	9.10	-0.86	266.71	10.98	-0.19
269.24	31.10	20.26	268.30	15.57	8.80	268.76	30.93	20.34	267.98	20.58	-0.92	269.55	10.51	0.82	269.71	11.01	0.10
272.26	29.64	18.03	271.30	15.82	8.29	271.76	30.53	19.17	270.98	23.25	0.99	272.58	8.86	-1.60	272.73	12.28	0.61
275.24	30.37	19.46	274.30	15.69	8.86	274.76	30.97	20.31	273.98	20.85	-0.71	275.55	9.56	-0.20	275.71	11.88	0.91
278.24	30.14	18.96	277.30	15.98	8.87	277.77	31.37	20.44	276.98	22.32	0.48	278.56	9.73	-0.30	278.72	11.07	-0.18
281.24	30.37	19.22	280.29	15.60	8.52	280.76	30.23	19.33	279.98	22.15	0.34	281.55	8.82	-1.18	281.71	12.06	0.84
284.24	29.78	19.05	283.29	15.63	8.97	283.76	31.27	20.79	282.98	20.85	-0.54	284.55	9.63	0.05	284.71	11.29	0.49
287.26	30.50	19.30	286.30	15.76	8.64	286.76	30.18	19.23	285.98	21.01	-0.84	287.58	9.87	-0.18	287.73	12.28	1.02
290.24	31.00	19.45	289.30	16.01	8.53	289.76	29.55	18.25	288.98	22.26	0.05	290.55	9.56	-0.84	290.71	12.41	0.79
293.25	30.64	19.72	292.30	15.88	9.03	292.78	32.12	21.45	291.98	20.42	-1.16	293.56	10.51	0.74	293.72	11.41	0.42
296.24	30.69	19.58	295.29	16.07	9.04	295.76	30.14	19.28	294.98	21.01	-0.75	296.55	9.94	-0.02	296.71	11.94	0.77
299.24	30.28	18.91	298.30	15.47	8.17	298.76	29.84	18.72	297.98	21.23	-0.80	299.55	10.61	0.39	299.71	11.85	0.41
302.26	30.28	19.37	301.30	16.52	9.68	301.76	30.14	19.48	300.98	22.15	0.59	302.57	8.93	-0.83	302.73	11.22	0.25
305.24	29.55	17.47	304.30	15.50	7.50	304.76	30.43	18.60	303.98	23.03	0.30	305.55	10.61	-0.32	305.71	12.16	0.02
308.24	29.41	18.08	307.30	15.76	8.51	307.77	29.84	18.76	306.98	21.12	-0.86	308.56	10.37	0.19	308.72	12.06	0.67
311.24	29.91	18.70	310.30	15.85	8.71	310.76	29.25	18.29	309.98	20.85	-1.02	311.55	10.08	0.02	311.71	12.28	1.00
314.24	29.78	18.52	313.30	16.11	8.92	313.76	28.66	17.65	312.98	21.28	-0.63	314.55	9.91	-0.20	314.71	12.16	0.83
317.26	28.78	17.96	316.29	15.50	8.75	316.76	29.05	18.48	315.98	21.39	-0.08	317.57	9.42	-0.25	317.73	11.22	0.34
320.24	29.64	18.97	319.29	17.00	10.40	319.76	29.99	19.57	318.98	20.15	-1.18	320.55	9.56	0.04	320.71	11.88	1.14
323.24	28.46	16.69	322.30	16.39	8.70	322.77	29.45	17.93	321.98	21.56	-0.86	323.56	10.65	0.03	323.72	12.66	0.83
326.24	28.06	16.61	325.30	15.60	8.22	325.76	29.59	18.39	324.98	21.99	-0.12	326.55	10.40	0.10	326.71	11.54	0.02
329.24	28.01	17.23	328.30	16.55	9.84	328.76	26.18	15.65	327.98	20.26	-1.17	329.55	10.05	0.42	329.71	11.60	0.75
332.26	28.42	17.62	331.30	15.00	8.28	331.76	29.01	18.46	330.98	20.09	-1.36	332.57	10.58	0.93	332.73	11.29	0.43
335.24	29.46	19.07	334.29	15.28	8.96	334.76	27.93	17.79	333.98	19.34	-1.71	335.55	8.75	-0.49	335.71	12.66	2.20
338.24	28.69	16.34	337.30	15.44	7.16	337.77	27.78	15.68	336.98	22.70	-0.30	338.56	10.89	-0.31	338.72	13.03	0.61
341.24	28.96	17.68	340.29	16.81	9.61	340.76	27.78	16.75	339.98	21.12	-0.81	341.55	9.56	-0.57	341.71	12.72	1.38
344.24	29.78	18.40	343.29	16.04	8.74	343.76	27.69	16.56	342.98	21.34	-0.69	344.55	9.73	-0.50	344.71	12.63	1.19
347.26	29.68	18.06	346.30	15.98	8.43	346.76	27.39	16.02	345.98	21.77	-0.51	347.57	10.08	-0.39	347.73	12.59	0.90
350.24	28.37	15.95	349.30	16.07	7.73	349.76	27.59	15.42	348.98	23.08	0.01	350.55	10.93	-0.34	350.71	12.81	0.33
353.24	29.23	16.77	352.30	16.49	8.10	352.77	28.13	15.92	351.98	23.58	0.46	353.56	10.47	-0.84	353.72	12.91	0.38
356.24	27.74	16.04	355.30	16.14	8.52	355.76	27.98	16.53	354.98	21.34	-1.01	356.55	11.07	0.52	356.71	12.25	0.49
359.24	27.74	15.86	358.29	15.16	7.36	358.76	27.88	16.25	357.98	21.07	-1.46	359.55	11.07	0.34	359.71	13.06	1.12
362.26	28.69	16.63	361.30	16.93	8.95	361.76	30.09	18.28	360.98	22.26	-0.45	362.58	10.54	-0.37	362.73	12.94	0.82
365.24	28.19	16.37	364.30	16.87	9.12	364.76	28.03	16.46	363.98	20.36	-2.12	365.55	11.46	0.79	365.71	13.22	1.33
368.24	29.41	17.79	367.30	16.55	9.00	367.77	28.37	17.00	366.98	21.94	-0.34	368.56	10.72	0.25	368.72	11.78	0.09
371.24	29.19	17.84	370.30	15.44	8.16	370.76	28.86	17.76	369.98	21.07	-0.94	371.55	10.40	0.20	371.71	12.16	0.74
374.24	28.19	16.22	373.30	14.71	6.81	373.76	28.52	16.80	372.98	21.88	-0.74	374.55	11.32	0.50	374.71	12.28	0.24
377.26	28.55	16.84	376.30	15.66	8.02	376.76	25.22	13.76	375.98	21.12	-1.25	377.58	10.40	-0.16	377.73	13.19	1.41
380.24	28.24	15.92	379.30	15.95	7.70	379.76	27.64	15.57	378.98	20.85	-2.13	380.55	11.50	0.33	380.71	14.19	1.80
383.24	28.37	16.17	382.30	16.33	8.20	382.77	27.64	15.69	381.98	22.26	-0.60	383.56	10.58	-0.47	383.72	13.34	1.07
386.24	27.12	15.12	385.29	16.42	8.50	385.76	26.57	14.82	384.98	21.34	-1.31	386.55	12.13	1.28	386.71	12.10	0.04
389.23	29.10	16.87	388.29	16.74	8.59	388.76	27.54	15.56	387.98	22.37	-0.51	389.55	10.44	-0.64	389.70	13.44	1.15
392.26	28.19	16.39	391.29	15.92	8.19	391.76	28.66	17.11	390.98	22.59	0.13	392.58	10.61	-0.04	392.73	11.78	-0.09
395.24	27.16	15.08	394.29	17.57	9.56	394.76	28.03	16.20	393.98	21.39	-1.34	395.55	11.67	0.74	395.70	12.75	0.60
398.24	29.10	17.33	397.30	15.98	8.28	397.77	28.27	16.75	396.98	21.66	-0.77	398.56	11.32	0.70	398.72	11.91	0.07
401.24	27.92	15.75	400.29	16.01	7.91	400.76	26.42	14.50	399.98	21.99	-0.84	401.55	10.54	-0.48	401.71	13.56	1.32
404.24	28.33	16.03	403.29	16.58	8.35	403.76	27.49	15.44	402.98	23.69	0.73	404.55	9.10	-2.05	404.71	13.69	1.32
407.26	28.96	16.68	406.29	16.11	7.90	406.76	26.38	14.35	405.98	21.66	-1.28	407.58	11.67	0.54	407.73	13.09	0.74
410.24	28.19	15.61	409.29	16.42	7.92	409.76	26.62	14.29	408.98	23.36	0.13	410.55	10.89	-0.54	410.71	13.06	0.41
413.25	27.65	16.17	412.30	16.84	9.43	412.78	26.23	15.00	411.98	21.07	-1.06	413.56	10.47	0.14	413.72	12.47	0.93
416.24	27.12	15.27	415.30	16.62	8.84	415.76	27.05	15.45	414.98	20.47	-2.03	416.55	11.99	1.29	416.71	12.66	0.74
419.24	26.85	14.56	418.30	17.67	9.46	418.76	28.08	16.04	417.98	22.43	-0.51	419.55	11.32	0.18	419.71	12.69	0.34
422.26	28.19	15.53	421.30	16.27	7.69	421.76	28.61	16.20	420.98	22.48	-0.83	422.57	11.50	-0.01	422.73	13.56	0.84
425.24	27.83	15.67	424.30	17.29	9.20	424.76	27.25	15.34	423.98	21.88	-0.94	425.55	10.68	-0.33	425.71	13.50	1.27
428.24	26.76	14.58	427.30	16.20	8.09	427.77	25.99	14.06	426.98	22.15	-0.68	428.56	10.40	-0.63	428.72	13.56	1.32
431.24	28.19	15.56	430.30	17.70	9.14	430.77	26.09	13.71	429.98	22.32	-0.96	431.55	11.64	0.16	431.71	13.50	0.80
434.24	27.88	15.82	433.30	17.41	9.42	433.77	26.57	14.76	432.98	21.56	-1.16	434.55	11.42	0.51	434.71	12.78	0.65
437.26	28.33	16.55	436.30	15.98	8.28	436.77	26.28	14.75	435.98	20.36	-2.07	437.57	11.32	0.69	437.73	13.22	1.38
440.24	28.46	16.58	439.30	17.32	9.52	439.76	28.42	16.79	438.98	21.77	-0.76	440.55	10.68	-0.05	440.71	12.75	0.81
443.24	27.34	15.31	442.30	16.84	8.89	442.77	25.27	13.49	441.98	22.15	-0.53	443.56	10.75	-0.13	443.72	12.75	0.66
446.24	28.69	15.81	445.30	16.11	7.31	445.76	25.84	13.21	444.98	22.54	-0.99	446.55	11.78	0.05	446.71	13.88	0.94
449.24	26.67	14.54	448.30	16.27	8.21	448.76	27.39	15.51	447.98	23.03	0.24	449.55	9.94	-1.04	449.71	13.00	0.80
452.26	27.29	15.10	451.30	16.58	8.47	451.76	26.67	14.73	450.98	21.72	-1.12	452.57	11.00	-0.04	452.73	13.41	1.16
455.24	27.97	14.51	454.30	17.35	7.96	454.76	27.35	14.14	453.98	23.08	-1.04	455.55	11.46	-0.85	455.71	15.42	1.89
458.24	27.16	14.61	457.30	16.90	8.42	457.77	26.23	13.93	456.98	22.37	-0.83	458.56	11.85	0.45	458.72	13.00	0.38
461.24	27.43	15.60	460.29	16.11	8.35	460.76	26.28	14.70	459.98	21.77	-0.71	461.55	10.26	-0.42	461.71	13.03	1.13
464.24	27.29	15.17	463.30	17.32	9.28	463.76	27.01	15.14	462.98	21.28	-1.49	464.55	11.39	0.42	464.71	13.25	1.07
467.26	26.67	13.34	466.30	17.19	7.94	466.76	26.09	13.01	465.98	22.92	-1.06	467.57	12.45	0.27	467.73	14.19	0.79
470.24	26.58	14.38	469.29	17.06	8.93	469.76	26.13	14.18	468.98	21.61	-1.25	470.55	11.32	0.27	470.71	13.25	0.98
473.24	27.12	14.37	472.30	16.81	8.13	472.77	27.35	14.85	471.98	21.56	-1.85	473.56	12.49	0.89	473.72	13.78	0.96
476.24	27.43	15.44	475.29	17.41	9.50	475.76	26.42	14.68	474.98	21.34	-1.30	476.55	10.72	-0.12	476.71	13.47	1.42
479.24	26.13	13.12	478.29	17.96	9.03	478.76	25.41	12.65	477.98	22.97	-0.69	479.55	12.10	0.24	479.71	13.53	0.46
482.26	27.29	14.35	481.30	16.93	8.07	481.76	26.47	13.78	480.98	22.86	-0.73	482.57	12.03	0.24	482.73	13.50	0.50
485.23	28.28	14.58	484.29	17.22	7.60	484.76	26.72	13.27	483.98	24.18	-0.17	485.55	11.78	-0.77	485.70	14.70	0.94
488.24	28.33	15.09	487.30	17.22	8.06	487.77	27.01	14.02	486.98	24.02	0.13	488.56	12.17	0.08	488.72	13.09	-0.21
491.24	27.29	14.67	490.29	16.74	8.19	490.76	26.38	14.01	489.98	22.97	-0.31	491.55	10.12	-1.35	491.71	14.35	1.66
494.24	27.29	13.97	493.29	16.77	7.52	493.76	26.18	13.11	492.98	22.48	-1.49	494.55	12.42	0.25	494.71	14.63	1.24
497.26	27.79	14.38	496.29	17.16	7.83	496.76	25.80	12.64	495.98	24.29	0.23	497.57	11.35	-0.91	497.73	14.16	0.69
500.24	25.87	13.54	499.30	18.25	9.99	499.76	25.94	13.86	498.98	21.45	-1.54	500.55	12.06	0.88	500.71	13.06	0.66
503.25	27.07	13.96	502.30	16.93	7.89	502.78	26.57	13.71	501.98	23.08	-0.68	503.56	11.78	-0.18	503.72	14.04	0.86
506.24	27.83	14.89	505.30	17.29	8.42	505.76	27.88	15.19	504.98	23.03	-0.57	506.55	11.99	0.20	506.71	13.38	0.37
509.24	27.21	14.26	508.30	17.25	8.37	508.76	26.86	14.16	507.98	23.30	-0.31	509.55	11.53	-0.27	509.71	13.60	0.58
512.26	28.33	15.22	511.29	17.61	8.57	511.76	26.18	13.32	510.98	23.25	-0.51	512.57	11.74	-0.22	512.73	13.91	0.73
515.24	28.06	15.07	514.30	17.67	8.75	514.77	26.38	13.64	513.98	23.03	-0.61	515.55	12.38	0.54	515.71	13.13	0.07
518.25	28.10	15.02	517.30	17.00	8.00	517.78	26.81	13.98	516.98	23.08	-0.65	518.56	12.10	0.17	518.72	13.63	0.49
521.24	26.67	14.26	520.30	18.12	9.79	520.77	25.31	13.15	519.98	21.61	-1.45	521.55	12.49	1.23	521.71	12.69	0.22
524.24	26.58	13.65	523.30	17.25	8.40	523.76	25.60	12.92	522.98	22.86	-0.72	524.55	11.74	-0.04	524.71	13.75	0.76
527.26	29.01	15.93	526.30	17.38	8.38	526.76	26.96	14.13	525.98	23.52	-0.21	527.57	11.46	-0.47	527.73	13.82	0.68
530.24	26.00	12.10	529.30	17.51	7.68	529.76	25.27	11.62	528.98	24.24	-0.32	530.55	12.60	-0.15	530.71	14.44	0.47
533.24	26.40	13.36	532.30	18.31	9.34	532.77	25.65	12.86	531.98	22.10	-1.59	533.56	11.96	0.07	533.72	14.63	1.53
536.24	26.85	14.01	535.30	17.41	8.64	535.77	27.64	15.05	534.98	22.32	-1.17	536.55	11.67	-0.02	536.71	14.10	1.19
539.24	27.74	14.16	538.30	17.35	7.85	538.76	28.22	14.89	537.98	23.25	-0.98	539.55	12.38	-0.05	539.71	14.67	1.03
542.26	26.71	12.93	541.30	18.09	8.39	541.76	26.47	12.94	540.98	24.51	0.08	542.57	12.10	-0.53	542.73	14.29	0.45
545.24	27.56	13.95	544.30	17.22	7.68	544.76	25.70	12.34	543.98	23.19	-1.08	545.55	12.74	0.28	545.71	14.48	0.80
548.24	26.89	14.27	547.30	17.80	9.26	547.77	27.35	14.98	546.98	21.94	-1.33	548.56	12.10	0.63	548.72	13.38	0.70
551.24	27.88	14.77	550.30	18.15	9.11	550.76	28.08	15.22	549.98	22.37	-1.39	551.55	11.64	-0.32	551.71	14.89	1.71
554.24	26.04	11.93	553.30	18.37	8.34	553.77	26.62	12.76	552.98	23.69	-1.07	554.55	12.74	-0.22	554.71	15.46	1.29
557.26	26.76	13.07	556.29	17.89	8.28	556.76	25.99	12.55	555.98	23.36	-0.98	557.57	12.70	0.16	557.73	14.57	0.82
560.23	28.06	14.93	559.29	18.41	9.36	559.76	27.20	14.32	558.98	22.76	-1.02	560.55	12.03	0.05	560.70	14.16	0.97
563.24	27.21	13.81	562.30	17.35	8.02	562.77	27.15	14.00	561.98	23.58	-0.48	563.56	12.38	0.13	563.72	13.82	0.35
566.24	26.53	13.94	565.29	17.51	9.00	565.76	25.27	12.93	564.98	21.34	-1.90	566.55	12.28	0.84	566.71	13.72	1.07
569.24	27.97	14.55	568.30	17.77	8.43	568.76	26.28	13.11	567.98	23.25	-0.82	569.55	12.13	-0.14	569.71	14.44	0.96
572.26	27.03	13.76	571.29	18.70	9.50	571.76	26.28	13.26	570.98	22.10	-1.82	572.57	12.77	0.65	572.73	14.51	1.17
575.23	27.21	14.79	574.29	17.54	9.20	574.76	26.76	14.59	573.98	21.34	-1.73	575.55	11.07	-0.20	575.70	14.41	1.93
578.24	26.31	11.90	577.30	18.12	7.79	577.77	27.05	12.89	576.98	24.95	-0.11	578.56	12.95	-0.31	578.72	14.89	0.42
581.24	27.47	14.26	580.29	18.02	8.89	580.76	26.81	13.85	579.98	23.25	-0.61	581.55	11.81	-0.25	581.71	14.13	0.86
584.24	27.43	13.32	583.29	17.19	7.16	583.76	25.36	11.50	582.98	23.19	-1.57	584.55	13.56	0.60	584.71	15.14	0.97
587.26	26.58	12.38	586.30	18.83	8.71	586.76	26.81	12.86	585.98	25.29	0.44	587.57	12.49	-0.56	587.73	14.38	0.12
590.24	27.97	14.32	589.30	17.99	8.41	589.76	25.94	12.54	588.98	22.15	-2.15	590.55	13.20	0.70	590.71	15.17	1.46
593.24	25.95	12.91	592.30	17.35	8.39	592.77	26.96	14.17	591.98	22.26	-1.43	593.56	13.17	1.28	593.72	13.25	0.15
596.23	26.98	13.48	595.29	18.12	8.70	595.76	26.62	13.37	594.98	23.52	-0.63	596.55	12.13	-0.22	596.70	14.41	0.85
599.23	25.55	12.23	598.29	16.87	7.62	598.76	25.80	12.73	597.98	22.37	-1.61	599.55	11.71	-0.46	599.70	15.46	2.07
602.26	27.88	13.67	601.29	18.76	8.63	601.76	26.86	12.90	600.98	24.62	-0.24	602.57	12.81	-0.25	602.73	14.76	0.49
643.26	29.01	13.01	642.31	99.05	87.13	642.79	31.22	15.47	642.00	27.34	0.69	643.58	14.42	-0.43	643.73	15.80	-0.26
646.20	26.49	10.91	645.26	80.99	69.48	645.73	31.12	15.79	644.94	26.01	-0.23	646.51	14.28	-0.15	646.67	16.03	0.38
649.20	24.40	9.44	648.26	71.65	60.77	648.73	30.88	16.17	647.94	24.73	-0.88	649.52	13.85	0.04	649.68	15.87	0.85
652.20	25.24	10.40	651.26	68.27	57.50	651.73	31.47	16.88	650.94	25.17	-0.33	652.52	13.70	0.01	652.68	15.23	0.32
655.20	23.96	9.89	654.26	62.08	52.08	654.73	28.37	14.55	653.94	22.92	-1.81	655.51	13.92	1.00	655.68	14.95	0.81
658.20	23.34	8.95	657.26	58.06	47.75	657.73	29.79	15.65	656.94	23.58	-1.46	658.51	13.67	0.43	658.67	15.49	1.03
661.20	24.05	10.06	660.26	54.42	44.50	660.73	27.30	13.56	659.94	22.15	-2.50	661.51	13.56	0.72	661.67	15.84	1.78
664.20	23.91	9.93	663.26	51.92	42.02	663.73	26.76	13.03	662.94	21.61	-3.02	664.51	15.03	2.20	664.67	14.86	0.82
667.20	24.71	10.74	666.26	51.40	41.50	666.73	27.59	13.87	665.94	21.94	-2.68	667.51	14.53	1.71	667.67	15.01	0.97
670.20	23.56	10.05	669.26	48.64	39.20	669.73	27.98	14.72	668.94	21.07	-3.10	670.51	13.81	1.45	670.67	15.23	1.65
673.20	23.65	9.56	672.26	49.53	39.52	672.73	26.09	12.25	671.94	23.14	-1.60	673.51	13.99	1.05	673.67	14.70	0.55
676.20	24.98	10.94	675.26	46.35	36.38	675.73	26.57	12.78	674.94	21.12	-3.58	676.51	14.46	1.57	676.67	16.12	2.01
679.20	24.53	11.30	678.26	46.72	37.57	678.73	26.33	13.35	677.94	21.77	-2.11	679.51	12.60	0.52	679.67	14.89	1.60
682.20	23.08	9.26	681.26	44.67	34.93	681.73	26.81	13.24	680.94	22.81	-1.66	682.51	13.99	1.32	682.67	14.22	0.34
685.20	23.87	10.35	684.26	45.76	36.32	684.73	26.04	12.77	683.94	22.05	-2.12	685.51	13.13	0.76	685.67	14.95	1.37
688.20	25.91	12.35	687.25	44.02	34.54	687.72	25.84	12.53	686.94	21.45	-2.76	688.51	13.81	1.40	688.67	14.98	1.36
691.20	24.36	10.14	690.25	43.80	33.66	690.72	26.09	12.12	689.94	22.92	-1.95	691.51	13.35	0.28	691.67	15.96	1.68
694.20	24.44	10.95	693.25	41.60	32.18	693.72	26.47	13.23	692.94	21.07	-3.08	694.51	14.35	2.01	694.67	14.63	1.07
697.20	25.11	10.87	696.25	43.22	33.05	696.72	25.89	11.90	695.94	22.81	-2.09	697.51	13.81	0.72	697.67	15.68	1.37
700.20	24.93	11.52	699.26	42.46	33.12	699.73	25.36	12.20	698.94	20.90	-3.17	700.51	13.20	0.94	700.67	15.71	2.23
703.20	24.98	11.32	702.25	42.82	33.23	702.72	26.96	13.55	701.94	20.90	-3.42	703.51	13.70	1.19	703.67	15.96	2.23
706.20	25.51	11.53	705.25	42.46	32.56	705.72	25.51	11.78	704.94	22.10	-2.53	706.51	14.13	1.30	706.67	15.27	1.23
709.20	25.29	11.99	708.26	41.92	32.70	708.73	27.49	14.44	707.94	20.47	-3.48	709.51	12.77	0.62	709.67	16.22	2.86
712.20	24.27	10.69	711.26	41.78	32.27	711.73	26.09	12.76	710.94	21.66	-2.58	712.51	14.06	1.63	712.67	14.60	0.95
715.20	24.53	11.55	714.26	40.74	31.83	714.73	27.15	14.42	713.94	20.63	-3.01	715.51	12.81	0.98	715.67	15.08	2.03
718.20	24.75	11.32	717.26	41.17	31.82	717.73	24.59	11.41	716.94	21.77	-2.31	718.51	12.31	0.03	718.67	15.77	2.28
721.20	24.44	11.03	720.26	40.31	30.98	720.73	26.76	13.60	719.94	21.83	-2.23	721.51	13.45	1.19	721.67	14.51	1.04
724.20	24.44	10.97	723.26	41.96	32.57	723.72	23.30	10.08	722.94	22.15	-1.97	724.51	13.56	1.24	724.67	14.26	0.73
727.20	24.98	11.15	726.25	41.71	31.95	726.72	25.70	12.12	725.94	21.50	-2.99	727.51	13.67	0.99	727.67	15.90	2.00
730.20	25.82	11.74	729.25	39.99	29.98	729.72	26.09	12.26	728.94	22.15	-2.59	730.51	14.06	1.13	730.67	15.61	1.46
733.20	25.15	12.19	732.26	40.74	31.86	732.73	26.23	13.52	731.94	21.07	-2.54	733.51	13.27	1.46	733.67	14.10	1.08
736.20	25.29	11.25	735.26	41.49	31.52	735.73	25.31	11.52	734.94	22.05	-2.65	736.51	13.81	0.92	736.67	15.84	1.73
739.20	24.44	10.94	738.26	39.99	30.56	738.73	26.96	13.71	737.94	21.23	-2.93	739.51	13.17	0.82	739.67	15.68	2.11
742.20	25.78	11.94	741.26	40.06	30.29	741.73	26.13	12.54	740.94	21.61	-2.89	742.51	13.81	1.12	742.67	15.68	1.77
745.20	25.51	11.72	744.26	39.95	30.24	744.73	23.78	10.24	743.94	21.23	-3.21	745.51	14.24	1.60	745.67	15.46	1.61
748.20	25.24	11.73	747.26	38.15	28.71	747.73	25.12	11.86	746.94	21.99	-2.17	748.51	13.60	1.24	748.67	14.51	0.94
751.20	24.71	10.61	750.26	37.12	27.09	750.73	24.35	10.50	749.94	22.70	-2.05	751.51	13.56	0.61	751.67	15.61	1.45
754.20	24.53	11.13	753.26	39.31	29.98	753.72	25.46	12.31	752.94	21.45	-2.61	754.51	13.10	0.85	754.67	15.23	1.76
757.20	26.49	12.74	756.26	38.43	28.75	756.73	25.41	11.91	755.94	22.76	-1.64	757.51	12.70	0.10	757.67	15.36	1.54
760.20	24.89	11.29	759.26	37.19	27.67	759.73	23.83	10.48	758.94	21.88	-2.37	760.51	13.56	1.11	760.67	14.92	1.26
763.20	25.60	11.80	762.26	37.33	27.61	762.73	24.83	11.28	761.94	21.72	-2.73	763.51	14.17	1.52	763.67	15.08	1.22
766.20	25.42	11.74	765.26	36.95	27.35	765.73	24.74	11.31	764.94	20.69	-3.64	766.51	14.31	1.78	766.67	15.61	1.86
769.20	24.62	10.85	768.26	36.28	26.58	768.73	25.89	12.37	767.94	21.18	-3.25	769.51	13.52	0.90	769.67	16.19	2.35
772.20	24.84	11.67	771.26	36.14	27.05	771.72	23.40	10.48	770.94	20.74	-3.08	772.51	13.13	1.11	772.67	15.20	1.97
775.20	25.07	11.98	774.25	37.41	28.40	774.72	24.59	11.75	773.94	20.42	-3.32	775.51	12.92	0.98	775.67	15.49	2.34
778.20	24.58	10.71	777.25	35.72	25.93	777.72	24.93	11.31	776.94	22.48	-2.04	778.51	14.13	1.41	778.67	14.57	0.64
781.20	23.17	10.10	780.25	36.00	27.00	780.72	25.65	12.83	779.94	21.01	-2.71	781.51	13.10	1.18	781.67	14.67	1.53
784.20	24.58	11.63	783.26	34.89	26.02	783.73	25.41	12.71	782.94	19.93	-3.67	784.51	12.99	1.19	784.67	15.49	2.48
787.20	26.53	14.08	786.26	35.69	27.31	786.73	24.64	12.44	785.94	19.34	-3.76	787.51	13.67	2.37	787.67	13.91	1.39
790.20	26.18	11.98	789.25	34.33	24.21	789.72	25.07	11.12	788.94	22.76	-2.09	790.51	14.13	1.08	790.67	15.27	1.01
793.20	25.87	11.99	792.26	34.99	25.18	792.73	24.31	10.68	791.94	22.37	-2.16	793.51	13.67	0.94	793.67	15.17	1.22
796.20	26.44	12.28	795.26	35.86	25.78	795.73	24.69	10.78	794.94	21.56	-3.25	796.51	14.49	1.48	796.67	16.00	1.78
799.20	24.62	11.13	798.26	36.35	26.93	798.73	24.88	11.64	797.94	21.99	-2.15	799.51	13.38	1.04	799.67	14.67	1.12
802.20	24.75	9.95	801.26	35.20	24.47	801.73	23.73	9.18	800.94	22.43	-3.03	802.51	14.89	1.24	802.67	16.66	1.79
805.20	25.91	12.73	804.26	34.26	25.15	804.73	25.41	12.48	803.94	20.53	-3.31	805.51	13.45	1.42	805.67	15.14	1.89
808.20	26.31	12.41	807.26	34.12	24.30	807.73	24.64	10.99	806.94	22.32	-2.23	808.51	13.20	0.45	808.67	15.74	1.78
811.20	24.40	10.60	810.25	33.91	24.18	810.72	25.41	11.86	809.94	21.56	-2.90	811.51	13.52	0.87	811.67	15.90	2.03
814.20	26.36	12.65	813.25	33.98	24.34	813.72	25.99	12.53	812.94	21.07	-3.30	814.51	14.82	2.26	814.67	14.82	1.04
817.20	26.00	11.85	816.26	33.33	23.25	816.72	24.93	11.03	815.94	21.01	-3.80	817.51	14.71	1.71	817.67	16.31	2.09
820.20	25.11	12.27	819.26	33.81	25.04	819.73	25.89	13.30	818.94	20.26	-3.24	820.51	12.45	0.76	820.67	15.39	2.48
823.20	25.73	12.21	822.26	33.47	24.03	822.73	25.27	12.00	821.94	20.58	-3.59	823.51	13.67	1.30	823.67	15.87	2.29
826.20	26.49	11.68	825.26	33.57	22.83	825.73	24.07	9.51	824.94	23.30	-2.17	826.51	13.92	0.26	826.67	16.79	1.91
829.20	26.49	12.11	828.26	32.50	22.19	828.73	26.76	12.63	827.94	22.10	-2.94	829.51	14.82	1.59	829.67	15.80	1.35
832.20	24.09	10.10	831.26	33.29	23.37	831.73	23.64	9.90	830.94	21.61	-3.03	832.51	14.13	1.29	832.67	15.80	1.74
835.20	24.27	10.30	834.26	32.12	22.22	834.73	24.88	11.16	833.94	21.83	-2.79	835.51	13.88	1.06	835.67	15.77	1.73
838.20	25.82	12.35	837.26	31.10	21.70	837.73	25.36	12.14	836.94	21.61	-2.52	838.51	13.02	0.70	838.67	15.36	1.82
841.20	25.29	11.13	840.26	31.78	21.70	840.73	25.80	11.89	839.94	21.77	-3.04	841.51	14.56	1.55	841.67	15.71	1.49
844.20	27.21	13.90	843.26	31.03	21.80	843.72	24.50	11.44	842.94	21.56	-2.40	844.51	12.85	0.69	844.67	15.08	1.71
847.20	26.49	13.02	846.26	31.81	22.41	846.73	24.98	11.76	845.94	20.09	-4.03	847.51	13.42	1.10	847.67	16.47	2.93
850.20	25.60	11.27	849.26	31.95	21.70	849.73	25.22	11.14	848.94	21.94	-3.04	850.51	14.49	1.31	850.67	16.12	1.73
853.20	26.13	12.09	852.26	31.37	21.41	852.73	24.98	11.19	851.94	20.85	-3.84	853.51	14.71	1.82	853.67	16.12	2.02
856.20	25.29	11.62	855.26	31.37	21.78	855.73	25.22	11.80	854.94	21.66	-2.66	856.51	13.24	0.72	856.67	15.68	1.95
859.20	26.09	12.09	858.26	30.86	20.94	858.73	25.65	11.90	857.94	21.66	-2.99	859.51	14.06	1.21	859.67	15.84	1.78
862.20	24.67	10.75	861.25	31.13	21.28	861.72	25.65	11.98	860.94	22.05	-2.53	862.51	13.52	0.75	862.67	15.77	1.78
865.20	26.53	12.64	864.25	29.77	19.96	864.72	24.93	11.29	863.94	21.72	-2.82	865.51	12.85	0.11	865.67	16.66	2.71
868.20	26.13	12.84	867.26	30.82	21.61	867.73	24.64	11.60	866.94	21.34	-2.60	868.51	12.92	0.78	868.67	15.17	1.82
871.20	26.09	12.09	870.26	30.62	20.69	870.73	25.99	12.24	869.94	22.86	-1.79	871.51	13.06	0.21	871.67	15.65	1.58
874.20	26.13	11.77	873.26	29.73	19.44	873.73	24.83	10.72	872.94	22.59	-2.43	874.51	13.85	0.64	874.67	16.22	1.79
877.20	26.76	12.65	876.25	30.82	20.79	876.72	25.22	11.36	875.94	22.65	-2.11	877.51	13.31	0.35	877.67	15.93	1.76
880.20	25.82	11.59	879.26	31.40	21.24	879.73	25.51	11.53	878.94	23.19	-1.70	880.51	13.24	0.16	880.67	15.84	1.54
883.20	26.22	12.43	882.26	29.87	20.15	882.73	25.84	12.30	881.94	21.77	-2.68	883.51	14.10	1.46	883.67	15.08	1.22
886.20	26.13	11.61	885.26	29.22	18.78	885.73	26.52	12.25	884.94	22.10	-3.07	886.51	15.25	1.88	886.67	15.77	1.19
889.20	25.69	11.80	888.26	28.65	18.84	888.73	24.26	10.62	887.94	20.90	-3.64	889.51	14.56	1.82	889.67	15.77	1.82
892.20	25.73	11.92	891.26	28.85	19.12	891.73	25.22	11.66	890.94	21.07	-3.39	892.51	14.53	1.87	892.67	15.39	1.52
895.20	27.07	12.64	894.25	29.50	19.14	894.72	24.88	10.70	893.94	22.65	-2.43	895.51	14.31	1.03	895.67	15.90	1.40
898.20	25.69	11.53	897.25	29.36	19.28	897.72	24.79	10.88	896.94	21.50	-3.31	898.51	15.46	2.45	898.67	15.08	0.86
901.20	27.12	12.54	900.25	28.82	18.32	900.72	24.93	10.60	899.94	22.37	-2.86	901.51	14.49	1.06	901.67	16.44	1.80
904.20	26.67	12.48	903.25	29.73	19.61	903.72	26.57	12.63	902.94	22.15	-2.70	904.51	14.10	1.06	904.67	15.90	1.64
907.20	26.04	12.00	906.26	29.84	19.87	906.73	25.99	12.20	905.94	21.99	-2.71	907.51	13.27	0.38	907.67	16.44	2.33
910.20	25.91	10.72	909.26	30.35	19.23	909.73	24.31	9.37	908.94	23.03	-2.82	910.51	14.82	0.78	910.67	17.30	2.04
913.20	26.36	11.93	912.26	29.50	19.14	912.73	25.89	11.71	911.94	21.66	-3.43	913.51	14.96	1.68	913.67	16.25	1.75
916.20	25.38	10.95	915.26	28.52	18.16	915.73	25.07	10.89	914.94	21.83	-3.26	916.51	14.82	1.54	916.67	16.22	1.72
919.20	26.18	11.35	918.26	29.06	18.30	918.73	25.80	11.22	917.94	23.30	-2.18	919.51	14.89	1.21	919.67	15.87	0.97
922.20	25.33	10.19	921.26	29.77	18.70	921.73	25.12	10.23	920.94	23.41	-2.39	922.51	15.75	1.76	922.67	15.84	0.63
925.20	26.94	12.65	924.26	28.45	18.23	924.73	26.86	12.82	923.94	21.94	-3.01	925.51	13.88	0.74	925.67	16.63	2.27
928.20	27.74	13.53	927.26	28.79	18.66	927.72	24.50	10.54	926.94	21.23	-3.63	928.51	15.25	2.19	928.67	15.71	1.44
931.20	26.71	11.47	930.26	28.35	17.19	930.72	26.13	11.14	929.94	23.08	-2.81	931.51	14.64	0.55	931.67	17.56	2.26
934.20	26.71	12.43	933.26	29.26	19.06	933.73	24.31	10.28	932.94	21.07	-3.86	934.51	15.21	2.08	934.67	16.12	1.78
937.20	25.91	11.58	936.26	28.14	17.88	936.73	25.60	11.52	935.94	20.09	-4.90	937.51	16.04	2.86	937.67	16.44	2.04
940.20	25.87	11.26	939.26	28.79	18.26	939.73	26.67	12.31	938.94	22.15	-3.11	940.51	14.64	1.18	940.67	16.60	1.93
943.20	25.51	11.46	942.26	29.67	19.69	942.73	25.07	11.27	941.94	20.09	-4.62	943.51	15.10	2.20	943.67	16.54	2.42
946.20	26.62	12.38	945.26	29.02	18.86	945.73	24.98	10.99	944.94	21.99	-2.90	946.51	13.92	0.83	946.67	16.38	2.08
949.20	26.94	12.32	948.25	28.45	17.91	948.72	25.89	11.52	947.94	23.25	-2.02	949.51	13.60	0.13	949.67	16.57	1.89
952.20	26.09	12.78	951.26	28.45	19.21	951.73	25.27	12.21	950.94	19.88	-4.08	952.51	13.24	1.08	952.67	16.38	3.00
955.20	26.80	13.29	954.26	28.21	18.78	954.73	25.94	12.68	953.94	21.56	-2.60	955.51	13.24	0.88	955.67	15.30	1.73
958.20	26.13	11.24	957.26	27.91	17.10	957.73	25.65	11.01	956.94	22.81	-2.73	958.51	14.96	1.22	958.67	16.47	1.52
961.20	26.85	12.09	960.26	27.54	16.85	960.73	26.42	11.91	959.94	21.94	-3.48	961.51	14.46	0.85	961.67	17.46	2.63
964.20	26.40	11.99	963.26	28.79	18.45	963.73	27.83	13.67	962.94	22.37	-2.70	964.51	14.10	0.84	964.67	16.34	1.86
967.20	27.21	12.93	966.26	28.11	17.91	966.73	24.40	10.37	965.94	21.88	-3.05	967.51	15.03	1.90	967.67	15.49	1.15
970.20	27.38	11.78	969.26	28.18	16.65	969.72	25.75	10.40	968.94	23.30	-2.96	970.51	15.46	1.01	970.67	17.62	1.95
973.20	27.38	12.90	972.26	27.67	17.27	972.72	26.96	12.73	971.94	22.59	-2.54	973.51	14.67	1.34	973.67	15.74	1.20
976.20	25.46	11.34	975.26	28.08	18.03	975.73	25.99	12.12	974.94	20.20	-4.58	976.51	14.28	1.31	976.67	17.46	3.27
979.20	28.10	13.70	978.25	27.81	17.48	978.72	25.36	11.21	977.94	21.45	-3.61	979.51	14.64	1.39	979.67	16.69	2.22
982.20	25.95	11.32	981.25	27.71	17.16	981.72	25.84	11.46	980.94	21.88	-3.40	982.51	14.46	0.98	982.67	17.11	2.42
985.20	27.25	12.84	984.25	28.04	17.70	984.72	26.18	12.02	983.94	21.45	-3.62	985.51	14.67	1.41	985.67	16.69	2.21
988.20	25.46	10.19	987.25	28.11	16.91	987.72	26.86	11.84	986.94	24.07	-1.85	988.51	14.71	0.59	988.67	16.60	1.27
991.20	26.04	11.79	990.25	27.98	17.80	990.72	26.42	12.42	989.94	22.05	-2.85	991.51	13.38	0.28	991.67	16.89	2.57
994.20	27.92	12.99	993.26	28.11	17.25	993.73	24.50	9.82	992.94	22.54	-3.05	994.51	14.82	1.04	994.67	17.01	2.01
997.20	25.73	10.93	996.26	29.09	18.37	996.73	27.93	13.38	995.94	22.70	-2.75	997.51	15.46	1.81	997.67	15.80	0.94
1000.20	27.83	13.12	999.26	27.61	16.98	999.73	26.28	11.82	998.94	22.76	-2.60	1000.51	15.00	1.44	1000.67	15.93	1.16
1003.20	27.12	12.63	1002.26	27.91	17.50	1002.73	27.05	12.81	1001.94	22.26	-2.88	1003.51	14.78	1.44	1003.67	16.00	1.45
1006.20	26.31	11.80	1005.26	27.07	16.63	1005.73	26.09	11.83	1004.94	21.56	-3.61	1006.51	14.89	1.53	1006.67	16.66	2.08
1009.20	27.29	12.70	1008.26	27.24	16.72	1008.73	26.47	12.13	1007.94	22.76	-2.48	1009.51	14.24	0.80	1009.67	16.34	1.68
1012.20	27.74	12.75	1011.26	27.64	16.72	1011.73	25.56	10.82	1010.94	20.90	-4.75	1012.51	15.61	1.77	1012.67	18.04	2.98
1015.20	26.44	10.99	1014.26	28.21	16.83	1014.73	25.36	10.16	1013.94	22.86	-3.25	1015.51	15.00	0.70	1015.67	18.07	2.55
1018.20	27.65	13.09	1017.26	27.67	17.18	1017.73	24.40	10.09	1016.94	21.45	-3.76	1018.51	14.53	1.12	1018.67	17.27	2.64
1021.20	28.73	13.67	1020.26	27.27	16.28	1020.72	26.18	11.37	1019.94	22.10	-3.62	1021.51	16.51	2.60	1021.67	16.15	1.02
1024.20	26.85	11.90	1023.26	28.68	17.80	1023.73	27.44	12.74	1022.94	22.10	-3.50	1024.51	15.43	1.63	1024.67	16.89	1.88
1027.20	25.64	10.98	1026.26	28.31	17.72	1026.72	25.99	11.58	1025.94	21.50	-3.81	1027.51	15.00	1.49	1027.67	17.05	2.33
1030.20	25.73	10.82	1029.26	26.40	15.56	1029.73	25.65	10.99	1028.94	22.54	-3.03	1030.51	14.60	0.84	1030.67	17.17	2.19
1033.20	27.16	12.29	1032.26	28.72	17.92	1032.73	26.28	11.66	1031.94	23.03	-2.50	1033.51	14.53	0.81	1033.67	16.63	1.69
1036.20	26.62	11.56	1035.26	28.89	17.91	1035.72	25.56	10.75	1034.94	22.86	-2.85	1036.51	14.03	0.12	1036.67	17.85	2.73
1039.20	25.78	10.65	1038.26	27.61	16.56	1038.73	25.60	10.72	1037.94	22.70	-3.08	1039.51	14.53	0.55	1039.67	17.72	2.53
1042.20	27.43	12.74	1041.26	26.87	16.26	1041.73	27.15	12.71	1040.94	21.23	-4.11	1042.51	15.03	1.49	1042.67	17.37	2.62
1045.20	26.71	11.73	1044.26	27.24	16.33	1044.73	25.94	11.21	1043.94	21.50	-4.14	1045.51	14.82	0.99	1045.67	18.20	3.15
1048.20	28.73	14.16	1047.26	27.47	16.97	1047.73	27.30	12.98	1046.94	22.21	-3.02	1048.51	14.74	1.32	1048.67	16.34	1.70
1051.20	28.15	12.78	1050.25	28.52	17.22	1050.72	27.69	12.57	1049.94	23.08	-2.95	1051.51	15.28	1.06	1051.67	17.33	1.89
1054.20	27.03	11.72	1053.25	27.57	16.33	1053.72	28.32	13.26	1052.94	23.58	-2.39	1054.51	14.60	0.44	1054.67	17.33	1.95
1057.20	25.64	10.66	1056.26	27.30	16.39	1056.73	26.91	12.18	1055.94	21.99	-3.64	1057.51	15.54	1.71	1057.67	16.98	1.93
1060.20	28.42	13.25	1059.26	27.94	16.85	1059.73	27.20	12.28	1058.94	22.54	-3.28	1060.51	15.10	1.08	1060.67	17.43	2.20
1063.20	26.71	11.01	1062.26	27.71	16.08	1062.73	25.65	10.20	1061.94	23.85	-2.50	1063.51	15.65	1.10	1063.67	17.17	1.41
1066.20	27.52	11.93	1065.25	28.08	16.57	1065.72	27.49	12.15	1064.94	22.10	-4.14	1066.51	15.90	1.46	1066.67	18.33	2.68
1069.20	26.85	11.75	1068.25	27.88	16.86	1068.72	26.33	11.48	1067.94	22.05	-3.70	1069.51	15.61	1.66	1069.67	17.21	2.05
1072.20	27.65	11.82	1071.25	28.04	16.29	1071.72	26.42	10.84	1070.94	23.58	-2.90	1072.51	15.79	1.11	1072.67	17.69	1.80
1075.20	27.34	11.98	1074.25	27.20	15.91	1074.72	27.30	12.19	1073.94	21.77	-4.25	1075.51	15.43	1.22	1075.67	18.46	3.03
1078.20	27.70	12.73	1077.25	27.37	16.48	1077.72	26.13	11.41	1076.94	21.23	-4.39	1078.51	15.97	2.15	1078.67	17.27	2.24
1081.20	26.98	12.20	1080.26	27.67	16.97	1080.72	27.78	13.25	1079.94	22.32	-3.11	1081.51	15.39	1.76	1081.67	16.19	1.35
1084.20	27.25	12.69	1083.26	27.47	16.98	1083.73	27.25	12.94	1082.94	21.72	-3.49	1084.51	14.96	1.55	1084.67	16.57	1.95
1087.20	27.74	12.20	1086.26	27.88	16.42	1086.73	27.64	12.35	1085.94	22.97	-3.22	1087.51	16.04	1.65	1087.67	17.17	1.57
1090.20	28.19	12.98	1089.26	28.01	16.87	1089.73	27.44	12.48	1088.94	22.92	-2.95	1090.51	15.21	1.15	1090.67	17.08	1.80
1093.20	27.21	12.09	1092.25	27.74	16.70	1092.72	27.93	13.06	1091.94	22.26	-3.51	1093.51	15.07	1.10	1093.67	17.59	2.41
1096.20	27.65	12.22	1095.26	28.04	16.68	1095.73	27.59	12.41	1094.94	23.30	-2.78	1096.51	14.71	0.43	1096.67	17.85	2.36
1099.20	27.88	12.80	1098.26	27.61	16.61	1098.73	28.27	13.44	1097.94	20.90	-4.83	1099.51	15.25	1.32	1099.67	18.65	3.51
1102.20	26.62	10.33	1101.26	28.89	16.68	1101.72	26.81	10.77	1100.94	23.96	-2.98	1102.51	17.17	2.03	1102.67	17.30	0.95
1105.20	27.03	11.45	1104.26	27.51	16.00	1104.73	28.56	13.23	1103.94	22.86	-3.38	1105.51	16.41	1.98	1105.67	17.05	1.40
1108.20	27.70	12.51	1107.26	28.25	17.13	1107.73	26.96	12.02	1106.94	22.26	-3.59	1108.51	15.97	1.93	1108.67	16.92	1.66
1111.20	28.37	12.33	1110.26	27.91	15.94	1110.73	27.98	12.19	1109.94	23.19	-3.51	1111.51	16.73	1.84	1111.67	17.78	1.67
1114.20	26.98	11.54	1113.26	27.74	16.37	1113.73	26.86	11.67	1112.94	21.99	-4.11	1114.51	15.97	1.68	1114.67	17.94	2.43
1117.20	27.83	12.42	1116.26	28.04	16.70	1116.73	26.57	11.41	1115.94	22.26	-3.81	1117.51	15.54	1.28	1117.67	18.01	2.53
1120.20	26.40	10.98	1119.26	27.61	16.27	1119.73	26.86	11.69	1118.94	21.61	-4.46	1120.51	16.04	1.77	1120.67	18.17	2.69
1123.20	26.49	11.24	1122.26	27.54	16.36	1122.73	26.67	11.67	1121.94	23.14	-2.76	1123.51	15.39	1.29	1123.67	16.79	1.47
1126.20	27.21	11.99	1125.26	27.10	15.96	1125.73	26.38	11.41	1124.94	21.50	-4.37	1126.51	16.77	2.70	1126.67	16.95	1.67
1129.20	25.82	10.10	1128.26	28.55	16.90	1128.73	27.39	11.92	1127.94	23.14	-3.23	1129.51	15.65	1.08	1129.67	17.94	2.16
1132.20	27.38	11.75	1131.26	26.67	15.11	1131.73	29.05	13.67	1130.94	21.01	-5.27	1132.51	16.99	2.51	1132.67	18.46	2.77
1135.20	27.88	12.59	1134.26	25.90	14.69	1134.73	26.76	11.72	1133.94	21.50	-4.44	1135.51	15.57	1.43	1135.67	18.36	3.01
1138.20	28.01	13.08	1137.25	27.94	17.08	1137.72	28.52	13.84	1136.94	22.05	-3.53	1138.51	15.36	1.58	1138.67	16.95	1.95
1141.20	27.88	12.78	1140.26	28.41	17.39	1140.72	28.47	13.62	1139.94	22.97	-2.78	1141.51	15.39	1.44	1141.67	16.50	1.34
1144.20	27.43	12.56	1143.25	27.57	16.78	1143.72	26.72	12.10	1142.94	21.12	-4.40	1144.51	15.46	1.74	1144.67	17.59	2.66
1147.20	28.64	13.35	1146.26	28.11	16.89	1146.72	26.38	11.34	1145.94	22.26	-3.69	1147.51	15.86	1.72	1147.67	17.33	1.97
1150.20	27.83	12.53	1149.26	27.94	16.71	1149.73	27.44	12.39	1148.94	21.56	-4.39	1150.51	15.90	1.75	1150.67	18.01	2.65
1153.20	27.12	11.88	1152.25	27.64	16.47	1152.72	27.20	12.21	1151.94	21.99	-3.91	1153.51	15.72	1.63	1153.67	17.59	2.28
1156.20	27.88	12.36	1155.25	28.62	17.18	1155.72	27.10	11.83	1154.94	23.36	-2.81	1156.51	14.67	0.30	1156.67	18.10	2.52
1159.20	27.65	11.95	1158.25	28.41	16.79	1158.72	25.56	10.11	1157.94	22.86	-3.49	1159.51	15.61	1.06	1159.67	18.20	2.43
1162.20	28.24	12.91	1161.25	28.58	17.32	1161.72	26.86	11.78	1160.94	21.61	-4.37	1162.51	16.81	2.63	1162.67	17.14	1.75
1165.20	26.00	10.29	1164.25	26.77	15.14	1164.72	29.25	13.79	1163.94	21.72	-4.64	1165.51	16.26	1.70	1165.67	18.71	2.94
1168.20	28.92	13.47	1167.26	28.14	16.77	1167.73	28.03	12.83	1166.94	22.15	-3.95	1168.51	15.72	1.42	1168.67	18.04	2.53
1171.20	28.55	13.29	1170.26	28.52	17.33	1170.73	27.15	12.14	1169.94	21.45	-4.47	1171.51	15.90	1.79	1171.67	18.01	2.68
1174.20	28.55	12.90	1173.26	28.21	16.63	1173.73	26.33	10.93	1172.94	22.05	-4.26	1174.51	16.12	1.62	1174.67	18.36	2.64
1177.20	26.67	10.02	1176.25	28.75	16.17	1176.72	29.05	12.65	1175.94	24.84	-2.47	1177.51	16.84	1.34	1177.67	17.85	1.13
1180.20	27.34	11.63	1179.25	29.09	17.46	1179.72	26.13	10.67	1178.94	22.92	-3.44	1180.51	15.28	0.72	1180.67	18.49	2.72
1183.20	27.47	11.57	1182.26	27.61	15.78	1182.73	26.57	10.92	1181.94	23.30	-3.26	1183.51	15.07	0.32	1183.67	18.91	2.94
1186.20	28.51	13.21	1185.26	27.51	16.29	1185.73	27.20	12.15	1184.94	22.05	-3.90	1186.51	15.72	1.57	1186.67	17.69	2.33
1189.20	29.01	13.38	1188.26	27.57	16.01	1188.73	27.05	11.67	1187.94	24.24	-2.04	1189.51	15.43	0.95	1189.67	16.79	1.09
1192.20	28.06	11.56	1191.26	27.40	14.97	1191.73	27.59	11.34	1190.94	24.46	-2.69	1192.51	16.12	0.77	1192.67	18.49	1.93
1195.20	26.76	10.05	1194.26	26.67	14.04	1194.73	28.86	12.40	1193.94	24.46	-2.90	1195.51	16.01	0.45	1195.67	19.23	2.45
1198.20	29.68	13.75	1197.26	27.47	15.61	1197.73	27.05	11.37	1196.94	22.32	-4.26	1198.51	16.62	1.84	1198.67	18.42	2.43
1201.20	28.96	13.24	1200.26	27.88	16.23	1200.73	26.52	11.05	1199.94	22.97	-3.40	1201.51	16.01	1.44	1201.67	17.75	1.96
1204.20	29.55	13.36	1203.26	27.57	15.46	1203.73	27.98	12.04	1202.94	23.36	-3.48	1204.51	16.73	1.69	1204.67	18.04	1.79
1207.20	28.01	11.85	1206.26	27.44	15.35	1206.73	27.98	12.07	1205.94	23.03	-3.79	1207.51	16.51	1.50	1207.67	18.52	2.29
1210.20	27.92	12.63	1209.26	27.40	16.18	1209.73	26.42	11.38	1208.94	22.05	-3.89	1210.51	15.93	1.79	1210.68	17.46	2.11
1213.20	28.28	12.60	1212.26	26.97	15.36	1212.73	29.64	14.21	1211.94	23.41	-2.93	1213.51	15.72	1.19	1213.67	17.49	1.74
1216.20	27.83	12.25	1215.26	27.04	15.54	1215.73	28.32	12.99	1214.94	23.30	-2.93	1216.51	15.83	1.40	1216.67	17.17	1.53
1219.20	28.37	12.40	1218.26	26.57	14.67	1218.73	28.22	12.50	1217.94	21.83	-4.80	1219.51	16.66	1.84	1219.67	19.00	2.96
1222.20	27.29	12.27	1221.26	28.25	17.31	1221.73	27.20	12.43	1220.94	21.99	-3.68	1222.51	15.36	1.49	1222.67	17.27	2.19
1225.20	27.21	11.14	1224.26	26.83	14.83	1224.72	29.64	13.82	1223.94	22.97	-3.76	1225.51	16.33	1.41	1225.67	18.49	2.35
1228.20	28.01	12.46	1227.25	26.60	15.13	1227.72	27.74	12.44	1226.94	21.77	-4.43	1228.51	16.12	1.72	1228.67	18.33	2.71
1231.20	27.43	10.74	1230.25	28.31	15.69	1230.72	28.47	12.03	1229.94	24.07	-3.28	1231.51	16.84	1.30	1231.67	18.74	1.98
1234.20	29.41	14.06	1233.25	28.52	17.25	1233.72	28.37	13.27	1232.94	20.36	-5.64	1234.51	16.12	1.92	1234.67	19.13	3.72
1237.20	28.06	11.75	1236.25	27.57	15.34	1236.72	27.44	11.38	1235.94	23.19	-3.77	1237.51	17.13	1.97	1237.67	18.17	1.80
1240.20	27.92	12.36	1239.25	27.64	16.15	1239.72	27.83	12.52	1238.94	22.10	-4.12	1240.51	16.12	1.71	1240.67	18.04	2.41
