# Supplementary material for: Noise-precision tradeoff in predicting combinations of mutations and drugs
Source: PLoS Comput Biol. 2019 May 22;15(5):e1006956. doi: 10.1371/journal.pcbi.1006956 (PMC6548401; doi:10.1371/journal.pcbi.1006956)
Supplement: S1 Data — A zip file containing all datasets used in this paper. (ZIP) [file pcbi.1006956.s002.zip › calcium/calcium_double_RAW264.7/2MA_500_uM_UTP_25_uM_RW_ECC031218C.txt]

Tab-delimted data for ligand pair 2-Methyl-thio-ATP / Uridine 5'-triphosphate
Celltype = RAW 264.7
ExperimentID = ECC031218C
t in seconds, Ca++ concentrations in nM
Adj Ca++ is the change in Ca++ concentration due to ligand

ECC031218C08	2MA 500 uM	UTP 25 uM	sim
ECC031218C04	2MA 500 uM	UTP 25 uM	lig1_then_lig2
ECC031218C02	UTP 25 uM	2MA 500 uM	lig2_then_lig1
ECC031218C01	HBSS-BSA n/a 	HBSS-BSA n/a 	con
ECC031218C11	HBSS-BSA n/a 	HBSS-BSA n/a 	con
ECC031218C12	HBSS-BSA n/a 	HBSS-BSA n/a 	con

t(ECC031218C08)	Ca++(ECC031218C08)	Adj Ca++(ECC031218C08)	t(ECC031218C04)	Ca++(ECC031218C04)	Adj Ca++(ECC031218C04)	t(ECC031218C02)	Ca++(ECC031218C02)	Adj Ca++(ECC031218C02)	t(ECC031218C01)	Ca++(ECC031218C01)	Adj Ca++(ECC031218C01)	t(ECC031218C11)	Ca++(ECC031218C11)	Adj Ca++(ECC031218C11)	t(ECC031218C12)	Ca++(ECC031218C12)	Adj Ca++(ECC031218C12)
-187.90	8.83	0.41	-188.53	4.12	-0.89	-188.84	13.87	4.47	-189.00	9.62	-1.72	-187.41	3.32	1.33	-187.25	5.62	0.39
-184.94	9.45	2.36	-185.57	3.28	-0.39	-185.88	10.05	1.99	-186.04	8.57	-1.43	-184.47	1.52	0.87	-184.31	4.46	0.56
-181.91	8.78	1.06	-182.57	3.28	-1.02	-182.88	9.15	0.46	-183.04	8.88	-1.75	-181.44	1.77	0.49	-181.28	5.79	1.26
-178.94	8.30	-0.01	-179.57	3.13	-1.76	-179.88	9.42	0.14	-180.04	10.23	-1.00	-178.47	2.37	0.50	-178.31	5.62	0.50
-175.94	9.07	1.07	-176.57	3.42	-1.16	-176.88	8.92	-0.05	-177.04	9.06	-1.85	-175.47	2.72	1.16	-175.31	5.50	0.69
-172.94	9.02	1.64	-173.57	3.57	-0.40	-173.88	8.65	0.29	-174.04	8.51	-1.79	-172.47	2.12	1.17	-172.31	4.81	0.62
-169.94	8.25	0.22	-170.57	3.53	-1.08	-170.88	8.74	-0.26	-171.04	9.06	-1.89	-169.47	2.07	0.48	-169.31	6.25	1.41
-166.91	9.07	0.78	-167.57	4.60	-0.27	-167.88	8.97	-0.29	-168.04	8.63	-2.58	-166.44	3.22	1.37	-166.28	6.31	1.21
-163.94	8.49	0.91	-164.57	3.17	-0.99	-164.88	9.24	0.69	-165.04	9.55	-0.95	-163.47	1.27	0.13	-163.31	5.21	0.82
-160.94	8.83	1.13	-161.57	4.12	-0.16	-161.88	9.19	0.52	-162.04	10.17	-0.45	-160.47	0.72	-0.54	-160.31	5.50	0.99
-157.94	8.40	0.56	-158.57	3.31	-1.11	-158.88	8.11	-0.70	-159.04	8.69	-2.07	-157.47	3.37	1.97	-157.31	4.75	0.10
-154.94	8.25	1.42	-155.57	4.20	0.79	-155.88	8.60	0.80	-156.04	9.12	-0.62	-154.47	0.47	0.08	-154.31	4.18	0.54
-151.93	7.97	0.91	-152.57	3.28	-0.36	-152.88	8.92	0.89	-153.04	9.31	-0.66	-151.46	1.72	1.10	-151.30	3.43	-0.44
-148.94	9.12	1.97	-149.57	3.53	-0.20	-149.88	7.93	-0.19	-150.04	9.31	-0.76	-148.47	1.77	1.06	-148.31	3.66	-0.30
-145.94	8.40	0.51	-146.57	3.72	-0.76	-146.88	7.39	-1.48	-147.04	9.80	-1.01	-145.47	1.27	-0.19	-145.31	5.90	1.20
-142.94	8.64	1.40	-143.57	3.57	-0.25	-143.88	8.11	-0.10	-144.04	9.99	-0.17	-142.47	0.67	-0.13	-142.31	4.35	0.30
-139.94	9.02	1.64	-140.57	3.86	-0.10	-140.88	9.10	0.75	-141.04	10.11	-0.18	-139.47	0.27	-0.67	-139.31	5.04	0.85
-136.91	7.58	0.26	-137.57	4.68	0.78	-137.88	8.51	0.22	-138.04	9.49	-0.74	-136.44	0.77	-0.11	-136.28	4.98	0.85
-133.94	7.73	0.61	-134.57	3.94	0.23	-134.88	8.38	0.28	-135.04	8.94	-1.10	-133.47	0.97	0.28	-133.31	4.75	0.82
-130.94	6.39	-0.36	-131.57	3.61	0.28	-131.88	8.65	0.93	-132.04	8.14	-1.53	-130.47	1.17	0.86	-130.31	4.23	0.67
-127.94	8.06	1.10	-128.57	3.35	-0.20	-128.88	8.29	0.35	-129.04	9.18	-0.70	-127.47	0.82	0.29	-127.31	4.18	0.41
-124.94	7.39	-0.27	-125.57	3.24	-1.01	-125.88	7.97	-0.67	-126.04	10.36	-0.22	-124.47	1.17	-0.06	-124.31	4.75	0.28
-121.93	7.77	0.43	-122.57	4.31	0.38	-122.88	9.15	0.83	-123.04	9.62	-0.64	-121.46	1.47	0.56	-121.30	4.23	0.08
-118.94	7.87	0.86	-119.57	3.72	0.12	-119.88	8.74	0.75	-120.04	7.78	-2.15	-118.47	0.82	0.24	-118.31	5.73	1.91
-115.94	7.58	0.63	-116.57	4.05	0.52	-116.88	8.51	0.59	-117.04	9.31	-0.55	-115.47	0.07	-0.44	-115.31	4.75	0.99
-112.94	7.44	-0.06	-113.57	4.45	0.37	-113.88	7.16	-1.31	-114.04	9.92	-0.50	-112.47	1.12	0.06	-112.31	4.75	0.44
-109.94	8.11	1.17	-110.57	4.49	0.97	-110.88	8.56	0.65	-111.04	8.94	-0.91	-109.47	0.12	-0.38	-109.31	5.04	1.29
-106.93	7.68	-0.15	-107.57	4.20	-0.22	-107.88	9.15	0.34	-108.04	9.92	-0.83	-106.47	1.72	0.32	-106.30	5.15	0.51
-103.94	7.15	-0.90	-104.57	4.20	-0.43	-104.88	8.33	-0.69	-105.04	10.98	0.01	-103.47	1.02	-0.59	-103.31	5.44	0.58
-100.94	6.35	-1.28	-101.57	3.64	-0.57	-101.88	8.38	-0.22	-102.04	10.23	-0.32	-100.47	0.97	-0.22	-100.31	4.98	0.54
-97.94	8.11	1.39	-98.57	3.68	0.37	-98.88	8.97	1.27	-99.04	8.88	-0.76	-97.47	0.52	0.23	-97.31	4.06	0.53
-94.94	7.97	0.68	-95.57	3.79	-0.08	-95.88	8.02	-0.24	-96.04	9.99	-0.22	-94.47	1.17	0.32	-94.31	4.00	-0.10
-91.93	7.68	0.08	-92.57	4.08	-0.10	-92.88	9.10	0.53	-93.04	10.29	-0.22	-91.47	1.27	0.11	-91.30	4.52	0.11
-88.94	7.68	-0.10	-89.57	4.38	0.02	-89.88	8.42	-0.33	-90.04	9.18	-1.52	-88.47	1.72	0.38	-88.31	5.73	1.14
-85.94	6.63	-0.52	-86.57	4.27	0.53	-86.88	8.74	0.61	-87.04	9.00	-1.07	-85.47	0.77	0.05	-85.31	4.98	1.02
-82.94	6.87	-0.75	-83.57	5.08	0.87	-83.88	8.29	-0.31	-84.04	10.91	0.37	-82.47	-0.02	-1.21	-82.31	5.27	0.84
-79.94	7.06	-0.22	-80.57	4.49	0.63	-80.88	8.97	0.72	-81.04	10.17	-0.02	-79.47	0.72	-0.12	-79.31	4.23	0.14
-76.91	7.63	-0.83	-77.57	3.42	-1.62	-77.88	7.66	-1.77	-78.04	10.79	-0.58	-76.44	1.97	-0.05	-76.28	5.90	0.63
-73.94	7.30	0.18	-74.57	4.56	0.86	-74.88	9.19	1.10	-75.04	10.05	0.02	-73.47	1.62	0.94	-73.31	2.97	-0.96
-70.94	7.15	-0.29	-71.57	3.39	-0.64	-71.88	8.92	0.50	-72.04	10.29	-0.07	-70.47	0.87	-0.14	-70.31	4.46	0.21
-67.94	7.82	-0.30	-68.57	4.75	0.04	-68.88	9.15	0.05	-69.04	10.67	-0.37	-67.47	1.72	0.03	-67.31	5.27	0.34
-64.94	7.01	-1.54	-65.57	4.20	-0.93	-65.88	8.74	-0.78	-66.04	10.91	-0.56	-64.47	1.72	-0.39	-64.31	6.31	0.95
-61.91	7.92	-0.06	-62.57	3.64	-0.92	-62.88	8.65	-0.30	-63.04	10.67	-0.23	-61.44	1.52	-0.02	-61.28	5.04	0.25
-58.94	7.44	-0.22	-59.57	3.90	-0.35	-59.88	8.51	-0.13	-60.04	9.92	-0.66	-58.47	2.07	0.84	-58.31	4.29	-0.18
-55.94	7.68	-0.75	-56.57	4.31	-0.70	-56.88	9.01	-0.39	-57.04	11.66	0.32	-55.47	1.12	-0.87	-55.31	5.79	0.55
-52.94	7.63	-0.21	-53.57	3.97	-0.45	-53.88	8.47	-0.34	-54.04	10.23	-0.52	-52.47	1.82	0.42	-52.31	4.75	0.10
-49.94	7.73	0.37	-50.57	3.64	-0.31	-50.88	8.51	0.17	-51.04	10.48	0.20	-49.47	0.67	-0.26	-49.31	4.23	0.06
-46.93	7.82	0.62	-47.57	4.08	0.29	-47.88	7.66	-0.52	-48.04	9.74	-0.38	-46.47	0.47	-0.30	-46.30	4.69	0.68
-43.94	7.68	-0.57	-44.57	4.12	-0.71	-44.88	9.37	0.15	-45.04	11.85	0.68	-43.47	1.32	-0.49	-43.31	4.87	-0.19
-40.94	7.34	-0.54	-41.57	3.94	-0.53	-41.88	9.01	0.15	-42.04	10.85	0.05	-40.47	1.97	0.52	-40.31	4.12	-0.57
-37.94	7.92	0.96	-38.57	4.56	1.01	-38.88	9.01	1.07	-39.04	9.62	-0.26	-37.47	1.47	0.94	-37.31	3.09	-0.68
-34.94	8.06	0.69	-35.57	4.71	0.76	-35.88	9.19	0.85	-36.04	9.92	-0.36	-34.47	1.47	0.54	-34.31	4.00	-0.18
-31.93	7.87	0.38	-32.57	3.97	-0.10	-32.88	9.01	0.55	-33.04	10.29	-0.12	-31.46	1.12	0.07	-31.30	4.35	0.05
-28.94	8.44	0.46	-29.57	4.34	-0.22	-29.88	7.66	-1.29	-30.04	9.55	-1.35	-28.47	1.72	0.18	-28.31	5.96	1.17
-25.94	7.73	-0.75	-26.57	5.34	0.28	-26.88	10.01	0.56	-27.04	11.72	0.32	-25.47	2.37	0.33	-25.31	4.64	-0.65
-22.94	7.82	-0.61	-23.57	4.16	-0.86	-23.88	8.78	-0.63	-24.04	11.97	0.62	-22.47	1.52	-0.48	-22.31	5.10	-0.14
-19.94	8.49	0.10	-20.57	4.45	-0.52	-20.88	9.37	0.01	-21.04	12.35	1.05	-19.47	1.12	-0.83	-19.32	4.98	-0.22
-16.94	7.77	-0.71	-17.57	5.97	0.90	-17.88	8.92	-0.54	-18.04	11.10	-0.30	-16.47	2.02	-0.03	-16.31	5.62	0.33
-13.94	7.87	-0.22	-14.57	5.08	0.41	-14.88	8.29	-0.77	-15.04	10.91	-0.09	-13.47	2.12	0.47	-13.31	4.52	-0.38
-10.94	9.02	-0.01	-11.57	4.45	-1.17	-11.88	9.96	-0.05	-12.04	11.60	-0.35	-10.47	2.07	-0.53	-10.31	6.72	0.88
5.10	13.93	2.12	4.48	12.17	3.78	4.16	21.76	8.98	4.00	11.53	-3.19	5.58	6.83	1.46	5.74	10.35	1.73
8.03	22.64	10.85	7.40	16.76	8.39	7.09	43.52	30.76	6.93	13.98	-0.72	8.50	5.20	-0.15	8.66	9.47	0.87
11.03	99.11	86.44	10.40	16.28	7.03	10.09	89.03	75.39	9.93	14.92	-0.67	11.50	6.32	0.09	11.66	10.06	0.58
14.03	146.74	134.55	13.40	19.24	10.46	13.09	137.27	124.10	12.93	15.18	0.07	14.50	6.63	0.87	14.65	8.06	-0.94
17.03	137.76	126.05	16.40	23.34	15.05	16.09	132.88	120.20	15.93	15.11	0.48	17.50	5.66	0.39	17.66	7.65	-0.87
20.03	119.73	107.53	19.40	27.52	18.74	19.09	121.11	107.94	18.93	15.37	0.26	20.51	5.81	0.05	20.67	8.70	-0.31
23.03	112.92	101.06	22.40	28.18	19.74	22.09	113.22	100.39	21.93	14.16	-0.61	23.51	6.17	0.75	23.67	8.53	-0.14
26.03	112.92	101.51	25.40	28.10	20.11	25.09	109.93	97.55	24.93	14.80	0.48	26.50	4.54	-0.43	26.66	8.17	-0.05
29.03	111.63	99.26	28.40	27.64	18.69	28.09	105.98	92.64	27.93	15.68	0.39	29.51	5.25	-0.68	29.67	9.47	0.29
32.03	108.31	95.96	31.40	27.97	19.03	31.09	104.38	91.05	30.93	13.98	-1.29	32.51	5.96	0.04	32.69	10.41	1.25
35.03	103.26	91.49	34.40	27.39	19.04	34.09	98.34	85.60	33.93	14.04	-0.65	35.50	5.45	0.12	35.66	9.11	0.53
38.04	100.27	88.78	37.40	26.28	18.21	37.09	97.05	84.59	36.93	13.85	-0.55	38.51	4.79	-0.26	38.67	9.11	0.81
41.04	98.17	86.57	40.40	26.94	18.76	40.09	93.97	81.40	39.93	13.98	-0.53	41.51	5.10	-0.06	41.67	9.00	0.59
44.04	94.88	83.19	43.40	26.90	18.62	43.09	90.47	77.80	42.93	14.16	-0.45	44.51	5.45	0.19	44.67	8.76	0.26
47.03	91.08	79.70	46.40	25.17	17.20	46.09	88.90	76.54	45.93	13.28	-1.02	47.51	4.34	-0.61	47.69	9.82	1.63
50.04	90.45	78.11	49.40	24.23	15.31	49.09	86.69	73.38	48.93	14.92	-0.33	50.51	5.50	-0.40	50.67	9.88	0.73
53.04	86.72	74.63	52.40	23.62	14.95	52.09	84.13	71.07	51.93	14.80	-0.20	53.51	4.69	-0.96	53.67	10.06	1.16
56.04	83.79	72.51	55.40	23.18	15.32	55.09	81.46	69.21	54.93	13.79	-0.41	56.51	5.40	0.56	56.67	7.94	-0.15
59.04	82.64	70.19	58.40	22.17	13.14	58.09	80.39	66.97	57.93	15.62	0.25	59.51	5.20	-0.81	59.66	9.82	0.56
62.04	80.02	67.75	61.40	22.73	13.88	61.09	79.44	66.20	60.93	14.23	-0.95	62.50	5.45	-0.38	62.69	10.41	1.33
65.04	79.02	66.85	64.40	22.45	13.70	64.09	79.32	66.18	63.93	14.92	-0.17	65.51	5.35	-0.38	65.66	9.53	0.55
68.04	76.45	64.28	67.40	22.25	13.50	67.09	76.21	63.07	66.93	15.18	0.09	68.51	5.56	-0.17	68.66	9.06	0.08
71.04	76.32	64.57	70.40	20.96	12.63	70.09	74.36	61.64	69.93	14.42	-0.24	71.51	4.23	-1.08	71.66	9.88	1.32
74.03	71.38	59.28	73.40	20.80	12.12	73.09	72.05	58.98	72.93	15.75	0.74	74.50	5.30	-0.36	74.65	8.53	-0.38
77.03	74.36	62.36	76.40	20.24	11.66	76.09	71.74	58.77	75.93	13.60	-1.31	77.50	5.56	-0.00	77.66	10.12	1.31
80.03	72.99	61.17	79.40	20.88	12.47	79.09	71.02	58.22	78.93	13.98	-0.76	80.50	5.20	-0.19	80.66	9.58	0.95
83.03	71.12	58.64	82.40	19.60	10.54	82.09	71.38	57.93	81.93	15.56	0.17	83.50	5.10	-0.94	83.66	10.06	0.77
86.03	69.59	58.24	85.40	18.89	10.95	85.09	69.39	57.06	84.93	13.54	-0.73	86.50	5.40	0.48	86.66	8.41	0.25
89.03	68.76	56.49	88.40	19.64	10.78	88.09	70.11	56.86	87.93	14.16	-1.03	89.50	6.42	0.58	89.65	9.53	0.45
92.03	66.30	53.51	91.40	19.36	9.98	91.09	68.61	54.84	90.93	15.75	0.04	92.50	5.86	-0.50	92.66	10.06	0.46
95.03	67.18	54.98	94.40	19.17	10.39	94.09	66.65	53.48	93.93	14.35	-0.76	95.50	6.89	1.13	95.66	8.64	-0.37
98.03	66.36	53.81	97.40	19.84	10.70	97.09	66.47	52.94	96.93	14.99	-0.48	98.50	5.25	-0.87	98.66	10.71	1.35
101.03	66.17	53.51	100.40	19.13	9.89	100.09	68.02	54.39	99.93	15.75	0.17	101.50	5.76	-0.46	101.66	9.76	0.29
104.03	64.79	51.76	103.40	17.58	7.97	103.09	66.59	52.59	102.93	15.81	-0.13	104.50	6.27	-0.32	104.66	10.29	0.45
107.03	63.36	51.11	106.40	17.70	8.87	106.09	66.00	52.78	105.93	15.37	0.20	107.50	5.61	-0.20	107.67	9.06	-0.00
110.03	62.55	49.98	109.40	18.13	8.97	109.09	64.00	50.45	108.93	14.61	-0.88	110.50	6.22	0.08	110.66	10.18	0.80
113.03	63.17	49.80	112.40	16.95	7.00	112.09	64.58	50.24	111.93	16.32	0.04	113.50	6.12	-0.81	113.66	10.95	0.77
116.03	63.30	50.63	115.40	17.19	7.94	115.09	64.11	50.47	114.93	14.92	-0.67	116.50	5.61	-0.62	116.66	10.77	1.29
119.03	61.63	48.77	118.40	16.79	7.35	118.09	61.67	47.84	117.93	15.05	-0.72	119.51	6.22	-0.20	119.66	10.59	0.92
122.03	63.17	51.26	121.40	17.38	8.89	121.09	62.07	49.19	120.93	14.92	0.09	122.50	5.81	0.34	122.67	8.29	-0.43
125.03	62.74	49.74	124.40	17.31	7.72	124.09	61.38	47.40	123.93	14.99	-0.93	125.51	6.48	-0.09	125.67	10.83	1.02
128.03	59.24	46.87	127.40	16.79	7.83	127.09	59.99	46.64	126.93	14.99	-0.30	128.50	5.30	-0.64	128.66	10.12	0.94
131.03	59.91	46.74	130.40	16.09	6.34	130.09	60.63	46.49	129.93	15.30	-0.78	131.51	6.07	-0.66	131.66	11.42	1.44
134.03	59.55	47.07	133.40	16.36	7.30	133.09	61.03	47.58	132.93	14.35	-1.04	134.51	6.37	0.33	134.66	10.00	0.71
137.03	57.72	45.02	136.40	15.78	6.50	136.09	58.73	45.06	135.93	14.23	-1.38	137.50	6.32	0.06	137.69	10.83	1.32
140.03	57.96	45.46	139.40	16.13	7.05	139.09	57.70	44.23	138.93	15.75	0.33	140.51	5.10	-0.96	140.66	9.94	0.63
143.03	56.40	43.27	142.40	16.36	6.65	142.09	59.07	44.97	141.93	14.54	-1.51	143.51	7.25	0.56	143.66	10.89	0.95
146.03	57.18	44.92	145.40	15.31	6.47	145.09	56.73	43.50	144.93	15.62	0.44	146.50	5.10	-0.72	146.66	9.35	0.28
149.03	56.76	43.92	148.40	15.93	6.50	148.09	57.81	43.99	147.93	14.54	-1.22	149.51	6.99	0.58	149.66	10.29	0.64
152.03	55.08	42.56	151.40	14.26	5.16	151.09	58.50	45.01	150.93	14.48	-0.95	152.51	5.30	-0.78	152.69	11.06	1.73
155.03	55.85	42.62	154.40	16.01	6.20	154.09	56.90	42.70	153.93	15.43	-0.72	155.51	6.37	-0.42	155.66	11.18	1.14
158.03	55.37	41.62	157.40	15.54	5.21	157.09	55.26	40.54	156.93	16.38	-0.28	158.51	6.73	-0.58	158.67	11.42	0.86
161.03	54.66	40.65	160.40	14.30	3.71	160.09	55.21	40.23	159.93	16.57	-0.36	161.50	7.09	-0.48	161.66	11.66	0.84
164.03	51.93	39.23	163.40	14.92	5.64	163.09	55.26	41.59	162.93	15.56	-0.05	164.50	6.12	-0.14	164.66	9.70	0.19
167.03	53.35	39.81	166.40	15.23	5.11	166.09	55.15	40.64	165.93	15.94	-0.52	167.51	6.07	-1.03	167.69	11.90	1.55
170.03	52.93	39.33	169.40	15.11	4.93	169.09	55.21	40.64	168.93	15.87	-0.65	170.51	7.04	-0.12	170.66	11.18	0.77
173.03	51.75	39.09	172.40	15.19	5.94	172.09	53.47	39.83	171.93	14.99	-0.59	173.50	5.76	-0.47	173.66	10.53	1.06
176.03	51.34	38.43	175.40	14.68	5.19	175.09	54.93	41.05	174.93	14.16	-1.67	176.50	7.09	0.62	176.66	10.77	1.05
179.03	49.99	37.15	178.40	14.18	4.76	178.09	54.03	40.22	177.93	14.67	-1.09	179.50	6.73	0.33	179.66	10.41	0.76
182.03	50.69	37.44	181.40	14.53	4.70	181.09	51.80	37.58	180.93	15.81	-0.36	182.50	6.58	-0.23	182.67	10.65	0.59
185.03	50.28	37.32	184.40	13.83	4.29	184.09	52.46	38.53	183.93	13.60	-2.27	185.50	7.61	1.09	185.66	10.95	1.18
188.03	49.00	36.36	187.40	14.96	5.74	187.09	50.80	37.19	186.93	14.54	-1.02	188.50	5.61	-0.59	188.66	11.06	1.61
191.03	50.46	36.91	190.40	14.49	4.35	190.09	50.69	36.16	189.93	16.45	-0.02	191.50	6.32	-0.80	191.66	11.18	0.82
194.03	47.95	34.28	193.40	13.75	3.49	193.09	49.48	34.83	192.93	16.00	-0.59	194.50	7.30	0.06	194.66	11.01	0.53
197.03	48.42	35.37	196.40	14.22	4.59	196.09	50.20	36.18	195.93	15.18	-0.78	197.50	6.78	0.17	197.66	10.47	0.61
200.03	47.61	34.52	199.40	13.52	3.85	199.09	49.54	35.48	198.93	15.30	-0.71	200.50	6.37	-0.28	200.66	10.89	0.99
203.03	46.45	33.26	202.40	14.02	4.24	202.09	49.32	35.15	201.93	16.06	-0.05	203.50	6.22	-0.54	203.66	10.59	0.59
206.03	47.43	33.66	205.40	14.65	4.30	205.09	49.75	35.01	204.93	16.00	-0.69	206.50	7.30	-0.03	206.66	11.30	0.72
209.03	46.34	33.05	208.40	14.37	4.50	208.09	49.97	35.71	207.93	15.37	-0.83	209.50	6.12	-0.73	209.66	11.66	1.56
212.03	46.05	32.46	211.40	14.02	3.85	211.09	50.08	35.52	210.93	16.89	0.39	212.50	7.04	-0.11	212.67	10.12	-0.28
215.03	46.22	31.91	214.40	14.65	3.75	214.09	47.73	32.44	213.93	16.19	-1.04	215.50	7.25	-0.63	215.66	12.79	1.67
218.03	45.08	31.33	217.40	13.33	2.99	217.09	49.97	35.24	216.93	16.19	-0.48	218.50	7.30	-0.02	218.66	11.06	0.50
221.03	44.28	30.30	220.40	14.14	3.57	220.09	47.95	32.99	219.93	15.75	-1.15	221.50	8.07	0.52	221.66	11.42	0.63
224.03	44.91	30.93	223.40	14.02	3.46	223.09	46.92	31.97	222.93	16.83	-0.07	224.50	7.04	-0.50	224.66	11.36	0.57
227.03	43.65	30.03	226.40	14.30	4.10	226.09	48.88	34.29	225.93	16.13	-0.41	227.50	7.19	0.01	227.66	10.83	0.40
230.03	43.77	30.23	229.40	13.37	3.24	229.09	46.86	32.34	228.93	14.86	-1.60	230.50	8.23	1.12	230.66	10.83	0.48
233.03	43.94	30.07	232.40	13.91	3.46	232.09	46.32	31.48	231.93	16.64	-0.15	233.50	6.78	-0.65	233.66	11.48	0.80
236.03	43.71	30.14	235.40	13.29	3.14	235.09	46.21	31.67	234.93	15.94	-0.54	236.50	6.63	-0.50	236.66	11.42	1.04
239.03	41.34	27.40	238.40	14.26	3.73	238.09	46.37	31.45	237.93	16.51	-0.35	239.50	6.83	-0.68	239.66	11.78	1.03
242.03	41.34	27.12	241.40	13.17	2.37	241.09	46.16	30.97	240.93	17.34	0.20	242.50	7.19	-0.59	242.66	11.42	0.39
245.03	42.64	28.38	244.40	13.48	2.64	244.09	44.86	29.63	243.93	17.15	-0.03	245.50	8.69	0.87	245.66	10.23	-0.84
248.03	42.24	28.03	247.40	13.48	2.69	247.09	45.08	29.90	246.93	16.38	-0.75	248.50	7.40	-0.37	248.66	12.14	1.12
251.03	41.90	28.48	250.40	13.83	3.82	250.09	45.19	30.79	249.93	15.94	-0.40	251.50	7.09	0.10	251.66	10.53	0.30
254.03	42.18	28.53	253.40	13.17	2.94	253.09	45.62	31.00	252.93	16.38	-0.18	254.50	6.37	-0.84	254.66	11.48	1.02
257.03	40.95	27.23	256.40	13.02	2.72	256.09	45.24	30.55	255.93	16.13	-0.50	257.50	6.53	-0.75	257.67	11.78	1.25
260.03	41.23	26.75	259.40	12.60	1.54	259.09	44.65	29.20	258.93	17.66	0.26	260.50	6.99	-1.05	260.66	12.08	0.79
263.03	40.67	27.04	262.40	14.10	3.89	262.09	44.22	29.62	261.93	15.75	-0.80	263.50	7.19	-0.00	263.65	11.24	0.80
266.03	40.22	26.45	265.40	13.29	2.94	265.09	43.68	28.94	264.93	16.00	-0.69	266.50	7.30	-0.03	266.65	11.30	0.72
269.03	40.39	26.14	268.40	12.75	1.92	268.09	42.99	27.77	267.93	16.77	-0.39	269.50	7.66	-0.15	269.65	11.60	0.54
272.03	40.00	25.74	271.40	12.94	2.09	271.09	43.95	28.71	270.93	16.00	-1.18	272.50	8.12	0.29	272.66	11.96	0.89
275.03	40.39	26.45	274.40	13.56	3.03	274.09	44.49	29.57	273.93	15.75	-1.11	275.50	8.07	0.56	275.65	11.30	0.55
278.03	39.22	24.67	277.40	12.67	1.54	277.09	42.19	26.67	276.93	17.34	-0.13	278.50	6.99	-1.12	278.65	12.61	1.25
281.03	40.27	25.67	280.40	13.10	1.91	280.09	42.09	26.51	279.93	17.60	0.08	281.50	6.94	-1.23	281.65	12.56	1.15
284.03	38.72	24.72	283.40	13.06	2.48	283.09	42.67	27.70	282.93	16.00	-0.92	284.50	8.28	0.72	284.65	11.01	0.20
287.03	38.66	24.68	286.40	13.91	3.34	286.09	42.62	27.66	285.93	16.57	-0.33	287.50	7.25	-0.30	287.66	11.42	0.63
290.03	38.11	24.11	289.40	13.79	3.21	289.09	40.97	26.00	288.93	16.32	-0.60	290.50	6.89	-0.67	290.65	12.08	1.27
293.03	38.49	24.71	292.40	13.29	2.92	292.09	41.93	27.17	291.93	15.05	-1.65	293.50	7.09	-0.26	293.66	12.50	1.91
296.03	38.94	24.29	295.40	13.14	1.90	295.09	41.98	26.35	294.93	15.87	-1.70	296.50	8.23	0.01	296.66	13.15	1.69
299.03	38.55	24.35	298.40	13.29	2.50	298.09	41.45	26.27	297.93	16.51	-0.61	299.50	7.61	-0.16	299.66	11.78	0.77
302.03	37.33	23.55	301.40	13.87	3.51	301.09	40.24	25.49	300.93	15.68	-1.01	302.50	7.04	-0.30	302.66	11.90	1.31
305.03	38.11	24.04	304.40	13.64	2.99	304.09	41.87	26.83	303.93	16.13	-0.85	305.50	7.40	-0.23	305.65	11.96	1.08
308.03	37.28	23.22	307.40	13.87	3.23	307.09	43.04	28.01	306.93	17.02	0.04	308.50	7.09	-0.53	308.66	11.36	0.49
311.03	38.11	23.79	310.40	12.71	1.81	310.09	40.71	25.42	309.93	15.94	-1.29	311.50	7.92	0.04	311.66	12.38	1.25
314.03	37.39	23.57	313.40	12.87	2.47	313.09	41.50	26.71	312.93	16.00	-0.73	314.50	7.97	0.59	314.66	10.77	0.14
317.03	37.28	22.68	316.40	12.90	1.72	316.09	40.61	25.04	315.93	17.34	-0.17	317.50	6.89	-1.27	317.66	12.85	1.44
320.03	36.67	22.40	319.40	13.60	2.75	319.09	42.56	27.32	318.93	16.19	-0.99	320.50	8.12	0.29	320.66	11.78	0.70
323.03	35.90	20.36	322.40	12.94	0.81	322.09	41.56	25.04	321.93	18.05	-0.41	323.50	8.54	-0.57	323.66	13.33	0.98
326.03	37.83	22.94	325.40	13.71	2.24	325.09	41.13	25.27	324.93	17.73	-0.07	326.50	7.61	-0.84	326.66	12.61	0.91
329.03	37.44	21.96	328.40	14.76	2.70	328.09	39.34	22.89	327.93	19.72	1.33	329.50	7.50	-1.54	329.66	12.50	0.21
332.03	35.63	21.18	331.40	13.25	2.21	331.09	39.14	23.71	330.93	17.34	-0.03	332.50	8.54	0.52	332.67	10.77	-0.49
335.03	37.06	22.48	334.40	12.52	1.36	334.09	41.03	25.48	333.93	16.83	-0.67	335.50	8.12	-0.02	335.66	12.08	0.69
338.03	36.07	20.83	337.40	14.22	2.40	337.09	42.09	25.88	336.93	18.56	0.41	338.50	6.99	-1.81	338.66	13.45	1.40
341.03	35.41	20.38	340.40	12.94	1.32	340.09	40.45	24.44	339.93	17.60	-0.35	341.50	8.23	-0.37	341.66	12.56	0.72
344.03	35.47	20.75	343.40	14.68	3.37	343.09	39.61	23.91	342.93	16.89	-0.75	344.50	8.79	0.50	344.66	11.78	0.25
347.03	37.28	22.33	346.40	13.33	1.80	346.09	40.50	24.58	345.93	17.53	-0.33	347.50	8.28	-0.23	347.66	12.32	0.56
350.03	34.49	19.85	349.40	13.60	2.37	349.09	39.66	24.04	348.93	17.40	-0.16	350.50	7.09	-1.12	350.65	12.73	1.28
353.03	35.47	20.60	352.40	13.37	1.92	352.09	39.66	23.82	351.93	17.53	-0.26	353.50	8.23	-0.20	353.66	12.14	0.46
356.03	34.98	19.58	355.40	13.25	1.27	355.09	39.55	23.18	354.93	17.92	-0.39	356.50	8.23	-0.73	356.65	13.33	1.12
359.03	35.85	19.87	358.40	13.37	0.81	358.09	39.55	22.60	357.93	18.75	-0.14	359.50	8.23	-1.31	359.65	14.24	1.45
362.03	34.70	19.97	361.40	13.71	2.40	361.09	38.87	23.17	360.93	17.21	-0.44	362.50	8.07	-0.22	362.66	12.20	0.66
365.03	36.40	21.70	364.40	13.71	2.42	364.09	39.14	23.46	363.93	17.73	0.11	365.50	7.71	-0.56	365.65	11.96	0.45
368.03	35.36	21.08	367.40	14.26	3.40	367.09	38.40	23.15	366.93	17.40	0.21	368.50	8.07	0.23	368.65	10.65	-0.44
371.03	35.25	20.42	370.40	13.91	2.50	370.09	37.73	21.93	369.93	17.02	-0.73	371.50	7.55	-0.84	371.65	13.21	1.57
374.03	34.43	20.03	373.40	14.14	3.15	373.09	40.39	25.01	372.93	16.57	-0.75	374.50	7.61	-0.36	374.65	12.32	1.11
377.03	34.16	19.17	376.40	13.83	2.26	376.09	38.87	22.91	375.93	16.89	-1.01	377.50	7.97	-0.58	377.66	13.39	1.59
380.03	34.81	19.98	379.40	12.94	1.53	379.09	38.66	22.86	378.93	17.40	-0.34	380.50	7.40	-0.99	380.66	12.97	1.33
383.03	34.16	18.97	382.40	14.02	2.25	382.09	39.24	23.08	381.93	17.66	-0.45	383.50	8.59	-0.16	383.66	12.61	0.61
386.03	34.00	19.44	385.40	13.95	2.80	385.09	38.40	22.86	384.93	17.15	-0.33	386.50	8.17	0.04	386.66	11.66	0.29
389.03	33.78	18.60	388.40	13.91	2.15	388.09	38.40	22.25	387.93	17.73	-0.36	389.50	8.12	-0.62	389.65	12.97	0.98
392.03	34.98	19.55	391.40	13.06	1.05	391.09	38.66	22.26	390.93	17.60	-0.75	392.50	9.31	0.32	392.66	12.67	0.43
395.03	35.74	20.60	394.40	13.99	2.27	394.09	38.51	22.40	393.93	18.37	0.31	395.50	7.19	-1.51	395.66	13.15	1.20
398.03	34.87	19.34	397.40	13.37	1.26	397.09	37.62	21.12	396.93	17.60	-0.85	398.50	9.37	0.28	398.66	12.91	0.57
401.03	34.92	19.88	400.40	12.83	1.21	400.09	38.14	22.13	399.93	16.51	-1.45	401.50	9.11	0.51	401.66	12.79	0.94
404.03	33.72	18.10	403.40	13.48	1.27	403.09	39.55	22.95	402.93	18.69	0.15	404.50	9.57	0.38	404.66	11.90	-0.53
407.03	33.18	18.39	406.40	14.49	3.11	406.09	37.47	21.70	405.93	17.53	-0.18	407.50	8.54	0.18	407.66	11.60	-0.00
410.03	33.45	17.61	409.40	14.33	1.90	409.09	37.31	20.49	408.93	17.85	-0.91	410.50	9.52	0.11	410.66	13.45	0.80
413.03	33.89	18.34	412.40	13.68	1.55	412.09	38.30	21.78	411.93	18.05	-0.41	413.50	8.43	-0.68	413.66	13.45	1.09
416.03	34.21	19.04	415.40	14.65	2.90	415.09	37.10	20.96	414.93	16.83	-1.26	416.50	8.64	-0.09	416.66	13.33	1.35
419.03	33.56	18.16	418.40	14.88	2.90	418.09	37.16	20.79	417.93	17.85	-0.47	419.50	8.85	-0.11	419.66	12.79	0.58
422.03	33.51	19.19	421.40	14.53	3.62	421.09	36.79	21.49	420.93	16.77	-0.47	422.50	8.07	0.18	422.66	11.42	0.29
425.03	34.70	19.34	424.40	14.57	2.63	424.09	36.48	20.15	423.93	17.66	-0.61	425.50	8.85	-0.07	425.66	12.85	0.68
428.03	35.14	19.54	427.40	13.68	1.50	427.09	37.10	20.53	426.93	17.08	-1.43	428.50	10.15	0.99	428.66	12.85	0.44
431.03	33.62	18.31	430.40	14.14	2.24	430.09	37.47	21.18	429.93	17.15	-1.08	431.50	9.11	0.23	431.66	12.97	0.85
434.03	34.65	19.35	433.40	14.14	2.25	433.09	36.74	20.46	432.93	16.83	-1.39	434.50	9.52	0.65	434.66	12.85	0.74
437.03	34.49	19.24	436.40	13.21	1.38	436.09	38.19	21.97	435.93	17.98	-0.19	437.50	8.33	-0.48	437.66	12.73	0.67
440.03	32.64	16.93	439.40	14.57	2.27	439.09	36.69	20.00	438.93	18.37	-0.26	440.50	9.21	-0.07	440.65	12.85	0.33
443.03	33.35	17.96	442.40	13.71	1.74	442.09	36.69	20.33	441.93	16.77	-1.54	443.50	10.25	1.30	443.65	12.44	0.24
446.03	33.35	17.97	445.40	13.83	1.87	445.09	37.05	20.70	444.93	17.28	-1.01	446.50	8.38	-0.56	446.66	13.76	1.57
449.03	33.56	18.20	448.40	14.68	2.73	448.09	36.64	20.30	447.93	17.73	-0.55	449.50	8.38	-0.55	449.66	13.27	1.10
452.03	33.13	17.01	451.40	14.37	1.66	451.09	36.53	19.43	450.93	19.40	0.36	452.50	9.11	-0.58	452.66	13.15	0.22
455.03	33.62	17.93	454.40	14.41	2.13	454.09	36.95	20.28	453.93	17.47	-1.14	455.50	9.63	0.37	455.65	13.27	0.77
458.03	32.27	16.60	457.40	13.52	1.27	457.09	37.05	20.41	456.93	17.92	-0.67	458.50	9.11	-0.12	458.66	13.27	0.79
461.03	32.59	16.83	460.40	14.37	2.03	460.09	36.84	20.11	459.93	17.60	-1.07	461.50	9.26	-0.06	461.65	13.70	1.13
464.03	32.91	17.17	463.40	14.26	1.94	463.09	35.61	18.90	462.93	17.21	-1.44	464.50	9.05	-0.25	464.65	14.24	1.69
467.03	33.13	17.27	466.40	14.65	2.21	466.09	36.48	19.65	465.93	17.47	-1.31	467.50	10.67	1.25	467.66	12.73	0.06
470.03	32.97	17.43	469.40	13.10	0.97	469.09	37.31	20.79	468.93	16.89	-1.57	470.50	9.21	0.10	470.66	13.82	1.47
473.03	32.97	16.60	472.40	14.26	1.31	472.09	37.36	20.02	471.93	17.15	-2.13	473.50	10.88	0.95	473.65	14.36	1.18
476.03	31.46	15.34	475.40	14.22	1.52	475.09	36.38	19.29	474.93	17.66	-1.38	476.50	9.99	0.31	476.65	14.00	1.07
479.03	32.32	16.06	478.40	14.10	1.25	478.09	36.69	19.45	477.93	18.24	-0.94	479.50	10.20	0.37	479.66	13.64	0.57
482.03	32.00	16.43	481.40	13.91	1.76	481.09	36.69	20.15	480.93	18.05	-0.44	482.50	9.16	0.03	482.66	12.79	0.41
485.03	32.86	16.08	484.40	14.37	1.00	484.09	37.62	19.86	483.93	19.46	-0.24	485.50	10.30	-0.05	485.66	13.88	0.29
488.03	32.97	17.02	487.40	14.26	1.73	487.09	35.50	18.58	486.93	18.37	-0.50	488.50	8.95	-0.56	488.66	13.82	1.06
491.03	33.24	16.92	490.40	14.96	2.06	490.09	35.30	18.01	489.93	18.69	-0.54	491.50	9.73	-0.15	491.66	13.82	0.69
494.03	32.05	16.43	493.40	15.23	3.03	493.09	37.31	20.72	492.93	18.43	-0.11	494.50	9.16	-0.02	494.66	12.56	0.13
497.03	32.64	16.68	496.40	14.92	2.38	496.09	35.61	18.68	495.93	18.37	-0.51	497.50	9.83	0.31	497.66	12.97	0.20
500.03	32.16	16.37	499.40	13.99	1.62	499.09	34.63	17.87	498.93	17.60	-1.11	500.50	9.73	0.38	500.66	13.33	0.73
503.03	32.59	16.36	502.40	15.00	2.19	502.09	36.79	19.59	501.93	17.34	-1.80	503.50	9.42	-0.37	503.66	15.21	2.17
506.03	33.02	17.05	505.40	13.68	1.12	505.09	35.97	19.02	504.93	18.05	-0.84	506.50	9.89	0.35	506.66	13.27	0.49
509.03	32.81	17.19	508.40	15.11	2.91	508.09	34.99	18.40	507.93	17.66	-0.88	509.50	9.99	0.81	509.66	12.50	0.07
512.03	31.46	15.19	511.40	14.68	1.82	511.09	36.84	19.59	510.93	18.82	-0.37	512.50	9.78	-0.06	512.66	13.51	0.43
515.03	31.68	15.06	514.40	14.72	1.51	514.09	35.14	17.54	513.93	19.72	0.18	515.50	9.68	-0.51	515.66	13.76	0.33
518.03	32.05	16.36	517.40	14.68	2.41	517.09	35.91	19.25	516.93	16.13	-2.48	518.50	9.99	0.74	518.66	14.24	1.74
521.03	31.62	15.49	520.40	14.72	2.01	520.09	36.33	19.23	519.93	17.60	-1.45	521.50	9.78	0.09	521.66	14.30	1.36
524.03	32.16	16.02	523.40	15.07	2.34	523.09	35.91	18.79	522.93	16.70	-2.36	524.50	11.14	1.43	524.65	13.88	0.93
527.03	31.35	15.70	526.40	14.72	2.49	526.09	36.69	20.07	525.93	17.47	-1.10	527.50	10.04	0.83	527.66	12.73	0.27
530.03	32.97	16.44	529.40	15.00	1.89	529.09	36.17	18.67	528.93	19.53	0.09	530.50	9.52	-0.57	530.66	13.82	0.48
533.03	32.64	16.70	532.40	14.45	1.92	532.09	36.64	19.72	531.93	18.43	-0.43	533.50	9.05	-0.46	533.66	13.64	0.89
536.03	32.37	16.08	535.40	15.66	2.79	535.09	35.19	17.93	534.93	17.85	-1.36	536.50	10.67	0.82	536.66	13.64	0.54
539.03	32.70	16.67	538.40	15.19	2.58	538.09	35.66	18.66	537.93	19.01	0.06	539.50	9.16	-0.43	539.66	13.21	0.37
542.03	32.21	16.29	541.40	13.79	1.29	541.09	35.35	18.46	540.93	17.21	-1.62	542.50	10.25	0.77	542.66	13.58	0.85
545.03	31.46	14.22	544.40	14.76	0.93	544.09	35.45	17.23	543.93	18.75	-1.41	545.50	11.67	0.86	545.66	14.60	0.55
548.03	32.97	17.94	547.40	14.33	2.72	547.09	35.76	19.76	546.93	19.34	1.40	548.50	8.02	-0.57	548.66	11.01	-0.83
551.03	30.98	14.81	550.40	14.92	2.17	550.09	36.02	18.88	549.93	18.17	-0.91	551.50	9.26	-0.47	551.66	14.36	1.38
554.03	30.44	14.26	553.40	14.06	1.29	553.09	35.09	17.93	552.93	18.11	-0.99	554.50	10.09	0.34	554.65	13.64	0.65
557.03	32.59	16.44	556.40	15.58	2.84	556.09	34.83	17.70	555.93	19.27	0.20	557.50	9.63	-0.09	557.66	12.85	-0.11
560.03	32.48	15.86	559.40	14.88	1.68	559.09	34.58	16.99	558.93	18.37	-1.16	560.50	10.83	0.65	560.65	13.94	0.51
563.03	31.57	15.33	562.40	16.32	3.50	562.09	34.83	17.62	561.93	17.73	-1.42	563.50	10.15	0.35	563.66	14.12	1.07
566.03	30.18	13.95	565.40	15.46	2.65	565.09	34.68	17.48	564.93	18.56	-0.59	566.50	10.09	0.30	566.66	13.33	0.29
569.03	31.35	15.19	568.40	16.13	3.39	568.09	34.83	17.70	567.93	17.60	-1.48	569.50	9.63	-0.09	569.66	14.54	1.57
572.03	31.19	14.99	571.40	14.53	1.75	571.09	35.35	18.18	570.93	17.79	-1.33	572.50	10.83	1.07	572.67	13.27	0.26
575.03	31.51	14.80	574.40	15.23	1.93	574.09	34.73	17.04	573.93	19.14	-0.49	575.50	9.99	-0.29	575.66	14.30	0.78
578.03	31.09	14.18	577.40	15.81	2.31	577.09	34.37	16.48	576.93	19.72	-0.11	578.50	9.89	-0.59	578.66	14.42	0.70
581.03	32.05	15.81	580.40	15.27	2.45	580.09	35.35	18.14	579.93	17.85	-1.30	581.50	9.31	-0.49	581.66	14.84	1.79
584.03	30.07	13.76	583.40	16.52	3.62	583.09	36.53	19.24	582.93	16.57	-2.66	584.50	10.15	0.27	584.66	15.51	2.39
587.03	30.98	14.14	586.40	16.01	2.59	586.09	36.02	18.21	585.93	19.40	-0.36	587.50	9.99	-0.41	587.66	14.42	0.77
590.03	31.94	15.98	589.40	15.93	3.39	589.09	34.68	17.75	588.93	18.17	-0.70	590.50	9.78	0.26	590.66	13.21	0.44
593.03	32.16	15.79	592.40	16.28	3.33	592.08	34.73	17.39	591.93	18.56	-0.72	593.50	9.05	-0.88	593.65	14.78	1.60
596.03	32.05	15.35	595.40	14.49	1.21	595.08	34.78	17.11	594.93	18.05	-1.56	596.50	10.25	-0.01	596.65	15.08	1.57
599.03	31.41	15.60	598.40	15.31	2.91	598.08	34.37	17.58	597.93	17.66	-1.07	599.50	9.68	0.30	599.65	13.39	0.77
602.03	32.21	15.96	601.40	16.01	3.17	601.08	33.56	16.33	600.93	17.66	-1.51	602.50	10.15	0.33	602.66	14.24	1.18
623.13	39.10	12.66	622.50	104.11	81.09	622.16	39.61	12.20	622.00	25.70	-3.66	623.60	20.81	0.81	623.76	26.10	2.85
626.02	38.05	11.78	625.39	140.91	118.06	625.08	37.67	10.43	624.92	25.30	-3.88	626.49	20.75	0.92	626.65	26.04	2.96
629.02	36.01	11.46	628.39	128.68	107.54	628.08	37.62	12.09	627.92	24.37	-3.10	629.49	19.27	1.15	629.65	23.31	1.95
632.02	35.36	10.14	631.39	112.83	91.03	631.08	37.99	11.80	630.92	23.05	-5.09	632.51	20.37	1.59	632.67	25.53	3.50
635.02	35.25	11.99	634.39	104.40	84.56	634.08	37.47	13.24	633.92	22.13	-4.05	635.49	18.51	1.69	635.64	22.43	2.36
638.02	34.49	11.48	637.39	100.03	80.44	637.08	37.21	13.23	636.92	21.74	-4.18	638.49	17.70	1.13	638.65	22.87	3.05
641.02	32.70	9.39	640.39	99.68	79.78	640.08	37.10	12.81	639.92	22.20	-4.03	641.49	17.91	1.03	641.65	23.12	3.00
644.02	31.84	9.17	643.39	95.17	75.91	643.08	36.95	13.30	642.92	21.81	-3.78	644.49	17.26	1.02	644.65	22.24	2.76
647.02	32.59	10.13	646.39	92.39	73.34	646.08	36.17	12.73	645.92	20.96	-4.42	647.50	17.48	1.45	647.67	22.24	2.97
650.02	34.16	12.40	649.39	88.50	70.16	649.08	37.00	14.27	648.92	20.89	-3.79	650.49	16.51	1.19	650.64	21.17	2.60
653.02	33.02	11.11	652.39	86.66	68.16	652.08	35.35	12.46	651.92	19.98	-4.85	653.49	16.56	1.08	653.65	22.49	3.77
656.02	32.97	10.42	655.39	85.75	66.62	655.08	35.71	12.19	654.92	21.41	-4.05	656.49	17.16	1.05	656.64	22.36	3.00
659.02	32.27	9.07	658.39	83.50	63.71	658.08	36.74	12.56	657.92	21.74	-4.38	659.49	18.73	1.96	659.64	22.43	2.42
662.02	31.94	9.54	661.39	81.12	62.14	661.08	35.81	12.44	660.92	20.76	-4.56	662.51	17.37	1.41	662.67	22.36	3.15
665.02	32.32	10.52	664.39	81.38	63.00	664.08	36.12	13.35	663.92	20.70	-4.01	665.49	16.62	1.26	665.65	21.36	2.75
668.02	33.45	11.95	667.39	80.33	62.25	667.08	34.94	12.47	666.92	19.27	-5.15	668.49	17.53	2.47	668.65	20.99	2.68
671.02	32.97	11.83	670.39	79.39	61.67	670.08	35.76	13.65	669.92	19.34	-4.71	671.49	16.56	1.86	671.64	20.80	2.85
674.02	32.86	10.87	673.39	76.53	57.95	673.08	35.19	12.22	672.92	20.76	-4.15	674.49	16.08	0.52	674.64	22.43	3.63
677.02	34.49	12.99	676.39	76.12	58.03	676.08	35.55	13.07	675.92	20.18	-4.24	677.50	15.70	0.63	677.66	21.92	3.61
680.02	33.29	11.93	679.39	74.98	57.04	679.08	35.35	13.02	678.92	19.40	-4.88	680.49	16.67	1.75	680.64	21.30	3.13
683.02	34.65	13.33	682.39	74.11	56.21	682.08	35.50	13.21	681.92	19.59	-4.65	683.49	15.92	1.04	683.65	21.74	3.61
686.02	33.78	12.16	685.39	73.70	55.49	685.08	35.19	12.59	684.92	18.95	-5.59	686.49	17.16	1.97	686.65	22.05	3.62
689.02	34.27	13.28	688.39	73.14	55.57	688.08	35.55	13.59	687.92	19.66	-4.25	689.49	16.24	1.69	689.65	20.36	2.56
692.02	33.45	11.52	691.39	71.22	52.70	691.08	35.04	12.13	690.92	20.63	-4.22	692.51	17.16	1.66	692.67	21.30	2.56
695.02	34.21	12.16	694.39	71.12	52.49	694.08	33.61	10.59	693.92	21.02	-3.94	695.49	16.67	1.06	695.65	21.74	2.88
698.02	34.38	12.87	697.39	71.17	53.08	697.08	34.89	12.41	696.92	19.79	-4.64	698.49	17.48	2.41	698.65	20.55	2.23
701.02	33.94	13.07	700.39	69.01	51.56	700.08	32.44	10.60	699.92	19.21	-4.58	701.49	16.89	2.46	701.65	19.80	2.12
704.02	34.49	13.30	703.39	69.66	51.88	703.08	34.94	12.77	702.92	19.98	-4.13	704.49	15.59	0.83	704.65	21.30	3.30
707.02	34.00	12.80	706.39	68.46	50.68	706.08	32.28	10.11	705.92	19.21	-4.90	707.51	15.49	0.73	707.67	22.18	4.17
710.02	34.49	13.52	709.39	67.96	50.41	709.08	33.15	11.21	708.92	19.53	-4.36	710.49	15.81	1.28	710.65	20.86	3.08
713.02	34.38	13.14	712.39	67.46	49.64	712.08	33.86	11.65	711.92	20.37	-3.78	713.49	16.08	1.28	713.65	20.55	2.50
716.02	34.49	12.71	715.39	68.51	50.14	715.08	33.66	10.90	714.92	19.53	-5.17	716.49	17.37	2.02	716.65	21.74	3.15
719.02	34.38	13.22	718.39	66.12	48.37	718.08	33.20	11.06	717.92	19.72	-4.36	719.49	16.51	1.78	719.65	20.55	2.58
722.02	34.21	12.99	721.39	64.30	46.50	721.08	34.07	11.88	720.92	18.37	-5.77	722.51	16.72	1.94	722.67	21.86	3.83
725.02	34.81	12.65	724.39	64.55	45.80	724.08	33.10	9.96	723.92	21.22	-3.86	725.49	17.32	1.59	725.65	21.24	2.27
728.02	34.32	12.70	727.39	64.16	45.95	727.08	33.81	11.21	726.92	20.05	-4.49	728.49	18.18	2.99	728.65	19.93	1.50
731.02	35.90	14.83	730.39	64.11	46.46	730.08	33.40	11.36	729.92	19.21	-4.77	731.49	17.16	2.53	731.65	20.12	2.24
734.02	35.58	15.66	733.39	61.87	45.36	733.08	33.20	12.30	732.92	18.69	-4.15	734.49	15.06	1.57	734.65	19.31	2.58
737.02	33.78	12.75	736.39	63.37	45.76	736.08	33.30	11.30	735.92	18.69	-5.26	737.51	16.45	1.86	737.67	21.24	3.40
740.02	34.81	14.50	739.39	62.25	45.36	739.08	33.76	12.48	738.92	18.30	-4.92	740.49	15.86	1.99	740.65	20.05	2.93
743.02	34.98	13.95	742.39	61.87	44.26	742.08	33.45	11.45	741.92	20.05	-3.89	743.49	16.45	1.86	743.65	19.87	2.03
746.02	34.76	13.33	745.39	61.43	43.42	745.08	33.50	11.10	744.92	19.92	-4.43	746.49	15.86	0.87	746.65	21.80	3.56
749.02	35.47	14.24	748.39	60.75	42.93	748.08	32.49	10.28	747.92	19.34	-4.81	749.49	15.54	0.74	749.65	22.11	4.07
752.02	36.01	14.55	751.39	61.09	43.04	751.08	32.79	10.35	750.92	20.70	-3.68	752.51	16.24	1.21	752.67	20.74	2.47
755.02	35.19	13.99	754.39	58.98	41.20	754.08	32.54	10.37	753.92	19.53	-4.59	755.49	16.62	1.86	755.65	20.74	2.73
758.02	35.52	14.63	757.39	60.22	42.75	757.08	32.18	10.32	756.92	18.95	-4.86	758.49	16.40	1.95	758.65	20.61	2.91
761.02	34.70	13.70	760.39	58.79	41.20	760.08	31.17	9.19	759.92	19.59	-4.33	761.49	16.35	1.78	761.65	20.36	2.55
764.02	35.08	12.93	763.39	58.79	40.06	763.08	33.15	10.03	762.92	20.50	-4.56	764.49	16.62	0.91	764.65	22.61	3.65
767.02	35.41	13.43	766.39	56.36	37.80	766.08	32.39	9.44	765.92	21.22	-3.67	767.51	16.83	1.29	767.67	21.17	2.38
770.02	36.29	15.51	769.39	56.22	38.86	769.08	32.84	11.09	768.92	18.50	-5.19	770.49	15.70	1.36	770.65	21.42	3.83
773.02	36.62	15.12	772.39	56.69	38.60	772.08	32.08	9.60	771.92	19.79	-4.63	773.49	18.08	3.01	773.65	19.93	1.62
776.02	35.25	14.65	775.39	54.81	37.62	775.08	32.54	10.96	774.92	18.63	-4.89	776.49	16.35	2.18	776.65	20.12	2.71
779.02	35.19	14.19	778.39	55.51	37.92	778.08	33.25	11.27	777.92	19.79	-4.13	779.49	16.02	1.45	779.65	20.49	2.68
782.02	35.85	14.80	781.39	53.45	35.82	781.08	32.49	10.47	780.92	18.88	-5.09	782.51	16.89	2.28	782.67	20.67	2.81
785.02	35.36	13.14	784.39	53.82	35.02	784.08	33.20	10.01	783.92	19.59	-5.54	785.49	17.80	2.02	785.65	22.55	3.52
788.02	35.58	13.99	787.39	53.45	35.28	787.08	32.69	10.13	786.92	20.18	-4.32	788.49	15.76	0.61	788.65	22.11	3.71
791.02	34.81	13.44	790.39	53.12	35.17	790.08	32.34	10.00	789.92	18.69	-5.59	791.49	17.59	2.66	791.65	21.11	2.93
794.02	34.00	12.35	793.39	53.17	34.94	793.08	32.54	9.92	792.92	20.24	-4.33	794.49	16.45	1.24	794.65	21.55	3.09
797.02	35.19	14.48	796.39	52.38	35.08	796.08	34.42	12.73	795.92	19.59	-4.04	797.51	16.72	2.44	797.67	19.12	1.60
800.02	36.23	15.20	799.39	51.13	33.52	799.08	31.37	9.37	798.92	19.53	-4.42	800.49	15.43	0.84	800.65	21.42	3.58
803.02	35.41	13.95	802.39	52.19	34.15	802.08	32.94	10.51	801.92	20.18	-4.19	803.49	16.99	1.97	803.65	20.49	2.22
806.02	34.87	13.56	805.39	51.36	33.47	805.08	32.54	10.26	804.92	19.27	-4.96	806.49	16.40	1.53	806.65	21.55	3.43
809.02	35.19	13.92	808.39	50.57	32.71	808.08	32.74	10.49	807.92	19.66	-4.53	809.49	16.40	1.56	809.65	21.05	2.97
812.02	34.54	13.49	811.39	50.99	33.36	811.08	33.45	11.43	810.92	20.11	-3.85	812.50	16.02	1.41	812.67	20.30	2.44
815.02	35.08	14.12	814.39	50.16	32.62	814.08	32.89	10.96	813.92	19.98	-3.90	815.49	16.51	1.99	815.64	19.68	1.91
818.02	35.47	14.33	817.39	49.56	31.83	817.08	33.10	10.98	816.92	19.01	-5.05	818.49	17.16	2.45	818.65	20.55	2.60
821.02	34.92	13.90	820.39	48.74	31.13	820.08	34.12	12.12	819.92	18.11	-5.83	821.49	16.83	2.24	821.65	21.42	3.59
824.02	35.85	15.01	823.39	48.74	31.31	823.08	33.45	11.63	822.92	19.66	-4.10	824.49	15.92	1.51	824.64	20.24	2.59
827.02	35.25	14.06	826.39	48.69	30.92	826.08	33.30	11.14	825.92	20.76	-3.35	827.51	17.59	2.84	827.67	18.51	0.51
830.02	34.27	12.24	829.39	48.33	29.71	829.08	33.71	10.70	828.92	21.48	-3.47	830.49	17.05	1.45	830.64	20.86	2.02
833.02	34.98	13.39	832.39	47.10	28.92	832.08	33.00	10.43	831.92	19.98	-4.53	833.49	17.10	1.94	833.65	20.99	2.59
836.02	35.08	13.28	835.39	47.14	28.76	835.08	33.35	10.58	834.92	20.96	-3.76	836.49	17.80	2.44	836.65	19.93	1.32
839.02	34.70	12.67	838.39	47.01	28.40	838.08	33.81	10.81	837.92	21.22	-3.73	839.49	17.05	1.46	839.64	21.11	2.27
842.02	35.25	13.14	841.39	46.24	27.54	841.08	32.79	9.70	840.92	21.02	-4.01	842.50	17.75	2.07	842.66	20.86	1.94
845.02	36.62	14.47	844.39	46.24	27.50	844.08	32.79	9.66	843.92	20.57	-4.50	845.49	17.26	1.54	845.65	21.92	2.96
848.02	34.92	13.44	847.39	45.92	27.86	847.08	32.89	10.44	846.92	18.50	-5.90	848.49	17.43	2.39	848.65	21.80	3.51
851.02	36.07	14.23	850.39	46.28	27.86	850.08	33.40	10.59	849.92	19.92	-4.83	851.49	16.89	1.49	851.65	21.99	3.34
854.02	34.92	13.22	853.39	44.89	26.61	853.08	33.50	10.83	852.92	19.40	-5.21	854.49	16.99	1.73	854.65	21.99	3.48
857.02	35.74	14.31	856.39	44.48	26.47	856.08	32.74	10.34	855.92	18.69	-5.65	857.51	17.21	2.22	857.67	21.67	3.43
860.02	34.65	12.46	859.39	44.13	25.35	859.08	33.15	9.98	858.92	20.31	-4.80	860.49	17.64	1.88	860.64	21.92	2.92
863.02	35.19	13.01	862.39	44.62	25.86	862.08	33.86	10.71	861.92	19.72	-5.37	863.49	17.80	2.06	863.65	22.30	3.31
866.02	35.90	13.68	865.39	44.93	26.13	865.08	34.17	10.98	864.92	20.50	-4.63	866.49	17.26	1.48	866.64	22.18	3.15
869.02	35.58	13.07	868.39	42.61	23.52	868.08	34.02	10.54	867.92	20.31	-5.12	869.49	18.08	2.01	869.65	22.43	3.11
872.02	34.76	13.52	871.39	44.30	26.47	871.08	32.84	10.62	870.92	19.34	-4.82	872.51	16.19	1.38	872.67	21.49	3.44
875.02	36.07	14.58	874.39	43.77	25.69	874.08	33.30	10.83	873.92	19.92	-4.49	875.49	16.24	1.18	875.65	21.61	3.31
878.02	35.58	13.83	877.39	43.10	24.77	877.08	33.20	10.48	876.92	18.75	-5.92	878.49	17.43	2.12	878.65	22.36	3.80
881.02	36.07	13.85	880.39	43.14	24.34	880.08	34.73	11.54	879.92	19.79	-5.34	881.49	17.16	1.38	881.65	22.99	3.96
884.02	33.83	11.99	883.39	42.65	24.23	883.08	34.22	11.41	882.92	20.24	-4.51	884.49	16.51	1.11	884.65	22.05	3.40
887.02	34.76	11.81	886.39	42.30	22.77	886.08	33.61	9.69	885.92	21.68	-4.18	887.51	18.02	1.51	887.67	22.43	2.67
890.02	36.67	14.89	889.39	42.30	23.94	889.08	34.37	11.62	888.92	21.15	-3.55	890.49	16.62	1.28	890.65	20.86	2.27
893.02	35.96	14.88	892.39	42.79	25.12	892.08	33.05	10.99	891.92	19.53	-4.47	893.49	15.65	1.00	893.65	21.36	3.47
896.02	35.52	13.84	895.39	41.94	23.67	895.08	31.78	9.12	894.92	19.53	-5.07	896.49	16.51	1.26	896.65	22.30	3.81
899.02	36.01	14.40	898.39	41.41	23.22	898.08	34.17	11.59	897.92	19.79	-4.74	899.49	15.97	0.80	899.65	22.36	3.94
902.02	35.36	13.14	901.39	41.41	22.61	901.08	33.35	10.16	900.92	20.50	-4.63	902.51	16.89	1.11	902.67	22.55	3.52
905.02	34.87	12.75	904.39	41.06	22.35	904.08	32.89	9.79	903.92	19.72	-5.32	905.49	17.26	1.57	905.65	22.68	3.75
908.02	35.90	13.76	907.39	41.77	23.04	907.08	33.45	10.33	906.92	19.72	-5.34	908.49	17.70	1.99	908.65	22.30	3.35
911.02	36.73	15.07	910.39	42.52	24.28	910.08	33.76	11.13	909.92	19.14	-5.44	911.49	17.21	1.99	911.65	21.92	3.45
914.02	36.01	14.27	913.39	41.02	22.70	913.08	33.66	10.95	912.92	19.92	-4.73	914.49	16.78	1.48	914.65	21.80	3.25
917.02	35.19	13.72	916.39	41.41	23.36	916.08	33.71	11.27	915.92	18.95	-5.44	917.51	16.83	1.80	917.67	21.92	3.64
920.02	36.18	14.03	919.39	41.77	23.04	919.08	33.96	10.84	918.92	20.11	-4.96	920.49	18.08	2.37	920.65	21.55	2.59
923.02	34.92	13.94	922.39	39.65	22.09	922.08	32.74	10.79	921.92	18.95	-4.94	923.49	15.97	1.43	923.65	21.30	3.51
926.02	35.58	13.24	925.39	41.46	22.53	925.08	35.14	11.82	924.92	22.46	-2.80	926.49	17.43	1.52	926.65	20.43	1.28
929.02	36.18	14.57	928.39	39.70	21.51	928.08	33.76	11.18	927.92	19.92	-4.60	929.49	16.83	1.66	929.65	21.36	2.94
932.02	35.25	13.42	931.39	39.70	21.28	931.08	32.34	9.53	930.92	20.11	-4.64	932.50	17.26	1.86	932.67	21.42	2.78
935.02	35.96	14.14	934.39	40.09	21.69	934.08	34.42	11.63	933.92	19.72	-5.02	935.49	16.67	1.29	935.65	22.36	3.73
938.02	35.58	13.54	937.39	40.22	21.60	937.08	33.40	10.39	936.92	20.44	-4.51	938.49	17.16	1.56	938.65	21.80	2.95
941.02	35.03	12.84	940.39	40.01	21.24	940.08	31.93	8.77	939.92	20.05	-5.05	941.49	18.13	2.38	941.65	21.67	2.67
944.02	36.56	14.61	943.39	39.52	20.99	943.08	34.73	11.81	942.92	19.66	-5.21	944.49	17.37	1.86	944.65	22.11	3.35
947.02	34.98	12.17	946.39	39.09	19.69	946.08	33.25	9.46	945.92	21.55	-4.18	947.51	17.75	1.37	947.67	22.43	2.81
950.02	34.59	12.51	949.39	39.26	20.60	949.08	33.35	10.30	948.92	19.72	-5.28	950.49	17.70	2.06	950.65	22.11	3.22
953.02	35.58	13.47	952.39	38.61	19.91	952.08	33.76	10.67	951.92	20.44	-4.59	953.49	16.51	0.83	953.65	22.68	3.76
956.02	34.70	12.11	955.39	38.87	19.69	955.08	33.10	9.53	954.92	20.96	-4.55	956.49	17.37	1.21	956.65	22.74	3.34
959.02	34.87	12.51	958.39	39.13	20.19	958.08	33.61	10.28	957.92	19.85	-5.42	959.49	18.40	2.48	959.65	22.11	2.94
962.02	34.98	13.13	961.39	39.44	21.00	961.08	34.02	11.19	960.92	19.21	-5.56	962.51	17.59	2.17	962.67	22.05	3.39
965.02	36.62	15.26	964.39	39.87	21.92	964.08	33.96	11.62	963.92	19.21	-5.07	965.49	16.62	1.69	965.65	21.55	3.38
968.02	35.47	13.35	967.39	37.65	18.94	967.08	32.79	9.69	966.92	18.95	-6.09	968.49	17.97	2.28	968.65	22.74	3.81
971.02	35.74	12.65	970.39	38.65	18.98	970.08	33.25	9.19	969.92	22.79	-3.22	971.49	17.59	0.94	971.65	22.18	2.28
974.02	36.34	14.77	973.39	38.74	20.58	973.08	33.86	11.31	972.92	19.85	-4.64	974.49	16.67	1.53	974.65	21.49	3.11
977.02	35.41	13.55	976.39	37.00	18.56	976.08	33.40	10.57	975.92	19.08	-5.70	977.51	17.43	2.01	977.67	22.36	3.69
980.02	37.00	13.68	979.39	37.26	17.35	979.08	34.48	10.18	978.92	21.35	-4.89	980.49	18.29	1.40	980.65	23.62	3.49
983.02	35.85	13.18	982.39	38.08	18.83	982.08	33.35	9.71	981.92	20.50	-5.08	983.49	18.24	2.01	983.65	22.55	3.07
986.02	35.58	12.94	985.39	36.95	17.72	985.08	34.58	10.96	984.92	19.98	-5.58	986.49	17.43	1.22	986.65	23.81	4.36
989.02	35.25	13.88	988.39	37.78	19.83	988.08	33.10	10.76	987.92	19.08	-5.20	989.49	16.89	1.96	989.65	21.42	3.24
992.02	34.98	12.91	991.39	36.91	18.26	991.08	33.86	10.82	990.92	20.50	-4.49	992.51	17.70	2.07	992.67	21.30	2.42
995.02	35.19	12.97	994.39	36.74	17.94	994.08	32.84	9.65	993.92	19.34	-5.79	995.49	17.86	2.08	995.65	22.74	3.71
998.02	36.07	12.91	997.39	37.91	18.16	997.08	33.81	9.67	996.92	21.15	-4.93	998.49	19.33	2.60	998.65	22.30	2.33
1001.02	36.18	13.38	1000.39	37.60	18.21	1000.08	33.40	9.62	999.92	20.44	-5.28	1001.49	17.70	1.33	1001.65	23.56	3.95
1004.02	35.14	12.49	1003.39	36.91	17.68	1003.08	33.15	9.53	1002.92	20.96	-4.61	1004.49	16.78	0.57	1004.65	23.50	4.04
1007.02	34.70	12.62	1006.39	37.08	18.42	1006.08	33.35	10.30	1005.92	20.18	-4.82	1007.51	16.99	1.35	1007.67	22.36	3.47
1010.02	36.78	13.66	1009.39	36.74	17.04	1009.08	33.40	9.31	1008.92	22.79	-3.25	1010.49	16.99	0.31	1010.65	22.87	2.94
1013.02	35.03	12.87	1012.39	35.92	17.17	1012.08	34.68	11.54	1011.92	20.24	-4.84	1013.49	17.05	1.32	1013.65	22.49	3.52
1016.02	36.29	14.54	1015.39	36.91	18.57	1015.08	34.22	11.49	1014.92	19.34	-5.33	1016.49	17.97	2.65	1016.65	21.24	2.68
1019.02	36.29	13.74	1018.39	36.91	17.77	1018.08	33.71	10.18	1017.92	19.27	-6.20	1019.49	17.80	1.68	1019.65	23.88	4.52
1022.02	35.63	12.65	1021.39	36.57	17.00	1021.08	33.30	9.34	1020.92	21.48	-4.42	1022.50	18.40	1.85	1022.66	22.36	2.57
1025.02	35.14	12.84	1024.39	38.08	19.20	1024.08	33.10	9.83	1023.92	20.63	-4.58	1025.49	17.75	1.89	1025.64	21.80	2.69
1028.02	36.56	13.65	1027.39	36.05	16.56	1027.08	33.20	9.32	1026.92	21.55	-4.27	1028.49	18.35	1.88	1028.65	22.11	2.39
1031.02	35.85	13.58	1030.39	35.79	16.93	1030.08	32.84	9.59	1029.92	19.14	-6.05	1031.49	18.29	2.45	1031.65	22.68	3.60
1034.02	36.18	12.95	1033.39	37.04	17.22	1033.08	33.86	9.65	1032.92	21.09	-5.06	1034.49	18.40	1.60	1034.65	23.50	3.46
1037.02	35.36	12.25	1036.39	36.74	17.04	1036.08	34.94	10.85	1035.92	20.83	-5.20	1037.51	19.06	2.38	1037.67	22.74	2.82
1040.02	35.74	12.82	1039.39	36.18	16.68	1039.08	33.30	9.41	1038.92	20.57	-5.26	1040.49	18.35	1.87	1040.64	23.12	3.39
1043.02	35.36	12.34	1042.39	35.88	16.27	1042.08	34.42	10.42	1041.92	21.87	-4.07	1043.49	17.43	0.84	1043.65	23.06	3.23
1046.02	35.36	12.28	1045.39	37.91	18.25	1045.08	34.27	10.22	1044.92	20.76	-5.24	1046.49	18.40	1.76	1046.65	23.37	3.48
1049.02	36.40	13.90	1048.39	35.88	16.79	1048.08	34.63	11.15	1047.92	19.79	-5.63	1049.49	17.70	1.63	1049.65	23.31	4.00
1052.02	35.19	12.06	1051.39	35.40	15.69	1051.08	33.15	9.05	1050.92	20.89	-5.16	1052.50	19.55	2.86	1052.67	22.24	2.30
1055.02	35.41	12.31	1054.39	35.10	15.41	1054.08	34.12	10.04	1053.92	21.41	-4.61	1055.49	18.51	1.84	1055.65	22.68	2.77
1058.02	35.47	12.71	1057.39	35.32	15.98	1057.08	33.96	10.23	1056.92	20.89	-4.79	1058.49	17.75	1.43	1058.65	22.93	3.36
1061.02	36.40	13.62	1060.39	36.57	17.21	1060.08	34.37	10.62	1059.92	19.79	-5.90	1061.49	18.46	2.12	1061.65	23.37	3.78
1064.02	35.79	13.12	1063.39	34.89	15.64	1063.08	33.86	10.22	1062.92	20.24	-5.35	1064.49	18.51	2.28	1064.64	22.55	3.07
1067.02	35.85	13.70	1066.39	36.61	17.88	1066.08	35.25	12.13	1065.92	20.70	-4.37	1067.51	16.99	1.28	1067.67	22.05	3.09
1070.02	37.11	14.07	1069.39	35.49	15.87	1069.08	34.48	10.47	1068.92	20.70	-5.25	1070.49	18.46	1.86	1070.65	23.24	3.39
1073.02	36.67	14.27	1072.39	36.05	17.06	1072.08	35.35	11.97	1071.92	20.70	-4.62	1073.49	17.75	1.78	1073.65	22.05	2.84
1076.02	35.63	12.44	1075.39	34.84	15.07	1075.08	33.30	9.14	1074.92	20.96	-5.15	1076.49	18.84	2.09	1076.65	23.06	3.06
1079.02	35.90	12.40	1078.39	36.09	16.01	1078.08	34.22	9.75	1077.92	21.22	-5.19	1079.49	18.62	1.56	1079.65	23.94	3.63
1082.02	36.40	12.99	1081.39	35.49	15.50	1081.08	35.76	11.38	1080.92	21.68	-4.64	1082.50	18.46	1.49	1082.66	23.37	3.15
1085.02	35.52	11.45	1084.39	35.88	15.23	1084.08	33.81	8.77	1083.92	20.89	-6.10	1085.49	20.04	2.41	1085.65	24.57	3.69
1088.02	36.07	12.94	1087.39	34.67	14.96	1087.08	34.78	10.68	1086.92	21.09	-4.95	1088.49	18.46	1.77	1088.65	23.12	3.18
1091.02	37.50	14.67	1090.39	35.96	16.54	1090.08	33.76	9.95	1089.92	21.02	-4.73	1091.49	17.97	1.57	1091.65	22.80	3.16
1094.02	34.76	12.23	1093.39	35.02	15.91	1093.08	33.76	10.26	1092.92	21.28	-4.16	1094.49	17.16	1.07	1094.65	22.43	3.09
1097.02	36.45	13.25	1096.39	34.46	14.68	1096.08	34.02	9.85	1095.92	20.37	-5.74	1097.50	20.15	3.39	1097.67	22.36	2.35
1100.02	37.17	14.38	1099.39	34.25	14.88	1099.08	34.73	10.97	1098.92	20.05	-5.65	1100.49	18.67	2.32	1100.64	22.93	3.33
1103.02	34.98	12.03	1102.39	37.26	17.73	1102.08	34.78	10.86	1101.92	19.66	-6.21	1103.49	18.29	1.78	1103.65	24.19	4.43
1106.02	36.12	12.47	1105.39	34.37	14.13	1105.08	34.73	10.10	1104.92	20.11	-6.46	1106.49	20.20	2.98	1106.64	23.94	3.48
1109.02	37.28	14.66	1108.39	34.03	14.82	1108.08	33.76	10.16	1107.92	20.76	-4.78	1109.49	18.73	2.54	1109.64	21.67	2.24
1112.02	36.78	13.77	1111.39	34.80	15.20	1111.08	33.66	9.67	1110.92	20.24	-5.69	1112.50	19.16	2.58	1112.66	22.93	3.11
1115.02	35.25	12.03	1114.39	35.27	15.46	1114.08	33.71	9.51	1113.92	21.22	-4.92	1115.49	19.00	2.21	1115.65	22.74	2.71
1118.02	35.96	12.85	1117.39	35.27	15.57	1117.08	34.63	10.54	1116.92	19.72	-6.31	1118.49	18.84	2.16	1118.65	24.07	4.15
1121.02	36.07	12.84	1120.39	35.06	15.24	1120.08	34.48	10.27	1119.92	21.74	-4.41	1121.49	18.95	2.15	1121.64	22.30	2.26
1124.02	35.69	12.39	1123.39	34.03	14.14	1123.08	33.50	9.22	1122.92	21.02	-5.20	1124.49	18.56	1.69	1124.64	23.62	3.51
1127.02	35.74	12.23	1126.39	34.50	14.40	1126.08	33.91	9.42	1125.92	22.20	-4.23	1127.51	18.89	1.81	1127.67	22.74	2.42
1130.02	35.63	11.62	1129.39	34.42	13.83	1129.08	34.42	9.44	1128.92	22.46	-4.47	1130.49	19.49	1.92	1130.65	23.37	2.55
1133.02	35.74	12.75	1132.39	34.37	14.80	1132.08	34.58	10.62	1131.92	20.89	-5.01	1133.49	18.24	1.69	1133.65	23.12	3.32
1136.02	36.12	12.78	1135.39	34.72	14.80	1135.08	35.04	10.73	1134.92	21.94	-4.31	1136.49	18.18	1.28	1136.65	23.18	3.03
1139.02	36.40	13.09	1138.39	34.84	14.95	1138.08	34.58	10.30	1137.92	20.96	-5.26	1139.49	17.80	0.93	1139.65	24.45	4.33
1142.02	36.45	12.94	1141.39	35.32	15.22	1141.08	33.71	9.22	1140.92	21.55	-4.88	1142.50	18.40	1.32	1142.67	23.88	3.56
1145.02	37.28	13.65	1144.39	35.75	15.54	1144.08	34.37	9.77	1143.92	22.13	-4.41	1145.49	18.67	1.48	1145.65	23.37	2.93
1148.02	36.23	13.00	1147.39	34.07	14.25	1147.08	35.25	11.04	1146.92	21.55	-4.60	1148.49	19.33	2.53	1148.65	22.11	2.07
1151.02	36.01	12.78	1150.39	33.86	14.05	1150.08	33.91	9.71	1149.92	21.55	-4.60	1151.49	19.00	2.21	1151.65	22.43	2.39
1154.02	36.78	13.31	1153.39	33.86	13.81	1153.08	34.27	9.83	1152.92	20.50	-5.88	1154.49	19.06	2.03	1154.65	24.13	3.85
1157.02	36.40	12.51	1156.39	33.52	13.04	1156.08	34.99	10.12	1155.92	21.87	-4.94	1157.51	19.16	1.70	1157.67	23.94	3.24
1160.02	37.72	13.05	1159.39	34.12	12.86	1159.08	34.37	8.72	1158.92	21.81	-5.78	1160.49	20.04	1.80	1160.65	25.46	3.98
1163.02	35.90	12.64	1162.39	33.35	13.51	1162.08	34.07	9.84	1161.92	21.35	-4.82	1163.49	19.60	2.78	1163.65	22.11	2.04
1166.02	35.47	13.10	1165.39	34.16	15.20	1165.08	34.73	11.38	1164.92	20.83	-4.46	1166.49	16.78	0.84	1166.65	22.80	3.62
1169.02	36.01	12.45	1168.39	33.95	13.81	1168.08	34.17	9.64	1167.92	20.89	-5.59	1169.49	19.71	2.59	1169.65	23.37	3.00
1172.02	34.98	11.67	1171.39	34.25	14.36	1171.08	34.22	9.94	1170.92	20.70	-5.52	1172.50	19.27	2.40	1172.67	23.24	3.12
1175.02	35.58	12.10	1174.39	34.93	14.86	1174.08	34.73	10.27	1173.92	21.87	-4.53	1175.49	19.00	1.95	1175.65	22.87	2.58
1178.02	37.50	13.78	1177.39	34.42	14.12	1177.08	34.37	9.68	1176.92	21.48	-5.16	1178.49	18.08	0.80	1178.65	24.89	4.36
1181.02	36.23	12.54	1180.39	34.63	14.36	1180.08	35.19	10.53	1179.92	20.76	-5.85	1181.49	19.22	1.97	1181.65	24.38	3.88
1184.02	37.11	13.32	1183.39	33.39	13.02	1183.08	35.55	10.79	1182.92	23.05	-3.65	1184.49	18.73	1.38	1184.65	22.87	2.27
1187.02	37.11	14.34	1186.39	34.63	15.28	1186.08	34.83	11.09	1185.92	21.15	-4.54	1187.51	18.40	2.07	1187.67	22.05	2.47
1190.02	36.73	12.57	1189.39	34.29	13.55	1189.08	34.58	9.45	1188.92	21.74	-5.34	1190.49	19.33	1.61	1190.64	24.70	3.73
1193.02	36.67	12.63	1192.39	34.33	13.71	1192.08	35.55	10.54	1191.92	21.87	-5.09	1193.49	19.98	2.38	1193.64	23.56	2.71
1196.02	36.73	13.02	1195.39	34.07	13.78	1195.08	33.71	9.03	1194.92	21.35	-5.27	1196.49	19.82	2.55	1196.64	23.24	2.72
1199.02	38.11	14.27	1198.39	34.63	14.21	1198.08	36.02	11.21	1197.92	21.15	-5.61	1199.49	18.51	1.11	1199.64	25.15	4.50
1202.02	36.62	12.76	1201.39	34.50	14.06	1201.08	33.81	8.98	1200.92	21.55	-5.23	1202.51	17.86	0.44	1202.67	25.46	4.79
1205.02	35.74	11.40	1204.39	33.86	12.94	1204.08	34.63	9.32	1203.92	22.33	-4.93	1205.49	19.60	1.70	1205.64	24.38	3.23
1208.02	35.90	11.51	1207.39	34.37	13.39	1207.08	34.68	9.31	1206.92	23.45	-3.86	1208.49	19.27	1.31	1208.65	23.75	2.55
1211.01	36.62	12.77	1210.39	33.52	13.09	1210.07	34.17	9.35	1209.92	21.68	-5.09	1211.48	19.22	1.81	1211.64	23.94	3.28
1214.02	35.96	12.03	1213.39	33.18	12.67	1213.08	34.83	9.93	1212.92	21.02	-5.82	1214.49	19.60	2.11	1214.64	24.45	3.71
1217.02	35.96	11.75	1216.39	34.50	13.71	1216.08	35.04	9.86	1215.92	21.74	-5.38	1217.51	19.22	1.45	1217.67	24.95	3.93
1220.02	35.79	11.65	1219.39	34.42	13.70	1219.07	33.76	8.65	1218.92	23.45	-3.61	1220.49	18.95	1.25	1220.64	23.31	2.36
