# Supplementary material for: Noise-precision tradeoff in predicting combinations of mutations and drugs
Source: PLoS Comput Biol. 2019 May 22;15(5):e1006956. doi: 10.1371/journal.pcbi.1006956 (PMC6548401; doi:10.1371/journal.pcbi.1006956)
Supplement: S1 Data — A zip file containing all datasets used in this paper. (ZIP) [file pcbi.1006956.s002.zip › calcium/calcium_double_RAW264.7/2MA_500_uM_UTP_25_uM_RW_ECC040113C.txt]

Tab-delimted data for ligand pair 2-Methyl-thio-ATP / Uridine 5'-triphosphate
Celltype = RAW 264.7
ExperimentID = ECC040113C
t in seconds, Ca++ concentrations in nM
Adj Ca++ is the change in Ca++ concentration due to ligand

ECC040113C09	2MA 500 uM	UTP 25 uM	sim
ECC040113C03	2MA 500 uM	UTP 25 uM	lig1_then_lig2
ECC040113C06	UTP 25 uM	2MA 500 uM	lig2_then_lig1
ECC040113C01	HBSS-BSA n/a 	HBSS-BSA n/a 	con
ECC040113C11	HBSS-BSA n/a 	HBSS-BSA n/a 	con
ECC040113C12	HBSS-BSA n/a 	HBSS-BSA n/a 	con

t(ECC040113C09)	Ca++(ECC040113C09)	Adj Ca++(ECC040113C09)	t(ECC040113C03)	Ca++(ECC040113C03)	Adj Ca++(ECC040113C03)	t(ECC040113C06)	Ca++(ECC040113C06)	Adj Ca++(ECC040113C06)	t(ECC040113C01)	Ca++(ECC040113C01)	Adj Ca++(ECC040113C01)	t(ECC040113C11)	Ca++(ECC040113C11)	Adj Ca++(ECC040113C11)	t(ECC040113C12)	Ca++(ECC040113C12)	Adj Ca++(ECC040113C12)
-186.74	12.53	-0.67	-187.68	12.04	-0.61	-187.21	15.17	-0.69	-188.00	22.17	0.50	-186.43	10.03	-0.86	-186.27	15.84	0.35
-183.79	13.09	-0.53	-184.74	12.26	-0.81	-184.27	15.37	-0.91	-185.05	21.47	-0.62	-183.48	10.97	-0.34	-183.32	16.86	0.95
-180.79	13.66	-0.09	-181.73	12.67	-0.53	-181.26	15.05	-1.36	-182.05	21.27	-0.94	-180.48	11.45	0.02	-180.32	16.96	0.93
-177.79	13.45	-0.67	-178.73	12.32	-1.26	-178.26	15.32	-1.47	-179.05	22.55	-0.04	-177.48	11.10	-0.71	-177.32	17.16	0.75
-174.79	12.40	-1.58	-175.73	12.63	-0.81	-175.26	15.60	-1.05	-176.05	21.87	-0.58	-174.48	11.43	-0.24	-174.32	17.09	0.82
-171.78	13.23	-1.34	-172.72	12.74	-1.29	-172.25	15.20	-2.04	-173.05	22.04	-1.00	-171.46	12.05	-0.21	-171.31	18.07	1.21
-168.79	12.74	-1.28	-169.73	13.04	-0.44	-169.26	15.41	-1.28	-170.05	22.47	-0.02	-168.48	11.63	-0.08	-168.32	16.41	0.10
-165.79	12.76	-1.03	-166.73	12.45	-0.79	-166.26	14.96	-1.49	-167.05	22.45	0.19	-165.48	11.37	-0.11	-165.32	15.99	-0.09
-162.79	12.54	-0.96	-163.73	12.63	-0.33	-163.26	15.11	-1.06	-164.05	21.69	-0.28	-162.48	11.20	0.01	-162.32	16.06	0.27
-159.79	12.65	-0.18	-160.73	12.37	0.09	-160.26	15.41	-0.08	-161.05	20.82	-0.47	-159.48	11.16	0.65	-159.32	14.94	-0.17
-156.78	13.21	0.37	-157.72	12.47	0.18	-157.25	14.86	-0.64	-158.05	21.47	0.17	-156.46	10.26	-0.26	-156.31	15.22	0.10
-153.79	12.63	-0.51	-154.73	12.87	0.28	-154.26	14.79	-1.01	-155.05	21.77	0.16	-153.48	11.00	0.17	-153.32	15.09	-0.34
-150.79	13.59	-0.35	-151.73	12.52	-0.87	-151.26	15.05	-1.55	-152.05	22.37	-0.03	-150.48	11.49	-0.13	-150.32	16.39	0.17
-147.79	12.87	0.14	-148.73	11.68	-0.50	-148.26	14.86	-0.53	-149.05	20.82	-0.38	-147.48	10.54	0.12	-147.32	15.27	0.25
-144.79	12.92	-0.21	-145.74	12.65	0.07	-145.27	14.13	-1.66	-146.05	21.92	0.32	-144.48	10.52	-0.30	-144.32	15.39	-0.03
-141.78	12.85	-0.10	-142.72	11.79	-0.61	-142.25	14.41	-1.20	-143.05	21.37	-0.05	-141.46	11.02	0.38	-141.30	14.90	-0.34
-138.79	13.70	0.29	-139.74	12.19	-0.68	-139.27	14.22	-1.86	-140.05	21.59	-0.29	-138.48	10.75	-0.35	-138.32	16.34	0.64
-135.79	12.80	-0.08	-136.74	12.08	-0.25	-136.27	14.96	-0.58	-137.05	21.19	-0.15	-135.48	10.36	-0.20	-135.32	15.52	0.36
-132.79	12.94	0.07	-133.73	12.45	0.13	-133.26	14.47	-1.06	-134.05	21.22	-0.12	-132.48	10.79	0.23	-132.32	15.04	-0.12
-129.79	12.96	0.27	-130.73	12.26	0.11	-130.26	15.18	-0.18	-131.05	20.44	-0.72	-129.48	10.44	0.06	-129.32	15.64	0.66
-126.78	12.11	-0.34	-127.72	12.01	0.10	-127.25	15.13	0.01	-128.05	20.59	-0.33	-126.46	10.56	0.42	-126.31	14.65	-0.09
-123.79	13.19	-0.10	-124.74	12.03	-0.72	-124.27	14.28	-1.68	-125.05	21.52	-0.24	-123.48	10.71	-0.27	-123.32	16.09	0.51
-120.79	12.83	-0.58	-121.73	13.02	0.16	-121.27	15.49	-0.58	-122.05	21.69	-0.18	-120.48	10.93	-0.16	-120.32	16.04	0.35
-117.79	12.49	-0.36	-118.74	12.21	-0.09	-118.27	15.49	-0.02	-119.05	20.94	-0.37	-117.48	10.87	0.34	-117.32	15.17	0.04
-114.79	12.72	-0.22	-115.73	12.23	-0.16	-115.26	15.15	-0.45	-116.05	21.27	-0.14	-114.48	10.85	0.22	-114.32	15.14	-0.09
-111.78	12.51	-0.46	-112.72	12.25	-0.17	-112.25	14.69	-0.94	-113.05	21.22	-0.21	-111.46	10.48	-0.17	-111.30	15.64	0.39
-108.79	12.91	0.48	-109.73	12.21	0.33	-109.26	14.58	-0.51	-110.05	20.37	-0.52	-108.48	10.65	0.54	-108.32	14.70	-0.01
-105.79	12.51	0.12	-106.73	11.93	0.09	-106.26	15.13	0.08	-107.05	20.64	-0.22	-105.48	10.07	-0.01	-105.32	14.90	0.22
-102.79	13.43	0.06	-103.73	11.81	-1.01	-103.26	14.96	-1.07	-104.05	21.97	0.14	-102.48	11.53	0.48	-102.32	15.04	-0.61
-99.79	12.78	-0.22	-100.73	12.39	-0.06	-100.26	14.69	-0.97	-101.05	21.64	0.18	-99.48	10.30	-0.38	-99.32	15.49	0.21
-96.78	12.91	0.09	-97.72	12.93	0.65	-97.25	14.88	-0.61	-98.05	20.89	-0.40	-96.46	10.58	0.07	-96.30	15.44	0.33
-93.79	12.83	-0.07	-94.73	12.41	0.06	-94.26	15.20	-0.36	-95.05	21.52	0.16	-93.48	10.67	0.09	-93.32	14.94	-0.24
-90.79	13.30	0.67	-91.73	12.93	0.84	-91.26	15.28	-0.02	-92.05	21.12	0.02	-90.48	10.52	0.20	-90.32	14.70	-0.22
-87.79	12.72	0.15	-88.73	11.97	-0.06	-88.26	15.07	-0.17	-89.05	20.49	-0.55	-87.48	11.22	0.96	-87.32	14.45	-0.41
-84.79	13.39	0.29	-85.73	12.43	-0.12	-85.26	14.69	-1.07	-86.05	21.94	0.38	-84.48	10.42	-0.36	-84.32	15.37	-0.01
-81.78	12.40	-0.20	-82.72	12.41	0.36	-82.25	15.39	0.13	-83.05	21.64	0.58	-81.46	10.07	-0.21	-81.30	14.52	-0.36
-78.79	12.85	-0.01	-79.73	12.87	0.56	-79.26	14.77	-0.75	-80.05	20.52	-0.80	-78.48	10.58	0.04	-78.32	15.91	0.77
-75.79	13.14	0.03	-76.73	11.92	-0.65	-76.26	15.20	-0.58	-77.05	21.14	-0.44	-75.48	11.72	0.92	-75.32	14.92	-0.48
-72.79	13.18	0.59	-73.74	12.01	-0.03	-73.27	14.96	-0.29	-74.05	20.54	-0.52	-72.48	11.02	0.74	-72.32	14.65	-0.23
-69.79	12.98	0.17	-70.74	12.54	0.28	-70.27	15.45	-0.02	-71.05	20.54	-0.73	-69.48	11.00	0.51	-69.32	15.32	0.23
-66.78	13.00	0.46	-67.72	12.69	0.70	-67.25	15.20	-0.00	-68.05	21.29	0.28	-66.46	10.15	-0.08	-66.31	14.62	-0.21
-63.79	13.19	0.87	-64.73	12.65	0.87	-64.26	14.20	-0.79	-65.05	20.89	0.10	-63.48	9.95	-0.06	-63.32	14.57	-0.04
-60.79	13.27	0.03	-61.73	12.36	-0.34	-61.26	15.30	-0.61	-62.05	21.09	-0.62	-60.48	10.87	-0.06	-60.32	16.21	0.68
-57.79	13.16	0.15	-58.73	12.71	0.25	-58.26	15.45	-0.22	-59.05	21.17	-0.31	-57.48	11.28	0.58	-57.32	15.02	-0.28
-54.79	13.30	0.59	-55.73	12.91	0.75	-55.26	14.67	-0.70	-56.05	20.32	-0.85	-54.48	10.48	0.09	-54.32	15.76	0.77
-51.78	12.54	-0.17	-52.72	12.63	0.46	-52.25	15.85	0.47	-53.05	21.02	-0.16	-51.46	10.24	-0.16	-51.30	15.32	0.32
-48.79	12.91	0.06	-49.73	12.43	0.13	-49.26	15.45	-0.06	-50.05	21.12	-0.20	-48.48	10.65	0.11	-48.32	15.22	0.08
-45.79	12.67	-0.17	-46.73	12.56	0.26	-46.26	15.83	0.32	-47.05	21.54	0.23	-45.48	10.56	0.03	-45.32	14.87	-0.26
-42.79	12.27	-1.24	-43.73	12.65	-0.32	-43.26	15.20	-0.98	-44.05	22.17	0.19	-42.48	10.77	-0.43	-42.32	16.04	0.24
-39.79	13.30	0.48	-40.74	11.79	-0.48	-40.27	16.00	0.52	-41.05	21.49	0.20	-39.48	9.87	-0.64	-39.32	15.54	0.43
-36.78	13.19	-0.12	-37.72	11.84	-0.93	-37.25	15.71	-0.27	-38.05	21.59	-0.19	-36.46	11.32	0.32	-36.31	15.47	-0.13
-33.79	13.39	0.66	-34.74	12.45	0.27	-34.27	16.05	0.66	-35.05	20.87	-0.32	-33.48	10.46	0.05	-33.32	15.29	0.28
-30.79	13.56	0.93	-31.74	12.12	0.03	-31.27	15.79	0.49	-32.05	21.47	0.37	-30.48	10.67	0.35	-30.32	14.20	-0.72
-27.79	13.19	-0.07	-28.73	13.28	0.56	-28.26	15.64	-0.29	-29.05	21.12	-0.61	-27.48	11.00	0.05	-27.32	16.11	0.56
-24.79	12.80	-0.18	-25.73	12.36	-0.07	-25.26	15.28	-0.36	-26.05	22.02	0.57	-24.48	10.09	-0.58	-24.32	15.27	0.00
-21.78	12.82	-0.27	-22.72	13.37	0.83	-22.25	16.15	0.40	-23.05	21.79	0.23	-21.46	10.83	0.05	-21.31	15.09	-0.29
-18.79	12.62	-0.50	-19.74	12.80	0.22	-19.27	16.09	0.30	-20.05	21.49	-0.10	-18.48	11.20	0.39	-18.32	15.12	-0.29
-15.79	13.97	0.76	-16.74	12.23	-0.44	-16.27	15.20	-0.68	-17.05	21.19	-0.49	-15.48	11.08	0.18	-15.33	15.81	0.31
-12.79	13.27	0.14	-13.74	13.00	0.42	-13.27	15.69	-0.10	-14.05	21.49	-0.11	-12.48	10.75	-0.07	-12.32	15.59	0.17
-9.79	12.72	-0.34	-10.74	12.15	-0.36	-10.27	15.90	0.18	-11.05	21.47	-0.06	-9.48	11.06	0.31	-9.32	15.09	-0.26
5.26	120.59	103.04	4.32	80.22	63.22	4.79	153.81	133.60	4.00	25.88	-0.14	5.58	14.02	-1.22	5.73	21.19	1.35
8.18	172.49	156.38	7.24	98.23	82.67	7.71	172.99	154.22	6.92	25.88	1.31	8.49	12.94	-0.85	8.65	17.94	-0.45
11.18	208.06	192.39	10.24	68.47	53.35	10.70	178.22	159.89	9.92	23.48	-0.65	11.49	13.56	0.21	11.65	18.40	0.45
14.18	171.82	155.72	13.24	50.37	34.81	13.71	161.50	142.73	12.92	24.19	-0.38	14.49	13.48	-0.31	14.65	19.08	0.69
17.18	153.42	137.36	16.24	49.82	34.30	16.70	151.60	132.87	15.92	25.19	0.66	17.49	12.67	-1.08	17.65	18.77	0.42
20.20	150.58	134.63	19.26	51.91	36.50	19.73	141.57	122.95	18.94	24.27	-0.15	20.51	12.98	-0.66	20.67	19.05	0.81
23.18	141.41	125.67	22.24	49.51	34.32	22.70	132.38	113.98	21.92	24.37	0.17	23.49	13.11	-0.31	23.65	18.17	0.15
26.18	131.03	115.21	25.24	49.06	33.79	25.71	123.95	105.47	24.92	24.24	-0.05	26.49	13.11	-0.40	26.65	18.55	0.44
29.18	124.44	108.70	28.24	48.84	33.65	28.71	115.64	97.24	27.92	23.76	-0.44	29.49	13.19	-0.23	29.65	18.70	0.68
32.18	117.10	101.77	31.24	46.08	31.30	31.71	110.98	92.99	30.92	23.53	-0.26	32.49	12.65	-0.36	32.65	18.24	0.63
35.20	112.40	97.25	34.26	45.89	31.29	34.73	105.44	87.63	33.94	23.58	-0.04	35.51	12.57	-0.27	35.67	17.74	0.30
38.18	104.77	89.79	37.24	45.37	30.94	37.71	100.14	82.50	36.92	22.57	-0.88	38.49	12.79	0.12	38.65	18.02	0.75
41.18	99.89	84.11	40.24	43.70	28.47	40.71	96.98	78.54	39.92	24.50	0.26	41.49	13.08	-0.38	41.65	18.19	0.13
44.18	96.92	81.62	43.24	43.11	28.36	43.71	91.83	73.87	42.92	23.53	-0.23	44.49	12.40	-0.58	44.65	18.40	0.82
47.18	90.67	75.71	46.24	43.11	28.70	46.71	89.49	71.87	45.92	23.05	-0.38	47.49	12.73	0.08	47.65	17.54	0.29
50.20	90.96	75.47	49.26	42.20	27.26	49.73	87.99	69.84	48.94	23.86	-0.10	50.52	13.13	-0.05	50.68	17.92	0.14
53.18	86.88	70.92	52.24	41.24	25.83	52.71	83.98	65.36	51.92	24.12	-0.30	53.49	13.31	-0.33	53.65	18.88	0.64
56.18	84.69	69.03	55.24	40.74	25.63	55.71	83.43	65.11	54.92	24.47	0.34	56.49	12.50	-0.85	56.65	18.45	0.50
59.18	84.44	68.20	58.24	39.69	24.00	58.71	82.30	63.40	57.92	24.85	0.14	59.49	13.36	-0.57	59.65	18.95	0.42
62.18	82.74	67.00	61.24	38.63	23.43	61.71	81.00	62.59	60.92	24.35	0.14	62.49	12.90	-0.53	62.65	18.42	0.39
65.20	81.75	65.37	64.26	38.83	22.99	64.73	81.64	62.59	63.94	24.04	-0.81	65.52	14.02	-0.05	65.68	19.53	0.86
68.18	81.48	65.74	67.24	39.06	23.86	67.71	80.28	61.87	66.92	23.28	-0.93	68.49	13.77	0.34	68.65	18.62	0.59
71.18	79.63	63.60	70.24	39.17	23.69	70.71	78.76	60.07	69.92	24.14	-0.36	71.49	13.36	-0.36	71.65	19.03	0.71
74.18	79.34	63.00	73.24	37.75	21.95	73.71	78.54	59.53	72.92	23.91	-0.90	74.49	13.52	-0.51	74.65	20.04	1.41
77.18	79.02	63.21	76.24	38.04	22.77	76.71	79.14	60.66	75.92	24.60	0.32	77.49	12.88	-0.62	77.65	18.40	0.30
80.20	78.36	62.95	79.26	37.96	23.10	79.73	76.65	58.58	78.94	23.74	-0.14	80.52	12.38	-0.72	80.68	18.55	0.85
83.18	78.92	62.68	82.24	36.51	20.81	82.71	78.11	59.20	81.92	24.98	0.27	83.49	13.21	-0.72	83.65	18.98	0.45
86.18	77.31	61.73	85.24	37.61	22.58	85.71	78.44	60.20	84.92	23.25	-0.79	86.49	12.59	-0.67	86.65	19.33	1.47
89.18	76.92	61.81	88.24	37.48	22.91	88.71	76.63	58.85	87.92	22.93	-0.65	89.49	11.80	-1.00	89.65	19.05	1.65
92.18	76.46	60.44	91.24	36.76	21.29	91.71	76.80	58.12	90.92	24.70	0.22	92.49	12.84	-0.86	92.65	18.95	0.65
95.20	76.32	60.57	94.26	36.70	21.50	94.73	76.75	58.34	93.94	23.74	-0.47	95.52	12.63	-0.80	95.68	19.31	1.28
98.18	74.87	58.65	97.24	36.64	20.97	97.71	75.18	56.30	96.92	24.88	0.20	98.49	12.32	-1.58	98.65	19.89	1.39
101.18	75.23	59.40	100.24	37.17	21.89	100.71	74.95	56.46	99.92	23.66	-0.63	101.49	12.88	-0.63	101.65	19.38	1.27
104.18	74.17	58.68	103.24	36.55	21.61	103.71	74.38	56.23	102.92	23.86	-0.10	104.49	13.21	0.03	104.65	17.84	0.06
107.18	75.14	59.31	106.24	35.77	20.49	106.71	74.85	56.36	105.92	23.58	-0.72	107.49	13.63	0.11	107.65	18.72	0.60
110.20	73.86	58.16	109.26	35.69	20.54	109.73	73.66	55.30	108.94	24.09	-0.07	110.52	13.27	-0.11	110.68	18.17	0.19
113.18	73.43	57.34	112.24	36.00	20.46	112.71	73.84	55.09	111.92	24.96	0.40	113.49	13.13	-0.65	113.65	18.62	0.24
116.18	72.69	56.80	115.24	36.35	21.01	115.71	73.52	54.97	114.92	24.63	0.27	116.49	13.31	-0.27	116.65	18.17	-0.01
119.18	72.19	56.62	118.24	35.48	20.45	118.71	72.78	54.54	117.92	23.58	-0.46	119.49	12.88	-0.38	119.65	18.70	0.84
122.18	72.00	55.56	121.24	34.85	18.96	121.71	70.86	51.76	120.92	25.65	0.74	122.50	13.44	-0.69	122.65	18.67	-0.06
125.20	71.10	55.33	124.26	34.58	19.36	124.73	70.91	52.48	123.94	24.50	0.27	125.52	12.79	-0.66	125.68	18.45	0.40
128.18	71.81	55.49	127.24	36.00	20.23	127.71	71.74	52.76	126.92	24.75	-0.04	128.49	13.04	-0.97	128.65	19.61	1.00
131.18	71.13	55.18	130.24	34.75	19.35	130.71	70.45	51.84	129.92	23.79	-0.63	131.49	12.61	-1.03	131.65	19.89	1.65
134.18	69.90	53.83	133.24	34.64	19.12	133.71	68.48	49.75	132.92	23.76	-0.77	134.49	13.17	-0.58	134.65	19.71	1.36
137.18	69.83	53.70	136.24	34.93	19.34	136.71	69.04	50.24	135.92	24.73	0.13	137.50	13.08	-0.74	137.65	19.03	0.61
140.20	67.17	51.07	139.26	34.99	19.44	139.73	69.35	50.59	138.94	23.63	-0.94	140.52	13.17	-0.62	140.68	19.94	1.55
143.18	68.40	51.85	142.24	34.05	18.05	142.71	67.57	48.36	141.92	24.14	-0.87	143.50	14.25	0.02	143.66	19.69	0.86
146.18	68.24	52.05	145.24	34.07	18.43	145.71	68.02	49.17	144.92	24.78	0.12	146.50	12.77	-1.11	146.66	19.46	0.98
149.18	67.35	51.48	148.24	34.11	18.79	148.71	67.23	48.70	147.92	23.33	-1.00	149.49	13.15	-0.40	149.65	19.56	1.41
152.18	67.56	51.31	151.24	33.89	18.19	151.71	66.63	47.72	150.92	24.55	-0.17	152.50	13.11	-0.83	152.66	19.53	0.99
155.21	66.03	49.14	154.26	33.69	17.35	154.74	66.99	47.44	153.94	25.24	-0.12	155.52	13.96	-0.62	155.68	19.91	0.73
158.18	66.10	49.94	157.24	34.54	18.93	157.71	66.01	47.19	156.92	24.12	-0.51	158.50	13.27	-0.58	158.65	19.53	1.08
161.18	65.04	48.71	160.24	33.58	17.80	160.71	64.79	45.80	159.92	23.99	-0.81	161.50	13.65	-0.37	161.65	19.79	1.17
164.18	64.58	48.17	163.24	33.89	18.03	163.71	64.58	45.51	162.92	25.21	0.34	164.50	12.94	-1.15	164.66	19.51	0.82
167.18	64.62	48.27	166.24	33.48	17.67	166.71	63.34	44.32	165.92	24.37	-0.45	167.50	13.65	-0.39	167.65	19.48	0.84
170.21	64.12	47.36	169.27	32.35	16.13	169.74	64.72	45.29	168.94	24.85	-0.38	170.53	13.48	-0.97	170.68	20.40	1.35
173.18	61.59	45.14	172.24	33.71	17.81	172.71	64.03	44.92	171.92	24.68	-0.23	173.50	13.08	-1.05	173.65	20.02	1.29
176.18	62.79	46.22	175.24	34.13	18.11	175.71	62.92	43.69	174.92	24.70	-0.33	176.50	13.27	-0.98	176.65	20.17	1.32
179.18	61.93	45.69	178.24	33.54	17.85	178.71	62.59	43.69	177.92	24.35	-0.35	179.50	12.96	-0.96	179.65	19.84	1.32
182.18	61.09	44.55	181.24	32.35	16.36	181.71	62.89	43.69	180.92	24.68	-0.33	182.50	13.11	-1.12	182.65	20.27	1.44
185.21	60.64	44.26	184.26	32.83	16.99	184.74	62.52	43.47	183.94	24.55	-0.30	185.53	13.71	-0.36	185.68	19.33	0.66
188.18	59.49	43.43	187.24	32.23	16.72	187.72	61.46	42.74	186.92	24.60	0.08	188.50	12.48	-1.26	188.66	19.53	1.19
191.19	60.37	43.40	190.24	32.13	15.70	190.72	61.11	41.47	189.92	24.83	-0.61	191.50	13.90	-0.76	191.66	20.63	1.37
194.18	60.86	44.16	193.24	31.82	15.66	193.71	60.97	41.60	192.92	24.83	-0.34	194.49	13.58	-0.81	194.65	20.14	1.15
197.18	59.78	43.61	196.24	32.57	16.95	196.71	60.18	41.35	195.92	24.68	0.05	197.50	12.52	-1.33	197.66	19.74	1.29
200.22	58.73	42.42	199.27	32.98	17.22	199.74	59.45	40.48	198.94	24.22	-0.55	200.53	13.63	-0.36	200.69	19.51	0.92
203.18	58.70	41.91	202.24	32.85	16.61	202.72	57.72	38.27	201.92	26.75	1.49	203.50	13.08	-1.40	203.66	18.98	-0.10
206.19	58.86	42.25	205.24	32.41	16.35	205.72	58.36	39.09	204.92	25.16	0.08	206.50	13.48	-0.82	206.66	19.63	0.73
209.18	58.46	41.86	208.24	32.75	16.70	208.72	59.41	40.15	207.92	25.19	0.13	209.50	13.58	-0.70	209.66	19.46	0.58
212.19	57.70	41.07	211.24	33.40	17.31	211.72	58.11	38.81	210.92	24.70	-0.40	212.50	13.75	-0.57	212.66	19.89	0.97
215.21	57.10	40.55	214.26	32.00	16.00	214.74	58.02	38.81	213.94	24.27	-0.75	215.53	14.06	-0.18	215.68	19.76	0.92
218.18	56.67	40.22	217.24	31.68	15.78	217.72	56.34	37.23	216.92	25.26	0.34	218.50	13.25	-0.89	218.66	19.28	0.54
221.19	56.54	39.68	220.24	32.53	16.22	220.72	57.79	38.27	219.92	24.91	-0.41	221.50	13.96	-0.58	221.66	20.14	1.00
224.19	55.94	38.62	223.24	32.87	16.09	223.71	55.77	35.78	222.92	25.95	0.16	224.50	13.96	-1.05	224.66	20.50	0.89
227.19	55.46	38.61	226.24	32.87	16.56	226.72	57.17	37.65	225.92	26.03	0.71	227.50	13.54	-1.00	227.66	19.43	0.29
230.21	54.86	37.66	229.27	32.00	15.35	229.74	56.18	36.32	228.94	26.13	0.47	230.53	13.58	-1.30	230.68	20.32	0.84
233.18	55.13	38.53	232.24	32.35	16.29	232.72	57.24	37.97	231.92	24.91	-0.16	233.50	13.04	-1.25	233.66	20.30	1.41
236.18	55.81	39.16	235.24	32.41	16.31	235.71	56.02	36.71	234.92	24.78	-0.34	236.50	13.19	-1.15	236.66	20.42	1.48
239.18	54.71	37.86	238.24	31.78	15.48	238.71	55.77	36.26	237.92	25.08	-0.23	239.50	13.73	-0.80	239.66	20.17	1.04
242.19	54.34	37.85	241.24	31.26	15.32	241.72	54.70	35.55	240.92	24.19	-0.77	242.50	13.27	-0.91	242.66	20.45	1.67
245.21	54.62	37.46	244.26	32.27	15.66	244.74	55.06	35.24	243.94	25.98	0.36	245.52	13.56	-1.28	245.68	20.37	0.93
248.19	53.13	35.92	247.24	32.37	15.70	247.72	54.26	34.38	246.92	25.49	-0.19	248.50	13.71	-1.19	248.66	20.88	1.38
251.18	53.28	36.57	250.24	30.64	14.48	250.71	53.70	34.33	249.92	25.13	-0.04	251.50	13.29	-1.10	251.66	20.14	1.15
254.18	53.37	36.32	253.24	31.32	14.81	253.71	52.97	33.25	252.92	25.85	0.33	254.50	13.86	-0.88	254.66	19.89	0.55
257.19	52.17	34.98	256.24	31.80	15.15	256.71	54.58	34.72	255.92	25.85	0.19	257.50	13.77	-1.11	257.66	20.40	0.92
260.22	51.87	34.43	259.27	32.00	15.11	259.74	53.88	33.78	258.94	26.16	0.26	260.53	14.19	-0.93	260.68	20.40	0.68
263.18	52.67	35.04	262.24	30.82	13.73	262.71	53.59	33.29	261.92	26.41	0.31	263.50	13.61	-1.71	263.66	21.32	1.40
266.19	51.95	34.48	265.24	31.62	14.69	265.72	53.59	33.45	264.92	25.26	-0.68	266.50	14.13	-1.03	266.66	21.47	1.71
269.19	50.85	34.08	268.24	31.94	15.72	268.72	52.55	33.12	267.92	24.91	-0.32	269.50	13.36	-1.09	269.66	20.47	1.42
272.18	51.67	34.10	271.24	32.27	15.25	271.71	53.00	32.77	270.92	26.11	0.07	272.50	14.34	-0.92	272.66	20.70	0.84
275.21	50.27	33.18	274.26	32.57	16.03	274.74	53.56	33.81	273.94	24.68	-0.88	275.53	14.40	-0.38	275.68	20.63	1.25
278.18	50.33	33.07	277.24	31.58	14.87	277.71	52.10	32.18	276.92	25.59	-0.13	278.50	14.65	-0.29	278.66	19.97	0.43
281.18	49.88	33.25	280.24	31.18	15.09	280.71	52.25	32.95	279.92	24.80	-0.30	281.50	13.04	-1.28	281.66	20.50	1.58
284.18	49.69	32.23	283.24	32.67	15.76	283.71	52.50	32.38	282.92	25.98	0.05	284.50	14.09	-1.06	284.66	20.75	1.00
287.18	50.50	32.94	286.24	32.85	15.83	286.71	52.01	31.78	285.92	26.80	0.77	287.50	13.75	-1.50	287.66	20.58	0.73
290.21	50.05	32.21	289.27	31.00	13.70	289.74	51.04	30.53	288.94	26.26	-0.05	290.53	13.83	-1.70	290.68	21.88	1.75
293.19	49.26	31.61	292.24	30.82	13.71	292.71	50.77	30.45	291.92	26.21	0.09	293.50	13.31	-2.03	293.66	21.88	1.94
296.19	48.81	30.70	295.24	31.00	13.44	295.71	50.64	29.87	294.92	27.29	0.71	296.50	14.32	-1.48	296.66	21.16	0.76
299.18	50.20	32.84	298.24	31.10	14.28	298.71	51.78	31.75	297.92	25.83	0.00	299.50	14.15	-0.90	299.66	20.55	0.90
302.18	48.61	30.99	301.24	31.30	14.22	301.71	50.57	30.28	300.92	26.39	0.30	302.50	14.50	-0.81	302.66	20.42	0.51
305.21	48.93	31.39	304.26	31.68	14.69	304.74	50.48	30.28	303.94	26.72	0.72	305.52	13.42	-1.80	305.68	20.91	1.09
308.19	49.47	31.54	307.24	31.30	13.91	307.71	49.95	29.35	306.92	27.70	1.30	308.50	14.09	-1.53	308.66	20.45	0.23
311.19	49.26	31.21	310.24	31.76	14.25	310.71	49.93	29.21	309.92	26.67	0.15	311.50	14.36	-1.38	311.66	21.57	1.23
314.19	48.12	30.05	313.24	31.52	14.00	313.71	49.66	28.93	312.92	26.44	-0.10	314.50	15.28	-0.48	314.66	20.93	0.57
317.18	47.57	29.33	316.24	30.70	13.00	316.71	50.28	29.37	315.92	26.59	-0.12	317.50	14.11	-1.82	317.66	22.47	1.94
320.21	47.21	29.50	319.27	31.18	14.02	319.74	49.48	29.11	318.94	26.90	0.72	320.53	14.40	-1.00	320.68	20.27	0.27
323.18	46.97	28.76	322.24	31.18	13.52	322.71	50.44	29.57	321.92	26.85	0.17	323.50	15.11	-0.79	323.66	21.11	0.61
326.18	48.04	30.13	325.24	31.64	14.27	325.71	49.22	28.64	324.92	26.54	0.16	326.50	14.09	-1.51	326.66	21.55	1.35
329.18	47.44	29.51	328.24	31.66	14.28	328.71	48.71	28.12	327.92	27.06	0.66	329.50	14.36	-1.26	329.66	20.81	0.59
332.18	47.53	29.61	331.24	31.56	14.18	331.71	49.19	28.60	330.92	25.95	-0.44	332.50	14.02	-1.59	332.66	22.24	2.03
335.21	46.53	28.52	334.26	31.26	13.80	334.74	48.86	28.19	333.94	28.19	1.72	335.52	13.54	-2.15	335.68	20.73	0.44
338.18	48.21	30.21	337.24	31.16	13.71	337.71	48.82	28.16	336.92	25.95	-0.51	338.50	14.32	-1.36	338.66	22.16	1.88
341.18	46.76	28.69	340.24	31.40	13.88	340.71	49.37	28.64	339.92	27.50	0.96	341.50	14.40	-1.36	341.66	20.75	0.39
344.18	46.55	28.15	343.24	31.22	13.37	343.71	48.49	27.43	342.92	27.11	0.25	344.50	14.69	-1.39	344.66	21.83	1.15
347.18	46.46	27.96	346.24	30.94	12.99	346.71	47.49	26.33	345.92	27.34	0.38	347.50	14.71	-1.47	347.66	21.88	1.10
350.21	46.19	27.89	349.26	31.54	13.79	349.74	49.08	28.12	348.94	27.21	0.44	350.52	14.61	-1.38	350.68	21.52	0.93
353.19	46.34	28.81	352.24	31.56	14.57	352.71	48.73	28.53	351.92	25.54	-0.46	353.50	14.00	-1.22	353.66	21.50	1.68
356.18	45.74	27.57	355.24	31.88	14.26	355.71	47.82	26.99	354.92	27.01	0.37	356.50	14.11	-1.75	356.66	21.83	1.37
359.18	45.89	27.47	358.24	31.26	13.39	358.71	48.04	26.96	357.92	27.32	0.43	359.50	15.70	-0.41	359.66	20.68	-0.03
362.18	46.15	27.84	361.24	31.70	13.94	361.71	49.28	28.31	360.92	26.90	0.13	362.50	14.84	-1.15	362.66	21.62	1.03
365.21	45.41	26.92	364.26	31.36	13.42	364.73	48.91	27.76	363.94	27.24	0.29	365.52	14.50	-1.67	365.68	22.16	1.39
368.18	46.61	27.86	367.24	31.84	13.64	367.71	47.60	26.19	366.92	27.21	-0.01	368.50	15.09	-1.35	368.66	22.39	1.35
371.19	46.15	27.47	370.24	31.42	13.29	370.71	47.07	25.73	369.92	27.50	0.36	371.50	15.09	-1.27	371.66	21.88	0.92
374.18	45.07	26.57	373.24	31.62	13.66	373.71	47.10	25.93	372.92	27.16	0.19	374.50	14.76	-1.43	374.66	22.03	1.24
377.19	44.90	26.33	376.24	31.00	12.98	376.71	47.05	25.82	375.92	27.44	0.41	377.50	15.05	-1.20	377.66	21.65	0.80
380.21	45.79	27.25	379.27	32.41	14.42	379.74	47.87	26.67	378.94	26.80	-0.20	380.53	15.45	-0.77	380.68	21.80	0.98
383.18	44.31	25.75	382.24	31.44	13.42	382.71	47.07	25.84	381.92	27.26	0.23	383.50	15.20	-1.05	383.66	21.67	0.82
386.19	45.66	27.06	385.24	31.34	13.29	385.71	47.56	26.30	384.92	27.14	0.07	386.50	15.17	-1.12	386.66	21.93	1.04
389.19	44.69	25.92	388.24	30.26	12.03	388.71	47.71	26.27	387.92	27.42	0.18	389.50	14.92	-1.54	389.66	22.42	1.36
392.18	45.01	26.81	391.24	31.08	13.42	391.71	46.90	26.03	390.92	26.77	0.10	392.50	14.40	-1.49	392.66	21.88	1.39
395.21	45.53	26.88	394.26	31.86	13.76	394.73	46.94	25.63	393.94	26.77	-0.35	395.52	15.74	-0.60	395.68	21.88	0.94
398.19	44.73	26.20	397.24	30.46	12.48	397.71	47.03	25.84	396.92	27.19	0.19	398.50	15.09	-1.13	398.66	21.75	0.93
401.18	45.32	26.09	400.24	31.60	12.92	400.71	46.55	24.66	399.92	28.12	0.43	401.50	15.01	-1.90	401.66	22.99	1.48
404.19	44.38	25.27	403.24	31.10	12.53	403.71	47.49	25.71	402.92	28.35	0.77	404.50	14.99	-1.81	404.66	22.44	1.04
407.19	44.52	25.68	406.24	30.62	12.33	406.71	47.40	25.90	405.92	27.42	0.12	407.50	15.03	-1.49	407.66	22.50	1.38
410.21	43.85	25.14	409.26	30.96	12.79	409.74	46.92	25.54	408.94	27.57	0.39	410.53	14.69	-1.71	410.68	22.32	1.32
413.18	44.82	26.05	412.24	30.94	12.72	412.71	45.74	24.31	411.92	28.01	0.78	413.50	14.90	-1.55	413.66	21.83	0.78
416.19	43.64	24.59	415.24	30.88	12.38	415.71	47.05	25.34	414.92	27.81	0.29	416.50	15.03	-1.71	416.66	22.75	1.41
419.19	44.36	25.19	418.24	31.22	12.60	418.71	46.26	24.43	417.92	27.73	0.10	419.50	15.64	-1.21	419.66	22.57	1.12
422.19	44.54	26.03	421.24	31.74	13.77	421.71	45.72	24.54	420.92	27.88	0.90	422.50	14.63	-1.57	422.66	21.47	0.67
425.21	44.06	25.18	424.26	31.42	13.09	424.73	46.99	25.45	423.94	28.09	0.74	425.52	14.42	-2.15	425.68	22.57	1.40
428.18	43.94	25.02	427.24	30.80	12.43	427.71	45.46	23.88	426.92	27.19	-0.20	428.50	15.62	-0.99	428.66	22.39	1.18
431.19	44.21	24.99	430.24	31.38	12.71	430.71	46.15	24.27	429.92	28.30	0.61	431.50	15.41	-1.50	431.66	22.39	0.88
434.19	43.85	24.54	433.24	31.88	13.12	433.71	46.15	24.18	432.92	28.32	0.55	434.50	15.13	-1.86	434.66	22.91	1.32
437.19	43.96	25.42	436.24	32.00	14.01	436.71	45.26	24.06	435.92	27.73	0.73	437.50	14.67	-1.55	437.66	21.65	0.83
440.21	43.62	24.59	439.26	31.84	13.36	439.74	46.37	24.68	438.94	27.86	0.36	440.53	15.43	-1.29	440.68	22.24	0.92
443.19	43.77	24.68	442.24	31.06	12.52	442.71	45.30	23.55	441.92	27.26	-0.29	443.50	15.45	-1.32	443.66	22.99	1.62
446.18	42.83	23.79	445.24	31.56	13.06	445.71	45.85	24.14	444.92	28.04	0.53	446.50	15.11	-1.62	446.66	22.42	1.09
449.18	44.06	24.94	448.24	31.74	13.17	448.71	46.29	24.51	447.92	28.19	0.60	449.50	15.24	-1.57	449.66	22.37	0.96
452.18	43.89	24.96	451.24	31.16	12.78	451.71	45.32	23.73	450.92	28.45	1.05	452.50	15.03	-1.59	452.66	21.75	0.53
455.21	42.87	22.76	454.26	31.76	12.20	454.74	45.35	22.58	453.94	29.39	0.81	455.52	15.98	-1.82	455.68	23.40	1.00
458.19	42.52	22.98	457.24	30.68	11.68	457.71	45.35	23.14	456.92	27.94	-0.07	458.50	15.81	-1.42	458.66	23.32	1.49
461.19	42.31	22.65	460.24	31.70	12.59	460.71	45.91	23.59	459.92	28.64	0.51	461.50	15.28	-2.07	461.66	23.50	1.55
464.19	43.81	24.19	463.24	31.44	12.36	463.71	45.32	23.03	462.92	28.87	0.78	464.50	14.99	-2.32	464.66	23.45	1.54
467.19	42.20	22.06	466.24	31.78	12.19	466.71	45.30	22.50	465.92	29.10	0.50	467.50	16.12	-1.70	467.66	23.63	1.21
470.21	43.45	23.94	469.27	31.68	12.71	469.74	45.39	23.21	468.94	28.51	0.53	470.53	15.87	-1.33	470.68	22.60	0.80
473.18	43.14	23.50	472.24	31.76	12.67	472.71	45.63	23.33	471.92	29.03	0.93	473.50	15.64	-1.68	473.66	22.68	0.76
476.18	43.27	23.91	475.24	31.76	12.95	475.71	45.22	23.20	474.92	27.73	-0.09	476.50	15.74	-1.30	476.65	23.04	1.40
479.19	42.60	23.25	478.24	31.86	13.06	478.71	44.72	22.71	477.92	28.14	0.33	479.50	15.53	-1.50	479.66	22.81	1.18
482.19	42.83	22.78	481.24	30.62	11.12	481.71	46.40	23.69	480.92	29.21	0.70	482.50	15.87	-1.86	482.66	23.50	1.17
485.21	42.93	22.94	484.26	31.64	12.20	484.74	45.32	22.67	483.94	29.60	1.15	485.52	16.12	-1.55	485.68	22.68	0.41
488.18	41.98	21.88	487.24	31.74	12.19	487.71	43.96	21.20	486.92	28.90	0.33	488.50	15.98	-1.81	488.66	23.86	1.47
491.19	42.68	22.99	490.24	31.14	12.00	490.71	44.54	22.19	489.92	28.53	0.38	491.50	16.14	-1.23	491.66	22.83	0.86
494.19	42.79	22.73	493.24	31.86	12.34	493.71	45.11	22.38	492.92	28.82	0.29	494.50	16.10	-1.65	494.66	23.71	1.36
497.18	42.58	22.72	496.24	31.48	12.17	496.71	43.80	21.28	495.92	28.82	0.50	497.50	15.89	-1.65	497.66	23.30	1.16
500.21	42.64	22.75	499.27	30.80	11.46	499.74	44.65	22.10	498.94	28.92	0.56	500.53	15.95	-1.63	500.68	23.24	1.06
503.19	42.54	22.90	502.24	30.82	11.72	502.71	44.11	21.80	501.92	28.17	0.06	503.50	16.78	-0.55	503.66	22.42	0.49
506.19	42.06	22.09	505.24	31.12	11.70	505.71	45.30	22.67	504.92	28.79	0.35	506.50	16.14	-1.52	506.66	23.42	1.16
509.19	42.58	22.46	508.24	32.21	12.63	508.71	44.72	21.93	507.92	28.84	0.25	509.50	15.98	-1.83	509.66	23.99	1.58
512.18	42.00	22.11	511.24	32.45	13.11	511.71	44.04	21.49	510.92	29.49	1.14	512.50	15.47	-2.10	512.66	23.14	0.97
515.21	42.04	21.81	514.26	31.40	11.72	514.74	44.54	21.65	513.94	29.94	1.25	515.52	15.11	-2.80	515.68	24.07	1.56
518.18	42.47	22.03	517.24	31.82	11.92	517.71	44.65	21.54	516.92	29.96	1.05	518.50	16.82	-1.31	518.66	22.99	0.26
521.18	41.50	21.49	520.24	31.82	12.36	520.71	44.87	22.20	519.92	28.69	0.22	521.50	15.72	-1.97	521.66	24.05	1.76
524.18	42.12	21.85	523.24	30.70	10.98	523.71	44.15	21.22	522.92	29.81	1.08	524.50	16.19	-1.76	524.66	23.24	0.69
527.18	42.77	22.84	526.24	31.16	11.77	526.71	43.80	21.20	525.92	28.97	0.57	527.50	16.23	-1.39	527.66	23.04	0.82
530.21	41.77	21.49	529.26	32.69	12.95	529.74	44.11	21.16	528.94	29.83	1.08	530.52	16.50	-1.47	530.68	22.96	0.39
533.18	41.77	21.84	532.24	30.96	11.58	532.71	44.93	22.34	531.92	28.27	-0.13	533.50	16.74	-0.88	533.66	23.22	1.00
536.18	42.83	22.89	535.24	31.68	12.29	535.71	44.85	22.25	534.92	28.58	0.17	536.49	16.33	-1.30	536.65	23.35	1.12
539.18	41.38	21.38	538.24	31.92	12.46	538.71	44.35	21.68	537.92	28.77	0.30	539.50	16.82	-0.87	539.66	22.86	0.57
542.19	42.27	22.33	541.24	32.49	13.10	541.71	45.41	22.81	540.92	28.87	0.46	542.50	16.02	-1.61	542.66	23.37	1.14
545.21	40.98	21.07	544.26	31.68	12.31	544.74	45.26	22.68	543.94	28.07	-0.31	545.53	16.12	-1.48	545.68	23.99	1.79
548.19	41.50	21.11	547.24	32.25	12.40	547.71	45.50	22.44	546.92	29.57	0.71	548.50	16.08	-2.00	548.66	23.97	1.29
551.18	41.93	21.52	550.24	31.58	11.72	550.71	43.59	20.52	549.92	29.29	0.42	551.50	16.76	-1.33	551.66	23.61	0.92
554.19	41.17	20.79	553.24	31.76	11.92	553.71	43.55	20.50	552.92	29.36	0.51	554.50	16.50	-1.57	554.66	23.73	1.06
557.19	41.91	21.11	556.24	30.96	10.70	556.71	44.50	21.03	555.92	30.43	1.16	557.50	16.14	-2.35	557.66	24.28	1.19
560.21	42.08	21.97	559.27	31.06	11.50	559.74	44.13	21.36	558.94	29.36	0.79	560.53	15.85	-1.94	560.68	23.55	1.16
563.19	41.38	20.54	562.24	31.58	11.29	562.71	44.09	20.59	561.92	30.54	1.24	563.50	16.23	-2.29	563.66	24.18	1.06
566.18	41.25	20.52	565.24	31.40	11.21	565.71	43.63	20.23	564.92	29.88	0.68	566.50	16.48	-1.94	566.66	24.28	1.26
569.18	41.13	20.78	568.24	31.50	11.70	568.71	44.24	21.23	567.92	29.86	1.04	569.50	15.32	-2.72	569.65	24.31	1.67
572.18	42.39	21.66	571.24	32.41	12.23	571.71	43.55	20.16	570.92	30.04	0.84	572.50	16.65	-1.77	572.66	23.94	0.92
575.21	41.89	20.58	574.26	31.22	10.45	574.74	44.22	20.24	573.94	30.22	0.44	575.53	17.44	-1.56	575.68	24.72	1.12
578.19	42.27	21.05	577.24	31.10	10.43	577.71	44.45	20.57	576.92	29.42	-0.27	578.50	17.65	-1.26	578.66	25.03	1.52
581.19	41.67	21.23	580.24	31.92	12.03	580.71	43.70	20.60	579.92	29.18	0.27	581.50	16.33	-1.80	581.66	24.25	1.52
584.19	41.19	20.44	583.24	31.82	11.62	583.71	43.91	20.50	582.92	29.83	0.62	584.50	16.57	-1.86	584.66	24.28	1.25
587.19	41.23	20.67	586.24	31.54	11.52	586.71	44.69	21.46	585.92	29.49	0.46	587.50	16.57	-1.68	587.66	24.07	1.22
590.21	41.87	21.13	589.27	31.60	11.41	589.74	44.43	21.03	588.94	29.49	0.28	590.53	16.16	-2.27	590.68	25.01	1.98
593.18	41.27	20.60	592.23	31.48	11.36	592.71	44.13	20.80	591.92	29.39	0.26	593.50	16.25	-2.10	593.65	24.80	1.85
596.18	42.29	21.38	595.23	31.00	10.63	595.71	43.50	19.92	594.92	30.12	0.74	596.50	17.01	-1.59	596.65	24.05	0.85
599.18	41.85	20.99	598.23	30.92	10.61	598.71	43.52	20.00	597.92	29.70	0.38	599.49	16.59	-1.95	599.65	24.72	1.58
602.18	42.41	21.47	601.23	31.60	11.20	601.71	43.03	19.42	600.92	30.12	0.71	602.50	17.05	-1.58	602.66	24.10	0.87
623.26	42.04	14.82	622.31	146.46	119.79	622.78	32.75	2.87	622.00	43.36	7.67	623.57	19.40	-5.51	623.73	27.34	-2.17
626.17	39.50	14.35	625.22	116.76	92.16	625.69	34.03	6.22	624.91	40.38	6.76	626.48	18.01	-4.83	626.64	25.50	-1.94
629.18	38.99	15.88	628.22	98.82	76.25	628.69	39.41	13.63	627.91	37.27	5.69	629.49	17.24	-3.56	629.65	23.27	-2.13
632.17	37.82	15.77	631.22	87.94	66.44	631.69	42.79	18.08	630.91	33.25	2.74	632.48	16.74	-2.99	632.64	24.59	0.26
635.17	37.17	15.54	634.22	80.30	59.22	634.69	44.85	20.56	633.91	32.20	2.10	635.48	17.14	-2.18	635.64	23.99	0.07
638.17	38.11	17.05	637.23	74.97	54.46	637.69	46.72	23.00	636.91	30.38	0.85	638.48	16.57	-2.18	638.64	24.67	1.32
641.17	37.95	17.82	640.22	72.75	53.17	640.69	46.26	23.47	639.91	28.79	0.20	641.48	16.27	-1.54	641.64	23.76	1.35
644.18	37.97	17.86	643.22	69.76	50.20	643.69	46.26	23.49	642.91	27.99	-0.58	644.49	16.08	-1.71	644.65	24.69	2.30
647.17	37.40	17.25	646.22	67.83	48.22	646.69	44.78	21.96	645.91	28.01	-0.61	647.48	16.71	-1.13	647.64	24.18	1.74
650.17	38.93	18.97	649.22	65.35	45.93	649.69	45.50	22.87	648.91	26.70	-1.73	650.48	16.99	-0.66	650.64	24.64	2.39
653.17	38.21	17.88	652.22	65.98	46.20	652.69	44.43	21.44	651.91	27.94	-0.86	653.48	17.03	-0.99	653.64	24.46	1.84
656.17	38.13	18.15	655.23	64.46	45.02	655.69	43.89	21.24	654.91	25.83	-2.62	656.48	17.84	0.17	656.64	24.72	2.45
659.18	38.46	18.59	658.23	65.07	45.75	658.69	42.62	20.09	657.91	26.85	-1.49	659.49	16.74	-0.82	659.65	24.46	2.30
662.17	37.58	17.97	661.22	63.80	44.73	661.69	43.29	21.01	660.91	26.39	-1.69	662.48	16.84	-0.46	662.64	24.05	2.15
665.17	38.17	17.80	664.23	63.10	43.28	664.69	42.36	19.33	663.91	26.90	-1.93	665.48	17.95	-0.10	665.64	24.69	2.04
668.17	37.30	17.52	667.22	63.94	44.71	667.69	41.52	19.08	666.91	26.95	-1.30	668.48	16.52	-0.95	668.64	24.31	2.24
671.17	38.29	18.91	670.23	63.75	44.92	670.69	43.24	21.20	669.91	26.08	-1.77	671.48	16.40	-0.67	671.64	24.10	2.43
674.18	37.85	19.12	673.23	62.96	44.77	673.69	41.16	19.76	672.91	25.13	-2.07	674.49	16.16	-0.26	674.65	23.35	2.33
677.17	37.91	18.48	676.22	63.08	44.19	676.69	41.44	19.34	675.91	25.70	-2.20	677.48	17.07	-0.05	677.64	23.97	2.25
680.17	37.56	18.29	679.23	62.92	44.20	679.70	41.50	19.57	678.91	25.08	-2.66	680.48	16.55	-0.41	680.64	24.62	3.06
683.17	38.25	19.08	682.23	62.73	44.11	682.69	40.71	18.88	681.91	25.49	-2.15	683.48	16.44	-0.42	683.64	24.02	2.56
686.17	38.50	19.06	685.23	61.53	42.64	685.70	40.35	18.25	684.91	25.36	-2.55	686.48	16.21	-0.92	686.64	25.19	3.46
689.18	38.46	18.91	688.23	62.17	43.17	688.69	39.63	17.42	687.91	25.62	-2.39	689.49	17.03	-0.20	689.65	24.43	2.60
692.17	38.62	18.95	691.22	62.57	43.45	691.70	39.90	17.57	690.91	25.95	-2.19	692.48	16.91	-0.45	692.64	24.59	2.63
695.17	38.17	18.58	694.23	62.15	43.11	694.70	40.54	18.29	693.91	25.80	-2.25	695.48	16.08	-1.19	695.64	25.32	3.45
698.17	37.70	18.03	697.22	61.78	42.66	697.70	40.67	18.34	696.91	25.52	-2.62	698.48	16.95	-0.41	698.64	24.98	3.02
701.17	38.13	18.61	700.23	61.27	42.29	700.70	40.60	18.41	699.91	25.31	-2.68	701.49	16.69	-0.52	701.65	25.01	3.20
704.18	38.01	18.36	703.23	60.33	41.23	703.70	39.22	16.91	702.91	25.44	-2.67	704.49	16.31	-1.02	704.65	25.63	3.70
707.17	38.35	18.25	706.22	61.32	41.77	706.70	40.50	17.74	705.91	26.18	-2.39	707.48	17.24	-0.55	707.64	25.32	2.93
710.17	38.52	18.05	709.22	59.94	40.01	709.70	40.09	16.95	708.91	26.39	-2.55	710.48	18.18	0.02	710.64	25.29	2.53
713.17	38.87	19.31	712.22	60.19	41.17	712.69	40.45	18.22	711.91	25.31	-2.72	713.48	16.86	-0.39	713.64	24.96	3.11
716.17	37.05	17.20	715.22	61.11	41.81	715.70	39.31	16.80	714.91	25.11	-3.20	716.48	17.65	0.12	716.64	25.22	3.09
719.18	38.46	18.59	718.22	59.25	39.93	718.70	39.58	17.05	717.91	25.88	-2.46	719.49	17.16	-0.40	719.65	25.01	2.85
722.17	37.68	17.41	721.22	58.93	39.21	721.70	39.50	16.57	720.91	25.95	-2.78	722.48	17.37	-0.58	722.64	25.92	3.37
725.17	38.60	19.20	724.22	56.88	38.03	724.70	40.50	18.44	723.91	25.54	-2.32	725.48	16.29	-0.79	725.64	24.80	3.12
728.17	38.48	18.43	727.22	58.68	39.18	727.70	39.46	16.75	726.91	25.95	-2.56	728.48	17.78	0.05	728.64	24.85	2.52
731.17	38.60	18.60	730.22	58.86	39.41	730.70	39.77	17.11	729.91	26.36	-2.11	731.48	16.55	-1.14	731.64	25.53	3.24
734.18	38.84	19.33	733.23	58.18	39.21	733.70	39.63	17.45	732.91	24.52	-3.46	734.49	16.93	-0.27	734.65	25.53	3.73
737.17	37.87	17.79	736.23	57.90	38.37	736.70	39.46	16.72	735.91	25.77	-2.77	737.48	16.80	-0.96	737.64	26.10	3.74
740.17	38.58	18.71	739.23	57.02	37.70	739.70	39.31	16.78	738.91	24.70	-3.63	740.48	17.18	-0.37	740.64	26.16	4.01
743.17	39.27	19.68	742.23	55.30	36.26	742.70	39.56	17.31	741.91	25.01	-3.05	743.48	17.35	0.07	743.64	24.85	2.97
746.17	39.38	19.26	745.22	56.16	36.59	745.70	39.54	16.76	744.91	26.08	-2.51	746.48	16.93	-0.88	746.64	25.79	3.38
749.18	39.32	19.21	748.22	56.18	36.62	748.70	39.58	16.81	747.91	26.29	-2.29	749.49	17.29	-0.51	749.65	25.19	2.79
752.17	38.74	18.15	751.22	54.92	34.88	751.70	38.63	15.38	750.91	25.72	-3.33	752.48	17.54	-0.73	752.64	26.94	4.07
755.17	38.42	17.98	754.22	55.69	35.79	754.70	39.50	16.39	753.91	25.90	-3.01	755.48	17.29	-0.84	755.64	26.58	3.85
758.17	37.99	17.54	757.22	54.56	34.66	757.70	39.46	16.35	756.91	26.90	-2.02	758.48	16.86	-1.28	758.64	26.03	3.29
761.17	37.56	17.46	760.22	54.83	35.28	760.70	38.88	16.12	759.91	25.29	-3.28	761.48	17.03	-0.76	761.64	26.42	4.03
764.18	37.99	17.71	763.22	55.01	35.28	763.70	39.90	16.96	762.91	25.34	-3.40	764.49	17.14	-0.82	764.65	26.79	4.23
767.17	38.29	17.57	766.23	54.52	34.35	766.70	39.69	16.31	765.91	26.59	-2.60	767.48	17.67	-0.74	767.64	26.34	3.33
770.17	38.72	18.92	769.22	53.36	34.10	769.70	39.03	16.56	768.91	25.06	-3.21	770.49	17.52	0.03	770.65	25.27	3.18
773.17	38.15	18.35	772.22	52.34	33.09	772.70	39.39	16.93	771.91	25.72	-2.54	773.49	16.97	-0.51	773.65	25.14	3.06
776.17	38.50	18.48	775.22	53.07	33.60	775.70	40.33	17.65	774.91	25.72	-2.76	776.48	17.37	-0.33	776.64	25.40	3.10
779.18	37.85	17.32	778.23	51.49	31.50	778.70	40.84	17.64	777.91	25.52	-3.48	779.49	17.84	-0.38	779.65	26.68	3.86
782.17	38.25	17.66	781.23	52.58	32.53	781.70	39.86	16.60	780.91	26.36	-2.70	782.49	17.52	-0.76	782.64	26.34	3.46
785.17	38.70	18.32	784.23	52.49	32.66	784.70	39.41	16.37	783.91	26.44	-2.40	785.48	17.52	-0.54	785.64	25.61	2.95
788.17	38.64	18.24	787.23	52.85	33.00	787.70	39.24	16.18	786.91	26.34	-2.53	788.48	17.48	-0.61	788.64	25.82	3.13
791.17	38.80	18.42	790.22	51.38	31.55	790.70	39.67	16.63	789.91	26.34	-2.51	791.48	16.74	-1.33	791.64	26.50	3.83
794.18	38.74	18.31	793.23	51.10	31.21	793.70	39.75	16.65	792.91	26.44	-2.46	794.49	17.12	-1.00	794.65	26.18	3.46
797.17	37.93	17.83	796.22	50.90	31.34	796.69	40.07	17.30	795.91	26.24	-2.33	797.48	17.14	-0.65	797.64	25.37	2.98
800.17	39.66	18.64	799.22	50.19	29.72	799.70	39.77	16.09	798.91	26.95	-2.54	800.49	18.05	-0.66	800.65	26.50	3.19
803.17	37.95	17.51	802.22	50.63	30.74	802.70	40.37	17.27	801.91	26.65	-2.26	803.48	17.48	-0.65	803.64	25.63	2.90
806.17	38.80	18.01	805.22	49.67	29.43	805.70	40.28	16.83	804.91	27.06	-2.19	806.48	17.48	-0.99	806.64	26.26	3.19
809.18	39.23	17.92	808.22	49.01	28.24	808.70	39.24	15.26	807.91	26.52	-3.26	809.49	18.71	-0.29	809.65	27.15	3.55
812.17	37.89	17.10	811.22	49.12	28.87	811.69	39.97	16.51	810.91	26.00	-3.26	812.48	17.46	-1.02	812.64	27.36	4.28
815.17	38.03	17.12	814.23	48.71	28.35	814.70	39.65	16.08	813.91	25.98	-3.39	815.48	17.71	-0.88	815.64	27.47	4.28
818.17	38.60	18.05	817.22	48.49	28.48	817.70	40.60	17.38	816.91	25.83	-3.19	818.48	18.01	-0.23	818.64	26.26	3.42
821.17	39.01	18.40	820.22	48.64	28.57	820.70	40.35	17.07	819.91	25.77	-3.31	821.48	17.41	-0.89	821.64	27.10	4.20
824.18	37.76	16.83	823.22	47.51	27.13	823.69	39.69	16.10	822.91	26.65	-2.74	824.49	17.97	-0.64	824.65	26.60	3.39
827.17	39.15	17.97	826.22	48.62	27.99	826.69	40.24	16.40	825.91	27.21	-2.44	827.48	18.27	-0.60	827.64	26.50	3.03
830.17	37.95	17.11	829.22	47.08	26.79	829.70	40.20	16.70	828.91	26.00	-3.30	830.48	18.61	0.09	830.64	26.34	3.22
833.17	40.76	19.72	832.22	46.82	26.33	832.69	40.58	16.88	831.91	26.44	-3.07	833.48	18.20	-0.53	833.64	26.92	3.59
836.17	38.56	17.93	835.22	46.60	26.52	835.70	40.14	16.85	834.91	26.75	-2.35	836.48	17.24	-1.08	836.64	26.34	3.42
839.18	38.56	17.09	838.22	47.99	27.07	838.69	40.35	16.22	837.91	27.32	-2.62	839.49	18.14	-1.02	839.65	27.39	3.63
842.17	38.56	17.71	841.23	46.64	26.33	841.70	41.05	17.53	840.91	26.24	-3.08	842.48	17.84	-0.70	842.64	26.92	3.78
845.17	38.66	17.79	844.23	46.77	26.45	844.69	41.29	17.76	843.91	26.49	-2.84	845.48	17.90	-0.65	845.64	26.65	3.50
848.17	37.58	16.32	847.22	47.47	26.75	847.69	40.22	16.29	846.91	26.83	-2.90	848.48	18.48	-0.47	848.64	26.92	3.37
851.17	38.13	16.83	850.23	46.32	25.57	850.69	40.22	16.26	849.91	26.77	-2.99	851.48	18.35	-0.63	851.64	27.21	3.63
854.18	39.44	18.08	853.23	47.08	26.27	853.70	40.48	16.46	852.91	27.19	-2.63	854.49	18.27	-0.77	854.65	27.05	3.41
857.17	39.30	18.71	856.23	44.60	24.55	856.70	39.90	16.64	855.91	25.44	-3.62	857.49	18.10	-0.18	857.65	26.68	3.80
860.17	39.32	17.49	859.23	45.27	23.99	859.70	40.14	15.65	858.91	28.30	-2.00	860.49	17.82	-1.70	860.65	27.81	3.69
863.17	38.66	17.51	862.22	45.59	24.99	862.69	40.22	16.41	861.91	26.75	-2.86	863.48	17.69	-1.14	863.64	27.44	4.01
866.17	39.15	18.01	865.23	46.45	25.85	865.70	41.01	17.20	864.91	26.72	-2.89	866.49	18.29	-0.54	866.65	26.86	3.43
869.18	39.11	17.91	868.23	45.57	24.91	868.69	40.43	16.56	867.91	27.06	-2.61	869.49	17.63	-1.26	869.65	27.36	3.87
872.17	38.89	17.83	871.23	45.37	24.86	871.69	40.69	16.97	870.91	27.01	-2.52	872.48	17.69	-1.06	872.64	26.92	3.57
875.17	38.29	16.00	874.23	44.64	22.89	874.69	40.80	15.84	873.91	28.14	-2.62	875.48	18.76	-1.22	875.64	28.42	3.84
878.17	38.91	17.61	877.23	46.08	25.32	877.69	41.24	17.27	876.91	26.75	-3.02	878.48	17.84	-1.15	878.64	27.76	4.17
881.17	38.54	17.01	880.22	44.02	23.03	880.70	39.20	15.00	879.91	27.08	-2.92	881.49	18.39	-0.83	881.65	27.57	3.75
884.18	38.54	17.24	883.22	45.52	24.76	883.69	40.03	16.06	882.91	27.19	-2.58	884.49	17.56	-1.43	884.65	27.60	4.01
887.17	39.40	17.50	886.22	44.19	22.83	886.70	41.03	16.46	885.91	27.57	-2.80	887.48	18.37	-1.22	887.64	28.21	4.02
890.16	38.95	17.21	889.22	44.90	23.70	889.69	41.44	17.03	888.91	26.98	-3.23	890.48	18.59	-0.84	890.63	28.10	4.07
893.17	39.85	18.12	892.23	43.77	22.58	892.69	40.16	15.76	891.91	27.78	-2.42	893.48	18.76	-0.66	893.64	27.10	3.08
896.18	38.78	17.16	895.23	43.81	22.74	895.70	41.29	17.01	894.91	27.39	-2.70	896.49	18.39	-0.92	896.65	27.52	3.61
899.18	38.42	16.66	898.22	43.79	22.58	898.70	40.09	15.67	897.91	27.50	-2.73	899.49	18.46	-0.99	899.65	27.76	3.71
902.17	39.89	18.18	901.22	43.60	22.43	901.69	40.65	16.27	900.91	27.08	-3.10	902.48	18.61	-0.79	902.64	27.89	3.89
905.17	39.03	17.50	904.23	44.62	23.63	904.70	41.61	17.41	903.91	26.49	-3.51	905.49	18.10	-1.12	905.65	28.45	4.63
908.17	38.40	16.82	907.22	43.98	22.95	907.69	41.07	16.83	906.91	27.08	-2.96	908.48	18.44	-0.82	908.64	27.65	3.79
911.17	39.03	17.77	910.23	44.09	23.38	910.70	41.93	18.01	909.91	26.93	-2.79	911.49	17.78	-1.16	911.65	27.50	3.96
914.18	39.13	17.26	913.23	43.49	22.16	913.70	40.65	16.11	912.91	27.55	-2.79	914.49	18.59	-0.97	914.65	27.92	3.76
917.17	39.27	17.54	916.23	43.70	22.52	916.70	40.35	15.96	915.91	27.14	-3.06	917.49	18.78	-0.64	917.65	27.71	3.69
920.17	40.24	18.66	919.23	44.32	23.29	919.70	41.35	17.11	918.91	27.06	-2.98	920.48	18.48	-0.78	920.64	27.63	3.77
923.17	39.83	17.84	922.22	42.89	21.45	922.69	39.90	15.25	921.91	27.34	-3.12	923.48	19.42	-0.26	923.64	27.65	3.37
926.17	38.50	16.60	925.22	42.83	21.47	925.69	41.18	16.61	924.91	26.67	-3.70	926.48	19.83	0.24	926.64	27.65	3.46
929.18	38.82	16.65	928.23	43.62	22.00	928.70	41.03	16.20	927.91	27.47	-3.16	929.49	18.65	-1.20	929.65	28.82	4.37
932.17	39.62	18.54	931.22	43.15	22.62	931.70	40.31	16.57	930.91	26.52	-3.03	932.49	18.14	-0.63	932.65	27.02	3.65
935.17	39.13	17.25	934.23	43.00	21.67	934.70	41.05	16.51	933.91	27.75	-2.60	935.49	18.99	-0.58	935.65	27.34	3.17
938.17	39.69	17.47	937.22	41.86	20.19	937.69	40.88	16.00	936.91	27.26	-3.42	938.48	19.81	-0.09	938.64	28.02	3.52
941.17	40.34	18.43	940.23	41.39	20.03	940.70	40.11	15.54	939.91	26.62	-3.76	941.49	18.84	-0.76	941.65	28.71	4.51
944.18	39.07	16.92	943.22	41.81	20.20	943.70	40.84	16.02	942.91	27.42	-3.20	944.49	18.61	-1.23	944.65	28.87	4.43
947.17	39.34	17.80	946.23	42.75	21.75	946.70	40.71	16.50	945.91	26.52	-3.49	947.49	18.37	-0.86	947.65	28.18	4.35
950.17	39.81	17.52	949.23	42.72	20.98	949.70	41.44	16.49	948.91	27.70	-3.05	950.49	19.34	-0.63	950.65	28.26	3.69
953.17	40.14	17.84	952.22	42.09	20.34	952.69	40.03	15.07	951.91	27.37	-3.40	953.48	18.99	-1.00	953.64	28.98	4.39
956.17	39.34	17.15	955.23	42.47	20.82	955.70	41.07	16.21	954.91	28.17	-2.49	956.49	18.80	-1.08	956.65	28.05	3.57
959.18	39.19	17.64	958.23	42.07	21.07	958.69	40.52	16.31	957.91	27.57	-2.45	959.49	18.37	-0.87	959.65	27.15	3.31
962.17	39.93	17.87	961.23	41.96	20.44	961.70	41.27	16.54	960.91	27.06	-3.47	962.49	18.78	-0.97	962.65	28.79	4.44
965.17	39.27	17.17	964.23	41.56	20.01	964.70	40.80	16.04	963.91	27.19	-3.37	965.49	18.99	-0.79	965.65	28.55	4.17
968.17	39.36	17.01	967.22	41.96	20.16	967.69	40.95	15.94	966.91	28.09	-2.73	968.48	18.95	-1.09	968.64	28.45	3.81
971.17	39.15	16.58	970.23	41.75	19.73	970.70	40.88	15.65	969.91	28.35	-2.68	971.48	19.29	-0.96	971.64	28.50	3.65
974.18	39.11	16.90	973.23	42.17	20.51	973.70	41.07	16.20	972.91	27.21	-3.47	974.49	19.81	-0.09	974.65	28.05	3.55
977.17	39.71	17.70	976.23	41.58	20.12	976.70	41.65	16.98	975.91	26.90	-3.57	977.49	19.19	-0.50	977.65	28.37	4.08
980.17	38.87	16.02	979.23	40.49	18.18	979.70	41.46	15.94	978.91	27.88	-3.44	980.49	19.19	-1.35	980.65	29.93	4.79
983.17	39.32	16.81	982.23	40.91	18.95	982.70	41.22	16.05	981.91	28.53	-2.45	983.49	18.46	-1.74	983.65	28.98	4.18
986.17	39.17	16.70	985.23	41.05	19.13	985.70	41.82	16.69	984.91	27.47	-3.47	986.49	19.96	-0.20	986.65	28.42	3.66
989.18	39.77	17.28	988.23	41.84	19.90	988.70	41.27	16.12	987.91	27.63	-3.32	989.49	19.40	-0.77	989.65	28.87	4.10
992.17	40.18	17.71	991.23	40.95	19.03	991.70	40.75	15.62	990.91	26.75	-4.18	992.49	19.87	-0.28	992.65	29.22	4.47
995.17	40.28	17.65	994.23	41.73	19.65	994.70	41.93	16.64	993.91	28.19	-2.90	995.49	19.31	-1.00	995.65	28.82	3.91
998.17	39.62	16.99	997.23	41.14	19.06	997.70	40.92	15.63	996.91	28.07	-3.03	998.49	19.44	-0.88	998.65	28.82	3.90
1001.17	39.99	17.98	1000.23	42.22	20.75	1000.70	41.63	16.95	999.91	26.77	-3.71	1001.49	19.29	-0.41	1001.65	28.42	4.12
1004.18	40.06	17.55	1003.23	40.34	18.37	1003.70	42.08	16.90	1002.91	27.75	-3.23	1004.49	19.04	-1.16	1004.65	29.19	4.39
1007.17	39.42	16.85	1006.23	40.30	18.27	1006.70	40.73	15.49	1005.91	28.74	-2.30	1007.48	18.95	-1.31	1007.64	28.47	3.61
1010.17	40.61	17.82	1009.23	41.58	19.34	1009.70	40.71	15.26	1008.91	27.42	-3.83	1010.48	20.00	-0.47	1010.64	29.38	4.31
1013.17	39.77	16.79	1012.23	41.08	18.65	1012.69	40.60	14.96	1011.91	28.27	-3.18	1013.48	20.24	-0.43	1013.64	28.87	3.60
1016.17	39.56	16.72	1015.23	40.63	18.34	1015.70	41.82	16.32	1014.91	28.53	-2.78	1016.49	19.29	-1.24	1016.65	29.14	4.01
1019.18	39.50	16.67	1018.23	40.89	18.61	1018.70	41.59	16.10	1017.91	28.48	-2.81	1019.49	19.68	-0.83	1019.65	28.76	3.65
1022.17	39.71	17.09	1021.23	41.20	19.12	1021.70	42.10	16.81	1020.91	27.73	-3.36	1022.49	19.79	-0.52	1022.65	28.79	3.88
1025.17	40.90	18.63	1024.23	41.73	20.00	1024.70	42.19	17.25	1023.91	28.04	-2.70	1025.49	19.12	-0.84	1025.65	28.10	3.54
1028.17	39.85	17.30	1027.23	39.96	17.96	1027.70	41.35	16.14	1026.91	27.83	-3.19	1028.49	19.81	-0.43	1028.65	28.45	3.61
1031.17	40.40	17.84	1030.23	40.15	18.13	1030.70	41.97	16.74	1029.91	27.19	-3.84	1031.49	19.72	-0.53	1031.65	29.22	4.37
1034.18	40.96	17.79	1033.23	39.84	17.22	1033.70	41.59	15.76	1032.91	28.95	-2.68	1034.49	20.17	-0.68	1034.65	28.82	3.37
1037.17	40.30	17.26	1036.23	40.95	18.46	1036.70	42.85	17.15	1035.91	29.49	-2.02	1037.49	19.89	-0.84	1037.65	28.18	2.85
1040.18	40.22	17.65	1039.23	40.30	18.28	1039.70	41.67	16.44	1038.91	27.86	-3.17	1040.49	19.25	-1.00	1040.65	29.03	4.18
1043.17	40.14	17.02	1042.23	38.88	16.31	1042.70	41.67	15.89	1041.91	28.97	-2.62	1043.49	19.51	-1.30	1043.65	29.32	3.91
1046.17	40.18	17.60	1045.23	40.74	18.71	1045.70	41.82	16.58	1044.91	28.53	-2.51	1046.49	19.38	-0.88	1046.65	28.26	3.40
1049.18	40.53	17.89	1048.23	40.72	18.62	1048.70	41.91	16.60	1047.91	28.35	-2.76	1049.49	19.57	-0.76	1049.65	28.45	3.52
1052.17	41.00	18.39	1051.23	40.80	18.74	1051.70	40.99	15.72	1050.91	27.50	-3.57	1052.49	19.89	-0.40	1052.65	28.87	3.98
1055.17	41.04	18.32	1054.23	40.72	18.54	1054.70	42.49	17.10	1053.91	28.14	-3.05	1055.49	19.76	-0.65	1055.65	28.71	3.70
1058.17	39.13	15.92	1057.23	40.38	17.72	1057.70	41.67	15.80	1056.91	28.35	-3.33	1058.48	19.55	-1.35	1058.64	30.17	4.67
1061.17	39.93	16.76	1060.23	41.05	18.43	1060.70	41.93	16.10	1059.91	27.96	-3.68	1061.49	20.43	-0.43	1061.65	29.56	4.10
1064.18	40.14	17.33	1063.23	39.48	17.21	1063.69	41.80	16.32	1062.91	27.78	-3.50	1064.49	19.64	-0.86	1064.65	29.46	4.36
1067.17	41.17	17.69	1066.23	39.88	16.95	1066.70	41.69	15.55	1065.91	29.05	-2.89	1067.49	20.39	-0.77	1067.65	29.43	3.67
1070.17	40.20	17.18	1069.23	40.80	18.32	1069.70	41.24	15.55	1068.91	28.45	-3.04	1070.49	19.66	-1.05	1070.65	29.40	4.09
1073.17	39.77	16.86	1072.23	39.77	17.41	1072.70	42.83	17.26	1071.91	28.69	-2.68	1073.49	19.36	-1.23	1073.65	29.11	3.92
1076.17	40.51	17.44	1075.23	40.55	18.03	1075.70	42.40	16.67	1074.91	28.32	-3.21	1076.49	20.24	-0.51	1076.65	29.08	3.73
1079.18	40.34	17.80	1078.23	40.28	18.28	1078.70	41.50	16.29	1077.91	28.27	-2.74	1079.49	19.83	-0.40	1079.65	27.97	3.14
1082.17	40.34	17.05	1081.23	39.56	16.82	1081.70	41.39	15.44	1080.91	28.92	-2.83	1082.49	18.99	-1.98	1082.65	30.39	4.82
1085.17	39.97	16.33	1084.23	40.15	17.05	1084.70	41.54	15.23	1083.91	29.47	-2.64	1085.49	19.94	-1.39	1085.65	29.96	4.03
1088.17	40.08	17.23	1087.23	40.24	17.94	1087.70	41.07	15.56	1086.91	28.27	-3.04	1088.48	19.57	-0.96	1088.64	29.14	4.01
1091.17	40.61	17.38	1090.23	39.71	17.02	1090.70	41.80	15.90	1089.91	28.17	-3.53	1091.48	20.41	-0.51	1091.64	29.56	4.04
1094.18	41.44	18.37	1093.23	39.67	17.14	1093.70	40.95	15.21	1092.91	28.32	-3.22	1094.49	20.97	0.21	1094.65	28.37	3.01
1097.18	40.10	16.54	1096.23	39.69	16.68	1096.70	42.08	15.86	1095.91	29.55	-2.47	1097.49	20.02	-1.22	1097.65	29.54	3.70
1100.17	40.03	16.90	1099.23	39.67	17.08	1099.70	41.46	15.66	1098.91	28.48	-3.12	1100.49	20.30	-0.52	1100.64	29.06	3.64
1103.17	41.31	17.72	1102.23	40.34	17.30	1102.70	41.52	15.27	1101.91	28.58	-3.47	1103.49	20.58	-0.69	1103.65	30.04	4.17
1106.17	39.91	16.23	1105.23	40.26	17.12	1105.70	41.44	15.09	1104.91	28.56	-3.59	1106.49	21.10	-0.27	1106.65	29.83	3.86
1109.18	39.32	16.26	1108.23	39.75	17.23	1108.70	42.75	17.02	1107.91	28.51	-3.02	1109.49	19.85	-0.90	1109.65	29.27	3.92
1112.17	40.03	16.10	1111.23	39.88	16.49	1111.70	42.75	16.15	1110.91	29.57	-2.83	1112.49	20.15	-1.47	1112.65	30.52	4.30
1115.17	40.59	17.03	1114.23	40.32	17.31	1114.70	41.42	15.20	1113.91	29.05	-2.97	1115.49	20.26	-0.98	1115.65	29.80	3.96
1118.17	41.17	17.46	1117.23	40.74	17.58	1117.70	41.80	15.43	1116.91	28.56	-3.61	1118.49	20.50	-0.89	1118.65	30.50	4.51
1121.17	41.19	17.99	1120.23	40.36	17.71	1120.70	41.84	15.98	1119.91	28.48	-3.19	1121.49	20.56	-0.33	1121.65	29.00	3.51
1124.18	40.38	17.34	1123.23	40.11	17.62	1123.70	42.19	16.49	1122.91	28.19	-3.31	1124.49	19.85	-0.87	1124.65	29.51	4.19
1127.17	41.71	17.81	1126.23	39.21	15.85	1126.70	41.89	15.32	1125.91	29.34	-3.03	1127.49	20.48	-1.11	1127.65	30.33	4.14
1130.18	40.90	17.21	1129.23	40.32	17.18	1129.70	42.40	16.05	1128.91	28.71	-3.44	1130.49	20.67	-0.70	1130.65	30.12	4.15
1133.17	40.24	17.04	1132.23	39.63	16.98	1132.70	41.76	15.90	1131.91	28.32	-3.34	1133.49	20.65	-0.23	1133.65	29.06	3.58
1136.18	41.23	17.60	1135.23	39.90	16.81	1135.70	41.87	15.57	1134.91	28.69	-3.41	1136.49	20.15	-1.17	1136.65	30.50	4.58
1139.18	40.51	16.65	1138.23	40.82	17.51	1138.70	42.49	15.97	1137.91	28.90	-3.43	1139.49	20.76	-0.79	1139.65	30.36	4.21
1142.17	39.99	16.44	1141.23	39.36	16.36	1141.70	41.57	15.36	1140.91	29.31	-2.70	1142.49	20.58	-0.65	1142.65	29.19	3.36
1145.17	41.46	17.81	1144.23	39.44	16.34	1144.70	42.12	15.81	1143.91	29.03	-3.09	1145.49	20.35	-0.99	1145.65	30.01	4.07
1148.17	40.65	16.75	1147.23	40.00	16.65	1147.70	41.78	15.22	1146.91	29.55	-2.82	1148.49	20.20	-1.39	1148.65	30.39	4.20
1151.17	41.46	17.73	1150.23	39.56	16.37	1150.70	42.77	16.37	1149.91	29.03	-3.17	1151.49	20.22	-1.20	1151.65	30.39	4.37
1154.18	40.73	16.56	1153.23	39.13	15.50	1153.70	42.17	15.33	1152.91	29.99	-2.65	1154.49	21.12	-0.74	1154.65	29.85	3.39
1157.17	40.86	17.31	1156.23	40.97	17.97	1156.70	42.21	16.00	1155.91	29.10	-2.92	1157.49	19.87	-1.37	1157.65	30.12	4.28
1160.17	41.46	17.88	1159.23	40.30	17.26	1159.70	42.49	16.24	1158.91	29.16	-2.89	1160.49	21.32	0.05	1160.65	28.71	2.84
1163.17	40.30	17.00	1162.23	40.13	17.38	1162.70	41.72	15.76	1161.91	28.51	-3.26	1163.48	19.74	-1.25	1163.64	30.09	4.50
1166.17	40.71	17.09	1165.23	40.11	17.04	1165.70	42.08	15.80	1164.91	28.56	-3.53	1166.49	20.86	-0.45	1166.65	29.88	3.97
1169.18	40.55	16.41	1168.23	40.68	17.09	1168.70	41.99	15.19	1167.91	28.61	-3.99	1169.49	21.69	-0.13	1169.65	30.55	4.13
1172.17	41.46	16.93	1171.23	39.86	15.88	1171.70	42.70	15.51	1170.91	29.91	-3.09	1172.49	21.12	-1.10	1172.65	31.00	4.18
1175.17	40.98	16.73	1174.23	38.83	15.12	1174.70	42.32	15.40	1173.91	28.82	-3.90	1175.48	20.65	-1.29	1175.64	31.73	5.19
1178.17	40.90	16.56	1177.23	39.98	16.18	1177.70	42.51	15.50	1176.91	29.91	-2.90	1178.49	21.17	-0.86	1178.64	30.39	3.76
1181.17	40.96	17.11	1180.23	39.52	16.22	1180.70	42.36	15.85	1179.91	28.48	-3.83	1181.49	21.25	-0.28	1181.64	30.25	4.12
1184.18	42.10	18.41	1183.23	39.98	16.84	1183.70	41.16	14.81	1182.91	28.58	-3.57	1184.49	20.93	-0.44	1184.65	29.99	4.02
1187.17	41.50	17.33	1186.23	39.98	16.36	1186.70	41.29	14.46	1185.91	29.23	-3.40	1187.49	21.88	0.03	1187.65	29.83	3.38
1190.17	41.44	17.86	1189.23	40.17	17.14	1189.70	43.16	16.92	1188.91	28.79	-3.26	1190.49	20.56	-0.71	1190.65	29.83	3.96
1193.18	41.27	17.14	1192.23	39.96	16.38	1192.70	41.78	14.99	1191.91	29.18	-3.41	1193.49	21.04	-0.77	1193.65	30.60	4.19
1196.17	41.64	17.00	1195.23	39.94	15.84	1195.70	42.40	15.09	1194.91	28.64	-4.47	1196.48	22.03	-0.30	1196.64	31.70	4.77
1199.18	41.91	17.41	1198.23	39.73	15.78	1198.70	42.73	15.57	1197.91	29.94	-3.03	1199.49	21.58	-0.61	1199.65	30.42	3.63
1202.17	40.86	16.40	1201.23	38.63	14.71	1201.70	42.55	15.42	1200.91	30.93	-2.00	1202.48	20.91	-1.24	1202.64	29.99	3.24
1205.17	40.98	16.68	1204.23	39.61	15.86	1204.70	42.45	15.49	1203.91	29.57	-3.19	1205.49	21.32	-0.66	1205.65	30.44	3.86
1208.17	41.35	17.18	1207.23	39.08	15.46	1207.69	42.49	15.66	1206.91	29.57	-3.06	1208.48	20.82	-1.03	1208.64	30.55	4.10
1211.17	41.54	17.14	1210.22	39.73	15.88	1210.69	41.48	14.42	1209.91	29.75	-3.11	1211.48	21.60	-0.48	1211.64	30.28	3.60
1214.18	41.33	17.77	1213.22	39.63	16.61	1213.70	42.79	16.56	1212.91	28.74	-3.29	1214.49	20.24	-1.01	1214.65	30.15	4.30
1217.17	40.88	16.29	1216.22	39.92	15.88	1216.69	42.53	15.28	1215.91	29.99	-3.07	1217.48	21.62	-0.66	1217.64	30.60	3.72
1220.17	41.17	16.65	1219.22	39.77	15.80	1219.70	41.99	14.81	1218.91	29.47	-3.51	1220.49	21.19	-1.01	1220.65	31.33	4.53
