# Supplementary material for: Noise-precision tradeoff in predicting combinations of mutations and drugs
Source: PLoS Comput Biol. 2019 May 22;15(5):e1006956. doi: 10.1371/journal.pcbi.1006956 (PMC6548401; doi:10.1371/journal.pcbi.1006956)
Supplement: S1 Data — A zip file containing all datasets used in this paper. (ZIP) [file pcbi.1006956.s002.zip › calcium/calcium_double_RAW264.7/2MA_500_uM_UTP_25_uM_RW_ECC040114E.txt]

Tab-delimted data for ligand pair 2-Methyl-thio-ATP / Uridine 5'-triphosphate
Celltype = RAW 264.7
ExperimentID = ECC040114E
t in seconds, Ca++ concentrations in nM
Adj Ca++ is the change in Ca++ concentration due to ligand

ECC040114E09	2MA 500 uM	UTP 25 uM	sim
ECC040114E03	2MA 500 uM	UTP 25 uM	lig1_then_lig2
ECC040114E06	UTP 25 uM	2MA 500 uM	lig2_then_lig1
ECC040114E01	HBSS-BSA n/a 	HBSS-BSA n/a 	con
ECC040114E11	HBSS-BSA n/a 	HBSS-BSA n/a 	con
ECC040114E12	HBSS-BSA n/a 	HBSS-BSA n/a 	con

t(ECC040114E09)	Ca++(ECC040114E09)	Adj Ca++(ECC040114E09)	t(ECC040114E03)	Ca++(ECC040114E03)	Adj Ca++(ECC040114E03)	t(ECC040114E06)	Ca++(ECC040114E06)	Adj Ca++(ECC040114E06)	t(ECC040114E01)	Ca++(ECC040114E01)	Adj Ca++(ECC040114E01)	t(ECC040114E11)	Ca++(ECC040114E11)	Adj Ca++(ECC040114E11)	t(ECC040114E12)	Ca++(ECC040114E12)	Adj Ca++(ECC040114E12)
-195.74	13.76	-2.86	-196.68	20.03	2.31	-196.21	12.81	-1.78	-197.00	30.40	4.05	-195.43	13.04	-1.99	-195.27	1.25	-2.06
-192.74	13.35	-0.78	-193.68	15.19	-0.04	-193.21	12.43	0.33	-194.00	25.20	1.34	-192.43	12.51	-0.03	-192.27	-0.48	-1.31
-189.74	12.94	-0.50	-190.68	14.69	0.16	-190.21	12.35	0.95	-191.00	24.01	0.84	-189.43	11.48	-0.36	-189.27	-0.35	-0.48
-186.73	12.79	-0.39	-187.68	15.58	1.30	-187.21	11.30	0.15	-188.00	22.99	0.08	-186.42	11.22	-0.37	-186.26	0.17	0.29
-183.74	12.47	0.17	-184.68	14.51	1.11	-184.21	10.90	0.63	-185.00	22.90	0.87	-183.43	10.79	0.08	-183.27	-1.95	-0.95
-180.74	12.50	-0.25	-181.68	14.30	0.45	-181.21	10.87	0.15	-182.00	22.31	-0.17	-180.43	11.77	0.61	-180.27	-1.00	-0.44
-177.74	12.18	-0.19	-178.68	13.83	0.36	-178.21	11.11	0.77	-179.00	22.02	-0.08	-177.43	10.27	-0.51	-177.27	-0.35	0.59
-174.74	12.47	0.24	-175.68	13.33	0.00	-175.21	10.65	0.45	-176.00	22.10	0.14	-174.43	10.72	0.08	-174.27	-1.30	-0.22
-171.73	12.18	0.14	-172.68	13.59	0.45	-172.21	10.76	0.75	-173.00	21.64	-0.13	-171.42	11.27	0.82	-171.26	-1.95	-0.69
-168.74	11.89	0.08	-169.68	13.70	0.79	-169.21	10.87	1.09	-170.00	22.10	0.56	-168.43	11.06	0.84	-168.27	-2.89	-1.40
-165.74	12.12	0.28	-166.68	12.76	-0.17	-166.21	10.25	0.45	-167.00	21.77	0.20	-165.43	10.82	0.58	-165.27	-2.25	-0.78
-162.74	12.29	0.69	-163.68	13.38	0.68	-163.21	11.06	1.49	-164.00	20.47	-0.86	-162.43	9.82	-0.19	-162.27	-0.66	1.05
-159.74	12.21	0.53	-160.68	13.23	0.45	-160.21	9.82	0.17	-161.00	20.84	-0.57	-159.43	11.03	0.94	-159.27	-1.99	-0.37
-156.73	11.86	-0.41	-157.68	12.06	-1.31	-157.21	10.14	-0.10	-158.00	21.77	-0.23	-156.42	10.79	0.11	-156.26	-0.92	0.12
-153.74	12.53	1.46	-154.69	12.03	-0.13	-154.22	10.31	1.28	-155.00	20.13	-0.67	-153.43	10.19	0.72	-153.27	-2.29	-0.05
-150.74	11.25	0.15	-151.69	12.40	0.20	-151.22	10.87	1.80	-152.00	20.93	0.10	-150.43	9.59	0.08	-150.27	-2.38	-0.18
-147.74	11.16	-0.09	-148.69	12.76	0.41	-148.22	10.09	0.87	-149.00	20.76	-0.22	-147.43	9.98	0.32	-147.27	-2.16	-0.10
-144.74	12.12	0.69	-145.68	12.34	-0.19	-145.22	9.72	0.32	-146.00	20.93	-0.23	-144.43	9.88	0.04	-144.27	-1.69	0.19
-141.73	11.62	0.03	-142.69	12.29	-0.40	-142.22	9.88	0.32	-143.00	21.56	0.24	-141.42	9.82	-0.18	-141.26	-1.78	-0.06
-138.74	11.68	0.87	-139.68	12.14	0.23	-139.21	9.42	0.64	-140.00	19.88	-0.66	-138.43	9.85	0.63	-138.27	-2.46	0.03
-135.74	11.65	1.38	-136.68	12.58	1.21	-136.21	9.93	1.69	-137.00	19.92	-0.08	-135.43	9.51	0.83	-135.27	-3.79	-0.75
-132.74	11.65	0.60	-133.69	12.34	0.19	-133.22	9.98	0.96	-134.00	19.97	-0.81	-132.43	9.61	0.15	-132.27	-1.60	0.66
-129.74	10.58	-0.15	-130.68	12.27	0.45	-130.22	9.58	0.89	-131.00	20.55	0.09	-129.43	9.22	0.09	-129.27	-2.76	-0.18
-126.73	10.75	0.55	-127.69	12.34	1.04	-127.22	9.05	0.88	-128.00	19.76	-0.17	-126.42	8.65	0.04	-126.26	-2.98	0.13
-123.74	11.25	0.62	-124.68	13.33	1.60	-124.21	8.94	0.34	-125.00	20.17	-0.19	-123.43	9.40	0.36	-123.27	-2.85	-0.17
-120.74	10.64	-0.19	-121.68	12.32	0.40	-121.21	8.73	-0.06	-122.00	20.05	-0.51	-120.43	10.06	0.83	-120.27	-2.80	-0.32
-117.74	11.54	0.27	-118.68	12.01	-0.36	-118.21	8.55	-0.69	-119.00	21.35	0.35	-117.43	8.86	-0.82	-117.27	-1.56	0.47
-114.74	9.95	-1.11	-115.68	11.80	-0.35	-115.21	8.86	-0.16	-116.00	21.26	0.47	-114.43	10.14	0.68	-114.27	-3.40	-1.15
-111.73	10.84	0.32	-112.68	11.67	0.06	-112.21	8.07	-0.41	-113.00	20.17	-0.08	-111.42	9.06	0.14	-111.26	-2.85	-0.06
-108.74	10.81	-0.83	-109.68	12.11	-0.63	-109.21	9.48	-0.13	-110.00	22.27	0.90	-108.43	9.48	-0.57	-108.27	-1.99	-0.33
-105.74	10.70	0.15	-106.68	12.11	0.47	-106.21	9.34	0.83	-107.00	20.22	-0.06	-105.43	9.69	0.74	-105.27	-3.44	-0.68
-102.74	9.92	-0.77	-103.68	11.49	-0.29	-103.21	9.58	0.93	-104.00	19.59	-0.83	-102.43	9.93	0.84	-102.27	-2.63	-0.01
-99.74	11.10	0.61	-100.68	12.71	1.12	-100.21	8.84	0.38	-101.00	20.30	0.08	-99.43	8.93	0.03	-99.27	-2.93	-0.11
-96.73	10.70	0.20	-97.68	12.21	0.62	-97.21	9.18	0.72	-98.00	19.38	-0.85	-96.42	10.30	1.40	-96.26	-3.36	-0.55
-93.74	10.67	0.92	-94.68	11.88	1.04	-94.21	8.71	1.00	-95.00	18.72	-0.76	-93.43	8.54	0.39	-93.27	-3.19	0.37
-90.74	11.33	0.92	-91.68	11.57	0.06	-91.21	8.09	-0.29	-92.00	20.17	0.03	-90.43	9.33	0.51	-90.27	-3.44	-0.54
-87.74	10.90	-0.05	-88.68	11.31	-0.73	-88.22	7.88	-1.03	-89.00	20.63	-0.05	-87.43	9.33	-0.02	-87.27	-2.29	0.07
-84.74	10.52	-0.34	-85.68	12.16	0.20	-85.21	8.84	0.01	-86.00	21.64	1.05	-84.43	8.96	-0.31	-84.27	-3.19	-0.74
-81.73	10.78	0.10	-82.69	12.42	0.64	-82.22	7.54	-1.11	-83.00	20.84	0.43	-81.42	9.35	0.26	-81.26	-3.32	-0.69
-78.74	10.44	-0.23	-79.68	11.65	-0.11	-79.22	9.24	0.61	-80.00	20.47	0.07	-78.43	8.57	-0.50	-78.27	-2.21	0.43
-75.74	10.32	-0.08	-76.68	11.44	-0.06	-76.21	9.61	1.24	-77.00	20.22	0.09	-75.43	9.14	0.33	-75.27	-3.32	-0.42
-72.74	10.73	0.19	-73.68	10.90	-0.73	-73.21	9.00	0.50	-74.00	19.80	-0.47	-72.43	8.80	-0.14	-72.27	-2.16	0.61
-69.74	11.22	1.24	-70.68	11.44	0.36	-70.21	9.45	1.50	-71.00	19.30	-0.41	-69.43	8.91	0.52	-69.27	-3.44	-0.11
-66.73	11.10	-0.16	-67.69	11.46	-0.89	-67.22	9.26	0.04	-68.00	21.81	0.82	-66.42	9.17	-0.49	-66.26	-2.38	-0.33
-63.74	11.57	0.51	-64.69	11.03	-1.13	-64.22	8.68	-0.35	-65.00	20.80	0.01	-63.43	9.98	0.51	-63.27	-2.76	-0.52
-60.74	10.18	-1.10	-61.69	11.75	-0.63	-61.22	8.04	-1.21	-62.00	20.34	-0.67	-60.43	9.72	0.03	-60.27	-1.39	0.64
-57.74	11.33	0.29	-58.69	11.62	-0.51	-58.22	8.97	-0.03	-59.00	20.72	-0.05	-57.43	9.43	-0.01	-57.27	-2.21	0.06
-54.74	10.67	-0.40	-55.69	11.54	-0.62	-55.22	8.71	-0.32	-56.00	20.68	-0.12	-54.43	9.56	0.09	-54.27	-2.21	0.03
-51.73	11.31	1.24	-52.68	11.49	0.32	-52.21	8.78	0.74	-53.00	18.88	-0.92	-51.42	9.01	0.53	-51.26	-2.85	0.39
-48.74	10.18	-0.48	-49.69	12.53	0.78	-49.22	9.13	0.51	-50.00	20.05	-0.34	-48.43	8.96	-0.10	-48.27	-2.21	0.44
-45.74	10.44	-0.59	-46.69	12.32	0.20	-46.22	8.97	-0.02	-47.00	20.38	-0.38	-45.43	9.95	0.52	-45.27	-2.42	-0.14
-42.74	10.29	0.03	-43.68	11.65	0.29	-43.22	9.21	0.98	-44.00	20.68	0.69	-42.43	9.40	0.73	-42.27	-4.46	-1.42
-39.74	10.64	0.17	-40.69	11.44	-0.13	-40.22	8.60	0.16	-41.00	20.22	0.02	-39.43	9.30	0.42	-39.27	-3.27	-0.44
-36.73	10.73	-0.21	-37.68	11.90	-0.14	-37.21	9.00	0.09	-38.00	21.47	0.80	-36.42	8.31	-1.04	-36.26	-2.12	0.24
-33.74	10.55	-0.26	-34.68	13.10	1.19	-34.21	8.81	0.03	-35.00	19.92	-0.62	-33.43	9.17	-0.05	-33.27	-1.82	0.67
-30.74	11.60	0.21	-31.68	11.65	-0.84	-31.21	8.94	-0.42	-32.00	20.63	-0.49	-30.43	9.38	-0.42	-30.27	-1.00	0.91
-27.74	10.87	-0.06	-28.69	11.88	-0.15	-28.22	9.18	0.28	-29.00	20.22	-0.44	-27.43	9.82	0.48	-27.27	-2.42	-0.04
-24.74	11.60	0.33	-25.69	11.72	-0.65	-25.22	7.57	-1.67	-26.00	21.39	0.39	-24.43	9.51	-0.17	-24.28	-2.25	-0.22
-21.73	11.07	-0.03	-22.69	11.46	-0.74	-22.22	8.73	-0.34	-23.00	20.55	-0.28	-21.42	8.75	-0.76	-21.26	-1.17	1.04
-18.74	11.83	0.91	-19.69	12.19	0.18	-19.22	9.29	0.41	-20.00	21.30	0.65	-18.43	9.72	0.40	-18.28	-3.44	-1.05
5.26	96.50	81.66	4.32	24.36	8.43	4.79	93.27	80.47	4.00	24.30	-0.27	5.58	14.09	0.85	5.73	0.95	-0.58
8.18	130.46	115.72	7.23	45.57	29.74	7.70	142.32	129.62	6.92	22.36	-2.11	8.49	15.21	2.07	8.65	1.47	0.04
11.18	139.15	124.00	10.23	39.37	23.12	10.70	172.13	159.01	9.92	21.68	-3.20	11.49	17.05	3.49	11.65	1.56	-0.29
14.18	126.92	112.44	13.23	28.50	12.92	13.70	145.46	133.01	12.92	21.98	-2.23	14.49	14.86	1.97	14.65	1.43	0.26
17.18	126.10	111.99	16.23	26.96	11.75	16.70	131.10	119.02	15.92	21.39	-2.45	17.49	14.03	1.51	17.65	1.74	0.94
20.18	119.89	105.93	19.23	27.85	12.79	19.71	124.25	112.32	18.92	21.89	-1.80	20.49	14.14	1.77	20.65	0.69	0.03
23.18	113.87	100.31	22.23	29.85	15.20	22.70	119.30	107.78	21.92	22.61	-0.68	23.49	12.46	0.50	23.65	0.43	0.18
26.18	108.17	95.04	25.24	28.47	14.24	25.70	109.57	98.47	24.92	21.56	-1.30	26.49	12.33	0.79	26.65	0.34	0.51
29.18	101.50	88.17	28.23	27.63	13.20	28.70	101.40	90.10	27.92	21.47	-1.59	29.49	12.89	1.15	29.65	0.47	0.44
32.18	97.06	83.40	31.23	27.68	12.93	31.70	94.13	82.51	30.92	23.41	0.02	32.49	12.96	0.90	32.65	-0.57	-0.92
35.18	90.06	76.17	34.23	27.32	12.33	34.71	90.90	79.04	33.92	23.37	-0.25	35.49	12.01	-0.29	35.65	1.12	0.54
38.18	86.64	73.20	37.23	26.93	12.39	37.70	83.51	72.10	36.92	22.02	-1.15	38.49	12.14	0.29	38.65	0.99	0.86
41.18	81.74	68.81	40.23	26.85	12.83	40.70	78.95	68.06	39.92	22.78	0.12	41.49	11.27	-0.06	41.65	-0.44	-0.06
44.18	78.39	64.99	43.24	26.13	11.63	43.70	75.37	64.00	42.92	22.27	-0.86	44.49	12.43	0.62	44.65	0.34	0.24
47.17	74.43	61.10	46.23	25.49	11.07	46.70	73.43	62.14	45.92	22.02	-1.04	47.49	11.80	0.07	47.65	0.99	0.97
50.18	72.69	59.28	49.23	25.52	11.01	49.71	68.04	56.66	48.92	22.23	-0.91	50.50	11.72	-0.10	50.66	1.12	1.01
53.18	68.14	54.86	52.24	25.54	11.17	52.70	66.15	54.91	51.92	22.44	-0.57	53.50	12.49	0.81	53.66	-0.27	-0.24
56.18	65.36	52.60	55.23	24.99	11.14	55.70	64.14	53.42	54.92	21.30	-1.19	56.50	11.37	0.21	56.66	0.43	0.98
59.18	63.24	50.64	58.23	24.91	11.22	58.70	64.18	53.62	57.92	21.93	-0.40	59.49	11.69	0.69	59.65	-1.00	-0.29
62.18	62.17	49.45	61.23	24.88	11.06	61.71	61.13	50.44	60.92	21.39	-1.06	62.50	12.91	1.78	62.66	-1.30	-0.72
65.19	60.48	47.57	64.23	24.63	10.62	64.71	59.81	48.93	63.92	22.69	0.05	65.50	11.53	0.21	65.66	-0.66	-0.26
68.18	59.86	47.59	67.23	23.62	10.25	67.71	60.38	50.14	66.92	21.98	-0.02	68.49	11.48	0.80	68.65	-1.82	-0.78
71.18	59.60	46.45	70.23	24.14	9.89	70.70	59.44	48.32	69.92	22.36	-0.52	71.49	11.98	0.42	71.65	-0.05	0.10
74.18	57.32	45.05	73.23	24.39	11.03	73.71	58.16	47.93	72.92	21.56	-0.44	74.50	11.59	0.92	74.65	-1.52	-0.48
77.18	58.76	46.07	76.23	23.37	9.58	76.71	58.06	47.40	75.92	22.02	-0.40	77.49	11.67	0.57	77.65	-0.79	-0.17
80.19	57.97	44.90	79.23	23.86	9.70	79.71	57.96	46.93	78.92	21.98	-0.82	80.50	12.14	0.67	80.66	-0.09	0.15
83.18	57.03	44.58	82.23	23.21	9.66	82.71	57.02	46.60	81.92	21.56	-0.62	83.49	11.85	0.99	83.65	-1.22	-0.37
86.18	56.42	43.42	85.23	22.63	8.53	85.70	56.08	45.11	84.92	22.02	-0.71	86.49	12.12	0.71	86.65	-0.31	-0.00
89.18	56.34	43.65	88.23	21.98	8.20	88.70	53.70	43.05	87.92	22.31	-0.11	89.49	12.57	1.48	89.65	-1.99	-1.37
92.18	54.88	41.60	91.24	22.28	7.91	91.71	56.42	45.18	90.92	21.14	-1.87	92.49	12.57	0.89	92.65	0.95	0.98
95.19	53.56	41.16	94.24	22.09	8.59	94.71	54.46	44.09	93.92	21.77	-0.36	95.50	11.56	0.75	95.66	-1.30	-0.39
98.18	54.98	42.34	97.23	22.22	8.49	97.71	54.89	44.29	96.92	22.61	0.24	98.49	11.43	0.39	98.65	-1.30	-0.63
101.18	54.45	41.70	100.24	22.12	8.27	100.71	54.36	43.64	99.92	22.36	-0.12	101.49	11.69	0.53	101.65	-0.96	-0.41
104.18	53.14	40.71	103.23	22.47	8.95	103.71	53.70	43.31	102.92	21.60	-0.56	104.49	12.33	1.50	104.65	-1.82	-0.94
107.18	53.56	40.57	106.23	22.42	8.34	106.71	54.13	43.18	105.92	22.57	-0.15	107.49	11.96	0.57	107.65	-0.74	-0.42
110.18	51.55	38.72	109.23	21.74	7.81	109.71	53.77	42.97	108.92	21.85	-0.71	110.50	11.27	0.03	110.66	0.21	0.68
113.18	52.68	40.45	112.23	22.42	9.09	112.71	52.46	42.26	111.92	22.02	0.06	113.49	11.32	0.68	113.65	-1.82	-0.74
116.18	52.46	39.17	115.23	22.91	8.53	115.71	51.74	40.49	114.92	22.48	-0.54	116.49	12.30	0.61	116.65	-0.09	-0.07
119.18	50.39	37.55	118.23	21.68	7.74	118.71	52.92	42.11	117.92	21.72	-0.85	119.49	11.43	0.18	119.65	0.21	0.67
122.19	50.95	38.10	121.23	21.60	7.66	121.71	52.13	41.32	120.92	22.31	-0.27	122.50	11.85	0.60	122.66	-0.79	-0.33
125.21	50.71	38.88	124.23	22.12	9.19	124.74	51.35	41.55	123.92	21.39	-0.17	125.53	10.66	0.42	125.68	-1.73	-0.25
128.18	49.94	36.55	127.24	21.79	7.30	127.71	49.11	37.75	126.92	23.54	0.42	128.50	12.51	0.71	128.66	-1.04	-1.13
131.18	48.86	35.79	130.23	22.03	7.86	130.71	48.63	37.59	129.92	22.44	-0.36	131.50	12.04	0.56	131.66	-0.44	-0.20
134.19	49.49	36.11	133.23	21.49	7.01	133.71	48.89	37.54	132.92	21.98	-1.13	134.50	12.75	0.96	134.66	0.25	0.17
137.18	48.03	35.48	136.23	20.98	7.33	136.71	48.92	38.40	135.92	21.51	-0.77	137.49	11.03	0.07	137.65	-0.05	0.70
140.19	48.30	35.98	139.24	22.47	9.05	139.71	48.66	38.37	138.92	21.56	-0.49	140.50	11.72	0.99	140.66	-1.48	-0.50
143.18	48.17	35.35	142.24	20.81	6.89	142.71	47.57	36.78	141.92	21.89	-0.66	143.49	11.67	0.44	143.65	-0.27	0.22
146.18	47.20	34.81	145.23	22.09	8.61	145.71	48.73	38.38	144.92	21.81	-0.31	146.50	12.04	1.25	146.65	-1.86	-0.94
149.18	46.72	34.30	148.23	21.30	7.79	148.71	46.71	36.33	147.92	21.56	-0.59	149.49	11.56	0.74	149.65	-1.04	-0.15
152.18	45.96	32.70	151.23	21.36	7.00	151.71	46.36	35.13	150.92	21.85	-1.14	152.49	11.72	0.05	152.65	1.04	1.09
155.19	46.48	32.82	154.23	22.06	7.30	154.72	45.53	33.90	153.92	23.16	-0.23	155.50	11.88	-0.19	155.66	0.78	0.42
158.18	45.24	32.28	157.23	21.79	7.74	157.71	46.39	35.47	156.92	21.51	-1.18	158.49	11.98	0.62	158.65	0.21	0.56
161.18	46.58	34.25	160.23	22.25	8.83	160.71	45.03	34.74	159.92	22.19	0.13	161.49	11.53	0.80	161.65	-1.91	-0.93
164.18	45.28	32.36	163.23	22.58	8.57	163.71	45.41	34.53	162.92	22.95	0.30	164.49	11.37	0.05	164.65	-0.74	-0.35
167.18	46.55	33.65	166.23	22.33	8.33	166.71	45.66	34.79	165.92	21.85	-0.78	167.49	12.22	0.91	167.65	-0.53	-0.13
170.21	43.44	30.68	169.23	22.31	8.45	169.74	44.43	33.70	168.92	21.64	-0.85	170.53	11.74	0.57	170.68	-0.27	0.28
173.18	44.66	31.09	172.23	21.38	6.71	172.71	43.98	32.44	171.92	23.07	-0.23	173.49	11.56	-0.42	173.65	0.91	0.65
176.18	44.22	31.11	175.24	21.00	6.80	175.71	44.14	33.07	174.92	22.19	-0.65	176.49	12.27	0.76	176.65	-0.31	-0.11
179.18	42.56	29.20	178.23	21.14	6.69	178.71	42.82	31.50	177.92	22.82	-0.27	179.50	12.09	0.33	179.66	-0.01	-0.06
182.18	43.68	30.16	181.23	22.06	7.44	181.71	42.82	31.33	180.92	23.03	-0.22	182.49	12.12	0.19	182.65	0.25	0.03
185.21	44.15	31.06	184.23	20.44	6.26	184.74	42.14	31.09	183.92	22.14	-0.68	185.52	11.96	0.47	185.68	-0.01	0.21
188.18	43.34	29.72	187.23	22.03	7.31	187.71	43.23	31.64	186.92	22.57	-0.78	188.49	12.91	0.88	188.65	0.21	-0.10
191.18	42.80	29.47	190.23	21.84	7.41	190.71	42.45	31.15	189.92	23.16	0.10	191.49	12.59	0.85	191.65	-0.92	-0.95
194.18	42.16	28.59	193.23	21.11	6.44	193.71	42.39	30.85	192.92	24.13	0.83	194.49	11.69	-0.29	194.65	-0.27	-0.54
197.18	43.71	30.17	196.23	20.90	6.26	196.71	40.58	29.07	195.92	22.23	-1.04	197.49	12.67	0.72	197.65	0.56	0.32
200.21	41.52	28.65	199.23	20.84	6.87	199.74	41.17	30.33	198.92	22.90	0.30	200.52	11.90	0.62	200.68	-1.35	-0.92
203.18	40.42	27.24	202.23	21.57	7.30	202.71	41.92	30.78	201.92	22.82	-0.09	203.49	12.54	0.96	203.65	-1.00	-0.87
206.18	40.28	27.88	205.23	21.98	8.48	205.71	40.77	30.40	204.92	22.10	-0.03	206.49	11.85	1.04	206.65	-1.91	-1.01
209.18	41.02	27.95	208.23	21.87	7.71	208.71	41.95	30.92	207.92	21.77	-1.03	209.49	13.18	1.71	209.65	-0.92	-0.68
212.18	40.78	27.81	211.23	21.44	7.37	211.71	40.18	29.24	210.92	22.82	0.12	212.49	12.01	0.63	212.65	-1.09	-0.75
215.21	40.68	27.13	214.23	22.52	7.87	214.74	40.49	28.97	213.92	23.20	-0.08	215.52	12.99	1.03	215.68	-0.70	-0.95
218.18	40.92	27.88	217.23	20.81	6.67	217.71	39.62	28.61	216.92	22.06	-0.71	218.49	12.43	0.98	218.65	-0.53	-0.27
221.18	39.85	26.45	220.23	21.27	6.77	220.71	39.87	28.50	219.92	22.65	-0.48	221.49	12.57	0.76	221.65	-0.18	-0.28
224.18	40.65	27.65	223.23	21.93	7.83	223.70	38.88	27.91	222.92	22.02	-0.71	224.49	12.43	1.02	224.64	-0.61	-0.31
227.18	40.85	27.76	226.24	21.49	7.30	226.70	38.67	27.61	225.92	21.60	-1.22	227.49	12.51	1.01	227.65	-0.01	0.21
230.21	40.55	27.95	229.23	21.71	8.02	229.74	38.39	27.83	228.92	22.31	-0.02	230.52	12.30	1.30	230.68	-1.99	-1.28
233.18	39.52	25.93	232.24	21.52	6.84	232.70	38.70	27.15	231.92	23.54	0.22	233.49	12.62	0.63	233.64	-0.57	-0.85
236.18	40.08	26.82	235.23	21.90	7.54	235.71	37.75	26.52	234.92	23.50	0.51	236.49	11.08	-0.59	236.65	0.04	0.08
239.17	38.95	25.87	238.23	21.41	7.24	238.70	37.72	26.68	237.92	21.43	-1.38	239.49	12.51	1.03	239.64	0.12	0.35
242.17	38.39	24.88	241.23	21.46	6.85	241.70	38.02	26.54	240.92	22.65	-0.59	242.49	11.98	0.06	242.64	0.73	0.53
245.18	38.85	25.04	244.23	20.79	5.88	244.71	36.86	25.08	243.92	23.33	-0.21	245.49	12.59	0.37	245.65	0.34	-0.16
248.18	39.15	25.00	247.24	21.19	5.94	247.70	38.85	26.73	246.92	23.29	-0.59	248.49	13.36	0.80	248.65	0.64	-0.21
251.18	38.59	25.29	250.23	20.60	6.20	250.71	37.47	26.20	249.92	22.06	-0.97	251.49	12.73	1.02	251.65	-0.05	-0.05
254.18	38.72	24.83	253.23	21.55	6.57	253.70	38.15	26.30	252.92	23.45	-0.17	254.49	12.57	0.28	254.64	0.47	-0.11
257.18	37.73	23.81	256.24	21.74	6.73	256.70	35.89	24.01	255.92	23.29	-0.36	257.49	13.34	1.02	257.64	-0.05	-0.66
260.18	39.32	25.22	259.24	21.22	6.02	259.71	36.23	24.16	258.92	23.33	-0.50	260.49	13.02	0.51	260.65	0.78	-0.01
263.18	37.86	24.12	262.24	23.12	8.28	262.70	37.44	25.73	261.92	23.84	0.37	263.49	12.30	0.15	263.64	-0.09	-0.52
266.18	37.60	23.38	265.23	22.12	6.80	265.70	38.67	26.48	264.92	24.26	0.31	266.49	12.89	0.26	266.65	0.34	-0.57
269.18	36.61	22.40	268.24	22.63	7.33	268.70	36.74	24.57	267.92	23.54	-0.40	269.49	13.18	0.57	269.65	0.73	-0.17
272.18	38.85	25.11	271.23	23.18	8.35	271.70	37.35	25.65	270.92	22.82	-0.65	272.49	13.10	0.96	272.65	0.12	-0.31
275.18	37.37	23.24	274.23	22.03	6.81	274.71	36.50	24.41	273.92	22.86	-1.00	275.49	13.36	0.83	275.65	0.99	0.17
278.17	37.53	23.60	277.23	21.46	6.43	277.70	35.50	23.60	276.92	23.92	0.26	278.49	12.41	0.07	278.64	0.30	-0.33
281.18	37.00	22.54	280.23	22.25	6.70	280.70	36.32	23.90	279.92	22.02	-2.17	281.49	14.14	1.28	281.65	2.04	0.89
284.18	38.12	24.35	283.23	22.58	7.71	283.70	36.86	25.12	282.92	22.90	-0.60	284.49	13.82	1.64	284.65	-0.57	-1.04
287.18	36.97	23.27	286.23	22.28	7.48	286.71	35.44	23.77	285.92	22.36	-1.07	287.49	13.36	1.25	287.65	0.21	-0.18
290.18	37.00	23.06	289.23	22.61	7.57	289.71	35.59	23.68	288.92	22.74	-0.93	290.49	14.09	1.74	290.65	-0.18	-0.81
293.18	36.31	22.95	292.23	21.63	7.18	292.70	35.01	23.69	291.92	23.79	0.70	293.49	12.33	0.57	293.65	-1.22	-1.27
296.18	37.30	23.27	295.23	22.17	7.04	295.70	35.41	23.41	294.92	23.20	-0.56	296.49	13.04	0.60	296.65	0.69	-0.04
299.18	36.05	21.61	298.24	22.80	7.26	298.70	36.19	23.78	297.92	24.26	0.09	299.49	13.95	1.10	299.65	-0.05	-1.19
302.18	36.31	23.07	301.23	21.36	7.03	301.70	34.68	23.48	300.92	21.60	-1.37	302.49	12.30	0.66	302.64	0.64	0.71
305.18	36.77	22.38	304.23	21.71	6.22	304.71	36.29	23.93	303.92	22.99	-1.13	305.49	13.63	0.83	305.65	1.39	0.30
308.18	36.54	22.22	307.23	22.06	6.64	307.70	35.95	23.66	306.92	23.20	-0.85	308.49	13.68	0.95	308.64	0.91	-0.10
311.18	36.77	23.29	310.23	22.20	7.63	310.70	36.16	24.72	309.92	22.61	-0.60	311.49	12.96	1.08	311.64	-0.31	-0.48
314.18	35.99	21.73	313.24	22.33	6.97	313.71	35.86	23.63	312.92	23.33	-0.66	314.49	13.50	0.83	314.65	0.78	-0.17
317.18	36.74	22.94	316.23	21.49	6.59	316.70	34.32	22.55	315.92	22.65	-0.88	317.49	12.94	0.73	317.65	0.64	0.15
320.18	35.89	22.03	319.24	22.33	7.37	319.71	34.59	22.76	318.92	23.29	-0.30	320.50	12.70	0.43	320.65	0.43	-0.13
323.17	36.22	22.25	322.23	22.69	7.63	322.70	33.93	22.00	321.92	23.07	-0.63	323.49	13.23	0.86	323.64	0.43	-0.23
326.17	34.81	20.40	325.23	22.52	7.01	325.70	34.38	22.00	324.92	24.26	0.12	326.49	14.03	1.21	326.64	-0.22	-1.33
329.17	35.89	21.42	328.23	23.02	7.45	328.70	34.65	22.21	327.92	24.05	-0.15	329.49	13.47	0.59	329.64	0.73	-0.44
332.18	35.17	20.81	331.24	22.74	7.28	331.70	35.35	23.02	330.92	22.78	-1.31	332.49	13.31	0.54	332.65	1.82	0.77
335.18	36.12	21.41	334.24	22.17	6.36	334.71	34.20	21.52	333.92	23.96	-0.48	335.50	13.23	0.11	335.65	1.78	0.37
338.17	35.66	21.30	337.23	21.41	5.95	337.70	33.63	21.30	336.92	23.71	-0.38	338.49	13.34	0.57	338.64	0.86	-0.19
341.18	35.86	21.40	340.23	22.20	6.65	340.70	33.87	21.45	339.92	23.29	-0.90	341.49	13.66	0.80	341.64	1.25	0.10
344.18	35.82	21.23	343.23	22.06	6.38	343.70	33.51	20.96	342.92	24.01	-0.31	344.49	13.76	0.77	344.64	0.82	-0.46
347.18	35.04	21.06	346.23	22.82	7.74	346.70	34.08	22.13	345.92	23.75	0.04	347.49	13.34	0.95	347.65	-0.31	-0.99
350.18	35.92	21.42	349.23	22.77	7.17	349.71	33.57	21.10	348.92	23.75	-0.48	350.49	13.07	0.16	350.65	1.52	0.32
353.18	35.73	20.71	352.23	22.69	6.57	352.70	35.10	22.11	351.92	24.73	-0.02	353.49	13.47	0.04	353.65	1.69	-0.02
356.18	34.91	20.68	355.23	22.28	6.95	355.70	33.99	21.79	354.92	25.20	1.24	356.49	13.20	0.56	356.65	-0.87	-1.80
359.17	35.60	20.68	358.23	22.06	6.04	358.70	34.50	21.61	357.92	24.05	-0.60	359.49	14.30	0.97	359.64	1.25	-0.37
362.17	35.79	21.84	361.23	22.36	7.31	361.70	34.53	22.61	360.92	22.57	-1.11	362.49	13.55	1.19	362.64	0.56	-0.08
365.18	35.69	21.15	364.23	22.61	6.97	364.71	33.54	21.03	363.92	23.54	-0.73	365.49	14.06	1.11	365.65	0.86	-0.38
368.18	36.87	22.61	367.24	23.15	7.80	367.70	33.84	21.62	366.92	22.57	-1.42	368.49	14.30	1.64	368.65	0.73	-0.22
371.18	35.40	21.30	370.23	22.47	7.27	370.70	33.63	21.56	369.92	23.07	-0.76	371.49	13.68	1.17	371.65	0.38	-0.41
374.18	35.63	20.94	373.24	23.10	7.32	373.70	33.48	20.83	372.92	24.09	-0.33	374.49	15.11	2.02	374.65	-0.31	-1.69
377.18	36.58	22.07	376.23	22.52	6.91	376.70	33.00	20.52	375.92	23.67	-0.57	377.49	13.36	0.44	377.65	1.34	0.13
380.18	36.22	21.27	379.23	23.02	6.97	379.71	33.33	20.41	378.92	24.13	-0.55	380.50	14.35	0.99	380.65	1.21	-0.44
383.18	35.92	21.59	382.23	22.88	7.45	382.70	34.41	22.11	381.92	23.16	-0.90	383.49	13.55	0.81	383.65	1.12	0.09
386.18	36.15	21.14	385.24	22.12	6.02	385.71	33.51	20.54	384.92	24.09	-0.65	386.49	14.11	0.70	386.65	1.65	-0.05
389.18	34.68	19.95	388.23	23.07	7.24	388.70	33.09	20.39	387.92	23.67	-0.79	389.49	13.93	0.79	389.64	1.43	0.00
392.18	34.52	19.61	391.24	23.07	7.06	391.70	33.63	20.75	390.92	24.39	-0.25	392.49	15.00	1.68	392.65	0.17	-1.43
395.18	34.49	19.61	394.24	22.91	6.93	394.71	33.75	20.90	393.92	23.16	-1.45	395.50	14.06	0.77	395.65	2.26	0.68
398.18	35.43	20.28	397.23	23.02	6.77	397.70	33.48	20.36	396.92	25.24	0.36	398.49	14.35	0.79	398.65	0.69	-1.15
401.18	35.82	20.95	400.23	22.69	6.72	400.70	33.18	20.34	399.92	23.96	-0.64	401.49	13.71	0.43	401.65	1.78	0.21
404.18	34.42	19.00	403.23	23.23	6.71	403.70	33.66	20.27	402.92	24.05	-1.10	404.49	15.00	1.17	404.65	2.04	-0.07
407.18	35.04	19.70	406.23	23.10	6.67	406.70	32.73	19.43	405.92	24.05	-1.02	407.49	14.92	1.18	407.65	1.87	-0.16
410.18	34.81	19.75	409.23	23.23	7.07	409.71	32.61	19.58	408.92	23.12	-1.67	410.50	14.51	1.04	410.65	2.39	0.63
413.17	34.59	19.97	412.23	22.93	7.21	412.70	33.15	20.56	411.92	23.41	-0.94	413.49	14.33	1.30	413.64	0.95	-0.36
416.18	34.72	19.31	415.23	22.44	5.93	415.70	33.30	19.92	414.92	24.86	-0.28	416.49	14.25	0.43	416.65	1.95	-0.15
419.18	34.75	19.31	418.24	22.69	6.16	418.70	33.57	20.17	417.92	23.54	-1.63	419.49	15.51	1.67	419.65	2.09	-0.04
422.18	35.63	20.77	421.23	22.72	6.77	421.70	33.36	20.54	420.92	23.67	-0.92	422.49	14.65	1.39	422.65	1.08	-0.47
425.18	34.91	19.63	424.23	22.80	6.42	424.71	33.66	20.41	423.92	24.47	-0.54	425.49	14.03	0.34	425.65	2.17	0.20
428.18	34.23	18.84	427.23	22.82	6.33	427.70	33.21	19.85	426.92	24.47	-0.65	428.49	15.11	1.31	428.65	1.43	-0.66
431.18	35.60	20.51	430.24	23.21	7.03	430.71	32.70	19.65	429.92	23.67	-1.15	431.49	15.08	1.59	431.65	1.34	-0.44
434.18	34.46	19.30	433.23	23.18	6.92	433.70	34.02	20.89	432.92	24.82	-0.07	434.49	14.25	0.68	434.65	1.25	-0.61
437.18	35.20	20.48	436.24	23.18	7.37	436.70	32.52	19.84	435.92	24.26	-0.19	437.49	14.25	1.13	437.64	0.47	-0.94
440.18	34.68	19.15	439.23	23.07	6.44	439.71	32.23	18.73	438.92	25.41	0.15	440.49	14.81	0.87	440.65	1.21	-1.02
443.17	34.13	18.41	442.23	23.40	6.58	442.70	32.94	19.25	441.92	24.90	-0.55	443.49	14.92	0.79	443.64	2.17	-0.24
446.17	33.90	18.24	445.23	23.04	6.28	445.70	33.48	19.85	444.92	25.71	0.32	446.49	14.81	0.74	446.64	1.30	-1.06
449.17	33.94	18.80	448.23	23.26	7.02	448.70	33.54	20.43	447.92	23.71	-1.16	449.49	15.59	2.04	449.64	0.95	-0.88
452.17	34.42	19.26	451.23	22.52	6.26	451.70	34.23	21.10	450.92	24.22	-0.67	452.49	14.14	0.57	452.64	1.95	0.10
455.18	34.36	19.42	454.23	23.56	7.52	454.71	33.03	20.12	453.92	23.79	-0.88	455.49	13.82	0.47	455.65	2.04	0.41
458.18	33.84	18.58	457.23	23.40	7.05	457.70	32.25	19.03	456.92	24.94	-0.05	458.49	14.54	0.88	458.65	1.12	-0.83
461.18	34.46	18.95	460.23	23.67	7.07	460.70	33.75	20.28	459.92	24.05	-1.19	461.49	14.38	0.47	461.65	2.92	0.72
464.18	33.71	18.10	463.23	22.36	5.66	463.70	32.73	19.16	462.92	23.54	-1.80	464.49	14.97	0.96	464.65	3.14	0.84
467.18	34.85	19.19	466.23	22.12	5.36	466.70	32.49	18.86	465.92	25.20	-0.19	467.49	15.05	0.98	467.65	1.56	-0.79
470.18	33.32	17.22	469.23	23.32	6.13	469.71	32.46	18.40	468.92	26.49	0.66	470.49	14.59	0.09	470.65	2.04	-0.75
473.18	35.27	19.92	472.23	23.10	6.65	472.70	33.03	19.71	471.92	24.18	-0.90	473.49	14.84	1.08	473.65	1.87	-0.18
476.18	34.03	18.45	475.24	23.15	6.47	475.70	31.27	17.72	474.92	25.33	0.02	476.49	14.30	0.31	476.65	1.95	-0.33
479.18	34.49	19.05	478.23	22.80	6.26	478.70	31.42	18.01	477.92	24.94	-0.23	479.49	15.05	1.20	479.65	1.17	-0.97
482.18	35.14	19.29	481.24	23.37	6.42	481.71	33.21	19.39	480.92	25.20	-0.38	482.49	15.37	1.11	482.65	1.82	-0.73
485.18	33.94	17.91	484.23	22.96	5.83	484.71	32.64	18.64	483.92	24.99	-0.77	485.49	15.32	0.88	485.65	2.61	-0.11
488.18	33.65	18.05	487.23	23.97	7.27	487.70	32.40	18.83	486.92	24.56	-0.77	488.49	15.29	1.28	488.65	1.78	-0.51
491.18	34.78	18.80	490.24	23.23	6.15	490.70	32.08	18.13	489.92	24.99	-0.72	491.49	14.86	0.47	491.65	2.92	0.25
494.18	34.39	18.35	493.24	23.40	6.26	493.70	32.67	18.66	492.92	25.37	-0.40	494.49	15.11	0.66	494.64	2.48	-0.26
497.17	34.33	18.90	496.23	23.07	6.54	496.70	32.67	19.27	495.92	24.82	-0.34	497.49	15.05	1.21	497.64	1.25	-0.87
500.18	34.20	18.39	499.23	24.17	7.26	499.71	32.58	18.80	498.92	25.11	-0.43	500.49	15.51	1.29	500.65	1.65	-0.86
503.18	33.45	18.07	502.23	23.29	6.81	502.70	32.20	18.85	501.92	24.60	-0.51	503.49	14.81	1.02	503.65	1.56	-0.51
506.18	35.07	18.84	505.24	23.70	6.38	505.70	32.52	18.33	504.92	25.59	-0.37	506.49	15.40	0.77	506.65	2.52	-0.40
509.18	33.90	18.46	508.23	22.66	6.12	508.70	31.63	18.22	507.92	23.96	-1.21	509.49	15.67	1.82	509.64	1.52	-0.61
512.17	33.61	17.70	511.23	22.72	5.72	511.70	31.96	18.09	510.92	24.90	-0.74	512.49	15.70	1.39	512.64	1.95	-0.65
515.18	34.42	18.11	514.23	22.39	4.98	514.71	32.05	17.77	513.92	25.11	-0.93	515.49	15.83	1.11	515.65	2.83	-0.18
518.18	35.27	18.84	517.24	24.94	7.41	517.70	32.37	17.97	516.92	24.86	-1.30	518.49	16.08	1.24	518.65	3.18	0.06
521.18	34.85	18.69	520.23	22.61	5.35	520.70	31.21	17.08	519.92	24.69	-1.20	521.49	16.05	1.48	521.65	2.57	-0.28
524.18	34.98	18.42	523.24	23.34	5.68	523.71	33.06	18.53	522.92	25.33	-0.96	524.49	16.40	1.43	524.65	2.79	-0.47
527.17	33.87	17.39	526.23	24.14	6.56	526.70	32.58	18.13	525.92	25.67	-0.54	527.49	15.99	1.10	527.64	2.61	-0.56
530.18	34.03	17.77	529.23	24.06	6.71	529.71	32.25	18.03	528.92	25.50	-0.49	530.49	15.75	1.09	530.65	2.35	-0.60
533.18	34.65	19.27	532.23	23.18	6.70	532.70	32.05	18.70	531.92	24.82	-0.29	533.49	15.59	1.80	533.64	0.56	-1.51
536.17	34.94	18.47	535.23	24.00	6.43	535.70	32.31	17.87	534.92	25.16	-1.04	536.49	15.86	0.98	536.64	3.23	0.06
539.18	34.78	18.80	538.23	22.77	5.69	538.70	31.33	17.38	537.92	24.18	-1.53	539.49	15.86	1.47	539.64	2.74	0.06
542.18	34.29	17.64	541.23	23.07	5.33	541.70	33.24	18.63	540.92	25.89	-0.49	542.49	16.18	1.13	542.65	2.70	-0.64
545.18	34.16	17.82	544.24	23.43	5.99	544.71	32.20	17.89	543.92	25.11	-0.96	545.49	15.43	0.68	545.65	3.32	0.28
548.18	34.00	17.44	547.24	24.72	7.06	547.70	31.84	17.31	546.92	25.07	-1.22	548.49	15.78	0.81	548.65	3.67	0.41
551.18	34.78	17.99	550.23	24.28	6.39	550.70	31.87	17.11	549.92	26.44	-0.08	551.49	16.02	0.82	551.65	2.74	-0.74
554.18	34.52	18.13	553.24	24.30	6.82	553.71	31.66	17.31	552.92	25.24	-0.88	554.49	15.08	0.29	554.65	3.67	0.59
557.18	33.84	18.05	556.24	23.75	6.87	556.70	32.70	18.95	555.92	24.99	-0.53	557.49	15.51	1.32	557.65	1.69	-0.79
560.18	34.75	18.51	559.24	23.15	5.81	559.71	32.64	18.43	558.92	24.77	-1.20	560.49	16.05	1.40	560.65	2.74	-0.20
563.18	34.59	18.17	562.23	23.56	6.04	562.70	31.30	16.91	561.92	25.89	-0.26	563.49	14.94	0.11	563.65	3.27	0.15
566.18	33.06	16.99	565.24	24.41	7.24	565.70	31.93	17.89	564.92	24.39	-1.41	566.49	16.78	2.30	566.65	1.87	-0.89
569.18	34.42	17.59	568.24	23.62	5.70	568.70	32.49	17.70	567.92	25.24	-1.32	569.49	16.40	1.17	569.65	3.67	0.15
572.18	34.85	17.89	571.24	23.51	5.45	571.71	31.57	16.64	570.92	26.83	0.14	572.49	15.62	0.25	572.65	3.27	-0.39
575.18	34.59	17.33	574.24	23.51	5.16	574.71	31.93	16.71	573.92	26.87	-0.12	575.49	16.81	1.15	575.65	2.92	-1.03
578.18	32.97	16.28	577.24	24.44	6.65	577.70	32.34	17.68	576.92	25.97	-0.45	578.49	15.00	-0.10	578.65	3.93	0.55
581.18	34.46	18.01	580.24	24.74	7.19	580.70	31.18	16.76	579.92	26.01	-0.17	581.49	15.83	0.97	581.65	2.35	-0.80
584.18	33.19	15.97	583.23	23.67	5.35	583.70	31.87	16.68	582.92	26.06	-0.89	584.49	16.54	0.91	584.65	3.89	-0.02
587.18	34.23	17.15	586.23	23.43	5.26	586.70	31.36	16.32	585.92	25.84	-0.97	587.49	16.73	1.25	587.65	3.49	-0.28
590.18	35.40	18.41	589.24	24.69	6.60	589.71	32.67	17.71	588.92	26.06	-0.66	590.49	16.51	1.11	590.65	3.23	-0.45
593.17	32.93	15.94	592.23	24.11	6.03	592.70	31.75	16.80	591.92	25.20	-1.52	593.49	16.21	0.82	593.64	4.38	0.70
596.17	34.07	17.28	595.23	24.94	7.06	595.70	31.04	16.29	594.92	26.62	0.10	596.49	16.35	1.16	596.64	2.22	-1.26
599.17	34.49	17.76	598.23	24.08	6.26	598.70	32.17	17.48	597.92	26.06	-0.40	599.48	16.21	1.08	599.64	2.74	-0.68
602.17	33.19	16.43	601.23	23.56	5.70	601.70	32.25	17.52	600.92	25.33	-1.16	602.49	16.64	1.47	602.64	3.14	-0.31
627.26	45.21	16.14	626.31	173.51	143.34	626.79	31.96	4.92	626.00	47.46	8.66	627.57	23.03	-4.45	627.73	11.56	-4.21
630.19	41.82	14.13	629.24	146.68	117.89	629.71	33.09	7.43	628.93	45.33	7.91	630.50	21.94	-4.16	630.66	10.64	-3.75
633.19	39.35	13.53	632.25	109.67	82.76	632.72	36.13	12.35	631.93	41.32	5.77	633.50	20.78	-3.44	633.66	10.18	-2.33
636.19	40.02	15.85	635.24	100.68	75.41	635.72	37.11	14.97	634.93	36.62	2.72	636.50	20.09	-2.49	636.66	10.64	-0.23
639.19	40.75	17.64	638.24	96.21	72.00	638.72	37.35	16.27	637.93	34.60	1.76	639.50	19.98	-1.54	639.66	9.59	-0.22
642.19	39.48	16.11	641.25	90.89	66.42	641.72	36.62	15.28	640.93	34.60	1.50	642.50	20.31	-1.47	642.66	10.04	-0.03
645.19	37.93	16.22	644.25	86.20	63.39	644.72	36.38	16.70	643.93	31.49	0.05	645.50	19.70	-0.42	645.66	8.77	0.37
648.19	37.30	15.96	647.25	82.81	60.37	647.72	36.38	17.07	646.93	30.61	-0.46	648.50	19.56	-0.19	648.66	8.68	0.65
651.18	38.09	16.06	650.24	78.65	55.53	650.71	35.44	15.45	649.93	31.94	0.18	651.50	19.70	-0.73	651.65	9.27	0.55
654.19	37.96	16.64	653.24	73.95	51.53	653.71	35.23	15.94	652.93	30.70	-0.35	654.50	19.78	0.05	654.65	8.32	0.30
657.19	37.33	15.85	656.24	71.31	48.73	656.71	35.44	15.99	655.93	31.41	0.20	657.50	19.73	-0.16	657.66	8.14	-0.04
660.19	38.19	17.44	659.24	72.44	50.60	659.71	36.16	17.45	658.93	29.17	-1.31	660.50	19.54	0.39	660.66	8.36	0.92
663.19	36.31	15.30	662.24	68.81	46.70	662.71	34.08	15.10	661.93	29.65	-1.09	663.50	19.45	0.03	663.66	8.77	1.06
666.19	35.20	13.14	665.24	68.50	45.34	665.71	34.86	14.83	664.93	31.49	-0.30	666.50	19.89	-0.58	666.66	9.63	0.88
669.19	37.07	15.77	668.24	68.91	46.51	668.71	35.01	15.74	667.93	30.44	-0.59	669.50	19.26	-0.45	669.66	9.04	1.04
672.19	37.00	15.49	671.24	66.89	44.29	671.71	34.02	14.55	670.93	30.44	-0.80	672.50	20.14	0.23	672.65	8.77	0.57
675.19	35.89	15.63	674.24	68.77	47.41	674.71	33.90	15.67	673.93	27.65	-2.34	675.50	19.34	0.67	675.66	8.63	1.67
678.19	36.77	15.85	677.24	66.89	44.88	677.71	34.38	15.50	676.93	28.69	-1.96	678.50	19.67	0.35	678.66	9.22	1.61
681.19	37.04	16.16	680.24	66.09	44.11	680.71	34.11	15.26	679.93	28.48	-2.13	681.50	20.50	1.21	681.66	8.50	0.92
684.19	36.38	15.01	683.24	67.40	44.94	683.71	33.57	14.24	682.93	30.05	-1.05	684.50	20.11	0.34	684.66	8.77	0.71
687.19	35.76	15.33	686.24	65.23	43.71	686.71	34.50	16.11	685.93	27.96	-2.20	687.50	19.29	0.46	687.66	8.86	1.74
690.19	37.40	16.46	689.24	64.66	42.62	689.72	34.26	15.35	688.93	29.70	-0.97	690.50	18.36	-0.99	690.66	9.59	1.96
693.19	36.05	14.70	692.24	64.96	42.51	692.71	33.75	14.43	691.93	29.87	-1.21	693.50	19.92	0.16	693.66	9.09	1.05
696.19	36.09	15.25	695.24	64.83	42.90	695.71	34.74	15.94	694.93	30.22	-0.35	696.50	19.21	-0.03	696.66	7.91	0.38
699.19	36.12	14.08	698.25	63.41	40.27	698.72	33.60	13.59	697.93	29.96	-1.81	699.50	20.45	-0.00	699.66	10.55	1.81
702.19	36.28	15.35	701.24	63.57	41.55	701.72	34.05	15.16	700.93	29.30	-1.36	702.50	18.77	-0.56	702.66	9.54	1.92
705.19	36.45	15.28	704.25	64.50	42.23	704.71	32.91	13.77	703.93	29.04	-1.86	705.50	19.89	0.31	705.66	9.41	1.55
708.19	36.09	15.05	707.25	62.33	40.20	707.72	33.60	14.60	706.93	29.13	-1.64	708.50	19.18	-0.26	708.66	9.63	1.90
711.19	35.79	14.89	710.25	65.06	43.07	710.72	33.21	14.35	709.93	28.43	-2.20	711.50	19.59	0.29	711.66	9.50	1.91
714.19	36.12	15.33	713.24	63.21	41.32	713.72	32.28	13.52	712.93	29.70	-0.82	714.50	19.54	0.34	714.66	7.96	0.48
717.19	35.95	14.97	716.24	61.25	39.17	716.72	31.72	12.77	715.93	29.35	-1.36	717.50	20.25	0.86	717.66	8.18	0.50
720.19	35.95	15.34	719.24	60.50	38.79	719.72	33.15	14.57	718.93	28.22	-2.12	720.50	19.26	0.24	720.66	9.18	1.88
723.19	36.35	14.08	722.24	62.16	38.79	722.72	32.25	12.01	721.93	30.70	-1.30	723.50	20.53	-0.15	723.66	10.41	1.45
726.19	35.86	15.16	725.24	60.40	38.60	725.72	32.61	13.94	724.93	28.61	-1.82	726.50	18.41	-0.70	726.66	9.91	2.52
729.19	34.62	13.44	728.24	61.38	39.11	728.72	33.36	14.22	727.93	28.87	-2.04	729.50	20.31	0.73	729.66	9.18	1.31
732.19	35.56	14.09	731.24	59.82	37.25	731.71	32.85	13.41	730.93	29.65	-1.55	732.50	19.65	-0.23	732.66	9.95	1.78
735.19	35.63	14.80	734.24	60.56	38.64	734.71	32.73	13.94	733.93	29.30	-1.26	735.50	19.65	0.42	735.66	8.36	0.84
738.19	36.12	15.06	737.24	58.27	36.11	737.72	34.05	15.02	736.93	27.78	-3.01	738.50	20.00	0.53	738.66	10.23	2.48
741.19	34.91	13.69	740.24	57.18	34.86	740.71	33.69	14.50	739.93	28.87	-2.08	741.50	19.45	-0.18	741.66	10.18	2.26
744.19	36.84	16.00	743.24	58.46	36.52	743.72	32.73	13.92	742.93	29.61	-0.96	744.50	19.48	0.23	744.66	8.27	0.73
747.19	36.35	15.36	746.25	57.02	34.93	746.72	32.25	13.29	745.93	28.78	-1.94	747.50	19.98	0.58	747.66	9.04	1.36
750.19	35.86	14.24	749.24	57.11	34.40	749.72	34.11	14.53	748.93	29.17	-2.18	750.50	19.92	-0.10	750.66	10.59	2.28
753.19	35.30	14.10	752.24	57.69	35.39	752.72	33.63	14.46	751.93	28.61	-2.32	753.50	19.92	0.31	753.66	9.91	2.01
756.19	36.45	16.09	755.24	55.14	33.68	755.72	33.06	14.73	754.93	27.91	-2.18	756.50	19.95	1.18	756.66	8.05	1.00
759.19	36.45	14.81	758.24	55.96	33.23	758.72	33.42	13.82	757.93	29.39	-1.98	759.50	20.58	0.54	759.66	9.77	1.44
762.19	35.33	14.28	761.24	54.53	32.39	761.72	31.93	12.92	760.93	28.52	-2.26	762.50	20.72	1.27	762.66	8.73	0.99
765.19	36.31	14.60	764.24	56.54	33.73	764.72	33.27	13.59	763.93	28.43	-3.01	765.50	19.70	-0.42	765.66	11.83	3.43
768.19	36.28	15.13	767.24	55.17	32.92	767.72	32.20	13.08	766.93	29.17	-1.71	768.50	19.89	0.33	768.66	9.22	1.38
771.19	35.76	13.85	770.24	54.63	31.63	770.72	33.48	13.61	769.93	30.75	-0.89	771.50	19.89	-0.42	771.66	9.91	1.31
774.19	36.09	14.41	773.24	53.90	31.13	773.72	32.85	13.21	772.93	29.22	-2.19	774.50	20.28	0.20	774.66	10.36	1.99
777.19	35.50	14.28	776.24	54.28	31.96	776.72	33.57	14.38	775.93	27.87	-3.08	777.50	20.72	1.09	777.66	9.91	1.99
780.19	36.18	14.24	779.24	53.43	30.40	779.72	32.52	12.62	778.93	29.48	-2.19	780.50	19.65	-0.69	780.66	11.51	2.88
783.19	35.76	14.26	782.24	51.05	28.46	782.71	33.63	14.17	781.93	28.09	-3.14	783.50	21.41	1.51	783.66	9.82	1.63
786.19	36.09	13.86	785.24	51.30	27.97	785.71	32.64	12.44	784.93	29.26	-2.70	786.50	20.67	0.03	786.66	11.60	2.67
789.19	35.56	13.68	788.24	52.11	29.14	788.72	33.24	13.40	787.93	28.78	-2.83	789.50	20.72	0.44	789.66	10.96	2.39
792.19	36.28	15.03	791.24	52.08	29.73	791.72	32.55	13.33	790.93	29.43	-1.55	792.50	20.42	0.76	792.66	8.73	0.79
795.19	35.60	13.21	794.24	52.14	28.65	794.71	32.20	11.84	793.93	29.22	-2.90	795.50	21.28	0.48	795.66	11.51	2.42
798.19	36.25	15.06	797.24	52.42	30.14	797.72	32.40	13.25	796.93	29.17	-1.75	798.50	19.40	-0.19	798.66	9.82	1.94
801.18	35.53	13.71	800.24	50.64	27.72	800.71	33.00	13.21	799.93	28.87	-2.68	801.50	20.97	0.74	801.65	10.45	1.94
804.19	37.27	15.59	803.24	51.02	28.24	803.72	32.52	12.87	802.93	28.65	-2.76	804.50	20.64	0.55	804.66	10.59	2.21
807.19	36.12	14.37	806.24	51.42	28.57	806.71	33.69	13.97	805.93	28.65	-2.83	807.50	20.75	0.59	807.65	10.68	2.24
810.18	35.53	12.73	809.24	50.52	26.62	809.71	34.44	13.67	808.93	31.45	-1.08	810.50	21.14	-0.07	810.66	10.64	1.15
813.19	36.22	14.26	812.24	50.09	27.04	812.71	32.79	12.87	811.93	29.30	-2.39	813.50	20.67	0.31	813.65	10.73	2.08
816.19	35.50	13.16	815.24	50.15	26.71	815.71	32.97	12.66	814.93	30.44	-1.63	816.50	21.14	0.39	816.65	10.27	1.24
819.18	36.58	13.90	818.24	49.00	25.23	818.71	33.54	12.90	817.93	29.70	-2.71	819.50	21.19	0.11	819.65	11.97	2.60
822.18	35.33	13.81	821.24	48.32	25.70	821.71	32.49	13.00	820.93	28.52	-2.73	822.50	20.42	0.49	822.65	10.45	2.24
825.19	36.71	14.37	824.24	49.47	26.03	824.71	33.45	13.14	823.93	29.74	-2.33	825.50	21.61	0.86	825.66	10.50	1.47
828.19	36.22	14.41	827.24	50.24	27.34	827.72	34.53	14.76	826.93	29.74	-1.80	828.50	19.92	-0.29	828.66	10.59	2.09
831.19	36.61	14.20	830.24	48.72	25.22	830.71	32.85	12.48	829.93	29.96	-2.18	831.50	20.72	-0.09	831.66	11.37	2.27
834.19	35.27	12.99	833.24	49.53	26.15	833.72	32.76	12.51	832.93	30.66	-1.35	834.50	20.61	-0.08	834.66	10.41	1.43
837.19	37.00	15.33	836.24	47.01	24.24	836.71	33.57	13.93	835.93	29.30	-2.10	837.50	20.36	0.28	837.66	10.18	1.82
840.19	36.74	14.96	839.24	47.56	24.68	839.71	33.96	14.21	838.93	28.82	-2.69	840.50	20.94	0.75	840.66	10.41	1.94
843.18	37.46	15.12	842.24	47.04	23.61	842.71	33.48	13.18	841.93	28.78	-3.29	843.50	20.81	0.07	843.65	12.25	3.22
846.19	36.15	13.71	845.25	45.91	22.38	845.71	33.00	12.60	844.93	30.05	-2.12	846.50	20.58	-0.26	846.66	11.51	2.38
849.19	35.82	13.16	848.24	46.46	22.70	848.71	33.42	12.79	847.93	30.13	-2.26	849.50	21.41	0.34	849.65	11.28	1.92
852.19	37.23	14.82	851.24	45.79	22.29	851.71	33.21	12.84	850.93	28.56	-3.58	852.50	21.75	0.94	852.66	11.74	2.64
855.19	36.58	14.34	854.24	47.07	23.74	854.71	33.30	13.10	853.93	29.35	-2.62	855.50	21.83	1.19	855.66	10.36	1.43
858.19	35.95	14.41	857.24	45.97	23.33	857.71	33.93	14.42	856.93	29.26	-2.01	858.50	21.19	1.24	858.66	9.00	0.77
861.19	35.01	12.79	860.24	46.94	23.62	860.71	34.38	14.19	859.93	29.35	-2.60	861.50	21.47	0.84	861.65	10.68	1.76
864.19	36.45	13.91	863.24	45.42	21.79	863.71	33.78	13.28	862.93	29.48	-2.79	864.50	21.91	0.97	864.66	11.05	1.82
867.19	37.20	14.34	866.24	46.00	22.04	866.71	33.42	12.59	865.93	29.91	-2.68	867.50	21.72	0.45	867.66	11.79	2.23
870.19	36.71	14.93	869.24	46.06	23.18	869.71	33.63	13.88	868.93	29.74	-1.77	870.50	21.03	0.84	870.66	9.41	0.93
873.19	36.48	13.95	872.25	45.79	22.16	872.71	33.36	12.86	871.93	29.30	-2.96	873.50	21.89	0.95	873.66	11.23	2.01
876.19	36.77	14.11	875.24	44.87	21.11	875.71	34.35	13.72	874.93	29.83	-2.56	876.50	21.33	0.26	876.66	11.65	2.30
879.19	37.43	15.63	878.25	46.12	23.23	878.71	34.71	14.95	877.93	29.48	-2.05	879.50	20.92	0.72	879.66	9.82	1.33
882.19	36.91	14.42	881.25	44.94	21.36	881.71	35.89	15.44	880.93	28.48	-3.74	882.50	21.61	0.72	882.66	12.20	3.02
885.19	36.25	14.30	884.24	44.51	21.47	884.71	34.98	15.07	883.93	29.65	-2.03	885.50	20.47	0.12	885.66	10.55	1.91
888.18	36.58	13.66	887.24	45.24	21.22	887.71	33.90	13.01	886.93	30.44	-2.21	888.50	21.69	0.36	888.65	11.46	1.85
891.19	38.29	16.49	890.24	43.97	21.08	890.71	34.32	14.56	889.93	28.52	-3.01	891.50	20.92	0.72	891.65	10.78	2.29
894.18	37.73	14.92	893.24	44.18	20.28	893.71	33.96	13.19	892.93	30.40	-2.14	894.50	21.80	0.59	894.65	11.05	1.55
897.19	36.91	14.02	896.25	43.01	19.02	896.71	33.75	12.89	895.93	29.56	-3.06	897.50	22.67	1.37	897.66	11.28	1.69
900.19	35.86	12.21	899.24	43.58	18.84	899.71	33.27	11.66	898.93	31.41	-1.97	900.50	22.25	0.20	900.66	12.11	1.77
903.19	37.40	14.40	902.24	43.85	19.76	902.71	34.83	13.87	901.93	31.23	-1.50	903.50	21.86	0.46	903.65	10.73	1.04
906.18	37.37	14.53	905.24	42.59	18.66	905.71	35.04	14.24	904.93	30.83	-1.74	906.50	21.69	0.45	906.65	10.82	1.29
909.19	37.14	13.96	908.24	44.94	20.66	908.71	34.23	13.08	907.93	31.23	-1.68	909.50	22.28	0.69	909.65	10.87	0.99
912.19	36.74	14.09	911.24	42.77	19.02	911.71	34.77	14.15	910.93	29.52	-2.86	912.50	20.83	-0.23	912.65	12.43	3.09
915.18	37.20	14.70	914.24	42.74	19.15	914.71	34.41	13.95	913.93	29.83	-2.40	915.50	21.44	0.54	915.66	11.05	1.86
918.19	37.04	14.42	917.24	42.95	19.23	917.71	34.08	13.49	916.93	29.87	-2.48	918.50	21.91	0.88	918.65	10.91	1.60
921.19	36.68	13.72	920.24	42.59	18.53	920.71	33.81	12.88	919.93	30.70	-1.99	921.50	21.97	0.60	921.66	11.05	1.39
924.18	38.89	16.04	923.24	42.83	18.88	923.71	33.96	13.14	922.93	30.44	-2.14	924.50	21.11	-0.15	924.65	11.83	2.29
927.18	36.31	13.63	926.24	42.65	18.88	926.71	35.44	14.80	925.93	29.91	-2.50	927.50	21.72	0.64	927.65	11.23	1.86
930.18	35.95	13.01	929.24	43.10	19.07	929.71	35.10	14.20	928.93	30.22	-2.45	930.50	22.00	0.66	930.66	11.42	1.79
933.19	36.38	13.72	932.24	42.56	18.80	932.71	34.56	13.93	931.93	29.35	-3.04	933.50	21.86	0.79	933.66	11.60	2.25
936.19	37.50	15.45	935.25	42.62	19.48	935.71	34.77	14.76	934.93	28.56	-3.22	936.50	20.72	0.27	936.66	11.69	2.95
939.19	35.14	11.93	938.24	42.80	18.50	938.71	34.35	13.18	937.93	30.09	-2.85	939.50	22.53	0.92	939.66	11.83	1.93
942.19	36.61	12.92	941.24	42.83	18.04	941.71	34.08	12.42	940.93	31.10	-2.32	942.50	22.33	0.23	942.66	12.48	2.09
945.19	36.28	13.67	944.24	41.93	18.22	944.71	34.50	13.92	943.93	29.30	-3.04	945.50	22.14	1.12	945.66	11.23	1.92
948.19	35.99	12.17	947.24	41.99	17.07	947.71	35.29	13.50	946.93	31.67	-1.88	948.50	21.78	-0.45	948.66	12.85	2.33
951.19	37.50	13.81	950.24	42.62	17.84	950.71	34.17	12.52	949.93	30.97	-2.45	951.50	22.72	0.63	951.66	12.20	1.82
954.19	37.00	13.61	953.24	41.00	16.51	953.71	36.04	14.68	952.93	30.09	-3.03	954.50	22.44	0.64	954.66	12.48	2.39
957.19	37.04	14.24	956.24	40.94	17.05	956.71	34.92	14.16	955.93	29.56	-2.97	957.50	22.61	1.41	957.66	11.05	1.56
960.19	37.23	14.46	959.24	41.81	17.94	959.71	33.90	13.16	958.93	29.91	-2.59	960.50	21.41	0.23	960.66	11.83	2.36
963.19	37.73	13.77	962.24	40.71	15.66	962.71	35.07	13.15	961.93	31.10	-2.59	963.50	21.36	-1.00	963.65	14.24	3.59
966.19	36.91	13.65	965.24	41.51	17.15	965.71	35.26	14.03	964.93	30.05	-2.94	966.50	21.86	0.19	966.66	12.71	2.75
969.19	37.50	13.88	968.24	41.30	16.58	968.71	35.38	13.79	967.93	30.97	-2.38	969.50	23.17	1.14	969.66	11.56	1.24
972.19	37.07	13.32	971.24	42.74	17.89	971.71	35.23	13.51	970.93	32.11	-1.37	972.50	21.36	-0.80	972.66	12.62	2.17
975.19	37.30	13.76	974.24	41.54	16.91	974.71	33.57	12.07	973.93	30.66	-2.61	975.50	22.72	0.78	975.66	12.06	1.83
978.19	37.50	14.10	977.24	40.44	15.94	977.71	36.10	14.73	976.93	30.57	-2.56	978.50	22.03	0.22	978.65	12.43	2.34
981.19	37.93	15.05	980.24	40.71	16.73	980.71	34.14	13.29	979.93	30.79	-1.82	981.50	22.19	0.90	981.66	10.50	0.92
984.19	37.33	13.93	983.24	40.26	15.77	983.71	36.04	14.68	982.93	30.66	-2.47	984.50	22.11	0.31	984.66	12.25	2.16
987.19	38.85	15.63	986.24	41.36	17.05	986.71	35.80	14.62	985.93	30.83	-2.12	987.50	22.05	0.43	987.65	11.60	1.69
990.19	37.07	13.77	989.24	41.21	16.81	989.71	34.29	13.02	988.93	29.96	-3.07	990.50	22.39	0.68	990.66	12.38	2.39
993.18	37.07	13.75	992.24	40.38	15.97	992.71	34.95	13.67	991.93	30.40	-2.65	993.50	22.78	1.06	993.65	11.60	1.59
996.19	35.60	11.67	995.24	40.29	15.26	995.71	35.10	13.20	994.93	30.88	-2.78	996.50	23.00	0.66	996.65	12.75	2.12
999.19	37.10	13.88	998.24	39.88	15.56	998.71	33.90	12.71	997.93	30.83	-2.12	999.50	21.41	-0.22	999.65	12.25	2.34
1002.19	37.04	13.35	1001.24	41.30	16.51	1001.71	34.56	12.90	1000.93	31.80	-1.62	1002.50	23.14	1.04	1002.65	10.96	0.58
1005.19	37.30	13.58	1004.25	40.44	15.63	1004.71	35.41	13.73	1003.93	30.97	-2.48	1005.50	22.67	0.55	1005.66	12.34	1.93
1008.18	36.77	13.53	1007.24	40.79	16.45	1007.71	35.01	13.80	1006.93	29.83	-3.14	1008.50	22.53	0.88	1008.65	12.20	2.26
1011.18	37.43	13.41	1010.24	40.53	15.42	1010.71	35.29	13.31	1009.93	30.48	-3.27	1011.50	23.37	0.95	1011.65	13.03	2.32
1014.19	36.45	13.24	1013.24	39.93	15.62	1013.71	35.41	14.23	1012.93	30.05	-2.89	1014.50	22.81	1.19	1014.65	11.60	1.70
1017.18	36.81	13.01	1016.24	40.23	15.34	1016.71	35.65	13.89	1015.93	31.01	-2.52	1017.50	23.56	1.36	1017.65	11.65	1.16
1020.19	38.06	14.56	1019.25	39.70	15.11	1019.71	35.14	13.68	1018.93	30.48	-2.75	1020.50	22.50	0.60	1020.66	12.34	2.15
1023.19	37.86	13.42	1022.24	39.70	14.16	1022.71	35.53	13.12	1021.93	31.19	-2.98	1023.50	23.14	0.29	1023.66	13.82	2.69
1026.19	37.30	14.05	1025.24	41.21	16.86	1025.71	35.20	13.98	1024.93	30.57	-2.41	1026.50	22.78	1.12	1026.66	11.23	1.29
1029.18	36.68	12.59	1028.24	40.41	15.23	1028.71	35.23	13.18	1027.93	31.63	-2.19	1029.50	22.47	-0.02	1029.65	12.99	2.21
1032.19	36.77	13.11	1031.24	39.28	14.52	1031.71	35.89	14.26	1030.93	29.74	-3.65	1032.50	23.65	1.58	1032.66	12.43	2.07
1035.19	37.14	13.07	1034.24	40.41	15.25	1034.71	35.80	13.77	1033.93	31.80	-2.00	1035.50	22.89	0.42	1035.66	12.34	1.58
1038.19	38.69	15.94	1037.25	39.46	15.61	1037.71	34.20	13.48	1036.93	29.30	-3.18	1038.50	22.22	1.06	1038.66	11.56	2.12
1041.19	38.19	14.35	1040.24	40.38	15.44	1040.71	35.04	13.23	1039.93	30.79	-2.78	1041.50	23.73	1.48	1041.66	11.83	1.30
1044.19	37.14	12.61	1043.24	40.23	14.60	1043.71	34.83	12.33	1042.93	31.41	-2.85	1044.50	23.53	0.59	1044.66	13.49	2.26
1047.19	37.04	13.16	1046.24	39.40	14.42	1046.71	34.68	12.83	1045.93	29.78	-3.83	1047.50	23.25	0.96	1047.66	13.45	2.87
1050.19	37.30	12.96	1049.24	39.79	14.36	1049.71	35.29	12.99	1048.93	31.19	-2.88	1050.50	23.48	0.74	1050.66	13.17	2.14
1053.19	38.59	14.02	1052.24	39.43	13.76	1052.71	35.14	12.60	1051.93	31.45	-2.85	1053.50	23.51	0.53	1053.66	13.59	2.32
1056.19	37.73	13.00	1055.25	39.76	13.93	1055.71	34.80	12.10	1054.93	30.97	-3.49	1056.50	24.57	1.43	1056.66	13.49	2.06
1059.18	37.56	13.28	1058.24	39.93	14.55	1058.71	35.29	13.04	1057.93	30.61	-3.40	1059.50	23.67	0.98	1059.65	13.40	2.42
1062.19	38.26	14.00	1061.24	38.70	13.34	1061.71	36.07	13.84	1060.93	31.63	-2.36	1062.50	22.53	-0.14	1062.66	13.45	2.50
1065.19	39.22	14.93	1064.24	40.17	14.78	1064.71	36.71	14.45	1063.93	31.94	-2.08	1065.50	22.69	-0.01	1065.66	13.08	2.09
1068.19	38.85	14.56	1067.24	39.96	14.57	1067.71	35.62	13.36	1066.93	30.75	-3.27	1068.50	23.14	0.44	1068.66	13.82	2.83
1071.19	38.42	14.17	1070.24	39.46	14.11	1070.71	35.50	13.28	1069.93	31.19	-2.79	1071.50	23.37	0.71	1071.66	13.03	2.08
1074.19	39.18	15.48	1073.25	40.38	15.59	1073.71	36.47	14.81	1072.93	29.61	-3.82	1074.50	22.30	0.20	1074.66	14.01	3.62
1077.18	37.40	13.72	1076.24	38.99	14.21	1076.71	36.83	15.18	1075.93	30.53	-2.88	1077.50	23.28	1.19	1077.65	12.06	1.69
1080.18	37.46	13.28	1079.24	39.73	14.45	1079.71	36.38	14.23	1078.93	30.61	-3.30	1080.50	22.72	0.13	1080.66	14.05	3.17
1083.18	37.99	13.35	1082.24	39.11	13.37	1082.71	35.44	12.83	1081.93	31.05	-3.32	1083.50	23.28	0.23	1083.65	14.43	3.09
1086.19	37.50	13.15	1085.24	40.23	14.78	1085.71	34.59	12.27	1084.93	31.01	-3.07	1086.50	22.83	0.07	1086.65	14.05	3.00
1089.19	38.62	13.80	1088.24	40.08	14.17	1088.71	36.23	13.45	1087.93	32.60	-1.95	1089.50	23.42	0.20	1089.65	13.26	1.75
1092.18	38.02	13.92	1091.24	39.64	14.44	1091.71	35.14	13.07	1090.93	31.76	-2.07	1092.50	22.58	0.07	1092.65	12.80	2.00
1095.18	38.29	13.60	1094.24	39.99	14.20	1094.71	36.23	13.57	1093.93	30.88	-3.54	1095.50	24.07	0.97	1095.66	13.96	2.57
1098.19	38.79	13.89	1097.24	38.58	12.59	1097.71	35.95	13.09	1096.93	30.97	-3.66	1098.50	23.70	0.40	1098.65	14.85	3.26
1101.19	38.36	14.17	1100.24	38.78	13.49	1100.71	36.50	14.34	1099.93	31.19	-2.73	1101.50	23.65	1.05	1101.65	12.57	1.68
1104.19	38.62	13.85	1103.24	38.90	13.03	1103.72	35.29	12.55	1102.93	30.97	-3.53	1104.50	23.93	0.75	1104.66	14.24	2.78
1107.19	38.19	13.54	1106.24	38.99	13.24	1106.71	35.38	12.76	1105.93	32.78	-1.60	1107.50	22.64	-0.42	1107.65	13.36	2.02
1110.19	38.89	14.36	1109.24	38.08	12.45	1109.71	35.44	12.94	1108.93	32.20	-2.06	1110.50	23.11	0.17	1110.66	13.12	1.89
1113.19	38.85	13.89	1112.24	38.90	12.84	1112.71	35.83	12.90	1111.93	31.10	-3.59	1113.50	22.78	-0.59	1113.66	15.83	4.18
1116.19	37.10	12.32	1115.24	38.61	12.73	1115.71	36.29	13.54	1114.93	31.10	-3.41	1116.50	23.98	0.79	1116.66	14.10	2.62
1119.18	38.95	14.45	1118.24	39.58	13.98	1118.71	36.19	13.72	1117.93	31.54	-2.69	1119.50	22.64	-0.27	1119.65	14.15	2.96
1122.19	38.22	13.40	1121.24	38.34	12.43	1121.71	36.89	14.11	1120.93	31.49	-3.06	1122.50	24.71	1.49	1122.66	13.08	1.57
1125.19	39.05	13.53	1124.24	38.28	11.67	1124.71	36.41	12.93	1123.93	32.82	-2.43	1125.50	23.67	-0.25	1125.66	14.89	2.68
1128.19	38.36	13.50	1127.24	38.87	12.91	1127.71	37.47	14.64	1126.93	31.76	-2.83	1128.50	23.70	0.43	1128.66	13.96	2.40
1131.19	37.23	13.11	1130.24	37.46	12.25	1130.71	36.32	14.24	1129.93	31.45	-2.40	1131.50	23.11	0.59	1131.66	12.62	1.81
1134.19	38.82	14.41	1133.24	38.37	12.86	1133.71	35.89	13.51	1132.93	29.96	-4.18	1134.50	24.09	1.27	1134.66	14.01	2.91
1137.19	37.83	13.50	1136.24	39.52	14.09	1136.71	36.44	14.14	1135.93	31.36	-2.70	1137.50	23.53	0.79	1137.66	12.94	1.91
1140.19	37.79	12.76	1139.25	39.28	13.15	1139.72	36.32	13.32	1138.93	32.20	-2.56	1140.50	23.39	-0.05	1140.66	14.33	2.61
1143.19	38.52	14.16	1142.24	37.87	12.42	1142.71	35.89	13.57	1141.93	31.63	-2.46	1143.50	24.07	1.31	1143.65	12.20	1.15
1146.19	38.02	14.04	1145.24	38.99	13.92	1145.71	34.98	13.04	1144.93	30.88	-2.83	1146.50	23.03	0.65	1146.66	12.85	2.18
1149.19	38.32	13.14	1148.25	37.81	11.54	1148.71	36.04	12.90	1147.93	32.47	-2.44	1149.50	23.79	0.21	1149.66	14.10	2.23
1152.19	38.36	13.15	1151.24	38.52	12.22	1151.71	35.77	12.60	1150.93	32.33	-2.61	1152.50	23.79	0.18	1152.65	14.33	2.43
1155.19	38.92	14.43	1154.24	37.93	12.35	1154.71	37.47	15.02	1153.93	33.00	-1.22	1155.50	22.67	-0.22	1155.66	12.62	1.44
1158.19	38.55	13.91	1157.24	38.02	12.28	1157.71	36.86	14.25	1156.93	31.58	-2.79	1158.50	24.09	1.04	1158.65	13.08	1.75
1161.19	37.99	13.20	1160.24	38.28	12.40	1160.71	35.14	12.39	1159.93	30.57	-3.95	1161.50	23.45	0.26	1161.66	15.17	3.69
1164.19	38.75	14.10	1163.24	39.31	13.57	1163.71	35.92	13.31	1162.93	30.92	-3.46	1164.50	24.54	1.49	1164.65	13.31	1.97
1167.18	37.76	12.67	1166.24	38.96	12.78	1166.71	36.59	13.54	1165.93	31.19	-3.63	1167.50	24.57	1.08	1167.65	14.33	2.55
1170.19	37.66	12.59	1169.24	40.05	13.88	1169.71	36.07	13.03	1168.93	32.38	-2.42	1170.50	24.18	0.70	1170.66	13.49	1.72
1173.18	39.05	14.15	1172.24	38.75	12.76	1172.71	36.74	13.88	1171.93	30.35	-4.28	1173.50	24.18	0.88	1173.65	14.99	3.40
1176.19	37.50	13.18	1175.24	40.05	14.63	1175.71	36.71	14.42	1174.93	31.05	-3.00	1176.50	23.67	0.94	1176.66	13.08	2.06
1179.18	38.22	12.86	1178.24	38.75	12.29	1178.71	36.77	13.44	1177.93	31.80	-3.29	1179.50	23.90	0.13	1179.65	15.22	3.16
1182.19	38.59	14.10	1181.24	38.75	13.17	1181.71	36.68	14.23	1180.93	30.79	-3.43	1182.50	23.31	0.42	1182.66	14.19	3.01
1185.19	38.49	13.75	1184.25	38.61	12.78	1184.71	36.65	13.95	1183.93	30.48	-3.99	1185.50	24.09	0.95	1185.66	14.47	3.04
1188.19	39.38	13.99	1187.24	39.25	12.76	1187.71	36.92	13.56	1186.93	32.95	-2.17	1188.50	23.73	-0.07	1188.66	14.33	2.24
1191.19	38.26	12.61	1190.24	37.93	11.19	1190.71	38.05	14.44	1189.93	33.04	-2.34	1191.50	24.54	0.49	1191.66	14.19	1.85
1194.19	39.08	14.37	1193.25	39.58	13.78	1193.71	36.01	13.34	1192.93	31.27	-3.17	1194.50	25.02	1.91	1194.66	12.66	1.26
1197.19	39.22	13.60	1196.24	39.61	12.89	1196.71	36.41	12.82	1195.93	33.53	-1.82	1197.50	24.49	0.46	1197.66	13.68	1.36
1200.19	39.48	14.45	1199.24	38.75	12.62	1199.71	36.68	13.68	1198.93	31.36	-3.40	1200.50	24.66	1.22	1200.66	13.91	2.18
1203.18	38.09	12.16	1202.24	38.17	11.14	1202.71	37.38	13.48	1201.93	32.64	-3.02	1203.50	24.63	0.29	1203.65	15.36	2.73
1206.19	37.89	12.19	1205.24	38.67	11.87	1205.71	37.53	13.86	1204.93	32.91	-2.52	1206.50	24.18	0.07	1206.65	14.85	2.45
1209.19	39.48	14.36	1208.25	38.43	12.21	1208.71	37.57	14.48	1207.93	32.38	-2.47	1209.50	23.90	0.37	1209.66	13.91	2.10
1212.19	38.06	13.33	1211.24	39.05	13.22	1211.71	37.23	14.53	1210.93	31.98	-2.48	1212.50	23.37	0.23	1212.66	13.68	2.25
1215.18	38.72	13.43	1214.24	38.28	11.89	1214.71	37.38	14.12	1213.93	31.98	-3.04	1215.50	23.65	-0.05	1215.66	15.08	3.09
1218.18	38.49	12.62	1217.24	38.61	11.65	1217.71	36.80	12.97	1216.93	32.20	-3.40	1218.50	24.54	0.27	1218.65	15.69	3.13
1221.18	38.36	12.92	1220.24	39.31	12.77	1220.71	36.96	13.55	1219.93	31.36	-3.81	1221.50	24.57	0.72	1221.65	15.22	3.09
1224.18	38.32	12.48	1223.24	39.20	12.26	1223.71	38.39	14.58	1222.93	32.33	-3.24	1224.49	25.93	1.68	1224.65	14.10	1.56
