# Supplementary material for: Noise-precision tradeoff in predicting combinations of mutations and drugs
Source: PLoS Comput Biol. 2019 May 22;15(5):e1006956. doi: 10.1371/journal.pcbi.1006956 (PMC6548401; doi:10.1371/journal.pcbi.1006956)
Supplement: S1 Data — A zip file containing all datasets used in this paper. (ZIP) [file pcbi.1006956.s002.zip › calcium/calcium_double_RAW264.7/848_100_nM_C5A_250_nM_RW_ECC040310D.txt]

Tab-delimted data for ligand pair Resiquimod (R-848)  / Complement C5a
Celltype = RAW 264.7
ExperimentID = ECC040310D
t in seconds, Ca++ concentrations in nM
Adj Ca++ is the change in Ca++ concentration due to ligand

ECC040310D03	848 100 nM	C5A 250 nM	sim
ECC040310D02	C5A 250 nM	HBSS-BSA n/a 	lig2_only
ECC040310D07	C5A 250 nM	HBSS-BSA n/a 	lig2_only
ECC040310D01	HBSS-BSA n/a 	HBSS-BSA n/a 	con
ECC040310D12	HBSS-BSA n/a 	HBSS-BSA n/a 	con

t(ECC040310D03)	Ca++(ECC040310D03)	Adj Ca++(ECC040310D03)	t(ECC040310D02)	Ca++(ECC040310D02)	Adj Ca++(ECC040310D02)	t(ECC040310D07)	Ca++(ECC040310D07)	Adj Ca++(ECC040310D07)	t(ECC040310D01)	Ca++(ECC040310D01)	Adj Ca++(ECC040310D01)	t(ECC040310D12)	Ca++(ECC040310D12)	Adj Ca++(ECC040310D12)
-183.67	16.16	-0.71	-183.84	15.71	0.22	-183.04	11.84	0.14	-184.00	9.76	0.03	-182.25	13.35	-0.03
-180.69	18.00	0.91	-180.85	15.43	-0.27	-180.06	12.73	0.81	-181.01	9.54	-0.41	-179.27	14.00	0.41
-177.69	17.21	-0.17	-177.85	16.08	0.08	-177.06	11.84	-0.37	-178.01	9.90	-0.34	-176.26	14.23	0.34
-174.69	17.26	1.01	-174.85	16.17	1.31	-174.06	11.60	0.52	-175.01	9.45	0.34	-173.26	12.41	-0.34
-171.69	17.66	1.19	-171.85	15.33	0.25	-171.06	11.97	0.67	-172.01	9.10	-0.23	-170.26	13.20	0.23
-168.68	18.03	1.50	-168.85	15.65	0.51	-168.05	12.34	0.98	-169.01	9.45	0.06	-167.26	12.97	-0.06
-165.69	17.01	0.41	-165.85	15.78	0.57	-165.06	12.11	0.68	-166.01	9.15	-0.31	-164.27	13.41	0.31
-162.69	16.96	-0.32	-162.85	15.76	-0.14	-162.06	12.10	-0.01	-163.01	10.58	0.44	-161.27	13.35	-0.44
-159.69	16.37	-1.20	-159.85	15.93	-0.25	-159.06	12.42	0.02	-160.01	10.55	0.12	-158.27	13.95	-0.12
-156.69	16.96	0.03	-156.85	15.19	-0.36	-156.06	12.39	0.63	-157.01	9.74	-0.05	-155.26	13.49	0.05
-153.68	17.44	0.69	-153.85	16.15	0.78	-153.05	12.14	0.56	-154.01	10.02	0.41	-152.25	12.85	-0.41
-150.69	17.18	0.29	-150.85	16.31	0.80	-150.06	11.42	-0.30	-151.01	9.80	0.05	-149.26	13.35	-0.05
-147.69	17.53	1.08	-147.85	16.28	1.22	-147.06	12.02	0.74	-148.01	9.00	-0.31	-146.26	13.26	0.31
-144.69	17.33	0.23	-144.85	15.35	-0.37	-144.06	12.18	0.25	-145.01	10.37	0.41	-143.26	13.20	-0.41
-141.69	17.92	1.55	-141.85	15.72	0.74	-141.06	11.18	-0.02	-142.01	8.79	-0.44	-140.27	13.31	0.44
-138.68	17.12	0.50	-138.85	16.08	0.84	-138.05	11.95	0.50	-139.01	9.41	-0.07	-137.25	13.20	0.07
-135.69	16.90	0.04	-135.85	16.15	0.67	-135.06	11.43	-0.26	-136.01	9.85	0.13	-134.26	13.24	-0.13
-132.69	16.25	-0.67	-132.85	15.31	-0.23	-132.06	11.85	0.10	-133.01	9.76	-0.02	-131.26	13.45	0.02
-129.69	17.49	0.44	-129.85	15.89	0.23	-129.06	11.72	-0.16	-130.01	9.94	0.03	-128.26	13.52	-0.03
-126.69	16.59	-0.20	-126.85	15.50	0.10	-126.06	12.60	0.98	-127.01	9.78	0.13	-125.26	13.16	-0.13
-123.68	17.30	0.39	-123.85	15.83	0.30	-123.05	12.10	0.36	-124.01	9.78	0.01	-122.26	13.41	-0.01
-120.69	17.30	0.75	-120.85	14.86	-0.30	-120.06	11.92	0.54	-121.01	9.17	-0.24	-119.26	13.29	0.24
-117.69	17.39	0.05	-117.85	15.32	-0.64	-117.06	11.92	-0.25	-118.01	10.43	0.23	-116.26	13.62	-0.23
-114.69	17.15	0.08	-114.85	15.61	-0.07	-114.06	12.61	0.71	-115.01	9.78	-0.15	-113.27	13.72	0.15
-111.69	17.24	-0.12	-111.85	16.22	0.24	-111.06	12.31	0.12	-112.01	10.64	0.42	-110.26	13.45	-0.42
-108.68	16.59	-0.24	-108.85	15.61	0.16	-108.05	12.68	1.02	-109.01	9.26	-0.43	-107.25	13.77	0.43
-105.69	17.49	0.32	-105.85	15.82	0.03	-105.06	12.18	0.18	-106.01	10.13	0.10	-104.26	13.58	-0.10
-102.69	16.78	-0.44	-102.85	16.17	0.34	-102.06	12.23	0.18	-103.01	9.85	-0.23	-101.26	13.95	0.23
-99.69	17.13	0.24	-99.85	15.99	0.48	-99.06	12.26	0.54	-100.01	9.47	-0.28	-98.26	13.68	0.28
-96.69	17.05	-0.07	-96.85	15.70	-0.03	-96.06	12.71	0.76	-97.01	9.48	-0.50	-95.26	14.12	0.50
-93.68	17.43	-0.19	-93.85	16.07	-0.16	-93.05	11.66	-0.79	-94.01	9.81	-0.67	-92.25	14.79	0.67
-90.69	17.29	0.10	-90.85	15.68	-0.12	-90.06	11.89	-0.13	-91.01	10.06	0.01	-89.26	13.68	-0.01
-87.69	17.53	0.23	-87.85	15.96	0.05	-87.06	12.19	0.06	-88.01	9.36	-0.80	-86.26	14.60	0.80
-84.69	17.10	-0.41	-84.85	16.31	0.18	-84.06	12.42	0.08	-85.01	10.37	-0.00	-83.26	14.02	0.00
-81.69	17.92	0.65	-81.85	15.54	-0.35	-81.06	12.19	0.09	-82.01	10.04	-0.09	-80.27	13.87	0.09
-78.68	16.40	-1.28	-78.85	16.35	0.06	-78.05	12.24	-0.27	-79.01	10.16	-0.38	-77.25	14.56	0.38
-75.69	17.66	-0.11	-75.85	16.20	-0.18	-75.06	12.39	-0.21	-76.01	10.30	-0.33	-74.27	14.60	0.33
-72.69	17.26	0.04	-72.85	16.63	0.80	-72.06	12.39	0.34	-73.01	10.18	0.10	-71.27	13.62	-0.10
-69.69	17.38	0.13	-69.85	15.63	-0.23	-69.07	12.48	0.40	-70.01	9.55	-0.56	-68.27	14.31	0.56
-66.69	17.15	-0.08	-66.85	15.40	-0.45	-66.06	12.26	0.20	-67.01	9.50	-0.59	-65.26	14.33	0.59
-63.68	17.35	-0.47	-63.85	15.81	-0.63	-63.05	11.63	-1.02	-64.01	10.55	-0.13	-62.25	14.46	0.13
-60.69	17.55	0.76	-60.85	15.88	0.47	-60.06	12.73	1.11	-61.01	9.87	0.22	-59.26	13.08	-0.22
-57.69	17.91	0.74	-57.85	16.27	0.49	-57.06	11.90	-0.10	-58.01	10.41	0.38	-56.27	13.29	-0.38
-54.69	17.05	-0.29	-54.85	16.52	0.57	-54.06	12.27	0.10	-55.01	10.25	0.05	-53.27	13.79	-0.05
-51.69	17.72	-0.08	-51.85	16.17	-0.24	-51.06	12.23	-0.40	-52.01	10.57	-0.09	-50.26	14.39	0.09
-48.68	17.50	-0.36	-48.85	16.62	0.14	-48.05	12.39	-0.30	-49.01	10.97	0.25	-47.25	14.12	-0.25
-45.69	18.53	0.71	-45.85	16.07	-0.37	-45.06	12.82	0.17	-46.01	11.20	0.52	-44.26	13.81	-0.52
-42.69	17.44	-0.40	-42.85	15.88	-0.57	-42.06	12.89	0.22	-43.01	10.81	0.11	-41.26	14.23	-0.11
-39.69	18.20	0.58	-39.85	16.00	-0.23	-39.06	12.53	0.08	-40.01	10.48	0.00	-38.26	14.12	-0.00
-36.69	17.36	-0.07	-36.85	16.99	0.95	-36.06	12.70	0.44	-37.01	10.41	0.12	-35.26	13.81	-0.12
-33.68	17.63	-0.24	-33.85	16.07	-0.42	-33.05	12.66	-0.04	-34.01	10.55	-0.18	-32.25	14.56	0.18
-30.69	17.53	-0.75	-30.85	16.77	-0.12	-30.06	12.47	-0.64	-31.01	11.67	0.53	-29.26	14.25	-0.53
-27.69	18.81	1.18	-27.85	16.48	0.23	-27.06	12.84	0.38	-28.01	10.53	0.04	-26.26	14.10	-0.04
-24.69	17.02	-0.31	-24.85	17.02	1.07	-24.06	12.92	0.76	-25.01	9.55	-0.64	-23.26	14.48	0.64
-21.69	18.22	0.53	-21.85	16.53	0.22	-21.06	12.29	-0.23	-22.01	10.48	-0.07	-20.26	14.27	0.07
-18.68	16.96	-0.47	-18.85	16.63	0.58	-18.05	12.23	-0.03	-19.01	10.53	0.24	-17.25	13.70	-0.24
-15.70	18.09	0.29	-15.85	16.62	0.21	-15.07	12.39	-0.24	-16.01	10.50	-0.16	-14.27	14.46	0.16
-12.70	17.52	0.02	-12.85	16.57	0.46	-12.07	12.81	0.48	-13.01	9.97	-0.39	-11.27	14.39	0.39
-9.70	18.55	0.18	-9.85	15.97	-1.01	-9.06	12.73	-0.47	-10.01	11.20	-0.03	-8.27	14.90	0.03
-6.70	17.66	-0.89	-6.85	16.03	-1.13	-6.07	12.82	-0.56	-7.01	11.04	-0.37	-5.27	15.42	0.37
4.31	28.20	3.89	4.15	23.90	0.97	4.94	28.76	9.62	4.00	15.03	-2.14	5.73	22.96	2.14
7.29	56.50	32.55	7.13	47.22	24.66	7.93	56.28	37.50	6.97	15.35	-1.46	8.72	21.91	1.46
10.29	69.11	46.24	10.13	63.44	41.96	10.92	62.05	44.35	9.97	14.79	-0.94	11.71	20.31	0.94
13.32	62.75	41.66	13.16	62.47	42.77	13.94	55.48	39.56	13.00	14.42	0.47	14.73	17.12	-0.47
16.29	57.04	36.82	16.13	57.40	38.56	16.92	49.61	34.56	15.97	13.37	0.29	17.71	16.44	-0.29
19.29	54.11	33.33	19.13	53.61	34.21	19.92	46.50	30.89	18.97	14.17	0.53	20.71	16.76	-0.53
22.29	50.17	29.82	22.13	51.21	32.25	22.93	42.67	27.49	21.97	14.13	0.92	23.72	15.93	-0.92
25.29	45.01	25.47	25.13	45.87	27.72	25.92	38.02	23.65	24.97	14.03	1.63	26.71	14.41	-1.63
28.32	40.69	20.99	28.16	39.87	21.56	28.95	31.78	17.25	28.00	14.37	1.81	29.74	14.39	-1.81
31.29	35.54	15.70	31.13	35.43	16.97	31.92	27.97	13.30	30.97	14.24	1.54	32.71	14.81	-1.54
34.28	31.88	12.46	34.13	31.66	13.62	34.91	24.30	10.05	33.97	13.94	1.66	35.71	14.27	-1.66
37.29	28.65	8.91	37.13	27.45	9.10	37.93	20.55	5.98	36.97	13.46	0.86	38.72	15.38	-0.86
40.29	25.62	6.57	40.13	25.20	7.54	40.92	18.23	4.35	39.97	13.92	2.01	41.71	13.54	-2.01
43.32	24.11	4.79	43.16	23.51	5.57	43.95	16.77	2.62	43.00	14.03	1.85	44.74	13.98	-1.85
46.29	22.56	3.18	46.13	21.24	3.25	46.92	15.32	1.11	45.97	14.06	1.82	47.71	14.06	-1.82
49.29	21.67	2.61	49.13	20.99	3.31	49.92	14.05	0.16	48.97	13.37	1.45	50.71	14.12	-1.45
52.29	20.55	1.50	52.13	19.85	2.19	52.93	14.52	0.64	51.97	13.92	2.01	53.73	13.54	-2.01
55.29	19.88	1.26	55.13	18.62	1.39	55.92	13.70	0.25	54.97	13.44	1.96	56.72	13.16	-1.96
58.32	19.91	1.82	58.16	18.61	1.90	58.94	12.95	0.03	58.00	12.87	1.92	59.74	12.68	-1.92
61.28	19.30	-0.11	61.13	18.68	0.65	61.92	12.52	-1.72	60.97	13.96	1.69	62.72	14.23	-1.69
64.29	19.81	1.15	64.13	18.23	0.95	64.92	12.99	-0.50	63.97	13.65	2.13	65.72	13.04	-2.13
67.29	18.86	-0.13	67.13	17.95	0.34	67.94	13.15	-0.67	66.97	13.40	1.55	68.73	13.95	-1.55
70.29	19.34	0.19	70.13	17.31	-0.45	70.92	12.16	-1.82	69.97	14.35	2.34	71.71	13.31	-2.34
73.32	18.20	-1.10	73.16	17.96	0.04	73.95	12.29	-1.84	73.00	14.45	2.29	74.75	13.52	-2.29
76.29	18.58	0.13	76.13	17.68	0.61	76.92	12.57	-0.71	75.97	13.67	2.36	77.72	12.60	-2.36
79.29	18.53	-0.54	79.13	18.09	0.40	79.92	12.27	-1.63	78.97	13.56	1.63	80.72	13.95	-1.63
82.29	18.30	-0.67	82.13	17.51	-0.07	82.94	11.84	-1.96	81.97	13.85	2.02	83.73	13.45	-2.02
85.29	19.34	0.43	85.13	17.57	0.05	85.92	12.32	-1.42	84.97	13.39	1.62	86.72	13.79	-1.62
88.32	19.42	0.91	88.16	17.33	0.21	88.94	12.13	-1.21	88.00	13.51	2.14	89.74	12.87	-2.14
91.29	19.03	-0.40	91.13	17.92	-0.12	91.92	11.60	-2.66	90.97	14.24	1.95	92.71	13.98	-1.95
94.29	19.09	0.47	94.13	17.68	0.45	94.92	12.65	-0.80	93.97	13.21	1.73	95.72	13.39	-1.73
97.29	18.62	-0.98	97.13	17.43	-0.79	97.93	13.18	-1.25	96.97	14.51	2.05	98.73	14.06	-2.05
100.29	18.55	-0.07	100.13	18.05	0.82	100.92	11.61	-1.84	99.97	13.71	2.23	101.71	12.89	-2.23
103.32	18.89	0.20	103.16	18.34	1.04	103.95	13.18	-0.34	103.00	14.08	2.53	104.74	12.66	-2.53
106.29	19.48	0.74	106.13	18.38	1.03	106.92	13.28	-0.29	105.97	14.03	2.43	107.71	12.81	-2.43
109.29	19.94	1.20	109.13	18.37	1.02	109.92	12.37	-1.20	108.97	13.85	2.25	110.72	12.99	-2.25
112.29	19.31	0.82	112.13	18.54	1.44	112.94	13.18	-0.14	111.97	13.37	2.02	113.73	12.97	-2.02
115.29	19.51	0.53	115.13	18.30	0.70	115.92	12.87	-0.94	114.97	14.38	2.54	116.71	12.95	-2.54
118.32	19.50	0.13	118.16	18.09	0.11	118.95	12.99	-1.21	118.00	14.15	1.92	119.74	13.95	-1.92
121.29	19.47	0.83	121.13	18.43	1.18	121.92	13.08	-0.39	120.97	13.56	2.06	122.71	13.08	-2.06
124.28	19.97	0.68	124.13	18.47	0.56	124.92	12.71	-1.41	123.97	14.62	2.47	125.71	13.33	-2.47
127.28	20.27	1.27	127.13	18.07	0.45	127.93	12.66	-1.17	126.97	14.85	2.99	128.73	12.52	-2.99
130.29	20.00	1.15	130.13	18.69	1.22	130.92	12.31	-1.37	129.97	14.12	2.41	131.72	12.95	-2.41
133.32	19.86	1.93	133.16	18.78	2.24	133.95	13.12	0.36	133.00	12.87	2.08	134.75	12.35	-2.08
136.29	20.44	1.58	136.13	18.95	1.47	136.92	12.13	-1.56	135.97	13.74	2.02	137.72	13.35	-2.02
139.29	20.10	1.40	139.13	18.47	1.15	139.92	13.17	-0.36	138.97	13.28	1.72	140.71	13.49	-1.72
142.28	20.43	2.03	142.13	18.54	1.53	142.93	14.11	0.88	141.97	13.17	1.91	143.73	12.99	-1.91
145.29	19.48	0.33	145.13	18.41	0.64	145.92	13.46	-0.52	144.97	14.45	2.44	146.71	13.22	-2.44
148.32	19.92	0.94	148.16	18.50	0.90	148.95	12.68	-1.13	148.00	13.92	2.08	149.75	13.41	-2.08
151.29	20.19	1.13	151.13	19.32	1.65	151.92	13.85	-0.04	150.97	14.47	2.55	152.71	13.01	-2.55
154.29	20.00	1.28	154.13	18.19	0.86	154.92	13.57	0.02	153.97	14.06	2.48	155.71	12.74	-2.48
157.29	20.91	1.47	157.13	18.74	0.69	157.94	13.87	-0.40	156.97	14.47	2.17	158.73	13.77	-2.17
160.29	20.68	1.45	160.13	18.93	1.08	160.92	12.57	-1.49	159.97	14.06	1.97	161.71	13.77	-1.97
163.32	20.41	0.24	163.16	19.37	0.58	163.94	12.87	-2.13	163.00	15.46	2.43	164.74	14.25	-2.43
166.29	20.33	0.96	166.13	19.39	1.40	166.92	12.95	-1.25	165.97	14.53	2.30	167.72	13.58	-2.30
169.29	20.82	1.75	169.13	19.22	1.53	169.92	12.82	-1.08	168.97	14.04	2.11	170.71	13.47	-2.11
172.29	21.26	2.56	172.13	18.79	1.48	172.94	14.37	0.84	171.97	13.87	2.31	173.73	12.89	-2.31
175.29	21.14	1.93	175.13	18.85	1.03	175.92	13.20	-0.84	174.97	15.06	2.99	176.71	12.72	-2.99
178.32	20.30	0.74	178.16	19.88	1.71	178.95	13.85	-0.54	178.00	14.17	1.75	179.74	14.31	-1.75
181.29	20.43	1.31	181.13	19.20	1.46	181.92	14.01	0.06	180.97	14.37	2.39	182.71	13.24	-2.39
184.29	20.79	2.23	184.13	19.40	2.22	184.92	12.65	-0.74	183.97	13.83	2.41	185.71	12.66	-2.41
187.29	21.14	2.03	187.13	19.83	2.11	187.93	14.05	0.11	186.97	13.90	1.93	188.73	13.68	-1.93
190.29	20.99	1.57	190.13	19.12	1.09	190.92	14.26	0.01	189.97	14.83	2.55	191.71	13.37	-2.55
193.32	20.87	0.32	193.16	19.91	0.75	193.95	13.69	-1.69	193.00	16.19	2.78	194.74	14.27	-2.78
196.29	20.55	1.51	196.13	20.11	2.45	196.92	13.26	-0.61	195.97	14.37	2.47	197.71	13.08	-2.47
199.29	20.57	1.32	199.13	19.06	1.19	199.92	14.16	0.08	198.97	14.67	2.56	200.72	13.20	-2.56
202.29	21.07	1.18	202.13	19.13	0.62	202.93	13.41	-1.31	201.97	15.01	2.26	203.73	14.14	-2.26
205.29	20.19	0.26	205.13	19.27	0.72	205.92	13.87	-0.89	204.97	15.30	2.51	206.71	13.93	-2.51
208.32	21.21	1.17	208.16	20.07	1.42	208.94	14.00	-0.87	208.00	16.03	3.13	209.74	13.41	-3.13
211.28	21.23	0.96	211.13	19.98	1.10	211.92	14.93	-0.17	210.97	14.83	1.70	212.71	15.07	-1.70
214.28	20.68	1.00	214.13	19.81	1.52	214.91	13.82	-0.69	213.97	14.24	1.70	215.71	14.48	-1.70
217.28	21.74	3.19	217.13	20.28	3.12	217.93	14.00	0.62	216.97	13.74	2.33	218.73	12.72	-2.33
220.28	21.85	1.75	220.13	20.01	1.29	220.92	14.29	-0.64	219.97	15.82	2.86	221.71	13.75	-2.86
223.32	21.37	0.91	223.16	20.41	1.33	223.94	13.67	-1.62	223.00	15.60	2.28	224.74	14.69	-2.28
226.28	21.37	1.45	226.13	19.27	0.74	226.92	14.45	-0.30	225.97	15.62	2.84	227.71	13.58	-2.84
229.28	21.07	0.62	229.13	20.59	1.52	229.92	14.57	-0.71	228.97	15.31	2.00	230.71	14.96	-2.00
232.29	21.14	0.98	232.13	20.07	1.30	232.93	14.94	-0.05	231.97	15.06	2.04	233.73	14.62	-2.04
235.29	21.36	1.24	235.13	19.68	0.95	235.92	14.18	-0.77	234.97	15.85	2.87	236.71	13.75	-2.87
238.32	22.21	2.11	238.16	19.66	0.95	238.95	13.70	-1.23	238.00	14.47	1.51	239.74	15.09	-1.51
241.29	20.82	0.47	241.13	20.25	1.28	241.92	14.62	-0.56	240.97	15.30	2.09	242.71	14.77	-2.09
244.29	21.29	1.15	244.13	20.48	1.73	244.92	13.34	-1.63	243.97	14.72	1.72	245.71	14.92	-1.72
247.29	21.40	1.21	247.13	20.45	1.64	247.93	14.54	-0.48	246.97	15.69	2.64	248.73	14.06	-2.64
250.29	21.78	1.73	250.13	20.27	1.60	250.92	14.83	-0.05	249.97	15.26	2.35	251.71	14.21	-2.35
253.32	21.45	0.85	253.16	20.27	1.05	253.94	14.11	-1.32	253.00	16.05	2.59	254.74	14.52	-2.59
256.29	21.17	1.04	256.13	20.29	1.54	256.92	13.80	-1.16	255.97	15.51	2.52	257.72	14.12	-2.52
259.29	21.28	0.65	259.13	20.04	0.80	259.92	14.72	-0.74	258.97	15.87	2.38	260.71	14.75	-2.38
262.29	22.31	1.95	262.13	20.15	1.18	262.93	15.22	0.03	261.97	15.03	1.81	263.73	15.05	-1.81
265.29	21.50	1.59	265.13	20.29	1.77	265.92	14.31	-0.43	264.97	14.81	2.04	266.71	14.37	-2.04
268.32	22.64	2.56	268.16	20.12	1.42	268.94	14.52	-0.39	268.00	15.24	2.30	269.75	14.29	-2.30
271.28	22.29	2.22	271.13	21.18	2.49	271.92	14.58	-0.32	270.97	15.53	2.60	272.71	13.98	-2.60
274.29	22.58	2.35	274.13	20.44	1.59	274.92	15.19	0.13	273.97	15.37	2.28	275.71	14.46	-2.28
277.29	22.91	2.49	277.13	20.75	1.72	277.94	15.39	0.14	276.97	15.47	2.19	278.73	14.73	-2.19
280.29	21.80	0.92	280.13	20.25	0.75	280.92	14.49	-1.22	279.97	16.61	2.87	281.72	14.52	-2.87
283.32	22.35	1.68	283.16	21.49	2.20	283.94	14.73	-0.77	283.00	16.21	2.68	284.74	14.50	-2.68
286.28	22.51	1.29	286.13	21.29	1.46	286.91	15.04	-1.01	285.97	16.54	2.46	287.71	15.26	-2.46
289.29	22.05	1.56	289.13	21.26	2.16	289.92	14.01	-1.31	288.97	15.74	2.39	290.72	14.60	-2.39
292.29	23.37	1.77	292.13	21.44	1.22	292.94	15.96	-0.47	291.97	17.08	2.62	293.73	15.49	-2.62
295.28	22.55	1.21	295.13	21.16	1.21	295.92	14.94	-1.23	294.97	15.98	1.78	296.71	16.06	-1.78
298.32	22.53	1.40	298.16	20.92	1.17	298.94	14.75	-1.21	298.00	16.50	2.51	299.74	15.13	-2.51
301.28	22.29	1.35	301.13	20.55	1.00	301.92	15.35	-0.42	300.97	15.33	1.53	302.71	15.91	-1.53
304.28	22.51	1.81	304.13	20.57	1.26	304.92	15.54	0.01	303.97	15.71	2.15	305.71	15.05	-2.15
307.29	21.99	0.81	307.13	20.89	1.10	307.93	16.52	0.51	306.97	16.57	2.53	308.73	15.15	-2.53
310.28	22.58	1.49	310.13	21.19	1.49	310.91	15.86	-0.06	309.97	15.82	1.87	311.71	15.72	-1.87
313.32	22.78	1.53	313.16	21.05	1.19	313.94	14.39	-1.69	313.00	15.78	1.67	314.74	16.08	-1.67
316.28	23.37	2.67	316.13	21.36	2.05	316.92	15.16	-0.37	315.97	15.31	1.75	317.71	15.45	-1.75
319.29	22.66	1.34	319.13	20.95	1.01	319.92	15.42	-0.73	318.97	16.19	2.01	320.71	15.82	-2.01
322.28	22.08	1.02	322.13	20.85	1.18	322.93	15.42	-0.47	321.97	16.39	2.47	323.73	15.09	-2.47
325.29	22.61	1.11	325.13	21.22	1.11	325.92	16.34	0.01	324.97	17.15	2.79	326.71	15.21	-2.79
328.32	22.75	1.57	328.16	21.95	2.15	328.95	16.06	0.05	328.00	16.77	2.73	329.74	14.96	-2.73
331.29	22.58	0.81	331.13	21.87	1.49	331.92	15.49	-1.11	330.97	17.62	2.99	332.71	15.28	-2.99
334.29	23.34	1.39	334.13	21.72	1.15	334.92	15.19	-1.59	333.97	16.37	1.56	335.71	16.90	-1.56
337.28	22.98	1.84	337.13	22.11	2.36	337.93	16.01	0.04	336.97	16.34	2.34	338.73	15.30	-2.34
340.29	22.64	1.47	340.13	21.74	1.96	340.92	15.24	-0.76	339.97	16.70	2.67	341.71	15.00	-2.67
343.32	22.04	0.92	343.16	21.91	2.18	343.95	15.54	-0.41	343.01	16.41	2.43	344.74	15.19	-2.43
346.29	23.25	1.19	346.13	21.62	0.94	346.92	14.83	-2.06	345.97	17.62	2.70	347.71	15.87	-2.70
349.29	22.43	1.15	349.13	21.41	1.52	349.92	14.99	-1.12	348.97	15.91	1.77	350.71	16.01	-1.77
352.29	24.08	2.25	352.13	21.31	0.86	352.94	17.45	0.79	351.97	17.31	2.62	353.73	15.72	-2.62
355.29	22.69	1.31	355.13	21.49	1.50	355.92	16.62	0.41	354.97	17.33	3.09	356.71	14.79	-3.09
358.32	23.26	1.87	358.16	21.99	1.98	358.94	17.02	0.80	358.00	16.70	2.45	359.74	15.45	-2.45
361.29	23.07	1.04	361.13	21.92	1.27	361.92	15.63	-1.23	360.97	16.86	1.97	362.71	16.57	-1.97
364.29	23.15	1.65	364.13	22.33	2.21	364.92	15.22	-1.11	363.97	16.82	2.46	365.71	15.55	-2.46
367.29	22.72	0.50	367.13	22.25	1.41	367.94	16.41	-0.64	366.97	17.29	2.21	368.73	16.52	-2.21
370.29	23.49	1.54	370.13	21.82	1.26	370.92	15.63	-1.15	369.97	16.84	2.03	371.71	16.42	-2.03
373.32	24.06	1.66	373.16	21.98	0.97	373.94	15.83	-1.40	373.00	17.17	1.91	374.74	16.99	-1.91
376.29	23.23	0.98	376.13	21.74	0.87	376.92	15.68	-1.40	375.97	17.58	2.47	377.71	16.29	-2.47
379.29	23.55	1.32	379.13	22.28	1.44	379.92	15.88	-1.18	378.97	17.17	2.08	380.71	16.65	-2.08
382.28	23.53	1.65	382.13	21.88	1.39	382.94	16.69	-0.02	381.97	16.36	1.62	383.73	16.76	-1.62
385.29	23.68	1.23	385.13	22.40	1.33	385.92	16.33	-0.95	384.97	17.75	2.44	386.71	16.52	-2.44
388.32	23.79	2.22	388.16	23.10	2.91	388.94	15.55	-0.85	388.00	16.90	2.47	389.74	15.61	-2.47
391.29	23.10	0.99	391.13	23.26	2.54	391.92	15.98	-0.96	390.97	16.68	1.71	392.71	16.90	-1.71
394.29	23.95	1.36	394.13	22.07	0.87	394.92	16.67	-0.75	393.97	17.19	1.74	395.71	17.35	-1.74
397.28	23.41	0.40	397.13	23.33	1.70	397.93	17.34	-0.50	396.97	18.02	2.15	398.73	17.37	-2.15
400.29	24.30	2.36	400.13	23.15	2.59	400.92	16.69	-0.08	399.97	17.26	2.46	401.71	15.99	-2.46
403.32	24.53	2.00	403.16	22.77	1.63	403.94	16.19	-1.17	403.00	18.00	2.61	404.74	16.42	-2.61
406.28	24.21	1.95	406.13	21.99	1.12	406.91	16.19	-0.90	405.97	16.70	1.58	407.71	17.18	-1.58
409.28	23.95	1.46	409.13	22.41	1.31	409.92	16.41	-0.91	408.97	17.84	2.49	410.71	16.50	-2.49
412.29	23.97	1.04	412.13	22.89	1.34	412.93	17.29	-0.47	411.97	17.69	1.90	413.73	17.54	-1.90
415.29	23.85	1.69	415.13	22.30	1.53	415.92	17.50	0.51	414.97	17.33	2.31	416.71	16.35	-2.31
418.32	23.71	1.10	418.16	22.48	1.25	418.95	16.84	-0.60	418.01	17.62	2.15	419.74	16.97	-2.15
421.28	24.43	2.20	421.13	21.95	1.10	421.92	16.64	-0.42	420.97	17.62	2.53	422.71	16.21	-2.53
424.29	24.11	1.82	424.13	22.66	1.75	424.92	15.85	-1.27	423.97	17.15	2.00	425.71	16.80	-2.00
427.29	24.01	1.07	427.13	22.27	0.71	427.93	17.90	0.13	426.97	17.71	1.91	428.73	17.54	-1.91
430.29	24.54	1.81	430.13	22.44	1.09	430.92	15.35	-2.21	429.97	17.46	1.87	431.71	17.37	-1.87
433.32	24.40	1.95	433.16	22.87	1.81	433.94	16.64	-0.64	433.01	17.29	1.98	434.74	16.97	-1.98
436.29	24.82	1.70	436.13	22.18	0.45	436.92	16.84	-1.11	435.97	18.06	2.08	437.71	17.54	-2.08
439.29	23.79	0.95	439.13	22.96	1.50	439.92	16.49	-1.18	438.97	17.93	2.23	440.71	17.12	-2.23
442.29	24.61	1.87	442.13	23.26	1.90	442.93	17.53	-0.04	441.97	17.58	1.98	443.73	17.27	-1.98
445.29	24.88	1.49	445.13	23.03	1.03	445.92	16.79	-1.43	444.97	18.58	2.33	446.71	17.56	-2.33
448.32	25.28	1.81	448.16	22.60	0.52	448.94	17.17	-1.13	448.00	18.69	2.36	449.74	17.61	-2.36
451.29	24.14	1.19	451.13	23.26	1.69	451.92	16.59	-1.19	450.97	18.15	2.34	452.71	17.12	-2.34
454.29	24.35	1.36	454.13	23.23	1.62	454.92	17.55	-0.27	453.97	18.13	2.28	455.71	17.22	-2.28
457.29	24.64	0.49	457.13	23.07	0.30	457.94	17.48	-1.50	456.97	18.57	1.56	458.73	19.10	-1.56
460.29	24.98	1.68	460.13	22.58	0.66	460.92	18.03	-0.10	459.97	18.13	1.97	461.71	17.84	-1.97
463.32	26.03	3.22	463.16	23.55	2.12	463.94	17.42	-0.22	463.00	17.66	1.99	464.74	17.33	-1.99
466.29	25.43	1.91	466.13	23.35	1.21	466.92	17.14	-1.21	465.97	19.08	2.70	467.71	17.33	-2.70
469.28	24.96	1.42	469.13	23.16	1.00	469.91	17.30	-1.07	468.97	18.42	2.02	470.71	18.03	-2.02
472.29	25.20	2.23	472.13	23.81	2.22	472.94	17.85	0.05	471.97	17.98	2.15	473.73	17.33	-2.15
475.29	24.96	1.67	475.13	23.13	1.22	475.92	17.37	-0.75	474.97	18.73	2.58	476.71	17.22	-2.58
478.32	24.72	1.03	478.16	24.00	1.69	478.95	18.08	-0.44	478.00	19.53	2.98	479.74	17.22	-2.98
481.29	24.58	1.23	481.13	23.51	1.54	481.92	17.25	-0.93	480.97	18.31	2.10	482.71	17.76	-2.10
484.28	25.73	2.02	484.13	23.52	1.19	484.92	17.47	-1.07	483.97	18.78	2.21	485.71	18.01	-2.21
487.29	24.67	0.66	487.13	23.33	0.70	487.93	18.05	-0.79	486.97	19.19	2.32	488.73	18.20	-2.32
490.29	24.93	1.42	490.13	24.39	2.27	490.92	17.29	-1.05	489.97	18.67	2.30	491.71	17.71	-2.30
493.32	25.15	1.05	493.16	23.94	1.23	493.94	17.35	-1.58	493.00	18.95	1.99	494.74	18.61	-1.99
496.28	24.74	1.08	496.13	24.38	2.11	496.92	18.08	-0.41	495.97	18.78	2.26	497.71	17.90	-2.26
499.29	25.11	1.54	499.13	24.14	1.96	499.92	17.93	-0.47	498.97	18.64	2.21	500.71	17.86	-2.21
502.29	25.69	1.64	502.13	24.30	1.63	502.93	18.10	-0.78	501.97	18.62	1.71	503.73	18.85	-1.71
505.28	25.86	1.96	505.13	23.82	1.30	505.92	18.45	-0.28	504.97	18.95	2.19	506.71	18.22	-2.19
508.32	26.06	2.36	508.16	24.13	1.81	508.94	17.53	-1.00	508.00	18.89	2.33	509.74	17.88	-2.33
511.29	25.19	0.98	511.13	23.88	1.05	511.92	17.90	-1.14	510.97	19.22	2.15	512.71	18.57	-2.15
514.29	25.03	1.10	514.13	24.01	1.47	514.92	17.25	-1.51	513.97	19.08	2.29	515.71	18.14	-2.29
517.29	24.67	0.48	517.13	23.91	1.10	517.93	18.60	-0.42	516.97	19.48	2.43	518.73	18.27	-2.43
520.29	26.14	2.76	520.13	24.19	2.19	520.92	18.57	0.36	519.97	18.33	2.09	521.71	17.80	-2.09
523.32	25.99	1.19	523.16	24.33	0.91	523.95	17.73	-1.90	523.01	20.19	2.53	524.74	18.78	-2.53
526.29	25.33	1.78	526.13	24.40	2.23	526.92	17.83	-0.55	525.97	17.67	1.26	527.71	18.80	-1.26
529.29	25.80	1.30	529.13	24.65	1.53	529.92	16.77	-2.56	528.97	18.97	1.61	530.71	19.40	-1.61
532.29	26.38	2.52	532.13	23.85	1.37	532.94	18.78	0.09	531.97	19.04	2.32	533.73	18.05	-2.32
535.29	25.96	2.04	535.13	24.90	2.37	535.92	18.93	0.18	534.97	18.93	2.15	536.71	18.27	-2.15
538.32	26.28	1.90	538.16	25.19	2.19	538.95	17.75	-1.46	538.00	18.75	1.51	539.74	19.38	-1.51
541.29	26.49	1.84	541.13	24.48	1.22	541.92	18.85	-0.63	540.97	19.94	2.43	542.71	18.72	-2.43
544.29	26.28	1.81	544.13	25.55	2.47	544.92	17.78	-1.52	543.97	20.16	2.83	545.71	18.14	-2.83
547.29	26.32	2.61	547.13	24.84	2.52	547.94	19.54	1.00	546.97	18.36	1.79	548.73	18.42	-1.79
550.29	25.49	1.35	550.13	24.01	1.26	550.92	17.95	-1.02	549.97	19.31	2.31	551.71	18.33	-2.31
553.32	25.67	1.02	553.16	24.00	0.74	553.94	17.82	-1.66	553.00	20.16	2.65	554.74	18.50	-2.65
556.29	25.70	1.35	556.13	24.71	1.74	556.92	18.45	-0.73	555.97	19.61	2.40	557.71	18.46	-2.40
559.29	25.67	0.41	559.13	24.97	1.10	559.92	18.42	-1.67	558.97	20.43	2.31	560.71	19.45	-2.31
562.29	26.28	1.93	562.13	24.36	1.40	562.94	18.55	-0.63	561.97	20.39	3.18	563.73	17.67	-3.18
565.29	26.82	2.74	565.13	24.80	2.10	565.92	17.97	-0.94	564.97	19.24	2.30	566.71	18.29	-2.30
568.32	26.37	1.80	568.16	24.72	1.54	568.94	18.70	-0.70	568.00	19.72	2.29	569.74	18.78	-2.29
571.29	26.69	1.47	571.13	25.25	1.41	571.92	18.15	-1.90	570.97	20.19	2.11	572.71	19.62	-2.11
574.29	26.19	1.25	574.13	25.10	1.55	574.92	18.37	-1.40	573.97	19.88	2.08	575.71	19.36	-2.08
577.29	25.48	1.03	577.13	25.29	2.22	577.94	18.93	-0.35	576.97	19.57	2.26	578.73	18.70	-2.26
580.29	26.74	2.11	580.13	24.62	1.37	580.92	17.73	-1.73	579.97	19.59	2.10	581.71	19.04	-2.10
583.32	26.62	1.97	583.16	25.34	2.08	583.94	18.87	-0.61	583.00	19.06	1.55	584.74	19.60	-1.55
586.29	26.77	1.61	586.13	24.93	1.15	586.92	18.13	-1.86	585.97	20.14	2.12	587.71	19.55	-2.12
589.29	26.49	2.16	589.13	25.42	2.48	589.92	18.20	-0.96	588.97	19.28	2.09	590.71	18.74	-2.09
592.28	26.82	2.02	592.13	24.56	1.14	592.93	19.15	-0.48	591.97	20.36	2.70	593.73	18.61	-2.70
595.28	27.19	3.13	595.13	25.20	2.53	595.91	18.72	-0.17	594.97	19.28	2.36	596.71	18.20	-2.36
598.32	28.15	3.25	598.15	24.96	1.45	598.94	18.65	-1.08	598.00	19.97	2.21	599.73	19.19	-2.21
601.28	27.10	1.95	601.13	25.50	1.74	601.91	17.85	-2.13	600.97	20.47	2.46	602.71	19.19	-2.46
624.31	35.16	-2.56	624.16	34.96	-1.37	624.94	28.94	-3.61	624.00	30.80	0.22	625.72	34.00	-0.22
627.27	34.81	-1.93	627.11	35.95	0.59	627.89	27.45	-4.12	626.95	29.93	0.33	628.69	32.92	-0.33
630.27	32.81	-0.92	630.11	32.94	0.59	630.89	24.22	-4.34	629.95	27.16	0.57	631.68	29.67	-0.57
633.27	29.48	-0.97	633.11	30.11	1.05	633.89	22.32	-2.96	632.95	24.48	1.17	634.68	25.78	-1.17
636.27	28.30	-0.66	636.11	29.37	1.79	636.89	21.10	-2.69	635.95	23.04	1.22	637.68	24.25	-1.22
639.26	27.58	-0.72	639.11	27.50	0.58	639.89	19.77	-3.36	638.95	22.20	1.04	640.68	23.77	-1.04
642.27	25.75	-1.18	642.11	27.20	1.66	642.89	19.49	-2.27	641.95	21.87	2.08	643.69	21.35	-2.08
645.26	25.35	-1.74	645.11	26.17	0.47	645.89	17.90	-4.02	644.95	21.52	1.57	646.68	22.02	-1.57
648.26	25.99	-1.44	648.11	25.61	-0.43	648.89	17.93	-4.33	647.95	21.52	1.23	649.68	22.70	-1.23
651.26	25.19	-1.82	651.11	25.57	-0.06	651.89	17.70	-4.14	650.95	21.50	1.63	652.68	21.89	-1.63
654.26	25.61	-0.24	654.11	24.97	0.51	654.89	17.52	-3.16	653.95	20.38	1.67	655.68	20.68	-1.67
657.27	25.25	-0.88	657.11	24.64	-0.10	657.89	19.03	-1.93	656.95	20.08	1.09	658.69	21.54	-1.09
660.26	25.56	-0.56	660.11	25.09	0.35	660.89	17.57	-3.38	659.95	21.11	2.13	661.68	20.50	-2.13
663.27	24.41	-1.20	663.11	25.60	1.38	663.89	17.57	-2.87	662.95	20.47	2.00	664.69	20.11	-2.00
666.27	24.54	-1.20	666.11	25.93	1.57	666.89	18.02	-2.55	665.95	20.93	2.33	667.69	19.92	-2.33
669.26	25.19	0.20	669.11	25.64	2.04	669.89	17.19	-2.63	668.95	20.82	2.97	670.69	18.52	-2.97
672.26	25.22	-0.24	672.11	24.77	0.70	672.89	17.27	-3.02	671.95	20.25	1.93	673.70	20.03	-1.93
675.27	25.93	1.29	675.11	24.38	1.12	675.89	16.19	-3.28	674.95	19.72	2.22	676.68	18.93	-2.22
678.27	24.30	-2.26	678.11	24.93	-0.25	678.89	17.29	-4.10	677.95	20.62	1.20	679.69	21.87	-1.20
681.27	25.99	-0.34	681.11	25.07	0.13	681.89	18.77	-2.39	680.95	20.76	1.57	682.68	21.26	-1.57
684.26	26.07	-0.31	684.11	25.58	0.58	684.89	18.33	-2.88	683.95	21.52	2.28	685.68	20.61	-2.28
687.27	25.77	-1.35	687.11	25.39	-0.35	687.89	17.52	-4.43	686.95	21.50	1.52	688.70	22.11	-1.52
690.27	26.35	-0.02	690.11	25.42	0.44	690.89	18.73	-2.47	689.95	21.32	2.09	691.68	20.78	-2.09
693.27	26.22	-0.35	693.11	25.44	0.26	693.89	18.37	-3.03	692.95	21.28	1.85	694.69	21.22	-1.85
696.27	26.09	-0.56	696.11	25.74	0.48	696.89	17.98	-3.50	695.95	20.84	1.33	697.68	21.82	-1.33
699.26	25.43	-1.29	699.11	26.02	0.69	699.89	17.85	-3.70	698.95	20.87	1.29	700.69	21.93	-1.29
702.26	26.03	-1.09	702.11	26.17	0.44	702.89	18.30	-3.65	701.95	22.06	2.08	703.69	21.54	-2.08
705.26	26.28	0.39	705.11	26.26	1.75	705.89	18.23	-2.49	704.95	20.43	1.68	706.69	20.72	-1.68
708.26	26.11	0.28	708.11	26.39	1.94	708.89	18.05	-2.61	707.95	21.43	2.74	709.69	19.60	-2.74
711.26	25.56	-0.82	711.11	25.61	0.61	711.89	18.50	-2.71	710.95	21.00	1.76	712.68	21.13	-1.76
714.27	26.15	0.14	714.11	25.82	1.19	714.89	18.38	-2.46	713.95	20.87	2.00	715.69	20.52	-2.00
717.27	25.70	-0.66	717.11	26.33	1.36	717.89	18.07	-3.12	716.95	20.65	1.43	718.70	21.43	-1.43
720.27	25.48	-0.35	720.11	25.45	1.00	720.89	18.23	-2.43	719.95	20.38	1.69	721.69	20.65	-1.69
723.27	26.12	-0.07	723.11	25.85	1.04	723.89	18.30	-2.72	722.95	20.08	1.03	724.69	21.67	-1.03
726.26	26.24	0.12	726.11	26.20	1.47	726.89	18.72	-2.23	725.95	21.70	2.72	727.69	19.90	-2.72
729.27	26.14	-0.75	729.11	26.77	1.26	729.89	18.02	-3.70	728.95	21.87	2.12	730.68	21.28	-2.12
732.27	26.14	-0.05	732.11	25.86	1.06	732.89	17.65	-3.37	731.95	20.74	1.69	733.70	21.00	-1.69
735.27	25.88	-0.79	735.11	25.54	0.25	735.89	18.13	-3.37	734.95	21.32	1.79	736.69	21.39	-1.79
738.27	25.99	-0.56	738.11	25.95	0.79	738.89	18.88	-2.50	737.95	22.24	2.83	739.69	20.22	-2.83
741.27	26.51	-0.08	741.11	26.01	0.81	741.89	19.19	-2.23	740.95	21.43	1.98	742.69	21.11	-1.98
744.27	26.15	-0.69	744.11	26.02	0.57	744.89	18.27	-3.40	743.95	21.89	2.19	745.68	21.15	-2.19
747.27	25.99	-0.10	747.11	25.90	1.19	747.89	18.62	-2.30	746.95	21.11	2.16	748.70	20.44	-2.16
750.26	26.92	0.00	750.11	25.57	0.04	750.89	18.75	-3.00	749.95	21.70	1.92	751.69	21.50	-1.92
753.27	25.65	-0.96	753.11	26.05	0.83	753.89	18.32	-3.12	752.95	21.19	1.72	754.68	21.39	-1.72
756.26	25.72	-0.88	756.11	25.90	0.69	756.89	18.58	-2.85	755.95	20.43	0.97	757.69	22.13	-0.97
759.26	26.17	0.22	759.11	25.61	1.05	759.89	19.42	-1.36	758.95	20.82	2.01	760.69	20.44	-2.01
762.27	26.07	-1.77	762.11	25.98	-0.47	762.89	18.97	-3.70	761.95	22.65	1.95	763.70	22.39	-1.95
765.26	25.82	-0.19	765.11	26.36	1.74	765.89	18.95	-1.89	764.95	21.09	2.22	766.68	20.29	-2.22
768.27	25.86	0.01	768.11	25.93	1.46	768.89	18.60	-2.08	767.95	21.43	2.72	769.69	19.64	-2.72
771.27	23.79	-1.65	771.11	25.54	1.49	771.89	17.97	-2.30	770.95	19.95	1.65	772.69	20.29	-1.65
774.27	24.54	-1.02	774.11	25.80	1.63	774.89	18.30	-2.09	773.95	20.60	2.18	775.69	19.88	-2.18
777.27	24.90	-0.64	777.11	25.69	1.53	777.89	18.50	-1.87	776.95	20.34	1.94	778.70	20.11	-1.94
780.26	26.03	0.40	780.11	25.15	0.91	780.89	17.48	-2.98	779.95	20.96	2.47	781.68	19.66	-2.47
783.27	25.35	-0.49	783.11	25.45	1.00	783.89	17.75	-2.92	782.95	20.84	2.14	784.69	20.20	-2.14
786.26	25.20	-0.82	786.11	24.85	0.22	786.89	18.03	-2.82	785.95	20.34	1.46	787.68	21.06	-1.46
789.26	26.01	-0.00	789.11	25.93	1.30	789.89	17.40	-3.44	788.95	20.91	2.04	790.69	20.48	-2.04
792.26	25.80	0.00	792.11	25.50	1.09	792.89	18.17	-2.46	791.95	21.02	2.36	793.70	19.94	-2.36
795.26	25.22	-0.93	795.11	26.04	1.28	795.89	18.15	-2.83	794.95	20.60	1.59	796.69	21.06	-1.59
798.26	26.07	0.34	798.11	24.45	0.10	798.89	18.70	-1.86	797.95	20.82	2.23	799.69	20.01	-2.23
801.27	26.15	0.48	801.11	25.00	0.72	801.89	18.18	-2.32	800.95	20.65	2.12	802.69	20.05	-2.12
804.27	26.32	0.76	804.11	25.88	1.71	804.89	18.23	-2.16	803.95	20.84	2.42	805.69	19.64	-2.42
807.27	26.14	0.20	807.11	25.73	1.18	807.89	17.77	-3.00	806.95	20.76	1.96	808.69	20.48	-1.96
810.27	26.33	-0.68	810.11	25.35	-0.28	810.89	17.60	-4.24	809.95	22.33	2.46	811.69	21.06	-2.46
813.27	25.83	-0.92	813.11	25.77	0.40	813.89	18.45	-3.13	812.95	21.89	2.28	814.69	20.98	-2.28
816.27	25.22	-0.54	816.11	25.95	1.57	816.89	17.72	-2.87	815.95	20.63	2.01	817.69	20.26	-2.01
819.26	26.19	-0.04	819.11	25.48	0.64	819.89	19.00	-2.06	818.95	21.43	2.34	820.69	20.39	-2.34
822.27	26.56	0.45	822.11	25.80	1.07	822.89	18.33	-2.61	821.95	21.22	2.25	823.70	20.37	-2.25
825.26	25.91	-0.59	825.11	25.07	-0.05	825.89	18.43	-2.90	824.95	21.11	1.75	826.68	21.26	-1.75
828.27	26.04	0.11	828.11	25.76	1.22	828.89	18.82	-1.94	827.95	20.76	1.97	829.69	20.46	-1.97
831.27	25.82	-0.32	831.11	26.01	1.25	831.89	18.37	-2.60	830.95	21.04	2.04	832.69	20.61	-2.04
834.27	26.84	0.16	834.11	25.82	0.53	834.89	18.57	-2.94	833.95	21.26	1.72	835.69	21.46	-1.72
837.27	25.75	-0.63	837.11	25.89	0.89	837.89	19.64	-1.57	836.95	21.15	1.91	838.70	20.98	-1.91
840.27	25.88	-0.72	840.11	25.66	0.44	840.89	18.53	-2.90	839.95	21.33	1.87	841.69	21.24	-1.87
843.27	26.17	-0.40	843.11	25.42	0.24	843.89	18.63	-2.77	842.95	21.87	2.44	844.69	20.63	-2.44
846.26	26.06	0.03	846.11	25.96	1.31	846.89	18.83	-2.03	845.95	20.58	1.69	847.69	20.85	-1.69
849.27	26.66	0.64	849.11	26.30	1.67	849.89	19.22	-1.63	848.95	20.98	2.10	850.69	20.42	-2.10
852.26	26.30	-0.66	852.11	26.23	0.65	852.89	18.88	-2.91	851.95	21.44	1.62	853.69	21.85	-1.62
855.27	26.37	-0.08	855.11	26.29	1.22	855.89	18.87	-2.41	854.95	21.08	1.77	856.69	21.19	-1.77
858.26	25.96	-1.10	858.11	26.20	0.53	858.89	19.67	-2.22	857.95	21.46	1.54	859.68	22.02	-1.54
861.26	25.99	-1.04	861.11	25.86	0.22	861.89	19.03	-2.83	860.95	21.81	1.92	862.68	21.61	-1.92
864.27	26.79	0.02	864.11	26.02	0.63	864.89	19.96	-1.64	863.95	21.80	2.17	865.69	21.11	-2.17
867.26	26.66	-0.19	867.11	25.51	0.04	867.89	18.98	-2.70	866.95	21.48	1.77	868.69	21.59	-1.77
870.27	27.37	0.56	870.11	26.26	0.84	870.89	18.88	-2.76	869.95	22.11	2.44	871.69	20.87	-2.44
873.26	26.37	-0.63	873.11	27.09	1.47	873.89	19.29	-2.54	872.95	21.76	1.90	874.68	21.61	-1.90
876.26	26.72	-0.05	876.11	26.84	1.45	876.89	19.62	-1.98	875.95	21.74	2.11	877.69	21.17	-2.11
879.26	26.98	0.32	879.11	26.24	0.97	879.89	18.57	-2.92	878.95	20.96	1.44	880.69	21.72	-1.44
882.26	27.31	-0.33	882.11	26.70	0.45	882.89	19.69	-2.78	881.95	22.18	1.68	883.70	22.46	-1.68
885.26	26.48	-0.70	885.11	26.61	0.82	885.89	19.84	-2.17	884.95	22.31	2.27	886.68	21.41	-2.27
888.27	26.53	-1.34	888.11	26.45	-0.04	888.89	19.37	-3.33	887.95	22.15	1.42	889.69	22.96	-1.42
891.27	26.54	-0.88	891.11	26.93	0.90	891.89	19.84	-2.41	890.95	22.59	2.31	892.69	21.61	-2.31
894.27	26.66	-0.19	894.11	26.51	1.05	894.89	18.53	-3.15	893.95	21.24	1.53	895.69	21.82	-1.53
897.26	26.75	-0.46	897.11	26.56	0.73	897.89	20.11	-1.93	896.95	21.46	1.39	898.69	22.33	-1.39
900.26	27.32	0.30	900.11	26.97	1.33	900.89	18.22	-3.63	899.95	21.37	1.49	901.68	22.04	-1.49
903.27	26.66	-0.32	903.11	27.03	1.44	903.89	19.60	-2.21	902.95	22.15	2.31	904.68	21.17	-2.31
906.26	27.37	-0.23	906.11	26.84	0.62	906.89	19.79	-2.64	905.95	21.96	1.50	907.69	22.61	-1.50
909.26	27.36	-0.35	909.11	26.70	0.37	909.89	20.38	-2.16	908.95	22.83	2.26	910.68	21.96	-2.26
912.27	26.98	-0.20	912.11	27.15	1.36	912.89	19.47	-2.54	911.95	22.13	2.09	913.70	21.59	-2.09
915.27	27.89	0.81	915.11	26.89	1.19	915.89	20.65	-1.26	914.95	21.81	1.87	916.68	21.72	-1.87
918.27	27.49	0.23	918.11	26.20	0.32	918.89	19.96	-2.13	917.95	21.89	1.77	919.68	22.00	-1.77
921.26	27.62	-0.04	921.11	27.61	1.34	921.89	19.82	-2.67	920.95	22.20	1.68	922.68	22.48	-1.68
924.27	27.81	0.72	924.11	27.62	1.91	924.89	20.09	-1.83	923.95	21.46	1.51	925.68	22.09	-1.51
927.27	28.81	1.42	927.11	26.86	0.85	927.89	20.14	-2.08	926.95	22.35	2.10	928.70	21.80	-2.10
930.27	27.18	-0.34	930.11	27.28	1.15	930.89	20.66	-1.69	929.95	21.81	1.43	931.68	22.59	-1.43
933.27	27.88	-0.24	933.11	27.34	0.60	933.89	20.18	-2.77	932.95	22.98	2.00	934.68	22.63	-2.00
936.27	26.87	-0.62	936.11	26.31	0.20	936.89	18.83	-3.49	935.95	22.83	2.48	937.68	21.52	-2.48
939.27	27.55	-0.16	939.11	26.95	0.63	939.89	20.31	-2.23	938.95	23.17	2.60	940.68	21.61	-2.60
942.27	27.50	-0.92	942.11	26.95	-0.08	942.89	19.91	-3.34	941.95	23.15	1.87	943.69	23.05	-1.87
945.26	27.27	-0.74	945.11	27.08	0.45	945.89	20.34	-2.50	944.95	23.13	2.26	946.68	22.26	-2.26
948.26	27.70	-0.25	948.11	26.81	0.25	948.89	19.91	-2.87	947.95	22.59	1.78	949.68	22.67	-1.78
951.26	27.44	-0.77	951.11	26.83	0.01	951.89	20.51	-2.53	950.95	23.17	2.10	952.69	22.61	-2.10
954.27	28.94	0.80	954.11	27.64	0.88	954.89	21.05	-1.92	953.95	22.91	1.91	955.68	22.74	-1.91
957.26	27.93	0.79	957.11	27.77	2.01	957.89	20.58	-1.39	956.95	22.11	2.11	958.69	21.54	-2.11
960.26	27.42	-1.11	960.11	27.78	0.63	960.89	19.91	-3.45	959.95	23.17	1.78	961.68	23.26	-1.78
963.26	27.71	-0.69	963.11	27.68	0.66	963.89	20.83	-2.40	962.95	23.67	2.41	964.68	22.50	-2.41
966.26	27.19	-0.65	966.11	27.08	0.62	966.89	20.60	-2.07	965.95	22.46	1.76	967.68	22.59	-1.76
969.26	28.06	-0.37	969.11	27.71	0.67	969.89	20.02	-3.24	968.95	22.96	1.67	970.68	23.26	-1.67
972.26	28.63	0.98	972.11	27.15	0.88	972.89	21.42	-1.06	971.95	22.63	2.12	973.69	22.04	-2.12
975.26	28.01	-1.12	975.11	27.06	-0.69	975.89	20.70	-3.26	974.95	23.80	1.81	976.68	23.83	-1.81
978.27	28.45	0.36	978.11	27.33	0.63	978.89	20.71	-2.21	977.95	22.63	1.68	979.68	22.91	-1.68
981.26	28.97	0.23	981.11	28.52	1.17	981.89	20.80	-2.77	980.95	23.58	1.98	982.68	23.26	-1.98
984.26	28.68	0.07	984.11	27.12	-0.11	984.89	20.34	-3.10	983.95	23.28	1.81	985.67	23.31	-1.81
987.26	27.49	-1.00	987.11	28.80	1.69	987.89	21.22	-2.10	986.95	22.89	1.54	988.69	23.46	-1.54
990.27	28.42	-0.21	990.11	28.18	0.93	990.89	21.02	-2.44	989.95	23.04	1.55	991.68	23.59	-1.55
993.27	28.22	-0.40	993.11	28.58	1.34	993.89	21.36	-2.09	992.95	23.41	1.93	994.68	23.20	-1.93
996.26	28.33	-0.43	996.11	28.20	0.82	996.89	21.10	-2.49	995.95	23.41	1.79	997.68	23.48	-1.79
999.27	27.80	-0.85	999.11	27.90	0.63	999.89	21.51	-1.97	998.95	23.19	1.68	1000.69	23.48	-1.68
1002.27	27.88	-0.36	1002.11	27.56	0.70	1002.89	20.38	-2.69	1001.95	23.37	2.27	1003.69	22.48	-2.27
1005.27	28.71	-0.54	1005.11	27.92	0.05	1005.89	21.05	-3.03	1004.95	23.51	1.40	1006.68	24.36	-1.40
1008.27	28.74	-0.12	1008.11	28.43	0.96	1008.89	21.02	-2.67	1007.95	23.95	2.23	1009.68	23.13	-2.23
1011.27	29.43	0.98	1011.11	28.15	1.09	1011.89	20.87	-2.41	1010.95	23.28	1.97	1012.69	22.98	-1.97
1014.27	28.43	-0.11	1014.11	27.86	0.71	1014.89	20.44	-2.93	1013.95	22.87	1.47	1015.68	23.57	-1.47
1017.27	28.42	0.01	1017.11	28.82	1.80	1017.89	20.26	-2.98	1016.95	22.96	1.69	1018.69	23.22	-1.69
1020.26	28.40	-0.35	1020.11	27.84	0.48	1020.89	20.88	-2.70	1019.95	23.62	2.01	1021.68	23.24	-2.01
1023.27	29.06	-0.20	1023.11	28.08	0.21	1023.89	21.25	-2.84	1022.95	24.72	2.60	1024.69	23.16	-2.60
1026.27	29.01	0.28	1026.11	28.04	0.70	1026.89	21.56	-2.00	1025.95	23.73	2.14	1027.69	23.09	-2.14
1029.27	29.10	0.40	1029.11	28.66	1.34	1029.89	21.14	-2.39	1028.95	23.92	2.36	1030.68	22.85	-2.36
1032.26	28.94	-0.24	1032.11	27.77	-0.03	1032.89	21.58	-2.43	1031.95	24.57	2.53	1033.69	23.16	-2.53
1035.26	29.93	0.86	1035.11	28.79	1.10	1035.89	21.69	-2.21	1034.95	24.22	2.29	1036.68	23.29	-2.29
1038.27	28.73	0.05	1038.11	29.03	1.74	1038.89	21.81	-1.70	1037.95	23.04	1.50	1039.68	23.68	-1.50
1041.27	28.73	0.04	1041.11	28.55	1.24	1041.89	21.93	-1.59	1040.95	24.08	2.53	1042.68	22.67	-2.53
1044.27	28.47	-1.02	1044.11	28.83	0.72	1044.89	21.12	-3.20	1043.95	24.89	2.54	1045.69	23.46	-2.54
1047.26	28.53	-0.49	1047.11	29.19	1.55	1047.89	21.69	-2.16	1046.95	24.01	2.13	1048.69	23.40	-2.13
1050.27	30.67	1.84	1050.11	28.97	1.52	1050.89	21.61	-2.05	1049.95	24.01	2.32	1051.68	23.02	-2.32
1053.27	27.94	-1.28	1053.11	28.54	0.70	1053.89	21.41	-2.64	1052.95	24.74	2.66	1054.68	23.07	-2.66
1056.26	29.06	0.29	1056.11	28.94	1.55	1056.89	21.69	-1.91	1055.95	23.62	1.99	1057.68	23.29	-1.99
1059.26	29.19	0.45	1059.11	29.15	1.79	1059.89	20.80	-2.77	1058.95	23.45	1.85	1060.68	23.40	-1.85
1062.27	28.73	0.60	1062.11	29.79	3.05	1062.89	21.32	-1.64	1061.95	23.45	2.46	1063.70	22.17	-2.46
1065.27	28.87	-0.51	1065.11	28.11	0.12	1065.89	21.90	-2.31	1064.95	24.33	2.09	1066.68	23.79	-2.09
1068.26	28.45	-1.08	1068.11	28.76	0.61	1068.89	22.19	-2.17	1067.95	24.44	2.05	1069.68	23.99	-2.05
1071.26	28.61	-0.74	1071.11	27.87	-0.09	1071.89	21.44	-2.74	1070.95	24.03	1.82	1072.68	24.03	-1.82
1074.26	28.92	0.07	1074.11	28.67	1.21	1074.89	22.41	-1.27	1073.95	23.99	2.28	1075.68	23.07	-2.28
1077.27	29.79	0.20	1077.11	28.80	0.59	1077.89	21.15	-3.27	1076.95	24.65	2.20	1078.69	23.90	-2.20
1080.26	29.96	0.64	1080.11	28.95	1.02	1080.89	22.12	-2.03	1079.95	24.14	1.96	1081.68	23.86	-1.96
1083.27	28.69	-0.69	1083.11	28.72	0.72	1083.89	21.76	-2.45	1082.95	24.05	1.81	1084.68	24.08	-1.81
1086.27	29.12	-0.13	1086.11	28.78	0.92	1086.89	22.27	-1.81	1085.95	24.46	2.35	1087.68	23.40	-2.35
1089.27	29.48	-0.36	1089.11	29.38	0.92	1089.89	22.22	-2.45	1088.95	24.27	1.57	1090.68	24.78	-1.57
1092.27	29.48	0.58	1092.11	29.98	2.47	1092.89	21.63	-2.10	1091.95	24.53	2.77	1093.69	22.63	-2.77
1095.27	29.52	0.11	1095.11	29.25	1.23	1095.89	21.00	-3.24	1094.95	24.76	2.49	1096.68	23.42	-2.49
1098.26	29.63	-0.32	1098.11	28.67	0.11	1098.89	22.39	-2.39	1097.95	24.68	1.87	1099.68	24.58	-1.87
1101.26	29.27	0.00	1101.11	29.89	2.01	1101.89	21.85	-2.25	1100.95	24.72	2.59	1102.68	23.18	-2.59
1104.27	29.76	0.40	1104.11	29.40	1.42	1104.89	22.10	-2.09	1103.95	23.84	1.62	1105.68	24.25	-1.62
1107.26	30.36	0.92	1107.11	29.06	1.01	1107.89	21.73	-2.54	1106.95	23.99	1.69	1108.69	24.25	-1.69
1110.27	30.36	0.66	1110.11	29.84	1.53	1110.89	22.17	-2.36	1109.95	25.19	2.63	1111.68	23.57	-2.63
1113.26	29.71	0.32	1113.11	29.19	1.18	1113.89	22.00	-2.22	1112.95	24.14	1.89	1114.68	24.01	-1.89
1116.27	29.56	-0.76	1116.11	29.09	0.15	1116.89	23.24	-1.91	1115.95	25.36	2.18	1117.68	24.65	-2.18
1119.27	30.55	0.72	1119.11	29.70	1.25	1119.89	22.32	-2.34	1118.95	24.95	2.26	1120.68	24.08	-2.26
1122.27	29.94	-0.09	1122.11	29.64	0.99	1122.89	22.41	-2.45	1121.95	25.53	2.64	1123.69	23.90	-2.64
1125.27	29.50	-0.29	1125.11	29.67	1.27	1125.89	23.52	-1.10	1124.95	24.42	1.77	1126.68	24.52	-1.77
1128.27	29.58	-0.99	1128.11	29.34	0.15	1128.89	22.85	-2.55	1127.95	25.55	2.12	1129.68	24.96	-2.12
1131.27	30.44	0.51	1131.11	29.10	0.55	1131.89	22.22	-2.54	1130.95	25.64	2.85	1132.68	23.59	-2.85
1134.26	30.19	-0.04	1134.11	28.92	0.08	1134.89	21.98	-3.08	1133.95	24.66	1.57	1135.67	25.16	-1.57
1137.26	30.52	0.95	1137.11	29.68	1.49	1137.89	23.40	-1.00	1136.95	24.61	2.18	1138.69	23.90	-2.18
1140.26	30.32	0.03	1140.11	29.41	0.51	1140.89	22.78	-2.34	1139.95	24.36	1.21	1141.67	25.58	-1.21
1143.26	30.88	1.31	1143.11	29.21	1.02	1143.89	21.80	-2.60	1142.95	24.85	2.42	1144.68	23.66	-2.42
1146.26	30.01	-0.48	1146.11	30.02	0.92	1146.89	22.66	-2.66	1145.95	25.10	1.75	1147.67	25.24	-1.75
1149.26	29.96	-0.14	1149.11	29.73	1.01	1149.89	22.95	-1.98	1148.95	24.57	1.61	1150.68	25.00	-1.61
1152.26	30.16	0.02	1152.11	29.87	1.11	1152.89	23.26	-1.71	1151.95	25.02	2.02	1153.69	24.63	-2.02
1155.26	30.27	-0.36	1155.11	29.52	0.27	1155.89	23.21	-2.25	1154.95	25.12	1.63	1156.68	25.51	-1.63
1158.26	30.69	0.33	1158.11	30.04	1.06	1158.89	23.40	-1.79	1157.95	25.42	2.20	1159.68	24.67	-2.20
1161.26	29.94	0.05	1161.11	30.35	1.85	1161.89	23.05	-1.67	1160.95	24.78	2.03	1162.68	24.36	-2.03
1164.27	30.72	0.16	1164.11	30.56	1.38	1164.89	22.58	-2.81	1163.95	25.44	2.02	1165.68	25.05	-2.02
1167.26	31.17	1.00	1167.11	30.38	1.60	1167.89	23.28	-1.72	1166.95	24.57	1.54	1168.69	25.13	-1.54
1170.27	29.55	-0.48	1170.11	30.13	1.48	1170.89	23.09	-1.77	1169.95	25.13	2.24	1171.68	24.30	-2.24
1173.27	30.14	0.20	1173.11	29.84	1.28	1173.89	22.70	-2.07	1172.95	24.76	1.96	1174.68	24.49	-1.96
1176.26	30.98	0.49	1176.11	30.59	1.48	1176.89	23.41	-1.91	1175.95	24.95	1.60	1177.68	25.40	-1.60
1179.26	30.67	0.49	1179.11	30.64	1.85	1179.89	23.29	-1.72	1178.95	25.34	2.30	1180.68	24.38	-2.30
1182.27	31.08	-0.29	1182.11	30.73	0.74	1182.89	22.95	-3.25	1181.95	26.00	1.77	1183.69	26.11	-1.77
1185.27	31.27	0.11	1185.11	30.35	0.58	1185.89	22.92	-3.07	1184.95	25.68	1.66	1186.68	26.00	-1.66
1188.27	30.80	-0.40	1188.11	30.67	0.86	1188.89	22.48	-3.55	1187.95	25.81	1.75	1189.68	25.95	-1.75
1191.27	30.80	-0.10	1191.11	30.65	1.13	1191.89	22.87	-2.86	1190.95	25.59	1.83	1192.68	25.58	-1.83
1194.27	29.89	-0.56	1194.11	30.02	0.95	1194.89	22.34	-2.94	1193.95	25.00	1.69	1195.68	25.27	-1.69
1197.27	31.00	-0.11	1197.11	29.70	-0.02	1197.89	23.74	-2.20	1196.95	25.49	1.52	1198.69	26.09	-1.52
1200.27	31.80	0.29	1200.11	29.98	-0.15	1200.89	24.23	-2.11	1199.95	26.68	2.31	1201.68	25.71	-2.31
1203.27	29.75	-1.51	1203.11	30.97	1.09	1203.89	23.09	-3.00	1202.95	26.49	2.37	1204.68	25.40	-2.37
1206.27	30.77	0.26	1206.11	30.94	1.81	1206.89	23.16	-2.18	1205.95	24.66	1.29	1207.68	25.73	-1.29
1209.27	31.22	0.18	1209.11	30.29	0.64	1209.89	23.26	-2.61	1208.95	26.42	2.52	1210.68	25.02	-2.52
1212.26	30.36	-1.11	1212.10	31.35	1.26	1212.89	23.45	-2.85	1211.95	25.89	1.56	1213.69	26.42	-1.56
1215.26	31.28	0.90	1215.10	30.41	1.42	1215.89	23.82	-1.39	1214.95	25.34	2.10	1216.68	24.78	-2.10
1218.26	31.75	0.54	1218.11	30.61	0.78	1218.89	23.60	-2.44	1217.95	26.72	2.65	1219.67	25.07	-2.65
1221.26	31.58	0.79	1221.11	30.47	1.06	1221.89	23.96	-1.66	1220.95	25.79	2.14	1222.67	25.16	-2.14
