# Supplementary material for: Noise-precision tradeoff in predicting combinations of mutations and drugs
Source: PLoS Comput Biol. 2019 May 22;15(5):e1006956. doi: 10.1371/journal.pcbi.1006956 (PMC6548401; doi:10.1371/journal.pcbi.1006956)
Supplement: S1 Data — A zip file containing all datasets used in this paper. (ZIP) [file pcbi.1006956.s002.zip › calcium/calcium_double_RAW264.7/848_100_nM_LPA_2.5_uM_RW_ECC040303E.txt]

Tab-delimted data for ligand pair Resiquimod (R-848)  / Lysophosphatidic acid
Celltype = RAW 264.7
ExperimentID = ECC040303E
t in seconds, Ca++ concentrations in nM
Adj Ca++ is the change in Ca++ concentration due to ligand

ECC040303E03	848 100 nM	LPA 2.5 uM	sim
ECC040303E02	LPA 2.5 uM	HBSS-BSA n/a 	lig2_only
ECC040303E07	LPA 2.5 uM	HBSS-BSA n/a 	lig2_only
ECC040303E01	HBSS-BSA n/a 	HBSS-BSA n/a 	con
ECC040303E12	HBSS-BSA n/a 	HBSS-BSA n/a 	con

t(ECC040303E03)	Ca++(ECC040303E03)	Adj Ca++(ECC040303E03)	t(ECC040303E02)	Ca++(ECC040303E02)	Adj Ca++(ECC040303E02)	t(ECC040303E07)	Ca++(ECC040303E07)	Adj Ca++(ECC040303E07)	t(ECC040303E01)	Ca++(ECC040303E01)	Adj Ca++(ECC040303E01)	t(ECC040303E12)	Ca++(ECC040303E12)	Adj Ca++(ECC040303E12)
-183.69	19.36	-2.74	-183.85	23.76	-1.84	-183.06	24.68	-2.24	-184.00	51.15	-1.77	-182.28	43.94	1.77
-180.76	20.68	-0.24	-180.91	22.72	-1.70	-180.12	24.75	-0.99	-181.07	51.46	-0.28	-179.34	41.26	0.28
-177.76	19.69	-0.21	-177.91	21.92	-1.48	-177.12	23.97	-0.75	-178.07	49.63	-1.09	-176.34	41.06	1.09
-174.76	18.82	-0.76	-174.91	23.04	-0.04	-174.12	23.63	-0.77	-175.07	49.99	-0.41	-173.34	40.06	0.41
-171.75	19.42	-0.16	-171.91	21.98	-1.10	-171.12	23.36	-1.04	-172.07	50.24	-0.16	-170.34	39.80	0.16
-168.74	18.70	-0.28	-168.91	22.08	-0.40	-168.11	23.14	-0.66	-169.07	48.78	-1.02	-167.33	40.06	1.02
-165.75	18.47	-0.44	-165.91	22.75	0.34	-165.12	23.55	-0.18	-166.07	49.69	-0.04	-164.34	39.01	0.04
-162.75	18.79	-1.53	-162.91	21.47	-2.35	-162.13	23.48	-1.66	-163.07	51.33	0.19	-161.34	40.20	-0.19
-159.76	18.41	0.09	-159.91	20.86	-0.96	-159.13	22.55	-0.59	-160.07	48.18	-0.96	-158.35	39.34	0.96
-156.75	19.39	0.02	-156.91	22.27	-0.60	-156.12	23.38	-0.81	-157.07	50.42	0.23	-155.34	39.20	-0.23
-153.74	17.69	-0.85	-153.91	21.40	-0.64	-153.11	22.14	-1.22	-154.07	50.66	1.30	-152.32	37.30	-1.30
-150.76	17.69	-1.84	-150.91	22.79	-0.24	-150.12	22.38	-1.97	-151.07	50.54	0.19	-149.34	39.40	-0.19
-147.75	17.55	-1.46	-147.91	22.43	-0.08	-147.13	22.55	-1.28	-148.07	49.57	-0.26	-146.34	39.34	0.26
-144.75	18.20	-0.12	-144.91	20.89	-0.93	-144.12	22.36	-0.78	-145.07	49.63	0.49	-143.34	37.89	-0.49
-141.76	18.47	-0.77	-141.91	21.37	-1.37	-141.13	23.20	-0.86	-142.07	50.48	0.42	-140.34	38.88	-0.42
-138.74	18.11	0.12	-138.91	20.82	-0.67	-138.11	22.93	0.12	-139.07	48.84	0.03	-137.32	38.02	-0.03
-135.76	18.35	-2.01	-135.91	20.47	-3.39	-135.13	22.89	-2.29	-136.07	51.15	-0.03	-134.34	40.46	0.03
-132.76	17.19	-1.48	-132.91	21.56	-0.61	-132.13	21.99	-1.50	-133.07	49.75	0.26	-131.34	38.48	-0.26
-129.76	18.59	0.43	-129.91	20.79	-0.87	-129.13	22.75	-0.23	-130.07	51.15	2.17	-128.34	36.06	-2.17
-126.76	18.64	2.32	-126.91	21.43	1.61	-126.13	22.50	1.36	-127.07	46.02	-1.12	-125.34	37.50	1.12
-123.74	17.52	-0.72	-123.91	20.95	-0.79	-123.11	22.44	-0.62	-124.07	49.21	0.15	-122.32	38.15	-0.15
-120.76	17.75	-1.20	-120.91	21.95	-0.50	-120.13	22.34	-1.43	-121.07	48.78	-0.99	-119.34	40.00	0.99
-117.76	18.41	-0.36	-117.91	21.08	-1.19	-117.13	22.28	-1.31	-118.07	49.81	0.22	-116.34	38.61	-0.22
-114.76	17.87	-1.01	-114.91	21.72	-0.66	-114.13	22.18	-1.52	-115.07	48.72	-0.98	-113.34	39.93	0.98
-111.75	19.36	1.63	-111.91	21.53	0.30	-111.13	22.93	0.38	-112.07	50.48	1.93	-110.34	35.87	-1.93
-108.74	18.94	2.01	-108.91	21.27	0.84	-108.11	22.28	0.53	-109.07	46.32	-1.43	-107.32	38.42	1.43
-105.76	18.76	1.21	-105.91	22.30	1.25	-105.13	21.93	-0.44	-106.07	49.02	0.65	-104.35	36.97	-0.65
-102.75	18.14	-1.15	-102.91	22.59	-0.20	-102.13	22.50	-1.61	-103.07	49.93	-0.18	-101.34	39.53	0.18
-99.76	17.87	-1.37	-99.91	20.19	-2.55	-99.13	23.20	-0.86	-100.07	51.09	1.03	-98.34	38.28	-1.03
-96.76	18.53	0.41	-96.91	21.37	-0.25	-96.13	23.49	0.55	-97.07	48.12	-0.82	-95.34	39.01	0.82
-93.74	19.06	-0.55	-93.91	22.72	-0.39	-93.11	22.40	-2.03	-94.07	49.57	-0.86	-92.32	40.53	0.86
-90.76	17.99	-1.46	-90.91	21.43	-1.52	-90.12	22.69	-1.58	-91.07	50.12	-0.15	-89.34	39.67	0.15
-87.76	18.53	-0.96	-87.91	21.31	-1.68	-87.13	22.28	-2.03	-88.07	50.85	0.54	-86.34	39.01	-0.54
-84.76	17.66	-0.99	-84.91	21.14	-1.01	-84.12	23.24	-0.23	-85.07	48.84	-0.63	-83.33	39.34	0.63
-81.76	18.14	-0.24	-81.91	21.98	0.10	-81.13	23.32	0.12	-82.07	49.63	0.43	-80.34	38.02	-0.43
-78.74	18.08	1.94	-78.91	23.50	3.86	-78.11	22.32	1.36	-79.07	47.04	0.08	-77.32	36.13	-0.08
-75.75	17.58	-1.12	-75.91	20.73	-1.47	-75.13	22.46	-1.06	-76.07	49.81	0.29	-74.34	38.48	-0.29
-72.76	17.61	-2.77	-72.91	21.21	-2.67	-72.12	22.32	-2.88	-73.07	51.52	0.32	-71.34	40.13	-0.32
-69.76	16.87	-3.44	-69.91	23.53	-0.28	-69.13	22.55	-2.58	-70.07	50.72	-0.41	-68.35	40.79	0.41
-66.76	18.76	0.11	-66.91	21.56	-0.59	-66.13	22.91	-0.56	-67.07	49.63	0.16	-65.34	38.55	-0.16
-63.74	18.26	0.39	-63.91	21.79	0.42	-63.11	23.44	0.75	-64.07	50.18	1.49	-62.32	36.45	-1.49
-60.76	18.44	-1.30	-60.91	20.82	-2.42	-60.12	23.53	-1.03	-61.07	54.10	3.54	-59.34	36.26	-3.54
-57.75	18.56	-0.91	-57.91	21.85	-1.12	-57.13	23.55	-0.74	-58.07	48.96	-1.33	-56.34	40.86	1.33
-54.76	18.82	-0.92	-54.91	22.08	-1.16	-54.13	23.36	-1.20	-55.07	49.57	-0.99	-53.35	40.79	0.99
-51.76	18.35	-0.65	-51.91	22.53	0.03	-51.13	23.06	-0.76	-52.07	49.81	-0.01	-50.34	39.07	0.01
-48.74	19.12	-0.45	-48.91	21.69	-1.38	-48.11	23.36	-1.03	-49.07	51.09	0.70	-47.32	38.94	-0.70
-45.76	19.00	1.01	-45.91	22.79	1.30	-45.12	22.87	0.06	-46.07	48.90	0.09	-44.34	37.96	-0.09
-42.76	19.06	-0.80	-42.91	21.43	-1.93	-42.12	23.04	-1.64	-43.07	50.48	-0.20	-41.34	40.13	0.20
-39.76	18.70	0.87	-39.91	21.69	0.36	-39.12	23.28	0.63	-40.07	48.72	0.07	-38.34	37.82	-0.07
-36.76	18.64	0.21	-36.91	20.82	-1.11	-36.13	22.65	-0.60	-37.07	49.93	0.68	-35.34	37.82	-0.68
-33.74	19.12	-1.40	-33.91	22.37	-1.65	-33.11	23.20	-2.14	-34.07	52.25	0.91	-32.32	39.67	-0.91
-30.76	17.25	-1.80	-30.91	21.59	-0.96	-30.13	23.85	-0.02	-31.07	50.18	0.31	-29.34	38.81	-0.31
-27.76	18.70	1.09	-27.91	22.62	1.51	-27.13	24.32	1.89	-28.07	48.48	0.05	-26.34	37.63	-0.05
-24.75	18.94	-0.04	-24.91	23.27	0.79	-24.12	23.63	-0.17	-25.07	48.72	-1.08	-23.34	40.13	1.08
-21.76	18.94	0.38	-21.91	21.82	-0.24	-21.13	23.44	0.06	-22.07	47.28	-2.10	-20.34	40.73	2.10
-18.74	18.67	0.54	-18.91	23.27	1.64	-18.11	23.34	0.39	-19.07	49.33	0.38	-17.32	37.82	-0.38
-15.76	18.20	0.85	-15.92	21.27	0.42	-15.13	23.28	1.11	-16.07	49.39	1.22	-14.35	36.19	-1.22
-12.76	17.87	0.01	-12.92	22.01	0.65	-12.13	23.97	1.29	-13.07	48.78	0.10	-11.34	37.82	-0.10
-9.76	18.70	-0.02	-9.92	22.69	0.47	-9.13	24.38	0.84	-10.07	48.60	-0.94	-8.34	39.73	0.94
-6.76	19.03	-0.42	-6.92	23.11	0.16	-6.13	23.59	-0.68	-7.07	50.12	-0.15	-5.34	39.67	0.15
4.31	32.66	-1.07	4.15	35.95	-1.28	4.94	69.35	30.80	4.00	63.91	-0.64	5.73	54.43	0.64
7.26	67.51	33.48	7.10	75.64	38.11	7.91	139.97	101.12	6.94	65.92	1.07	8.69	53.02	-1.07
10.25	99.49	66.50	10.10	111.72	75.23	10.89	182.04	144.23	9.94	65.53	1.72	11.67	51.34	-1.72
13.29	117.10	87.53	13.13	143.97	110.90	13.92	216.37	181.98	12.98	60.70	0.31	14.70	49.33	-0.31
16.26	133.63	102.72	16.10	174.77	140.36	16.89	213.43	177.70	15.94	61.91	0.18	17.67	50.79	-0.18
19.25	143.79	111.25	19.10	181.31	145.27	19.89	193.89	156.53	18.94	64.42	1.06	20.67	51.55	-1.06
22.25	139.16	108.97	22.10	170.81	137.12	22.91	175.65	140.64	21.94	59.36	-1.65	23.69	51.90	1.65
25.25	132.36	100.24	25.10	154.04	118.42	25.89	155.74	118.80	24.94	62.81	-0.13	26.67	52.32	0.13
28.29	122.71	93.26	28.13	137.56	104.61	28.92	138.81	104.54	27.98	60.32	0.05	29.70	49.47	-0.05
31.25	112.02	81.38	31.10	123.74	89.60	31.89	127.44	91.98	30.94	62.42	0.96	32.67	49.75	-0.96
34.25	102.46	70.26	34.10	114.22	78.52	34.89	116.40	79.38	33.94	61.91	-1.11	35.67	53.38	1.11
37.26	94.88	64.47	37.10	107.66	73.75	37.91	110.55	75.32	36.94	59.74	-1.49	38.69	51.97	1.49
40.25	89.74	57.98	40.10	94.45	59.19	40.89	104.64	68.06	39.94	61.02	-1.56	41.67	53.38	1.56
43.29	82.94	53.56	43.13	89.22	56.34	43.92	97.31	63.11	42.97	60.32	0.12	44.70	49.33	-0.12
46.25	77.34	47.15	46.10	85.97	52.28	46.88	91.97	56.96	45.94	60.89	-0.12	47.67	50.37	0.12
49.25	75.44	43.78	49.10	81.42	46.26	49.88	89.74	53.26	48.94	63.00	0.52	50.67	51.20	-0.52
52.26	73.18	43.12	52.10	78.91	45.35	52.91	87.42	52.54	51.94	61.40	0.52	53.69	49.61	-0.52
55.26	69.65	39.54	55.10	76.59	42.98	55.89	83.71	48.78	54.94	60.38	-0.55	56.67	50.72	0.55
58.29	66.54	37.95	58.13	75.72	43.63	58.92	80.97	47.56	57.98	59.43	0.02	59.70	48.64	-0.02
61.26	65.39	34.45	61.10	74.08	39.64	61.89	80.03	44.27	60.94	61.21	-0.55	62.67	51.55	0.55
64.26	63.96	32.47	64.10	70.60	35.61	64.89	79.04	42.73	63.94	64.88	2.57	65.67	48.99	-2.57
67.25	62.78	31.75	67.10	70.16	35.63	67.91	79.12	43.27	66.94	63.33	1.48	68.69	49.61	-1.48
70.25	62.38	33.45	70.10	70.68	38.25	70.89	76.76	43.01	69.94	60.38	0.63	71.67	48.37	-0.63
73.29	60.96	28.25	73.13	69.92	33.71	73.92	74.49	36.96	72.97	63.91	0.38	74.70	52.39	-0.38
76.25	60.20	28.56	76.10	68.12	32.98	76.88	75.04	38.58	75.94	62.68	0.22	77.67	51.48	-0.22
79.25	59.52	28.29	79.10	68.08	33.35	79.88	74.24	38.19	78.94	60.89	-1.16	80.67	52.46	1.16
82.25	59.59	29.72	82.10	67.72	34.35	82.91	74.54	39.85	81.94	59.62	-1.07	83.69	51.00	1.07
85.25	59.19	29.12	85.10	66.77	33.20	85.88	72.89	38.00	84.94	59.68	-1.21	86.67	51.34	1.21
88.29	59.01	30.08	88.13	66.81	34.38	88.91	72.91	39.16	87.97	60.44	0.69	89.70	48.30	-0.69
91.25	58.01	28.71	91.10	66.26	33.46	91.89	72.27	38.15	90.94	60.70	0.58	92.67	48.78	-0.58
94.25	58.33	26.97	94.10	63.59	28.73	94.88	73.26	37.08	93.94	62.81	0.63	95.67	50.79	-0.63
97.25	59.01	27.50	97.10	66.85	31.84	97.91	72.64	36.31	96.94	63.33	1.00	98.69	50.58	-1.00
100.26	56.48	25.87	100.10	65.94	31.83	100.89	70.93	35.50	99.94	60.70	-0.73	101.67	51.41	0.73
103.29	57.44	27.13	103.13	64.10	30.29	103.92	71.76	36.63	102.98	61.14	0.01	104.71	50.37	-0.01
106.26	57.72	27.75	106.10	63.90	30.43	106.89	70.54	35.75	105.94	61.21	0.42	107.67	49.61	-0.42
109.25	57.26	26.58	109.10	66.06	31.88	109.89	71.54	36.04	108.94	63.13	1.63	110.67	49.12	-1.63
112.26	58.94	27.45	112.10	65.63	30.64	112.91	72.49	36.18	111.94	63.71	1.40	113.69	50.16	-1.40
115.26	57.90	26.23	115.10	64.57	29.40	115.89	71.56	35.07	114.94	61.34	-1.15	116.68	52.88	1.15
118.29	57.62	27.75	118.13	65.90	32.53	118.92	71.71	37.02	117.98	60.12	-0.57	119.70	50.51	0.57
121.25	57.69	24.67	121.10	65.16	28.64	121.89	71.95	34.11	120.94	64.04	0.20	122.67	52.88	-0.20
124.25	57.65	28.50	124.10	66.22	33.57	124.89	72.47	38.50	123.94	61.85	1.88	125.67	47.34	-1.88
127.26	57.22	24.16	127.10	66.34	29.78	127.91	73.21	35.33	126.94	64.62	0.74	128.69	52.39	-0.74
130.25	57.97	25.68	130.10	63.90	28.11	130.89	73.06	35.95	129.94	62.87	-0.24	131.67	52.60	0.24
133.29	57.44	24.70	133.13	66.54	30.30	133.92	71.81	34.25	132.97	64.88	1.32	134.70	51.48	-1.32
136.26	59.16	26.68	136.10	62.39	26.41	136.89	71.93	34.63	135.94	62.75	-0.55	137.68	53.09	0.55
139.25	58.90	27.00	139.10	64.73	29.33	139.89	71.51	34.79	138.94	63.20	0.48	140.67	51.48	-0.48
142.26	58.22	26.63	142.10	65.94	30.85	142.91	73.18	36.77	141.94	63.97	1.56	143.69	50.09	-1.56
145.25	57.26	25.30	145.10	64.69	29.23	145.89	71.64	34.86	144.94	62.49	-0.29	146.67	52.32	0.29
148.29	57.90	25.32	148.13	65.55	29.47	148.92	71.15	33.75	147.97	63.45	0.05	149.70	52.60	-0.05
151.25	57.01	24.26	151.10	65.94	29.69	151.89	70.12	32.55	150.94	63.71	0.14	152.67	52.67	-0.14
154.25	57.62	24.42	154.10	66.02	29.32	154.89	72.08	34.06	153.94	62.42	-1.60	155.67	54.86	1.60
157.26	58.80	24.83	157.10	66.10	28.63	157.91	72.42	33.63	156.94	64.04	-0.75	158.69	54.79	0.75
160.25	58.76	27.00	160.10	65.04	29.78	160.89	72.59	36.01	159.94	61.02	-1.56	161.67	53.38	1.56
163.28	59.95	27.49	163.12	65.63	29.67	163.91	71.10	33.82	162.97	63.07	-0.21	164.70	52.74	0.21
166.25	57.08	25.64	166.10	65.24	30.30	166.88	71.51	35.25	165.94	61.66	-0.60	167.67	52.11	0.60
169.26	59.19	25.71	169.10	64.06	27.08	169.89	69.86	31.56	168.94	65.53	1.23	170.68	52.32	-1.23
172.25	58.90	25.46	172.10	65.98	29.04	172.91	73.36	35.10	171.94	63.26	-1.00	173.69	54.50	1.00
175.25	59.37	26.60	175.10	65.31	29.04	175.88	70.37	32.78	174.94	65.01	1.42	176.67	51.41	-1.42
178.28	57.83	24.61	178.13	63.48	26.76	178.91	71.54	33.50	177.97	65.14	1.10	179.70	52.18	-1.10
181.25	59.05	24.44	181.10	66.81	28.70	181.89	71.71	32.28	180.94	65.46	0.03	182.68	54.65	-0.03
184.25	56.12	22.66	184.10	65.47	28.51	184.89	71.98	33.70	183.94	62.87	-1.41	185.67	54.93	1.41
187.26	58.76	27.12	187.10	65.63	30.49	187.91	70.56	34.10	186.94	63.52	1.06	188.69	50.65	-1.06
190.25	57.58	23.88	190.10	66.14	28.94	190.89	71.12	32.60	189.94	66.38	1.86	191.67	51.90	-1.86
193.29	57.90	24.95	193.13	65.59	29.14	193.92	71.83	34.06	192.98	63.13	-0.64	194.70	53.66	0.64
196.25	57.90	26.51	196.10	63.32	28.43	196.89	70.32	34.11	195.94	62.94	0.73	197.67	50.72	-0.73
199.25	58.44	24.75	199.10	64.57	27.38	199.89	69.57	31.06	198.94	63.91	-0.60	200.67	54.36	0.60
202.26	56.83	23.73	202.10	64.02	27.42	202.91	70.71	32.79	201.94	64.62	0.70	203.69	52.46	-0.70
205.25	57.01	23.37	205.10	64.80	27.66	205.89	69.86	31.40	204.94	67.03	2.57	206.67	51.13	-2.57
208.29	58.04	22.70	208.13	64.33	25.49	208.92	69.91	29.75	207.97	66.77	0.61	209.70	54.79	-0.61
211.26	56.90	23.18	211.10	64.22	27.00	211.89	69.81	31.27	210.94	65.72	1.18	212.67	52.60	-1.18
214.25	56.87	23.67	214.10	62.97	26.27	214.89	71.07	33.05	213.94	64.62	0.60	215.67	52.67	-0.60
217.25	57.47	23.08	217.10	63.75	25.86	217.91	70.39	31.18	216.94	66.51	1.30	218.69	53.16	-1.30
220.25	58.90	24.89	220.10	63.90	26.39	220.89	69.32	30.49	219.94	63.91	-0.92	221.68	55.00	0.92
223.29	56.08	21.10	223.13	64.57	26.09	223.92	68.79	28.99	222.97	67.69	1.89	224.70	53.16	-1.89
226.25	53.47	19.74	226.10	65.04	27.81	226.89	67.80	29.25	225.94	65.33	0.78	227.67	53.02	-0.78
229.26	58.87	25.27	229.10	64.49	27.39	229.89	69.52	31.10	228.94	64.49	0.07	230.67	53.59	-0.07
232.25	54.42	19.31	232.10	65.35	26.74	232.91	70.44	30.51	231.94	65.46	-0.47	233.69	55.64	0.47
235.25	56.44	19.97	235.10	63.12	23.15	235.88	67.90	26.61	234.94	66.05	-1.24	236.67	57.78	1.24
238.29	55.55	21.61	238.13	63.79	26.35	238.91	67.27	28.51	237.97	64.75	-0.01	239.70	54.01	0.01
241.26	57.58	24.49	241.10	62.39	25.80	241.89	68.99	31.08	240.94	62.49	-1.42	242.67	54.58	1.42
244.26	56.62	22.06	244.10	61.73	23.67	244.89	69.18	29.80	243.94	65.72	0.34	245.68	54.29	-0.34
247.26	56.76	20.02	247.10	64.49	24.25	247.91	70.49	28.93	246.94	67.23	-0.33	248.69	57.14	0.33
250.25	56.23	21.40	250.10	63.24	24.91	250.89	68.48	28.83	249.94	66.25	0.60	251.67	54.29	-0.60
253.29	56.62	22.95	253.13	62.58	25.41	253.91	67.95	29.46	252.97	65.14	0.65	254.70	53.09	-0.65
256.25	57.01	22.82	256.10	61.65	23.96	256.88	68.21	29.20	255.94	65.40	0.39	257.67	53.87	-0.39
259.25	55.27	18.35	259.10	64.18	23.76	259.88	68.38	26.64	258.94	69.73	1.99	260.67	55.00	-1.99
262.26	56.72	21.63	262.10	63.44	24.85	262.91	68.19	28.28	261.94	65.99	0.08	263.69	55.07	-0.08
265.25	56.80	22.32	265.10	62.74	24.76	265.89	67.08	27.78	264.94	65.27	-0.03	266.67	54.58	0.03
268.29	54.81	19.61	268.13	61.50	22.80	268.92	66.41	26.39	267.98	66.64	0.62	269.70	54.65	-0.62
271.26	56.08	22.02	271.10	61.46	23.90	271.90	66.34	27.46	270.94	62.36	-2.52	272.68	56.64	2.52
274.25	55.41	20.95	274.10	62.27	24.31	274.89	67.44	28.16	273.94	65.72	0.44	275.67	54.08	-0.44
277.26	55.48	19.85	277.10	61.61	22.48	277.91	67.06	26.61	276.94	68.48	2.03	278.69	53.66	-2.03
280.25	56.83	21.95	280.10	61.84	23.46	280.89	67.18	27.48	279.94	65.72	0.02	281.68	54.93	-0.02
283.29	56.05	20.35	283.13	61.65	22.45	283.92	67.44	26.92	282.98	65.79	-0.73	284.70	56.49	0.73
286.25	55.77	19.81	286.10	62.70	23.24	286.89	68.12	27.34	285.94	68.94	2.16	287.68	53.87	-2.16
289.26	56.51	22.68	289.10	61.92	24.59	289.89	65.65	27.00	288.94	64.75	0.10	290.68	53.80	-0.10
292.26	56.51	19.92	292.10	60.96	20.87	292.91	67.88	26.47	291.94	69.34	1.93	293.69	54.72	-1.93
295.26	56.97	21.64	295.10	60.80	21.97	295.89	65.98	25.83	294.94	66.97	0.82	296.68	54.58	-0.82
298.29	55.02	18.74	298.13	61.61	21.83	298.92	65.27	24.17	297.97	67.23	0.13	299.70	56.21	-0.13
301.26	55.23	20.31	301.10	60.22	21.80	301.89	64.86	25.12	300.94	66.51	0.77	302.68	54.22	-0.77
304.26	54.14	17.85	304.10	62.12	22.33	304.89	65.22	24.11	303.94	67.62	0.51	305.67	55.85	-0.51
307.25	54.46	19.19	307.10	60.76	21.99	307.91	65.84	25.75	306.94	67.69	1.60	308.69	53.73	-1.60
310.25	55.23	20.67	310.10	62.27	24.21	310.89	65.91	26.53	309.94	65.72	0.34	311.67	54.29	-0.34
313.29	54.88	18.95	313.13	61.19	21.76	313.92	65.10	24.35	312.97	67.75	1.00	314.70	55.00	-1.00
316.25	57.15	22.02	316.10	61.46	22.83	316.89	65.82	25.87	315.94	65.72	-0.23	317.67	55.43	0.23
319.26	56.16	20.40	319.10	62.74	23.48	319.89	64.93	24.35	318.94	66.90	0.32	320.68	55.50	-0.32
322.26	53.93	18.79	322.10	61.19	22.55	322.91	66.44	26.48	321.94	67.36	1.40	323.69	53.80	-1.40
325.25	55.77	18.17	325.10	61.84	20.74	325.89	66.22	23.80	324.94	68.08	-0.34	326.68	58.00	0.34
328.29	54.42	17.35	328.13	61.30	20.73	328.92	65.31	23.42	327.97	68.68	0.79	329.70	56.35	-0.79
331.26	54.46	17.26	331.10	59.46	18.76	331.90	63.99	21.97	330.94	68.08	0.06	332.68	57.21	-0.06
334.25	55.20	18.31	334.10	60.61	20.22	334.89	65.20	23.49	333.94	68.02	0.31	335.67	56.64	-0.31
337.26	53.47	16.97	337.10	60.42	20.42	337.91	65.31	23.99	336.94	68.74	1.42	338.70	55.14	-1.42
340.25	54.95	19.06	340.10	60.92	21.53	340.88	65.29	24.58	339.94	67.95	1.24	341.67	54.72	-1.24
343.29	53.83	17.16	343.12	61.73	21.56	343.92	65.34	23.85	342.97	68.15	0.66	344.71	56.07	-0.66
346.25	55.34	19.22	346.10	62.19	22.57	346.88	64.15	23.21	345.94	66.64	-0.30	347.67	56.49	0.30
349.26	55.52	18.30	349.10	58.58	17.86	349.89	64.34	22.30	348.94	68.68	0.64	350.68	56.64	-0.64
352.26	54.92	17.04	352.10	60.57	19.19	352.91	66.01	23.31	351.94	70.00	1.30	353.70	56.64	-1.30
355.26	54.28	16.74	355.10	61.15	20.11	355.89	64.53	22.17	354.94	68.68	0.32	356.68	57.28	-0.32
358.29	53.90	15.98	358.13	61.61	20.19	358.92	64.89	22.15	357.97	69.01	0.27	359.70	57.71	-0.27
361.25	54.67	18.24	361.10	60.07	20.14	361.89	65.22	23.97	360.94	67.89	0.64	362.67	55.85	-0.64
364.26	53.40	18.36	364.10	59.69	21.15	364.89	64.98	25.12	363.94	65.53	-0.33	365.68	55.43	0.33
367.26	54.56	16.94	367.10	60.03	18.91	367.91	65.74	23.30	366.94	69.27	0.83	368.69	56.85	-0.83
370.25	54.11	15.36	370.10	60.69	18.44	370.89	63.87	20.30	369.94	69.73	0.16	371.68	58.65	-0.16
373.29	53.93	17.58	373.13	60.19	20.34	373.92	64.67	23.50	372.97	67.95	0.78	374.70	55.64	-0.78
376.26	57.12	20.48	376.10	59.88	19.74	376.89	63.73	22.27	375.94	66.38	-1.08	377.68	57.78	1.08
379.25	54.67	15.67	379.10	60.57	18.07	379.89	64.84	21.02	378.94	69.60	-0.22	380.68	59.29	0.22
382.26	54.81	17.39	382.10	59.84	18.92	382.91	66.22	23.98	381.94	68.08	-0.16	383.69	57.64	0.16
385.25	55.73	18.45	385.10	57.74	16.96	385.89	63.75	21.65	384.94	69.67	1.57	386.68	55.78	-1.57
388.29	53.97	16.90	388.13	60.19	19.62	388.92	64.03	22.14	387.98	67.03	-0.86	389.71	58.00	0.86
391.25	54.81	18.47	391.10	58.73	18.89	391.89	64.55	23.39	390.94	68.28	1.12	392.68	55.28	-1.12
394.26	53.54	15.14	394.10	59.00	17.10	394.89	65.62	22.40	393.94	70.47	1.25	395.68	57.21	-1.25
397.26	54.35	14.18	397.10	59.27	15.60	397.91	64.39	19.40	396.94	71.20	0.21	398.70	60.02	-0.21
400.25	53.97	16.47	400.10	62.00	21.00	400.89	63.09	20.77	399.94	68.61	0.29	401.68	57.28	-0.29
403.29	52.74	14.38	403.13	60.03	18.17	403.92	63.47	20.29	402.97	68.81	-0.37	404.71	58.79	0.37
406.25	53.83	15.14	406.10	59.65	17.46	406.89	62.81	19.30	405.94	71.20	1.69	407.68	57.07	-1.69
409.26	54.71	17.51	409.10	59.99	19.29	409.89	64.51	22.49	408.94	68.15	0.13	410.68	57.14	-0.13
412.26	54.18	15.87	412.10	59.46	17.65	412.91	65.17	22.04	411.94	70.00	0.87	413.69	57.50	-0.87
415.26	53.51	14.78	415.10	60.72	18.49	415.89	64.10	20.55	414.94	69.20	-0.35	416.68	59.15	0.35
418.29	53.26	14.15	418.13	59.11	16.50	418.92	62.48	18.55	417.97	69.67	-0.26	419.71	59.44	0.26
421.26	54.71	16.20	421.10	58.85	16.84	421.89	62.08	18.75	420.94	68.68	-0.65	422.68	59.22	0.65
424.26	53.44	14.55	424.10	59.76	17.37	424.89	64.08	20.37	423.94	69.73	0.02	425.68	58.93	-0.02
427.26	52.91	14.85	427.10	60.84	19.28	427.91	64.06	21.18	426.94	67.49	-1.39	428.69	59.51	1.39
430.26	54.07	14.56	430.10	59.88	16.87	430.89	62.74	18.41	429.94	71.33	1.00	431.68	58.57	-1.00
433.28	54.60	15.56	433.13	59.04	16.50	433.92	62.59	18.73	432.97	70.53	0.67	434.71	58.43	-0.67
436.26	54.99	15.41	436.10	58.39	15.31	436.89	63.23	18.83	435.94	71.33	0.93	437.68	58.72	-0.93
439.26	54.04	14.28	439.10	58.73	15.47	439.89	61.91	17.33	438.94	69.87	-0.71	440.69	60.53	0.71
442.26	55.06	14.01	442.10	59.15	14.60	442.91	63.30	17.43	441.94	72.74	0.87	443.69	60.24	-0.87
445.25	52.84	13.44	445.10	59.88	16.98	445.88	63.21	18.99	444.94	69.60	-0.62	446.67	60.09	0.62
448.29	53.65	14.27	448.13	58.35	15.47	448.92	61.38	17.18	447.97	71.80	1.60	449.71	57.85	-1.60
451.26	54.53	14.37	451.10	58.92	15.26	451.89	64.27	19.29	450.94	71.47	0.49	452.68	59.73	-0.49
454.25	54.39	15.63	454.10	58.54	16.28	454.89	62.85	19.27	453.94	68.74	-0.84	455.68	59.66	0.84
457.26	55.09	15.89	457.10	59.69	16.99	457.91	63.40	19.38	456.94	70.20	0.18	458.69	59.08	-0.18
460.26	54.60	15.34	460.10	60.61	17.85	460.89	62.67	18.59	459.94	69.54	-0.54	461.68	59.87	0.54
463.29	53.83	15.48	463.13	59.15	17.30	463.93	62.99	19.82	462.98	69.87	0.70	464.71	57.71	-0.70
466.26	54.53	13.50	466.10	61.30	16.77	466.89	62.45	16.60	465.94	71.40	-0.45	467.68	61.55	0.45
469.26	53.37	14.87	469.10	59.69	17.69	469.90	61.07	17.75	468.94	68.81	-0.51	470.68	59.08	0.51
472.26	52.53	13.57	472.10	57.86	15.40	472.91	63.63	19.85	471.94	69.87	0.09	473.69	58.93	-0.09
475.25	54.39	13.65	475.10	59.46	15.22	475.89	62.62	17.06	474.94	72.20	0.64	476.68	60.16	-0.64
478.29	51.31	12.79	478.13	59.27	17.25	478.93	62.50	19.16	477.98	69.07	-0.27	479.71	58.86	0.27
481.26	53.12	13.07	481.10	57.78	14.23	481.89	62.34	17.47	480.94	70.60	-0.27	482.68	60.38	0.27
484.26	53.76	14.66	484.10	58.69	16.09	484.89	61.52	17.60	483.94	69.07	-0.85	485.68	60.02	0.85
487.26	53.33	15.72	487.10	58.77	17.66	487.91	63.16	20.73	486.94	67.03	-1.40	488.70	59.08	1.40
490.26	53.19	13.62	490.10	58.50	15.43	490.89	62.17	17.78	489.94	71.73	1.34	491.68	58.29	-1.34
493.29	53.26	13.24	493.13	59.80	16.28	493.92	62.78	17.94	492.98	70.40	-0.44	494.71	60.53	0.44
496.26	53.72	13.36	496.10	59.00	15.14	496.89	63.09	17.91	495.94	71.87	0.69	497.68	59.73	-0.69
499.26	52.74	12.93	499.10	58.24	14.93	499.89	61.05	16.42	498.94	70.93	0.30	500.68	59.58	-0.30
502.26	51.94	11.38	502.10	57.59	13.53	502.91	62.88	17.50	501.94	72.34	0.96	503.69	59.66	-0.96
505.26	54.67	14.90	505.10	59.15	15.88	505.89	61.26	16.67	504.94	72.07	1.48	506.68	58.36	-1.48
508.29	54.95	15.40	508.13	58.81	15.76	508.92	61.54	17.17	507.97	69.54	-0.83	509.71	60.45	0.83
511.26	52.88	12.85	511.10	58.50	14.97	511.90	62.48	17.63	510.94	70.20	-0.65	512.68	60.74	0.65
514.26	54.28	13.47	514.10	58.39	14.08	514.89	61.16	15.53	513.94	70.67	-0.96	515.68	61.84	0.96
517.26	54.63	14.26	517.10	58.73	14.86	517.91	62.10	16.91	516.94	70.80	-0.39	518.69	60.82	0.39
520.26	55.41	15.64	520.10	57.78	14.51	520.89	61.94	17.35	519.94	70.47	-0.12	521.68	59.95	0.12
523.29	54.56	14.26	523.13	58.20	14.40	523.92	61.89	16.77	522.97	70.67	-0.45	524.71	60.82	0.45
526.26	52.53	11.61	526.10	57.70	13.28	526.89	60.86	15.12	525.94	72.20	0.46	527.68	60.53	-0.46
529.26	54.56	12.95	529.10	60.15	15.04	529.89	60.65	14.22	528.94	72.20	-0.23	530.68	61.91	0.23
532.26	53.16	12.63	532.10	59.27	15.24	532.91	62.74	17.39	531.94	69.67	-1.68	533.69	62.28	1.68
535.26	53.72	11.69	535.10	57.70	12.17	535.89	60.93	14.08	534.94	71.93	-0.92	536.68	63.01	0.92
538.29	53.05	10.79	538.12	58.35	12.59	538.92	62.20	15.12	537.97	73.21	0.13	539.71	62.20	-0.13
541.25	54.11	11.78	541.10	60.76	14.93	541.89	60.53	13.38	540.94	72.60	-0.55	542.68	62.94	0.55
544.26	53.02	12.91	544.10	58.31	14.70	544.89	61.94	17.01	543.94	69.20	-1.73	545.68	61.91	1.73
547.26	53.16	12.10	547.10	57.67	13.11	547.91	63.21	17.33	546.94	70.87	-1.01	548.69	62.13	1.01
550.26	53.54	10.81	550.10	59.19	12.96	550.89	61.49	13.94	549.94	70.67	-2.88	551.68	65.67	2.88
553.29	53.09	11.73	553.13	57.97	13.11	553.92	62.03	15.85	552.97	72.20	0.02	554.70	61.40	-0.02
556.26	51.90	9.21	556.10	57.97	11.78	556.89	62.15	14.64	555.94	75.37	1.86	557.68	60.89	-1.86
559.25	53.93	12.39	559.10	59.34	14.30	559.89	60.67	14.31	558.94	72.34	-0.02	560.68	61.62	0.02
562.26	54.18	11.53	562.10	58.92	12.77	562.91	62.27	14.80	561.94	74.49	1.02	563.69	61.69	-1.02
565.26	54.46	13.07	565.10	58.27	13.38	565.89	60.02	13.81	564.94	73.14	0.93	566.68	60.53	-0.93
568.29	51.59	10.31	568.13	57.82	13.04	568.92	60.67	14.57	567.97	71.67	-0.43	569.71	61.77	0.43
571.26	52.88	12.09	571.10	59.73	15.44	571.90	61.30	15.69	570.94	70.40	-1.21	572.68	62.06	1.21
574.26	52.39	8.61	574.10	58.62	11.34	574.89	59.81	11.21	573.94	74.56	-0.04	575.68	63.89	0.04
577.26	52.32	9.68	577.10	58.16	12.02	577.91	62.95	15.49	576.94	73.75	0.29	578.69	62.42	-0.29
580.26	52.95	8.98	580.10	58.08	10.61	580.89	60.51	11.72	579.94	75.37	0.58	581.68	63.45	-0.58
583.29	53.40	11.41	583.13	57.78	12.29	583.93	60.81	14.00	582.98	72.00	-0.81	584.71	62.86	0.81
586.26	51.90	8.86	586.10	57.59	11.05	586.89	61.28	13.42	585.94	74.90	1.04	587.68	62.06	-1.04
589.26	54.18	11.66	589.10	57.36	11.34	589.89	59.44	12.10	588.94	72.40	-0.94	590.68	63.53	0.94
592.25	52.95	9.02	592.10	58.85	11.42	592.91	60.88	12.13	591.94	75.51	0.76	593.69	63.23	-0.76
595.25	53.09	11.83	595.09	59.11	14.35	595.89	62.22	16.14	594.94	72.67	0.59	596.68	60.74	-0.59
598.28	52.98	10.51	598.12	57.93	11.96	598.92	60.12	12.83	597.97	72.60	-0.69	599.70	63.23	0.69
601.25	52.29	8.59	601.09	57.21	10.01	601.89	61.16	12.64	600.94	73.88	-0.64	602.68	64.41	0.64
620.32	53.76	-20.51	620.16	62.50	-15.27	620.94	60.74	-18.35	620.00	96.62	-8.47	621.72	102.81	8.47
623.27	45.05	-22.60	623.11	52.82	-18.33	623.90	51.92	-20.55	622.95	91.84	-6.63	624.68	94.35	6.63
626.27	41.96	-20.72	626.11	48.44	-17.74	626.90	48.14	-19.36	625.95	85.73	-7.77	627.70	90.52	7.77
629.27	38.50	-19.35	629.11	45.58	-15.77	629.90	48.32	-14.35	628.95	81.78	-6.89	630.69	84.80	6.89
632.27	37.65	-16.40	632.11	44.51	-13.04	632.90	47.79	-11.08	631.95	78.18	-6.69	633.69	80.80	6.69
635.27	38.43	-14.12	635.11	45.83	-10.22	635.90	48.32	-9.05	634.95	77.63	-5.74	636.69	78.35	5.74
638.27	37.55	-12.97	638.11	46.37	-7.65	638.90	48.07	-7.27	637.95	73.88	-7.46	639.69	78.04	7.46
641.27	36.87	-12.40	641.11	46.63	-6.14	641.90	49.11	-4.98	640.95	75.51	-4.58	642.70	73.92	4.58
644.27	36.97	-11.02	644.11	46.27	-5.22	644.89	47.33	-5.48	643.95	75.71	-3.10	645.68	71.16	3.10
647.27	38.53	-8.00	647.11	46.81	-3.22	647.90	49.78	-1.57	646.95	74.76	-2.59	648.69	69.19	2.59
650.27	38.93	-6.21	650.11	46.34	-2.30	650.90	49.20	-0.76	649.95	72.87	-3.09	651.69	68.29	3.09
653.27	38.60	-5.97	653.11	47.64	-0.43	653.90	48.69	-0.70	652.95	73.61	-1.78	654.69	66.42	1.78
656.27	39.65	-4.77	656.11	45.40	-2.52	656.90	48.38	-0.86	655.95	71.13	-4.11	657.70	68.59	4.11
659.27	37.75	-6.66	659.11	46.99	-0.92	659.90	48.38	-0.85	658.95	71.80	-3.43	660.68	67.91	3.43
662.27	38.96	-3.85	662.11	45.26	-1.05	662.90	47.59	-0.04	661.95	70.47	-3.16	663.69	66.04	3.16
665.27	39.32	-0.19	665.11	47.60	4.59	665.90	47.88	3.55	664.95	70.47	0.14	666.69	59.44	-0.14
668.27	38.66	-3.32	668.11	46.30	0.82	668.90	47.35	0.55	667.95	70.73	-2.07	669.69	64.12	2.07
671.27	39.25	-2.26	671.11	45.65	0.64	671.90	47.26	0.93	670.95	70.53	-1.80	672.70	63.38	1.80
674.27	39.09	-2.70	674.11	46.74	1.45	674.90	46.49	-0.12	673.95	70.87	-1.74	675.69	63.60	1.74
677.27	38.21	-2.98	677.11	46.05	1.36	677.90	46.80	0.79	676.95	71.07	-0.94	678.69	62.20	0.94
680.27	38.50	-1.32	680.11	45.91	2.59	680.90	46.93	2.29	679.95	68.61	-2.03	681.69	61.91	2.03
683.27	38.07	-1.78	683.11	47.53	4.18	683.90	46.47	1.80	682.95	68.68	-1.99	684.69	61.91	1.99
686.27	37.59	-4.91	686.11	46.19	0.19	686.90	46.34	-0.98	685.95	73.75	0.43	687.70	62.13	-0.43
689.27	37.29	-2.18	689.11	45.37	2.40	689.90	45.53	1.24	688.95	69.80	-0.49	690.69	60.02	0.49
692.27	38.53	-1.82	692.11	45.47	1.62	692.90	45.40	0.23	691.95	72.07	0.90	693.69	59.51	-0.90
695.27	37.00	-4.20	695.11	46.27	1.57	695.90	45.75	-0.27	694.95	71.00	-1.02	696.68	62.28	1.02
698.27	38.01	-3.21	698.11	45.65	0.93	698.90	46.34	0.30	697.95	71.27	-0.77	699.69	62.06	0.77
701.27	38.40	-2.09	701.11	44.97	0.98	701.90	45.40	0.09	700.95	71.27	-0.04	702.70	60.60	0.04
704.27	37.55	-2.93	704.11	46.45	2.47	704.90	46.01	0.71	703.95	70.80	-0.50	705.69	61.04	0.50
707.27	37.26	-0.34	707.11	46.16	5.06	707.90	47.17	4.75	706.95	69.01	0.59	708.69	57.07	-0.59
710.27	37.81	-0.90	710.11	43.93	1.72	710.90	45.90	2.37	709.95	68.28	-1.25	711.69	60.02	1.25
713.27	38.04	-1.05	713.11	44.79	2.20	713.90	45.88	1.97	712.95	70.13	0.22	714.69	58.93	-0.22
716.27	37.29	-1.22	716.11	45.11	3.10	716.90	45.62	2.29	715.95	69.40	0.07	717.70	58.50	-0.07
719.27	38.17	-1.90	719.11	45.73	2.16	719.90	45.88	0.99	718.95	71.00	0.11	720.69	60.02	-0.11
722.27	38.50	-2.25	722.11	46.09	1.84	722.90	45.51	-0.06	721.95	73.01	1.44	723.69	59.37	-1.44
725.27	37.45	-1.39	725.11	46.48	4.14	725.90	46.95	3.29	724.95	70.07	0.41	726.69	58.50	-0.41
728.27	37.75	-3.55	728.11	44.94	0.14	728.90	44.82	-1.30	727.95	71.80	-0.32	729.69	61.69	0.32
731.27	38.21	0.02	731.11	44.15	2.46	731.90	45.73	2.72	730.95	67.89	-1.12	732.70	59.37	1.12
734.27	38.34	-1.32	734.11	47.17	4.01	734.90	45.34	0.86	733.95	72.27	1.79	735.69	57.93	-1.79
737.27	37.81	-2.77	737.11	46.37	2.29	737.90	45.99	0.59	736.95	72.47	1.07	738.69	59.58	-1.07
740.27	39.16	0.73	740.11	45.33	3.40	740.90	45.86	2.61	739.95	67.36	-1.89	741.69	60.38	1.89
743.27	37.78	-0.79	743.11	44.94	2.87	743.90	46.08	2.69	742.95	69.60	0.21	744.69	58.43	-0.21
746.27	37.94	-0.82	746.11	44.97	2.71	746.90	44.92	1.34	745.95	69.47	-0.11	747.70	58.93	0.11
749.27	38.14	-2.31	749.11	45.91	1.96	749.90	45.69	0.42	748.95	70.60	-0.67	750.69	61.18	0.67
752.27	37.36	-2.97	752.11	45.04	1.21	752.90	45.40	0.25	751.95	69.93	-1.22	753.69	61.62	1.22
755.27	38.21	-0.90	755.11	45.58	2.97	755.90	45.58	1.65	754.95	69.73	-0.20	756.69	59.37	0.20
758.27	37.62	-2.62	758.11	44.79	1.05	758.90	45.99	0.93	757.95	74.02	2.96	759.69	57.35	-2.96
761.27	37.59	-0.42	761.11	47.28	5.77	761.90	44.66	1.83	760.95	69.34	0.51	762.70	57.57	-0.51
764.27	39.22	-0.37	764.11	46.48	3.39	764.90	45.93	1.52	763.95	70.27	-0.14	765.69	59.80	0.14
767.27	38.37	-2.12	767.11	45.55	1.56	767.90	43.80	-1.51	766.95	72.13	0.82	768.69	59.73	-0.82
770.27	37.75	-1.94	770.11	46.37	3.18	770.90	45.99	1.48	769.95	68.35	-2.16	771.69	61.91	2.16
773.27	38.04	-1.86	773.11	46.81	3.41	773.90	46.23	1.51	772.95	71.53	0.81	774.69	59.15	-0.81
776.27	37.06	-3.51	776.11	46.48	2.41	776.90	46.69	1.30	775.95	72.87	1.48	777.70	59.15	-1.48
779.27	36.84	-1.01	779.11	44.58	3.23	779.90	45.79	3.12	778.95	69.73	1.06	780.69	56.85	-1.06
782.27	37.88	-1.54	782.11	46.66	3.74	782.90	45.03	0.79	781.95	71.87	1.63	783.69	57.85	-1.63
785.27	36.12	-5.00	785.11	45.22	0.60	785.90	45.86	-0.08	784.95	72.60	0.66	786.69	60.53	-0.66
788.27	38.53	-2.69	788.11	45.83	1.11	788.90	46.78	0.74	787.95	72.00	-0.04	789.69	61.33	0.04
791.27	37.19	-2.05	791.11	45.51	2.77	791.90	45.29	1.23	790.95	68.48	-1.58	792.70	60.89	1.58
794.27	38.34	-1.18	794.11	45.87	2.85	794.90	46.73	2.39	793.95	70.27	-0.07	795.69	59.66	0.07
797.27	38.96	0.96	797.11	45.22	3.72	797.90	46.38	3.56	796.95	69.60	0.78	798.69	57.28	-0.78
800.27	38.37	-2.30	800.11	47.02	2.85	800.90	45.29	-0.20	799.95	72.27	0.78	801.69	59.95	-0.78
803.27	37.42	-2.25	803.11	46.16	2.99	803.90	44.73	0.24	802.95	70.93	0.44	804.69	59.29	-0.44
806.27	36.80	-5.61	806.11	47.53	1.62	806.90	45.82	-1.41	805.95	73.28	0.05	807.70	62.42	-0.05
809.27	37.52	-3.66	809.11	46.99	2.31	809.90	44.92	-1.08	808.95	73.01	1.01	810.69	60.24	-1.01
812.27	37.85	-3.46	812.11	46.01	1.20	812.90	46.71	0.58	811.95	73.55	1.42	813.69	59.95	-1.42
815.27	37.49	-2.84	815.11	47.13	3.30	815.90	45.21	0.06	814.95	70.80	-0.35	816.69	60.74	0.35
818.27	38.86	-0.59	818.11	45.80	2.85	818.90	46.43	2.16	817.95	72.07	1.80	819.69	57.71	-1.80
821.27	38.11	-2.62	821.11	46.81	2.58	821.90	46.69	1.14	820.95	73.34	1.79	822.70	59.01	-1.79
824.27	38.37	-2.03	824.11	46.84	2.94	824.90	46.73	1.51	823.95	72.40	1.18	825.69	59.29	-1.18
827.27	39.06	-0.67	827.11	47.24	4.01	827.90	45.95	1.40	826.95	69.67	-0.88	828.69	60.67	0.88
830.27	38.04	-2.48	830.11	45.58	1.56	830.90	45.93	0.59	829.95	72.13	0.79	831.69	59.80	-0.79
833.27	39.88	-1.63	833.11	47.60	2.59	833.90	46.23	-0.10	832.95	73.08	0.75	834.69	60.82	-0.75
836.27	39.65	-1.73	836.11	47.10	2.22	836.90	46.34	0.14	835.95	72.54	0.34	837.70	61.11	-0.34
839.27	38.57	-0.73	839.11	46.16	3.36	839.90	46.93	2.81	838.95	70.20	0.08	840.69	59.29	-0.08
842.27	37.59	-4.30	842.11	45.69	0.30	842.90	46.34	-0.37	841.95	74.42	1.71	843.69	60.24	-1.71
845.27	39.09	-1.84	845.11	46.74	2.31	845.90	46.27	0.52	844.95	73.01	1.26	846.69	59.73	-1.26
848.27	39.62	-1.71	848.11	47.35	2.52	848.90	46.19	0.04	847.95	73.82	1.67	849.69	59.73	-1.67
851.27	38.83	-2.94	851.11	48.08	2.81	851.90	46.76	0.17	850.95	72.74	0.15	852.70	61.69	-0.15
854.27	39.22	-0.99	854.11	46.70	2.99	854.90	45.88	0.85	853.95	71.00	-0.03	855.69	60.31	0.03
857.27	38.01	-1.88	857.11	48.19	4.80	857.90	46.32	1.61	856.95	70.00	-0.71	858.69	60.67	0.71
860.27	37.72	-3.99	860.11	46.92	1.71	860.90	47.15	0.62	859.95	72.54	0.01	861.69	61.77	-0.01
863.27	39.09	-2.75	863.11	46.63	1.29	863.90	47.66	1.00	862.95	73.82	1.16	864.69	60.74	-1.16
866.27	38.50	-3.50	866.11	46.09	0.59	866.90	47.26	0.44	865.95	72.60	-0.22	867.70	62.28	0.22
869.27	39.19	-1.02	869.11	47.39	3.68	869.90	47.68	2.65	868.95	71.87	0.84	870.69	59.44	-0.84
872.27	37.65	-4.82	872.11	47.02	1.05	872.90	46.78	-0.51	871.95	74.36	1.07	873.69	61.47	-1.07
875.27	39.35	-4.55	875.11	46.55	-0.85	875.90	47.57	-1.15	874.95	76.19	1.47	876.69	62.50	-1.47
878.27	39.02	-3.16	878.11	48.37	2.69	878.90	45.51	-1.49	877.95	74.36	1.36	879.69	60.89	-1.36
881.27	39.32	-3.69	881.11	47.93	1.42	881.90	46.41	-1.42	880.95	75.51	1.68	882.70	61.40	-1.68
884.27	39.02	-2.83	884.11	47.64	2.29	884.90	46.76	0.09	883.95	72.81	0.14	885.69	61.77	-0.14
887.27	39.85	-1.67	887.11	47.68	2.66	887.90	47.81	1.47	886.95	74.56	2.22	888.69	59.37	-2.22
890.27	39.65	-4.16	890.11	47.86	0.55	890.90	46.17	-2.46	889.95	75.78	1.15	891.69	62.72	-1.15
893.27	39.98	-3.34	893.11	48.73	1.91	893.90	46.56	-1.58	892.95	73.34	-0.80	894.69	64.19	0.80
896.27	38.63	-2.86	896.11	48.22	3.23	896.90	47.79	1.48	895.95	73.34	1.03	897.70	60.53	-1.03
899.27	39.58	-1.70	899.11	47.57	2.79	899.90	46.89	0.79	898.95	71.47	-0.63	900.69	61.98	0.63
902.27	40.01	-1.75	902.11	48.15	2.89	902.90	47.79	1.21	901.95	74.09	1.51	903.69	60.31	-1.51
905.27	38.57	-4.70	905.11	46.55	-0.22	905.90	47.66	-0.43	904.95	74.49	0.40	906.69	62.94	-0.40
908.27	39.71	-3.71	908.11	48.48	1.56	908.90	47.92	-0.32	907.95	76.40	2.16	909.69	61.33	-2.16
911.27	39.75	-2.13	911.11	47.60	2.22	911.90	48.32	1.62	910.95	72.74	0.04	912.70	61.91	-0.04
914.27	40.70	-1.71	914.11	48.37	2.46	914.90	47.88	0.65	913.95	73.14	-0.09	915.69	62.57	0.09
917.27	40.08	-2.59	917.11	48.08	1.91	917.90	47.68	0.19	916.95	74.76	1.27	918.69	61.47	-1.27
920.27	40.37	-2.52	920.11	47.71	1.32	920.90	47.83	0.12	919.95	75.99	2.28	921.69	60.67	-2.28
923.27	40.70	-1.82	923.11	48.51	2.49	923.90	49.29	1.95	922.95	73.95	0.61	924.69	61.98	-0.61
926.27	39.75	-3.96	926.11	48.48	1.27	926.90	48.25	-0.28	925.95	75.44	0.91	927.70	62.86	-0.91
929.27	39.98	-3.77	929.11	46.63	-0.62	929.90	47.63	-0.94	928.95	74.42	-0.15	930.69	63.97	0.15
932.27	38.63	-4.01	932.11	48.84	2.70	932.90	47.44	-0.02	931.95	73.88	0.42	933.69	62.28	-0.42
935.27	39.19	-3.20	935.11	47.71	1.82	935.90	46.93	-0.28	934.95	72.81	-0.40	936.69	62.86	0.40
938.27	39.88	-3.58	938.11	47.71	0.75	938.90	46.65	-1.63	937.95	74.36	0.08	939.69	63.45	-0.08
941.27	40.70	-0.59	941.11	48.66	3.87	941.90	47.79	1.68	940.95	73.01	0.90	942.70	60.45	-0.90
944.27	40.94	-3.01	944.11	47.24	-0.21	944.90	47.41	-1.36	943.95	74.90	0.13	945.69	63.89	-0.13
947.27	39.85	-3.45	947.11	51.08	4.28	947.90	47.15	-0.97	946.95	76.74	2.62	948.69	60.74	-2.62
950.27	41.23	-1.79	950.11	49.65	3.13	950.90	48.32	0.48	949.95	74.29	0.45	951.69	62.64	-0.45
953.27	40.87	-3.07	953.11	48.19	0.75	953.90	47.94	-0.82	952.95	74.36	-0.40	954.69	64.41	0.40
956.27	40.24	-1.19	956.11	48.48	3.55	956.90	47.74	1.49	955.95	73.14	0.89	957.70	60.60	-0.89
959.27	40.14	-3.68	959.11	48.19	0.87	959.90	47.63	-1.01	958.95	73.75	-0.89	960.69	64.78	0.89
962.27	40.84	-3.61	962.11	48.81	0.86	962.90	48.21	-1.06	961.95	76.12	0.85	963.69	63.67	-0.85
965.27	39.58	-3.59	965.11	49.35	2.68	965.90	48.32	0.33	964.95	75.24	1.25	966.69	61.98	-1.25
968.27	39.71	-3.28	968.11	48.30	1.81	968.90	47.83	0.02	967.95	76.12	2.31	969.69	60.74	-2.31
971.27	41.17	-2.90	971.11	47.13	-0.44	971.90	49.18	0.29	970.95	76.60	1.71	972.70	62.42	-1.71
974.27	41.37	-2.25	974.11	49.39	2.27	974.90	48.65	0.21	973.95	76.94	2.50	975.69	61.18	-2.50
977.27	40.34	-2.30	977.11	47.75	1.61	977.90	47.72	0.26	976.95	74.76	1.30	978.69	61.40	-1.30
980.27	41.17	-2.02	980.11	49.32	2.63	980.90	47.72	-0.29	979.95	73.82	-0.19	981.69	63.45	0.19
983.27	40.37	-3.01	983.11	49.35	2.47	983.90	48.27	0.07	982.95	75.37	1.17	984.69	62.28	-1.17
986.27	40.37	-3.39	986.11	48.30	1.04	986.90	48.89	0.31	985.95	75.10	0.52	987.70	63.31	-0.52
989.27	40.08	-3.96	989.11	48.95	1.41	989.90	47.90	-0.96	988.95	76.40	1.54	990.69	62.57	-1.54
992.27	41.50	-2.73	992.11	49.87	2.14	992.90	48.67	-0.38	991.95	74.56	-0.49	993.69	64.78	0.49
995.27	40.74	-2.22	995.11	50.78	4.32	995.90	48.56	0.78	994.95	74.02	0.24	996.69	62.79	-0.24
998.27	40.14	-0.94	998.11	49.87	5.29	998.90	48.89	2.99	997.95	72.60	0.70	999.69	60.45	-0.70
1001.27	41.00	-2.40	1001.11	50.60	3.70	1001.90	48.12	-0.10	1000.95	75.85	1.63	1002.70	61.84	-1.63
1004.27	42.00	-1.38	1004.11	49.54	2.66	1004.90	50.18	1.98	1003.95	74.49	0.29	1005.69	63.16	-0.29
1007.27	40.84	-3.69	1007.11	48.00	-0.03	1007.90	48.01	-1.34	1006.95	75.24	-0.11	1008.69	64.71	0.11
1010.27	40.41	-4.27	1010.11	48.37	0.19	1010.90	47.96	-1.54	1009.95	76.94	1.44	1011.69	63.31	-1.44
1013.27	41.10	-1.13	1013.11	49.83	4.10	1013.90	48.69	1.64	1012.95	73.95	0.90	1014.69	61.40	-0.90
1016.27	40.87	-4.46	1016.11	50.20	1.37	1016.90	48.62	-1.53	1015.95	77.35	1.20	1017.70	64.19	-1.20
1019.27	39.95	-4.19	1019.11	49.83	2.19	1019.90	49.53	0.57	1018.95	74.02	-0.94	1020.69	65.15	0.94
1022.27	42.43	-1.26	1022.11	50.01	2.82	1022.90	49.04	0.53	1021.95	75.99	1.48	1023.69	62.28	-1.48
1025.27	42.50	-0.93	1025.11	48.37	1.44	1025.90	48.27	0.02	1024.95	75.03	0.78	1026.69	62.72	-0.78
1028.27	41.23	-1.61	1028.11	48.48	2.14	1028.90	48.03	0.37	1027.95	75.24	1.58	1029.69	61.33	-1.58
1031.27	40.80	-4.48	1031.11	51.52	2.74	1031.90	48.80	-1.30	1030.95	77.56	1.46	1032.70	63.89	-1.46
1034.27	41.27	-3.72	1034.11	50.05	1.56	1034.90	49.38	-0.43	1033.95	75.78	-0.03	1035.69	65.08	0.03
1037.27	41.17	-5.31	1037.11	49.10	-0.88	1037.90	49.31	-1.99	1036.95	77.35	0.05	1038.69	66.49	-0.05
1040.27	41.30	-3.48	1040.11	51.60	3.32	1040.90	48.56	-1.04	1039.95	76.33	0.73	1041.69	64.12	-0.73
1043.27	41.57	-2.46	1043.11	48.26	0.73	1043.90	49.13	0.28	1042.95	74.09	-0.76	1044.69	64.86	0.76
1046.27	41.40	-3.86	1046.11	50.90	2.14	1046.90	49.18	-0.90	1045.95	75.58	-0.50	1047.70	65.82	0.50
1049.27	42.20	-3.92	1049.11	49.32	-0.30	1049.90	48.78	-2.16	1048.95	78.04	1.10	1050.69	65.08	-1.10
1052.27	42.46	-2.40	1052.11	49.65	1.29	1052.90	49.13	-0.55	1051.95	74.49	-1.19	1053.69	66.12	1.19
1055.27	41.00	-4.85	1055.11	49.10	-0.25	1055.90	48.71	-1.96	1054.95	76.40	-0.27	1056.69	66.19	0.27
1058.27	41.70	-2.72	1058.11	49.17	1.25	1058.90	49.40	0.16	1057.95	78.11	2.87	1059.69	61.62	-2.87
1061.27	41.50	-4.32	1061.11	49.94	0.62	1061.90	49.87	-0.77	1060.95	75.44	-1.20	1062.70	67.09	1.20
1064.27	41.04	-2.39	1064.11	50.56	3.63	1064.90	50.67	2.42	1063.95	73.48	-0.77	1065.69	64.26	0.77
1067.27	41.23	-5.50	1067.11	51.45	1.22	1067.90	50.62	-0.93	1066.95	78.52	0.97	1068.69	65.82	-0.97
1070.27	40.94	-4.31	1070.11	51.19	2.44	1070.90	49.84	-0.23	1069.95	77.35	1.28	1071.69	64.04	-1.28
1073.27	42.50	-2.93	1073.11	50.97	2.04	1073.90	49.40	-0.85	1072.95	75.71	-0.54	1074.69	66.04	0.54
1076.27	42.00	-3.89	1076.11	49.10	-0.29	1076.90	50.44	-0.27	1075.95	78.04	1.33	1077.70	64.63	-1.33
1079.27	43.33	-2.67	1079.11	51.67	2.17	1079.90	48.80	-2.02	1078.95	78.11	1.29	1080.69	64.78	-1.29
1082.27	41.67	-6.85	1082.11	52.63	0.61	1082.90	50.18	-3.16	1081.95	80.46	1.12	1083.69	67.46	-1.12
1085.27	42.16	-1.77	1085.11	50.75	3.32	1085.90	49.27	0.52	1084.95	74.49	-0.26	1086.69	64.26	0.26
1088.27	41.40	-6.36	1088.11	50.90	-0.36	1088.90	49.16	-3.42	1087.95	80.74	2.16	1089.69	65.67	-2.16
1091.27	41.87	-2.28	1091.11	49.76	2.11	1091.90	49.27	0.30	1090.95	78.73	3.76	1092.70	60.45	-3.76
1094.27	42.00	-3.00	1094.11	51.49	2.99	1094.90	49.47	-0.35	1093.95	76.33	0.51	1095.69	64.56	-0.51
1097.27	41.50	-4.74	1097.11	52.30	2.56	1097.90	49.98	-1.08	1096.95	76.87	-0.19	1098.69	66.49	0.19
1100.27	42.16	-4.08	1100.11	50.23	0.49	1100.90	50.49	-0.57	1099.95	78.59	1.53	1101.69	64.78	-1.53
1103.27	42.56	-3.49	1103.11	50.12	0.57	1103.90	49.22	-1.65	1102.95	76.94	0.07	1104.69	66.04	-0.07
1106.27	42.20	-3.44	1106.11	50.97	1.83	1106.90	49.80	-0.66	1105.95	79.00	2.54	1107.70	63.16	-2.54
1109.27	42.00	-2.05	1109.11	50.34	2.79	1109.90	49.27	0.40	1108.95	76.12	1.25	1110.69	62.86	-1.25
1112.27	41.96	-3.22	1112.11	53.49	4.81	1112.90	50.09	0.09	1111.95	76.53	0.53	1113.69	64.71	-0.53
1115.27	41.93	-2.65	1115.11	51.93	3.85	1115.90	50.18	0.78	1114.95	76.60	1.20	1116.69	63.45	-1.20
1118.27	41.30	-5.35	1118.11	51.56	1.41	1118.90	50.98	-0.49	1117.95	78.52	1.05	1119.69	65.67	-1.05
1121.27	42.83	-3.03	1121.11	50.90	1.54	1121.90	49.00	-1.68	1120.95	76.12	-0.56	1122.70	66.49	0.56
1124.27	43.30	-2.93	1124.11	51.49	1.76	1124.90	50.18	-0.87	1123.95	75.44	-1.61	1125.69	67.91	1.61
1127.27	41.33	-5.56	1127.11	52.93	2.54	1127.90	50.22	-1.49	1126.95	79.00	1.29	1128.69	65.67	-1.29
1130.27	43.43	-2.17	1130.11	51.04	1.94	1130.90	49.64	-0.78	1129.95	76.26	-0.16	1131.69	65.82	0.16
1133.27	42.26	-4.77	1133.11	51.37	0.84	1133.90	50.20	-1.65	1132.95	80.60	2.75	1134.69	64.34	-2.75
1136.27	41.67	-5.25	1136.11	53.49	3.07	1136.90	50.62	-1.12	1135.95	77.56	-0.18	1137.70	67.16	0.18
1139.27	40.61	-5.19	1139.11	52.37	3.07	1139.90	49.42	-1.20	1138.95	77.70	1.08	1140.69	64.78	-1.08
1142.27	41.43	-5.47	1142.11	51.23	0.83	1142.90	51.25	-0.47	1141.95	78.04	0.32	1143.69	66.64	-0.32
1145.27	42.80	-3.35	1145.11	52.75	3.10	1145.90	50.64	-0.33	1144.95	78.25	1.28	1146.69	64.93	-1.28
1148.27	43.43	-4.53	1148.11	53.53	2.07	1148.90	50.64	-2.14	1147.95	76.40	-2.38	1149.69	70.40	2.38
1151.27	42.33	-4.16	1151.11	52.11	2.12	1151.90	50.60	-0.71	1150.95	77.22	-0.09	1152.70	66.64	0.09
1154.27	43.37	-4.61	1154.11	52.19	0.71	1154.90	51.09	-1.71	1153.95	79.76	0.96	1155.69	67.09	-0.96
1157.27	43.60	-4.14	1157.11	52.23	0.99	1157.90	51.34	-1.22	1156.95	81.22	2.66	1158.69	65.15	-2.66
1160.27	43.03	-4.87	1160.11	52.08	0.68	1160.90	50.73	-1.99	1159.95	78.18	-0.54	1161.69	68.51	0.54
1163.27	44.74	-2.86	1163.11	52.71	1.61	1163.90	49.91	-2.51	1162.95	80.04	1.62	1164.69	66.04	-1.62
1166.27	42.33	-4.66	1166.11	53.41	2.92	1166.90	51.20	-0.61	1165.95	78.45	0.64	1167.70	66.42	-0.64
1169.27	42.83	-5.86	1169.11	52.97	0.78	1169.90	51.16	-2.35	1168.95	79.83	0.32	1170.69	68.44	-0.32
1172.27	43.00	-3.28	1172.11	53.19	3.41	1172.90	49.33	-1.77	1171.95	77.70	0.60	1173.69	65.75	-0.60
1175.27	42.56	-3.84	1175.11	52.04	2.14	1175.90	51.18	-0.04	1174.95	76.74	-0.48	1176.69	66.94	0.48
1178.27	43.33	-5.31	1178.11	52.15	0.01	1178.90	50.98	-2.48	1177.95	80.18	0.72	1179.69	67.99	-0.72
1181.27	42.66	-4.08	1181.11	53.94	3.70	1181.90	49.91	-1.65	1180.95	79.28	1.72	1182.70	65.08	-1.72
1184.27	43.00	-5.22	1184.11	52.49	0.77	1184.90	51.96	-1.08	1183.95	79.63	0.59	1185.69	67.69	-0.59
1187.27	43.53	-4.79	1187.11	53.27	1.45	1187.90	50.78	-2.36	1186.95	78.87	-0.27	1188.69	68.66	0.27
1190.27	45.32	-3.96	1190.11	51.93	-0.85	1190.90	51.51	-2.59	1189.95	81.08	0.98	1191.69	68.36	-0.98
1193.27	42.43	-6.01	1193.11	53.23	1.29	1193.90	51.05	-2.21	1192.95	79.56	0.30	1194.69	68.21	-0.30
1196.27	43.53	-4.09	1196.11	53.82	2.70	1196.90	51.87	-0.57	1195.95	79.42	0.98	1197.70	66.71	-0.98
1199.27	42.97	-4.47	1199.11	53.97	3.03	1199.90	51.54	-0.72	1198.95	77.56	-0.70	1200.69	68.21	0.70
1202.27	44.34	-3.94	1202.11	53.94	2.16	1202.90	49.53	-3.57	1201.95	79.83	0.73	1203.69	67.61	-0.73
1205.27	43.77	-3.37	1205.11	52.00	1.36	1205.90	50.89	-1.07	1204.95	77.56	-0.40	1206.69	67.61	0.40
1208.26	43.63	-7.29	1208.11	54.09	-0.33	1208.90	50.02	-5.72	1207.95	83.60	1.86	1209.69	69.12	-1.86
1211.26	44.88	-5.26	1211.10	53.64	0.00	1211.89	52.59	-2.37	1210.95	81.29	0.33	1212.70	69.87	-0.33
1214.26	43.13	-5.35	1214.10	51.89	-0.09	1214.90	51.51	-1.79	1213.95	80.53	1.23	1215.69	67.31	-1.23
1217.26	42.30	-7.73	1217.10	53.45	-0.08	1217.90	50.84	-4.01	1216.95	82.13	1.28	1218.69	68.82	-1.28
