# Supplementary material for: Noise-precision tradeoff in predicting combinations of mutations and drugs
Source: PLoS Comput Biol. 2019 May 22;15(5):e1006956. doi: 10.1371/journal.pcbi.1006956 (PMC6548401; doi:10.1371/journal.pcbi.1006956)
Supplement: S1 Data — A zip file containing all datasets used in this paper. (ZIP) [file pcbi.1006956.s002.zip › calcium/calcium_double_RAW264.7/848_100_nM_LPA_2.5_uM_RW_ECC040304F.txt]

Tab-delimted data for ligand pair Resiquimod (R-848)  / Lysophosphatidic acid
Celltype = RAW 264.7
ExperimentID = ECC040304F
t in seconds, Ca++ concentrations in nM
Adj Ca++ is the change in Ca++ concentration due to ligand

ECC040304F05	848 100 nM	LPA 2.5 uM	sim
ECC040304F02	LPA 2.5 uM	HBSS-BSA n/a 	lig2_only
ECC040304F07	LPA 2.5 uM	HBSS-BSA n/a 	lig2_only
ECC040304F01	HBSS-BSA n/a 	HBSS-BSA n/a 	con
ECC040304F12	HBSS-BSA n/a 	HBSS-BSA n/a 	con

t(ECC040304F05)	Ca++(ECC040304F05)	Adj Ca++(ECC040304F05)	t(ECC040304F02)	Ca++(ECC040304F02)	Adj Ca++(ECC040304F02)	t(ECC040304F07)	Ca++(ECC040304F07)	Adj Ca++(ECC040304F07)	t(ECC040304F01)	Ca++(ECC040304F01)	Adj Ca++(ECC040304F01)	t(ECC040304F12)	Ca++(ECC040304F12)	Adj Ca++(ECC040304F12)
-182.34	10.81	-1.75	-182.81	13.04	-0.82	-182.02	19.02	0.11	-183.00	15.42	-0.83	-181.24	16.91	0.83
-179.40	14.38	1.33	-179.87	12.98	-1.37	-179.08	18.43	-0.97	-180.03	16.67	-0.07	-178.30	16.64	0.07
-176.40	13.78	1.02	-176.87	12.51	-1.55	-176.08	17.99	-1.12	-177.03	16.43	-0.02	-175.30	16.30	0.02
-173.40	12.57	-0.04	-173.87	13.59	-0.32	-173.08	18.43	-0.53	-174.03	15.79	-0.51	-172.29	16.64	0.51
-170.39	13.50	0.49	-170.87	13.55	-0.77	-170.08	19.52	0.15	-171.03	16.77	0.07	-169.30	16.47	-0.07
-167.40	11.36	-1.81	-167.87	12.78	-1.70	-167.09	19.46	-0.07	-168.03	16.70	-0.16	-166.30	16.86	0.16
-164.40	11.78	-1.44	-164.87	13.61	-0.92	-164.09	18.97	-0.61	-165.03	16.47	-0.44	-163.30	17.19	0.44
-161.39	10.90	-1.45	-161.87	13.74	0.09	-161.08	20.27	1.57	-162.03	16.21	0.17	-160.30	15.70	-0.17
-158.40	11.46	-2.15	-158.87	13.29	-1.62	-158.08	18.49	-1.47	-159.03	16.55	-0.75	-157.29	17.88	0.75
-155.39	11.50	-1.20	-155.87	13.83	-0.18	-155.08	19.29	0.23	-156.03	16.84	0.45	-154.30	15.78	-0.45
-152.39	11.64	-1.58	-152.87	14.32	-0.20	-152.08	18.81	-0.76	-153.03	17.35	0.44	-151.30	16.30	-0.44
-149.39	13.03	-0.55	-149.87	13.23	-1.65	-149.08	19.56	-0.37	-150.03	17.49	0.22	-148.30	16.88	-0.22
-146.40	13.36	0.23	-146.87	13.19	-1.24	-146.08	18.76	-0.72	-147.03	17.47	0.65	-145.30	16.00	-0.65
-143.39	12.80	0.54	-143.87	14.95	1.38	-143.08	19.25	0.63	-144.03	16.04	0.09	-142.29	15.70	-0.09
-140.40	12.29	-0.58	-140.87	13.96	-0.21	-140.08	19.22	-0.00	-141.03	17.42	0.86	-139.30	15.53	-0.86
-137.39	12.80	-0.41	-137.87	14.17	-0.34	-137.08	19.52	-0.04	-138.03	16.72	-0.18	-136.30	16.91	0.18
-134.40	12.94	0.24	-134.87	14.48	0.47	-134.08	19.19	0.13	-135.03	17.03	0.64	-133.30	15.59	-0.64
-131.40	13.82	0.56	-131.87	14.46	-0.11	-131.08	19.36	-0.26	-132.03	17.49	0.54	-130.30	16.25	-0.54
-128.40	11.73	-0.91	-128.87	13.51	-0.44	-128.08	18.76	-0.24	-129.03	16.11	-0.22	-127.29	16.39	0.22
-125.40	13.54	0.54	-125.87	14.91	0.61	-125.08	18.61	-0.74	-126.03	16.55	-0.14	-124.30	16.66	0.14
-122.40	13.64	0.26	-122.87	13.46	-1.22	-122.08	18.71	-1.02	-123.03	16.84	-0.23	-121.30	17.13	0.23
-119.40	13.54	0.45	-119.87	13.98	-0.41	-119.08	18.95	-0.49	-120.03	16.31	-0.47	-118.30	17.08	0.47
-116.39	13.17	0.40	-116.87	13.76	-0.31	-116.08	18.29	-0.83	-117.03	16.47	0.01	-115.30	16.28	-0.01
-113.40	15.18	2.49	-113.87	14.70	0.70	-113.08	18.78	-0.27	-114.03	16.65	0.27	-112.29	15.95	-0.27
-110.39	12.80	0.21	-110.87	14.61	0.72	-110.08	19.29	0.35	-111.03	16.53	0.25	-109.30	15.86	-0.25
-107.40	12.57	-0.24	-107.87	12.83	-1.28	-107.08	19.74	0.58	-108.03	16.47	-0.03	-106.30	16.36	0.03
-104.40	14.06	0.72	-104.87	14.84	0.19	-104.08	19.10	-0.60	-105.03	17.15	0.12	-103.30	16.75	-0.12
-101.40	11.96	-1.84	-101.87	14.76	-0.35	-101.08	18.75	-1.41	-102.03	17.52	0.03	-100.30	17.30	-0.03
-98.40	13.12	-0.06	-98.87	14.55	0.06	-98.08	19.49	-0.05	-99.03	17.30	0.43	-97.29	16.28	-0.43
-95.40	14.10	1.13	-95.87	13.38	-0.90	-95.08	20.41	1.08	-96.03	16.36	-0.30	-94.30	16.80	0.30
-92.40	12.01	-0.50	-92.87	14.44	0.63	-92.09	19.49	0.63	-93.03	15.65	-0.55	-91.30	16.58	0.55
-89.40	13.12	-0.40	-89.87	14.76	-0.07	-89.08	19.32	-0.56	-90.03	16.91	-0.30	-88.30	17.35	0.30
-86.40	12.20	-0.89	-86.87	15.01	0.61	-86.08	19.86	0.41	-87.03	15.96	-0.82	-85.30	17.44	0.82
-83.40	12.89	-0.37	-83.87	14.74	0.17	-83.08	19.98	0.36	-84.03	16.77	-0.18	-82.29	16.97	0.18
-80.40	13.64	0.97	-80.87	14.42	0.45	-80.09	18.83	-0.19	-81.03	16.60	0.24	-79.30	15.95	-0.24
-77.40	14.06	0.94	-77.87	14.97	0.55	-77.08	19.47	-0.00	-78.03	16.43	-0.38	-76.30	17.02	0.38
-74.40	13.73	0.49	-74.87	14.89	0.34	-74.09	19.73	0.13	-75.03	17.37	0.44	-73.30	16.33	-0.44
-71.40	14.29	1.58	-71.87	14.87	0.85	-71.08	19.91	0.84	-72.03	16.28	-0.12	-70.30	16.36	0.12
-68.40	14.95	2.28	-68.87	14.48	0.50	-68.08	19.19	0.16	-69.03	16.48	0.12	-67.29	16.08	-0.12
-65.40	12.24	-1.30	-65.87	14.04	-0.81	-65.08	19.49	-0.41	-66.03	17.06	-0.17	-64.30	17.24	0.17
-62.40	12.84	-0.09	-62.87	13.70	-0.54	-62.08	19.12	-0.17	-63.03	16.91	0.29	-61.30	16.17	-0.29
-59.40	12.61	-0.96	-59.87	14.04	-0.83	-59.08	19.37	-0.55	-60.03	17.47	0.21	-58.30	16.88	-0.21
-56.40	12.94	-0.57	-56.87	15.48	0.66	-56.08	19.93	0.06	-57.03	17.63	0.43	-55.30	16.61	-0.43
-53.40	14.01	0.61	-53.87	14.04	-0.66	-53.09	19.81	0.06	-54.03	17.40	0.31	-52.29	16.61	-0.31
-50.40	11.83	-1.79	-50.87	14.53	-0.40	-50.08	20.00	0.02	-51.03	17.47	0.16	-49.30	16.99	-0.16
-47.40	12.61	-1.18	-47.87	15.37	0.27	-47.08	19.58	-0.57	-48.03	17.61	0.13	-46.30	17.19	-0.13
-44.40	12.24	-1.08	-44.87	15.22	0.59	-44.08	20.10	0.42	-45.03	17.28	0.27	-43.30	16.58	-0.27
-41.40	13.87	0.24	-41.87	15.39	0.45	-41.08	19.91	-0.08	-42.03	17.13	-0.19	-40.30	17.35	0.19
-38.40	13.59	-0.32	-38.87	14.27	-0.95	-38.08	19.52	-0.75	-39.03	17.30	-0.30	-37.29	17.74	0.30
-35.40	13.78	0.27	-35.87	15.48	0.66	-35.08	20.07	0.20	-36.03	16.86	-0.34	-34.30	17.38	0.34
-32.40	12.38	-1.16	-32.87	14.61	-0.24	-32.08	20.00	0.10	-33.03	17.28	0.05	-31.30	17.02	-0.05
-29.40	11.50	-2.08	-29.87	14.93	0.04	-29.08	19.85	-0.09	-30.03	17.44	0.17	-28.30	16.94	-0.17
-26.40	14.62	1.06	-26.87	14.32	-0.54	-26.08	18.93	-0.98	-27.03	16.70	-0.55	-25.30	17.63	0.55
-23.40	14.43	1.32	-23.87	14.91	0.50	-23.08	20.19	0.73	-24.03	16.96	0.16	-22.29	16.47	-0.16
-20.39	14.90	0.94	-20.87	14.06	-1.20	-20.08	20.88	0.57	-21.03	17.47	-0.18	-19.29	17.66	0.18
-17.39	12.80	-0.76	-17.87	14.51	-0.36	-17.08	20.15	0.23	-18.03	18.04	0.79	-16.30	16.30	-0.79
-14.40	14.43	0.90	-14.88	14.36	-0.47	-14.09	20.19	0.31	-15.03	17.03	-0.19	-13.30	17.24	0.19
-11.40	13.78	0.15	-11.88	15.10	0.17	-11.09	20.17	0.19	-12.03	17.25	-0.07	-10.30	17.22	0.07
-8.40	14.85	0.83	-8.88	15.29	-0.04	-8.09	20.13	-0.25	-9.03	18.02	0.31	-7.29	17.24	-0.31
-5.41	14.01	0.82	-5.88	15.54	1.05	-5.09	19.44	-0.10	-6.03	16.76	-0.12	-4.31	16.83	0.12
4.62	20.18	2.91	4.15	19.89	1.32	4.94	24.11	0.49	4.00	21.21	0.25	5.72	20.54	-0.25
7.63	42.20	26.07	7.16	44.99	27.55	7.95	35.33	12.84	7.00	19.90	0.08	8.73	19.58	-0.08
10.63	55.65	39.93	10.16	64.10	47.07	10.95	50.58	28.50	10.00	19.33	-0.08	11.73	19.33	0.08
13.65	61.82	45.56	13.16	71.46	53.90	13.96	63.09	40.48	13.00	19.95	0.00	14.75	19.78	-0.00
16.63	67.80	51.99	16.16	72.10	54.99	16.95	71.47	49.31	16.00	19.81	0.31	17.73	19.02	-0.31
19.63	67.68	51.54	19.16	71.34	53.89	19.94	73.28	50.78	19.00	19.50	-0.33	20.73	20.00	0.33
22.63	66.66	51.16	22.16	66.60	49.79	22.95	69.89	48.03	22.00	19.03	-0.16	23.73	19.19	0.16
25.63	61.30	45.99	25.16	62.29	45.68	25.95	68.27	46.61	25.00	19.36	0.36	26.73	18.47	-0.36
28.65	57.31	41.98	28.16	58.37	41.73	28.96	65.95	44.26	28.00	18.77	-0.25	29.75	19.11	0.25
31.63	54.63	39.02	31.16	55.48	38.56	31.95	62.70	40.73	31.00	19.14	-0.16	32.73	19.30	0.16
34.63	50.15	34.21	34.16	52.40	35.15	34.95	59.00	36.70	34.00	19.15	-0.48	35.73	19.95	0.48
37.63	48.38	32.12	37.16	50.16	32.60	37.94	55.15	32.54	37.00	19.22	-0.73	38.73	20.51	0.73
40.63	47.50	31.96	40.16	46.89	30.04	40.94	52.25	30.35	40.00	19.00	-0.23	41.73	19.30	0.23
43.65	41.19	25.97	43.16	45.87	29.34	43.96	50.64	29.06	43.00	18.64	-0.27	44.74	19.02	0.27
46.63	40.28	24.53	46.16	42.36	25.30	46.95	48.41	26.30	46.00	19.33	-0.11	47.73	19.39	0.11
49.63	37.18	21.67	49.16	42.42	25.60	49.95	45.45	23.58	49.00	19.33	0.13	50.73	18.91	-0.13
52.63	36.14	20.57	52.16	39.71	22.84	52.95	44.40	22.48	52.00	18.96	-0.30	53.73	19.39	0.30
55.63	37.02	21.38	55.16	39.60	22.66	55.95	43.54	21.55	55.00	19.08	-0.25	56.74	19.41	0.25
58.65	35.46	20.35	58.16	38.07	21.65	58.96	41.73	20.26	58.00	19.36	0.56	59.74	18.08	-0.56
61.63	34.53	19.66	61.16	37.45	21.27	61.95	40.69	19.46	61.00	18.77	0.21	62.73	18.19	-0.21
64.63	33.91	18.46	64.16	36.33	19.58	64.95	40.25	18.45	64.00	19.03	-0.11	65.74	19.08	0.11
67.63	33.04	17.93	67.16	36.08	19.66	67.95	39.85	18.38	67.00	19.64	0.84	68.74	17.80	-0.84
70.63	32.73	17.24	70.16	33.97	17.17	70.95	38.51	16.66	70.00	19.57	0.39	71.74	18.63	-0.39
73.65	32.78	17.71	73.16	34.45	18.08	73.96	38.59	17.17	73.00	18.16	-0.60	74.75	19.19	0.60
76.63	32.22	17.02	76.16	33.74	17.23	76.95	39.20	17.64	76.00	18.74	-0.15	77.74	18.88	0.15
79.63	30.55	14.56	79.16	35.07	17.78	79.95	38.25	15.91	79.00	19.64	-0.04	80.74	19.55	0.04
82.63	29.79	13.98	82.16	33.22	16.10	82.95	37.79	15.62	82.00	18.89	-0.61	83.74	19.95	0.61
85.63	29.94	14.07	85.16	33.53	16.35	85.95	37.02	14.79	85.00	19.57	0.01	86.74	19.39	-0.01
88.65	29.13	13.38	88.16	32.82	15.76	88.96	36.17	14.06	88.00	19.17	-0.27	89.75	19.55	0.27
91.63	31.51	16.19	91.16	31.61	14.98	91.95	37.17	15.49	91.00	19.03	0.02	92.74	18.83	-0.02
94.63	31.05	14.77	94.16	32.80	15.22	94.95	36.65	14.02	94.00	19.26	-0.71	95.74	20.51	0.71
97.63	30.04	13.76	97.16	32.43	14.84	97.95	36.76	14.12	97.00	19.64	-0.33	98.74	20.14	0.33
100.63	31.66	15.58	100.16	32.58	15.19	100.95	36.47	14.03	100.00	19.29	-0.48	101.74	20.09	0.48
103.65	30.85	14.53	103.16	31.98	14.36	103.96	36.26	13.59	103.00	20.74	0.73	104.75	19.11	-0.73
106.63	30.04	13.76	106.16	32.62	15.03	106.95	36.82	14.18	106.00	19.50	-0.47	107.74	20.28	0.47
109.63	30.60	13.75	109.16	33.07	14.92	109.95	36.28	13.08	109.00	20.54	0.00	110.74	20.37	-0.00
112.63	30.80	14.78	112.16	33.03	15.71	112.95	36.10	13.73	112.00	19.19	-0.52	113.74	20.06	0.52
115.63	29.64	13.49	115.16	31.92	14.46	115.95	36.87	14.36	115.00	19.24	-0.60	116.74	20.28	0.60
118.65	30.60	14.74	118.16	32.51	15.35	118.96	36.21	14.00	118.00	19.07	-0.48	119.75	19.86	0.48
121.63	31.20	15.19	121.16	32.82	15.50	121.95	37.04	14.67	121.00	20.38	0.68	122.73	18.86	-0.68
124.63	31.87	16.05	124.16	32.70	15.57	124.94	37.53	15.35	124.00	19.84	0.33	125.73	19.02	-0.33
127.63	29.64	13.82	127.16	33.09	15.97	127.94	36.36	14.19	127.00	19.41	-0.10	128.73	19.44	0.10
130.63	31.20	15.00	130.16	33.30	15.79	130.95	37.83	15.27	130.00	20.07	0.18	131.73	19.55	-0.18
133.65	33.30	17.43	133.16	33.18	16.01	133.96	37.31	15.09	133.00	19.62	0.06	134.75	19.33	-0.06
136.63	32.38	16.39	136.16	32.66	15.36	136.95	37.00	14.65	136.00	19.31	-0.37	137.74	19.89	0.37
139.63	31.26	15.77	139.16	34.09	17.29	139.95	36.71	14.86	139.00	19.20	0.02	140.73	19.00	-0.02
142.63	31.71	14.92	142.16	34.49	16.40	142.95	37.46	14.32	142.00	19.72	-0.76	143.73	21.07	0.76
145.63	30.95	13.81	145.16	33.09	14.64	145.94	36.98	13.48	145.00	21.16	0.33	146.74	20.34	-0.33
148.65	30.09	13.76	148.16	32.97	15.33	148.96	36.93	14.24	148.00	19.65	-0.37	149.75	20.23	0.37
151.63	32.73	16.42	151.16	32.47	14.86	151.95	36.71	14.05	151.00	20.83	0.83	152.74	19.00	-0.83
154.63	33.04	16.59	154.16	34.03	16.27	154.95	36.39	13.58	154.00	20.15	0.01	155.74	19.97	-0.01
157.63	31.92	15.41	157.16	33.51	15.69	157.95	37.64	14.77	157.00	20.15	-0.05	158.74	20.09	0.05
160.63	31.56	14.98	160.16	34.22	16.33	160.95	36.61	13.67	160.00	20.43	0.16	161.74	19.95	-0.16
163.65	30.75	13.82	163.16	33.18	14.95	163.96	36.76	13.48	163.00	21.18	0.56	164.75	19.89	-0.56
166.63	31.15	14.00	166.16	34.05	15.59	166.95	38.46	14.95	166.00	20.59	-0.25	167.74	20.93	0.25
169.63	33.14	17.30	169.16	34.01	16.87	169.95	37.35	15.16	169.00	19.95	0.42	170.74	18.94	-0.42
172.63	31.97	15.61	172.16	33.51	15.84	172.95	37.17	14.45	172.00	20.36	0.31	173.74	19.58	-0.31
175.63	32.48	15.92	175.16	33.80	15.94	175.95	37.85	14.94	175.00	20.61	0.36	176.74	19.72	-0.36
178.65	31.61	14.43	178.16	34.28	15.79	178.96	37.85	14.31	178.00	20.90	0.03	179.75	20.68	-0.03
181.63	32.89	15.92	181.16	33.63	15.35	181.95	36.56	13.23	181.00	20.57	-0.09	182.74	20.59	0.09
184.63	32.07	15.03	184.16	34.36	16.02	184.95	37.74	14.35	184.00	20.64	-0.09	185.74	20.65	0.09
187.63	33.45	17.13	187.16	34.80	17.18	187.95	36.93	14.26	187.00	20.07	0.06	188.74	19.78	-0.06
190.63	30.60	13.38	190.16	34.66	16.13	190.95	37.79	14.21	190.00	20.81	-0.10	191.74	20.85	0.10
193.65	30.85	14.17	193.16	34.86	16.88	193.96	37.63	14.60	193.00	20.15	-0.22	194.75	20.42	0.22
196.63	32.17	15.07	196.16	34.51	16.10	196.95	38.09	14.63	196.00	20.66	-0.13	197.74	20.76	0.13
199.63	32.63	14.90	199.16	34.32	15.28	199.95	38.22	14.13	199.00	21.16	-0.26	200.73	21.52	0.26
202.63	32.02	15.10	202.16	35.12	16.89	202.95	37.96	14.68	202.00	20.64	0.03	203.74	20.42	-0.03
205.63	31.00	13.78	205.16	34.57	16.05	205.95	37.39	13.82	205.00	21.25	0.34	206.74	20.40	-0.34
208.65	32.78	16.19	208.16	33.57	15.68	208.96	38.53	15.59	208.00	19.77	-0.51	209.75	20.62	0.51
211.63	33.66	17.01	211.16	33.12	15.16	211.94	37.64	14.63	211.00	20.38	0.04	212.73	20.14	-0.04
214.63	31.66	14.65	214.16	33.88	15.56	214.94	37.52	14.15	214.00	20.48	-0.22	215.73	20.76	0.22
217.63	32.48	15.33	217.16	32.95	14.50	217.95	38.64	15.14	217.00	20.24	-0.60	218.73	21.27	0.60
220.63	33.55	16.47	220.16	34.18	15.80	220.94	37.61	14.18	220.00	20.66	-0.11	221.73	20.71	0.11
223.65	32.17	15.03	223.16	34.13	15.69	223.96	37.59	14.10	223.00	21.09	0.26	224.75	20.40	-0.26
226.63	32.17	15.16	226.16	35.37	17.06	226.95	38.74	15.38	226.00	20.47	-0.23	227.73	20.76	0.23
229.63	32.48	14.96	229.16	34.20	15.37	229.94	38.40	14.52	229.00	21.47	0.26	230.73	20.79	-0.26
232.63	32.38	15.06	232.16	34.41	15.78	232.94	38.70	15.02	232.00	21.35	0.34	233.74	20.51	-0.34
235.63	32.53	15.53	235.16	33.36	15.05	235.95	38.85	15.49	235.00	20.80	0.11	236.73	20.42	-0.11
238.65	31.92	14.82	238.16	34.49	16.08	238.96	38.85	15.39	238.00	20.52	-0.27	239.75	20.90	0.27
241.63	33.25	16.21	241.16	34.01	15.66	241.95	39.09	15.69	241.00	21.13	0.40	242.73	20.17	-0.40
244.63	32.89	15.13	244.16	34.49	15.42	244.95	37.39	13.27	244.00	21.47	0.02	245.74	21.27	-0.02
247.63	33.40	15.42	247.16	33.18	13.89	247.95	38.27	13.93	247.00	21.18	-0.49	248.74	22.00	0.49
250.63	32.94	15.76	250.16	34.74	16.25	250.95	39.11	15.57	250.00	20.71	-0.16	251.74	20.87	0.16
253.65	31.10	13.30	253.16	34.86	15.76	253.96	38.90	14.75	253.00	21.63	0.14	254.75	21.18	-0.14
256.63	29.74	12.31	256.16	34.22	15.48	256.95	39.20	15.41	256.00	21.21	0.09	257.74	20.87	-0.09
259.63	31.15	13.79	259.16	33.80	15.13	259.95	38.18	14.46	259.00	20.64	-0.41	260.74	21.30	0.41
262.63	32.22	15.04	262.16	33.74	15.25	262.95	38.53	14.99	262.00	21.07	0.20	263.74	20.51	-0.20
265.63	34.38	16.97	265.16	34.11	15.40	265.95	38.27	14.51	265.00	21.47	0.37	266.73	20.56	-0.37
268.65	31.87	13.93	268.16	35.24	16.00	268.96	38.07	13.78	268.00	21.82	0.19	269.75	21.27	-0.19
271.63	33.35	15.78	271.16	34.86	15.98	271.95	38.50	14.57	271.00	21.46	0.20	272.74	20.90	-0.20
274.63	32.12	13.63	274.16	34.05	14.26	274.95	38.92	14.08	274.00	22.19	0.01	275.74	22.00	-0.01
277.63	30.75	13.23	277.16	34.61	15.78	277.95	38.11	14.23	277.00	20.76	-0.45	278.73	21.50	0.45
280.63	32.43	13.43	280.16	34.20	13.89	280.95	39.16	13.80	280.00	23.07	0.38	281.74	22.15	-0.38
283.65	32.78	14.82	283.16	34.97	15.70	283.96	38.79	14.47	283.00	21.25	-0.40	284.75	21.89	0.40
286.63	33.50	15.13	286.16	33.95	14.28	286.95	38.48	13.76	286.00	21.49	-0.57	287.74	22.46	0.57
289.63	33.40	14.53	289.16	34.36	14.19	289.95	37.39	12.17	289.00	23.03	0.47	290.74	21.92	-0.47
292.63	30.85	12.72	292.16	33.86	14.43	292.95	38.42	13.94	292.00	21.89	0.07	293.74	21.58	-0.07
295.63	33.35	14.94	295.16	34.51	14.80	295.95	39.39	14.63	295.00	22.03	-0.07	296.73	22.00	0.07
298.65	31.20	12.94	298.16	35.01	15.45	298.96	38.03	13.42	298.00	21.70	-0.25	299.75	22.03	0.25
301.63	31.36	14.06	301.16	34.76	16.15	301.95	39.22	15.56	301.00	20.78	-0.21	302.73	21.04	0.21
304.63	33.40	14.96	304.16	34.24	14.50	304.94	38.76	13.97	304.00	22.00	-0.13	305.73	22.09	0.13
307.63	31.87	13.29	307.16	34.18	14.30	307.95	39.41	14.48	307.00	22.14	-0.13	308.74	22.23	0.13
310.63	34.12	16.25	310.16	34.28	15.10	310.94	38.79	14.56	310.00	21.46	-0.10	311.73	21.50	0.10
313.65	30.90	11.96	313.16	35.91	15.67	313.96	38.09	12.80	313.00	22.66	0.03	314.75	22.43	-0.03
316.63	32.22	13.75	316.16	34.32	14.55	316.94	38.68	13.86	316.00	22.29	0.13	317.73	21.86	-0.13
319.63	33.45	15.41	319.16	34.24	14.90	319.94	39.52	15.13	319.00	21.82	0.09	320.73	21.47	-0.09
322.63	33.45	15.41	322.16	34.72	15.37	322.94	39.63	15.23	322.00	21.49	-0.24	323.73	21.81	0.24
325.63	33.35	15.17	325.16	36.14	16.65	325.95	39.05	14.51	325.00	21.77	-0.10	326.74	21.81	0.10
328.65	32.02	13.36	328.16	34.41	14.44	328.96	38.92	13.90	328.00	22.87	0.52	329.75	21.67	-0.52
331.63	32.17	13.80	331.16	35.45	15.78	331.95	38.81	14.09	331.00	22.03	-0.03	332.73	21.92	0.03
334.63	31.87	12.70	334.16	36.14	15.66	334.95	39.65	14.12	334.00	22.45	-0.41	335.74	23.11	0.41
337.63	32.07	14.03	337.16	34.47	15.12	337.94	38.79	14.39	337.00	22.45	0.72	338.73	20.85	-0.72
340.63	30.95	11.99	340.16	36.14	15.88	340.95	38.59	13.28	340.00	22.47	-0.18	341.74	22.66	0.18
343.65	32.89	13.94	343.16	35.16	14.90	343.96	38.79	13.48	343.00	22.75	0.11	344.75	22.37	-0.11
346.63	34.22	15.33	346.16	34.66	14.46	346.95	39.00	13.75	346.00	22.26	-0.32	347.74	22.74	0.32
349.63	32.58	14.12	349.16	35.37	15.60	349.95	39.59	14.77	349.00	22.16	0.01	350.74	21.98	-0.01
352.63	33.04	14.75	352.16	35.74	16.14	352.95	38.03	13.38	352.00	21.40	-0.58	353.74	22.40	0.58
355.63	33.35	14.70	355.16	34.59	14.64	355.95	39.80	14.80	355.00	22.45	0.11	356.74	22.06	-0.11
358.65	32.99	14.29	358.16	35.51	15.51	358.96	40.17	15.12	358.00	22.86	0.47	359.75	21.75	-0.47
361.63	33.50	14.37	361.16	34.95	14.51	361.95	40.68	15.19	361.00	22.57	-0.25	362.74	22.91	0.25
364.63	32.12	13.19	364.16	36.78	16.54	364.95	39.91	14.62	364.00	22.42	-0.20	365.74	22.66	0.20
367.63	34.07	14.92	367.16	35.22	14.77	367.95	39.55	14.05	367.00	23.45	0.61	368.74	22.06	-0.61
370.63	33.14	14.10	370.16	35.35	15.00	370.95	39.35	13.95	370.00	22.61	-0.12	371.74	22.69	0.12
373.65	33.50	14.58	373.16	36.23	16.00	373.96	39.91	14.63	373.00	22.77	0.16	374.75	22.29	-0.16
376.63	33.14	13.81	376.16	34.09	13.46	376.95	39.54	13.86	376.00	22.16	-0.86	377.74	23.71	0.86
379.63	33.40	14.19	379.16	36.23	15.71	379.95	40.68	15.11	379.00	22.84	-0.06	380.73	22.80	0.06
382.63	33.61	15.00	382.16	35.45	15.54	382.95	39.78	14.82	382.00	22.26	-0.04	383.73	22.17	0.04
385.63	32.32	12.96	385.16	35.66	15.00	385.94	39.65	13.94	385.00	23.24	0.19	386.73	22.69	-0.19
388.65	32.48	13.21	388.16	36.40	15.82	388.96	39.22	13.59	388.00	22.87	-0.09	389.75	22.89	0.09
391.63	32.84	14.05	391.16	35.03	14.94	391.95	40.11	14.97	391.00	22.42	-0.06	392.74	22.37	0.06
394.63	32.07	12.05	394.16	35.16	13.83	394.95	39.67	13.29	394.00	23.66	-0.05	395.74	23.60	0.05
397.63	33.86	13.83	397.16	35.43	14.10	397.95	39.63	13.25	397.00	22.96	-0.76	398.73	24.31	0.76
400.63	31.20	11.66	400.16	35.62	14.77	400.94	40.25	14.35	400.00	22.93	-0.30	401.73	23.37	0.30
403.65	32.07	12.92	403.16	35.85	15.40	403.96	40.51	15.01	403.00	22.94	0.10	404.75	22.57	-0.10
406.63	33.30	14.06	406.16	35.37	14.83	406.94	39.67	14.08	406.00	22.98	0.05	407.74	22.71	-0.05
409.63	32.32	13.02	409.16	35.58	14.98	409.94	39.42	13.77	409.00	23.07	0.08	410.73	22.74	-0.08
412.63	34.48	15.28	412.16	35.64	15.13	412.95	40.64	15.08	412.00	22.96	0.07	413.74	22.66	-0.07
415.63	33.55	14.20	415.16	35.81	15.16	415.95	39.29	13.59	415.00	23.14	0.10	416.74	22.77	-0.10
418.65	33.14	13.75	418.16	34.89	14.19	418.96	40.06	14.31	418.00	22.52	-0.56	419.75	23.48	0.56
421.63	33.61	14.75	421.16	36.67	16.50	421.95	40.17	14.95	421.00	22.40	-0.15	422.73	22.54	0.15
424.63	33.55	14.27	424.16	35.98	15.39	424.95	40.10	14.46	424.00	23.26	0.29	425.73	22.52	-0.29
427.63	32.78	13.26	427.16	35.39	14.57	427.95	40.26	14.39	427.00	23.08	-0.13	428.74	23.17	0.13
430.63	32.27	12.94	430.16	35.30	14.66	430.95	40.38	14.69	430.00	22.82	-0.20	431.74	23.06	0.20
433.65	33.25	13.37	433.16	36.12	14.94	433.96	39.02	12.79	433.00	23.54	-0.03	434.75	23.43	0.03
436.63	33.09	13.41	436.16	34.78	13.79	436.95	39.29	13.25	436.00	23.58	0.21	437.74	23.00	-0.21
439.63	33.66	14.18	439.16	35.62	14.83	439.95	40.26	14.42	439.00	23.15	-0.02	440.74	23.03	0.02
442.63	33.09	13.27	442.16	35.79	14.67	442.95	40.23	14.06	442.00	23.42	-0.09	443.74	23.43	0.09
445.63	34.27	14.59	445.16	35.95	14.96	445.95	41.31	15.27	445.00	23.35	-0.02	446.74	23.23	0.02
448.65	33.66	14.58	448.16	36.95	16.56	448.96	40.41	14.97	448.00	22.72	-0.05	449.75	22.66	0.05
451.63	33.55	13.24	451.16	37.33	15.72	451.95	40.64	13.98	451.00	24.09	0.09	452.74	23.74	-0.09
454.63	33.91	13.79	454.16	36.00	14.57	454.95	39.59	13.11	454.00	23.49	-0.32	455.74	23.97	0.32
457.63	32.99	13.71	457.16	36.29	15.70	457.95	40.17	14.53	457.00	22.61	-0.36	458.74	23.17	0.36
460.63	33.97	13.69	460.16	35.14	13.56	460.95	40.69	14.06	460.00	22.80	-1.17	461.74	24.97	1.17
463.65	32.22	11.82	463.16	36.90	15.20	463.96	40.17	13.42	463.00	24.16	0.07	464.75	23.85	-0.07
466.63	32.07	12.14	466.16	35.87	14.64	466.95	40.49	14.21	466.00	23.07	-0.55	467.74	24.00	0.55
469.63	34.69	14.62	469.16	36.59	15.21	469.95	39.72	13.29	469.00	23.36	-0.40	470.74	24.00	0.40
472.63	33.97	13.69	472.16	36.00	14.41	472.95	40.58	13.94	472.00	23.35	-0.62	473.74	24.43	0.62
475.63	34.17	14.13	475.16	37.16	15.82	475.95	40.62	14.23	475.00	23.66	-0.07	476.74	23.63	0.07
478.65	33.30	12.47	478.16	36.06	13.93	478.96	41.90	14.72	478.00	23.93	-0.59	479.74	24.94	0.59
481.63	35.98	16.00	481.16	36.78	15.49	481.95	39.89	13.55	481.00	22.70	-0.97	482.74	24.48	0.97
484.63	33.97	13.56	484.16	36.42	14.71	484.94	40.17	13.41	484.00	24.09	-0.01	485.73	23.94	0.01
487.63	34.69	14.47	487.16	35.28	13.75	487.95	40.73	14.15	487.00	25.20	1.29	488.73	22.46	-1.29
490.63	31.61	11.01	490.16	36.65	14.74	490.95	40.60	13.64	490.00	24.05	-0.24	491.73	24.37	0.24
493.65	33.09	12.88	493.16	36.80	15.28	493.96	41.91	15.34	493.00	23.96	0.06	494.75	23.68	-0.06
496.63	32.78	13.06	496.16	37.41	16.39	496.95	41.39	15.32	496.00	23.51	0.10	497.74	23.14	-0.10
499.63	33.76	12.86	499.16	36.97	14.77	499.95	40.88	13.63	499.00	24.35	-0.24	500.73	24.66	0.24
502.63	33.97	13.36	502.16	36.27	14.35	502.95	40.96	13.99	502.00	24.33	0.03	503.74	24.11	-0.03
505.63	35.62	15.51	505.16	36.42	15.00	505.94	41.11	14.64	505.00	23.61	-0.19	506.73	23.83	0.19
508.65	34.07	14.04	508.16	35.49	14.15	508.96	42.46	16.07	508.00	23.28	-0.44	509.75	24.00	0.44
511.63	31.97	11.30	511.16	35.68	13.71	511.95	41.56	14.54	511.00	24.67	0.31	512.73	23.88	-0.31
514.63	33.91	12.97	514.16	35.83	13.59	514.95	40.28	12.99	514.00	24.83	0.20	515.74	24.26	-0.20
517.63	34.33	13.62	517.16	36.59	14.57	517.95	40.92	13.85	517.00	25.01	0.61	518.74	23.63	-0.61
520.63	35.36	14.36	520.16	36.35	14.04	520.95	42.31	14.95	520.00	24.19	-0.50	521.74	25.03	0.50
523.65	33.30	12.81	523.16	36.86	15.07	523.96	42.35	15.51	523.00	23.68	-0.50	524.75	24.51	0.50
526.63	32.38	11.36	526.16	36.61	14.29	526.95	40.58	13.21	526.00	24.65	-0.06	527.73	24.60	0.06
529.63	34.33	13.74	529.16	35.35	13.46	529.95	41.09	14.15	529.00	24.51	0.23	530.74	23.88	-0.23
532.63	34.27	13.17	532.16	36.86	14.46	532.95	42.07	14.62	532.00	25.01	0.22	533.74	24.40	-0.22
535.63	34.27	12.95	535.16	36.40	13.77	535.95	42.10	14.42	535.00	24.25	-0.76	536.73	25.61	0.76
538.65	33.76	12.67	538.16	37.79	15.39	538.96	39.91	12.46	538.00	24.74	-0.04	539.74	24.66	0.04
541.63	33.55	12.43	541.16	35.91	13.49	541.95	41.14	13.67	541.00	24.79	-0.02	542.74	24.66	0.02
544.63	34.79	14.77	544.16	36.59	15.27	544.95	42.18	15.81	544.00	24.17	0.46	545.74	23.08	-0.46
547.63	33.45	12.41	547.16	37.26	14.91	547.95	41.59	14.19	547.00	23.84	-0.89	548.74	25.46	0.89
550.63	34.27	13.07	550.16	36.92	14.41	550.95	41.97	14.41	550.00	24.76	-0.13	551.74	24.86	0.13
553.65	34.53	14.29	553.16	37.28	15.74	553.96	42.80	16.21	553.00	23.84	-0.09	554.75	23.85	0.09
556.63	35.46	14.03	556.16	36.17	13.43	556.95	42.57	14.78	556.00	24.44	-0.68	557.74	25.64	0.68
559.63	34.02	12.74	559.16	36.57	13.98	559.95	40.99	13.35	559.00	24.03	-0.94	560.74	25.75	0.94
562.63	34.53	13.37	562.16	36.42	13.96	562.95	41.16	13.65	562.00	25.22	0.37	563.74	24.31	-0.37
565.63	32.94	11.60	565.16	37.09	14.45	565.95	41.11	13.42	565.00	24.40	-0.63	566.74	25.49	0.63
568.65	34.43	12.56	568.16	37.41	14.24	568.96	41.59	13.37	568.00	25.34	-0.22	569.75	25.61	0.22
571.63	33.35	11.79	571.16	36.61	13.74	571.95	40.99	13.07	571.00	24.94	-0.31	572.73	25.40	0.31
574.63	33.71	12.46	574.16	36.23	13.68	574.95	42.29	14.69	574.00	24.16	-0.78	575.73	25.55	0.78
577.63	34.64	14.36	577.16	36.78	15.19	577.95	41.76	15.12	577.00	24.21	0.24	578.74	23.57	-0.24
580.63	35.57	13.99	580.16	36.00	13.11	580.95	41.76	13.82	580.00	24.83	-0.44	581.74	25.55	0.44
583.65	35.41	14.35	583.16	37.01	14.64	583.96	42.07	14.65	583.00	24.19	-0.56	584.75	25.15	0.56
586.63	35.41	14.63	586.16	37.71	15.63	586.95	41.20	14.07	586.00	24.17	-0.30	587.74	24.60	0.30
589.63	33.91	12.63	589.16	37.50	14.91	589.94	42.31	14.67	589.00	24.86	-0.11	590.74	24.92	0.11
592.63	34.27	12.90	592.16	37.88	15.21	592.94	41.44	13.72	592.00	25.29	0.23	593.74	24.66	-0.23
595.63	34.12	12.72	595.16	38.00	15.29	595.94	41.91	14.15	595.00	24.67	-0.42	596.74	25.35	0.42
598.65	35.00	13.72	598.16	36.95	14.36	598.96	41.52	13.88	598.00	25.01	0.04	599.75	24.77	-0.04
601.63	34.33	12.81	601.16	36.27	13.44	601.94	41.71	13.83	601.00	24.94	-0.27	602.74	25.32	0.27
621.63	39.07	7.99	621.16	42.96	10.58	621.95	49.95	12.52	621.00	30.92	-3.85	622.73	38.45	3.85
624.63	35.36	4.71	624.16	37.41	5.45	624.95	44.43	7.42	624.00	31.54	-2.80	625.73	36.98	2.80
627.63	31.15	3.28	627.16	34.89	5.72	627.95	42.20	7.98	627.00	29.77	-1.79	628.74	33.18	1.79
630.63	29.79	3.38	630.16	32.25	4.53	630.95	39.70	6.93	630.00	28.91	-1.19	631.74	31.13	1.19
633.63	27.38	1.84	633.16	31.22	4.38	633.98	40.21	8.32	633.00	27.90	-1.33	634.77	30.39	1.33
636.63	30.09	5.29	636.16	31.17	5.07	636.95	39.74	8.59	636.00	28.36	-0.13	637.74	28.45	0.13
639.63	29.03	5.39	639.16	32.08	7.13	639.95	40.11	10.11	639.00	26.34	-0.99	640.74	28.16	0.99
642.63	28.28	5.60	642.16	31.63	7.64	642.95	40.36	11.32	642.00	25.82	-0.55	643.74	26.76	0.55
645.63	31.51	8.33	645.16	32.27	7.78	645.95	39.33	9.79	645.00	26.38	-0.49	646.74	27.20	0.49
648.63	30.90	7.13	648.16	32.82	7.74	648.97	40.28	10.15	648.00	27.27	-0.19	649.77	27.49	0.19
651.63	30.55	7.87	651.16	32.39	8.41	651.95	40.34	11.31	651.00	25.52	-0.85	652.74	27.05	0.85
654.63	29.99	6.94	654.16	31.92	7.56	654.95	39.87	10.46	654.00	25.66	-1.08	655.74	27.66	1.08
657.63	28.38	5.96	657.16	31.77	8.04	657.95	39.65	10.87	657.00	26.02	-0.09	658.74	26.04	0.09
660.63	29.48	6.71	660.16	32.14	8.06	660.95	40.56	11.43	660.00	26.61	0.15	661.74	26.15	-0.15
663.63	28.48	6.21	663.16	32.80	9.23	663.97	39.15	10.53	663.00	25.57	-0.39	664.77	26.18	0.39
666.63	29.43	7.29	666.16	32.12	8.68	666.95	39.80	11.31	666.00	25.57	-0.26	667.74	25.92	0.26
669.63	28.73	6.12	669.16	32.76	8.85	669.95	40.19	11.23	669.00	25.49	-0.81	670.74	26.94	0.81
672.63	28.98	6.17	672.16	32.87	8.76	672.95	39.74	10.58	672.00	26.36	-0.14	673.74	26.47	0.14
675.63	29.38	7.16	675.16	33.26	9.73	675.95	40.43	11.85	675.00	26.54	0.63	676.74	25.12	-0.63
678.63	29.94	7.33	678.16	33.07	9.15	678.98	39.78	10.81	678.00	25.33	-0.97	679.77	27.11	0.97
681.63	29.28	6.99	681.16	33.36	9.77	681.95	40.19	11.55	681.00	25.43	-0.55	682.74	26.36	0.55
684.63	28.43	6.30	684.16	33.16	9.73	684.95	39.63	11.15	684.00	25.75	-0.07	685.74	25.72	0.07
687.63	28.13	6.28	687.16	33.03	9.88	687.95	40.86	12.66	687.00	25.36	-0.18	688.74	25.55	0.18
690.63	29.43	7.25	690.16	32.51	9.02	690.95	40.28	11.74	690.00	25.54	-0.33	691.74	26.04	0.33
693.63	28.78	6.52	693.16	32.23	8.67	693.98	40.34	11.73	693.00	25.66	-0.29	694.77	26.07	0.29
696.63	30.29	8.33	696.16	32.54	9.28	696.95	39.83	11.52	696.00	25.73	0.08	697.74	25.40	-0.08
699.63	29.84	8.20	699.16	32.45	9.51	699.95	40.10	12.11	699.00	25.09	-0.24	700.74	25.40	0.24
702.63	27.43	5.55	702.16	34.03	10.84	702.95	39.95	11.71	702.00	24.65	-0.92	703.73	26.33	0.92
705.63	28.93	6.67	705.16	33.82	10.25	705.95	41.63	13.01	705.00	25.41	-0.54	706.74	26.33	0.54
708.63	28.58	6.74	708.16	33.36	10.22	708.97	39.65	11.46	708.00	24.76	-0.77	709.76	26.13	0.77
711.63	28.93	6.91	711.16	33.47	10.15	711.95	40.58	12.21	711.00	25.01	-0.70	712.74	26.24	0.70
714.63	27.63	5.62	714.16	33.95	10.64	714.95	40.90	12.54	714.00	25.54	-0.16	715.74	25.69	0.16
717.63	27.13	5.62	717.16	33.80	10.99	717.95	40.39	12.53	717.00	24.94	-0.26	718.74	25.29	0.26
720.63	29.18	6.36	720.16	33.74	9.62	720.95	40.02	10.85	720.00	26.32	-0.19	721.74	26.53	0.19
723.63	28.58	6.69	723.16	33.80	10.61	723.98	40.00	11.76	723.00	25.56	-0.02	724.77	25.43	0.02
726.63	30.39	8.31	726.16	33.38	9.99	726.95	40.25	11.81	726.00	25.57	-0.20	727.74	25.81	0.20
729.63	29.48	7.25	729.16	32.66	9.13	729.95	40.94	12.36	729.00	26.09	0.17	730.74	25.58	-0.17
732.63	29.59	7.51	732.16	33.59	10.20	732.95	40.10	11.66	732.00	24.85	-0.92	733.74	26.53	0.92
735.63	29.13	6.62	735.16	32.85	9.04	735.95	41.41	12.55	735.00	25.73	-0.47	736.73	26.50	0.47
738.63	28.03	5.53	738.16	34.28	10.47	738.98	40.51	11.65	738.00	26.07	-0.12	739.77	26.15	0.12
741.63	28.08	6.55	741.16	34.22	11.38	741.95	41.03	13.14	741.00	25.36	0.14	742.73	24.92	-0.14
744.63	28.38	5.57	744.16	33.78	9.67	744.95	41.58	12.42	744.00	26.13	-0.37	745.74	26.70	0.37
747.63	29.54	7.37	747.16	34.20	10.72	747.95	42.01	13.48	747.00	25.84	-0.02	748.74	25.72	0.02
750.63	30.55	7.79	750.16	34.20	10.13	750.95	41.50	12.38	750.00	27.34	0.89	751.74	25.40	-0.89
753.63	28.88	6.74	753.16	34.13	10.68	753.97	41.01	12.51	753.00	25.86	0.03	754.76	25.64	-0.03
756.63	31.00	9.16	756.16	32.91	9.76	756.95	41.78	13.58	756.00	26.07	0.54	757.74	24.83	-0.54
759.63	31.00	8.22	759.16	33.80	9.71	759.95	41.75	12.61	759.00	27.20	0.73	760.74	25.58	-0.73
762.63	28.43	5.66	762.16	34.57	10.49	762.95	41.56	12.43	762.00	26.52	0.06	763.74	26.24	-0.06
765.63	27.23	4.82	765.16	34.13	10.41	765.95	41.37	12.60	765.00	25.77	-0.33	766.73	26.27	0.33
768.63	31.26	8.58	768.16	34.63	10.65	768.98	41.37	12.34	768.00	25.89	-0.48	769.77	26.68	0.48
771.63	30.39	7.38	771.16	33.09	8.77	771.95	41.14	11.77	771.00	26.48	-0.22	772.74	26.76	0.22
774.63	31.20	8.43	774.16	34.38	10.31	774.95	41.97	12.85	774.00	25.84	-0.62	775.74	26.91	0.62
777.63	29.28	5.82	777.16	33.47	8.70	777.95	42.20	12.38	777.00	26.21	-0.94	778.74	27.93	0.94
780.63	28.93	6.10	780.16	34.41	10.27	780.95	41.56	12.37	780.00	26.20	-0.32	781.74	26.68	0.32
783.63	31.20	8.49	783.16	33.76	9.75	783.97	41.50	12.44	783.00	25.93	-0.47	784.76	26.70	0.47
786.63	30.65	7.90	786.16	33.82	9.77	786.95	42.65	13.55	786.00	27.05	0.61	787.74	25.66	-0.61
789.63	30.34	7.54	789.16	35.37	11.27	789.94	42.90	13.75	789.00	26.45	-0.04	790.73	26.36	0.04
792.63	29.33	6.29	792.16	33.82	9.47	792.95	41.29	11.89	792.00	26.71	-0.02	793.73	26.59	0.02
795.63	30.09	7.61	795.16	34.66	10.87	795.94	41.24	12.40	795.00	25.82	-0.35	796.74	26.36	0.35
798.63	29.33	6.37	798.16	35.01	10.74	798.98	41.63	12.31	798.00	26.64	-0.01	799.77	26.50	0.01
801.63	30.04	6.16	801.16	33.68	8.50	801.95	42.12	11.89	801.00	27.25	-0.32	802.74	27.72	0.32
804.63	28.93	5.67	804.16	34.63	10.06	804.95	41.97	12.35	804.00	27.04	0.09	805.74	26.70	-0.09
807.63	29.64	6.26	807.16	36.50	11.82	807.95	42.52	12.79	807.00	26.13	-0.94	808.74	27.84	0.94
810.63	30.85	8.04	810.16	34.36	10.25	810.95	43.37	14.21	810.00	26.73	0.23	811.74	26.10	-0.23
813.63	30.34	6.77	813.16	34.20	9.33	813.98	42.07	12.15	813.00	26.95	-0.31	814.77	27.40	0.31
816.63	30.80	8.08	816.16	34.89	10.87	816.95	42.27	13.20	816.00	26.73	0.32	817.74	25.92	-0.32
819.63	29.23	5.84	819.16	34.57	9.88	819.95	42.33	12.59	819.00	27.11	0.03	820.74	26.88	-0.03
822.63	31.41	7.68	822.16	34.34	9.30	822.95	42.14	12.05	822.00	27.02	-0.40	823.74	27.66	0.40
825.63	31.41	7.58	825.16	35.89	10.76	825.95	42.39	12.21	825.00	27.29	-0.23	826.74	27.58	0.23
828.63	29.89	6.64	828.16	34.99	10.44	828.98	42.78	13.18	828.00	27.27	0.33	829.76	26.44	-0.33
831.63	28.28	5.63	831.16	35.05	11.09	831.95	42.63	13.62	831.00	26.68	0.34	832.73	25.84	-0.34
834.63	29.84	5.98	834.16	34.57	9.41	834.95	43.39	13.18	834.00	27.18	-0.37	835.74	27.75	0.37
837.63	31.71	8.55	837.16	34.68	10.22	837.95	42.08	12.57	837.00	27.14	0.29	838.74	26.39	-0.29
840.63	30.19	7.12	840.16	34.38	10.01	840.95	42.97	13.55	840.00	27.31	0.55	841.74	26.04	-0.55
843.63	30.65	7.41	843.16	35.43	10.89	843.98	42.63	13.04	843.00	26.75	-0.18	844.77	26.94	0.18
846.63	29.43	5.58	846.16	34.97	9.82	846.95	43.37	13.17	846.00	27.45	-0.09	847.74	27.46	0.09
849.63	30.70	6.66	849.16	35.07	9.72	849.95	43.14	12.74	849.00	27.72	-0.01	850.74	27.58	0.01
852.63	31.71	8.78	852.16	34.68	10.44	852.95	42.10	12.81	852.00	27.27	0.65	853.74	25.81	-0.65
855.63	32.53	8.74	855.16	35.49	10.40	855.95	43.07	12.93	855.00	26.46	-1.02	856.73	28.33	1.02
858.63	30.19	6.71	858.16	35.83	11.04	858.97	42.86	13.02	858.00	27.07	-0.10	859.76	27.11	0.10
861.63	30.85	6.87	861.16	35.72	10.44	861.95	43.03	12.70	861.00	27.36	-0.31	862.73	27.81	0.31
864.63	34.17	9.42	864.16	35.60	9.54	864.95	42.29	11.18	864.00	27.92	-0.52	865.73	28.80	0.52
867.63	33.30	9.36	867.16	36.23	10.98	867.95	42.86	12.56	867.00	27.41	-0.22	868.73	27.69	0.22
870.63	30.70	6.73	870.16	35.58	10.30	870.94	42.99	12.66	870.00	28.08	0.42	871.73	27.08	-0.42
873.63	32.84	9.57	873.16	35.95	11.38	873.97	42.44	12.82	873.00	27.07	0.11	874.76	26.68	-0.11
876.63	31.76	7.49	876.16	35.51	9.94	876.95	44.17	13.55	876.00	28.00	0.04	877.73	27.75	-0.04
879.63	33.50	9.45	879.16	35.30	9.94	879.94	43.60	13.19	879.00	27.77	0.03	880.73	27.55	-0.03
882.63	29.94	5.73	882.16	36.06	10.55	882.95	42.76	12.20	882.00	27.88	-0.02	883.73	27.75	0.02
885.63	31.66	7.51	885.16	35.39	9.94	885.95	43.56	13.06	885.00	28.49	0.65	886.73	27.02	-0.65
888.63	31.92	7.70	888.16	37.30	11.77	888.98	43.18	12.60	888.00	28.49	0.58	889.76	27.17	-0.58
891.63	30.90	7.12	891.16	37.20	12.11	891.95	43.20	13.06	891.00	27.38	-0.09	892.74	27.40	0.09
894.63	29.54	5.31	894.16	35.20	9.67	894.95	43.46	12.88	894.00	27.45	-0.47	895.73	28.22	0.47
897.63	31.61	6.94	897.16	35.20	9.23	897.95	43.33	12.31	897.00	27.84	-0.52	898.73	28.71	0.52
900.63	30.60	6.25	900.16	35.72	10.06	900.95	43.37	12.66	900.00	28.31	0.27	901.73	27.61	-0.27
903.63	31.71	7.44	903.16	36.23	10.66	903.98	43.35	12.73	903.00	28.35	0.39	904.77	27.40	-0.39
906.63	32.94	9.35	906.16	35.60	10.71	906.95	44.05	14.11	906.00	26.64	-0.64	907.73	27.75	0.64
909.63	32.38	7.66	909.16	36.97	10.95	909.95	42.95	11.88	909.00	28.11	-0.30	910.74	28.54	0.30
912.63	29.99	5.47	912.16	35.91	10.09	912.95	43.39	12.52	912.00	28.00	-0.21	913.74	28.25	0.21
915.63	32.32	8.03	915.16	35.58	9.99	915.95	43.27	12.63	915.00	28.85	0.87	916.73	26.94	-0.87
918.63	32.17	7.60	918.16	36.06	10.19	918.98	43.20	12.28	918.00	28.31	0.05	919.77	28.04	-0.05
921.63	31.26	7.21	921.16	36.88	11.52	921.95	43.58	13.17	921.00	28.18	0.44	922.74	27.14	-0.44
924.63	31.61	7.15	924.16	36.59	10.82	924.95	44.38	13.56	924.00	28.56	0.41	925.73	27.58	-0.41
927.63	32.17	7.45	927.16	36.61	10.58	927.95	42.78	11.70	927.00	28.62	0.21	928.73	28.04	-0.21
930.63	34.12	9.63	930.16	35.79	10.00	930.95	43.41	12.57	930.00	28.00	-0.18	931.74	28.19	0.18
933.63	32.17	7.73	933.16	36.31	10.57	933.98	43.90	13.11	933.00	27.29	-0.84	934.77	28.80	0.84
936.63	31.81	7.25	936.16	36.44	10.57	936.95	43.92	13.00	936.00	27.83	-0.42	937.74	28.51	0.42
939.63	32.78	9.15	939.16	36.12	11.19	939.95	43.90	13.92	939.00	27.36	0.04	940.73	27.11	-0.04
942.63	32.17	7.81	942.16	37.11	11.45	942.95	43.96	13.25	942.00	28.00	-0.05	943.73	27.93	0.05
945.63	30.65	6.15	945.16	36.67	10.86	945.95	45.27	14.41	945.00	28.38	0.19	946.74	27.84	-0.19
948.63	30.65	5.74	948.16	36.61	10.39	948.97	43.26	11.99	948.00	28.00	-0.60	949.76	29.04	0.60
951.63	34.48	10.33	951.16	36.27	10.81	951.95	45.04	14.53	951.00	28.15	0.31	952.74	27.37	-0.31
954.63	30.29	5.53	954.16	35.79	9.72	954.95	44.47	13.35	954.00	28.08	-0.37	955.73	28.66	0.37
957.63	32.63	7.01	957.16	37.54	10.62	957.95	44.64	12.67	957.00	29.30	-0.01	958.73	29.15	0.01
960.63	33.76	9.41	960.16	36.80	11.15	960.95	44.91	14.21	960.00	28.42	0.38	961.73	27.49	-0.38
963.63	32.07	7.02	963.16	37.20	10.84	963.97	44.45	13.04	963.00	28.69	-0.05	964.76	28.63	0.05
966.63	31.41	6.42	966.16	37.77	11.47	966.94	45.45	14.10	966.00	29.19	0.51	967.73	28.01	-0.51
969.63	32.02	6.54	969.16	36.97	10.18	969.94	44.43	12.59	969.00	28.85	-0.32	970.73	29.33	0.32
972.63	31.31	6.24	972.16	36.69	10.31	972.95	43.69	12.26	972.00	29.00	0.24	973.74	28.36	-0.24
975.63	32.32	7.46	975.16	38.43	12.27	975.95	44.24	13.03	975.00	28.92	0.37	976.74	28.01	-0.37
978.63	31.56	6.03	978.16	37.26	10.42	978.98	44.32	12.43	978.00	28.98	-0.24	979.76	29.30	0.24
981.63	30.85	4.88	981.16	36.69	9.41	981.94	45.03	12.70	981.00	29.65	-0.01	982.73	29.51	0.01
984.63	31.61	6.58	984.16	37.71	11.38	984.95	44.21	12.83	984.00	27.97	-0.75	985.74	29.30	0.75
987.63	34.22	8.15	987.16	38.05	10.68	987.95	45.22	12.80	987.00	29.05	-0.71	988.74	30.30	0.71
990.63	33.30	7.72	990.16	37.22	10.34	990.95	45.45	13.52	990.00	29.27	0.00	991.74	29.10	-0.00
993.63	33.81	8.52	993.16	38.28	11.69	993.98	44.68	13.04	993.00	29.05	0.07	994.76	28.74	-0.07
996.63	30.75	6.34	996.16	36.38	10.66	996.95	46.41	15.64	996.00	28.11	0.01	997.73	27.93	-0.01
999.63	32.32	7.06	999.16	37.37	10.81	999.95	44.38	12.77	999.00	28.02	-0.93	1000.73	29.71	0.93
1002.63	33.14	8.26	1002.16	37.94	11.76	1002.95	44.99	13.76	1002.00	28.69	0.12	1003.73	28.28	-0.12
1005.63	33.40	8.45	1005.16	37.37	11.12	1005.95	45.85	14.55	1005.00	27.72	-0.92	1006.74	29.39	0.92
1008.63	31.71	5.98	1008.16	37.66	10.63	1008.98	45.25	13.17	1008.00	28.96	-0.46	1009.76	29.71	0.46
1011.63	33.45	8.06	1011.16	38.15	11.45	1011.95	45.29	13.54	1011.00	29.29	0.21	1012.73	28.71	-0.21
1014.63	31.36	5.54	1014.16	38.05	10.93	1014.95	45.62	13.45	1014.00	29.34	-0.17	1015.73	29.51	0.17
1017.63	31.66	5.88	1017.16	36.86	9.78	1017.95	45.58	13.45	1017.00	29.79	0.32	1018.74	28.98	-0.32
1020.63	32.84	7.08	1020.16	37.52	10.45	1020.95	45.85	13.73	1020.00	28.94	-0.51	1021.73	29.80	0.51
1023.63	32.38	6.94	1023.16	37.58	10.84	1023.97	45.50	13.71	1023.00	27.88	-1.25	1024.76	30.21	1.25
1026.63	35.72	9.65	1026.16	37.14	9.77	1026.95	45.25	12.83	1026.00	29.67	-0.09	1027.73	29.68	0.09
1029.63	32.73	6.37	1029.16	37.79	10.12	1029.94	45.60	12.88	1029.00	29.61	-0.44	1030.73	30.33	0.44
1032.63	32.22	7.05	1032.16	38.30	11.82	1032.94	44.95	13.42	1032.00	28.35	-0.51	1033.73	29.21	0.51
1035.63	30.90	5.15	1035.16	37.64	10.59	1035.95	45.56	13.46	1035.00	28.94	-0.50	1036.73	29.77	0.50
1038.63	32.78	6.71	1038.16	38.03	10.65	1038.97	46.42	13.99	1038.00	29.38	-0.38	1039.76	29.98	0.38
1041.63	32.63	7.11	1041.16	38.22	11.39	1041.95	46.16	14.28	1041.00	29.25	0.04	1042.73	29.01	-0.04
1044.63	32.99	6.35	1044.16	37.86	9.91	1044.95	46.08	13.08	1044.00	30.26	-0.07	1045.73	30.24	0.07
1047.63	32.22	6.41	1047.16	38.64	11.52	1047.95	46.17	14.00	1047.00	28.92	-0.58	1048.73	29.92	0.58
1050.63	34.53	7.95	1050.16	37.98	10.10	1050.95	46.48	13.55	1050.00	29.48	-0.79	1051.73	30.89	0.79
1053.63	33.71	8.33	1053.16	38.36	11.68	1053.98	45.54	13.81	1053.00	28.82	-0.25	1054.76	29.15	0.25
1056.63	33.50	7.77	1056.16	37.26	10.22	1056.95	46.06	13.97	1056.00	28.47	-0.95	1057.74	30.21	0.95
1059.63	31.92	6.37	1059.16	38.90	12.04	1059.95	46.33	14.42	1059.00	29.25	0.01	1060.73	29.07	-0.01
1062.63	31.46	4.58	1062.16	38.77	10.59	1062.95	45.94	12.71	1062.00	29.58	-0.99	1063.73	31.39	0.99
1065.63	34.07	7.78	1065.16	38.15	10.56	1065.94	45.98	13.34	1065.00	30.25	0.27	1066.73	29.54	-0.27
1068.63	33.71	7.41	1068.16	38.51	10.91	1068.97	46.56	13.91	1068.00	29.21	-0.78	1069.76	30.60	0.78
1071.63	32.32	6.41	1071.16	39.13	11.91	1071.94	46.25	13.98	1071.00	29.21	-0.39	1072.73	29.83	0.39
1074.63	32.53	6.78	1074.16	38.39	11.34	1074.95	46.98	14.88	1074.00	28.94	-0.50	1075.74	29.77	0.50
1077.63	34.17	8.81	1077.16	38.26	11.59	1077.95	46.10	14.38	1077.00	29.14	0.09	1078.74	28.80	-0.09
1080.63	32.84	5.85	1080.16	38.17	9.88	1080.95	45.45	12.11	1080.00	30.30	-0.38	1081.73	30.89	0.38
1083.63	33.91	7.63	1083.16	37.75	10.17	1083.98	45.96	13.33	1083.00	29.79	-0.18	1084.76	29.98	0.18
1086.63	33.14	6.46	1086.16	38.77	10.78	1086.95	47.46	14.42	1086.00	30.10	-0.27	1087.74	30.48	0.27
1089.63	33.81	7.99	1089.16	39.20	12.07	1089.95	46.66	14.48	1089.00	29.47	-0.04	1090.73	29.39	0.04
1092.63	35.72	9.41	1092.16	38.11	10.50	1092.95	46.19	13.53	1092.00	30.03	0.03	1093.73	29.80	-0.03
1095.63	33.45	6.26	1095.16	38.98	10.48	1095.95	45.94	12.39	1095.00	31.18	0.30	1096.73	30.42	-0.30
1098.63	34.33	7.74	1098.16	39.30	11.41	1098.98	46.91	13.97	1098.00	30.12	-0.16	1099.77	30.27	0.16
1101.63	32.78	6.98	1101.16	37.79	10.68	1101.95	46.27	14.11	1101.00	29.05	-0.44	1102.73	29.77	0.44
1104.63	34.64	8.25	1104.16	38.75	11.05	1104.95	46.27	13.52	1104.00	30.14	0.06	1105.73	29.86	-0.06
1107.63	33.61	7.31	1107.16	38.58	10.98	1107.95	45.64	12.99	1107.00	29.27	-0.72	1108.73	30.54	0.72
1110.63	34.33	8.53	1110.16	39.11	12.01	1110.95	46.79	14.64	1110.00	29.77	0.28	1111.73	29.04	-0.28
1113.63	36.14	9.39	1113.16	38.83	10.78	1113.98	45.20	12.10	1113.00	29.94	-0.50	1114.77	30.77	0.50
1116.63	35.10	8.41	1116.16	38.26	10.26	1116.95	46.60	13.55	1116.00	30.12	-0.26	1117.73	30.48	0.26
1119.63	32.99	6.52	1119.16	39.20	11.42	1119.95	47.19	14.36	1119.00	29.59	-0.57	1120.73	30.57	0.57
1122.63	34.48	7.53	1122.16	40.37	12.11	1122.95	47.25	13.94	1122.00	30.97	0.33	1123.74	30.15	-0.33
1125.63	33.66	7.09	1125.16	39.30	11.42	1125.95	45.43	12.50	1125.00	30.06	-0.20	1126.73	30.30	0.20
1128.63	34.02	6.68	1128.16	38.75	10.10	1128.97	46.17	12.47	1128.00	30.30	-0.73	1129.76	31.60	0.73
1131.63	34.27	7.17	1131.16	39.64	11.24	1131.94	46.91	13.46	1131.00	29.63	-1.16	1132.73	31.78	1.16
1134.63	33.04	6.26	1134.16	39.11	11.02	1134.95	46.06	12.92	1134.00	30.30	-0.17	1135.73	30.48	0.17
1137.63	33.25	6.25	1137.16	39.73	11.42	1137.95	48.01	14.65	1137.00	30.36	-0.33	1138.73	30.86	0.33
1140.63	34.33	7.51	1140.16	40.27	12.15	1140.95	47.06	13.89	1140.00	30.08	-0.43	1141.73	30.77	0.43
1143.63	34.89	8.39	1143.16	39.24	11.44	1143.97	46.29	13.44	1143.00	29.76	-0.43	1144.76	30.45	0.43
1146.63	35.36	8.06	1146.16	38.92	10.31	1146.95	46.66	13.00	1146.00	31.67	0.68	1147.73	30.15	-0.68
1149.63	33.61	6.20	1149.16	40.50	11.78	1149.95	46.96	13.19	1149.00	30.23	-0.87	1150.73	31.81	0.87
1152.63	35.20	7.28	1152.16	39.49	10.27	1152.94	47.21	12.94	1152.00	30.76	-0.85	1153.73	32.29	0.85
1155.63	33.45	5.69	1155.16	40.14	11.08	1155.95	47.50	13.39	1155.00	31.72	0.27	1156.73	31.01	-0.27
1158.63	34.94	7.46	1158.16	39.54	10.75	1158.97	46.87	13.03	1158.00	30.99	-0.18	1159.76	31.19	0.18
1161.63	34.48	6.87	1161.16	38.77	9.85	1161.95	46.58	12.61	1161.00	30.96	-0.34	1162.73	31.48	0.34
1164.63	36.35	8.92	1164.16	39.86	11.13	1164.95	46.98	13.20	1164.00	30.59	-0.53	1165.73	31.48	0.53
1167.63	36.76	9.36	1167.16	39.49	10.79	1167.95	46.75	13.00	1167.00	30.88	-0.21	1168.73	31.13	0.21
1170.63	34.12	6.77	1170.16	40.59	11.93	1170.95	47.46	13.75	1170.00	31.27	0.23	1171.73	30.65	-0.23
1173.63	35.77	8.74	1173.16	40.33	11.99	1173.97	46.67	13.28	1173.00	30.74	0.02	1174.76	30.54	-0.02
1176.63	34.74	6.96	1176.16	40.03	10.95	1176.95	47.56	13.43	1176.00	31.52	0.05	1177.73	31.25	-0.05
1179.63	34.43	6.85	1179.16	39.88	11.00	1179.95	47.58	13.65	1179.00	31.12	-0.15	1180.73	31.25	0.15
1182.63	34.38	6.77	1182.16	39.75	10.84	1182.95	46.56	12.60	1182.00	31.54	0.24	1183.73	30.89	-0.24
1185.63	35.57	7.57	1185.16	40.07	10.76	1185.95	48.16	13.80	1185.00	30.96	-0.73	1186.73	32.26	0.73
1188.63	35.88	7.66	1188.16	40.03	10.50	1188.98	48.39	13.81	1188.00	31.08	-0.83	1189.76	32.58	0.83
1191.63	35.67	8.39	1191.16	39.97	11.38	1191.95	46.94	13.30	1191.00	31.10	0.13	1192.73	30.68	-0.13
1194.63	36.40	8.81	1194.16	39.24	10.35	1194.95	47.27	13.33	1194.00	31.76	0.48	1195.73	30.63	-0.48
1197.63	35.88	7.56	1197.16	41.02	11.40	1197.95	48.86	14.19	1197.00	31.21	-0.80	1198.73	32.64	0.80
1200.63	34.84	7.61	1200.16	40.63	12.09	1200.95	48.30	14.71	1200.00	30.94	0.02	1201.73	30.74	-0.02
1203.63	35.00	6.54	1203.16	40.12	10.36	1203.98	46.60	11.79	1203.00	32.14	-0.01	1204.76	31.99	0.01
1206.63	35.31	5.97	1206.16	40.61	9.96	1206.95	48.18	12.48	1206.00	32.60	-0.43	1207.73	33.30	0.43
1209.63	35.15	6.55	1209.16	40.42	10.52	1209.94	47.70	12.75	1209.00	32.27	-0.02	1210.73	32.14	0.02
1212.63	35.98	8.41	1212.16	40.69	11.82	1212.94	47.95	14.03	1212.00	30.57	-0.69	1213.73	31.78	0.69
1215.63	35.93	7.06	1215.16	40.20	10.02	1215.94	47.62	12.39	1215.00	32.20	-0.36	1216.73	32.76	0.36
1218.63	35.72	7.90	1218.16	41.13	12.00	1218.97	47.19	13.01	1218.00	31.41	-0.10	1219.76	31.45	0.10
