# Supplementary material for: Noise-precision tradeoff in predicting combinations of mutations and drugs
Source: PLoS Comput Biol. 2019 May 22;15(5):e1006956. doi: 10.1371/journal.pcbi.1006956 (PMC6548401; doi:10.1371/journal.pcbi.1006956)
Supplement: S1 Data — A zip file containing all datasets used in this paper. (ZIP) [file pcbi.1006956.s002.zip › calcium/calcium_double_RAW264.7/848_100_nM_LPA_2.5_uM_RW_ECC040310A.txt]

Tab-delimted data for ligand pair Resiquimod (R-848)  / Lysophosphatidic acid
Celltype = RAW 264.7
ExperimentID = ECC040310A
t in seconds, Ca++ concentrations in nM
Adj Ca++ is the change in Ca++ concentration due to ligand

ECC040310A03	848 100 nM	LPA 2.5 uM	sim
ECC040310A02	LPA 2.5 uM	HBSS-BSA n/a 	lig2_only
ECC040310A07	LPA 2.5 uM	HBSS-BSA n/a 	lig2_only
ECC040310A01	HBSS-BSA n/a 	HBSS-BSA n/a 	con
ECC040310A12	HBSS-BSA n/a 	HBSS-BSA n/a 	con

t(ECC040310A03)	Ca++(ECC040310A03)	Adj Ca++(ECC040310A03)	t(ECC040310A02)	Ca++(ECC040310A02)	Adj Ca++(ECC040310A02)	t(ECC040310A07)	Ca++(ECC040310A07)	Adj Ca++(ECC040310A07)	t(ECC040310A01)	Ca++(ECC040310A01)	Adj Ca++(ECC040310A01)	t(ECC040310A12)	Ca++(ECC040310A12)	Adj Ca++(ECC040310A12)
-199.68	21.39	-2.23	-199.84	18.77	-3.80	-199.06	16.84	-1.66	-200.00	23.93	2.97	-198.27	15.41	-2.97
-196.71	21.50	-1.16	-196.87	18.08	-3.53	-196.08	16.84	-0.70	-197.03	23.47	3.47	-195.30	13.95	-3.47
-193.71	20.84	-1.34	-193.87	18.05	-3.08	-193.08	16.50	-0.56	-194.03	22.74	3.22	-192.30	13.72	-3.22
-190.71	21.50	-0.48	-190.87	17.77	-3.15	-190.08	15.44	-1.42	-191.03	22.60	3.28	-189.28	13.45	-3.28
-187.71	21.06	0.11	-187.87	18.03	-1.86	-187.08	15.21	-0.62	-188.03	21.01	2.72	-186.30	12.98	-2.72
-184.71	20.26	-1.28	-184.87	17.48	-3.00	-184.08	16.00	-0.42	-185.03	21.69	2.81	-183.30	13.48	-2.81
-181.71	20.48	-0.06	-181.87	17.60	-1.89	-181.08	15.31	-0.11	-182.03	21.10	3.22	-180.30	12.08	-3.22
-178.71	20.33	-0.11	-178.87	17.51	-1.88	-178.08	15.84	0.52	-179.03	19.93	2.15	-177.30	13.05	-2.15
-175.71	20.91	0.89	-175.87	16.96	-2.01	-175.08	15.04	0.14	-176.03	19.66	2.30	-174.28	12.48	-2.30
-172.71	20.55	1.07	-172.87	16.79	-1.64	-172.08	15.51	1.15	-173.03	19.25	2.43	-171.30	11.81	-2.43
-169.71	20.11	0.71	-169.87	16.98	-1.36	-169.08	13.89	-0.39	-170.03	18.58	1.84	-168.30	12.31	-1.84
-166.71	20.62	2.34	-166.87	17.34	0.12	-166.08	15.54	2.38	-167.03	17.51	1.89	-165.30	11.14	-1.89
-163.71	20.26	1.05	-163.87	17.41	-0.74	-163.08	13.82	-0.27	-164.03	18.67	2.12	-162.30	11.84	-2.12
-160.71	19.64	1.33	-160.87	17.51	0.26	-160.08	14.88	1.69	-161.03	17.37	1.72	-159.28	11.34	-1.72
-157.71	19.50	1.49	-157.87	16.62	-0.34	-157.08	13.99	1.10	-158.03	16.18	0.83	-156.30	11.94	-0.83
-154.71	19.07	0.67	-154.87	16.86	-0.48	-154.08	13.99	0.71	-155.03	17.11	1.37	-153.30	11.78	-1.37
-151.71	19.68	1.39	-151.87	16.79	-0.44	-151.08	14.08	0.91	-152.03	16.13	0.50	-150.30	12.54	-0.50
-148.71	19.64	2.01	-148.87	16.70	0.12	-148.08	14.22	1.71	-149.03	16.18	1.21	-147.30	11.18	-1.21
-145.71	19.35	1.08	-145.87	16.98	-0.23	-145.08	13.69	0.54	-146.03	17.15	1.54	-144.28	11.48	-1.54
-142.71	18.17	-0.19	-142.87	17.03	-0.27	-142.08	14.05	0.81	-143.03	17.33	1.63	-141.30	11.48	-1.63
-139.71	18.49	0.64	-139.87	16.60	-0.19	-139.08	12.97	0.24	-140.03	16.31	1.12	-138.30	11.48	-1.12
-136.71	19.43	2.79	-136.87	16.32	0.74	-136.08	13.89	2.37	-137.03	14.59	0.61	-135.30	10.78	-0.61
-133.71	18.49	0.88	-133.87	15.98	-0.58	-133.08	12.93	0.44	-134.03	16.18	1.23	-132.30	11.14	-1.23
-130.71	18.71	2.00	-130.87	16.17	0.51	-130.08	13.26	1.67	-131.03	14.28	0.23	-129.28	11.24	-0.23
-127.71	17.81	-0.38	-127.87	15.98	-1.16	-127.08	13.56	0.49	-128.03	16.40	0.87	-126.30	12.08	-0.87
-124.71	18.89	2.33	-124.87	16.36	0.86	-124.08	13.20	1.76	-125.03	14.46	0.56	-123.30	10.75	-0.56
-121.71	18.17	0.62	-121.87	15.72	-0.77	-121.08	13.16	0.73	-122.03	15.38	0.49	-120.30	11.81	-0.49
-118.71	17.49	0.93	-118.87	16.15	0.65	-118.08	12.51	1.07	-119.03	14.63	0.73	-117.30	10.58	-0.73
-115.71	17.63	-0.28	-115.87	16.08	-0.78	-115.08	12.57	-0.22	-116.03	15.74	0.49	-114.28	12.18	-0.49
-112.71	17.24	0.81	-112.87	16.10	0.73	-112.09	12.80	1.49	-113.03	14.50	0.73	-111.30	10.45	-0.73
-109.71	17.66	1.19	-109.87	15.49	0.08	-109.08	13.03	1.68	-110.03	13.98	0.17	-108.30	11.05	-0.17
-106.71	17.84	1.01	-106.87	16.46	0.68	-106.08	12.18	0.47	-107.03	15.38	1.21	-105.30	10.38	-1.21
-103.71	18.38	1.34	-103.87	16.13	0.14	-103.08	12.48	0.56	-104.03	14.90	0.52	-102.30	11.28	-0.52
-100.71	18.02	0.24	-100.87	15.84	-0.88	-100.08	12.61	-0.05	-101.03	15.87	0.75	-99.28	11.78	-0.75
-97.72	17.27	0.52	-97.87	16.01	0.32	-97.09	12.28	0.65	-98.03	14.81	0.72	-96.31	10.78	-0.72
-94.71	17.20	-0.16	-94.87	16.17	-0.14	-94.08	12.71	0.47	-95.03	15.51	0.81	-93.30	11.31	-0.81
-91.71	18.02	1.13	-91.87	15.96	0.13	-91.08	11.92	0.15	-92.03	14.99	0.76	-90.30	10.88	-0.76
-88.71	17.52	0.93	-88.87	15.46	-0.08	-88.08	12.12	0.65	-89.03	14.20	0.27	-87.30	11.08	-0.27
-85.71	17.49	0.69	-85.87	15.51	-0.24	-85.08	11.86	0.18	-86.03	14.42	0.28	-84.28	11.28	-0.28
-82.71	17.74	0.97	-82.87	16.17	0.46	-82.08	12.05	0.40	-83.03	14.68	0.57	-81.30	10.95	-0.57
-79.71	17.52	0.66	-79.87	15.80	-0.01	-79.08	13.03	1.29	-80.03	14.68	0.48	-78.30	11.14	-0.48
-76.71	16.77	0.32	-76.87	15.94	0.55	-76.08	12.57	1.24	-77.03	14.24	0.45	-75.30	10.75	-0.45
-73.71	16.88	-0.10	-73.87	16.32	0.39	-73.08	13.29	1.43	-74.03	14.68	0.36	-72.30	11.38	-0.36
-70.72	17.09	0.17	-70.87	15.94	0.07	-70.09	12.12	0.32	-71.03	14.63	0.37	-69.28	11.31	-0.37
-67.71	16.56	-0.93	-67.87	16.13	-0.31	-67.08	12.22	-0.15	-68.03	15.34	0.51	-66.30	11.74	-0.51
-64.71	17.81	1.04	-64.87	16.53	0.81	-64.08	11.95	0.30	-65.03	15.03	0.92	-63.30	10.61	-0.92
-61.71	17.81	0.98	-61.87	16.27	0.50	-61.08	12.84	1.13	-62.03	14.24	0.07	-60.30	11.51	-0.07
-58.71	17.13	0.49	-58.87	16.48	0.89	-58.08	11.37	-0.15	-59.03	14.33	0.35	-57.30	11.05	-0.35
-55.71	17.24	0.07	-55.87	15.87	-0.24	-55.08	12.05	0.00	-56.03	14.99	0.48	-54.28	11.44	-0.48
-52.71	17.95	0.85	-52.87	15.63	-0.42	-52.08	11.79	-0.19	-53.03	14.99	0.55	-51.30	11.31	-0.55
-49.71	17.56	0.36	-49.87	15.68	-0.47	-49.08	11.63	-0.45	-50.03	14.59	0.05	-48.30	11.91	-0.05
-46.71	17.27	0.20	-46.87	16.15	0.13	-46.08	11.43	-0.52	-47.03	14.90	0.49	-45.30	11.34	-0.49
-43.71	17.34	0.03	-43.87	16.51	0.26	-43.08	12.64	0.45	-44.03	14.20	-0.45	-42.30	12.51	0.45
-40.71	17.63	1.22	-40.87	16.36	1.00	-40.08	12.57	1.28	-41.03	13.58	-0.17	-39.28	11.34	0.17
-37.71	17.38	0.43	-37.87	16.55	0.65	-37.08	12.71	0.88	-38.03	14.02	-0.27	-36.30	11.98	0.27
-34.71	17.31	-0.25	-34.87	15.91	-0.59	-34.08	12.80	0.36	-35.03	15.47	0.57	-33.30	11.74	-0.57
-31.71	16.45	-0.84	-31.87	16.15	-0.08	-31.09	11.86	-0.31	-32.03	14.63	0.00	-30.31	12.04	-0.00
-28.71	17.45	-0.50	-28.87	16.43	-0.46	-28.09	11.40	-1.43	-29.03	15.51	0.22	-27.30	12.48	-0.22
-25.71	17.34	-0.82	-25.87	15.94	-1.17	-25.09	12.31	-0.73	-26.03	15.07	-0.43	-24.29	13.35	0.43
-22.71	17.06	0.19	-22.87	16.58	0.76	-22.08	12.25	0.50	-23.03	14.20	-0.01	-21.30	11.64	0.01
4.31	28.93	5.78	4.15	25.04	2.94	4.94	27.49	9.46	4.00	19.88	-0.61	5.72	18.52	0.61
7.26	93.44	72.68	7.11	77.32	57.62	7.89	84.30	68.66	6.95	17.73	-0.37	8.67	15.88	0.37
10.26	131.65	112.34	10.11	125.41	107.16	10.89	105.79	91.60	9.95	15.74	-0.91	11.68	14.97	0.91
13.26	99.82	80.83	13.11	108.68	90.75	13.89	80.03	66.16	12.95	16.35	0.02	14.68	13.72	-0.02
16.26	67.91	48.92	16.11	78.01	60.08	16.89	56.57	42.70	15.95	16.62	0.29	17.68	13.45	-0.29
19.26	53.22	34.86	19.11	58.91	41.61	19.90	46.92	33.68	18.95	14.99	-0.71	20.68	13.82	0.71
22.26	44.34	26.53	22.11	49.70	32.94	22.90	40.40	27.71	21.95	15.51	0.36	23.69	12.21	-0.36
25.26	37.93	19.50	25.11	41.90	24.52	25.89	36.84	23.53	24.95	16.35	0.58	26.67	12.61	-0.58
28.26	33.01	15.44	28.11	36.14	19.63	28.89	32.65	20.20	27.95	14.02	-0.89	29.67	13.21	0.89
31.26	31.02	13.29	31.11	32.77	16.10	31.89	29.65	17.04	30.95	15.07	0.00	32.67	12.48	-0.00
34.26	28.32	11.32	34.11	30.04	14.09	34.89	27.81	15.93	33.95	14.46	0.12	35.67	11.64	-0.12
37.26	26.75	9.49	37.11	28.20	12.00	37.89	25.60	13.46	36.95	14.20	-0.40	38.67	12.41	0.40
40.26	26.48	8.45	40.11	26.38	9.41	40.89	24.59	11.68	39.95	15.07	-0.30	41.68	13.08	0.30
43.26	25.36	7.33	43.11	26.05	9.08	43.89	24.08	11.17	42.95	15.74	0.37	44.67	12.41	-0.37
46.26	25.14	7.21	46.11	24.39	7.51	46.89	23.04	10.23	45.95	15.38	0.11	47.67	12.58	-0.11
49.26	24.55	6.20	49.11	24.64	7.34	49.89	22.22	8.99	48.95	16.09	0.40	50.68	12.71	-0.40
52.26	23.99	6.14	52.11	24.52	7.72	52.89	21.91	9.18	51.95	15.96	0.77	53.67	11.84	-0.77
55.26	23.96	6.36	55.11	23.73	7.19	55.89	22.15	9.67	54.95	15.65	0.71	56.67	11.64	-0.71
58.26	23.59	5.14	58.11	23.63	6.23	58.89	21.77	8.44	57.95	16.49	0.70	59.67	12.51	-0.70
61.26	22.93	4.34	61.11	22.87	5.33	61.89	20.37	6.90	60.95	15.96	0.03	62.67	13.32	-0.03
64.26	23.26	4.99	64.11	22.97	5.76	64.89	21.19	8.04	63.95	15.25	-0.36	65.68	13.38	0.36
67.26	22.85	4.55	67.11	22.94	5.70	67.89	20.10	6.92	66.95	15.78	0.14	68.68	12.91	-0.14
70.26	22.34	4.26	70.11	23.56	6.54	70.89	20.48	7.52	69.95	16.31	0.89	71.68	11.94	-0.89
73.26	23.40	5.09	73.11	23.24	5.98	73.89	21.29	8.10	72.95	15.91	0.26	74.67	12.81	-0.26
76.27	23.59	5.46	76.11	23.21	6.13	76.89	19.59	6.58	75.95	15.21	-0.26	77.68	13.15	0.26
79.26	24.10	5.54	79.11	22.97	5.47	79.89	20.65	7.21	78.95	16.13	0.23	80.68	13.08	-0.23
82.26	23.51	4.85	82.11	23.48	5.88	82.89	20.37	6.83	81.95	16.80	0.80	83.68	12.61	-0.80
85.26	24.10	5.99	85.11	23.43	6.37	85.89	20.48	7.49	84.95	16.44	0.99	86.67	11.88	-0.99
88.27	23.70	5.30	88.11	23.78	6.43	88.89	20.78	7.50	87.95	16.22	0.48	89.68	12.68	-0.48
91.26	22.37	4.38	91.11	23.41	6.47	91.89	20.24	7.37	90.95	15.87	0.54	92.68	12.21	-0.54
94.26	23.74	5.46	94.11	23.95	6.73	94.89	20.44	7.28	93.95	15.87	0.25	95.68	12.78	-0.25
97.26	23.04	4.71	97.11	23.73	6.45	97.89	20.68	7.47	96.95	16.75	1.08	98.67	12.01	-1.08
100.26	24.77	6.53	100.11	24.47	7.28	100.89	20.71	7.59	99.95	16.40	0.82	101.68	12.18	-0.82
103.26	24.14	6.10	103.11	24.64	7.65	103.89	20.31	7.39	102.95	15.87	0.49	104.68	12.31	-0.49
106.26	24.96	6.40	106.11	24.44	6.93	106.89	20.65	7.21	105.95	16.04	0.14	107.67	13.18	-0.14
109.26	24.88	6.19	109.11	24.37	6.73	109.89	21.70	8.13	108.95	16.80	0.77	110.67	12.68	-0.77
112.26	24.96	6.17	112.11	24.27	6.54	112.89	21.63	7.96	111.95	16.49	0.36	113.67	13.18	-0.36
115.26	24.92	6.11	115.11	24.66	6.90	115.89	21.43	7.74	114.95	17.11	0.96	116.68	12.61	-0.96
118.26	24.33	5.28	118.11	25.58	7.58	118.89	21.63	7.70	117.95	17.02	0.63	119.67	13.18	-0.63
121.26	25.63	6.71	121.11	25.95	8.09	121.89	22.18	8.38	120.95	17.15	0.89	122.67	12.78	-0.89
124.26	25.70	7.30	124.11	25.75	8.41	124.89	22.46	9.18	123.95	16.75	1.01	125.68	12.14	-1.01
127.26	26.00	6.92	127.11	26.50	8.48	127.89	21.60	7.64	126.95	16.93	0.51	128.67	13.32	-0.51
130.26	25.29	6.78	130.11	25.43	7.98	130.89	22.66	9.27	129.95	16.80	0.95	131.67	12.31	-0.95
133.26	26.26	7.15	133.11	26.28	8.23	133.89	22.39	8.40	132.95	17.06	0.61	134.67	13.25	-0.61
136.26	25.66	6.61	136.11	26.95	8.96	136.89	23.28	9.35	135.95	17.24	0.85	137.67	12.95	-0.85
139.26	26.45	8.28	139.11	26.77	9.66	139.89	23.28	10.23	138.95	16.09	0.58	140.67	12.34	-0.58
142.26	27.16	8.17	142.11	26.82	8.88	142.89	22.46	8.59	141.95	16.93	0.60	143.67	13.15	-0.60
145.26	27.16	8.79	145.11	27.75	10.44	145.89	22.39	9.14	144.95	15.51	-0.20	146.68	13.32	0.20
148.26	27.23	7.61	148.11	27.65	9.08	148.89	23.97	9.47	147.95	17.69	0.73	149.67	13.65	-0.73
151.26	27.38	8.04	151.11	27.90	9.61	151.89	23.56	9.34	150.95	17.46	0.78	152.67	13.32	-0.78
154.26	26.93	8.70	154.11	27.72	10.55	154.89	23.80	10.69	153.95	16.04	0.47	155.67	12.51	-0.47
157.26	26.41	7.02	157.11	28.55	10.21	157.89	22.63	8.36	156.95	18.13	1.40	158.67	12.75	-1.40
160.26	27.80	8.50	160.11	27.88	9.63	160.89	24.63	10.45	159.95	17.69	1.05	161.67	13.01	-1.05
163.26	27.38	7.81	163.11	29.23	10.72	163.89	24.32	9.87	162.95	17.91	1.00	164.67	13.32	-1.00
166.26	27.72	8.34	166.11	28.10	9.77	166.89	23.97	9.71	165.95	17.24	0.52	167.67	13.62	-0.52
169.26	27.27	7.78	169.11	29.03	10.59	169.89	24.46	10.09	168.95	17.60	0.77	170.67	13.48	-0.77
172.26	26.86	7.53	172.11	28.55	10.27	172.89	23.94	9.73	171.95	17.78	1.11	173.67	12.98	-1.11
175.26	26.78	7.04	175.11	29.26	10.58	175.89	24.18	9.56	174.95	17.78	0.70	176.68	13.79	-0.70
178.26	27.57	7.03	178.11	29.31	9.82	178.89	24.46	9.04	177.95	18.31	0.43	179.67	14.87	-0.43
181.26	28.59	9.16	181.11	29.46	11.08	181.89	25.08	10.77	180.95	18.62	1.85	182.67	12.34	-1.85
184.26	27.87	8.68	184.11	29.21	11.07	184.89	24.35	10.28	183.95	16.93	0.40	185.67	13.55	-0.40
187.26	29.08	9.41	187.11	28.98	10.36	187.89	24.18	9.63	186.95	17.82	0.81	188.67	13.62	-0.81
190.26	27.57	8.02	190.11	29.16	10.67	190.89	24.94	10.51	189.95	18.04	1.15	191.67	13.15	-1.15
193.26	28.44	9.01	193.11	29.28	10.90	193.89	24.56	10.25	192.95	17.51	0.74	194.67	13.45	-0.74
196.26	28.10	9.21	196.11	29.31	11.47	196.89	24.39	10.62	195.95	16.97	0.74	197.67	12.91	-0.74
199.26	29.88	9.95	199.11	29.64	10.77	199.89	23.66	8.85	198.95	18.13	0.86	200.67	13.82	-0.86
202.26	28.85	9.45	202.11	29.39	11.04	202.89	25.92	11.64	201.95	17.55	0.81	203.67	13.35	-0.81
205.26	28.44	7.49	205.11	29.26	9.36	205.89	25.78	9.95	204.95	19.61	1.32	206.68	14.39	-1.32
208.26	28.47	8.87	208.11	29.99	11.45	208.89	24.77	10.29	207.95	17.37	0.43	209.68	13.92	-0.43
211.26	29.15	8.88	211.11	30.45	11.24	211.89	25.53	10.38	210.95	18.98	1.37	212.67	13.65	-1.37
214.26	29.08	8.97	214.11	30.12	11.07	214.89	25.71	10.72	213.95	18.22	0.77	215.67	14.09	-0.77
217.26	28.21	8.42	217.11	30.09	11.36	217.89	26.27	11.60	216.95	18.22	1.09	218.67	13.45	-1.09
220.26	28.06	7.42	220.11	30.32	10.73	220.89	26.02	10.50	219.95	19.39	1.41	221.67	13.99	-1.41
223.26	29.57	8.93	223.11	30.53	10.94	223.89	25.39	9.87	222.95	19.12	1.14	224.67	14.26	-1.14
226.26	28.85	8.42	226.11	30.65	11.28	226.89	26.27	10.96	225.95	18.89	1.12	227.67	14.06	-1.12
229.26	29.34	8.49	229.11	30.50	10.70	229.89	26.51	10.78	228.95	19.07	0.88	230.67	14.73	-0.88
232.26	29.00	7.88	232.11	30.30	10.23	232.89	25.39	9.39	231.95	19.88	1.42	233.67	14.46	-1.42
235.26	28.36	7.80	235.11	30.60	11.10	235.89	25.64	10.20	234.95	18.58	0.68	236.68	14.63	-0.68
238.26	28.78	8.28	238.11	30.37	10.93	238.89	25.88	10.50	237.95	19.34	1.50	239.67	13.75	-1.50
241.26	29.95	9.59	241.11	30.37	11.07	241.89	25.19	9.95	240.95	19.16	1.46	242.67	13.65	-1.46
244.26	29.65	8.91	244.11	31.16	11.48	244.89	26.51	10.89	243.95	19.75	1.67	245.67	13.82	-1.67
247.26	29.57	8.70	247.11	31.11	11.30	247.89	26.55	10.80	246.95	19.61	1.40	248.67	14.22	-1.40
250.26	28.66	7.33	250.11	31.36	11.08	250.89	26.55	10.34	249.95	20.20	1.53	251.67	14.56	-1.53
253.26	28.66	7.93	253.11	30.12	10.45	253.89	27.00	11.39	252.95	19.97	1.90	254.67	13.58	-1.90
256.26	30.03	9.10	256.11	30.91	11.03	256.89	26.37	10.56	255.95	19.84	1.57	257.67	14.12	-1.57
259.26	29.61	8.46	259.11	31.57	11.47	259.89	26.34	10.31	258.95	19.57	1.08	260.67	14.83	-1.08
262.26	30.37	9.36	262.11	31.31	11.35	262.89	26.79	10.90	261.95	19.93	1.58	263.67	14.19	-1.58
265.26	29.42	7.73	265.11	30.86	10.23	265.89	26.72	10.15	264.95	20.47	1.44	266.68	15.00	-1.44
268.26	30.03	8.62	268.11	31.47	11.11	268.89	26.55	10.26	267.95	20.56	1.81	269.67	14.36	-1.81
271.26	30.37	8.88	271.11	30.83	10.40	271.89	26.86	10.49	270.95	20.20	1.37	272.67	14.87	-1.37
274.26	30.52	8.68	274.11	31.93	11.14	274.89	26.90	10.18	273.95	20.24	1.06	275.67	15.54	-1.06
277.26	30.48	8.95	277.11	31.29	10.82	277.89	26.02	9.61	276.95	19.84	0.97	278.67	15.31	-0.97
280.26	29.27	8.23	280.11	30.98	11.00	280.89	26.79	10.87	279.95	20.15	1.77	281.68	14.02	-1.77
283.26	30.71	9.16	283.11	31.85	11.35	283.89	26.51	10.08	282.95	20.33	1.44	284.67	14.87	-1.44
286.26	30.22	8.66	286.11	31.47	10.96	286.89	27.42	10.98	285.95	20.69	1.79	287.68	14.53	-1.79
289.26	29.95	7.57	289.11	31.62	10.30	289.89	27.39	10.13	288.95	21.10	1.38	290.67	15.75	-1.38
292.26	30.03	8.83	292.11	32.18	12.03	292.89	26.72	10.64	291.95	19.84	1.30	293.67	14.66	-1.30
295.26	30.56	9.07	295.11	31.67	11.23	295.89	27.46	11.09	294.95	20.38	1.55	296.67	14.70	-1.55
298.26	30.56	9.46	298.11	32.36	12.32	298.89	27.67	11.69	297.95	19.25	0.81	299.67	15.04	-0.81
301.26	30.67	8.87	301.11	32.26	11.52	301.89	26.90	10.22	300.95	19.84	0.70	302.67	15.85	-0.70
304.26	31.44	9.97	304.11	32.13	11.71	304.89	28.27	11.92	303.95	20.11	1.30	305.68	14.93	-1.30
307.26	31.52	9.76	307.11	31.93	11.23	307.89	27.67	11.03	306.95	20.47	1.37	308.67	15.14	-1.37
310.26	31.13	9.86	310.11	31.80	11.58	310.89	26.90	10.75	309.95	19.84	1.23	311.68	14.80	-1.23
313.26	30.29	7.98	313.11	32.36	11.10	313.89	28.73	11.54	312.95	20.02	0.37	314.67	16.70	-0.37
316.26	31.17	8.37	316.11	32.31	10.56	316.89	28.09	10.41	315.95	21.65	1.51	317.67	16.05	-1.51
319.26	30.64	8.12	319.11	33.03	11.57	319.89	27.63	10.23	318.95	21.55	1.69	320.67	15.58	-1.69
322.26	30.33	7.69	322.11	32.95	11.36	322.89	27.81	10.29	321.95	21.46	1.48	323.67	15.92	-1.48
325.26	31.13	8.72	325.11	33.18	11.82	325.89	28.30	11.01	324.95	20.87	1.12	326.67	16.05	-1.12
328.26	31.63	9.65	328.11	32.82	11.89	328.89	28.59	11.73	327.95	20.65	1.33	329.67	15.41	-1.33
331.26	31.13	8.01	331.11	32.05	9.99	331.89	27.18	9.18	330.95	21.83	1.37	332.67	16.50	-1.37
334.26	31.29	8.38	334.11	33.62	11.76	334.89	28.73	10.94	333.95	22.10	1.85	335.67	15.82	-1.85
337.26	30.14	7.22	337.11	32.21	10.34	337.89	28.55	10.75	336.95	21.51	1.25	338.67	16.43	-1.25
340.26	31.13	8.53	340.11	31.95	10.41	340.89	27.60	10.12	339.95	21.37	1.43	341.67	15.92	-1.43
343.26	30.79	7.92	343.11	33.70	11.88	343.89	29.01	11.26	342.95	21.65	1.44	344.68	16.19	-1.44
346.26	31.63	8.75	346.11	32.93	11.11	346.89	28.80	11.04	345.95	22.51	2.29	347.67	15.34	-2.29
349.26	31.67	9.91	349.11	32.67	11.96	349.89	29.40	12.76	348.95	19.84	0.74	350.67	15.78	-0.74
352.26	32.13	9.57	352.11	32.95	11.44	352.89	28.20	10.76	351.95	21.06	1.16	353.67	16.16	-1.16
355.26	32.09	9.16	355.11	33.47	11.59	355.89	28.69	10.88	354.95	21.46	1.19	356.67	16.50	-1.19
358.26	30.45	7.38	358.11	33.36	11.34	358.89	29.65	11.70	357.95	22.19	1.78	359.67	16.05	-1.78
361.26	32.28	9.47	361.11	33.34	11.59	361.89	28.87	11.18	360.95	21.01	0.86	362.67	16.70	-0.86
364.26	31.67	9.08	364.11	33.36	11.83	364.89	29.29	11.82	363.95	21.15	1.22	365.67	16.12	-1.22
367.26	32.36	10.01	367.11	33.16	11.87	367.89	30.11	12.88	366.95	21.01	1.32	368.67	15.78	-1.32
370.26	32.47	9.58	370.11	33.93	12.10	370.89	28.83	11.06	369.95	22.33	2.10	371.68	15.54	-2.10
373.26	32.47	9.36	373.11	34.03	11.98	373.89	28.76	10.77	372.95	21.78	1.33	374.67	16.53	-1.33
376.26	31.48	8.45	376.11	33.47	11.50	376.89	28.34	10.43	375.95	21.65	1.28	377.67	16.50	-1.28
379.26	32.40	8.70	379.11	33.26	10.62	379.89	29.44	10.86	378.95	23.20	2.16	380.67	16.29	-2.16
382.26	32.36	8.77	382.11	33.83	11.29	382.89	28.73	10.26	381.95	22.78	1.85	383.67	16.50	-1.85
385.26	32.36	8.22	385.11	33.72	10.63	385.89	29.12	10.10	384.95	23.47	1.99	386.67	16.91	-1.99
388.26	33.36	10.10	388.11	33.67	11.46	388.89	28.62	10.48	387.95	22.33	1.73	389.67	16.29	-1.73
391.26	31.29	8.11	391.11	34.40	12.27	391.89	28.83	10.77	390.95	22.10	1.58	392.67	16.36	-1.58
394.26	31.32	7.75	394.11	33.26	10.75	394.89	29.86	11.41	393.95	22.60	1.69	395.67	16.63	-1.69
397.26	33.13	10.39	397.11	34.63	12.95	397.89	30.90	13.28	396.95	21.65	1.57	398.67	15.92	-1.57
400.26	32.44	9.39	400.11	34.27	12.28	400.89	30.36	12.43	399.95	22.10	1.71	401.68	16.09	-1.71
403.26	32.67	8.72	403.11	33.78	10.88	403.89	29.93	11.10	402.95	22.51	1.22	404.67	17.49	-1.22
406.26	32.67	8.97	406.11	33.83	11.19	406.89	30.82	12.24	405.95	23.06	2.02	407.67	16.43	-2.02
409.26	32.47	8.68	409.11	33.62	10.88	409.89	29.93	11.26	408.95	22.74	1.61	410.67	16.94	-1.61
412.26	32.59	9.23	412.11	34.73	12.43	412.89	29.22	10.98	411.95	21.60	0.90	413.67	17.21	-0.90
415.26	32.71	8.79	415.11	34.14	11.27	415.89	29.44	10.64	414.95	23.65	2.39	416.67	16.29	-2.39
418.26	32.86	9.33	418.11	35.04	12.56	418.89	30.11	11.70	417.95	22.46	1.59	419.68	16.70	-1.59
421.26	32.74	8.50	421.11	34.40	11.22	421.89	31.22	12.10	420.95	23.15	1.57	422.68	17.42	-1.57
424.26	33.25	8.88	424.11	34.76	11.44	424.89	30.54	11.29	423.95	23.56	1.85	425.67	17.28	-1.85
427.26	32.74	8.63	427.11	34.58	11.52	427.89	30.90	11.91	426.95	22.56	1.11	428.68	17.76	-1.11
430.26	33.79	9.65	430.11	34.76	11.68	430.89	30.93	11.91	429.95	22.78	1.30	431.68	17.59	-1.30
433.26	33.71	9.75	433.11	34.97	12.06	433.89	30.86	12.02	432.95	22.74	1.44	434.67	17.28	-1.44
436.26	33.28	9.20	436.11	35.28	12.26	436.89	30.90	11.94	435.95	22.69	1.27	437.67	17.56	-1.27
439.26	32.82	7.92	439.11	36.11	12.26	439.89	30.79	11.01	438.95	24.34	2.10	440.67	17.56	-2.10
442.26	33.75	9.71	442.11	34.27	11.29	442.89	30.18	11.26	441.95	22.78	1.40	443.67	17.39	-1.40
445.26	34.02	9.02	445.11	35.12	11.17	445.89	30.43	10.55	444.95	24.30	1.96	446.68	17.80	-1.96
448.26	32.40	8.01	448.11	34.94	11.61	448.89	31.29	12.02	447.95	23.42	1.69	449.67	17.45	-1.69
451.26	34.52	10.55	451.11	35.20	12.29	451.89	30.25	11.40	450.95	23.06	1.75	452.67	16.97	-1.75
454.26	33.13	9.00	454.11	34.06	10.98	454.89	31.90	12.89	453.95	23.01	1.54	455.67	17.35	-1.54
457.26	33.13	9.20	457.11	35.46	12.58	457.89	30.33	11.52	456.95	23.33	2.06	458.67	16.63	-2.06
460.26	35.03	10.35	460.11	35.12	11.49	460.89	30.90	11.34	459.95	23.42	1.40	461.68	18.04	-1.40
463.26	33.48	9.60	463.11	34.97	12.14	463.89	30.18	11.42	462.95	22.78	1.56	464.67	17.08	-1.56
466.26	32.74	8.15	466.11	35.54	12.01	466.89	32.26	12.79	465.95	23.75	1.82	467.68	17.52	-1.82
469.26	31.82	7.14	469.11	35.28	11.66	469.89	29.93	10.37	468.95	24.30	2.28	470.67	17.15	-2.28
472.26	33.83	10.70	472.11	34.99	12.92	472.89	30.97	12.96	471.95	21.78	1.31	473.67	16.57	-1.31
475.26	33.90	8.25	475.11	36.29	11.70	475.89	31.00	10.47	474.95	24.94	1.95	476.68	18.45	-1.95
478.26	33.63	8.48	478.11	35.93	11.83	478.89	31.00	10.97	477.95	24.71	2.22	479.68	17.69	-2.22
481.26	34.06	9.66	481.11	35.80	12.46	481.89	31.97	12.69	480.95	23.47	1.73	482.68	17.42	-1.73
484.26	33.05	8.47	484.11	34.97	11.45	484.89	31.65	12.19	483.95	22.83	0.91	485.67	18.42	-0.91
487.26	34.14	9.24	487.11	35.75	11.91	487.89	30.54	10.76	486.95	23.61	1.37	488.67	18.28	-1.37
490.26	34.99	10.73	490.11	35.10	11.90	490.89	31.11	11.97	489.95	22.88	1.28	491.67	17.73	-1.28
493.26	34.10	9.17	493.11	35.20	11.33	493.89	31.61	11.80	492.95	23.88	1.61	494.68	18.07	-1.61
496.26	34.21	9.30	496.11	35.04	11.18	496.89	31.79	12.00	495.95	24.16	1.91	497.68	17.76	-1.91
499.26	33.83	8.48	499.11	36.45	12.16	499.89	32.37	12.14	498.95	25.03	2.34	500.68	17.76	-2.34
502.26	33.79	8.87	502.11	35.43	11.56	502.89	31.47	11.67	501.95	24.62	2.36	503.68	17.32	-2.36
505.26	35.81	11.21	505.11	36.11	12.56	505.89	30.93	11.45	504.95	22.78	0.84	506.68	18.52	-0.84
508.26	34.72	9.84	508.11	35.54	11.71	508.89	31.79	12.03	507.95	24.34	2.12	509.68	17.52	-2.12
511.26	35.11	10.57	511.11	35.64	12.16	511.89	31.58	12.16	510.95	23.06	1.18	512.68	18.11	-1.18
514.26	34.14	9.12	514.11	36.21	12.25	514.89	31.11	11.21	513.95	24.02	1.66	515.68	18.11	-1.66
517.26	34.83	9.44	517.11	35.95	11.61	517.89	32.01	11.74	516.95	24.67	1.94	518.67	18.21	-1.94
520.26	35.18	9.35	520.11	36.14	11.36	520.89	32.01	11.30	519.95	24.34	1.17	521.68	19.42	-1.17
523.26	34.83	10.35	523.11	36.66	13.24	523.89	31.50	12.14	522.95	23.15	1.33	524.68	17.90	-1.33
526.26	33.28	8.77	526.11	36.16	12.71	526.89	31.22	11.83	525.95	23.42	1.57	527.68	17.69	-1.57
529.26	33.90	8.79	529.11	35.88	11.83	529.89	31.90	11.91	528.95	24.07	1.62	530.68	18.24	-1.62
532.26	33.40	8.18	532.11	36.55	12.38	532.89	31.79	11.69	531.95	24.43	1.87	533.68	18.11	-1.87
535.26	34.95	9.44	535.11	36.63	12.17	535.89	32.22	11.83	534.95	24.43	1.58	536.68	18.69	-1.58
538.26	33.86	7.84	538.11	36.66	11.69	538.89	31.72	10.82	537.95	25.17	1.81	539.68	18.97	-1.81
541.26	35.22	9.29	541.11	36.27	11.40	541.89	31.97	11.16	540.95	25.22	1.95	542.68	18.73	-1.95
544.26	34.41	8.80	544.11	36.19	11.64	544.89	32.15	11.66	543.95	25.13	2.18	545.68	18.18	-2.18
547.26	34.64	8.66	547.11	36.24	11.32	547.89	32.44	11.58	546.95	26.01	2.69	548.68	18.04	-2.69
550.26	34.76	9.23	550.11	36.32	11.84	550.89	32.22	11.81	549.95	24.71	1.84	551.68	18.45	-1.84
553.26	34.72	8.29	553.11	36.82	11.45	553.89	33.23	11.92	552.95	25.22	1.45	554.68	19.73	-1.45
556.26	35.26	9.18	556.11	36.03	11.01	556.89	32.22	11.26	555.95	25.08	1.66	557.68	19.17	-1.66
559.26	35.30	9.38	559.11	36.21	11.35	559.89	32.29	11.49	558.95	24.34	1.08	560.68	19.59	-1.08
562.26	35.22	9.73	562.11	36.74	12.31	562.89	32.55	12.18	561.95	24.76	1.93	563.68	18.31	-1.93
565.26	34.99	9.14	565.11	36.27	11.47	565.89	32.47	11.74	564.95	24.94	1.75	566.68	18.86	-1.75
568.26	34.56	8.58	568.11	36.32	11.40	568.89	33.09	12.23	567.95	25.50	2.18	569.68	18.55	-2.18
571.26	34.10	8.34	571.11	36.74	12.03	571.89	32.62	11.98	570.95	24.48	1.38	572.68	19.14	-1.38
574.26	34.91	8.79	574.11	36.40	11.33	574.89	32.69	11.69	573.95	25.68	2.22	575.68	18.66	-2.22
577.26	34.21	8.30	577.11	37.23	12.38	577.89	32.15	11.36	576.95	24.67	1.42	578.68	19.24	-1.42
580.26	34.17	8.52	580.11	35.93	11.33	580.89	32.94	12.41	579.95	24.71	1.72	581.68	18.69	-1.72
583.26	35.18	9.15	583.11	36.68	11.70	583.89	32.62	11.71	582.95	24.43	1.06	584.68	19.73	-1.06
586.26	35.81	9.76	586.11	36.34	11.35	586.89	32.47	11.54	585.95	24.57	1.18	587.68	19.62	-1.18
589.26	35.26	8.94	589.11	36.01	10.74	589.89	31.79	10.59	588.95	25.50	1.84	590.67	19.24	-1.84
592.26	35.18	9.62	592.10	36.63	12.13	592.89	32.80	12.36	591.95	24.07	1.17	593.67	19.14	-1.17
595.26	35.22	8.08	595.10	36.37	10.29	595.89	33.70	11.68	594.95	26.19	1.71	596.68	20.18	-1.71
598.26	35.73	9.05	598.10	36.68	11.05	598.89	33.12	11.56	597.95	26.01	1.99	599.67	19.45	-1.99
601.26	35.15	9.34	601.10	36.53	11.78	601.89	31.97	11.28	600.95	24.02	0.87	602.67	19.69	-0.87
621.31	39.39	0.69	621.15	38.52	0.87	621.96	37.80	4.22	621.00	36.42	0.38	622.75	33.08	-0.38
624.30	36.04	1.45	624.14	36.71	3.18	624.92	32.83	3.36	623.98	32.22	0.29	625.71	29.05	-0.29
627.30	32.51	1.04	627.14	33.96	3.54	627.92	31.18	4.83	626.98	29.80	0.99	628.71	25.24	-0.99
630.29	32.59	2.54	630.14	32.41	3.41	630.92	30.50	5.57	629.98	28.76	1.37	631.71	23.44	-1.37
633.30	32.98	4.05	633.14	32.52	4.65	633.93	29.90	6.09	632.98	28.20	1.93	634.71	21.75	-1.93
636.29	31.44	3.13	636.14	33.08	5.83	636.96	31.11	7.92	635.98	27.73	2.08	637.74	20.98	-2.08
639.30	32.98	5.22	639.14	32.62	5.92	639.93	30.82	8.18	638.98	27.26	2.16	640.72	20.35	-2.16
642.30	33.17	5.26	642.14	34.29	7.43	642.93	31.36	8.57	641.98	27.08	1.83	643.72	20.84	-1.83
645.30	32.82	6.16	645.14	33.90	8.29	645.93	31.04	9.50	644.98	26.42	2.42	646.72	19.00	-2.42
648.30	33.94	7.19	648.14	33.83	8.14	648.93	31.68	10.05	647.98	26.42	2.33	649.71	19.17	-2.33
651.30	33.32	6.49	651.14	33.78	8.00	651.95	31.86	10.15	650.98	26.10	1.93	652.74	19.66	-1.93
654.30	33.59	6.60	654.14	33.41	7.47	654.92	31.68	9.81	653.98	26.56	2.23	655.71	19.52	-2.23
657.30	34.14	7.46	657.14	34.14	8.52	657.92	31.29	9.73	656.98	25.96	1.94	658.71	19.49	-1.94
660.30	33.48	6.30	660.14	33.72	7.59	660.93	32.47	10.41	659.98	26.52	2.00	661.71	19.94	-2.00
663.30	33.01	5.81	663.14	33.34	7.19	663.93	32.44	10.36	662.98	27.08	2.54	664.71	19.42	-2.54
666.30	33.71	7.29	666.14	33.52	8.16	666.95	32.80	11.50	665.98	26.10	2.34	667.74	18.83	-2.34
669.30	34.56	7.93	669.14	34.03	8.45	669.92	32.87	11.36	668.98	25.91	1.94	670.71	19.45	-1.94
672.30	33.01	6.76	672.14	33.80	8.60	672.92	32.44	11.31	671.98	25.36	1.77	673.71	19.24	-1.77
675.30	33.83	7.31	675.14	34.47	9.01	675.92	31.11	9.71	674.98	25.64	1.78	676.71	19.49	-1.78
678.30	33.86	6.95	678.14	34.16	8.30	678.92	32.91	11.12	677.98	27.12	2.87	679.71	18.80	-2.87
681.30	34.91	7.50	681.14	33.16	6.80	681.95	31.72	9.43	680.98	26.84	2.09	682.74	20.08	-2.09
684.30	33.94	6.23	684.14	33.93	7.27	684.92	32.11	9.52	683.98	27.17	2.12	685.71	20.35	-2.12
687.30	33.44	6.39	687.14	34.01	8.01	687.92	33.34	11.41	686.98	26.89	2.50	688.71	19.31	-2.50
690.30	34.21	6.80	690.14	34.84	8.48	690.93	32.04	9.75	689.98	27.12	2.37	691.71	19.80	-2.37
693.30	32.94	6.36	693.14	33.72	8.19	693.92	33.12	11.66	692.98	26.05	2.13	694.71	19.21	-2.13
696.29	34.91	8.18	696.14	34.84	9.17	696.95	32.65	11.04	695.98	25.96	1.89	697.74	19.59	-1.89
699.29	35.42	7.63	699.14	34.37	7.63	699.92	33.70	11.03	698.98	27.64	2.51	700.70	20.04	-2.51
702.29	34.56	6.53	702.14	34.94	7.97	702.92	33.20	10.29	701.98	27.03	1.66	703.70	21.12	-1.66
705.30	34.83	7.88	705.14	34.97	9.08	705.93	33.23	11.40	704.98	26.19	1.90	706.71	19.80	-1.90
708.29	35.85	8.63	708.14	34.37	8.21	708.92	33.88	11.78	707.98	26.94	2.38	709.71	19.59	-2.38
711.30	34.33	7.07	711.14	34.11	7.91	711.95	33.77	11.63	710.98	27.40	2.80	712.74	19.21	-2.80
714.29	34.33	7.16	714.14	34.55	8.44	714.92	33.09	11.04	713.98	27.08	2.57	715.71	19.35	-2.57
717.29	34.33	6.08	717.14	34.94	7.75	717.92	33.30	10.17	716.98	28.86	3.27	718.71	19.73	-3.27
720.29	34.45	6.86	720.14	35.17	8.64	720.92	32.76	10.29	719.98	27.92	2.99	721.71	19.35	-2.99
723.29	35.73	8.55	723.14	34.50	8.37	723.92	33.59	11.53	722.98	26.42	1.90	724.71	20.04	-1.90
726.30	34.17	6.19	726.14	34.68	7.75	726.95	32.98	10.12	725.98	26.52	1.20	727.74	21.54	-1.20
729.30	34.33	6.40	729.14	34.65	7.77	729.92	33.23	10.42	728.98	27.78	2.51	730.71	20.18	-2.51
732.30	35.93	8.05	732.14	35.02	8.19	732.93	33.38	10.62	731.98	27.68	2.46	733.71	20.18	-2.46
735.30	34.10	6.91	735.14	35.10	8.96	735.92	32.94	10.87	734.98	26.89	2.36	736.71	19.59	-2.36
738.30	35.50	7.57	738.14	34.63	7.75	738.93	33.56	10.75	737.98	27.08	1.81	739.71	20.88	-1.81
741.30	35.26	7.78	741.14	34.06	7.63	741.95	33.12	10.76	740.98	27.40	2.58	742.74	19.66	-2.58
744.30	35.89	7.70	744.14	35.12	7.98	744.93	33.77	10.70	743.98	28.34	2.81	745.71	20.14	-2.81
747.30	35.11	7.03	747.14	34.14	7.11	747.92	33.99	11.03	746.98	28.53	3.11	748.71	19.73	-3.11
750.30	34.52	6.05	750.14	34.73	7.31	750.93	33.12	9.77	749.98	28.48	2.67	751.71	20.56	-2.67
753.30	35.30	7.04	753.14	34.45	7.24	753.93	34.25	11.11	752.98	27.50	1.90	754.71	21.12	-1.90
756.30	34.33	5.96	756.14	35.64	8.32	756.95	33.38	10.13	755.98	28.10	2.39	757.74	20.74	-2.39
759.30	34.91	6.92	759.14	34.86	7.93	759.92	33.81	10.94	758.98	27.54	2.21	760.71	20.53	-2.21
762.30	35.46	7.53	762.14	34.89	8.01	762.92	35.01	12.20	761.98	27.68	2.41	763.71	20.28	-2.41
765.30	35.77	7.35	765.14	35.46	8.09	765.92	33.38	10.08	764.98	27.68	1.92	766.71	21.26	-1.92
768.30	35.54	7.88	768.14	34.91	8.31	768.93	34.39	11.85	767.98	27.54	2.54	769.71	19.87	-2.54
771.30	34.95	6.75	771.14	35.33	8.19	771.95	34.03	10.95	770.98	27.96	2.42	772.74	20.53	-2.42
774.30	35.38	6.87	774.14	35.30	7.85	774.92	34.21	10.82	773.98	27.96	2.11	775.71	21.15	-2.11
777.30	36.36	8.08	777.14	35.02	7.80	777.93	34.03	10.87	776.98	28.57	2.95	778.71	20.08	-2.95
780.30	36.28	7.42	780.14	35.23	7.43	780.93	33.96	10.22	779.98	29.14	2.94	781.71	20.67	-2.94
783.29	35.46	6.93	783.14	35.43	7.96	783.92	34.39	10.98	782.98	28.20	2.33	784.71	20.95	-2.33
786.29	35.81	6.65	786.14	34.68	6.57	786.95	34.83	10.79	785.98	28.43	1.93	787.74	21.99	-1.93
789.29	35.73	6.90	789.14	35.88	8.11	789.92	33.81	10.10	788.98	28.53	2.36	790.71	21.22	-2.36
792.30	36.44	7.59	792.14	35.80	8.01	792.92	34.32	10.59	791.98	28.53	2.34	793.71	21.26	-2.34
795.30	36.16	6.82	795.14	36.45	8.16	795.92	34.83	10.61	794.98	28.86	2.18	796.71	21.92	-2.18
798.29	35.50	6.13	798.14	35.61	7.29	798.92	34.03	9.78	797.98	29.09	2.38	799.71	21.75	-2.38
801.29	35.15	6.24	801.14	35.43	7.58	801.95	34.65	10.86	800.98	29.00	2.75	802.74	20.91	-2.75
804.29	36.24	7.52	804.14	35.48	7.82	804.92	34.72	11.12	803.98	28.76	2.70	805.71	20.77	-2.70
807.29	36.75	7.74	807.14	35.67	7.71	807.92	33.59	9.70	806.98	28.62	2.27	808.70	21.50	-2.27
810.29	36.36	7.44	810.14	36.01	8.15	810.92	33.02	9.22	809.98	28.25	1.99	811.71	21.68	-1.99
813.30	34.45	4.99	813.14	35.33	6.92	813.92	34.57	10.23	812.98	28.57	1.77	814.72	22.45	-1.77
816.30	34.76	5.30	816.14	35.23	6.83	816.95	35.37	11.03	815.98	29.23	2.43	817.74	21.78	-2.43
819.30	36.08	6.76	819.14	35.46	7.20	819.92	34.17	9.97	818.98	29.23	2.57	820.71	21.50	-2.57
822.30	36.44	7.35	822.14	36.45	8.41	822.92	35.23	11.26	821.98	29.37	2.94	823.71	20.91	-2.94
825.29	35.07	5.16	825.14	36.01	7.16	825.92	34.21	9.42	824.98	30.65	3.40	826.70	21.26	-3.40
828.30	34.83	5.49	828.14	34.99	6.70	828.93	34.72	10.50	827.98	29.56	2.88	829.71	21.22	-2.88
831.30	35.69	6.11	831.14	35.23	6.71	831.95	34.86	10.40	830.98	30.13	3.21	832.74	21.12	-3.21
834.30	36.24	7.00	834.14	36.50	8.31	834.92	35.45	11.33	833.98	29.18	2.60	835.70	21.40	-2.60
837.30	35.57	5.72	837.14	36.29	7.49	837.93	34.39	9.66	836.98	28.86	1.67	838.71	22.94	-1.67
840.30	35.38	5.33	840.14	35.43	6.44	840.92	34.57	9.64	839.98	29.14	1.75	841.71	23.05	-1.75
843.30	35.34	4.87	843.14	35.33	5.92	843.93	35.16	9.81	842.98	30.37	2.56	844.71	22.66	-2.56
846.30	37.14	7.20	846.14	35.72	6.83	846.95	34.90	10.08	845.98	30.65	3.37	847.74	21.33	-3.37
849.30	36.59	7.35	849.14	36.48	8.29	849.93	34.94	10.82	848.98	28.34	1.76	850.71	22.24	-1.76
852.30	35.85	6.44	852.14	35.90	7.55	852.92	34.86	10.57	851.98	29.37	2.62	853.71	21.54	-2.62
855.30	36.28	7.00	855.14	35.98	7.75	855.92	35.08	10.92	854.98	28.67	2.05	856.71	21.99	-2.05
858.30	35.34	6.14	858.14	35.98	7.83	858.93	34.97	10.89	857.98	29.28	2.74	859.71	21.22	-2.74
861.30	34.99	5.21	861.14	36.42	7.69	861.95	35.30	10.64	860.98	29.14	2.02	862.74	22.52	-2.02
864.30	34.83	4.89	864.14	35.77	6.89	864.93	35.37	10.55	863.98	29.66	2.38	865.71	22.31	-2.38
867.30	35.18	5.22	867.14	36.63	7.73	867.92	35.52	10.68	866.98	30.37	3.07	868.71	21.64	-3.07
870.29	36.04	6.06	870.14	35.82	6.89	870.92	35.63	10.77	869.98	30.56	3.24	871.71	21.50	-3.24
873.29	35.15	5.49	873.14	36.32	7.72	873.92	35.12	10.58	872.98	29.80	2.80	874.70	21.61	-2.80
876.30	36.12	6.03	876.14	36.21	7.17	876.95	35.48	10.51	875.98	29.80	2.37	877.74	22.48	-2.37
879.30	36.40	6.58	879.14	36.55	7.78	879.92	34.76	10.06	878.98	29.33	2.17	880.71	22.41	-2.17
882.30	35.81	5.70	882.14	36.34	7.29	882.92	34.68	9.69	881.98	29.51	2.06	883.71	22.80	-2.06
885.29	36.12	5.99	885.14	36.45	7.38	885.92	35.08	10.07	884.98	29.51	2.04	886.71	22.84	-2.04
888.29	37.22	5.93	888.14	35.88	5.64	888.92	35.16	8.99	887.98	31.17	2.54	889.71	23.51	-2.54
891.29	36.28	6.64	891.14	36.34	7.75	891.95	34.72	10.20	890.98	29.00	2.02	892.74	22.38	-2.02
894.29	36.12	6.31	894.14	35.75	7.00	894.92	35.41	10.72	893.98	29.89	2.74	895.71	21.82	-2.74
897.29	36.67	7.27	897.14	36.21	7.87	897.92	35.19	10.91	896.98	29.18	2.44	898.71	21.71	-2.44
900.30	36.12	5.72	900.14	36.32	6.97	900.93	35.23	9.95	899.98	30.03	2.29	901.71	22.87	-2.29
903.30	36.12	5.56	903.14	36.50	7.00	903.92	35.45	10.01	902.98	30.37	2.47	904.71	22.84	-2.47
906.30	36.12	6.07	906.14	35.38	6.39	906.95	35.48	10.55	905.98	30.13	2.74	907.74	22.06	-2.74
909.29	37.26	6.99	909.14	35.90	6.68	909.92	36.22	11.07	908.98	29.94	2.33	910.71	22.70	-2.33
912.29	35.38	5.24	912.14	36.76	7.67	912.92	36.00	10.98	911.98	29.47	1.99	913.71	22.91	-1.99
915.30	36.83	6.25	915.14	36.74	7.21	915.92	35.45	9.99	914.98	30.18	2.26	916.71	23.08	-2.26
918.30	37.26	6.76	918.14	36.53	7.09	918.92	35.70	10.32	917.98	29.94	2.10	919.71	23.15	-2.10
921.30	36.24	5.04	921.14	36.89	6.74	921.95	35.12	9.04	920.98	30.18	1.64	922.74	24.32	-1.64
924.30	36.04	5.06	924.14	36.40	6.47	924.92	35.89	10.03	923.98	31.08	2.76	925.71	22.98	-2.76
927.30	36.51	5.98	927.14	36.68	7.21	927.93	35.48	10.07	926.98	30.70	2.83	928.71	22.45	-2.83
930.30	36.95	6.24	930.14	37.05	7.39	930.92	34.94	9.35	929.98	30.37	2.32	931.71	23.15	-2.32
933.30	35.85	5.00	933.14	36.84	7.04	933.93	35.81	10.08	932.98	30.51	2.32	934.71	23.29	-2.32
936.30	36.16	5.11	936.14	36.63	6.63	936.95	36.25	10.32	935.98	30.94	2.55	937.74	23.26	-2.55
939.30	36.71	5.91	939.14	36.27	6.52	939.93	34.90	9.22	938.98	31.32	3.18	940.71	22.38	-3.18
942.30	37.06	6.13	942.14	37.18	7.30	942.92	37.80	11.99	941.98	30.98	2.71	943.72	22.98	-2.71
945.30	36.75	5.96	945.14	36.50	6.76	945.93	36.03	10.36	944.98	30.56	2.43	946.71	23.12	-2.43
948.30	36.24	5.43	948.14	36.50	6.74	948.92	34.86	9.17	947.98	31.27	3.12	949.71	22.45	-3.12
951.30	37.02	6.38	951.14	36.53	6.95	951.95	35.92	10.40	950.98	30.32	2.34	952.74	23.05	-2.34
954.30	35.50	4.31	954.14	36.06	5.93	954.92	34.86	8.79	953.98	31.03	2.50	955.71	23.44	-2.50
957.29	36.28	4.78	957.14	36.08	5.64	957.92	36.58	10.20	956.98	31.65	2.81	958.71	23.44	-2.81
960.30	36.55	5.53	960.14	37.23	7.27	960.93	35.92	10.02	959.98	30.94	2.58	961.71	23.19	-2.58
963.30	37.89	6.57	963.14	37.47	7.21	963.93	36.14	9.94	962.98	30.41	1.75	964.72	24.32	-1.75
966.30	35.26	4.17	966.14	36.95	6.91	966.95	37.06	11.09	965.98	30.56	2.13	967.74	23.72	-2.13
969.30	36.00	4.20	969.14	36.71	5.97	969.93	36.69	10.01	968.98	32.08	2.94	970.71	23.61	-2.94
972.29	37.50	5.76	972.14	37.34	6.65	972.92	35.74	9.12	971.98	32.36	3.28	973.71	23.22	-3.28
975.29	36.40	4.94	975.14	37.44	7.03	975.92	35.05	8.71	974.98	31.41	2.61	976.71	23.61	-2.61
978.29	37.97	5.96	978.14	36.84	5.89	978.92	35.37	8.48	977.98	32.22	2.87	979.71	23.89	-2.87
981.29	36.12	4.55	981.14	37.26	6.75	981.95	35.78	9.33	980.98	31.51	2.60	982.74	23.72	-2.60
984.29	36.95	4.80	984.14	36.82	5.73	984.92	36.40	9.37	983.98	32.46	2.97	985.71	23.93	-2.97
987.30	36.95	5.52	987.14	38.23	7.85	987.93	36.25	9.94	986.98	31.03	2.26	988.71	23.93	-2.26
990.30	37.02	5.47	990.14	36.87	6.37	990.92	36.03	9.60	989.98	30.60	1.71	991.72	24.60	-1.71
993.29	36.83	4.71	993.14	36.79	5.72	993.92	36.22	9.22	992.98	31.84	2.38	994.71	24.50	-2.38
996.29	37.77	6.74	996.14	36.76	6.78	996.95	34.86	8.95	995.98	31.08	2.71	997.74	23.08	-2.71
999.29	36.91	5.73	999.14	37.34	7.22	999.92	36.44	10.38	998.98	30.84	2.32	1000.71	23.61	-2.32
1002.30	36.63	4.49	1002.14	36.24	5.15	1002.93	37.28	10.26	1001.98	32.13	2.65	1003.72	24.25	-2.65
1005.30	36.63	5.34	1005.14	38.07	7.83	1005.92	36.55	10.38	1004.98	30.79	2.16	1006.71	23.89	-2.16
1008.30	37.85	6.46	1008.14	38.05	7.72	1008.92	36.44	10.17	1007.98	31.36	2.63	1009.72	23.51	-2.63
1011.30	36.79	5.19	1011.14	38.07	7.53	1011.95	36.22	9.74	1010.98	31.36	2.42	1012.74	23.93	-2.42
1014.30	36.24	4.31	1014.14	36.97	6.10	1014.93	36.80	9.99	1013.98	31.74	2.47	1015.71	24.21	-2.47
1017.30	36.71	4.31	1017.14	36.95	5.61	1017.92	36.47	9.19	1016.98	31.79	2.05	1018.72	25.10	-2.05
1020.30	36.28	4.93	1020.14	37.10	6.81	1020.93	36.47	10.24	1019.98	30.79	2.10	1021.72	24.00	-2.10
1023.30	35.61	3.93	1023.14	37.26	6.63	1023.93	37.47	10.91	1022.98	30.89	1.87	1024.72	24.57	-1.87
1026.30	36.40	4.31	1026.14	37.37	6.34	1026.95	36.03	9.06	1025.98	32.94	3.51	1027.74	23.33	-3.51
1029.30	36.36	4.24	1029.14	36.68	5.62	1029.92	36.80	9.80	1028.98	32.22	2.76	1030.71	24.11	-2.76
1032.30	36.51	4.42	1032.14	37.29	6.26	1032.93	37.21	10.24	1031.98	31.60	2.17	1033.71	24.67	-2.17
1035.30	37.46	5.28	1035.14	37.31	6.18	1035.93	37.17	10.11	1034.98	30.79	1.27	1036.72	25.67	-1.27
1038.30	36.91	4.07	1038.14	37.08	5.30	1038.92	37.76	10.04	1037.98	32.46	2.28	1039.71	25.31	-2.28
1041.30	36.95	4.72	1041.14	37.44	6.26	1041.95	36.58	9.47	1040.98	32.17	2.60	1042.74	24.39	-2.60
1044.30	36.55	5.32	1044.14	37.44	7.26	1044.93	36.55	10.44	1043.98	30.70	2.13	1045.71	23.86	-2.13
1047.30	37.02	4.57	1047.14	37.39	6.00	1047.92	36.29	8.96	1046.98	31.89	2.10	1048.72	25.10	-2.10
1050.30	35.89	3.81	1050.14	37.13	6.11	1050.93	36.84	9.88	1049.98	31.51	2.09	1051.71	24.74	-2.09
1053.30	37.22	4.90	1053.14	36.58	5.32	1053.93	37.80	10.60	1052.98	31.70	2.04	1054.72	25.03	-2.04
1056.30	36.95	4.62	1056.14	37.81	6.53	1056.95	36.33	9.12	1055.98	32.51	2.84	1057.74	24.25	-2.84
1059.29	36.51	4.27	1059.14	38.47	7.29	1059.92	37.58	10.46	1058.98	31.51	1.93	1060.71	25.06	-1.93
1062.29	38.25	5.93	1062.14	37.47	6.20	1062.92	37.32	10.12	1061.98	31.89	2.23	1063.71	24.85	-2.23
1065.29	37.50	4.80	1065.14	37.73	6.08	1065.92	36.58	9.00	1064.98	32.36	2.32	1066.72	25.14	-2.32
1068.29	37.73	4.92	1068.14	37.26	5.51	1068.93	36.36	8.67	1067.98	31.79	1.64	1069.72	25.92	-1.64
1071.29	37.30	4.49	1071.14	37.76	6.00	1071.95	37.50	9.81	1070.98	32.41	2.26	1072.74	25.31	-2.26
1074.30	36.67	3.69	1074.14	38.47	6.54	1074.93	36.80	8.94	1073.98	31.93	1.61	1075.72	26.13	-1.61
1077.29	37.30	3.77	1077.14	37.08	4.60	1077.92	36.66	8.25	1076.98	33.13	2.26	1078.71	26.03	-2.26
1080.29	37.89	6.35	1080.14	37.92	7.44	1080.92	36.55	10.13	1079.98	31.17	2.29	1081.71	24.00	-2.29
1083.29	37.97	5.35	1083.14	37.81	6.24	1083.92	37.21	9.71	1082.98	32.13	2.17	1084.71	25.21	-2.17
1086.29	37.18	4.51	1086.14	37.42	5.80	1086.95	36.88	9.33	1085.98	32.13	2.12	1087.74	25.31	-2.12
1089.30	37.18	4.96	1089.14	38.52	7.35	1089.92	37.65	10.55	1088.98	32.08	2.52	1090.71	24.46	-2.52
1092.30	37.34	4.60	1092.14	38.18	6.49	1092.93	36.14	8.52	1091.98	32.80	2.72	1093.72	24.78	-2.72
1095.30	37.73	5.08	1095.14	37.50	5.91	1095.92	37.36	9.83	1094.98	32.08	2.09	1096.71	25.31	-2.09
1098.30	37.65	5.24	1098.14	38.23	6.87	1098.92	36.25	8.96	1097.98	32.03	2.28	1099.71	24.89	-2.28
1101.30	37.42	4.38	1101.14	37.68	5.69	1101.95	38.17	10.25	1100.98	32.51	2.13	1102.75	25.67	-2.13
1104.30	37.30	4.55	1104.14	37.71	6.02	1104.92	37.72	10.09	1103.98	32.17	2.08	1105.71	25.42	-2.08
1107.30	36.63	4.08	1107.14	38.13	6.63	1107.93	37.36	9.93	1106.98	31.74	1.85	1108.71	25.46	-1.85
1110.30	38.17	5.15	1110.14	37.92	5.95	1110.92	37.58	9.68	1109.98	33.04	2.68	1111.71	25.10	-2.68
1113.30	37.38	4.49	1113.14	38.15	6.32	1113.93	36.18	8.41	1112.98	32.27	2.04	1114.72	25.60	-2.04
1116.30	37.69	4.70	1116.14	38.47	6.54	1116.95	36.66	8.79	1115.98	33.08	2.75	1117.74	24.99	-2.75
1119.30	37.42	4.23	1119.14	37.84	5.70	1119.92	37.24	9.17	1118.98	32.60	2.07	1120.72	25.88	-2.07
1122.30	37.73	4.39	1122.14	38.10	5.82	1122.92	36.73	8.51	1121.98	32.89	2.21	1123.72	25.88	-2.21
1125.30	37.14	4.07	1125.14	37.89	5.88	1125.93	37.58	9.63	1124.98	32.13	1.72	1126.71	26.10	-1.72
1128.30	36.71	3.60	1128.14	38.00	5.95	1128.92	36.88	8.89	1127.98	32.32	1.87	1129.71	25.99	-1.87
1131.30	36.98	4.05	1131.14	38.79	6.91	1131.95	36.80	8.99	1130.98	31.65	1.38	1132.74	26.31	-1.38
1134.30	37.85	4.57	1134.14	38.23	6.01	1134.92	36.22	8.06	1133.98	32.94	2.32	1135.72	25.71	-2.32
1137.30	36.91	4.40	1137.14	39.05	7.59	1137.92	37.50	10.11	1136.98	31.98	2.13	1138.72	25.14	-2.13
1140.30	36.91	3.86	1140.14	38.36	6.37	1140.92	37.13	9.20	1139.98	32.56	2.17	1141.72	25.63	-2.17
1143.30	37.46	3.68	1143.14	38.34	5.61	1143.93	37.91	9.25	1142.98	32.41	1.29	1144.72	27.25	-1.29
1146.29	37.26	3.75	1146.14	38.71	6.26	1146.95	37.28	8.89	1145.98	33.23	2.38	1147.74	25.88	-2.38
1149.29	37.42	4.47	1149.14	38.02	6.12	1149.92	38.17	10.34	1148.98	31.51	1.22	1150.71	26.49	-1.22
1152.29	37.46	4.41	1152.14	37.97	5.97	1152.92	37.72	9.79	1151.98	32.17	1.78	1153.71	26.03	-1.78
1155.29	37.89	4.50	1155.14	37.79	5.45	1155.92	37.54	9.27	1154.98	32.89	2.16	1156.71	25.99	-2.16
1158.29	36.59	2.76	1158.14	38.65	5.87	1158.92	37.80	9.09	1157.98	32.80	1.63	1159.72	26.96	-1.63
1161.29	37.89	4.88	1161.14	37.55	5.60	1161.95	36.99	9.10	1160.98	32.51	2.16	1162.74	25.60	-2.16
1164.29	37.50	3.72	1164.14	38.29	5.57	1164.92	37.32	8.66	1163.98	32.80	1.68	1165.72	26.85	-1.68
1167.29	37.93	3.90	1167.14	38.52	5.55	1167.92	38.72	9.81	1166.98	34.48	3.11	1168.71	25.67	-3.11
1170.29	38.48	4.51	1170.14	37.34	4.43	1170.92	37.65	8.80	1169.98	33.61	2.30	1171.71	26.42	-2.30
1173.29	37.30	4.14	1173.14	39.79	7.69	1173.92	36.69	8.65	1172.98	32.70	2.20	1174.71	25.71	-2.20
1176.30	36.98	3.28	1176.14	39.00	6.35	1176.95	37.17	8.59	1175.98	33.08	2.04	1177.75	26.42	-2.04
1179.30	37.65	4.29	1179.14	38.34	6.03	1179.93	37.36	9.12	1178.98	32.51	1.81	1180.72	26.31	-1.81
1182.30	38.52	4.84	1182.14	38.34	5.72	1182.92	37.39	8.83	1181.98	33.28	2.26	1183.71	26.17	-2.26
1185.30	37.57	3.75	1185.14	38.18	5.41	1185.93	38.17	9.47	1184.98	33.32	2.16	1186.72	26.42	-2.16
1188.29	37.54	4.01	1188.14	38.52	6.05	1188.93	37.69	9.28	1187.98	32.94	2.07	1189.72	26.21	-2.07
1191.30	38.21	4.62	1191.14	39.00	6.46	1191.95	37.69	9.22	1190.98	33.32	2.39	1192.74	25.96	-2.39
1194.30	39.32	4.94	1194.14	38.44	5.12	1194.92	38.20	8.94	1193.98	33.28	1.56	1195.71	27.57	-1.56
1197.30	37.18	2.92	1197.14	38.44	5.23	1197.93	37.43	8.29	1196.98	33.52	1.92	1198.71	27.10	-1.92
1200.30	38.09	4.72	1200.14	38.60	6.29	1200.93	37.43	9.18	1199.98	32.70	1.99	1201.72	26.13	-1.99
1203.30	38.17	4.18	1203.14	38.52	5.59	1203.93	37.32	8.45	1202.98	33.18	1.85	1204.71	26.89	-1.85
1206.30	38.76	4.05	1206.14	39.13	5.48	1206.95	37.69	8.10	1205.98	34.05	2.00	1207.74	27.46	-2.00
1209.29	37.89	4.80	1209.14	38.31	6.28	1209.92	38.13	10.16	1208.98	32.17	1.74	1210.71	26.10	-1.74
1212.29	37.18	2.58	1212.14	37.92	4.37	1212.92	37.98	8.50	1211.98	34.05	2.11	1213.71	27.25	-2.11
1215.29	38.21	3.77	1215.14	39.53	6.15	1215.92	38.09	8.77	1214.98	34.19	2.41	1216.71	26.78	-2.41
1218.29	38.25	4.28	1218.14	38.05	5.14	1218.92	36.73	7.88	1217.98	33.47	2.16	1219.71	26.56	-2.16
