# Supplementary material for: Noise-precision tradeoff in predicting combinations of mutations and drugs
Source: PLoS Comput Biol. 2019 May 22;15(5):e1006956. doi: 10.1371/journal.pcbi.1006956 (PMC6548401; doi:10.1371/journal.pcbi.1006956)
Supplement: S1 Data — A zip file containing all datasets used in this paper. (ZIP) [file pcbi.1006956.s002.zip › calcium/calcium_double_RAW264.7/848_100_nM_PAF_100_nM_RW_ECC040303B.txt]

Tab-delimted data for ligand pair Resiquimod (R-848)  / Platelet Activating Factor
Celltype = RAW 264.7
ExperimentID = ECC040303B
t in seconds, Ca++ concentrations in nM
Adj Ca++ is the change in Ca++ concentration due to ligand

ECC040303B03	848 100 nM	PAF 100 nM	sim
ECC040303B02	PAF 100 nM	HBSS-BSA n/a 	lig2_only
ECC040303B07	PAF 100 nM	HBSS-BSA n/a 	lig2_only
ECC040303B01	HBSS-BSA n/a 	HBSS-BSA n/a 	con
ECC040303B12	HBSS-BSA n/a 	HBSS-BSA n/a 	con

t(ECC040303B03)	Ca++(ECC040303B03)	Adj Ca++(ECC040303B03)	t(ECC040303B02)	Ca++(ECC040303B02)	Adj Ca++(ECC040303B02)	t(ECC040303B07)	Ca++(ECC040303B07)	Adj Ca++(ECC040303B07)	t(ECC040303B01)	Ca++(ECC040303B01)	Adj Ca++(ECC040303B01)	t(ECC040303B12)	Ca++(ECC040303B12)	Adj Ca++(ECC040303B12)
-182.66	12.98	3.05	-182.84	14.34	2.13	-182.03	12.12	-1.19	-183.00	18.57	-1.52	-181.24	20.53	1.52
-179.76	11.35	-0.21	-179.92	12.12	-1.72	-179.14	10.60	-4.34	-180.08	24.43	2.71	-178.36	17.93	-2.71
-176.77	9.51	-0.16	-176.92	9.49	-2.46	-176.14	10.78	-2.27	-177.08	21.91	2.07	-175.36	16.68	-2.07
-173.76	8.67	-0.44	-173.92	11.39	-0.00	-173.14	9.45	-3.04	-174.08	21.48	2.20	-172.34	15.99	-2.20
-170.77	6.40	-1.28	-170.92	12.05	2.09	-170.14	11.45	0.39	-171.08	19.00	1.16	-169.36	15.60	-1.16
-167.77	7.53	0.02	-167.92	8.48	-1.31	-167.14	9.03	-1.86	-168.08	17.82	0.14	-166.36	16.45	-0.14
-164.77	6.33	-0.63	-164.92	8.91	-0.33	-164.14	10.54	0.20	-165.08	18.57	1.44	-163.36	14.60	-1.44
-161.77	7.99	-0.01	-161.92	9.42	-0.86	-161.14	8.85	-2.53	-162.08	19.64	1.48	-160.36	15.60	-1.48
-158.77	6.93	-1.25	-158.92	9.06	-1.40	-158.14	9.69	-1.87	-159.08	19.00	0.65	-157.34	16.61	-0.65
-155.77	9.21	3.42	-155.92	9.35	1.28	-155.14	10.30	1.13	-156.08	15.38	-0.58	-154.36	15.45	0.58
-152.77	5.95	-1.07	-152.92	10.00	0.70	-152.14	11.39	0.99	-153.08	17.07	-0.12	-151.36	16.22	0.12
-149.77	6.63	-1.10	-149.92	7.26	-2.75	-149.14	9.69	-1.42	-150.08	17.71	-0.19	-148.36	17.00	0.19
-146.76	7.08	-0.49	-146.92	9.86	0.01	-146.14	9.45	-1.50	-147.08	17.93	0.20	-145.36	16.45	-0.20
-143.77	7.46	0.13	-143.92	9.86	0.25	-143.14	10.72	0.01	-144.08	19.00	1.50	-142.34	14.91	-1.50
-140.77	7.23	1.69	-140.92	10.88	3.06	-140.14	10.48	1.56	-141.08	17.71	2.01	-139.36	12.61	-2.01
-137.77	8.52	-1.40	-137.92	10.44	-1.76	-137.14	11.27	-2.03	-138.08	23.34	3.25	-136.36	15.75	-3.25
-134.76	6.10	-1.86	-134.92	9.86	-0.38	-134.14	10.06	-1.28	-135.08	19.10	0.98	-133.36	16.06	-0.98
-131.76	8.37	0.67	-131.92	9.57	-0.41	-131.14	10.54	-0.54	-132.08	18.03	0.17	-130.36	16.61	-0.17
-128.76	4.16	-2.61	-128.92	9.42	0.37	-128.14	9.21	-0.94	-129.08	17.50	0.56	-127.34	15.29	-0.56
-125.77	6.25	0.36	-125.92	10.15	1.98	-125.14	10.48	1.21	-126.08	16.12	0.06	-124.36	14.91	-0.06
-122.77	9.44	1.58	-122.92	10.73	0.59	-122.14	10.66	-0.58	-123.08	17.82	-0.21	-121.36	17.15	0.21
-119.77	5.80	-0.95	-119.92	9.71	0.68	-119.14	10.24	0.11	-120.08	17.61	0.69	-118.36	15.14	-0.69
-116.77	6.10	-1.02	-116.92	10.22	0.82	-116.14	12.97	2.47	-117.08	17.50	0.21	-115.36	15.99	-0.21
-113.77	6.33	-1.01	-113.92	8.63	-0.99	-113.14	11.14	0.42	-114.08	17.39	-0.11	-112.34	16.53	0.11
-110.77	5.20	-1.73	-110.92	10.51	1.30	-110.14	11.33	1.02	-111.08	18.89	1.80	-109.36	14.21	-1.80
-107.77	7.23	-0.75	-107.92	10.80	0.54	-107.14	11.33	-0.03	-108.08	17.50	-0.64	-106.36	17.70	0.64
-104.77	6.70	-0.44	-104.92	9.78	0.36	-104.14	11.69	1.17	-105.08	18.78	1.47	-103.36	14.75	-1.47
-101.77	6.18	-2.59	-101.92	11.17	0.12	-101.14	10.60	-1.55	-102.08	19.86	0.93	-100.36	16.92	-0.93
-98.77	6.85	-0.72	-98.92	9.71	-0.14	-98.14	11.02	0.07	-99.08	17.93	0.20	-97.34	16.45	-0.20
-95.77	8.37	0.08	-95.92	9.86	-0.71	-95.14	10.18	-1.49	-96.08	20.07	1.62	-94.36	15.75	-1.62
-92.76	7.84	0.21	-92.92	10.00	0.09	-92.14	10.60	-0.41	-93.08	17.50	-0.29	-91.36	17.00	0.29
-89.76	7.08	-0.54	-89.92	8.70	-1.20	-89.14	13.28	2.28	-90.08	17.18	-0.61	-88.36	17.31	0.61
-86.77	7.38	-1.38	-86.92	9.06	-1.98	-86.14	9.75	-2.39	-87.08	20.94	2.01	-85.36	15.83	-2.01
-83.77	8.07	2.49	-83.92	8.84	0.98	-83.14	12.18	3.22	-84.08	16.12	0.37	-82.34	14.29	-0.37
-80.77	8.22	0.64	-80.92	10.88	1.02	-80.14	10.78	-0.18	-81.08	18.57	0.83	-79.36	15.83	-0.83
-77.77	8.29	0.33	-77.92	10.66	0.42	-77.14	10.96	-0.38	-78.08	20.18	2.06	-76.36	14.98	-2.06
-74.77	8.29	-0.61	-74.92	12.12	0.94	-74.14	12.73	0.45	-75.08	18.57	-0.50	-73.36	18.48	0.50
-71.77	8.29	0.48	-71.92	9.13	-0.96	-71.14	10.30	-0.89	-72.08	18.57	0.59	-70.36	16.30	-0.59
-68.77	8.22	1.25	-68.92	9.93	0.68	-68.14	11.39	1.04	-69.08	16.97	-0.17	-67.34	16.22	0.17
-65.76	7.69	0.23	-65.92	10.73	0.99	-65.14	10.12	-0.72	-66.08	18.03	0.40	-64.36	16.14	-0.40
-62.76	7.91	2.75	-62.92	10.73	3.29	-62.14	10.48	1.94	-63.08	15.27	-0.05	-61.36	14.29	0.05
-59.77	7.84	-1.64	-59.92	10.22	-1.54	-59.14	12.18	-0.68	-60.08	21.05	1.41	-58.36	17.15	-1.41
-56.76	9.21	0.83	-56.92	11.46	0.80	-56.14	11.27	-0.49	-57.08	16.97	-1.57	-55.36	19.03	1.57
-53.77	10.51	2.15	-53.92	10.95	0.31	-53.14	12.00	0.26	-54.08	19.21	0.68	-52.34	16.76	-0.68
-50.77	8.67	0.03	-50.92	10.80	-0.12	-50.14	12.36	0.34	-51.08	19.53	0.72	-49.36	17.00	-0.72
-47.77	8.44	0.45	-47.92	10.80	0.53	-47.14	10.78	-0.59	-48.08	18.46	0.31	-46.36	16.76	-0.31
-44.77	8.67	-0.60	-44.92	11.24	-0.31	-44.14	12.24	-0.41	-45.08	20.94	1.51	-43.36	16.84	-1.51
-41.76	9.82	-0.86	-41.92	11.54	-1.42	-41.14	13.77	-0.29	-42.08	22.13	1.28	-40.36	18.48	-1.28
-38.77	7.84	0.83	-38.92	10.37	1.08	-38.14	11.39	1.00	-39.08	15.17	-2.00	-37.34	18.09	2.00
-35.77	8.37	0.13	-35.92	9.93	-0.59	-35.14	11.81	0.19	-36.08	18.03	-0.38	-34.36	17.70	0.38
-32.77	8.83	0.01	-32.92	9.06	-2.04	-32.14	12.24	0.04	-33.08	19.96	0.98	-31.36	16.92	-0.98
-29.77	7.61	-1.49	-29.92	10.73	-0.65	-29.14	12.18	-0.30	-30.08	18.57	-0.69	-28.36	18.87	0.69
-26.76	7.91	-0.82	-26.92	13.45	2.44	-26.14	11.94	-0.17	-27.08	18.46	-0.43	-25.36	18.24	0.43
-23.77	8.83	-0.73	-23.92	11.39	-0.45	-23.14	12.48	-0.46	-24.08	20.83	1.10	-22.34	17.54	-1.10
-20.77	10.74	2.08	-20.92	10.88	-0.06	-20.14	11.45	-0.59	-21.08	19.10	0.28	-19.36	17.46	-0.28
-17.77	10.97	1.81	-17.92	10.22	-1.22	-17.14	12.30	-0.24	-18.08	19.00	-0.32	-16.36	18.56	0.32
-14.77	9.89	-0.48	-14.93	11.98	-0.67	-14.14	12.42	-1.33	-15.08	21.59	1.05	-13.36	18.40	-1.05
-11.77	8.98	0.16	-11.93	12.05	0.95	-11.14	12.00	-0.20	-12.08	17.39	-1.60	-10.36	19.50	1.60
-8.77	6.93	-0.81	-8.93	11.90	1.88	-8.14	11.69	0.57	-9.08	17.18	-0.72	-7.34	17.54	0.72
-5.77	8.44	-0.14	-5.93	10.95	0.09	-5.14	14.26	2.30	-6.08	17.93	-0.82	-4.36	18.48	0.82
4.31	172.58	158.99	4.16	132.05	116.18	4.94	118.88	101.91	4.00	20.61	-3.15	5.73	25.82	3.15
7.26	225.47	210.64	7.11	212.71	195.60	7.89	161.06	142.85	6.95	21.70	-3.29	8.68	27.20	3.29
10.26	197.43	183.28	10.11	200.10	183.67	10.89	190.11	172.58	9.95	22.46	-1.86	11.67	25.09	1.86
13.26	152.27	136.77	13.11	163.16	145.38	13.90	180.87	161.99	12.95	24.43	-1.24	14.68	25.82	1.24
16.26	122.96	108.92	16.11	129.10	112.78	16.89	156.75	139.33	15.95	23.77	-0.44	17.68	23.56	0.44
19.26	101.24	87.45	19.11	108.06	91.99	19.89	136.25	119.08	18.95	23.66	-0.29	20.68	23.16	0.29
22.26	88.63	75.75	22.11	92.02	76.86	22.89	107.99	91.73	21.95	22.57	-0.48	23.68	22.44	0.48
25.26	77.70	64.97	25.11	84.54	69.53	25.89	99.45	83.34	24.95	22.35	-0.55	26.67	22.36	0.55
28.26	70.48	55.60	28.11	74.91	57.75	28.90	87.98	69.72	27.95	23.34	-1.70	29.68	25.66	1.70
31.26	66.85	55.13	31.11	69.67	55.67	31.89	81.69	66.59	30.95	21.91	0.03	32.67	20.77	-0.03
34.26	61.61	47.96	34.11	68.14	52.21	34.89	72.64	55.61	33.95	23.55	-0.27	35.67	23.00	0.27
37.26	62.10	49.30	37.11	63.42	48.34	37.89	71.76	55.58	36.95	21.37	-1.60	38.67	23.48	1.60
40.26	58.32	46.18	40.11	61.28	46.86	40.89	67.93	52.41	39.95	21.81	-0.50	41.67	21.72	0.50
43.26	55.35	42.71	43.11	58.98	44.06	43.90	62.85	46.83	42.95	22.24	-0.56	44.68	22.28	0.56
46.26	56.50	41.76	46.11	57.24	40.22	46.89	62.85	44.73	45.95	25.32	0.42	47.67	23.40	-0.42
49.26	56.21	44.74	49.11	55.07	41.32	49.89	63.78	48.93	48.95	19.75	-1.89	50.67	22.44	1.89
52.26	50.00	37.15	52.11	55.97	40.84	52.89	60.31	44.08	51.95	22.35	-0.67	53.67	22.60	0.67
55.26	48.99	35.07	55.11	54.98	38.78	55.89	57.88	40.58	54.95	23.44	-0.64	56.67	23.64	0.64
58.26	49.91	36.44	58.11	52.03	36.28	58.90	57.88	41.03	57.95	23.99	0.35	59.68	22.20	-0.35
61.26	49.91	36.07	61.11	52.12	36.00	61.89	59.02	41.80	60.95	23.77	-0.24	62.67	23.16	0.24
64.26	45.96	31.67	64.11	51.32	34.75	64.89	56.45	38.78	63.95	23.55	-0.91	65.67	24.28	0.91
67.26	45.96	32.69	67.11	53.19	37.64	67.89	54.28	37.63	66.95	23.99	0.55	68.67	21.80	-0.55
70.26	46.33	32.71	70.11	48.94	33.04	70.89	50.52	33.52	69.95	22.68	-1.10	71.67	23.80	1.10
73.26	43.25	29.10	73.11	48.68	32.25	73.90	52.13	34.60	72.95	23.34	-0.97	74.68	24.20	0.97
76.26	45.96	31.82	76.11	45.56	29.14	76.89	50.95	33.43	75.95	21.70	-2.60	77.67	25.82	2.60
79.26	46.24	33.19	79.11	45.21	29.88	79.89	50.52	34.09	78.95	23.23	0.01	80.67	22.12	-0.01
82.26	44.24	31.82	82.11	45.47	30.77	82.89	50.74	34.94	81.95	21.81	-0.78	83.67	22.28	0.78
85.26	42.44	29.28	85.11	45.38	29.94	85.89	46.82	30.28	84.95	20.40	-2.93	86.67	25.17	2.93
88.26	41.73	28.75	88.11	42.90	27.64	88.90	47.54	31.18	87.95	21.48	-1.66	89.68	23.72	1.66
91.26	39.06	25.57	91.11	41.29	25.52	91.89	48.26	31.39	90.95	23.23	-0.43	92.67	23.00	0.43
94.26	38.89	24.80	94.11	42.81	26.44	94.89	46.89	29.42	93.95	24.10	-0.15	95.67	23.32	0.15
97.26	40.21	24.64	97.11	41.29	23.44	97.89	46.38	27.43	96.95	25.54	-0.20	98.67	24.85	0.20
100.26	41.82	31.25	100.11	40.61	27.76	100.89	46.96	33.01	99.95	17.07	-3.67	101.67	23.32	3.67
103.26	37.31	23.60	103.11	39.85	23.86	103.90	44.67	27.58	102.95	22.79	-1.09	104.68	23.88	1.09
106.26	36.52	22.42	106.11	39.27	22.89	106.89	43.53	26.05	105.95	21.05	-3.21	107.67	26.39	3.21
109.26	35.57	20.56	109.11	40.27	22.98	109.89	42.19	23.80	108.95	22.79	-2.38	110.67	26.47	2.38
112.26	35.39	19.70	112.11	38.85	20.88	112.89	40.79	21.72	111.95	26.43	0.57	113.67	24.20	-0.57
115.26	37.66	23.43	115.11	37.60	21.09	115.89	40.02	22.41	114.95	23.99	-0.41	116.67	23.72	0.41
118.26	34.10	19.99	118.11	37.93	21.54	118.90	41.84	24.35	117.95	21.48	-2.79	119.68	25.98	2.79
121.26	33.58	18.64	121.11	35.94	18.72	121.89	40.02	21.70	120.95	22.24	-2.86	122.67	26.88	2.86
124.26	31.95	16.55	124.11	35.45	17.77	124.89	39.32	20.54	123.95	24.88	-0.69	125.67	25.17	0.69
127.26	32.04	18.05	127.11	32.67	16.40	127.89	38.70	21.33	126.95	22.79	-1.37	128.67	24.44	1.37
130.26	30.51	15.73	130.11	34.96	17.90	130.89	39.67	21.51	129.95	23.88	-1.07	131.67	24.93	1.07
133.26	31.87	16.64	133.11	35.45	17.94	133.90	39.53	20.92	132.95	24.77	-0.62	134.68	24.93	0.62
136.26	29.67	14.06	136.11	32.26	14.37	136.89	37.87	18.88	135.95	25.87	0.09	137.67	24.60	-0.09
139.26	32.89	18.04	139.11	32.18	15.05	139.89	37.32	19.09	138.95	24.43	-0.59	140.67	24.52	0.59
142.26	31.02	15.98	142.11	31.38	14.06	142.89	37.04	18.62	141.95	23.66	-1.54	143.67	25.66	1.54
145.26	29.24	13.01	145.11	30.41	11.90	145.89	34.72	15.11	144.95	24.99	-1.40	146.67	26.71	1.40
148.26	31.02	15.44	148.11	29.13	11.27	148.90	32.48	13.52	147.95	24.66	-1.08	149.68	25.74	1.08
151.26	29.58	15.27	151.11	30.97	14.38	151.89	35.81	18.12	150.95	24.54	0.07	152.67	23.32	-0.07
154.26	27.48	12.14	154.11	29.45	11.83	154.89	31.54	12.82	153.95	24.10	-1.40	155.67	25.82	1.40
157.26	27.90	11.98	157.11	29.21	11.01	157.89	32.89	13.59	156.95	23.55	-2.53	158.67	27.53	2.53
160.26	27.90	11.44	160.11	27.06	8.32	160.89	33.97	14.13	159.95	25.21	-1.42	161.67	26.96	1.42
163.26	26.65	10.35	163.11	28.01	9.43	163.90	32.28	12.60	162.95	26.99	0.53	164.68	24.85	-0.53
166.26	25.41	9.22	166.11	28.97	10.50	166.89	30.01	10.44	165.95	25.65	-0.71	167.67	25.98	0.71
169.26	26.65	10.96	169.11	30.09	12.12	169.89	32.35	13.28	168.95	26.99	1.13	170.67	23.64	-1.13
172.26	25.82	10.40	172.11	29.61	11.91	172.89	32.15	13.35	171.95	23.77	-1.81	173.67	26.31	1.81
175.26	26.15	9.66	175.11	28.81	10.04	175.89	32.01	12.14	174.95	26.09	-0.57	176.67	26.14	0.57
178.26	24.42	8.03	178.11	27.54	8.87	178.90	29.01	9.24	177.95	27.10	0.54	179.68	24.93	-0.54
181.26	25.49	9.72	181.11	29.37	11.32	181.89	29.54	10.39	180.95	24.32	-1.62	182.67	26.47	1.62
184.26	28.15	12.35	184.11	26.04	7.96	184.89	32.08	12.90	183.95	25.76	-0.21	185.67	25.09	0.21
187.26	25.57	10.28	187.11	25.96	8.39	187.89	31.81	13.14	186.95	24.32	-1.13	188.67	25.50	1.13
190.26	24.83	7.47	190.11	27.46	7.82	190.89	29.54	8.80	189.95	27.99	0.46	191.67	25.98	-0.46
193.26	24.91	10.62	193.11	27.22	10.65	193.90	26.84	9.17	192.95	20.94	-3.51	194.68	26.88	3.51
196.26	24.34	9.95	196.11	26.27	9.60	196.89	29.94	12.17	195.95	23.99	-0.57	197.67	24.04	0.57
199.26	23.84	8.29	199.11	25.64	7.81	199.89	28.68	9.75	198.95	27.43	1.71	200.67	22.92	-1.71
202.26	23.93	6.81	202.11	25.72	6.32	202.89	27.50	7.00	201.95	25.87	-1.41	203.67	27.61	1.41
205.26	25.49	9.84	205.11	24.31	6.38	205.89	29.41	10.38	204.95	23.66	-2.15	206.67	26.88	2.15
208.26	24.67	8.30	208.11	23.38	4.73	208.90	28.16	8.41	207.95	27.21	0.68	209.68	24.77	-0.68
211.26	24.58	9.01	211.11	23.69	5.84	211.89	29.35	10.40	210.95	25.87	0.13	212.67	24.52	-0.13
214.26	25.08	6.27	214.11	24.86	3.77	214.89	28.55	6.36	213.95	29.57	0.60	215.67	27.29	-0.60
217.26	23.02	5.79	217.11	23.15	3.64	217.89	28.22	7.61	216.95	25.43	-1.96	218.67	28.27	1.96
220.26	21.72	5.19	220.11	26.43	7.62	220.89	29.35	9.44	219.95	25.43	-1.27	221.67	26.88	1.27
223.26	23.11	6.36	223.11	25.33	6.30	223.90	26.45	6.32	222.95	25.87	-1.05	224.68	26.88	1.05
226.26	22.86	7.02	226.11	25.41	7.29	226.89	29.61	10.39	225.95	24.54	-1.47	227.67	26.39	1.47
229.26	21.40	5.41	229.11	25.10	6.83	229.89	25.80	6.43	228.95	26.54	0.38	230.67	24.69	-0.38
232.26	22.86	6.00	232.11	25.33	6.19	232.89	29.01	8.77	231.95	26.09	-0.94	233.67	26.88	0.94
235.26	22.62	6.94	235.11	24.39	6.43	235.89	27.30	8.24	234.95	26.32	0.48	236.67	24.28	-0.48
238.26	22.37	4.57	238.11	26.27	6.19	238.90	25.86	4.68	237.95	25.76	-2.21	239.68	29.09	2.21
241.26	22.78	5.25	241.11	23.07	3.26	241.89	28.95	8.04	240.95	25.21	-2.48	242.67	29.09	2.48
244.26	24.67	7.50	244.11	23.15	3.70	244.89	28.55	8.00	243.95	26.54	-0.79	245.67	27.04	0.79
247.26	23.68	4.73	247.11	24.63	3.40	247.89	25.80	3.47	246.95	30.02	0.91	248.67	27.12	-0.91
250.26	23.68	8.36	250.11	23.07	5.47	250.89	26.78	8.08	249.95	21.70	-3.79	251.67	28.19	3.79
253.26	24.34	6.07	253.11	25.02	4.47	253.90	27.69	6.04	252.95	27.43	-1.00	254.68	28.35	1.00
256.26	20.27	3.19	256.11	24.70	5.34	256.89	27.56	7.10	255.95	25.21	-2.03	257.67	28.19	2.03
259.26	23.68	4.65	259.11	24.78	3.47	259.89	23.53	1.12	258.95	28.78	-0.41	260.67	28.52	0.41
262.26	21.15	3.50	262.11	22.30	2.37	262.89	28.68	7.65	261.95	24.88	-2.94	263.67	29.67	2.94
265.26	21.48	2.10	265.11	24.47	2.81	265.89	28.95	6.19	264.95	29.00	-0.55	266.67	29.01	0.55
268.26	22.45	5.16	268.11	21.83	2.26	268.90	26.64	5.97	267.95	26.87	-0.59	269.68	26.96	0.59
271.26	21.97	4.89	271.11	22.06	2.70	271.89	25.54	5.08	270.95	25.87	-1.37	272.67	27.53	1.37
274.26	22.62	3.64	274.11	24.24	2.98	274.89	24.17	1.81	273.95	29.91	0.77	275.67	27.29	-0.77
277.26	19.86	0.66	277.11	23.69	2.21	277.89	26.38	3.80	276.95	28.22	-1.14	278.67	29.42	1.14
280.26	22.54	4.17	280.11	25.17	4.52	280.89	25.21	3.46	279.95	26.65	-1.89	281.67	29.34	1.89
283.26	24.99	8.37	283.11	25.33	6.43	283.90	25.41	5.41	282.95	22.57	-4.22	284.68	29.92	4.22
286.26	20.27	2.57	286.11	24.94	4.96	286.89	26.84	5.76	285.95	23.23	-4.64	287.67	31.42	4.64
289.26	22.86	3.11	289.11	22.53	0.50	289.89	27.83	4.70	288.95	28.33	-1.59	290.67	30.42	1.59
292.26	23.43	5.69	292.11	24.78	4.76	292.89	28.16	7.04	291.95	26.21	-1.70	293.67	28.52	1.70
295.26	21.97	3.17	295.11	25.25	4.17	295.89	26.91	4.73	294.95	27.43	-1.54	296.67	29.42	1.54
298.26	23.43	4.81	298.11	22.84	1.94	298.90	24.56	2.56	297.95	28.55	-0.24	299.68	27.94	0.24
301.26	21.40	3.51	301.11	23.92	3.75	301.89	24.82	3.55	300.95	25.43	-2.62	302.67	29.59	2.62
304.26	21.72	4.53	304.11	23.69	4.22	304.89	25.73	5.16	303.95	23.88	-3.48	305.67	29.75	3.48
307.26	21.97	3.57	307.11	22.99	2.31	307.89	26.38	4.60	306.95	26.21	-2.36	308.67	29.84	2.36
310.26	23.27	6.18	310.11	23.92	4.55	310.89	25.93	5.46	309.95	25.32	-1.94	311.67	28.11	1.94
313.26	22.94	3.88	313.11	22.99	1.65	313.90	25.86	3.42	312.95	26.87	-2.36	314.68	30.50	2.36
316.26	22.86	5.21	316.11	22.30	2.37	316.89	27.04	6.01	315.95	24.88	-2.94	317.67	29.67	2.94
319.26	22.78	6.06	319.11	25.49	6.49	319.89	28.55	8.45	318.95	24.99	-1.90	320.67	27.70	1.90
322.26	22.62	4.07	322.11	23.85	3.02	322.89	26.38	4.45	321.95	26.76	-1.96	323.67	29.59	1.96
325.26	22.62	2.90	325.11	22.99	0.99	325.89	25.34	2.24	324.95	28.10	-1.78	326.67	30.58	1.78
328.26	21.97	3.38	328.11	24.55	3.68	328.90	25.73	3.76	327.95	27.99	-0.76	329.68	28.43	0.76
331.26	23.68	4.07	331.11	24.86	2.97	331.89	26.97	3.98	330.95	30.36	0.58	332.67	28.11	-0.58
334.26	22.45	4.47	334.11	24.47	4.21	334.89	25.60	4.24	333.95	28.33	0.18	335.67	26.88	-0.18
337.26	22.62	3.36	337.11	25.33	3.79	337.89	27.17	4.53	336.95	28.10	-1.33	338.67	29.67	1.33
340.26	22.05	2.59	340.11	23.61	1.87	340.89	25.73	2.89	339.95	27.99	-1.63	341.67	30.17	1.63
343.26	23.43	3.80	343.11	24.47	2.56	343.90	27.10	4.09	342.95	29.57	-0.22	344.68	28.93	0.22
346.26	22.45	3.31	346.11	23.07	1.65	346.89	26.06	3.54	345.95	29.91	0.61	347.67	27.61	-0.61
349.26	23.43	3.67	349.11	22.84	0.80	349.89	27.69	4.55	348.95	26.43	-3.50	350.67	32.34	3.50
352.26	23.19	3.43	352.11	26.04	4.00	352.89	26.32	3.18	351.95	26.43	-3.50	353.67	32.34	3.50
355.26	22.86	3.05	355.11	25.02	2.93	355.89	27.56	4.37	354.95	29.45	-0.53	356.67	29.42	0.53
358.26	21.40	2.60	358.11	22.22	1.14	358.90	25.02	2.84	357.95	27.10	-1.87	359.68	29.75	1.87
361.26	21.40	2.09	361.11	26.43	4.84	361.89	26.38	3.69	360.95	29.68	0.20	362.67	28.19	-0.20
364.26	23.84	6.41	364.11	23.92	4.21	364.89	24.63	3.82	363.95	26.32	-1.27	365.67	27.78	1.27
367.26	22.45	1.53	367.11	25.02	1.82	367.89	26.58	2.28	366.95	29.00	-2.09	368.67	32.09	2.09
370.26	21.15	1.30	370.11	26.98	4.85	370.89	25.54	2.31	369.95	29.68	-0.33	371.67	29.26	0.33
373.26	23.02	3.51	373.11	22.60	0.81	373.90	25.41	2.52	372.95	29.00	-0.67	374.68	29.26	0.67
376.26	21.88	1.12	376.11	25.49	2.45	376.89	25.80	1.66	375.95	30.02	-0.91	377.67	30.75	0.91
379.26	19.78	0.58	379.11	23.07	1.59	379.89	26.12	3.54	378.95	29.12	-0.24	380.67	28.52	0.24
382.26	22.70	3.56	382.11	22.22	0.80	382.89	24.82	2.30	381.95	30.81	1.51	383.67	26.71	-1.51
385.26	20.75	0.68	385.11	24.16	1.81	385.89	26.32	2.87	384.95	31.27	1.04	386.67	28.11	-1.04
388.26	22.62	2.48	388.11	23.61	1.19	388.90	24.30	0.78	387.95	28.78	-1.53	389.68	30.75	1.53
391.26	22.37	3.47	391.11	23.85	2.67	391.89	25.99	3.71	390.95	28.78	-0.29	392.67	28.27	0.29
394.26	24.34	5.11	394.11	25.17	3.66	394.89	25.27	2.66	393.95	30.25	0.86	395.67	27.45	-0.86
397.26	22.78	2.04	397.11	26.35	3.33	397.89	27.69	3.57	396.95	28.22	-2.68	398.67	32.50	2.68
400.26	24.58	3.63	400.11	27.70	4.47	400.89	25.47	1.14	399.95	31.15	0.03	401.67	30.00	-0.03
403.26	19.94	-1.24	403.11	24.39	0.93	403.90	29.61	5.05	402.95	31.27	-0.08	404.68	30.34	0.08
406.26	25.32	5.01	406.11	26.19	3.60	406.89	27.89	4.20	405.95	29.45	-1.03	407.67	30.42	1.03
409.26	21.97	0.05	409.11	25.17	0.97	409.89	25.21	-0.09	408.95	32.41	0.33	410.67	30.67	-0.33
412.26	23.43	3.33	412.11	23.53	1.15	412.89	28.09	4.61	411.95	30.02	-0.24	413.67	29.42	0.24
415.26	21.88	1.46	415.11	22.06	-0.64	415.89	27.50	3.70	414.95	29.00	-1.58	416.67	31.08	1.58
418.26	24.75	6.23	418.11	22.68	1.88	418.90	25.21	3.31	417.95	27.43	-1.25	419.68	28.85	1.25
421.26	21.56	2.34	421.11	24.08	2.58	421.89	25.73	3.13	420.95	29.57	0.19	422.67	28.11	-0.19
424.26	24.34	4.49	424.11	25.17	3.04	424.89	28.55	5.32	423.95	30.02	0.00	425.67	28.93	-0.00
427.26	23.52	2.85	427.11	24.08	1.13	427.89	27.10	3.05	426.95	31.50	0.66	428.67	29.09	-0.66
430.26	22.21	2.98	430.11	25.49	3.98	430.89	26.25	3.64	429.95	28.44	-0.95	431.67	29.26	0.95
433.26	23.35	1.51	433.11	23.77	-0.35	433.90	27.89	2.67	432.95	30.25	-1.75	434.69	32.67	1.75
436.26	22.86	2.43	436.11	25.57	2.86	436.89	27.89	4.08	435.95	30.59	-0.00	437.67	29.51	0.00
439.26	23.19	1.99	439.11	27.06	3.58	439.89	28.95	4.37	438.95	31.72	0.36	440.67	29.92	-0.36
442.26	23.76	4.28	442.11	26.67	4.91	442.89	28.29	5.43	441.95	26.87	-2.77	443.67	31.33	2.77
445.26	25.16	4.14	445.11	23.30	-0.00	445.89	24.82	0.42	444.95	31.95	0.76	446.67	29.34	-0.76
448.26	24.34	4.61	448.11	28.17	6.16	448.90	26.84	3.73	447.95	29.12	-0.78	449.68	29.59	0.78
451.26	21.24	2.93	451.11	24.70	4.11	451.89	27.30	5.61	450.95	27.43	-1.04	452.67	28.43	1.04
454.26	25.41	3.57	454.11	26.43	2.31	454.89	25.60	0.38	453.95	31.84	-0.16	455.67	31.08	0.16
457.26	25.74	4.23	457.11	24.78	0.99	457.89	28.09	3.20	456.95	31.27	-0.41	458.67	31.00	0.41
460.26	23.19	1.08	460.11	22.37	-2.02	460.89	28.29	2.80	459.95	32.64	0.36	461.67	30.83	-0.36
463.26	23.11	1.43	463.11	24.24	0.28	463.90	26.84	1.78	462.95	31.27	-0.57	464.68	31.33	0.57
466.26	25.24	4.72	466.11	23.92	1.12	466.89	28.29	4.39	465.95	29.45	-1.23	467.67	30.83	1.23
469.26	26.15	2.56	469.11	27.22	1.35	469.89	27.76	0.79	468.95	32.41	-1.35	470.67	34.02	1.35
472.26	23.68	1.84	472.11	23.85	-0.27	472.89	29.94	4.72	471.95	33.33	1.33	473.67	29.59	-1.33
475.26	23.19	-1.17	475.11	28.17	1.53	475.89	28.62	0.88	474.95	34.37	-0.16	476.67	33.60	0.16
478.26	24.34	3.26	478.11	27.77	4.41	478.90	26.38	1.92	477.95	31.15	-0.09	479.68	30.25	0.09
481.26	25.82	5.21	481.11	25.57	2.68	481.89	26.91	2.92	480.95	31.38	0.60	482.67	29.09	-0.60
484.26	25.74	4.64	484.11	25.72	2.34	484.89	27.37	2.89	483.95	30.70	-0.57	485.67	30.75	0.57
487.26	23.76	2.46	487.11	27.22	3.64	487.89	27.23	2.55	486.95	30.59	-0.87	488.67	31.25	0.87
490.26	24.91	3.48	490.11	27.38	3.67	490.89	28.68	3.87	489.95	30.02	-1.58	491.67	32.09	1.58
493.26	23.19	2.71	493.11	26.67	3.91	493.90	30.81	6.95	492.95	29.79	-0.86	494.68	30.42	0.86
496.26	24.01	2.65	496.11	26.27	2.63	496.89	30.01	5.27	495.95	31.72	0.19	497.67	30.25	-0.19
499.26	23.19	0.76	499.11	25.49	0.78	499.89	26.64	0.83	498.95	33.44	0.84	500.67	30.67	-0.84
502.26	24.99	4.09	502.11	27.85	4.67	502.89	27.23	2.95	501.95	30.13	-0.94	503.67	30.92	0.94
505.26	23.35	2.33	505.11	25.33	2.03	505.89	27.10	2.70	504.95	31.04	-0.15	506.67	30.25	0.15
508.26	23.93	2.03	508.11	25.57	1.39	508.90	27.10	1.82	507.95	31.38	-0.69	509.68	31.67	0.69
511.26	23.19	1.96	511.11	29.77	6.26	511.89	28.35	3.74	510.95	31.04	-0.36	512.67	30.67	0.36
514.26	24.09	2.52	514.11	22.30	-1.55	514.89	29.08	4.13	513.95	30.81	-0.93	515.67	31.58	0.93
517.26	25.41	2.23	517.11	28.57	3.11	517.89	26.12	-0.44	516.95	34.60	1.26	518.67	31.00	-1.26
520.26	22.29	-0.23	520.11	23.22	-1.58	520.89	27.96	2.06	519.95	32.87	0.18	521.67	31.42	-0.18
523.26	25.32	4.17	523.11	26.75	3.32	523.90	28.68	4.15	522.95	31.04	-0.27	524.68	30.50	0.27
526.26	26.57	3.35	526.11	26.27	0.77	526.89	26.71	0.11	525.95	31.50	-1.89	527.67	34.19	1.89
529.26	23.11	-1.47	529.11	25.33	-1.53	529.89	25.41	-2.55	528.95	34.48	-0.27	530.67	33.93	0.27
532.26	25.24	3.58	532.11	26.04	2.10	532.89	27.83	2.79	531.95	32.07	0.24	533.67	30.50	-0.24
535.26	22.62	0.83	535.11	28.49	4.42	535.89	28.16	2.99	534.95	31.50	-0.46	536.67	31.33	0.46
538.26	26.65	3.54	538.11	26.43	1.04	538.90	27.69	1.20	537.95	33.21	-0.06	539.68	32.25	0.06
541.26	22.86	0.25	541.11	27.30	2.41	541.89	30.34	4.35	540.95	32.64	-0.14	542.67	31.83	0.14
544.26	24.91	5.09	544.11	27.46	5.36	544.89	26.12	2.92	543.95	30.13	0.14	545.67	28.76	-0.14
547.26	23.27	0.02	547.11	27.85	2.32	547.89	29.54	2.91	546.95	33.33	-0.09	548.67	32.42	0.09
550.26	27.40	4.29	550.11	27.22	1.83	550.89	27.96	1.47	549.95	35.29	2.02	551.67	30.17	-2.02
553.26	26.40	3.85	553.11	26.51	1.68	553.90	25.73	-0.20	552.95	31.84	-0.87	554.68	32.50	0.87
556.26	25.32	3.39	556.11	26.59	2.38	556.89	26.06	0.75	555.95	31.61	-0.49	557.67	31.50	0.49
559.26	25.49	3.26	559.11	26.59	2.08	559.89	28.02	2.41	558.95	31.61	-0.78	560.67	32.09	0.78
562.26	24.25	1.38	562.11	28.09	2.94	562.89	26.12	-0.13	561.95	32.07	-0.97	563.67	32.92	0.97
565.26	24.67	2.45	565.11	26.35	1.85	565.89	28.42	2.82	564.95	34.02	1.63	566.67	29.67	-1.63
568.26	25.66	4.08	568.11	26.35	2.49	568.90	26.19	1.23	567.95	32.07	0.32	569.68	30.34	-0.32
571.26	25.74	3.45	571.11	27.70	3.13	571.89	30.21	4.54	570.95	32.07	-0.38	572.67	31.75	0.38
574.26	26.48	3.84	574.11	28.73	3.81	574.89	27.76	1.74	573.95	33.10	0.30	575.67	31.42	-0.30
577.26	26.48	4.13	577.11	27.77	3.14	577.89	29.68	3.95	576.95	33.44	0.93	578.67	30.50	-0.93
580.26	27.32	1.71	580.11	26.04	-1.85	580.89	28.88	-0.11	579.95	37.28	1.51	581.67	33.18	-1.51
583.26	24.58	1.46	583.11	26.75	1.35	583.90	28.16	1.66	582.95	32.98	-0.30	584.68	32.50	0.30
586.26	26.07	1.66	586.11	24.16	-2.53	586.89	27.89	0.10	585.95	35.64	1.07	587.67	32.42	-1.07
589.26	26.07	2.86	589.11	27.46	1.97	589.89	27.23	0.64	588.95	32.75	-0.63	590.67	32.92	0.63
592.26	27.23	7.54	592.10	28.97	7.00	592.89	30.28	7.21	591.95	30.02	0.17	593.67	28.60	-0.17
595.26	26.57	4.15	595.10	27.93	3.23	595.89	28.35	2.55	594.95	32.75	0.17	596.67	31.33	-0.17
598.26	25.41	0.54	598.10	26.04	-1.11	598.90	26.71	-1.54	597.95	34.71	-0.32	599.68	34.27	0.32
601.26	25.74	2.13	601.10	27.38	1.49	601.89	30.94	3.95	600.95	32.87	-0.91	602.67	33.60	0.91
623.31	46.33	10.03	623.16	47.37	8.79	623.94	41.77	2.09	623.00	46.74	0.27	624.72	45.11	-0.27
626.27	42.44	5.24	626.12	40.61	1.13	626.90	39.46	-1.12	625.96	47.47	0.10	627.68	46.18	-0.10
629.27	38.80	4.88	629.12	39.18	2.98	629.90	35.47	-1.83	628.96	45.15	1.07	630.68	41.93	-1.07
632.27	35.22	1.35	632.12	37.35	1.20	632.90	36.84	-0.41	631.96	44.18	0.14	633.69	42.81	-0.14
635.27	38.01	4.82	635.12	38.01	2.54	635.90	36.90	0.33	634.96	43.70	0.34	636.68	41.93	-0.34
638.27	36.17	3.61	638.12	38.68	3.84	638.90	35.06	-0.88	637.96	43.82	1.10	639.68	40.54	-1.10
641.27	38.10	6.28	641.12	35.78	1.68	641.90	35.33	0.13	640.96	41.65	-0.33	642.69	41.23	0.33
644.27	32.72	-1.32	644.12	35.53	-0.79	644.90	34.24	-3.18	643.96	47.23	3.02	645.69	40.10	-3.02
647.27	39.06	6.21	647.12	34.79	-0.34	647.90	34.65	-1.58	646.96	44.06	1.05	648.69	40.88	-1.05
650.27	34.44	0.81	650.12	35.61	-0.30	650.90	34.38	-2.63	649.96	46.49	2.70	651.68	40.01	-2.70
653.27	32.89	0.42	653.12	33.57	-1.18	653.90	35.74	-0.11	652.96	43.21	0.58	654.68	40.97	-0.58
656.27	32.47	-1.31	656.12	35.37	-0.69	656.90	34.92	-2.24	655.96	46.00	2.06	657.68	40.80	-2.06
659.27	35.22	1.32	659.12	37.35	1.17	659.90	34.99	-2.29	658.96	45.64	1.57	660.68	41.41	-1.57
662.27	35.48	3.13	662.12	36.69	2.06	662.90	34.38	-1.35	661.96	43.33	0.81	663.69	40.62	-0.81
665.27	33.58	-0.16	665.12	35.12	-0.90	665.90	34.99	-2.13	664.96	44.79	0.89	666.68	41.93	-0.89
668.27	35.22	1.52	668.12	35.70	-0.28	668.90	36.29	-0.79	667.96	45.15	1.28	669.68	41.50	-1.28
671.27	35.05	1.12	671.12	33.65	-2.56	671.90	36.08	-1.23	670.96	44.91	0.81	672.68	42.20	-0.81
674.27	36.52	0.94	674.12	35.86	-2.00	674.90	35.33	-3.63	673.96	47.59	1.85	675.68	42.81	-1.85
677.27	32.38	0.73	677.12	36.27	2.34	677.90	33.50	-1.53	676.96	42.01	0.19	678.69	40.54	-0.19
680.27	35.31	2.74	680.12	36.19	1.34	680.90	34.44	-1.51	679.96	44.54	1.81	681.68	39.84	-1.81
683.27	36.17	5.11	683.12	36.94	3.60	683.90	37.25	2.81	682.96	41.18	-0.05	684.68	40.19	0.05
686.27	35.05	-1.30	686.12	34.96	-3.67	686.90	34.11	-5.62	685.96	48.70	2.18	687.68	43.25	-2.18
689.27	35.13	2.85	689.12	36.19	1.63	689.90	34.31	-1.35	688.96	43.70	1.26	690.68	40.10	-1.26
692.27	36.17	2.99	692.12	32.26	-3.20	692.90	37.25	0.69	691.96	43.94	0.59	693.69	41.67	-0.59
695.27	32.98	-0.95	695.12	35.04	-1.17	695.90	34.44	-2.87	694.96	45.88	1.78	696.68	41.23	-1.78
698.27	34.44	3.22	698.12	36.69	3.19	698.90	37.80	3.20	697.96	42.97	1.59	699.68	38.71	-1.59
701.27	35.83	1.42	701.12	35.12	-1.57	701.90	35.74	-2.05	700.96	47.10	2.52	702.68	40.97	-2.52
704.27	32.89	1.91	704.12	35.37	2.11	704.90	35.67	1.31	703.96	42.49	1.35	705.68	38.71	-1.35
707.27	36.52	3.72	707.12	41.29	6.21	707.90	35.26	-0.92	706.96	44.66	1.69	708.69	40.19	-1.69
710.27	37.05	4.01	710.12	35.04	-0.28	710.90	36.01	-0.41	709.96	44.79	1.58	711.68	40.54	-1.58
713.27	33.41	1.81	713.12	36.94	3.06	713.90	34.78	-0.20	712.96	40.34	-1.43	714.68	42.11	1.43
716.27	37.13	4.55	716.12	39.35	4.49	716.90	37.25	1.29	715.96	42.73	-0.01	717.68	41.67	0.01
719.27	35.57	1.15	719.12	38.52	1.82	719.90	36.84	-0.96	718.96	44.30	-0.28	720.68	43.78	0.28
722.27	36.96	4.06	722.12	40.53	5.35	722.90	36.08	-0.20	721.96	42.85	-0.22	723.69	42.20	0.22
725.27	36.87	3.20	725.12	40.53	4.58	725.90	35.74	-1.31	724.96	44.91	1.08	726.68	41.67	-1.08
728.27	36.87	4.10	728.12	37.85	2.80	728.90	39.32	3.17	727.96	43.21	0.27	729.68	41.58	-0.27
731.27	38.62	5.36	731.12	39.27	3.73	731.90	39.18	2.54	730.96	45.15	1.72	732.68	40.62	-1.72
734.27	36.87	4.50	734.12	37.85	3.20	734.90	38.01	2.26	733.96	41.18	-1.36	735.68	42.81	1.36
737.27	38.10	2.53	737.12	38.52	0.67	737.90	37.66	-1.29	736.96	44.30	-1.44	738.69	46.09	1.44
740.27	37.57	5.24	740.12	38.60	3.99	740.90	36.56	0.85	739.96	44.06	1.57	741.68	39.84	-1.57
743.27	37.31	3.70	743.12	38.26	2.37	743.90	36.70	-0.29	742.96	43.82	0.05	744.68	42.64	-0.05
746.27	37.66	1.73	746.12	38.35	0.14	746.90	40.23	0.92	745.96	46.61	0.52	747.68	44.49	-0.52
749.27	35.22	0.45	749.12	39.94	2.89	749.90	38.01	-0.14	748.96	44.91	-0.02	750.68	43.87	0.02
752.27	35.48	-1.72	752.12	40.61	1.13	752.90	36.29	-4.29	751.96	47.10	-0.26	753.69	46.54	0.26
755.27	40.92	5.60	755.12	39.94	2.34	755.90	40.30	1.60	754.96	46.37	0.88	756.68	43.52	-0.88
758.27	38.71	3.17	758.12	38.43	0.61	758.90	37.66	-1.26	757.96	46.37	0.66	759.68	43.96	-0.66
761.27	38.54	3.55	761.12	40.02	2.75	761.90	38.14	-0.23	760.96	44.30	-0.86	762.68	44.93	0.86
764.27	37.57	1.93	764.12	38.77	0.85	764.90	38.84	-0.18	763.96	46.74	0.94	765.68	43.78	-0.94
767.27	38.10	2.66	767.12	40.78	3.06	767.90	38.56	-0.26	766.96	46.61	1.00	768.69	43.52	-1.00
770.27	38.18	2.45	770.12	41.03	3.02	770.90	37.87	-1.24	769.96	47.72	1.82	771.68	42.99	-1.82
773.27	41.90	7.26	773.12	38.26	1.34	773.90	38.28	0.26	772.96	46.86	2.05	774.68	41.67	-2.05
776.27	38.10	6.81	776.12	38.10	4.53	776.90	39.67	5.00	775.96	41.89	0.44	777.68	39.93	-0.44
779.27	37.57	2.82	779.12	39.77	2.74	779.90	40.30	2.17	778.96	45.76	0.84	780.68	42.99	-0.84
782.27	40.04	6.45	782.12	40.19	4.32	782.90	38.63	1.66	781.96	42.73	-1.02	783.69	43.69	1.02
785.27	36.78	1.32	785.12	40.02	2.28	785.90	36.84	-2.00	784.96	48.58	2.96	786.68	41.58	-2.96
788.27	39.59	3.53	788.12	39.35	1.01	788.90	38.97	-0.47	787.96	45.27	-0.95	789.68	46.09	0.95
791.27	39.06	4.87	791.12	41.12	4.65	791.90	38.42	0.85	790.96	45.51	1.16	792.68	42.11	-1.16
794.27	42.80	6.95	794.12	40.78	2.65	794.90	39.39	0.16	793.96	48.58	2.56	795.68	42.37	-2.56
797.27	39.77	2.35	797.12	42.47	2.77	797.90	38.35	-2.45	796.96	49.07	1.48	798.69	45.02	-1.48
800.27	40.21	5.38	800.12	40.02	2.91	800.90	40.30	2.09	799.96	47.23	2.24	801.68	41.67	-2.24
803.27	39.95	5.75	803.12	38.35	1.87	803.90	37.04	-0.54	802.96	43.33	-1.03	804.68	44.31	1.03
806.27	38.71	2.75	806.12	39.85	1.61	806.90	40.65	1.31	805.96	46.49	0.37	807.68	44.67	-0.37
809.27	39.15	2.97	809.12	40.11	1.65	809.90	39.81	0.25	808.96	44.79	-1.55	810.68	46.81	1.55
812.27	39.86	3.78	812.12	41.54	3.18	812.90	38.84	-0.62	811.96	46.12	-0.13	813.69	45.29	0.13
815.27	41.55	6.32	815.12	39.77	2.26	815.90	38.77	0.16	814.96	45.39	-0.00	816.68	44.31	0.00
818.27	40.84	5.20	818.12	41.20	3.28	818.90	40.09	1.07	817.96	47.10	1.29	819.68	43.43	-1.29
821.27	37.48	1.42	821.12	40.53	2.19	821.90	41.21	1.77	820.96	47.59	1.36	822.68	43.78	-1.36
824.27	39.24	4.14	824.12	39.60	2.22	824.90	39.53	1.05	823.96	46.98	1.72	825.68	42.46	-1.72
827.27	39.15	2.28	827.12	42.98	3.83	827.90	41.21	0.96	826.96	49.20	2.17	828.69	43.78	-2.17
830.27	41.99	3.59	830.12	41.63	0.95	830.90	38.07	-3.71	829.96	49.32	0.76	831.68	46.72	-0.76
833.27	40.84	5.13	833.12	41.96	3.97	833.90	40.58	1.49	832.96	45.64	-0.23	834.68	45.02	0.23
836.27	39.15	2.36	836.12	41.29	2.22	836.90	37.94	-2.23	835.96	47.35	0.40	837.68	45.47	-0.40
839.27	40.04	2.52	839.12	41.03	1.23	839.90	40.93	0.03	838.96	49.44	1.76	840.68	44.84	-1.76
842.27	41.90	6.30	842.12	42.30	4.42	842.90	39.39	0.41	841.96	45.51	-0.25	843.69	44.93	0.25
845.27	41.64	6.11	845.12	40.86	3.05	845.90	38.35	-0.56	844.96	46.25	0.56	846.68	44.05	-0.56
848.27	41.10	4.16	848.12	44.09	4.87	848.90	40.16	-0.16	847.96	47.47	0.37	849.68	45.65	-0.37
851.27	42.26	8.06	851.12	42.47	5.99	851.90	41.98	4.40	850.96	45.27	0.91	852.68	42.37	-0.91
854.27	39.15	2.78	854.12	41.37	2.72	854.90	39.53	-0.22	853.96	46.25	-0.28	855.68	45.73	0.28
857.27	41.90	6.66	857.12	40.78	3.26	857.90	44.31	5.69	856.96	45.51	0.10	858.69	44.22	-0.10
860.27	39.59	4.30	860.12	39.77	2.20	860.90	39.95	1.28	859.96	46.49	1.03	861.68	43.34	-1.03
863.27	40.04	3.65	863.12	41.46	2.79	863.90	40.23	0.46	862.96	47.35	0.80	864.68	44.67	-0.80
866.27	41.37	5.76	866.12	44.09	6.20	866.90	40.37	1.38	865.96	44.91	-0.87	867.68	45.56	0.87
869.27	42.80	4.86	869.12	43.24	3.02	869.90	41.42	0.10	868.96	47.59	-0.51	870.68	47.53	0.51
872.27	41.19	5.90	872.12	42.73	5.16	872.90	39.81	1.14	871.96	45.15	-0.30	873.69	44.67	0.30
875.27	39.59	2.53	875.12	43.84	4.50	875.90	40.93	0.49	874.96	48.70	1.47	876.68	44.67	-1.47
878.27	42.35	4.54	878.12	44.27	4.18	878.90	39.04	-2.15	877.96	49.57	1.60	879.68	45.29	-1.60
881.27	42.62	5.18	881.12	44.09	4.37	881.90	39.60	-1.22	880.96	50.44	2.83	882.68	43.69	-2.83
884.27	41.99	3.43	884.12	41.71	0.87	884.90	41.91	-0.03	883.96	49.82	1.10	885.68	46.54	-1.10
887.27	42.71	4.76	887.12	41.46	1.23	887.90	41.77	0.44	886.96	49.32	1.21	888.69	45.82	-1.21
890.27	41.01	2.62	890.12	44.78	4.11	890.90	40.72	-1.05	889.96	49.94	1.38	891.68	46.09	-1.38
893.27	40.13	4.34	893.12	42.64	4.57	893.90	41.56	2.39	892.96	44.91	-1.04	894.68	45.91	1.04
896.27	40.66	3.90	896.12	41.63	2.59	896.90	43.11	2.97	895.96	47.84	0.91	897.68	44.93	-0.91
899.27	41.01	3.13	899.12	43.24	3.08	899.90	40.65	-0.61	898.96	48.83	0.78	900.68	46.18	-0.78
902.27	39.59	1.71	902.12	45.47	5.31	902.90	43.04	1.78	901.96	47.84	-0.21	903.69	47.17	0.21
905.27	42.98	5.51	905.12	42.81	3.06	905.90	40.23	-0.62	904.96	50.31	2.68	906.68	43.87	-2.68
908.27	41.28	5.62	908.12	41.88	3.94	908.90	41.42	2.38	907.96	44.66	-1.17	909.68	45.91	1.17
911.27	38.27	-0.77	911.12	43.92	2.60	911.90	41.21	-1.21	910.96	49.44	0.23	912.68	47.89	-0.23
914.27	41.28	3.84	914.12	43.75	4.03	914.90	43.46	2.64	913.96	49.20	1.59	915.68	44.93	-1.59
917.27	43.97	7.90	917.12	44.61	6.26	917.90	40.58	1.13	916.96	46.98	0.75	918.69	44.40	-0.75
920.27	42.80	5.99	920.12	41.96	2.87	920.90	41.98	1.79	919.96	48.46	1.49	921.68	44.40	-1.49
923.27	43.34	5.94	923.12	43.92	4.24	923.90	41.07	0.29	922.96	49.82	2.26	924.68	44.22	-2.26
926.27	41.90	2.79	926.12	41.88	0.49	926.90	42.97	0.48	925.96	49.57	0.30	927.68	47.89	-0.30
929.27	42.26	6.07	929.12	44.09	5.62	929.90	42.12	2.55	928.96	48.46	2.11	930.68	43.16	-2.11
932.27	45.42	7.72	932.12	43.75	3.77	932.90	41.07	-0.01	931.96	47.84	-0.03	933.69	46.81	0.03
935.27	43.52	6.13	935.12	44.09	4.42	935.90	42.61	1.84	934.96	46.86	-0.70	936.68	47.17	0.70
938.27	41.10	4.15	938.12	43.07	3.84	938.90	42.05	1.72	937.96	46.61	-0.51	939.68	46.54	0.51
941.27	43.16	6.05	941.12	41.71	2.32	941.90	41.28	0.79	940.96	47.10	-0.17	942.68	46.36	0.17
944.27	41.01	1.86	944.12	43.07	1.64	944.90	41.70	-0.83	943.96	49.57	0.25	945.68	47.98	-0.25
947.27	45.14	5.44	947.12	46.07	4.09	947.90	44.03	0.95	946.96	49.94	0.08	948.69	48.70	-0.08
950.27	42.80	4.92	950.12	42.47	2.31	950.90	42.97	1.71	949.96	49.44	1.40	951.68	45.56	-1.40
953.27	43.97	6.03	953.12	42.56	2.34	953.90	42.33	1.01	952.96	50.19	2.09	954.68	44.93	-2.09
956.27	43.25	3.53	956.12	44.01	2.01	956.90	42.90	-0.20	955.96	47.72	-2.17	957.68	50.97	2.17
959.27	41.28	4.63	959.12	45.73	6.80	959.90	43.25	3.22	958.96	46.98	0.17	960.68	45.56	-0.17
962.27	43.88	3.93	962.12	44.27	2.04	962.90	41.42	-1.91	961.96	52.69	2.58	963.69	46.45	-2.58
965.27	41.64	2.14	965.12	43.15	1.37	965.90	44.24	1.36	964.96	52.06	2.40	966.68	46.18	-2.40
968.27	41.73	1.22	968.12	42.47	-0.32	968.90	43.96	0.07	967.96	53.19	2.51	969.68	47.08	-2.51
971.27	41.19	3.17	971.12	46.59	6.29	971.90	40.23	-1.17	970.96	47.84	-0.34	972.68	47.44	0.34
974.27	44.06	5.24	974.12	45.04	3.94	974.90	44.81	2.61	973.96	49.44	0.46	975.68	47.44	-0.46
977.27	41.99	2.96	977.12	45.47	4.16	977.90	44.53	2.12	976.96	49.32	0.13	978.69	47.98	-0.13
980.27	41.82	3.43	980.12	44.35	3.68	980.90	43.46	1.69	979.96	48.95	0.39	981.68	47.08	-0.39
983.27	43.07	4.32	983.12	41.29	0.26	983.90	41.49	-0.64	982.96	48.58	-0.33	984.68	48.16	0.33
986.27	42.35	1.20	986.12	44.44	1.01	986.90	43.46	-1.07	985.96	52.31	0.99	987.68	49.24	-0.99
989.27	46.05	6.05	989.12	43.07	0.79	989.90	42.82	-0.56	988.96	50.19	0.02	990.68	49.06	-0.02
992.27	43.52	3.91	992.12	41.63	-0.26	992.90	44.17	1.18	991.96	49.94	0.17	993.69	48.52	-0.17
995.27	43.61	4.39	995.12	43.50	2.00	995.90	44.81	2.21	994.96	52.31	2.92	996.68	45.38	-2.92
998.27	43.61	1.95	998.12	44.27	0.33	998.90	42.97	-2.07	997.96	53.95	2.13	999.68	48.61	-2.13
1001.27	40.13	1.52	1001.12	43.50	2.61	1001.90	43.60	1.61	1000.96	49.57	0.79	1002.68	46.90	-0.79
1004.27	44.60	5.03	1004.12	43.50	1.65	1004.90	42.40	-0.55	1003.96	50.94	1.21	1005.68	47.44	-1.21
1007.27	42.62	4.95	1007.12	42.64	2.69	1007.90	42.54	1.49	1006.96	48.58	0.75	1008.69	46.00	-0.75
1010.27	45.24	4.29	1010.12	44.52	1.29	1010.90	43.18	-1.15	1009.96	51.81	0.70	1011.68	49.33	-0.70
1013.27	45.69	6.02	1013.12	45.64	3.69	1013.90	45.03	1.98	1012.96	51.06	1.22	1014.68	47.53	-1.22
1016.27	42.17	3.63	1016.12	43.84	3.02	1016.90	44.67	2.75	1015.96	49.69	0.99	1017.68	46.63	-0.99
1019.27	43.16	3.80	1019.12	44.70	3.06	1019.90	43.18	0.44	1018.96	50.44	0.91	1020.68	47.53	-0.91
1022.27	40.84	3.19	1022.12	45.99	6.06	1022.90	41.77	0.74	1021.96	47.47	-0.35	1023.69	47.08	0.35
1025.27	45.14	4.50	1025.12	44.35	1.43	1025.90	42.19	-1.83	1024.96	52.82	2.01	1026.68	47.71	-2.01
1028.27	42.17	3.46	1028.12	45.56	4.57	1028.90	44.10	2.01	1027.96	47.96	-0.91	1029.68	48.70	0.91
1031.27	45.69	6.81	1031.12	45.64	4.48	1031.90	44.74	2.48	1030.96	50.56	1.51	1032.68	46.45	-1.51
1034.27	46.69	8.53	1034.12	44.95	4.51	1034.90	44.53	2.99	1033.96	48.21	-0.11	1035.68	47.35	0.11
1037.27	45.14	7.15	1037.12	44.70	4.43	1037.90	42.75	1.38	1036.96	49.57	1.42	1038.69	45.65	-1.42
1040.27	45.42	4.86	1040.12	45.38	2.54	1040.90	44.03	0.09	1039.96	51.31	0.58	1041.68	49.06	-0.58
1043.27	43.43	2.14	1043.12	47.20	3.63	1043.90	41.49	-3.18	1042.96	53.57	2.12	1044.68	48.25	-2.12
1046.27	45.14	6.02	1046.12	42.73	1.33	1046.90	43.74	1.24	1045.96	49.32	0.04	1047.68	48.16	-0.04
1049.27	43.34	1.93	1049.12	46.33	2.64	1049.90	44.74	-0.05	1048.96	51.19	-0.39	1050.68	50.88	0.39
1052.27	45.05	4.09	1052.12	47.46	4.22	1052.90	44.46	0.12	1051.96	52.82	1.70	1053.69	48.34	-1.70
1055.27	43.16	2.37	1055.12	45.12	2.05	1055.90	44.53	0.36	1054.96	52.31	1.35	1056.68	48.52	-1.35
1058.27	45.14	2.94	1058.12	46.33	1.85	1058.90	43.60	-1.98	1057.96	51.94	-0.42	1059.68	51.70	0.42
1061.27	45.60	3.24	1061.12	47.20	2.56	1061.90	43.82	-1.92	1060.96	54.46	1.93	1062.68	49.51	-1.93
1064.27	42.89	3.80	1064.12	45.56	4.19	1064.90	44.24	1.77	1063.96	51.06	1.81	1065.68	46.36	-1.81
1067.27	44.15	4.49	1067.12	47.46	5.52	1067.90	43.89	0.85	1066.96	50.94	1.12	1068.69	47.62	-1.12
1070.27	42.44	3.17	1070.12	45.21	3.66	1070.90	43.74	1.09	1069.96	50.44	1.00	1071.68	47.35	-1.00
1073.27	43.79	5.40	1073.12	45.30	4.63	1073.90	44.38	2.61	1072.96	48.95	0.39	1074.68	47.08	-0.39
1076.27	45.33	3.92	1076.12	46.16	2.47	1076.90	45.03	0.24	1075.96	51.56	-0.02	1077.68	50.51	0.02
1079.27	46.51	5.34	1079.12	44.61	1.16	1079.90	42.47	-2.08	1078.96	51.44	0.10	1080.68	50.15	-0.10
1082.27	49.08	5.37	1082.12	45.12	-0.87	1082.90	43.96	-3.13	1081.96	56.24	2.37	1083.69	50.42	-2.37
1085.27	43.16	3.04	1085.12	44.61	2.21	1085.90	44.95	1.45	1084.96	51.06	0.77	1086.68	48.43	-0.77
1088.27	45.42	2.68	1088.12	48.68	3.66	1088.90	45.45	-0.67	1087.96	54.84	1.94	1089.68	49.88	-1.94
1091.27	43.79	2.96	1091.12	46.94	3.83	1091.90	45.31	1.10	1090.96	51.31	0.31	1092.68	49.60	-0.31
1094.27	47.06	7.11	1094.12	45.21	2.98	1094.90	43.39	0.06	1093.96	50.81	0.69	1095.68	48.34	-0.69
1097.27	44.96	3.44	1097.12	46.07	2.27	1097.90	47.46	2.56	1096.96	55.47	3.79	1098.69	46.81	-3.79
1100.27	44.51	3.57	1100.12	46.68	3.46	1100.90	44.74	0.42	1099.96	52.06	0.96	1101.68	49.06	-0.96
1103.27	45.42	3.35	1103.12	48.68	4.33	1103.90	46.17	0.72	1102.96	57.39	5.15	1104.68	46.00	-5.15
1106.27	45.87	4.96	1106.12	46.68	3.49	1106.90	47.68	3.39	1105.96	51.56	0.48	1107.68	49.51	-0.48
1109.27	47.88	6.06	1109.12	44.61	0.51	1109.90	43.25	-1.95	1108.96	55.35	3.37	1110.68	47.53	-3.37
1112.27	44.60	3.54	1112.12	45.81	2.47	1112.90	45.88	1.44	1111.96	52.94	1.71	1113.69	48.43	-1.71
1115.27	45.69	5.32	1115.12	48.07	5.42	1115.90	44.24	0.49	1114.96	48.83	-1.70	1116.68	51.15	1.70
1118.27	43.88	1.37	1118.12	50.09	5.30	1118.90	44.95	-0.94	1117.96	53.57	0.89	1119.68	50.70	-0.89
1121.27	46.87	5.17	1121.12	49.47	5.49	1121.90	44.67	-0.41	1120.96	53.95	2.08	1122.68	48.70	-2.08
1124.27	44.96	4.69	1124.12	46.68	4.13	1124.90	46.74	3.09	1123.96	50.81	0.38	1125.68	48.97	-0.38
1127.27	46.42	6.20	1127.12	47.03	4.53	1127.90	45.17	1.57	1126.96	50.81	0.42	1128.69	48.88	-0.42
1130.27	47.06	4.38	1130.12	47.98	3.02	1130.90	44.17	-1.89	1129.96	53.45	0.61	1131.68	51.15	-0.61
1133.27	46.97	2.28	1133.12	47.11	0.14	1133.90	46.46	-1.61	1132.96	57.01	2.16	1134.68	51.61	-2.16
1136.27	49.17	7.02	1136.12	48.51	4.08	1136.90	43.25	-2.28	1135.96	53.95	1.63	1137.68	49.60	-1.63
1139.27	44.87	3.46	1139.12	48.77	5.08	1139.90	45.74	0.95	1138.96	53.45	1.88	1140.68	48.61	-1.88
1142.27	43.25	-0.73	1142.12	49.65	3.39	1142.90	45.38	-1.98	1141.96	57.52	3.37	1143.69	49.69	-3.37
1145.27	46.24	4.64	1145.12	47.98	4.10	1145.90	46.74	1.76	1144.96	53.57	1.80	1146.68	48.88	-1.80
1148.27	44.87	2.87	1148.12	43.84	-0.44	1148.90	47.61	2.23	1147.96	51.81	-0.35	1149.68	51.43	0.35
1151.27	45.60	3.35	1151.12	47.98	3.45	1151.90	46.46	0.83	1150.96	52.69	0.27	1152.68	51.06	-0.27
1154.27	46.78	4.05	1154.12	48.16	3.15	1154.90	46.74	0.63	1153.96	55.47	2.57	1155.68	49.24	-2.57
1157.27	46.42	2.33	1157.12	47.55	1.18	1157.90	44.10	-3.37	1156.96	58.81	4.56	1158.69	48.61	-4.56
1160.27	47.70	2.97	1160.12	48.33	1.32	1160.90	45.81	-2.30	1159.96	58.55	3.66	1161.68	50.15	-3.66
1163.27	45.24	2.48	1163.12	48.33	3.29	1163.90	47.39	1.25	1162.96	53.07	0.14	1164.68	51.70	-0.14
1166.27	45.96	4.03	1166.12	47.20	2.99	1166.90	45.95	0.64	1165.96	52.69	0.59	1167.68	50.42	-0.59
1169.27	46.69	4.83	1169.12	48.59	4.45	1169.90	44.95	-0.29	1168.96	54.08	2.06	1170.68	48.88	-2.06
1172.27	47.51	4.60	1172.12	46.42	1.23	1172.90	46.38	0.09	1171.96	53.19	0.11	1173.69	51.88	-0.11
1175.27	45.69	4.61	1175.12	49.65	6.29	1175.90	46.67	2.21	1174.96	52.44	1.19	1176.68	48.97	-1.19
1178.27	47.61	3.15	1178.12	50.79	4.05	1178.90	45.95	-1.89	1177.96	56.37	1.75	1179.68	51.79	-1.75
1181.27	44.51	1.94	1181.12	49.38	4.53	1181.90	44.46	-1.49	1180.96	54.33	1.59	1182.68	50.06	-1.59
1184.27	47.15	4.47	1184.12	46.85	1.89	1184.90	45.38	-0.68	1183.96	51.81	-1.04	1185.68	52.80	1.04
1187.27	48.89	7.10	1187.12	50.79	6.72	1187.90	46.53	1.36	1186.96	53.95	1.99	1188.69	48.88	-1.99
1190.27	48.07	4.27	1190.12	49.21	3.13	1190.90	48.48	1.30	1189.96	55.60	1.64	1191.68	51.24	-1.64
1193.27	46.97	4.68	1193.12	47.20	2.63	1193.90	46.38	0.71	1192.96	52.94	0.49	1194.68	50.88	-0.49
1196.27	47.42	3.49	1196.12	45.30	-0.91	1196.90	46.96	-0.35	1195.96	56.50	2.41	1197.68	50.60	-2.41
1199.27	50.28	5.65	1199.12	49.29	2.38	1199.90	49.42	1.41	1198.96	55.60	0.81	1200.68	52.90	-0.81
1202.27	46.05	1.65	1202.12	47.81	1.13	1202.90	46.74	-1.04	1201.96	55.60	1.04	1203.69	52.44	-1.04
1205.27	49.08	6.10	1205.12	48.86	3.60	1205.90	45.81	-0.55	1204.96	56.24	3.09	1206.68	48.97	-3.09
1208.27	47.15	4.34	1208.12	47.63	2.54	1208.90	48.26	2.07	1207.96	54.71	1.74	1209.68	50.15	-1.74
1211.27	48.16	4.60	1211.11	47.29	1.45	1211.90	48.40	1.46	1210.96	54.84	1.12	1212.68	51.52	-1.12
1214.27	47.79	1.15	1214.11	46.33	-2.59	1214.90	47.61	-2.41	1213.96	62.20	5.39	1215.68	50.33	-5.39
1217.27	49.54	6.54	1217.11	49.47	4.19	1217.90	47.90	1.52	1216.96	55.73	2.57	1218.69	49.51	-2.57
1220.27	49.54	7.06	1220.11	49.12	4.36	1220.90	48.55	2.69	1219.96	54.33	1.68	1221.68	49.88	-1.68
