# Supplementary material for: Noise-precision tradeoff in predicting combinations of mutations and drugs
Source: PLoS Comput Biol. 2019 May 22;15(5):e1006956. doi: 10.1371/journal.pcbi.1006956 (PMC6548401; doi:10.1371/journal.pcbi.1006956)
Supplement: S1 Data — A zip file containing all datasets used in this paper. (ZIP) [file pcbi.1006956.s002.zip › calcium/calcium_double_RAW264.7/848_100_nM_PAF_100_nM_RW_ECC040304E.txt]

Tab-delimted data for ligand pair Resiquimod (R-848)  / Platelet Activating Factor
Celltype = RAW 264.7
ExperimentID = ECC040304E
t in seconds, Ca++ concentrations in nM
Adj Ca++ is the change in Ca++ concentration due to ligand

ECC040304E05	848 100 nM	PAF 100 nM	sim
ECC040304E02	PAF 100 nM	HBSS-BSA n/a 	lig2_only
ECC040304E07	PAF 100 nM	HBSS-BSA n/a 	lig2_only
ECC040304E01	HBSS-BSA n/a 	HBSS-BSA n/a 	con
ECC040304E12	HBSS-BSA n/a 	HBSS-BSA n/a 	con

t(ECC040304E05)	Ca++(ECC040304E05)	Adj Ca++(ECC040304E05)	t(ECC040304E02)	Ca++(ECC040304E02)	Adj Ca++(ECC040304E02)	t(ECC040304E07)	Ca++(ECC040304E07)	Adj Ca++(ECC040304E07)	t(ECC040304E01)	Ca++(ECC040304E01)	Adj Ca++(ECC040304E01)	t(ECC040304E12)	Ca++(ECC040304E12)	Adj Ca++(ECC040304E12)
-183.37	1.78	2.36	-183.84	11.02	3.54	-183.05	18.49	0.23	-184.00	17.41	-0.16	-182.27	23.24	0.16
-180.46	0.19	0.84	-180.93	8.01	0.60	-180.14	18.25	0.06	-181.09	17.69	0.19	-179.36	22.82	-0.19
-177.46	-0.59	1.64	-177.93	7.41	1.58	-177.15	17.58	0.97	-178.09	15.72	-0.20	-176.36	21.63	0.20
-174.46	-1.14	0.85	-174.93	7.86	1.79	-174.14	17.36	0.50	-175.09	15.63	-0.53	-173.36	22.21	0.53
-171.46	-1.00	1.53	-171.93	6.62	1.09	-171.14	17.69	1.37	-172.09	15.51	-0.11	-170.35	21.25	0.11
-168.44	-1.69	0.72	-168.93	7.77	2.12	-168.13	16.90	0.46	-169.09	15.01	-0.73	-167.34	21.99	0.73
-165.46	-1.17	0.79	-165.93	6.51	0.41	-165.15	17.79	0.91	-166.09	15.65	-0.54	-164.36	22.24	0.54
-162.46	-0.91	2.32	-162.93	6.60	1.77	-162.14	16.79	1.17	-163.09	13.98	-0.94	-161.35	21.38	0.94
-159.46	-1.69	0.38	-159.93	6.80	0.81	-159.14	17.16	0.39	-160.09	16.61	0.53	-158.35	21.06	-0.53
-156.46	-1.91	0.29	-156.93	6.91	1.05	-156.14	17.03	0.38	-157.09	15.31	-0.64	-155.35	22.11	0.64
-153.45	-1.23	0.50	-153.93	5.55	-0.78	-153.13	17.00	-0.12	-154.09	15.67	-0.75	-152.34	22.69	0.75
-150.46	-1.85	0.77	-150.93	6.82	1.38	-150.14	17.01	0.78	-151.09	14.72	-0.81	-149.36	21.86	0.81
-147.46	-1.98	0.30	-147.93	6.32	0.54	-147.14	16.73	0.16	-148.09	14.76	-1.11	-146.35	22.50	1.11
-144.46	-0.97	1.49	-144.93	6.32	0.72	-144.14	17.06	0.68	-145.09	14.97	-0.72	-143.35	21.92	0.72
-141.46	-0.97	1.64	-141.93	6.21	0.76	-141.15	17.41	1.17	-142.09	15.19	-0.35	-140.36	21.41	0.35
-138.44	-1.29	1.12	-138.93	6.40	0.75	-138.13	16.58	0.14	-139.09	15.65	-0.09	-137.34	21.35	0.09
-135.46	-1.54	0.21	-135.93	5.81	-0.50	-135.14	16.61	-0.48	-136.09	15.39	-1.01	-134.36	22.92	1.01
-132.46	-1.09	0.03	-132.93	7.00	0.06	-132.14	17.52	-0.21	-133.09	16.73	-0.30	-131.36	22.85	0.30
-129.46	-1.00	0.97	-129.93	5.64	-0.45	-129.15	17.37	0.50	-130.09	16.14	-0.04	-128.36	21.73	0.04
-126.46	-1.49	0.24	-126.93	5.72	-0.61	-126.15	17.37	0.25	-127.09	14.86	-1.56	-125.36	23.50	1.56
-123.45	-1.37	0.37	-123.93	7.30	0.98	-123.13	17.33	0.23	-124.09	15.51	-0.90	-122.34	22.82	0.90
-120.46	-1.59	-0.27	-120.93	6.89	0.15	-120.14	17.72	0.20	-121.09	15.80	-1.03	-119.36	23.37	1.03
-117.46	-1.02	0.44	-117.93	7.39	0.79	-117.14	17.44	0.05	-118.09	15.76	-0.93	-116.36	23.14	0.93
-114.46	-1.20	0.20	-114.93	7.08	0.42	-114.15	17.69	0.24	-115.09	16.26	-0.49	-113.36	22.76	0.49
-111.46	-1.19	0.67	-111.93	7.48	1.28	-111.15	17.41	0.42	-112.09	15.86	-0.43	-110.36	22.24	0.43
-108.44	-1.45	-0.78	-108.93	6.62	-0.77	-108.13	17.72	-0.46	-109.09	15.88	-1.60	-107.34	24.60	1.60
-105.46	-0.40	0.81	-105.93	6.78	-0.07	-105.15	17.81	0.17	-106.09	15.61	-1.33	-104.36	23.79	1.33
-102.46	-0.66	1.17	-102.93	7.15	0.92	-102.14	18.04	1.03	-103.09	16.39	0.07	-101.35	21.76	-0.07
-99.46	-0.62	0.64	-99.93	7.19	0.39	-99.15	17.80	0.22	-100.09	16.02	-0.87	-98.36	23.27	0.87
-96.46	-0.94	0.35	-96.93	7.30	0.53	-96.14	17.20	-0.36	-97.09	16.10	-0.76	-95.35	23.14	0.76
-93.44	-0.20	1.14	-93.93	7.28	0.56	-93.13	17.56	0.05	-94.09	16.77	-0.04	-92.34	22.37	0.04
-90.46	-0.31	0.90	-90.93	7.00	0.15	-90.15	17.90	0.27	-91.09	16.83	-0.11	-89.36	22.56	0.11
-87.46	-0.49	0.90	-87.93	6.27	-0.40	-87.14	18.63	1.18	-88.09	16.59	-0.17	-86.36	22.44	0.17
-84.46	-0.32	-0.48	-84.93	7.44	-0.78	-84.15	18.07	-0.93	-85.09	17.63	-0.68	-83.36	24.50	0.68
-81.46	-0.40	0.29	-81.93	7.55	0.18	-81.15	17.57	-0.58	-82.09	17.35	-0.11	-80.36	23.08	0.11
-78.44	-0.76	0.11	-78.93	7.46	0.27	-78.13	18.01	0.03	-79.09	16.71	-0.57	-77.34	23.37	0.57
-75.46	0.00	0.39	-75.93	8.14	0.47	-75.15	17.71	-0.74	-76.09	17.08	-0.68	-74.36	23.95	0.68
-72.46	-0.34	0.49	-72.93	7.53	0.30	-72.14	18.37	0.36	-73.09	17.39	0.07	-71.35	22.76	-0.07
-69.46	0.60	1.04	-69.93	6.89	-0.73	-69.14	18.62	0.21	-70.09	17.86	0.15	-68.35	23.08	-0.15
-66.46	-0.14	0.77	-66.93	7.55	0.40	-66.15	18.64	0.71	-67.09	16.59	-0.65	-65.36	23.40	0.65
-63.45	0.05	0.08	-63.93	7.68	-0.35	-63.13	18.49	-0.33	-64.09	17.71	-0.41	-62.34	24.05	0.41
-60.46	-0.43	0.24	-60.93	8.10	0.71	-60.15	19.20	1.03	-61.09	18.19	0.71	-59.36	22.28	-0.71
-57.46	-0.31	0.10	-57.93	8.59	0.94	-57.14	18.96	0.53	-58.09	18.17	0.43	-56.35	22.82	-0.43
-54.46	0.02	1.31	-54.93	8.61	1.84	-54.15	18.70	1.15	-55.09	16.83	-0.03	-53.36	22.40	0.03
-51.46	0.12	0.19	-51.93	8.45	0.46	-51.14	18.67	-0.11	-52.09	18.25	0.17	-50.35	23.43	-0.17
-48.44	0.36	0.77	-48.93	7.48	-0.17	-48.13	18.71	0.28	-49.09	18.17	0.43	-47.34	22.82	-0.43
-45.46	-0.23	0.16	-45.93	8.76	1.09	-45.14	18.99	0.54	-46.09	17.69	-0.07	-44.36	23.34	0.07
-42.46	-0.22	-0.22	-42.93	7.68	-0.38	-42.15	18.88	0.03	-43.09	18.06	-0.09	-41.36	23.76	0.09
-39.46	-0.14	-0.58	-39.93	7.26	-1.24	-39.14	18.97	-0.31	-40.09	18.68	0.09	-38.35	24.01	-0.09
-36.46	0.63	0.26	-36.93	8.37	-0.06	-36.14	19.02	-0.19	-37.09	18.50	-0.02	-35.35	24.05	0.02
-33.44	0.29	-0.96	-33.93	8.30	-1.01	-33.13	19.42	-0.68	-34.09	18.06	-1.34	-32.34	26.26	1.34
-30.46	0.48	0.88	-30.93	8.56	0.90	-30.15	19.00	0.56	-31.09	18.41	0.66	-29.36	22.60	-0.66
-27.46	0.31	-0.19	-27.93	8.63	0.07	-27.15	19.46	0.12	-28.09	19.09	0.44	-26.36	23.72	-0.44
-24.46	1.24	1.19	-24.93	9.16	1.05	-24.15	19.42	0.53	-25.09	18.41	0.21	-23.36	23.50	-0.21
-21.46	-0.02	0.52	-21.93	8.74	1.22	-21.14	19.08	0.78	-22.09	18.33	0.72	-20.36	22.40	-0.72
-18.44	0.36	-0.82	-18.93	8.88	-0.36	-18.13	19.92	-0.10	-19.09	19.28	-0.05	-17.34	24.89	0.05
-15.46	0.51	0.57	-15.94	8.88	0.88	-15.15	19.37	0.58	-16.09	17.65	-0.44	-14.36	24.05	0.44
-12.47	0.67	-0.39	-12.94	8.41	-0.71	-12.15	19.10	-0.81	-13.09	18.76	-0.45	-11.36	25.18	0.45
-9.46	0.68	-0.40	-9.94	8.99	-0.15	-9.15	19.81	-0.11	-10.09	19.57	0.34	-8.36	24.40	-0.34
-6.46	0.73	-0.83	-6.94	8.45	-1.17	-6.14	19.23	-1.17	-7.09	19.26	-0.45	-5.36	25.67	0.45
4.63	89.02	84.27	4.16	54.90	42.09	4.95	106.89	83.29	4.00	18.99	-3.91	5.73	32.33	3.91
7.61	180.98	175.58	7.14	159.00	145.54	7.92	198.22	173.98	6.98	20.52	-3.03	8.73	32.09	3.03
10.61	171.96	169.31	10.14	164.78	154.07	10.92	197.73	176.24	9.98	18.72	-2.08	11.71	28.39	2.08
13.62	133.36	132.46	13.15	142.50	133.54	13.93	167.85	148.10	12.98	17.82	-1.23	14.72	25.80	1.23
16.61	108.12	107.90	16.14	112.46	104.18	16.93	143.63	124.56	15.98	17.18	-1.19	17.71	25.08	1.19
19.61	90.80	90.44	19.14	96.95	88.53	19.93	123.25	104.04	18.98	18.10	-0.41	20.71	24.44	0.41
22.61	77.87	77.48	22.14	83.68	75.23	22.93	109.67	90.44	21.98	17.96	-0.58	23.74	24.63	0.58
25.61	68.86	69.03	25.14	76.03	68.14	25.93	99.50	80.83	24.98	18.10	0.12	26.71	23.37	-0.12
28.62	62.09	62.73	28.15	70.55	63.13	28.93	92.59	74.38	27.98	17.53	0.02	29.72	23.01	-0.02
31.61	56.40	56.48	31.14	62.60	54.62	31.93	85.59	66.83	30.98	19.57	1.50	32.71	22.08	-1.50
34.61	52.66	53.57	34.14	58.77	51.62	34.93	80.18	62.24	33.98	18.27	1.03	35.71	21.73	-1.03
37.61	48.56	49.41	37.14	54.40	47.19	37.93	76.09	58.10	36.98	18.54	1.24	38.73	21.57	-1.24
40.61	46.33	46.14	40.14	52.91	44.66	40.93	72.76	53.72	39.98	19.80	1.46	41.71	22.40	-1.46
43.62	44.13	44.21	43.15	52.56	44.58	43.93	70.96	52.19	42.98	19.26	1.19	44.72	22.40	-1.19
46.61	43.06	43.34	46.14	49.33	41.55	46.93	68.86	50.29	45.98	19.53	1.66	47.71	21.73	-1.66
49.61	40.81	41.72	49.14	48.49	41.34	49.93	66.61	48.68	48.98	18.93	1.69	50.71	21.06	-1.69
52.61	38.58	39.80	52.14	46.73	39.89	52.93	64.63	47.01	51.98	19.01	2.08	53.73	20.36	-2.08
55.61	37.18	37.52	55.14	43.66	35.94	55.93	62.71	44.21	54.98	20.17	2.36	56.71	20.96	-2.36
58.62	36.72	37.41	58.15	46.36	38.99	58.93	61.55	43.40	57.98	19.53	2.07	59.72	20.90	-2.07
61.61	34.18	34.21	61.14	40.97	32.94	61.93	59.39	40.57	60.98	19.42	1.30	62.71	22.34	-1.30
64.61	34.60	34.41	64.14	41.36	33.11	64.93	58.97	39.93	63.98	19.28	0.94	65.71	22.92	-0.94
67.61	33.14	33.34	67.14	40.07	32.21	67.93	57.50	38.86	66.98	19.65	1.70	68.73	21.76	-1.70
70.61	31.24	31.96	70.14	39.34	32.00	70.92	56.28	38.15	69.98	19.13	1.70	71.71	21.25	-1.70
73.62	30.63	31.04	73.15	40.38	32.73	73.93	54.79	36.35	72.98	19.24	1.50	74.72	21.76	-1.50
76.61	29.53	29.84	76.14	36.10	28.35	76.92	53.68	35.14	75.98	20.33	2.49	77.71	20.87	-2.49
79.61	29.19	30.10	79.14	36.35	29.20	79.93	52.86	34.92	78.98	18.68	1.44	80.71	21.32	-1.44
82.61	28.43	28.38	82.14	35.64	27.53	82.93	52.22	33.32	81.98	20.00	1.80	83.73	21.92	-1.80
85.61	27.40	28.57	85.14	34.89	28.00	85.92	51.08	33.40	84.98	18.87	1.89	86.71	20.61	-1.89
88.62	26.76	26.25	88.15	36.96	28.39	88.93	49.47	30.12	87.98	20.27	1.61	89.72	22.56	-1.61
91.61	25.69	26.15	91.14	32.50	24.90	91.92	49.34	30.95	90.98	19.49	1.80	92.71	21.41	-1.80
94.61	24.81	26.07	94.14	32.63	25.83	94.92	48.16	30.58	93.98	19.15	2.26	95.71	20.14	-2.26
97.61	23.42	24.84	97.14	31.06	24.42	97.93	46.85	29.42	96.98	19.13	2.40	98.73	19.85	-2.40
100.61	22.76	23.01	100.14	30.54	22.73	100.93	45.88	27.28	99.98	20.07	2.17	101.71	21.25	-2.17
103.62	23.04	23.02	103.15	31.63	23.55	103.93	45.45	26.59	102.98	19.86	1.69	104.72	21.99	-1.69
106.61	22.57	23.65	106.14	30.54	23.56	106.93	45.33	27.56	105.98	19.11	2.04	107.71	20.55	-2.04
109.61	20.95	20.92	109.14	29.04	20.95	109.93	44.06	25.19	108.98	21.00	2.82	110.71	20.87	-2.82
112.61	20.58	20.45	112.14	28.48	20.29	112.92	43.69	24.72	111.98	20.79	2.51	113.73	21.28	-2.51
115.61	20.11	20.02	115.14	27.31	19.16	115.93	42.34	23.41	114.98	21.25	3.01	116.71	20.74	-3.01
118.62	19.24	19.46	118.15	28.95	21.11	118.93	41.68	23.05	117.98	21.21	3.28	119.72	20.17	-3.28
121.61	19.67	20.60	121.14	26.73	19.60	121.93	40.82	22.90	120.98	20.36	3.14	122.71	19.60	-3.14
124.61	17.70	17.67	124.14	27.14	19.05	124.93	40.72	21.85	123.98	20.81	2.63	125.71	21.06	-2.63
127.61	17.48	17.76	127.14	25.08	17.30	127.93	40.06	21.50	126.98	20.73	2.86	128.74	20.52	-2.86
130.61	17.85	17.68	130.14	26.10	17.87	130.93	39.54	20.53	129.98	20.77	2.45	131.71	21.38	-2.45
133.62	16.96	16.40	133.15	26.99	18.37	133.93	37.71	18.31	132.98	21.61	2.90	134.72	21.32	-2.90
136.61	16.00	15.38	136.14	25.71	17.03	136.93	38.07	18.60	135.98	21.94	3.17	137.71	21.12	-3.17
139.62	15.67	15.81	139.14	24.68	16.76	139.93	37.88	19.18	138.98	20.15	2.14	140.72	21.38	-2.14
142.61	15.44	15.63	142.14	23.24	15.37	142.93	37.09	18.43	141.98	21.02	3.06	143.74	20.42	-3.06
145.61	15.42	14.56	145.14	23.86	14.94	145.93	37.28	17.58	144.98	21.86	2.85	146.71	21.67	-2.85
148.62	14.29	13.77	148.15	23.41	14.83	148.93	36.08	16.71	147.98	20.81	2.14	149.72	22.05	-2.14
151.61	14.65	14.07	151.14	23.38	14.74	151.93	36.20	16.77	150.98	21.63	2.90	152.71	21.35	-2.90
154.62	14.54	14.20	154.14	21.70	13.30	154.93	35.07	15.89	153.98	20.63	2.14	155.72	21.86	-2.14
157.61	13.14	13.08	157.14	22.76	14.64	157.92	34.33	15.42	156.98	21.61	3.40	158.74	20.33	-3.40
160.61	13.16	12.07	160.14	21.32	12.17	160.93	35.04	15.11	159.98	22.13	2.89	161.71	21.86	-2.89
163.62	13.44	13.37	163.15	22.81	14.68	163.93	33.61	14.70	162.98	21.56	3.34	164.72	20.39	-3.34
166.61	12.57	11.95	166.14	21.65	12.97	166.93	33.92	14.46	165.98	21.61	2.84	167.71	21.44	-2.84
169.61	11.35	11.45	169.14	20.07	12.11	169.93	32.73	13.99	168.98	20.23	2.18	170.72	21.38	-2.18
172.61	11.93	11.43	172.14	20.35	11.79	172.92	32.77	13.43	171.98	22.07	3.42	173.73	20.74	-3.42
175.61	11.63	11.05	175.14	20.16	11.52	175.93	32.44	13.01	174.98	21.06	2.33	176.72	21.92	-2.33
178.62	10.75	10.08	178.15	22.55	13.82	178.94	32.27	12.76	177.98	21.71	2.89	179.72	21.44	-2.89
181.61	10.98	9.83	181.14	20.21	11.00	181.93	32.88	12.88	180.98	22.42	3.12	182.72	21.70	-3.12
184.61	10.55	9.99	184.14	19.81	11.19	184.93	31.44	12.03	183.98	21.21	2.50	185.72	21.73	-2.50
187.62	10.86	9.72	187.14	19.58	10.38	187.93	31.72	11.73	186.98	22.72	3.43	188.74	21.38	-3.43
190.61	10.55	9.14	190.14	18.94	9.47	190.93	30.57	10.32	189.98	23.28	3.72	191.72	21.35	-3.72
193.62	10.19	9.00	193.15	20.33	11.08	193.93	30.56	10.53	192.98	23.16	3.82	194.72	21.03	-3.82
196.61	10.00	9.26	196.14	19.72	10.92	196.93	30.56	10.98	195.98	21.88	2.99	197.72	21.41	-2.99
199.61	9.87	9.40	199.14	18.85	10.32	199.93	29.76	10.45	198.98	21.08	2.46	200.72	21.67	-2.46
202.62	9.59	7.78	202.14	19.25	9.38	202.93	30.25	9.60	201.98	23.12	3.16	203.74	22.31	-3.16
205.61	9.80	8.14	205.14	18.13	8.41	205.93	30.46	9.96	204.98	23.14	3.33	206.72	21.99	-3.33
208.62	9.41	7.70	208.15	19.32	9.55	208.94	29.34	8.78	207.98	23.83	3.97	209.72	21.41	-3.97
211.61	8.72	7.22	211.14	18.11	8.55	211.93	29.49	9.15	210.98	22.28	2.63	212.72	22.53	-2.63
214.62	9.19	7.68	214.14	17.57	8.00	214.93	29.20	8.84	213.98	22.76	3.10	215.72	22.08	-3.10
217.62	9.92	8.33	217.14	18.38	8.73	217.93	29.24	8.80	216.98	22.95	3.21	218.74	22.05	-3.21
220.62	9.80	8.53	220.14	16.97	7.64	220.93	28.76	8.65	219.98	23.16	3.74	221.72	21.19	-3.74
223.62	8.54	7.68	223.15	20.16	11.24	223.93	28.40	8.69	222.98	22.38	3.37	224.72	21.16	-3.37
226.61	8.64	7.05	226.14	18.43	8.78	226.93	28.48	8.05	225.98	21.81	2.07	227.72	23.18	-2.07
229.62	9.51	8.08	229.14	18.11	8.62	229.93	28.77	8.49	228.98	22.15	2.57	230.72	22.53	-2.57
232.62	9.12	7.59	232.14	17.97	8.38	232.93	28.76	8.38	231.98	24.30	4.62	233.74	20.58	-4.62
235.62	7.64	6.24	235.14	17.11	7.65	235.93	28.23	7.99	234.98	22.69	3.14	236.72	21.92	-3.14
238.62	8.75	6.31	238.15	21.62	11.12	238.93	28.43	7.15	237.98	24.25	3.66	239.72	22.44	-3.66
241.61	8.69	7.10	241.14	17.11	7.46	241.93	28.44	8.01	240.98	23.20	3.46	242.72	21.79	-3.46
244.62	8.06	6.28	244.14	17.64	7.80	244.93	27.30	6.67	243.98	22.72	2.79	245.72	22.66	-2.79
247.62	7.95	5.22	247.14	18.13	7.34	247.93	28.21	6.64	246.98	24.74	3.86	248.74	22.53	-3.86
250.62	8.28	5.89	250.14	16.81	6.36	250.93	28.31	7.08	249.98	24.09	3.55	251.72	22.50	-3.55
253.62	8.75	5.85	253.15	18.55	7.59	253.94	27.38	5.64	252.98	24.76	3.71	254.72	22.85	-3.71
256.61	8.51	7.17	256.14	16.74	7.34	256.93	27.76	7.57	255.98	23.41	3.92	257.72	21.09	-3.92
259.61	8.44	6.72	259.14	18.06	8.28	259.93	28.11	7.55	258.98	23.52	3.65	260.72	21.73	-3.65
262.61	8.56	6.55	262.14	17.80	7.73	262.93	28.19	7.34	261.98	24.23	4.07	263.74	21.60	-4.07
265.61	8.75	6.59	265.14	17.04	6.82	265.93	27.79	6.78	264.98	23.45	3.14	266.72	22.69	-3.14
268.62	8.09	5.68	268.15	20.59	10.12	268.93	27.75	6.50	267.98	23.71	3.15	269.72	22.92	-3.15
271.61	7.75	5.43	271.14	16.85	6.47	271.93	27.73	6.56	270.98	24.70	4.23	272.72	21.76	-4.23
274.62	7.93	5.82	274.14	17.85	7.68	274.93	27.80	6.85	273.98	23.43	3.17	275.72	22.60	-3.17
277.61	8.43	5.77	277.14	17.20	6.48	277.93	27.54	6.03	276.98	23.96	3.15	278.74	23.18	-3.15
280.61	8.46	7.30	280.14	17.66	8.44	280.93	27.16	7.15	279.98	23.30	3.99	281.72	20.84	-3.99
283.62	7.62	4.95	283.15	18.87	8.14	283.94	28.12	6.60	282.98	24.76	3.94	284.72	22.40	-3.94
286.61	8.20	5.62	286.14	17.64	7.00	286.93	27.71	6.28	285.98	25.19	4.46	287.72	21.79	-4.46
289.62	7.58	5.14	289.14	16.99	6.49	289.93	28.19	6.90	288.98	24.78	4.19	290.72	21.92	-4.19
292.61	8.61	6.59	292.14	17.66	7.58	292.93	28.66	7.79	291.98	24.61	4.44	293.74	21.25	-4.44
295.61	7.38	5.23	295.14	17.48	7.27	295.93	27.08	6.08	294.98	24.61	4.31	296.72	21.51	-4.31
298.62	7.74	5.29	298.15	19.29	8.78	298.93	27.91	6.62	297.98	23.60	3.00	299.72	23.11	-3.00
301.62	8.27	5.30	301.14	17.83	6.80	301.93	28.03	6.21	300.98	24.68	3.56	302.72	23.08	-3.56
304.61	8.77	6.46	304.14	18.04	7.67	304.93	27.73	6.57	303.98	23.62	3.16	305.72	22.82	-3.16
307.62	8.07	5.25	307.14	17.29	6.41	307.93	27.95	6.29	306.98	23.98	3.01	308.74	23.47	-3.01
310.62	8.86	5.96	310.14	17.85	6.89	310.93	28.00	6.26	309.98	24.21	3.16	311.72	23.40	-3.16
313.62	8.44	5.47	313.15	18.71	7.68	313.94	27.69	5.88	312.98	25.25	4.13	314.72	22.50	-4.13
316.61	8.19	5.16	316.14	16.69	5.60	316.93	27.92	6.05	315.98	24.89	3.71	317.72	22.98	-3.71
319.62	8.95	5.68	319.14	17.62	6.29	319.93	27.81	5.70	318.98	24.40	2.98	320.72	23.95	-2.98
322.61	8.64	6.21	322.14	18.55	8.06	322.93	27.95	6.67	321.98	24.47	3.89	323.74	22.21	-3.89
325.62	8.64	5.56	325.14	17.85	6.71	325.93	27.79	5.87	324.98	25.44	4.21	326.72	22.53	-4.21
328.62	8.24	4.42	328.15	19.53	7.65	328.94	28.10	5.43	327.98	25.87	3.90	329.72	23.59	-3.90
331.62	7.83	3.98	331.14	17.15	5.24	331.93	28.07	5.38	330.98	25.72	3.72	332.72	23.79	-3.72
334.62	8.25	5.25	334.14	18.15	7.09	334.93	28.34	6.49	333.98	24.55	3.40	335.72	23.27	-3.40
337.62	7.99	4.74	337.14	17.87	6.56	337.93	27.75	5.66	336.98	25.42	4.02	338.74	22.89	-4.02
340.62	8.75	5.35	340.14	18.36	6.90	340.93	27.75	5.50	339.98	25.70	4.15	341.72	22.92	-4.15
343.62	8.19	4.61	343.15	18.71	7.07	343.94	27.72	5.30	342.98	25.76	4.03	344.72	23.21	-4.03
346.61	8.12	5.39	346.14	17.83	7.04	346.93	28.13	6.55	345.98	25.00	4.12	347.72	22.28	-4.12
349.61	7.99	4.48	349.14	17.83	6.26	349.93	28.96	6.61	348.98	25.36	3.70	350.72	23.47	-3.70
352.61	8.90	6.14	352.14	19.27	8.45	352.93	28.22	6.62	351.98	24.38	3.47	353.74	22.95	-3.47
355.61	8.70	5.52	355.14	17.69	6.45	355.93	27.82	5.79	354.98	25.55	4.22	356.72	22.63	-4.22
358.62	8.69	4.88	358.15	20.37	8.50	358.93	28.11	5.45	357.98	25.55	3.59	359.72	23.89	-3.59
361.61	8.62	5.39	361.14	18.36	7.07	361.93	28.51	6.43	360.98	25.46	4.08	362.72	22.82	-4.08
364.61	8.53	5.57	364.14	18.29	7.27	364.93	27.78	5.98	363.98	24.78	3.67	365.72	22.95	-3.67
367.61	8.57	5.14	367.14	18.76	7.27	367.93	28.71	6.44	366.98	25.27	3.69	368.74	23.40	-3.69
370.61	8.74	4.52	370.14	18.11	5.83	370.93	28.13	5.07	369.98	25.91	3.54	371.72	24.34	-3.54
373.62	8.99	4.88	373.15	20.99	8.82	373.93	27.83	4.88	372.98	25.27	3.01	374.72	24.76	-3.01
376.62	9.06	5.57	376.14	18.06	6.51	376.93	27.90	5.56	375.98	25.53	3.89	377.72	23.27	-3.89
379.62	8.28	4.15	379.14	18.62	6.43	379.93	28.06	5.09	378.98	25.38	3.10	380.72	24.69	-3.10
382.62	8.20	4.54	382.14	18.31	6.59	382.93	27.84	5.33	381.98	25.42	3.61	383.74	23.72	-3.61
385.62	8.22	3.77	385.14	18.11	5.60	385.93	28.03	4.73	384.98	27.22	4.62	386.72	23.50	-4.62
388.62	8.20	3.39	388.15	21.18	8.31	388.93	27.79	4.13	387.98	26.75	3.79	389.72	24.69	-3.79
391.61	8.27	3.87	391.14	18.94	6.48	391.93	28.22	4.98	390.98	26.17	3.62	392.72	24.44	-3.62
394.62	8.93	5.34	394.14	18.80	7.15	394.93	27.62	5.19	393.98	23.87	2.13	395.72	25.12	-2.13
397.62	7.80	4.39	397.14	19.83	8.36	397.93	28.20	5.94	396.98	25.46	3.90	398.74	23.18	-3.90
400.61	8.88	4.12	400.14	19.34	6.52	400.93	28.63	5.02	399.98	26.68	3.77	401.72	24.66	-3.77
403.62	9.20	5.48	403.15	20.14	8.36	403.93	28.39	5.82	402.98	26.57	4.70	404.72	22.69	-4.70
406.62	8.99	5.00	406.14	18.83	6.78	406.93	28.43	5.59	405.98	26.85	4.71	407.72	22.95	-4.71
409.62	8.27	5.01	409.14	19.08	7.76	409.93	28.54	6.44	408.98	25.57	4.16	410.72	22.76	-4.16
412.61	8.77	4.73	412.14	17.97	5.87	412.93	27.52	4.63	411.98	26.21	4.02	413.74	23.69	-4.02
415.62	10.10	5.68	415.14	19.37	6.89	415.93	28.51	5.24	414.98	26.90	4.33	416.72	23.76	-4.33
418.62	9.41	5.56	418.15	20.92	9.01	418.93	28.91	6.21	417.98	26.34	4.34	419.72	23.18	-4.34
421.62	9.50	4.64	421.14	18.45	5.53	421.93	28.51	4.80	420.98	26.72	3.71	422.72	24.82	-3.71
424.62	9.27	4.68	424.14	19.72	7.07	424.93	28.60	5.17	423.98	26.23	3.49	425.72	24.76	-3.49
427.62	9.53	5.74	427.14	18.94	7.09	427.93	28.81	6.18	426.98	26.34	4.40	428.74	23.05	-4.40
430.62	8.72	3.66	430.14	18.04	4.92	430.93	29.19	5.28	429.98	27.28	4.07	431.72	24.66	-4.07
433.62	9.38	4.02	433.15	19.95	6.53	433.93	28.79	4.58	432.98	26.64	3.13	434.72	25.90	-3.13
436.61	9.04	3.68	436.14	19.22	5.80	436.93	28.71	4.50	435.98	27.52	4.01	437.72	25.02	-4.01
439.61	8.77	3.45	439.14	19.41	6.03	439.93	28.54	4.37	438.98	27.67	4.20	440.72	24.79	-4.20
442.61	9.22	4.53	442.14	19.65	6.90	442.93	28.78	5.24	441.98	26.70	3.86	443.74	24.50	-3.86
445.62	9.30	4.61	445.14	19.44	6.69	445.93	28.78	5.25	444.98	26.85	4.01	446.72	24.34	-4.01
448.62	8.62	4.06	448.15	20.49	7.87	448.93	28.38	4.98	447.98	26.72	4.01	449.72	24.21	-4.01
451.61	8.64	4.20	451.14	19.58	7.08	451.93	28.19	4.90	450.98	27.11	4.52	452.72	23.59	-4.52
454.61	9.11	4.80	454.14	20.07	7.70	454.93	28.50	5.34	453.98	26.36	3.90	455.72	24.08	-3.90
457.61	9.16	4.86	457.14	18.38	6.02	457.93	28.91	5.76	456.98	26.47	4.02	458.74	23.95	-4.02
460.61	9.48	4.34	460.14	19.97	6.77	460.93	28.86	4.88	459.98	26.81	3.52	461.72	25.28	-3.52
463.62	9.92	5.64	463.15	22.29	9.95	463.94	28.65	5.52	462.98	26.40	3.97	464.72	23.98	-3.97
466.62	9.29	4.43	466.14	19.79	6.87	466.93	28.77	5.06	465.98	27.65	4.64	467.72	23.89	-4.64
469.62	9.59	4.69	469.14	19.86	6.90	469.93	28.82	5.07	468.98	26.83	3.78	470.72	24.79	-3.78
472.61	10.29	5.38	472.14	20.49	7.52	472.93	29.26	5.51	471.98	26.81	3.75	473.74	24.82	-3.75
475.61	9.93	3.84	475.14	18.62	4.47	475.93	28.90	3.97	474.98	28.42	4.18	476.72	25.57	-4.18
478.62	9.63	4.32	478.15	21.46	8.09	478.93	29.27	5.11	477.98	27.58	4.12	479.72	24.86	-4.12
481.62	9.98	4.55	481.14	19.95	6.46	481.93	28.88	4.60	480.98	28.08	4.50	482.72	24.60	-4.50
484.62	8.59	3.88	484.14	20.63	7.86	484.93	29.29	5.73	483.98	26.42	3.56	485.72	24.82	-3.56
487.62	10.21	5.28	487.14	19.81	6.82	487.93	29.52	5.74	486.98	27.24	4.16	488.74	24.44	-4.16
490.62	9.30	3.54	490.14	19.86	6.04	490.93	28.96	4.36	489.98	28.34	4.43	491.72	24.99	-4.43
493.62	9.41	3.33	493.15	20.63	6.49	493.93	29.03	4.10	492.98	29.12	4.89	494.72	24.86	-4.89
496.61	9.22	4.19	496.14	20.28	7.19	496.93	29.31	5.43	495.98	28.16	4.98	497.72	23.72	-4.98
499.62	10.23	4.77	499.14	20.63	7.11	499.93	29.35	5.04	498.98	27.30	3.69	500.72	25.44	-3.69
502.62	9.37	4.04	502.14	20.14	6.75	502.93	29.36	5.18	501.98	28.53	5.05	503.74	23.95	-5.05
505.62	9.48	3.28	505.14	20.94	6.68	505.93	29.81	4.77	504.98	28.12	3.77	506.72	26.09	-3.77
508.62	8.96	4.26	508.15	22.45	9.69	508.93	29.96	6.42	507.98	27.39	4.54	509.72	23.82	-4.54
511.61	10.31	4.45	511.14	21.27	7.35	511.93	29.24	4.53	510.98	28.36	4.35	512.72	25.18	-4.35
514.62	10.31	4.57	514.14	20.16	6.36	514.93	29.34	4.75	513.98	28.99	5.10	515.72	24.31	-5.10
517.62	10.11	3.99	517.14	20.68	6.50	517.93	29.33	4.37	516.98	29.03	4.76	518.74	25.02	-4.76
520.61	9.32	3.57	520.14	19.79	5.98	520.93	29.50	4.91	519.98	27.35	3.45	521.72	25.96	-3.45
523.62	10.36	3.90	523.15	22.15	7.63	523.93	29.31	4.00	522.98	29.07	4.46	524.72	25.67	-4.46
526.61	9.80	4.25	526.14	19.83	6.22	526.93	28.81	4.41	525.98	28.29	4.59	527.72	24.63	-4.59
529.62	9.48	4.06	529.14	20.02	6.54	529.93	29.21	4.95	528.98	28.64	5.07	530.72	24.01	-5.07
532.62	11.09	5.40	532.14	20.84	7.09	532.93	29.41	4.87	531.98	27.99	4.15	533.74	25.21	-4.15
535.61	9.56	3.43	535.14	20.59	6.40	535.93	29.33	4.35	534.98	28.64	4.36	536.72	25.44	-4.36
538.62	10.44	4.91	538.15	21.88	8.29	538.94	29.67	5.29	537.98	28.12	4.44	539.72	24.76	-4.44
541.61	10.63	4.73	541.14	20.49	6.53	541.93	29.50	4.75	540.98	27.69	3.64	542.72	25.93	-3.64
544.61	10.78	5.16	544.14	20.66	6.98	544.93	29.50	5.03	543.98	27.58	3.81	545.72	25.48	-3.81
547.61	10.73	5.27	547.14	21.08	7.56	547.93	29.25	4.95	546.98	27.35	3.74	548.74	25.38	-3.74
550.62	10.52	4.47	550.14	21.79	7.68	550.93	29.85	4.95	549.98	28.51	4.31	551.72	25.41	-4.31
553.62	10.15	4.85	553.15	21.70	8.34	553.94	29.72	5.57	552.98	27.82	4.37	554.72	24.60	-4.37
556.61	11.03	5.64	556.14	20.52	7.07	556.93	29.49	5.25	555.98	27.39	3.85	557.72	25.21	-3.85
559.61	11.11	4.92	559.14	20.35	6.10	559.93	30.07	5.04	558.98	28.29	3.95	560.72	25.90	-3.95
562.61	10.37	4.14	562.14	20.61	6.32	562.93	30.12	5.05	561.98	28.70	4.32	563.74	25.57	-4.32
565.62	10.76	4.84	565.14	21.88	7.90	565.93	30.47	5.71	564.98	29.12	5.05	566.72	24.53	-5.05
568.62	10.10	3.89	568.15	22.55	8.28	568.94	30.10	5.04	567.98	28.70	4.34	569.72	25.54	-4.34
571.62	10.89	4.85	571.14	20.84	6.74	571.93	29.48	4.59	570.98	28.62	4.43	572.72	25.28	-4.43
574.62	10.85	4.34	574.14	20.47	5.90	574.93	29.72	4.37	573.98	28.57	3.91	575.72	26.26	-3.91
577.62	10.65	4.96	577.14	21.96	8.21	577.93	29.69	5.15	576.98	28.34	4.50	578.74	24.86	-4.50
580.62	10.24	3.92	580.14	20.63	6.25	580.93	29.77	4.61	579.98	28.68	4.21	581.72	25.77	-4.21
583.62	10.29	3.36	583.15	23.14	8.15	583.93	30.41	4.63	582.98	28.96	3.88	584.72	26.72	-3.88
586.62	10.98	3.98	586.14	21.67	6.61	586.93	30.14	4.30	585.98	30.20	5.05	587.72	25.61	-5.05
589.62	10.26	4.26	589.14	21.32	7.26	589.93	29.62	4.77	588.98	28.90	4.75	590.72	24.92	-4.75
592.61	10.85	4.33	592.14	21.06	6.48	592.93	30.77	5.41	591.98	29.18	4.51	593.74	25.67	-4.51
595.61	10.45	4.75	595.14	21.55	7.79	595.93	29.72	5.18	594.98	28.16	4.31	596.71	25.05	-4.31
598.62	11.04	4.20	598.15	23.45	8.55	598.93	30.49	4.81	597.98	29.33	4.34	599.72	26.16	-4.34
601.61	10.37	3.73	601.14	20.77	6.07	601.93	29.99	4.51	600.98	28.96	4.17	602.72	26.13	-4.17
620.62	20.01	1.44	620.15	32.28	5.65	620.94	40.69	3.28	620.00	42.37	5.65	621.72	36.58	-5.65
623.62	18.65	2.35	623.15	28.75	4.39	623.94	38.85	3.70	622.99	40.03	5.58	624.72	34.39	-5.58
626.60	15.99	2.76	626.13	25.18	3.89	626.91	36.70	4.63	625.97	34.76	3.38	627.70	33.51	-3.38
629.60	15.94	2.99	629.13	24.48	3.47	629.91	35.79	3.99	628.97	36.10	5.00	630.70	31.62	-5.00
632.60	15.67	4.03	632.13	23.24	3.54	632.91	33.61	3.13	631.97	32.90	3.11	633.70	32.19	-3.11
635.60	14.95	3.53	635.13	23.57	4.09	635.91	33.74	3.48	634.97	33.63	4.06	636.70	31.02	-4.06
638.63	14.32	2.91	638.15	22.19	2.72	638.94	32.93	2.67	637.99	33.25	3.69	639.73	31.39	-3.69
641.60	14.15	3.29	641.13	22.12	3.20	641.92	32.89	3.19	640.97	33.58	4.57	642.70	29.95	-4.57
644.60	13.84	2.89	644.13	22.00	2.99	644.91	32.44	2.65	643.97	33.29	4.19	645.70	30.42	-4.19
647.60	13.36	3.08	647.13	21.93	3.59	647.91	31.97	2.84	646.97	33.12	4.69	648.70	29.26	-4.69
650.60	13.74	3.38	650.13	22.43	4.01	650.91	32.89	3.69	649.97	32.28	3.77	651.70	30.25	-3.77
653.63	13.16	3.37	653.15	22.36	4.51	653.94	31.86	3.23	652.99	31.97	4.03	654.73	29.42	-4.03
656.60	13.18	2.59	656.13	22.03	3.38	656.91	32.36	2.92	655.97	33.05	4.31	657.70	29.95	-4.31
659.60	13.36	3.35	659.13	21.36	3.29	659.92	31.48	2.63	658.97	31.88	3.72	660.70	29.95	-3.72
662.60	13.49	4.08	662.13	22.88	5.41	662.92	32.10	3.84	661.97	32.21	4.65	663.71	28.43	-4.65
665.60	13.62	3.43	665.13	22.67	4.42	665.92	32.21	3.18	664.97	33.43	5.09	666.71	28.76	-5.09
668.63	13.28	3.64	668.15	21.03	3.33	668.94	31.85	3.36	667.99	31.71	3.92	669.73	29.39	-3.92
671.60	13.06	2.32	671.13	22.19	3.39	671.91	32.18	2.60	670.97	33.34	4.45	672.70	29.95	-4.45
674.60	13.79	4.21	674.13	22.19	4.55	674.92	32.65	4.22	673.97	31.49	3.76	675.71	29.49	-3.76
677.60	14.35	4.39	677.13	21.39	3.37	677.92	31.77	2.96	676.97	32.48	4.37	678.71	29.26	-4.37
680.60	13.57	3.75	680.13	22.48	4.60	680.92	33.27	4.61	679.97	32.46	4.49	681.71	28.99	-4.49
683.63	13.77	3.23	683.15	21.91	3.31	683.94	32.37	2.98	682.99	32.65	3.96	684.73	30.25	-3.96
686.60	14.64	5.48	686.13	23.12	5.90	686.92	33.07	5.07	685.97	31.67	4.36	687.71	28.46	-4.36
689.60	14.90	4.52	689.13	21.74	3.30	689.92	32.36	3.13	688.97	32.96	4.43	690.71	29.62	-4.43
692.60	14.25	4.65	692.13	23.10	5.44	692.92	33.50	5.06	691.97	32.28	4.53	693.71	28.73	-4.53
695.60	14.05	3.93	695.13	22.07	3.89	695.92	33.07	4.10	694.97	33.14	4.87	696.70	28.92	-4.87
698.63	14.35	5.99	698.15	22.34	5.92	698.94	32.85	5.64	697.99	30.90	4.39	699.73	27.64	-4.39
701.60	14.19	3.80	701.13	23.79	5.34	701.92	33.47	4.23	700.97	33.21	4.67	702.71	29.39	-4.67
704.60	13.71	3.50	704.13	22.53	4.26	704.91	33.98	4.93	703.97	33.07	4.71	705.70	29.16	-4.71
707.60	13.77	3.55	707.13	22.76	4.48	707.92	33.48	4.42	706.97	32.63	4.26	708.71	29.62	-4.26
710.60	14.30	3.68	710.13	23.29	4.61	710.91	33.65	4.18	709.97	32.21	3.44	711.70	30.85	-3.44
713.63	14.39	4.21	713.15	22.57	4.33	713.94	33.35	4.32	713.00	33.12	4.79	714.73	29.06	-4.79
716.60	14.02	3.39	716.13	23.45	4.76	716.91	32.65	3.18	715.97	33.05	4.27	717.70	30.02	-4.27
719.60	14.77	3.88	719.13	23.17	4.22	719.91	33.33	3.59	718.97	33.78	4.74	720.70	29.82	-4.74
722.60	14.69	4.53	722.13	23.05	4.83	722.92	34.32	5.32	721.97	33.40	5.09	723.71	28.73	-5.09
725.60	14.39	2.98	725.13	23.33	3.86	725.92	33.42	3.16	724.97	34.25	4.69	726.71	30.39	-4.69
728.63	14.80	3.86	728.15	23.05	4.05	728.94	34.28	4.49	728.00	33.85	4.76	729.73	29.85	-4.76
731.61	14.64	3.17	731.13	24.36	4.83	731.92	34.03	3.72	730.97	34.60	4.98	732.71	30.15	-4.98
734.60	14.50	4.19	734.13	23.33	4.96	734.92	34.30	5.14	733.97	33.52	5.06	735.71	28.92	-5.06
737.60	14.60	2.67	737.13	23.22	3.23	737.92	33.86	3.08	736.97	35.63	5.55	738.71	30.05	-5.55
740.61	14.70	3.61	740.13	24.58	5.43	740.92	34.39	4.45	739.97	33.78	4.54	741.71	30.22	-4.54
743.63	14.87	3.88	743.15	25.06	6.01	743.94	34.68	4.84	742.99	34.05	4.91	744.73	29.75	-4.91
746.61	16.00	4.89	746.13	23.72	4.55	746.92	34.68	4.73	745.97	33.74	4.48	747.71	30.29	-4.48
749.61	15.40	3.92	749.13	23.91	4.37	749.92	34.67	4.34	748.97	34.69	5.06	750.71	30.09	-5.06
752.60	15.02	4.42	752.13	23.93	5.27	752.91	35.14	5.70	751.97	33.29	4.54	753.70	29.72	-4.54
755.61	15.90	5.14	755.13	25.08	6.26	755.92	35.29	5.68	754.97	33.25	4.34	756.71	30.09	-4.34
758.63	14.84	3.73	758.15	23.81	4.64	758.94	35.64	5.69	757.99	33.54	4.28	759.73	30.49	-4.28
761.60	15.52	3.47	761.13	25.01	4.90	761.92	34.66	3.76	760.97	35.23	5.03	762.71	30.69	-5.03
764.60	14.70	3.23	764.13	25.06	5.53	764.92	34.81	4.50	763.97	34.40	4.78	765.71	30.35	-4.78
767.61	15.34	4.42	767.13	23.53	4.55	767.92	34.96	5.20	766.97	33.76	4.69	768.71	29.89	-4.69
770.60	14.42	3.71	770.13	23.88	5.11	770.92	35.29	5.73	769.97	34.25	5.39	771.70	28.99	-5.39
773.63	15.03	3.13	773.15	24.46	4.50	773.94	35.20	4.45	773.00	34.67	4.62	774.73	30.95	-4.62
776.61	15.52	4.46	776.13	24.60	5.48	776.92	34.94	5.03	775.97	33.52	4.31	777.71	30.42	-4.31
779.60	15.17	3.07	779.13	24.72	4.56	779.92	34.96	4.01	778.97	35.20	4.95	780.71	30.82	-4.95
782.60	15.70	3.50	782.13	23.50	3.24	782.92	36.09	5.05	781.97	36.19	5.84	783.71	30.02	-5.84
785.60	16.69	5.30	785.13	25.32	5.87	785.92	35.00	4.76	784.97	35.34	5.80	786.71	29.26	-5.80
788.63	15.75	5.14	788.15	24.77	6.10	788.94	35.74	6.29	787.99	34.07	5.31	789.73	28.96	-5.31
791.60	15.72	4.00	791.13	26.24	6.46	791.92	36.39	5.83	790.97	34.40	4.53	792.71	30.85	-4.53
794.61	16.29	5.06	794.13	25.37	6.08	794.92	36.11	6.04	793.97	33.85	4.47	795.71	30.42	-4.47
797.60	17.01	5.59	797.13	26.07	6.59	797.92	35.78	5.52	796.97	34.96	5.39	798.71	29.69	-5.39
800.60	16.32	4.96	800.13	25.95	6.53	800.92	35.37	5.16	799.97	34.82	5.31	801.71	29.72	-5.31
803.63	16.27	4.93	803.15	24.82	5.42	803.94	35.42	5.24	803.00	34.47	4.98	804.73	30.02	-4.98
806.60	16.39	4.57	806.13	26.07	6.19	806.92	35.78	5.12	805.97	34.76	4.79	807.70	30.69	-4.79
809.60	16.54	5.24	809.13	25.59	6.23	809.92	35.92	5.78	808.97	34.36	4.91	810.70	30.05	-4.91
812.60	16.46	3.53	812.13	26.00	5.01	812.92	36.95	5.18	811.97	35.34	4.26	813.71	32.33	-4.26
815.60	16.76	5.41	815.13	26.51	7.10	815.92	36.85	6.66	814.97	34.36	4.86	816.70	30.15	-4.86
818.63	16.86	4.03	818.15	25.01	4.12	818.94	36.48	4.80	817.99	35.69	4.71	819.73	31.79	-4.71
821.61	16.73	4.46	821.13	25.20	4.87	821.92	36.10	4.99	820.97	35.60	5.18	822.70	30.75	-5.18
824.60	16.27	5.08	824.13	25.71	6.46	824.91	36.29	6.25	823.97	34.91	5.57	825.70	29.29	-5.57
827.60	16.07	3.06	827.13	25.78	4.71	827.92	36.18	4.32	826.97	36.59	5.43	828.71	31.25	-5.43
830.60	16.89	4.44	830.13	25.90	5.39	830.92	36.80	5.51	829.97	36.59	5.99	831.70	30.12	-5.99
833.63	16.42	3.45	833.15	25.45	4.42	833.94	36.43	4.61	832.99	36.30	5.18	834.73	31.46	-5.18
836.61	17.08	4.56	836.13	26.10	5.52	836.92	36.68	5.31	835.97	35.00	4.33	837.71	31.86	-4.33
839.60	16.49	3.40	839.13	25.57	4.42	839.91	37.09	5.15	838.97	36.61	5.37	840.70	31.39	-5.37
842.60	16.64	5.24	842.13	26.77	7.31	842.91	36.42	6.17	841.97	35.20	5.65	843.70	29.42	-5.65
845.60	16.46	4.27	845.13	26.24	5.99	845.91	37.50	6.46	844.97	35.78	5.44	846.70	30.42	-5.44
848.63	17.03	4.52	848.15	25.47	4.90	848.94	37.05	5.70	847.99	35.78	5.12	849.73	31.05	-5.12
851.61	17.45	4.22	851.13	26.87	5.58	851.92	37.15	5.08	850.97	36.81	5.43	852.70	31.46	-5.43
854.60	17.18	4.52	854.13	27.31	6.59	854.92	36.79	5.28	853.97	36.32	5.51	855.71	30.82	-5.51
857.60	17.31	4.74	857.13	25.95	5.32	857.92	36.33	4.91	856.97	35.40	4.68	858.70	31.56	-4.68
860.60	16.99	4.28	860.13	26.27	5.50	860.92	36.65	5.10	859.97	35.87	5.01	861.70	31.36	-5.01
863.63	16.78	3.30	863.15	26.36	4.82	863.94	37.49	5.17	863.00	35.63	4.00	864.73	33.14	-4.00
866.60	17.23	5.44	866.13	26.90	7.05	866.92	37.20	6.56	865.97	34.11	4.17	867.70	31.29	-4.17
869.60	17.52	4.92	869.13	26.19	5.53	869.91	36.94	5.49	868.97	36.23	5.48	870.70	30.79	-5.48
872.60	17.16	3.94	872.13	26.65	5.37	872.92	37.44	5.38	871.97	36.43	5.06	873.70	31.82	-5.06
875.60	17.50	5.83	875.13	27.50	7.77	875.91	37.29	6.77	874.97	35.94	6.12	876.70	29.22	-6.12
878.63	17.80	4.89	878.15	27.31	6.34	878.94	36.96	5.20	877.99	36.95	5.89	879.73	30.69	-5.89
881.60	17.36	3.78	881.13	26.27	4.63	881.91	37.68	5.26	880.97	37.51	5.78	882.70	31.46	-5.78
884.60	17.47	4.29	884.13	27.07	5.83	884.92	37.45	5.43	883.97	36.01	4.68	885.71	32.16	-4.68
887.60	16.89	3.50	887.13	28.09	6.64	887.91	37.43	5.19	886.97	36.54	5.00	888.70	32.06	-5.00
890.60	17.62	4.40	890.13	26.65	5.37	890.92	37.88	5.81	889.97	37.04	5.67	891.70	31.22	-5.67
893.63	17.08	4.14	893.15	27.04	6.04	893.94	37.89	6.10	893.00	36.41	5.32	894.73	31.29	-5.32
896.60	17.13	3.58	896.13	27.48	5.87	896.92	37.99	5.59	895.97	36.46	4.76	897.70	32.46	-4.76
899.61	17.43	3.14	899.13	27.58	5.23	899.92	37.38	4.24	898.97	37.53	5.09	900.71	32.87	-5.09
902.60	17.89	4.39	902.13	27.46	5.90	902.92	37.58	5.24	901.97	36.01	4.36	903.70	32.80	-4.36
905.60	17.36	3.92	905.13	26.82	5.32	905.91	37.99	5.70	904.97	37.24	5.65	906.70	31.46	-5.65
908.63	17.63	4.16	908.15	26.94	5.41	908.94	37.82	5.50	907.99	36.16	4.54	909.73	32.60	-4.54
911.60	17.42	4.05	911.13	27.92	6.49	911.91	37.77	5.56	910.97	36.86	5.34	912.70	31.69	-5.34
914.60	18.06	4.46	914.13	28.63	6.97	914.91	37.34	4.90	913.97	36.14	4.39	915.70	32.87	-4.39
917.61	17.06	3.89	917.13	28.24	7.01	917.92	37.72	5.70	916.97	36.70	5.38	918.70	31.46	-5.38
920.60	17.48	3.92	920.13	28.21	6.59	920.91	37.56	5.15	919.97	36.95	5.24	921.70	31.99	-5.24
923.63	18.26	3.99	923.15	27.87	5.54	923.94	38.17	5.06	922.99	37.58	5.16	924.73	32.77	-5.16
926.60	18.21	4.90	926.13	27.63	6.26	926.91	37.69	5.54	925.97	36.50	5.04	927.70	31.93	-5.04
929.60	18.24	4.40	929.13	27.55	5.65	929.91	37.95	5.27	928.97	37.87	5.88	930.70	31.62	-5.88
932.60	17.57	3.81	932.13	27.94	6.12	932.91	37.57	4.96	931.97	37.38	5.47	933.69	31.96	-5.47
935.60	18.28	4.14	935.13	27.60	5.40	935.91	38.26	5.28	934.97	38.57	6.28	936.70	31.52	-6.28
938.63	18.11	3.68	938.15	27.48	4.99	938.94	38.15	4.87	938.00	37.74	5.16	939.73	32.94	-5.16
941.60	17.85	3.21	941.13	28.43	5.73	941.91	38.09	4.61	940.97	38.05	5.26	942.70	33.04	-5.26
944.60	18.38	4.66	944.13	27.31	5.53	944.91	37.78	5.22	943.97	36.95	5.08	945.70	32.30	-5.08
947.60	18.09	4.26	947.13	27.75	5.86	947.91	38.64	5.97	946.97	37.31	5.33	948.70	32.16	-5.33
950.60	18.29	3.60	950.13	28.04	5.29	950.91	37.56	4.02	949.97	38.60	5.76	951.70	32.60	-5.76
953.63	17.67	3.47	953.15	28.50	6.24	953.94	37.58	4.54	953.00	38.12	5.77	954.73	32.09	-5.77
956.60	18.11	3.87	956.13	28.16	5.86	956.92	38.40	5.31	955.97	37.67	5.28	957.70	32.63	-5.28
959.60	17.80	2.87	959.13	27.99	5.00	959.91	38.45	4.68	958.97	38.80	5.72	960.70	32.87	-5.72
962.60	18.26	3.85	962.13	29.19	6.72	962.91	38.06	4.81	961.97	38.64	6.08	963.70	31.99	-6.08
965.60	17.69	3.88	965.13	27.85	5.98	965.91	38.08	5.42	964.97	38.55	6.59	966.70	30.89	-6.59
968.63	18.34	4.26	968.15	28.28	6.14	968.94	38.40	5.47	968.00	37.62	5.39	969.73	32.36	-5.39
971.60	18.28	4.52	971.13	28.26	6.44	971.91	38.90	6.30	970.97	37.51	5.60	972.70	31.82	-5.60
974.60	18.38	4.12	974.13	27.72	5.40	974.92	38.76	5.66	973.97	37.87	5.46	975.70	32.46	-5.46
977.61	18.38	3.83	977.13	27.48	4.87	977.92	37.66	4.27	976.97	37.81	5.11	978.70	33.10	-5.11
980.60	18.33	4.57	980.13	27.58	5.76	980.92	38.17	5.56	979.97	37.65	5.74	981.70	31.69	-5.74
983.63	18.80	4.80	983.15	28.14	6.08	983.94	38.15	5.31	982.99	38.05	5.90	984.73	31.76	-5.90
986.61	18.11	4.16	986.13	28.31	6.30	986.92	38.04	5.24	985.97	36.75	4.65	987.70	32.97	-4.65
989.61	17.99	3.68	989.13	28.46	6.09	989.92	38.92	5.76	988.97	38.35	5.89	990.70	32.09	-5.89
992.60	18.01	3.71	992.13	28.65	6.29	992.91	38.75	5.60	991.97	38.46	6.01	993.70	31.96	-6.01
995.60	18.63	3.73	995.13	29.85	6.89	995.91	38.36	4.62	994.97	38.91	5.86	996.69	32.70	-5.86
998.63	18.48	3.42	998.15	28.14	5.02	998.94	39.02	5.11	998.00	38.73	5.52	999.73	33.21	-5.52
1001.60	17.63	2.62	1001.13	28.95	5.88	1001.91	38.93	5.07	1000.97	39.21	6.05	1002.70	32.63	-6.05
1004.61	18.31	4.25	1004.13	28.02	5.90	1004.92	39.01	6.10	1003.97	38.89	6.68	1005.70	31.05	-6.68
1007.60	18.55	3.22	1007.13	29.09	5.70	1007.91	39.09	4.92	1006.97	38.89	5.41	1008.70	33.58	-5.41
1010.60	19.18	4.89	1010.13	29.14	6.79	1010.91	38.56	5.42	1009.97	37.94	5.50	1011.69	32.46	-5.50
1013.62	18.84	3.90	1013.15	29.76	6.76	1013.94	38.56	4.77	1012.99	38.19	5.10	1014.72	33.51	-5.10
1016.60	17.84	3.22	1016.13	28.48	5.80	1016.91	38.43	4.97	1015.97	37.17	4.40	1017.69	33.88	-4.40
1019.60	18.23	3.37	1019.13	28.99	6.07	1019.91	38.65	4.94	1018.97	38.57	5.56	1020.70	32.97	-5.56
1022.60	19.31	4.16	1022.13	28.97	5.76	1022.92	39.04	5.05	1021.97	38.46	5.16	1023.70	33.65	-5.16
1025.60	17.75	3.12	1025.13	29.56	6.87	1025.92	38.49	5.01	1024.97	38.21	5.43	1026.70	32.87	-5.43
1028.63	18.07	2.95	1028.15	28.70	5.52	1028.94	39.25	5.29	1028.00	39.35	6.08	1029.73	32.70	-6.08
1031.60	19.57	4.79	1031.13	29.51	6.67	1031.91	38.97	5.34	1030.97	37.90	4.97	1032.69	33.48	-4.97
1034.60	18.99	3.73	1034.13	29.39	6.07	1034.91	39.44	5.34	1033.97	39.66	6.25	1035.70	32.67	-6.25
1037.60	19.28	3.35	1037.13	29.93	5.94	1037.92	39.52	4.75	1036.97	39.62	5.54	1038.70	34.05	-5.54
1040.60	18.99	3.92	1040.13	28.97	5.84	1040.92	39.45	5.53	1039.97	38.96	5.74	1041.70	33.00	-5.74
1043.63	19.38	4.42	1043.15	29.26	6.24	1043.94	39.43	5.63	1043.00	38.69	5.58	1044.73	33.04	-5.58
1046.60	19.02	3.25	1046.13	28.16	4.33	1046.92	39.01	4.39	1045.97	40.12	6.20	1047.70	33.24	-6.20
1049.60	18.84	3.57	1049.13	29.78	6.45	1049.91	39.48	5.37	1048.97	39.48	6.06	1050.70	32.87	-6.06
1052.60	19.04	3.68	1052.13	29.41	5.99	1052.92	39.42	5.22	1051.97	39.05	5.54	1053.70	33.48	-5.54
1055.60	19.74	4.61	1055.13	29.41	6.22	1055.91	39.24	5.26	1054.97	39.14	5.86	1056.70	32.94	-5.86
1058.62	19.81	4.53	1058.15	30.27	6.93	1058.94	39.15	5.02	1057.99	38.80	5.37	1059.72	33.58	-5.37
1061.60	19.64	4.81	1061.13	29.34	6.45	1061.92	38.49	4.82	1060.97	37.99	5.01	1062.70	33.48	-5.01
1064.60	19.50	3.65	1064.13	29.36	5.45	1064.92	39.10	4.40	1063.97	39.87	5.87	1065.70	33.65	-5.87
1067.61	18.29	2.66	1067.13	30.54	6.85	1067.92	39.82	5.35	1066.97	39.05	5.27	1068.70	34.02	-5.27
1070.61	19.13	4.31	1070.13	29.04	6.16	1070.92	39.63	5.97	1069.97	39.46	6.49	1071.71	31.99	-6.49
1073.62	19.99	4.00	1073.15	28.33	4.28	1073.94	39.51	4.68	1072.99	39.30	5.16	1074.72	34.49	-5.16
1076.61	18.28	2.90	1076.13	31.09	7.65	1076.92	39.35	5.12	1075.97	38.80	5.27	1077.70	33.78	-5.27
1079.60	19.23	4.11	1079.13	29.68	6.50	1079.91	39.22	5.25	1078.97	39.87	6.60	1080.70	32.19	-6.60
1082.61	19.41	3.09	1082.13	29.12	4.74	1082.92	39.52	4.36	1081.97	40.53	6.06	1083.70	33.92	-6.06
1085.61	19.33	3.38	1085.13	29.63	5.62	1085.92	39.58	4.78	1084.97	39.50	5.40	1086.70	34.22	-5.40
1088.63	19.33	3.56	1088.15	30.82	6.99	1088.94	39.53	4.91	1087.99	39.10	5.18	1089.73	34.26	-5.18
1091.60	18.90	2.84	1091.13	29.31	5.19	1091.92	39.57	4.66	1090.97	40.23	6.02	1092.70	33.71	-6.02
1094.60	19.70	3.99	1094.13	29.63	5.86	1094.91	39.56	5.01	1093.97	39.82	5.96	1095.70	33.41	-5.96
1097.60	20.03	4.58	1097.13	30.59	7.08	1097.91	39.93	5.64	1096.97	39.03	5.43	1098.70	33.68	-5.43
1100.60	19.31	3.60	1100.13	30.27	6.50	1100.91	39.61	5.06	1099.97	39.96	6.10	1101.70	33.27	-6.10
1103.63	19.23	3.47	1103.15	29.21	5.39	1103.94	39.31	4.71	1102.99	39.35	5.44	1104.72	33.98	-5.44
1106.60	19.36	3.63	1106.13	29.83	6.04	1106.91	38.98	4.40	1105.97	39.60	5.72	1107.70	33.68	-5.72
1109.60	19.53	4.47	1109.13	30.00	6.88	1109.92	39.92	6.01	1108.97	39.85	6.64	1110.70	32.09	-6.64
1112.60	19.55	3.57	1112.13	29.85	5.81	1112.92	40.09	5.27	1111.97	40.23	6.10	1113.70	33.54	-6.10
1115.60	19.30	3.25	1115.13	29.78	5.67	1115.91	39.82	4.93	1114.97	39.48	5.28	1116.70	34.43	-5.28
1118.63	19.47	2.88	1118.15	31.01	6.36	1118.94	40.66	5.22	1117.99	40.30	5.56	1119.73	34.70	-5.56
1121.60	19.64	3.63	1121.13	30.30	6.23	1121.91	39.66	4.81	1120.97	40.12	5.96	1122.70	33.71	-5.96
1124.60	20.06	3.69	1124.13	30.25	5.82	1124.92	39.57	4.35	1123.97	40.85	6.33	1125.70	33.71	-6.33
1127.61	20.64	3.68	1127.13	30.32	5.30	1127.92	39.71	3.90	1126.97	40.67	5.56	1128.70	35.07	-5.56
1130.60	20.40	4.06	1130.13	30.47	6.07	1130.92	40.05	4.86	1129.97	40.07	5.58	1131.70	34.43	-5.58
1133.63	19.62	2.93	1133.15	30.84	6.09	1133.94	40.09	4.56	1132.99	41.24	6.40	1134.72	33.95	-6.40
1136.60	20.10	3.93	1136.13	31.09	6.86	1136.92	40.18	5.16	1135.97	40.55	6.23	1137.70	33.61	-6.23
1139.60	20.20	4.53	1139.13	30.99	7.26	1139.92	40.91	6.40	1138.97	40.28	6.46	1140.70	32.87	-6.46
1142.60	19.65	4.80	1142.13	30.89	7.98	1142.91	40.04	6.34	1141.97	38.69	5.69	1143.70	32.83	-5.69
1145.60	20.03	3.35	1145.13	31.53	6.79	1145.92	39.78	4.26	1144.97	40.51	5.68	1146.70	34.66	-5.68
1148.63	20.75	2.51	1148.15	29.98	3.68	1148.94	40.00	2.92	1147.99	41.81	5.42	1149.73	36.48	-5.42
1151.60	20.30	3.00	1151.13	30.47	5.11	1151.92	40.08	3.94	1150.97	41.10	5.65	1152.70	35.31	-5.65
1154.61	19.89	3.24	1154.13	30.82	6.11	1154.92	40.61	5.12	1153.97	40.65	5.85	1155.70	34.46	-5.85
1157.60	19.65	2.86	1157.13	30.59	5.74	1157.92	40.14	4.50	1156.97	41.08	6.14	1158.70	34.32	-6.14
1160.60	20.03	2.94	1160.13	30.99	5.84	1160.92	40.58	4.65	1159.97	41.22	5.98	1161.70	34.77	-5.98
1163.63	19.87	2.97	1163.15	31.29	6.33	1163.94	40.24	4.50	1162.99	40.78	5.73	1164.72	34.83	-5.73
1166.60	20.03	3.28	1166.13	30.57	5.76	1166.92	40.96	5.36	1165.97	40.62	5.72	1167.70	34.70	-5.72
1169.60	20.34	2.92	1169.13	30.32	4.84	1169.92	40.65	4.39	1168.97	40.65	5.08	1170.70	36.00	-5.08
1172.60	21.04	3.93	1172.13	30.62	5.45	1172.92	41.45	5.50	1171.97	40.99	5.73	1173.70	35.04	-5.73
1175.60	19.74	3.61	1175.13	32.08	7.89	1175.92	40.65	5.68	1174.97	40.49	6.21	1176.70	33.58	-6.21
1178.63	20.22	2.41	1178.15	31.83	5.96	1178.94	40.95	4.29	1178.00	41.58	5.62	1179.73	35.86	-5.62
1181.60	20.54	3.13	1181.13	31.63	6.16	1181.91	40.59	4.34	1180.97	42.51	6.95	1182.70	34.12	-6.95
1184.60	20.06	3.72	1184.13	30.74	6.34	1184.91	40.85	5.67	1183.97	40.44	5.95	1185.70	34.05	-5.95
1187.60	20.08	2.56	1187.13	31.46	5.88	1187.91	41.25	4.89	1186.97	41.26	5.59	1188.70	35.59	-5.59
1190.60	20.39	3.68	1190.13	31.36	6.59	1190.91	41.36	5.81	1189.97	41.31	6.45	1191.70	33.92	-6.45
1193.63	20.49	2.93	1193.15	30.77	5.15	1193.94	40.91	4.50	1192.99	42.04	6.33	1194.72	34.90	-6.33
1196.60	20.22	3.48	1196.13	30.59	5.79	1196.92	40.74	5.15	1195.97	41.72	6.83	1197.70	33.58	-6.83
1199.60	20.15	3.15	1199.13	31.83	6.77	1199.91	41.01	5.16	1198.97	41.33	6.18	1200.70	34.49	-6.18
1202.60	19.57	2.30	1202.13	30.84	5.51	1202.91	41.05	4.93	1201.97	42.07	6.65	1203.70	34.29	-6.65
1205.60	21.11	3.65	1205.13	31.96	6.44	1205.91	40.49	4.18	1204.97	41.70	6.09	1206.70	35.04	-6.09
1208.63	20.22	3.03	1208.15	31.96	6.71	1208.94	40.49	4.46	1207.99	41.08	5.74	1209.73	35.11	-5.74
1211.60	20.42	2.72	1211.12	31.81	6.05	1211.91	41.34	4.79	1210.97	41.19	5.34	1212.70	36.03	-5.34
1214.60	20.63	3.61	1214.12	31.61	6.53	1214.91	40.74	4.87	1213.97	41.91	6.74	1215.69	33.95	-6.74
1217.60	21.06	3.91	1217.12	32.63	7.42	1217.91	41.63	5.63	1216.97	42.07	6.77	1218.70	34.05	-6.77
