# Supplementary material for: Noise-precision tradeoff in predicting combinations of mutations and drugs
Source: PLoS Comput Biol. 2019 May 22;15(5):e1006956. doi: 10.1371/journal.pcbi.1006956 (PMC6548401; doi:10.1371/journal.pcbi.1006956)
Supplement: S1 Data — A zip file containing all datasets used in this paper. (ZIP) [file pcbi.1006956.s002.zip › calcium/calcium_double_RAW264.7/848_100_nM_PAF_100_nM_RW_ECC040310C.txt]

Tab-delimted data for ligand pair Resiquimod (R-848)  / Platelet Activating Factor
Celltype = RAW 264.7
ExperimentID = ECC040310C
t in seconds, Ca++ concentrations in nM
Adj Ca++ is the change in Ca++ concentration due to ligand

ECC040310C03	848 100 nM	PAF 100 nM	sim
ECC040310C02	PAF 100 nM	HBSS-BSA n/a 	lig2_only
ECC040310C07	PAF 100 nM	HBSS-BSA n/a 	lig2_only
ECC040310C01	HBSS-BSA n/a 	HBSS-BSA n/a 	con
ECC040310C12	HBSS-BSA n/a 	HBSS-BSA n/a 	con

t(ECC040310C03)	Ca++(ECC040310C03)	Adj Ca++(ECC040310C03)	t(ECC040310C02)	Ca++(ECC040310C02)	Adj Ca++(ECC040310C02)	t(ECC040310C07)	Ca++(ECC040310C07)	Adj Ca++(ECC040310C07)	t(ECC040310C01)	Ca++(ECC040310C01)	Adj Ca++(ECC040310C01)	t(ECC040310C12)	Ca++(ECC040310C12)	Adj Ca++(ECC040310C12)
-183.67	22.38	2.79	-183.85	6.48	2.93	-183.04	20.77	1.79	-184.00	14.52	0.06	-182.26	14.80	-0.06
-180.71	20.99	1.88	-180.87	6.40	3.33	-180.08	20.80	2.29	-181.03	13.53	-0.46	-179.30	14.84	0.46
-177.71	20.92	1.32	-177.87	7.31	3.75	-177.08	21.85	2.86	-178.02	14.03	-0.44	-176.30	15.31	0.44
-174.71	21.22	1.73	-174.87	6.67	3.22	-174.08	21.16	2.28	-175.03	14.13	-0.23	-173.30	14.99	0.23
-171.71	21.52	1.70	-171.87	7.26	3.48	-171.08	20.88	1.67	-172.02	13.95	-0.74	-170.30	15.83	0.74
-168.70	20.52	0.71	-168.87	7.00	3.23	-168.07	20.83	1.63	-169.03	14.30	-0.38	-167.29	15.46	0.38
-165.71	21.89	2.22	-165.87	7.46	3.83	-165.08	21.39	2.33	-166.03	13.98	-0.56	-164.30	15.50	0.56
-162.72	22.68	2.64	-162.87	6.70	2.70	-162.09	21.49	2.06	-163.03	14.49	-0.42	-161.31	15.73	0.42
-159.71	21.46	1.29	-159.87	7.58	3.45	-159.08	20.78	1.21	-160.03	14.64	-0.41	-158.30	15.85	0.41
-156.71	21.37	0.27	-156.87	7.00	1.94	-156.09	21.99	1.49	-157.03	15.93	-0.05	-155.30	16.42	0.05
-153.70	21.46	1.39	-153.87	7.40	3.37	-153.07	21.60	2.13	-154.02	15.06	0.11	-152.29	15.23	-0.11
-150.71	22.50	1.92	-150.87	7.20	2.66	-150.08	21.74	1.76	-151.03	15.05	-0.41	-149.30	16.26	0.41
-147.71	21.84	1.46	-147.87	7.16	2.82	-147.08	22.08	2.31	-148.02	14.13	-1.12	-146.30	16.77	1.12
-144.71	21.77	0.39	-144.87	7.01	1.67	-144.09	22.29	1.51	-145.03	15.81	-0.45	-143.30	17.10	0.45
-141.71	21.92	0.75	-141.87	7.06	1.93	-141.08	21.97	1.40	-142.03	15.52	-0.53	-140.30	16.97	0.53
-138.70	21.48	0.02	-138.87	7.70	2.28	-138.07	21.96	1.11	-139.03	16.00	-0.33	-137.29	17.06	0.33
-135.71	22.66	1.58	-135.87	7.28	2.24	-135.08	22.11	1.63	-136.02	15.54	-0.42	-134.30	16.77	0.42
-132.71	22.60	1.29	-132.87	7.74	2.47	-132.08	21.03	0.33	-133.03	15.32	-0.86	-131.30	17.44	0.86
-129.71	22.38	1.41	-129.87	6.74	1.81	-129.08	22.47	2.11	-130.02	15.64	-0.20	-128.30	16.44	0.20
-126.71	22.53	0.59	-126.87	7.83	1.93	-126.08	22.08	0.75	-127.03	16.31	-0.50	-125.30	17.71	0.50
-123.70	23.04	1.15	-123.87	7.66	1.81	-123.07	22.11	0.83	-124.02	16.68	-0.08	-122.29	17.24	0.08
-120.71	21.96	0.09	-120.87	7.80	1.97	-120.09	21.64	0.37	-121.03	17.18	0.43	-119.30	16.71	-0.43
-117.71	22.61	0.39	-117.87	7.83	1.65	-117.08	23.07	1.45	-118.02	16.72	-0.38	-116.30	17.87	0.38
-114.71	22.66	0.90	-114.87	8.10	2.38	-114.08	21.75	0.59	-115.03	16.02	-0.62	-113.30	17.65	0.62
-111.71	22.22	-0.19	-111.87	7.59	1.22	-111.08	22.68	0.88	-112.02	17.42	0.14	-110.30	17.54	-0.14
-108.70	23.47	1.38	-108.87	7.77	1.72	-108.07	22.46	0.97	-109.03	15.95	-1.02	-107.29	18.38	1.02
-105.71	22.74	0.26	-105.87	7.81	1.37	-105.08	22.29	0.42	-106.02	17.74	0.39	-104.30	17.36	-0.39
-102.71	23.20	1.21	-102.87	7.50	1.55	-102.09	22.36	0.98	-103.03	16.49	-0.37	-101.30	17.63	0.37
-99.71	22.53	-0.26	-99.87	6.96	0.21	-99.08	22.54	0.36	-100.02	16.96	-0.70	-98.30	18.76	0.70
-96.72	22.77	0.57	-96.87	7.90	1.74	-96.09	22.66	1.07	-97.03	16.75	-0.32	-95.30	17.79	0.32
-93.70	22.83	0.39	-93.87	7.20	0.80	-93.07	22.43	0.60	-94.03	17.33	0.02	-92.29	17.69	-0.02
-90.72	22.64	-0.11	-90.87	7.89	1.18	-90.09	23.02	0.87	-91.03	16.97	-0.66	-89.31	18.68	0.66
-87.71	22.69	-0.20	-87.87	8.29	1.44	-87.08	22.21	-0.08	-88.02	17.37	-0.40	-86.30	18.56	0.40
-84.71	22.82	-0.06	-84.87	7.79	0.95	-84.08	22.93	0.65	-85.03	17.37	-0.39	-83.30	18.54	0.39
-81.71	23.52	0.73	-81.87	8.09	1.34	-81.08	22.51	0.33	-82.03	17.95	0.29	-80.30	17.77	-0.29
-78.70	23.37	0.50	-78.87	7.92	1.09	-78.07	22.91	0.64	-79.03	17.23	-0.52	-77.29	18.66	0.52
-75.71	23.68	0.68	-75.87	7.67	0.71	-75.08	22.40	0.01	-76.03	17.66	-0.21	-74.30	18.48	0.21
-72.72	23.84	0.60	-72.87	7.99	0.79	-72.09	23.50	0.87	-73.03	17.78	-0.33	-71.30	18.84	0.33
-69.71	23.34	0.05	-69.87	8.21	0.96	-69.09	23.21	0.53	-70.03	17.80	-0.36	-68.30	18.92	0.36
-66.71	23.31	0.25	-66.87	7.71	0.69	-66.08	23.59	1.13	-67.03	17.23	-0.71	-65.30	19.04	0.71
-63.70	23.15	-0.17	-63.87	8.29	1.01	-63.07	23.47	0.75	-64.02	17.64	-0.56	-62.29	19.15	0.56
-60.71	23.87	0.59	-60.87	7.69	0.45	-60.08	23.10	0.42	-61.03	17.71	-0.45	-59.30	19.00	0.45
-57.71	24.39	0.63	-57.87	7.72	0.00	-57.08	22.99	-0.16	-58.03	18.33	-0.30	-56.30	19.33	0.30
-54.72	24.09	0.18	-54.87	8.24	0.37	-54.09	22.16	-1.14	-55.03	18.17	-0.61	-53.30	19.79	0.61
-51.71	24.11	-0.11	-51.87	8.28	0.10	-51.08	23.72	0.10	-52.02	19.16	0.06	-50.30	19.43	-0.06
-48.70	24.27	0.95	-48.87	7.61	0.33	-48.07	22.54	-0.17	-49.03	18.26	0.07	-47.29	18.52	-0.07
-45.71	24.09	0.35	-45.87	7.27	-0.43	-45.08	23.06	-0.08	-46.02	18.93	0.31	-44.30	18.70	-0.31
-42.71	23.42	-0.56	-42.87	7.85	-0.09	-42.09	23.48	0.11	-43.03	18.57	-0.28	-41.30	19.53	0.28
-39.71	24.25	0.23	-39.87	8.32	0.34	-39.08	24.05	0.63	-40.02	19.11	0.21	-38.30	19.08	-0.21
-36.71	23.96	-0.32	-36.87	8.60	0.36	-36.08	23.47	-0.20	-37.03	18.99	-0.16	-35.30	19.71	0.16
-33.70	24.04	0.28	-33.87	8.27	0.55	-33.07	23.32	0.16	-34.02	18.59	-0.05	-32.29	19.08	0.05
-30.71	23.92	-0.63	-30.87	8.81	0.30	-30.08	23.85	-0.10	-31.03	20.08	0.65	-29.30	19.17	-0.65
-27.71	24.73	0.30	-27.87	8.27	-0.12	-27.08	23.91	0.08	-28.02	18.86	-0.45	-26.30	20.15	0.45
-24.71	24.79	0.00	-24.87	8.36	-0.39	-24.08	24.15	-0.03	-25.03	19.59	-0.07	-23.30	20.13	0.07
-21.71	24.54	0.31	-21.87	8.63	0.44	-21.08	24.02	0.40	-22.02	19.23	0.13	-20.30	19.37	-0.13
-18.70	24.09	-0.48	-18.87	8.58	0.05	-18.07	23.66	-0.30	-19.03	19.37	-0.07	-17.29	19.91	0.07
-15.72	24.23	0.01	-15.87	8.15	-0.03	-15.09	24.34	0.73	-16.03	19.33	0.24	-14.30	19.25	-0.24
-12.72	25.03	-0.09	-12.87	8.62	-0.46	-12.09	24.10	-0.42	-13.03	19.68	-0.32	-11.31	20.71	0.32
-9.72	24.07	-0.91	-9.87	8.44	-0.50	-9.09	24.08	-0.30	-10.03	19.64	-0.22	-8.31	20.47	0.22
-6.72	25.61	0.56	-6.87	8.69	-0.32	-6.09	23.97	-0.48	-7.03	19.96	0.03	-5.31	20.29	-0.03
4.31	134.46	105.35	4.15	67.83	54.76	4.94	112.71	84.20	4.00	23.83	-0.16	5.72	24.54	0.16
7.25	216.83	190.36	7.09	152.54	142.11	7.87	174.98	149.11	6.93	21.96	0.61	8.66	21.13	-0.61
10.25	196.82	171.51	10.09	154.58	145.31	10.87	179.86	155.16	9.93	20.25	0.07	11.66	20.51	-0.07
13.25	158.75	133.90	13.09	128.29	119.48	13.88	160.25	136.01	12.93	18.57	-1.15	14.66	21.27	1.15
16.25	132.80	108.81	16.09	106.36	98.41	16.87	141.74	118.35	15.93	18.50	-0.37	17.66	19.63	0.37
19.24	117.53	93.24	19.09	93.13	84.88	19.87	123.56	99.88	18.93	18.69	-0.47	20.65	20.03	0.47
22.24	103.86	79.68	22.09	80.66	72.52	22.87	109.88	86.30	21.93	18.30	-0.76	23.66	20.21	0.76
25.25	94.91	70.58	25.09	73.21	64.92	25.87	97.39	73.67	24.93	18.71	-0.49	26.65	20.09	0.49
28.25	86.82	62.45	28.09	65.63	57.30	28.88	89.24	65.48	27.93	18.99	-0.25	29.67	19.89	0.25
31.25	81.22	56.40	31.09	60.74	51.96	31.88	83.29	59.07	30.93	19.38	-0.32	32.66	20.41	0.32
34.24	77.18	53.62	34.09	55.32	47.80	34.87	78.92	55.96	33.93	17.88	-0.56	35.65	19.39	0.56
37.24	74.64	50.39	37.09	52.72	44.51	37.87	74.26	50.61	36.93	18.66	-0.47	38.65	19.99	0.47
40.25	70.50	45.43	40.09	50.24	41.21	40.87	71.96	47.49	39.93	19.96	0.01	41.66	20.33	-0.01
43.24	68.06	43.96	43.09	48.61	40.55	43.88	68.71	45.21	42.93	18.02	-0.96	44.66	20.33	0.96
46.24	65.81	41.02	46.09	46.50	37.75	46.87	66.85	42.66	45.93	19.02	-0.65	47.65	20.71	0.65
49.25	64.48	39.23	49.09	44.68	35.47	49.87	64.46	39.82	48.93	19.59	-0.53	50.66	21.05	0.53
52.25	63.27	38.92	52.09	43.12	34.81	52.88	62.25	38.51	51.93	18.95	-0.27	53.66	19.89	0.27
55.25	62.76	37.70	55.09	40.36	31.34	55.87	61.76	37.31	54.93	19.35	-0.58	56.66	20.91	0.58
58.24	60.78	36.17	58.09	40.27	31.70	58.88	60.26	36.26	57.93	19.19	-0.29	59.66	20.17	0.29
61.24	59.58	35.30	61.09	38.68	30.44	61.87	59.20	35.52	60.93	19.30	0.14	62.66	19.41	-0.14
64.25	57.67	32.34	64.09	37.96	28.67	64.87	58.12	33.40	63.93	20.39	0.19	65.66	20.41	-0.19
67.25	56.89	32.05	67.09	36.05	27.25	67.88	56.40	32.16	66.93	19.02	-0.70	68.66	20.81	0.70
70.25	55.00	29.61	70.09	35.18	25.83	70.88	55.35	30.56	69.93	20.32	0.05	71.66	20.61	-0.05
73.25	53.80	28.75	73.09	34.26	25.25	73.88	54.48	30.03	72.93	19.26	-0.67	74.66	20.99	0.67
76.25	52.56	27.47	76.09	33.03	23.98	76.88	52.57	28.09	75.93	19.59	-0.37	77.66	20.73	0.37
79.25	52.94	27.97	79.09	33.00	24.07	79.88	52.84	28.47	78.93	19.14	-0.71	80.66	20.95	0.71
82.25	51.96	26.99	82.09	32.29	23.36	82.87	51.86	27.50	81.93	20.11	0.27	83.66	19.97	-0.27
85.25	51.34	25.60	85.09	31.41	21.71	85.87	51.76	26.63	84.93	20.13	-0.48	86.66	21.49	0.48
88.25	49.63	23.52	88.09	30.71	20.64	88.88	49.60	24.10	87.93	20.17	-0.81	89.67	22.19	0.81
91.25	49.81	24.17	91.09	29.18	19.58	91.88	48.75	23.71	90.93	20.06	-0.46	92.66	21.37	0.46
94.25	47.98	22.01	94.09	28.85	18.92	94.87	48.23	22.87	93.93	20.43	-0.41	95.65	21.65	0.41
97.25	47.79	21.56	97.09	27.62	17.43	97.87	48.02	22.40	96.93	20.67	-0.43	98.66	21.93	0.43
100.25	47.09	20.85	100.09	28.16	17.96	100.87	46.77	21.14	99.93	20.83	-0.28	101.66	21.79	0.28
103.25	46.47	20.36	103.09	26.21	16.14	103.88	46.68	21.18	102.93	20.41	-0.57	104.67	21.95	0.57
106.24	45.23	18.99	106.09	26.62	16.42	106.87	45.33	19.70	105.93	20.43	-0.68	107.65	22.19	0.68
109.24	44.69	18.64	109.09	26.23	16.22	109.87	46.03	20.59	108.93	20.29	-0.63	110.65	21.95	0.63
112.25	43.57	16.63	112.09	25.30	14.40	112.87	44.21	17.88	111.93	22.05	0.24	113.66	21.97	-0.24
115.25	43.88	17.09	115.09	24.87	14.12	115.88	44.52	18.33	114.93	21.32	-0.35	116.66	22.41	0.35
118.25	43.09	16.64	118.09	24.70	14.29	118.88	43.08	17.23	117.93	20.30	-1.03	119.66	22.75	1.03
121.25	42.27	15.66	121.09	23.81	13.24	121.88	42.44	16.43	120.93	21.32	-0.17	122.66	22.05	0.17
124.25	41.27	14.17	124.09	22.92	11.86	124.88	41.42	14.93	123.93	21.26	-0.71	125.66	23.08	0.71
127.25	41.15	14.48	127.09	22.47	11.84	127.88	41.41	15.34	126.93	20.74	-0.81	128.66	22.75	0.81
130.25	40.23	13.85	130.09	22.04	11.70	130.88	40.46	14.69	129.93	20.81	-0.44	131.66	22.09	0.44
133.25	40.25	13.54	133.09	21.85	11.18	133.88	39.66	13.55	132.93	21.42	-0.17	134.66	22.15	0.17
136.25	39.37	13.03	136.09	21.14	10.84	136.87	40.00	14.26	135.93	21.02	-0.20	137.66	21.81	0.20
139.25	39.43	11.89	139.09	21.41	9.91	139.88	39.05	12.11	138.93	21.44	-0.98	140.66	23.79	0.98
142.24	39.31	11.91	142.09	20.78	9.42	142.87	39.57	12.78	141.93	22.21	-0.06	143.66	22.73	0.06
145.24	38.13	10.98	145.09	20.39	9.28	145.87	38.50	11.96	144.93	21.46	-0.56	146.65	22.98	0.56
148.24	39.31	12.24	148.09	20.25	9.22	148.88	36.78	10.32	147.93	21.81	-0.13	149.66	22.47	0.13
151.25	38.02	10.70	151.09	19.49	8.21	151.87	37.34	10.62	150.93	22.44	0.24	152.66	22.35	-0.24
154.25	37.72	10.55	154.09	19.35	8.22	154.88	37.03	10.47	153.93	21.58	-0.46	155.66	22.90	0.46
157.25	36.12	8.30	157.09	19.33	7.55	157.87	37.22	10.01	156.93	21.65	-1.04	158.66	24.13	1.04
160.25	37.16	9.57	160.09	18.57	7.02	160.88	36.33	9.35	159.93	22.26	-0.20	161.66	23.06	0.20
163.25	36.17	8.36	163.09	18.95	7.18	163.88	36.09	8.89	162.93	21.95	-0.73	164.67	23.81	0.73
166.25	35.84	8.00	166.09	18.34	6.54	166.87	36.34	9.11	165.93	22.26	-0.45	167.66	23.56	0.45
169.25	35.41	7.02	169.09	17.72	5.37	169.88	36.21	8.43	168.93	22.97	-0.29	170.66	23.95	0.29
172.25	34.56	6.22	172.09	17.60	5.30	172.88	34.87	7.13	171.93	22.70	-0.52	173.66	24.13	0.52
175.25	34.73	6.50	175.09	17.80	5.61	175.88	34.39	6.76	174.93	22.91	-0.20	176.66	23.70	0.20
178.25	34.61	6.31	178.09	17.89	5.63	178.88	34.06	6.37	177.93	22.67	-0.50	179.66	24.07	0.50
181.25	34.93	6.82	181.09	16.91	4.84	181.87	34.09	6.58	180.93	22.83	-0.16	182.65	23.54	0.16
184.25	34.46	6.43	184.09	17.00	5.01	184.87	34.47	7.05	183.93	22.58	-0.32	185.66	23.62	0.32
187.25	33.67	5.19	187.09	17.73	5.29	187.88	33.34	5.47	186.93	22.60	-0.75	188.66	24.50	0.75
190.25	33.55	5.43	190.09	16.44	4.36	190.88	33.19	5.68	189.93	22.21	-0.78	191.66	24.17	0.78
193.25	33.80	5.56	193.09	16.23	4.03	193.88	33.14	5.50	192.93	23.13	0.01	194.66	23.50	-0.01
196.25	33.39	4.69	196.09	16.77	4.11	196.88	33.43	5.34	195.93	23.69	0.12	197.66	23.85	-0.12
199.25	33.59	4.96	199.09	15.98	3.39	199.87	33.06	5.04	198.93	22.98	-0.52	200.66	24.42	0.52
202.25	32.90	4.12	202.09	16.28	3.54	202.88	32.25	4.07	201.93	22.91	-0.75	203.66	24.80	0.75
205.25	32.89	3.59	205.09	16.29	3.03	205.87	32.53	3.84	204.93	23.94	-0.23	206.66	24.80	0.23
208.24	33.10	4.37	208.09	15.78	3.09	208.88	32.63	4.51	207.93	22.74	-0.86	209.66	24.86	0.86
211.24	33.72	4.94	211.09	15.29	2.55	211.87	31.99	3.82	210.93	23.67	0.02	212.66	24.03	-0.02
214.24	31.88	3.57	214.09	15.98	3.71	214.87	31.32	3.62	213.93	22.79	-0.39	215.66	23.97	0.39
217.24	31.86	1.94	217.09	15.85	1.97	217.87	31.63	2.32	216.93	24.65	-0.14	218.66	25.33	0.14
220.24	31.63	1.97	220.09	16.25	2.63	220.87	31.84	2.78	219.93	24.42	-0.12	221.65	25.05	0.12
223.25	32.09	3.42	223.09	16.02	3.39	223.88	31.38	3.31	222.93	22.81	-0.74	224.66	24.68	0.74
226.24	32.27	2.79	226.09	15.59	2.15	226.87	32.81	3.94	225.93	23.67	-0.68	227.66	25.43	0.68
229.24	32.32	2.87	229.09	15.72	2.31	229.87	31.20	2.36	228.93	23.34	-0.98	230.66	25.70	0.98
232.24	31.88	2.37	232.09	15.77	2.30	232.87	31.15	2.25	231.93	24.13	-0.25	233.65	25.03	0.25
235.24	31.08	1.47	235.09	15.46	1.89	235.87	31.27	2.27	234.93	24.52	0.04	236.65	24.84	-0.04
238.25	31.11	1.38	238.09	15.19	1.50	238.88	31.38	2.25	237.93	23.85	-0.76	239.66	25.76	0.76
241.25	30.97	0.75	241.09	15.43	1.25	241.88	31.12	1.51	240.93	24.63	-0.46	242.66	25.95	0.46
244.25	32.21	2.98	244.09	15.55	2.36	244.88	30.60	1.97	243.93	24.19	0.08	245.66	24.42	-0.08
247.25	31.35	1.55	247.09	15.68	1.92	247.87	30.50	1.30	246.93	24.15	-0.53	248.66	25.60	0.53
250.25	33.00	1.82	250.09	15.86	0.72	250.87	31.38	0.81	249.93	25.49	-0.56	251.66	27.01	0.56
253.25	32.67	1.84	253.09	16.64	1.85	253.88	31.92	1.69	252.93	25.29	-0.42	254.67	26.52	0.42
256.25	30.74	0.55	256.09	15.46	1.31	256.88	31.14	1.56	255.93	24.45	-0.61	257.66	26.07	0.61
259.25	30.55	0.62	259.09	15.04	1.15	259.87	30.74	1.41	258.93	23.53	-1.28	260.66	26.48	1.28
262.25	31.30	1.53	262.09	16.14	2.41	262.87	30.99	1.83	261.93	23.41	-1.23	263.66	26.27	1.23
265.25	32.44	2.57	265.09	15.72	1.89	265.87	29.85	0.59	264.93	23.99	-0.75	266.66	25.89	0.75
268.25	32.11	2.10	268.09	15.82	1.85	268.88	31.09	1.68	267.93	23.73	-1.16	269.67	26.44	1.16
271.25	31.71	0.91	271.09	15.64	0.88	271.88	30.68	0.49	270.93	25.59	-0.08	272.66	26.15	0.08
274.25	31.43	0.70	274.09	15.99	1.30	274.87	31.60	1.47	273.93	24.70	-0.91	275.66	26.91	0.91
277.25	31.02	1.28	277.09	15.26	1.56	277.88	30.11	0.98	276.93	24.51	-0.10	278.66	25.11	0.10
280.25	31.46	0.88	280.09	16.20	1.66	280.88	31.60	1.63	279.93	25.13	-0.32	281.66	26.17	0.32
283.25	30.62	0.33	283.09	16.32	2.07	283.88	31.30	1.61	282.93	24.70	-0.47	284.66	26.03	0.47
286.25	31.96	1.67	286.09	16.18	1.93	286.88	31.24	1.55	285.93	24.72	-0.45	287.66	26.01	0.45
289.25	31.81	1.01	289.09	15.72	0.96	289.87	31.07	0.88	288.93	24.77	-0.90	290.66	26.97	0.90
292.25	31.48	1.08	292.09	15.87	1.51	292.88	31.06	1.26	291.93	25.52	0.24	293.66	25.43	-0.24
295.24	31.88	1.21	295.09	16.10	1.47	295.87	30.61	0.54	294.93	25.09	-0.46	296.66	26.40	0.46
298.24	31.07	-0.35	298.09	16.06	0.68	298.88	30.76	-0.05	297.93	26.58	0.29	299.66	26.40	-0.29
301.24	31.83	1.20	301.09	16.30	1.71	301.87	30.14	0.12	300.93	24.90	-0.60	302.65	26.50	0.60
304.24	31.54	0.71	304.09	16.25	1.46	304.87	30.32	0.09	303.93	25.70	-0.01	305.65	26.11	0.01
307.25	30.83	-0.15	307.09	16.16	1.22	307.88	30.78	0.40	306.93	25.63	-0.23	308.66	26.48	0.23
310.24	31.16	0.83	310.09	16.59	2.30	310.87	30.56	0.84	309.93	24.61	-0.59	311.65	26.19	0.59
313.24	32.26	1.07	313.09	16.76	1.61	313.88	30.60	0.02	312.93	24.93	-1.13	314.66	27.59	1.13
316.24	31.53	0.72	316.09	17.00	2.23	316.87	30.68	0.47	315.93	25.31	-0.38	317.66	26.46	0.38
319.24	31.46	0.95	319.09	16.56	2.09	319.87	31.09	1.18	318.93	25.49	0.10	320.65	25.68	-0.10
322.24	32.29	1.82	322.09	16.62	2.19	322.87	31.38	1.51	321.93	25.27	-0.08	323.65	25.82	0.08
325.25	31.91	0.88	325.09	16.29	1.30	325.88	29.73	-0.70	324.93	25.81	-0.10	326.66	26.40	0.10
328.25	31.48	-0.53	328.09	16.92	0.95	328.88	31.22	-0.19	327.93	26.54	-0.35	329.67	27.63	0.35
331.25	31.68	0.52	331.09	16.62	1.50	331.88	31.32	0.76	330.93	25.27	-0.77	332.66	27.20	0.77
334.25	32.26	1.27	334.09	17.26	2.31	334.87	30.40	0.02	333.93	25.91	0.05	335.66	26.21	-0.05
337.24	32.09	-0.05	337.09	16.83	0.73	337.87	30.94	-0.59	336.93	26.70	-0.31	338.65	27.72	0.31
340.25	32.04	0.71	340.09	15.90	0.61	340.88	30.55	-0.18	339.93	25.86	-0.35	341.66	26.95	0.35
343.25	32.17	0.69	343.09	16.76	1.32	343.88	30.86	-0.02	342.93	26.40	0.04	344.67	26.71	-0.04
346.25	31.99	0.21	346.09	17.38	1.64	346.87	31.65	0.48	345.93	26.79	0.14	347.66	26.91	-0.14
349.25	31.68	0.99	349.09	16.56	1.91	349.87	31.06	0.97	348.93	25.13	-0.44	350.66	26.40	0.44
352.25	32.24	0.19	352.09	16.47	0.46	352.88	30.99	-0.45	351.93	26.81	-0.11	353.66	27.43	0.11
355.25	31.86	0.56	355.09	17.30	2.04	355.88	31.10	0.41	354.93	25.77	-0.40	356.66	26.97	0.40
358.25	31.71	-0.04	358.09	16.77	1.06	358.88	30.76	-0.38	357.93	25.57	-1.05	359.67	28.07	1.05
361.25	32.41	0.25	361.09	17.46	1.34	361.87	30.29	-1.27	360.93	26.36	-0.68	362.66	28.11	0.68
364.25	33.25	0.91	364.09	17.04	0.74	364.87	31.02	-0.71	363.93	26.86	-0.35	365.66	27.96	0.35
367.25	32.56	0.79	367.09	17.40	1.67	367.88	30.86	-0.31	366.93	26.47	-0.18	368.66	27.22	0.18
370.25	32.46	0.49	370.09	17.43	1.50	370.88	30.43	-0.94	369.93	26.25	-0.60	371.66	27.84	0.60
373.25	31.88	0.39	373.09	17.80	2.35	373.88	30.86	-0.03	372.93	25.99	-0.38	374.66	27.14	0.38
376.25	31.48	-0.48	376.09	17.53	1.61	376.87	31.53	0.17	375.93	26.79	-0.05	377.66	27.28	0.05
379.25	31.68	-1.05	379.09	18.10	1.41	379.87	31.50	-0.63	378.93	27.89	0.28	380.66	27.72	-0.28
382.24	32.54	0.93	382.09	18.01	2.44	382.87	30.83	-0.18	381.93	26.52	0.03	383.66	26.85	-0.03
385.24	32.74	0.91	385.09	17.80	2.01	385.87	31.17	-0.05	384.93	26.81	0.11	386.65	26.99	-0.11
388.25	32.92	0.49	388.09	17.72	1.33	388.88	31.10	-0.72	387.93	27.66	0.36	389.66	27.34	-0.36
391.25	32.52	0.00	391.09	17.94	1.46	391.88	30.76	-1.15	390.93	27.26	-0.13	392.66	27.92	0.13
394.25	32.59	0.58	394.09	18.07	2.10	394.88	31.51	0.10	393.93	26.76	-0.13	395.66	27.41	0.13
397.24	32.87	0.43	397.09	18.61	2.21	397.87	31.51	-0.33	396.93	27.21	-0.11	398.66	27.82	0.11
400.24	34.06	1.42	400.09	17.66	1.06	400.87	31.06	-0.97	399.93	26.83	-0.68	401.65	28.59	0.68
403.24	34.11	1.70	403.09	18.25	1.88	403.88	32.07	0.27	402.93	27.12	-0.16	404.66	27.84	0.16
406.24	33.74	1.63	406.09	17.67	1.60	406.87	31.27	-0.23	405.93	27.39	0.41	407.66	26.97	-0.41
409.24	34.01	1.43	409.09	17.66	1.12	409.87	32.35	0.37	408.93	26.77	-0.69	410.66	28.54	0.69
412.25	33.59	1.56	412.09	18.77	2.78	412.87	31.74	0.31	411.93	26.70	-0.21	413.66	27.51	0.21
415.25	33.34	0.22	415.09	18.11	1.03	415.88	31.84	-0.67	414.93	27.44	-0.55	416.66	28.94	0.55
418.25	34.42	1.33	418.09	18.98	1.93	418.88	31.50	-0.98	417.93	27.19	-0.77	419.66	29.13	0.77
421.24	33.64	1.29	421.09	18.44	2.13	421.87	32.07	0.32	420.93	26.97	-0.26	422.66	27.88	0.26
424.24	33.87	1.24	424.09	18.53	1.94	424.87	32.04	0.02	423.93	26.54	-0.96	425.65	28.86	0.96
427.25	34.69	2.05	427.09	18.86	2.26	427.88	31.97	-0.07	426.93	27.76	0.24	428.66	27.67	-0.24
430.25	33.99	1.11	430.09	18.48	1.64	430.88	31.24	-1.03	429.93	27.71	-0.04	431.66	28.19	0.04
433.25	34.36	1.60	433.09	18.98	2.26	433.88	31.76	-0.40	432.93	27.48	-0.16	434.67	28.19	0.16
436.25	34.17	1.17	436.09	19.28	2.32	436.88	31.33	-1.06	435.93	27.62	-0.25	437.66	28.52	0.25
439.25	34.62	2.07	439.09	18.81	2.30	439.88	31.71	-0.24	438.93	27.80	0.37	440.66	27.45	-0.37
442.25	33.97	0.82	442.09	19.50	2.39	442.88	31.94	-0.60	441.93	27.58	-0.44	443.66	28.86	0.44
445.25	34.41	1.53	445.09	18.70	1.86	445.87	32.29	0.01	444.93	28.11	0.35	446.66	27.80	-0.35
448.25	34.22	0.92	448.09	19.33	2.07	448.88	32.67	-0.03	447.93	28.29	0.11	449.67	28.46	-0.11
451.25	34.04	1.29	451.09	19.17	2.46	451.88	31.71	-0.43	450.93	27.55	-0.07	452.66	28.09	0.07
454.25	34.41	0.71	454.09	19.20	1.54	454.88	31.76	-1.33	453.93	28.25	-0.32	455.66	29.29	0.32
457.25	34.44	1.42	457.09	19.83	2.85	457.88	31.84	-0.58	456.93	28.31	0.41	458.66	27.88	-0.41
460.25	34.27	1.48	460.09	19.18	2.43	460.88	32.39	0.21	459.93	28.02	0.36	461.66	27.70	-0.36
463.25	34.62	0.58	463.09	19.09	1.09	463.88	32.68	-0.76	462.93	28.79	-0.13	464.67	29.44	0.13
466.25	34.17	1.02	466.09	19.54	2.43	466.87	32.88	0.33	465.93	28.20	0.17	467.66	28.25	-0.17
469.25	35.28	1.80	469.09	19.97	2.53	469.87	32.83	-0.05	468.93	28.52	0.16	470.66	28.59	-0.16
472.25	34.32	0.94	472.09	20.06	2.72	472.88	32.32	-0.45	471.93	28.27	0.02	473.66	28.63	-0.02
475.25	34.32	1.08	475.09	20.22	3.02	475.88	32.27	-0.36	474.93	28.14	0.03	476.66	28.48	-0.03
478.25	34.26	0.52	478.09	19.50	1.80	478.88	31.53	-1.60	477.93	28.58	-0.03	479.66	29.04	0.03
481.25	35.31	1.58	481.09	20.07	2.38	481.87	31.89	-1.23	480.93	28.16	-0.44	482.66	29.44	0.44
484.24	34.16	0.54	484.09	19.39	1.81	484.87	32.40	-0.61	483.93	28.98	0.49	485.66	28.40	-0.49
487.24	34.76	0.85	487.09	20.14	2.27	487.87	33.08	-0.22	486.93	28.67	-0.11	488.66	29.29	0.11
490.25	35.06	0.92	490.09	19.84	1.74	490.88	31.84	-1.69	489.93	29.34	0.33	491.66	29.08	-0.33
493.24	34.89	1.32	493.09	20.14	2.61	493.88	32.24	-0.72	492.93	28.78	0.34	494.66	28.50	-0.34
496.24	34.91	2.04	496.09	19.92	3.09	496.87	32.53	0.27	495.93	28.00	0.26	497.65	27.88	-0.26
499.25	35.58	1.97	499.09	20.32	2.75	499.87	31.89	-1.11	498.93	28.36	-0.12	500.66	29.00	0.12
502.25	34.47	1.45	502.09	20.68	3.70	502.88	33.10	0.69	501.93	28.36	0.47	503.66	27.82	-0.47
505.24	34.61	1.89	505.09	20.42	3.74	505.87	31.60	-0.51	504.93	27.55	-0.04	506.66	28.03	0.04
508.24	34.93	1.18	508.09	20.65	2.94	508.88	33.39	0.24	507.93	29.21	0.58	509.66	28.44	-0.58
511.24	34.93	0.63	511.09	20.72	2.46	511.87	32.17	-1.53	510.93	28.94	-0.24	512.65	29.81	0.24
514.25	34.54	1.33	514.09	20.34	3.17	514.88	32.52	-0.08	513.93	28.58	0.50	515.66	27.98	-0.50
517.25	36.26	2.60	517.09	20.64	3.02	517.88	32.86	-0.19	516.93	29.27	0.74	518.66	28.19	-0.74
520.25	35.08	0.78	520.09	21.21	2.95	520.88	33.74	0.05	519.93	29.63	0.46	521.66	29.11	-0.46
523.25	35.15	0.29	523.09	20.48	1.66	523.88	32.72	-1.54	522.93	29.78	0.04	524.66	30.09	-0.04
526.25	35.62	1.70	526.09	21.06	3.18	526.88	32.86	-0.45	525.93	28.85	0.06	527.66	29.13	-0.06
529.25	35.58	1.50	529.09	20.76	2.72	529.88	32.53	-0.95	528.93	29.48	0.52	530.66	28.83	-0.52
532.25	35.40	1.45	532.09	20.96	3.05	532.87	32.81	-0.54	531.93	28.34	-0.49	533.66	29.71	0.49
535.25	34.69	0.75	535.09	21.35	3.45	535.88	32.83	-0.50	534.93	28.96	0.15	536.66	29.06	-0.15
538.25	35.84	1.42	538.09	21.90	3.52	538.88	32.62	-1.19	537.93	29.54	0.25	539.67	29.44	-0.25
541.25	34.84	0.55	541.09	21.55	3.30	541.88	32.43	-1.25	540.93	29.45	0.29	542.66	29.27	-0.29
544.25	36.43	2.57	544.09	21.34	3.52	544.87	32.24	-1.01	543.93	29.36	0.63	545.66	28.50	-0.63
547.25	35.18	1.75	547.09	21.08	3.69	547.88	33.51	0.68	546.93	28.36	0.05	548.66	28.65	-0.05
550.25	35.80	1.46	550.09	21.53	3.23	550.88	32.90	-0.84	549.93	29.16	-0.06	551.66	29.67	0.06
553.25	35.50	1.59	553.09	22.02	4.15	553.88	33.16	-0.15	552.93	28.32	-0.47	554.67	29.65	0.47
556.25	35.47	1.78	556.09	21.08	3.43	556.88	32.90	-0.19	555.93	29.03	0.46	557.66	28.50	-0.46
559.25	35.68	0.87	559.09	21.52	2.75	559.88	33.11	-1.10	558.93	29.08	-0.61	560.66	30.69	0.61
562.25	36.16	1.78	562.09	21.80	3.46	562.88	33.33	-0.44	561.93	29.36	0.11	563.66	29.54	-0.11
565.25	35.77	1.47	565.09	21.64	3.38	565.88	33.11	-0.59	564.93	29.56	0.38	566.66	29.19	-0.38
568.25	36.66	1.66	568.09	22.28	3.32	568.88	33.08	-1.32	567.93	29.96	0.08	569.67	30.19	-0.08
571.24	35.58	1.02	571.09	21.95	3.43	571.87	33.16	-0.80	570.93	30.10	0.66	572.65	29.17	-0.66
574.24	35.35	0.09	574.09	21.85	2.63	574.87	33.21	-1.44	573.93	30.30	0.17	575.65	30.36	-0.17
577.24	35.53	0.86	577.09	22.50	3.87	577.87	33.36	-0.71	576.93	30.14	0.59	578.66	29.35	-0.59
580.24	36.53	0.92	580.09	22.54	2.97	580.87	33.18	-1.83	579.93	30.45	-0.04	581.66	30.92	0.04
583.24	36.36	1.40	583.09	22.44	3.52	583.88	33.10	-1.26	582.93	30.32	0.48	584.66	29.75	-0.48
586.25	36.53	1.54	586.09	22.18	3.23	586.88	33.18	-1.21	585.93	29.38	-0.49	587.66	30.75	0.49
589.24	36.24	1.93	589.09	21.83	3.56	589.87	32.83	-0.88	588.93	29.54	0.35	590.66	29.23	-0.35
592.24	36.04	0.99	592.09	22.07	3.06	592.87	34.04	-0.40	591.93	30.01	0.09	593.65	30.23	-0.09
595.24	35.95	1.54	595.09	22.49	4.12	595.87	32.95	-0.86	594.93	30.41	1.12	596.65	28.56	-1.12
598.24	37.16	1.77	598.09	22.33	2.98	598.88	33.24	-1.54	597.93	30.52	0.26	599.66	30.40	-0.26
601.24	35.94	1.14	601.09	22.36	3.60	601.87	32.98	-1.21	600.93	30.09	0.42	602.65	29.65	-0.42
620.31	53.71	0.46	620.16	35.49	-1.72	620.94	52.35	-0.30	620.00	48.22	0.09	621.72	48.43	-0.09
623.28	48.82	-0.06	623.13	35.97	3.13	623.91	45.90	-2.38	622.97	47.55	3.79	624.69	40.36	-3.79
626.25	43.15	0.72	626.10	32.11	5.72	626.88	41.77	-0.05	625.94	41.29	3.99	627.66	33.71	-3.99
629.25	39.55	0.66	629.10	29.30	6.45	629.88	37.20	-1.09	628.94	37.68	3.91	630.66	30.25	-3.91
632.25	35.95	0.29	632.10	25.35	5.73	632.91	34.99	-0.07	631.94	33.75	3.21	633.69	27.72	-3.21
635.25	33.59	0.27	635.10	23.27	5.99	635.88	33.26	0.54	634.94	29.92	1.72	636.66	26.87	-1.72
638.29	33.47	1.18	638.13	21.65	5.40	638.91	31.46	-0.23	637.97	29.05	1.88	639.70	25.68	-1.88
641.25	31.73	0.34	641.10	20.86	5.51	641.88	32.19	1.41	640.94	27.75	1.49	642.66	25.17	-1.49
644.25	31.13	-0.47	644.10	20.63	5.07	644.88	31.69	0.69	643.94	27.67	1.19	645.66	25.68	-1.19
647.25	30.87	-0.19	647.10	19.33	4.31	647.91	30.78	0.32	646.94	26.94	1.00	648.69	25.33	-1.00
650.25	30.03	0.19	650.10	19.63	5.83	650.88	30.43	1.20	649.94	25.91	1.20	651.66	23.91	-1.20
653.29	29.36	-0.09	653.13	19.18	5.77	653.91	30.12	1.27	652.98	25.63	1.30	654.70	23.42	-1.30
656.25	30.06	0.44	656.10	18.65	5.07	656.88	30.09	1.08	655.94	25.70	1.21	657.67	23.68	-1.21
659.25	29.73	0.98	659.10	18.36	5.65	659.88	30.22	2.07	658.94	24.63	1.00	660.66	23.02	-1.00
662.25	28.96	-0.12	662.10	19.22	6.18	662.91	30.42	1.95	661.94	25.08	1.13	663.69	23.22	-1.13
665.25	30.54	1.59	665.10	17.78	4.87	665.88	29.86	1.52	664.94	24.58	0.76	666.66	23.46	-0.76
668.28	29.85	1.75	668.12	18.02	5.96	668.91	29.49	2.00	667.97	22.98	0.01	669.69	23.36	-0.01
671.25	29.65	1.35	671.10	17.87	5.61	671.88	30.19	2.50	670.94	23.60	0.43	672.66	23.14	-0.43
674.25	29.44	1.15	674.10	18.19	5.94	674.88	30.53	2.85	673.94	23.58	0.42	675.66	23.14	-0.42
677.25	29.54	0.79	677.10	17.97	5.26	677.91	29.33	1.18	676.94	24.45	0.82	678.69	23.20	-0.82
680.25	29.11	0.53	680.10	18.17	5.63	680.88	29.18	1.21	679.94	24.24	0.79	681.66	23.06	-0.79
683.29	30.19	0.87	683.13	18.31	5.03	683.91	29.62	0.91	682.98	24.12	-0.07	684.70	24.66	0.07
686.25	29.19	0.91	686.10	18.07	5.83	686.88	29.91	2.23	685.94	22.98	-0.18	687.67	23.73	0.18
689.26	29.80	1.05	689.10	18.16	5.45	689.88	29.08	0.93	688.94	23.60	-0.03	690.67	24.05	0.03
692.25	29.57	0.97	692.10	18.64	6.08	692.91	27.89	-0.10	691.94	23.07	-0.40	693.69	24.27	0.40
695.25	29.72	1.67	695.10	17.34	5.33	695.88	29.91	2.46	694.94	23.25	0.32	696.66	23.00	-0.32
698.29	29.72	1.27	698.13	18.03	5.62	698.91	30.74	2.89	697.97	23.69	0.36	699.69	23.36	-0.36
701.25	29.01	0.56	701.10	17.76	5.35	701.88	29.44	1.59	700.94	24.26	0.93	702.66	22.79	-0.93
704.25	29.60	1.30	704.10	17.61	5.35	704.88	29.81	2.11	703.94	23.41	0.23	705.66	23.34	-0.23
707.25	28.85	0.01	707.10	18.62	5.82	707.91	29.91	1.67	706.94	24.29	0.57	708.69	23.54	-0.57
710.25	29.67	1.76	710.10	18.17	6.30	710.88	29.07	1.77	709.94	23.81	1.03	711.66	22.15	-1.03
713.29	30.13	2.65	713.13	17.87	6.43	713.91	30.65	3.77	712.98	22.76	0.40	714.70	22.35	-0.40
716.25	30.23	2.41	716.10	17.84	6.06	716.88	29.70	2.49	715.94	23.21	0.52	717.66	22.57	-0.52
719.25	30.00	1.64	719.10	18.31	5.99	719.88	30.27	2.52	718.94	23.76	0.53	720.66	23.10	-0.53
722.25	30.47	2.32	722.10	17.25	5.14	722.91	30.07	2.52	721.94	23.43	0.40	723.69	23.02	-0.40
725.25	29.98	1.17	725.10	18.47	5.70	725.88	30.48	2.27	724.94	24.61	0.92	726.66	23.16	-0.92
728.29	30.28	1.90	728.13	17.88	5.54	728.91	30.47	2.69	727.98	23.83	0.57	729.70	23.08	-0.57
731.25	30.47	2.37	731.10	18.03	5.97	731.88	29.51	2.02	730.94	23.16	0.19	732.66	23.18	-0.19
734.25	30.16	1.54	734.10	18.00	5.42	734.88	30.27	2.26	733.94	24.65	1.16	735.66	22.73	-1.16
737.25	30.19	2.38	737.10	18.14	6.37	737.91	30.71	3.51	736.94	22.90	0.22	738.69	22.86	-0.22
740.25	29.62	0.86	740.10	17.83	5.11	740.88	29.02	0.87	739.94	23.81	0.18	741.66	23.85	-0.18
743.29	30.11	1.81	743.13	17.66	5.40	743.91	30.34	2.65	742.97	23.62	0.45	744.70	23.12	-0.45
746.25	29.42	1.00	746.10	18.77	6.39	746.88	30.56	2.74	745.94	23.97	0.67	747.66	23.02	-0.67
749.25	30.31	1.71	749.10	18.13	5.57	749.88	30.48	2.48	748.94	24.29	0.81	750.67	23.06	-0.81
752.25	30.41	1.83	752.10	17.91	5.37	752.91	31.06	3.09	751.94	24.38	0.93	753.69	22.92	-0.93
755.25	29.80	1.32	755.10	18.19	5.75	755.88	30.60	2.72	754.94	23.51	0.15	756.66	23.60	-0.15
758.29	31.20	2.43	758.13	19.02	6.29	758.91	30.96	2.79	757.97	23.46	-0.19	759.70	24.23	0.19
761.25	30.95	1.49	761.10	18.58	5.16	761.88	31.15	2.29	760.94	23.76	-0.58	762.66	25.31	0.58
764.25	30.60	1.29	764.10	18.37	5.10	764.88	30.97	2.26	763.94	24.56	0.37	765.66	24.21	-0.37
767.25	30.32	1.22	767.10	18.87	5.81	767.91	30.12	1.63	766.94	24.13	0.16	768.69	24.21	-0.16
770.25	30.34	1.67	770.10	19.07	6.44	770.88	30.14	2.07	769.94	23.89	0.34	771.66	23.60	-0.34
773.29	31.23	1.95	773.13	19.02	5.78	773.91	30.37	1.70	772.98	23.92	-0.23	774.70	24.78	0.23
776.25	29.52	0.86	776.10	18.63	6.01	776.88	30.24	2.18	775.94	24.47	0.93	777.66	23.00	-0.93
779.25	30.23	1.99	779.10	18.86	6.66	779.88	30.78	3.15	778.94	23.58	0.47	780.66	23.04	-0.47
782.25	31.02	1.89	782.10	19.34	6.25	782.91	30.58	2.06	781.94	24.84	0.84	783.69	23.56	-0.84
785.25	31.30	2.15	785.10	18.23	5.12	785.88	31.74	3.19	784.94	24.56	0.53	786.66	23.89	-0.53
788.28	30.70	0.86	788.13	18.45	4.65	788.91	30.42	1.19	787.97	25.24	0.53	789.69	24.58	-0.53
791.25	30.05	1.42	791.10	19.29	6.70	791.88	31.04	3.01	790.94	24.35	0.84	792.66	23.06	-0.84
794.25	30.67	0.92	794.10	18.96	5.25	794.88	30.83	1.68	793.94	25.34	0.71	795.66	24.31	-0.71
797.25	30.41	0.96	797.10	19.91	6.50	797.91	30.03	1.19	796.94	24.67	0.35	798.69	24.37	-0.35
800.25	31.63	2.11	800.10	18.99	5.51	800.88	31.48	2.57	799.94	25.11	0.72	801.66	24.07	-0.72
803.29	31.43	1.95	803.13	19.49	6.05	803.91	30.70	1.83	802.98	24.40	0.05	804.70	24.70	-0.05
806.25	30.97	1.96	806.10	19.23	6.26	806.88	30.47	2.07	805.94	24.13	0.25	807.66	24.03	-0.25
809.25	31.36	2.18	809.10	19.40	6.26	809.88	30.11	1.53	808.94	24.42	0.36	810.66	24.09	-0.36
812.25	30.88	1.79	812.10	19.80	6.75	812.91	30.94	2.46	811.94	24.47	0.51	813.69	23.85	-0.51
815.25	31.49	2.35	815.10	19.09	5.99	815.88	30.96	2.43	814.94	24.29	0.28	816.66	24.13	-0.28
818.29	31.10	1.64	818.13	20.12	6.70	818.91	31.25	2.40	817.98	25.40	1.07	819.70	23.66	-1.07
821.25	32.29	2.34	821.10	20.34	6.43	821.88	31.28	1.94	820.94	25.22	0.40	822.66	24.82	-0.40
824.25	31.05	1.45	824.10	20.14	6.58	824.88	31.48	2.49	823.94	25.09	0.62	825.66	24.25	-0.62
827.26	30.65	0.95	827.10	20.24	6.58	827.91	31.20	2.10	826.94	25.40	0.82	828.69	24.15	-0.82
830.25	31.64	2.23	830.10	19.73	6.36	830.88	31.97	3.16	829.94	24.68	0.39	831.66	24.29	-0.39
833.29	32.17	2.61	833.13	20.33	6.81	833.91	31.91	2.96	832.97	24.70	0.27	834.70	24.56	-0.27
836.25	31.64	1.95	836.10	20.04	6.39	836.88	31.22	2.13	835.94	24.42	-0.15	837.66	25.11	0.15
839.25	32.12	3.07	839.10	20.13	7.12	839.88	31.94	3.50	838.94	24.15	0.23	840.66	24.09	-0.23
842.25	31.91	2.37	842.10	20.10	6.60	842.91	31.43	2.49	841.94	24.49	0.07	843.69	24.74	-0.07
845.25	31.81	2.10	845.10	20.74	7.07	845.88	31.63	2.53	844.94	24.88	0.30	846.66	24.68	-0.30
848.29	32.01	1.23	848.13	20.58	5.84	848.91	31.02	0.84	847.97	26.11	0.45	849.70	25.60	-0.45
851.25	32.51	2.17	851.10	20.58	6.28	851.88	31.84	2.11	850.94	25.90	0.69	852.66	24.92	-0.69
854.25	31.58	1.57	854.10	19.94	5.97	854.88	31.14	1.74	853.94	24.68	-0.20	855.66	25.48	0.20
857.25	31.49	1.53	857.10	20.62	6.70	857.90	30.94	1.59	856.94	25.54	0.71	858.69	24.52	-0.71
860.25	32.02	1.87	860.10	19.73	5.62	860.88	31.53	1.99	859.94	25.84	0.82	861.66	24.60	-0.82
863.28	32.12	2.22	863.13	20.52	6.66	863.91	32.11	2.82	862.97	25.54	0.77	864.69	24.40	-0.77
866.25	32.80	3.13	866.10	20.45	6.82	866.88	31.40	2.33	865.94	25.18	0.63	867.66	24.31	-0.63
869.25	32.36	2.99	869.10	20.69	7.36	869.88	31.97	3.20	868.94	24.74	0.49	870.66	24.15	-0.49
872.25	32.07	1.97	872.10	20.05	5.99	872.91	32.25	2.75	871.94	25.63	0.65	873.69	24.72	-0.65
875.25	32.16	2.06	875.10	21.04	6.98	875.88	32.30	2.80	874.94	25.75	0.77	876.66	24.60	-0.77
878.28	32.77	3.06	878.13	20.38	6.71	878.91	31.19	2.08	877.97	25.40	0.81	879.69	24.17	-0.81
881.25	32.01	1.88	881.10	20.79	6.70	881.88	31.92	2.40	880.94	25.84	0.84	882.66	24.56	-0.84
884.25	31.13	1.12	884.10	20.47	6.50	884.88	32.24	2.83	883.94	26.02	1.13	885.66	24.15	-1.13
887.25	32.24	2.25	887.10	20.94	6.99	887.91	32.34	2.96	886.94	24.79	-0.07	888.69	25.33	0.07
890.25	31.68	1.48	890.10	20.93	6.77	890.88	31.61	2.02	889.94	25.47	0.40	891.66	25.07	-0.40
893.29	32.70	1.92	893.13	21.05	6.31	893.91	32.30	2.12	892.98	26.42	0.76	894.70	25.29	-0.76
896.25	32.80	2.92	896.10	20.85	7.01	896.88	32.65	3.37	895.94	25.54	0.78	897.66	24.37	-0.78
899.25	32.72	2.07	899.10	21.41	6.80	899.88	31.88	1.84	898.94	26.45	0.93	900.66	24.99	-0.93
902.25	32.26	2.55	902.10	21.61	7.94	902.91	31.84	2.73	901.94	25.20	0.61	903.69	24.37	-0.61
905.25	32.32	2.48	905.10	20.34	6.54	905.88	32.22	2.99	904.94	25.75	1.04	906.66	24.07	-1.04
908.29	32.82	2.20	908.13	21.74	7.16	908.91	32.22	2.20	907.98	26.20	0.70	909.70	25.19	-0.70
911.25	33.07	2.25	911.10	21.89	7.11	911.88	32.52	2.30	910.94	26.52	0.82	912.66	25.27	-0.82
914.25	31.88	1.25	914.10	21.17	6.58	914.88	32.17	2.14	913.94	26.18	0.67	915.66	25.23	-0.67
917.25	31.53	1.10	917.10	21.08	6.69	917.91	32.70	2.87	916.94	26.04	0.73	918.69	24.97	-0.73
920.25	33.20	1.53	920.10	21.46	5.83	920.88	32.14	1.07	919.94	27.46	0.91	921.66	26.03	-0.91
923.29	32.11	0.91	923.13	21.23	6.07	923.91	32.52	1.93	922.98	26.29	0.22	924.70	26.25	-0.22
926.25	32.79	1.55	926.10	21.90	6.70	926.88	32.57	1.94	925.94	26.61	0.50	927.66	26.01	-0.50
929.25	33.05	2.24	929.10	22.09	7.32	929.88	32.70	2.49	928.94	26.38	0.69	930.66	25.39	-0.69
932.25	32.80	2.46	932.10	22.54	8.24	932.91	32.45	2.72	931.94	25.18	-0.03	933.69	25.64	0.03
935.25	32.54	1.76	935.10	21.76	7.02	935.88	33.44	3.26	934.94	26.25	0.59	936.66	25.46	-0.59
938.29	32.79	1.95	938.13	22.51	7.71	938.91	32.93	2.69	937.97	25.68	-0.04	939.70	26.15	0.04
941.25	33.04	1.94	941.10	22.86	7.80	941.88	31.76	1.27	940.94	26.76	0.79	942.66	25.58	-0.79
944.25	32.44	0.29	944.10	21.61	5.50	944.88	32.85	1.31	943.94	27.80	0.78	945.66	26.64	-0.78
947.25	33.60	1.78	947.10	23.43	7.65	947.91	33.44	2.23	946.94	27.40	0.71	948.69	26.38	-0.71
950.25	33.50	1.58	950.10	22.84	6.96	950.88	34.01	2.70	949.94	27.73	0.94	951.66	26.25	-0.94
953.29	33.50	1.77	953.13	23.38	7.69	953.91	33.21	2.08	952.97	27.17	0.56	954.70	26.44	-0.56
956.25	33.39	2.37	956.10	23.04	8.06	956.88	34.06	3.64	955.94	27.96	2.06	957.66	24.23	-2.06
959.25	33.35	0.87	959.10	22.89	6.45	959.88	34.24	2.37	958.94	27.55	0.20	960.66	27.55	-0.20
962.25	33.57	1.55	962.10	23.47	7.49	962.91	33.24	1.83	961.94	28.40	1.51	963.69	25.78	-1.51
965.25	33.34	1.36	965.10	23.67	7.73	965.88	33.62	2.25	964.94	27.37	0.52	966.66	26.73	-0.52
968.29	33.52	1.58	968.13	23.66	7.76	968.91	33.96	2.63	967.97	27.75	0.94	969.69	26.27	-0.94
971.25	33.49	1.76	971.10	23.13	7.44	971.88	33.59	2.46	970.94	27.15	0.54	972.66	26.46	-0.54
974.25	33.75	2.00	974.10	23.31	7.60	974.88	34.46	3.32	973.94	27.67	1.05	975.66	25.97	-1.05
977.25	33.40	1.33	977.10	23.87	7.84	977.91	34.04	2.57	976.94	28.14	1.19	978.69	26.15	-1.19
980.25	33.32	2.05	980.10	23.04	7.81	980.88	33.28	2.62	979.94	26.86	0.72	981.66	25.82	-0.72
983.29	34.44	3.05	983.13	22.50	7.15	983.91	33.96	3.17	982.97	26.76	0.49	984.69	26.17	-0.49
986.25	32.79	1.70	986.10	22.40	7.35	986.88	33.03	2.54	985.94	26.81	0.84	987.66	25.52	-0.84
989.25	33.05	2.35	989.10	22.72	8.06	989.88	33.01	2.92	988.94	26.27	0.70	990.66	25.27	-0.70
992.25	34.04	2.10	992.10	23.06	7.16	992.91	32.55	1.22	991.94	27.93	1.12	993.69	26.09	-1.12
995.25	32.95	1.18	995.10	23.64	7.91	995.88	32.83	1.67	994.94	28.00	1.36	996.66	25.68	-1.36
998.29	32.85	1.29	998.13	23.40	7.88	998.91	33.49	2.53	997.98	27.30	0.86	999.70	25.97	-0.86
1001.25	33.57	1.38	1001.10	23.64	7.49	1001.88	33.14	1.56	1000.94	27.22	0.16	1002.66	27.30	-0.16
1004.25	33.59	2.45	1004.10	24.07	8.97	1004.88	32.58	2.05	1003.94	27.48	1.47	1005.66	24.94	-1.47
1007.25	33.70	1.77	1007.10	24.20	8.31	1007.91	33.34	2.01	1006.94	26.83	0.02	1008.69	27.18	-0.02
1010.25	33.17	1.02	1010.10	23.40	7.29	1010.88	32.72	1.18	1009.94	28.23	1.21	1011.66	26.21	-1.21
1013.29	33.32	1.72	1013.13	23.83	8.27	1013.91	32.83	1.84	1012.97	26.92	0.45	1014.70	26.42	-0.45
1016.25	33.69	2.26	1016.10	23.74	8.35	1016.88	32.76	1.93	1015.94	27.04	0.73	1017.66	25.97	-0.73
1019.25	33.07	1.36	1019.10	24.34	8.67	1019.88	33.72	2.61	1018.94	27.19	0.60	1020.66	26.38	-0.60
1022.25	33.42	1.59	1022.10	23.77	7.98	1022.91	33.36	2.14	1021.94	26.95	0.25	1023.69	26.85	-0.25
1025.25	33.24	2.47	1025.10	23.51	8.78	1025.88	33.69	3.53	1024.94	27.06	1.42	1026.66	24.62	-1.42
1028.28	34.16	2.53	1028.12	23.93	8.34	1028.91	32.93	1.90	1027.97	27.01	0.50	1029.69	26.40	-0.50
1031.25	34.22	2.48	1031.10	23.91	8.21	1031.88	33.51	2.38	1030.94	27.80	1.19	1032.66	25.82	-1.19
1034.25	33.39	1.52	1034.10	24.62	8.79	1034.88	33.74	2.48	1033.94	28.45	1.71	1035.66	25.43	-1.71
1037.25	32.89	1.07	1037.10	24.22	8.44	1037.91	34.29	3.08	1036.94	27.57	0.88	1038.69	26.21	-0.88
1040.25	33.84	1.29	1040.10	24.50	7.99	1040.88	34.29	2.35	1039.94	28.25	0.83	1041.66	26.99	-0.83
1043.29	34.17	2.33	1043.13	24.02	8.22	1043.91	33.66	2.43	1042.97	27.30	0.59	1044.69	26.52	-0.59
1046.25	33.37	1.30	1046.10	24.08	8.05	1046.88	33.92	2.45	1045.94	28.12	1.17	1047.66	26.17	-1.17
1049.25	34.47	2.36	1049.10	23.98	7.91	1049.88	33.87	2.36	1048.94	27.60	0.61	1050.66	26.77	-0.61
1052.25	33.15	1.83	1052.10	24.18	8.90	1052.91	34.56	3.85	1051.94	27.10	0.91	1053.69	25.68	-0.91
1055.25	33.97	1.99	1055.10	24.60	8.66	1055.88	33.66	2.29	1054.94	27.78	0.93	1056.66	26.32	-0.93
1058.29	33.34	1.01	1058.13	25.53	9.24	1058.91	33.54	1.81	1057.97	27.96	0.75	1059.70	26.85	-0.75
1061.25	33.45	0.81	1061.10	24.86	8.26	1061.88	33.69	1.65	1060.94	27.40	-0.12	1062.66	28.03	0.12
1064.25	33.72	1.19	1064.10	24.65	8.16	1064.88	32.91	0.99	1063.94	28.23	0.83	1065.66	26.97	-0.83
1067.25	34.83	2.12	1067.10	24.52	7.85	1067.91	34.31	2.20	1066.94	28.14	0.55	1068.69	27.43	-0.55
1070.25	33.82	0.99	1070.10	24.09	7.30	1070.88	34.12	1.89	1069.94	29.08	1.37	1071.66	26.73	-1.37
1073.29	33.80	1.63	1073.13	24.55	8.42	1073.91	34.11	2.54	1072.98	27.66	0.61	1074.70	26.83	-0.61
1076.25	33.82	1.00	1076.10	24.72	7.94	1076.88	33.91	1.69	1075.94	28.90	1.20	1077.66	26.89	-1.20
1079.25	34.71	2.43	1079.10	25.32	9.08	1079.88	33.64	1.96	1078.94	27.96	0.80	1080.66	26.75	-0.80
1082.25	34.73	2.36	1082.10	24.86	8.53	1082.91	34.01	2.25	1081.94	28.09	0.85	1083.69	26.79	-0.85
1085.25	34.22	2.39	1085.10	25.18	9.39	1085.88	33.74	2.52	1084.94	27.26	0.56	1086.66	26.54	-0.56
1088.29	34.22	2.06	1088.13	24.73	8.61	1088.91	34.47	2.91	1087.98	27.89	0.85	1089.70	26.58	-0.85
1091.25	34.02	1.39	1091.10	24.56	7.97	1091.88	33.21	1.19	1090.94	28.14	0.64	1092.66	27.26	-0.64
1094.25	34.68	2.26	1094.10	24.10	7.72	1094.88	33.72	1.91	1093.94	28.36	1.07	1095.66	26.62	-1.07
1097.25	34.04	0.66	1097.10	25.16	7.82	1097.91	33.01	0.23	1096.94	29.19	0.93	1098.69	27.72	-0.93
1100.25	34.89	3.21	1100.10	24.71	9.07	1100.88	33.29	2.21	1099.94	27.48	0.92	1101.66	26.03	-0.92
1103.29	34.01	0.90	1103.13	25.56	8.49	1103.91	33.96	1.45	1102.98	28.96	0.97	1104.70	27.41	-0.97
1106.25	34.54	2.89	1106.10	25.31	9.70	1106.88	33.49	2.45	1105.94	27.10	0.58	1107.66	26.34	-0.58
1109.25	34.12	1.52	1109.10	25.14	8.58	1109.88	34.77	2.77	1108.94	28.83	1.35	1110.66	26.52	-1.35
1112.25	33.99	2.00	1112.10	24.93	8.98	1112.91	34.69	3.30	1111.94	28.27	1.40	1113.69	25.86	-1.40
1115.25	35.10	2.23	1115.10	25.22	8.39	1115.88	33.67	1.41	1114.94	28.72	0.98	1116.66	27.16	-0.98
1118.29	33.97	0.68	1118.13	25.02	7.77	1118.91	34.09	1.40	1117.97	29.74	1.57	1119.70	26.99	-1.57
1121.25	34.74	1.61	1121.10	25.11	8.02	1121.88	34.21	1.68	1120.94	29.19	1.18	1122.66	27.22	-1.18
1124.25	33.97	0.96	1124.10	25.87	8.90	1124.88	35.44	3.04	1123.94	28.32	0.44	1125.66	27.84	-0.44
1127.25	34.89	2.05	1127.10	24.90	8.10	1127.91	34.52	2.29	1126.94	28.76	1.05	1128.69	27.06	-1.05
1130.25	34.17	1.31	1130.10	24.47	7.65	1130.88	34.07	1.82	1129.94	28.52	0.79	1131.66	27.34	-0.79
1133.29	34.99	2.04	1133.13	25.76	8.85	1133.91	34.07	1.72	1132.98	29.16	1.33	1134.70	26.89	-1.33
1136.25	35.15	2.42	1136.10	26.04	9.35	1136.88	34.31	2.19	1135.94	28.83	1.23	1137.66	26.77	-1.23
1139.25	35.10	2.27	1139.10	25.61	8.82	1139.88	33.69	1.46	1138.94	28.18	0.47	1140.66	27.63	-0.47
1142.25	34.32	1.14	1142.10	25.68	8.54	1142.91	34.54	1.97	1141.94	28.54	0.49	1143.69	27.96	-0.49
1145.25	35.06	1.99	1145.10	24.82	7.79	1145.88	34.27	1.81	1144.94	28.89	0.95	1146.66	27.39	-0.95
1148.28	34.39	1.10	1148.13	25.79	8.54	1148.91	35.16	2.48	1147.97	28.74	0.58	1149.69	27.98	-0.58
1151.25	33.90	1.07	1151.10	26.22	9.43	1151.88	34.14	1.91	1150.94	29.27	1.56	1152.66	26.54	-1.56
1154.25	33.50	-0.23	1154.10	26.29	8.60	1154.88	34.79	1.66	1153.94	29.34	0.73	1155.66	28.27	-0.73
1157.25	35.40	3.41	1157.10	25.53	9.58	1157.91	34.94	3.56	1156.94	28.38	1.52	1158.69	25.74	-1.52
1160.25	35.15	2.38	1160.10	26.29	9.56	1160.88	35.97	3.80	1159.94	28.32	0.67	1161.66	27.37	-0.67
1163.29	35.23	2.26	1163.13	26.61	9.68	1163.91	34.84	2.47	1162.98	28.58	0.73	1164.70	27.51	-0.73
1166.25	35.57	1.76	1166.10	26.42	8.65	1166.88	34.62	1.42	1165.94	29.67	0.99	1167.66	28.09	-0.99
1169.25	36.31	2.92	1169.10	26.34	8.99	1169.88	35.24	2.45	1168.94	29.21	0.94	1170.66	27.72	-0.94
1172.25	34.32	1.65	1172.10	26.76	10.13	1172.91	35.01	2.95	1171.94	27.76	0.22	1173.69	27.72	-0.22
1175.25	34.99	1.97	1175.10	26.54	9.56	1175.88	34.87	2.45	1174.94	28.56	0.66	1176.66	27.63	-0.66
1178.29	34.86	1.87	1178.13	26.74	9.79	1178.91	33.99	1.60	1177.98	28.29	0.42	1179.70	27.84	-0.42
1181.25	34.31	1.49	1181.10	26.73	9.95	1181.88	34.47	2.26	1180.94	28.83	1.14	1182.66	26.95	-1.14
1184.25	35.15	2.29	1184.10	26.43	9.61	1184.88	34.80	2.54	1183.94	29.18	1.44	1185.66	26.69	-1.44
1187.25	34.51	0.89	1187.10	26.53	8.95	1187.91	35.02	2.01	1186.94	29.83	1.34	1188.69	27.55	-1.34
1190.25	34.59	1.48	1190.10	26.44	9.37	1190.88	34.21	1.71	1189.94	28.79	0.81	1191.66	27.57	-0.81
1193.29	35.55	2.31	1193.13	26.66	9.46	1193.91	35.22	2.58	1192.97	29.39	1.27	1194.70	27.24	-1.27
1196.25	34.81	1.46	1196.10	26.84	9.53	1196.88	35.01	2.26	1195.94	28.87	0.64	1197.66	27.98	-0.64
1199.25	34.93	1.44	1199.10	27.03	9.58	1199.88	34.96	2.07	1198.94	29.19	0.82	1200.66	27.94	-0.82
1202.25	35.31	2.13	1202.10	26.71	9.57	1202.91	33.72	1.14	1201.94	30.05	1.99	1203.69	26.46	-1.99
1205.25	34.89	1.23	1205.10	26.60	8.98	1205.88	35.21	2.16	1204.94	29.16	0.63	1206.66	28.30	-0.63
1208.28	35.68	2.02	1208.12	26.93	9.31	1208.91	34.84	1.78	1207.97	29.28	0.74	1209.69	28.19	-0.74
1211.25	34.44	0.71	1211.09	27.49	9.80	1211.88	34.61	1.49	1210.94	30.01	1.41	1212.66	27.59	-1.41
1214.25	34.98	1.83	1214.09	27.22	10.11	1214.88	35.74	3.20	1213.94	29.30	1.28	1215.66	27.14	-1.28
1217.25	35.01	1.33	1217.09	27.40	9.76	1217.90	34.04	0.96	1216.94	30.43	1.87	1218.69	27.08	-1.87
