# Supplementary material for: Noise-precision tradeoff in predicting combinations of mutations and drugs
Source: PLoS Comput Biol. 2019 May 22;15(5):e1006956. doi: 10.1371/journal.pcbi.1006956 (PMC6548401; doi:10.1371/journal.pcbi.1006956)
Supplement: S1 Data — A zip file containing all datasets used in this paper. (ZIP) [file pcbi.1006956.s002.zip › calcium/calcium_double_RAW264.7/848_100_nM_UDP_25_uM_RW_ECC040303D.txt]

Tab-delimted data for ligand pair Resiquimod (R-848)  / Uridine 5'-diphosphate
Celltype = RAW 264.7
ExperimentID = ECC040303D
t in seconds, Ca++ concentrations in nM
Adj Ca++ is the change in Ca++ concentration due to ligand

ECC040303D03	848 100 nM	UDP 25 uM	sim
ECC040303D02	UDP 25 uM	HBSS-BSA n/a 	lig2_only
ECC040303D07	UDP 25 uM	HBSS-BSA n/a 	lig2_only
ECC040303D01	HBSS-BSA n/a 	HBSS-BSA n/a 	con

t(ECC040303D03)	Ca++(ECC040303D03)	Adj Ca++(ECC040303D03)	t(ECC040303D02)	Ca++(ECC040303D02)	Adj Ca++(ECC040303D02)	t(ECC040303D07)	Ca++(ECC040303D07)	Adj Ca++(ECC040303D07)	t(ECC040303D01)	Ca++(ECC040303D01)	Adj Ca++(ECC040303D01)
-200.69	24.20	-1.07	-200.85	27.85	-3.34	-200.05	8.77	-5.93	-201.00	74.63	0.00
-197.73	24.15	-0.14	-197.89	26.90	-3.31	-197.10	7.83	-5.89	-198.05	73.65	0.00
-194.73	23.23	-0.48	-194.89	27.06	-2.57	-194.10	7.67	-5.47	-195.05	73.07	0.00
-191.73	22.12	-1.59	-191.89	26.61	-3.02	-191.10	7.94	-5.20	-192.05	73.07	0.00
-188.73	22.58	-1.47	-188.89	25.21	-4.76	-188.10	7.94	-5.54	-189.05	73.41	0.00
-185.73	22.93	0.74	-185.89	25.13	-2.98	-185.10	7.50	-4.12	-186.05	71.55	0.00
-182.74	22.02	-2.76	-182.89	25.96	-4.74	-182.10	7.56	-6.65	-183.05	74.14	0.00
-179.74	20.69	-2.67	-179.89	25.74	-3.54	-179.10	7.00	-5.79	-180.05	72.72	0.00
-176.73	21.08	-0.97	-176.89	25.72	-2.25	-176.09	7.77	-3.71	-177.05	71.41	0.00
-173.73	20.86	-0.61	-173.89	24.97	-2.42	-173.09	7.47	-3.43	-174.05	70.83	0.00
-170.73	20.84	-2.82	-170.89	25.37	-4.21	-170.09	7.23	-5.86	-171.05	73.02	0.00
-167.73	21.67	1.02	-167.89	24.70	-1.87	-167.09	7.01	-3.07	-168.05	70.01	0.00
-164.73	20.28	0.50	-164.89	23.76	-1.94	-164.09	7.28	-1.93	-165.05	69.14	0.00
-161.73	20.20	0.42	-161.89	23.34	-2.36	-161.09	7.01	-2.20	-162.05	69.14	0.00
-158.73	20.69	1.54	-158.89	24.86	-0.21	-158.10	7.06	-1.52	-159.05	68.51	0.00
-155.73	21.08	1.69	-155.89	25.23	-0.08	-155.10	7.28	-1.54	-156.05	68.75	0.00
-152.73	20.23	3.46	-152.89	24.80	2.11	-152.09	7.20	1.00	-153.05	66.13	0.00
-149.73	19.81	-0.06	-149.89	23.52	-2.27	-149.09	6.43	-2.87	-150.05	69.23	0.00
-146.73	19.79	0.54	-146.89	23.34	-1.83	-146.09	6.59	-2.09	-147.05	68.61	0.00
-143.73	20.52	0.93	-143.89	24.59	-0.92	-143.09	7.14	-1.88	-144.05	68.95	0.00
-140.73	19.25	1.72	-140.89	24.32	0.87	-140.09	6.70	-0.26	-141.05	66.89	0.00
-137.73	19.59	0.91	-137.89	23.84	-0.76	-137.09	6.87	-1.24	-138.05	68.04	0.00
-134.73	19.79	0.20	-134.89	23.42	-2.09	-134.09	6.79	-2.23	-135.05	68.95	0.00
-131.73	19.18	0.50	-131.89	23.84	-0.76	-131.09	6.93	-1.18	-132.05	68.04	0.00
-128.73	19.49	1.72	-128.89	23.55	-0.14	-128.09	7.61	0.41	-129.05	67.13	0.00
-125.73	19.08	0.83	-125.89	24.06	-0.11	-125.09	6.98	-0.70	-126.05	67.61	0.00
-122.73	19.20	-0.24	-122.89	23.60	-1.76	-122.09	6.95	-1.92	-123.05	68.80	0.00
-119.73	18.21	-0.51	-119.89	24.56	-0.08	-119.09	6.89	-1.26	-120.05	68.08	0.00
-116.73	18.23	2.88	-116.89	24.46	3.19	-116.09	6.85	2.07	-117.05	64.71	0.00
-113.73	19.42	1.60	-113.89	24.19	0.45	-113.10	7.01	-0.24	-114.05	67.18	0.00
-110.73	18.60	2.26	-110.89	23.87	1.61	-110.10	6.81	1.04	-111.05	65.70	0.00
-107.73	18.55	1.30	-107.89	24.24	1.07	-107.10	6.71	0.03	-108.05	66.61	0.00
-104.73	18.72	0.86	-104.89	22.54	-1.24	-104.09	6.65	-0.64	-105.05	67.22	0.00
-101.73	19.98	1.73	-101.89	23.05	-1.12	-101.09	7.01	-0.67	-102.05	67.61	0.00
-98.73	17.29	-0.38	-98.89	23.29	-0.30	-98.10	6.76	-0.34	-99.05	67.03	0.00
-95.73	18.91	2.28	-95.89	23.21	0.66	-95.10	6.57	0.51	-96.05	65.99	0.00
-92.73	17.89	0.83	-92.89	22.76	-0.22	-92.10	7.11	0.62	-93.05	66.42	0.00
-89.73	18.14	2.22	-89.89	24.27	2.43	-89.10	6.65	1.30	-90.05	65.28	0.00
-86.73	17.80	-0.88	-86.89	24.11	-0.49	-86.10	6.77	-1.34	-87.05	68.04	0.00
-83.73	18.89	1.55	-83.89	24.03	0.77	-83.09	6.35	-0.42	-84.05	66.70	0.00
-80.73	17.87	0.34	-80.89	23.63	0.18	-80.09	6.35	-0.61	-81.05	66.89	0.00
-77.73	17.60	1.54	-77.89	23.50	1.52	-77.09	6.46	0.97	-78.05	65.42	0.00
-74.73	16.07	-0.65	-74.89	22.86	0.22	-74.10	6.70	0.55	-75.05	66.08	0.00
-71.73	18.31	0.49	-71.89	24.54	0.80	-71.10	6.89	-0.36	-72.05	67.18	0.00
-68.73	17.12	-0.79	-68.89	22.76	-1.07	-68.09	6.65	-0.69	-69.05	67.27	0.00
-65.73	18.94	2.41	-65.89	23.66	1.21	-65.09	5.85	-0.11	-66.05	65.89	0.00
-62.73	17.92	0.58	-62.89	23.63	0.37	-62.09	6.89	0.12	-63.05	66.70	0.00
-59.73	17.85	1.55	-59.89	23.39	1.17	-59.09	6.55	0.82	-60.05	65.66	0.00
-56.73	17.34	2.04	-56.89	22.70	1.48	-56.09	6.62	1.89	-57.05	64.66	0.00
-53.73	19.13	2.31	-53.89	23.95	1.21	-53.09	6.44	0.19	-54.05	66.18	0.00
-50.73	17.75	2.21	-50.89	22.89	1.43	-50.09	7.18	2.21	-51.05	64.90	0.00
-47.73	17.63	-0.00	-47.89	22.41	-1.14	-47.09	6.37	-0.69	-48.05	66.99	0.00
-44.73	17.32	-0.45	-44.89	22.97	-0.72	-44.09	6.90	-0.30	-45.05	67.13	0.00
-41.73	16.59	0.01	-41.89	22.97	0.47	-41.09	6.68	0.67	-42.05	65.94	0.00
-38.73	17.41	0.69	-38.89	23.92	1.28	-38.09	6.41	0.26	-39.05	66.08	0.00
-35.73	17.51	1.88	-35.89	23.34	1.79	-35.09	6.40	1.34	-36.05	64.99	0.00
-32.73	17.10	-0.91	-32.89	23.66	-0.27	-32.10	6.49	-0.95	-33.05	67.37	0.00
-29.73	16.69	-0.08	-29.89	22.68	-0.01	-29.10	6.74	0.54	-30.05	66.13	0.00
-26.73	17.12	-1.65	-26.89	23.42	-1.27	-26.10	6.62	-1.58	-27.05	68.13	0.00
-23.73	17.46	0.55	-23.89	22.70	-0.13	-23.10	7.01	0.67	-24.05	66.27	0.00
4.32	43.49	14.69	4.16	42.72	8.00	4.95	58.71	40.48	4.00	78.16	0.00
7.31	77.43	49.78	7.15	65.11	31.54	7.94	110.02	92.94	6.99	77.01	0.00
10.31	98.41	71.50	10.15	94.16	61.33	10.94	97.12	80.78	9.99	76.27	0.00
13.31	94.26	68.89	13.15	99.13	67.84	13.94	81.45	66.65	12.99	74.73	0.00
16.31	91.31	62.56	16.15	93.94	59.27	16.94	81.23	63.05	15.99	78.11	0.00
19.30	88.57	64.03	19.15	94.82	64.36	19.94	80.96	66.99	18.99	73.90	0.00
22.30	86.09	58.79	22.15	88.11	54.89	22.94	78.52	61.79	21.99	76.66	0.00
25.31	83.05	58.81	25.15	85.08	54.92	25.94	74.99	61.32	24.99	73.60	0.00
28.31	79.09	56.41	28.15	82.98	54.38	28.94	72.56	60.45	27.99	72.04	0.00
31.31	78.16	50.86	31.15	82.81	49.59	31.94	69.29	52.56	30.99	76.66	0.00
34.30	74.47	48.36	34.15	77.21	45.18	34.93	68.18	52.64	33.99	75.47	0.00
37.30	73.03	48.00	37.15	75.92	44.97	37.94	65.28	50.82	36.99	74.39	0.00
40.30	72.07	45.26	40.15	75.52	42.79	40.94	63.69	47.45	39.99	76.17	0.00
43.30	69.17	43.80	43.15	72.24	40.95	43.94	60.85	46.05	42.99	74.73	0.00
46.30	67.86	38.81	46.15	71.81	36.84	46.94	59.57	41.09	45.99	78.41	0.00
49.31	68.01	40.76	49.15	68.55	35.38	49.94	58.34	41.66	48.99	76.61	0.00
52.31	65.47	38.42	52.15	69.27	36.30	52.94	57.72	41.24	51.99	76.41	0.00
55.31	65.29	39.67	55.15	67.44	35.90	55.94	56.46	41.41	54.99	74.98	0.00
58.30	63.37	37.95	58.15	66.53	35.19	58.94	54.90	40.05	57.99	74.78	0.00
61.30	65.35	40.52	61.15	67.08	36.33	61.93	54.48	40.22	60.99	74.19	0.00
64.30	62.75	38.21	64.15	66.20	35.74	64.94	53.14	39.17	63.99	73.90	0.00
67.31	63.19	35.99	67.15	63.85	30.73	67.94	54.13	37.50	66.99	76.56	0.00
70.31	61.53	33.43	70.15	66.27	32.25	70.94	52.91	35.38	69.99	77.46	0.00
73.31	61.50	37.01	73.15	64.27	33.86	73.94	53.61	39.69	72.99	73.85	0.00
76.31	60.50	33.45	76.15	64.40	31.43	76.94	52.40	35.92	75.99	76.41	0.00
79.31	60.58	32.88	79.15	64.01	30.39	79.94	52.53	35.40	78.99	77.06	0.00
82.31	61.38	33.68	82.15	63.92	30.30	82.94	51.36	34.23	81.99	77.06	0.00
85.31	60.44	31.19	85.15	63.95	28.78	85.94	52.63	33.95	84.99	78.61	0.00
88.31	59.73	33.22	88.15	64.40	31.97	88.94	52.16	36.22	87.99	75.87	0.00
91.31	59.64	31.14	91.15	64.01	29.59	91.94	50.14	32.21	90.99	77.86	0.00
94.31	60.35	34.14	94.15	64.24	32.11	94.94	50.78	35.14	93.99	75.57	0.00
97.31	59.88	32.23	97.15	63.63	30.06	97.94	50.18	33.10	96.99	77.01	0.00
100.31	59.38	34.25	100.15	61.81	30.76	100.94	50.68	36.12	99.99	74.49	0.00
103.31	58.12	30.22	103.15	62.13	28.31	103.94	49.95	32.62	102.99	77.26	0.00
106.30	61.17	30.62	106.15	63.41	26.94	106.94	49.75	29.77	105.99	79.91	0.00
109.30	59.26	33.00	109.15	62.96	30.78	109.94	50.02	34.33	108.99	75.62	0.00
112.31	58.74	29.79	112.15	63.37	28.50	112.94	50.55	32.17	111.99	78.31	0.00
115.31	57.31	28.91	115.15	63.41	29.09	115.93	48.89	31.06	114.99	77.76	0.00
118.31	59.91	33.30	118.15	61.91	29.38	118.94	49.25	33.21	117.99	75.97	0.00
121.30	58.03	28.18	121.15	61.27	25.50	121.94	48.62	29.34	120.99	79.21	0.00
124.31	59.23	30.28	124.15	61.72	26.85	124.94	48.77	30.39	123.99	78.31	0.00
127.31	57.66	28.36	127.15	61.18	25.96	127.94	47.33	28.60	126.99	78.66	0.00
130.31	56.24	26.74	130.15	60.17	24.75	130.94	47.71	28.78	129.99	78.86	0.00
133.31	55.51	25.81	133.15	61.31	25.69	133.94	48.12	28.99	132.99	79.06	0.00
136.31	57.77	29.67	136.15	61.15	27.13	136.94	47.26	29.73	135.99	77.46	0.00
139.31	57.77	29.27	139.15	62.00	27.58	139.94	47.35	29.42	138.99	77.86	0.00
142.30	56.96	28.31	142.15	60.17	25.60	142.94	47.27	29.19	141.99	78.01	0.00
145.30	56.96	27.16	145.15	60.61	24.89	145.93	46.91	27.68	144.99	79.16	0.00
148.30	56.99	29.09	148.15	61.27	27.45	148.94	46.93	29.60	147.99	77.26	0.00
151.31	55.40	26.70	151.15	60.23	25.61	151.94	46.84	28.71	150.99	78.06	0.00
154.31	55.43	25.93	154.15	59.76	24.34	154.94	44.82	25.89	153.99	78.86	0.00
157.31	54.88	24.03	157.15	61.69	24.92	157.94	46.06	25.78	156.99	80.21	0.00
160.31	53.71	22.70	160.15	59.70	22.77	160.94	45.71	25.27	159.99	80.37	0.00
163.31	55.37	26.52	163.15	58.82	24.05	163.94	45.28	27.00	162.99	78.21	0.00
166.30	55.05	25.25	166.15	58.94	23.22	166.94	43.90	24.67	165.99	79.16	0.00
169.31	54.19	22.53	169.15	59.29	21.71	169.94	44.11	23.02	168.99	81.02	0.00
172.31	54.82	23.87	172.15	57.85	20.98	172.94	45.15	24.77	171.99	80.31	0.00
175.31	54.68	24.63	175.15	56.88	20.91	175.94	44.96	25.48	174.99	79.41	0.00
178.31	54.42	26.17	178.15	57.38	23.21	178.94	43.49	25.81	177.99	77.61	0.00
181.31	54.88	24.53	181.15	58.88	22.61	181.94	44.03	24.25	180.99	79.71	0.00
184.31	54.34	22.68	184.15	58.60	21.02	184.94	42.81	21.72	183.99	81.02	0.00
187.31	53.42	23.82	187.15	57.54	22.02	187.94	43.37	24.34	186.99	78.96	0.00
190.31	53.59	24.54	190.15	58.13	23.16	190.94	42.61	24.13	189.99	78.41	0.00
193.31	52.94	21.63	193.15	57.51	20.28	193.94	42.27	21.53	192.99	80.67	0.00
196.31	52.91	23.61	196.15	56.95	21.73	196.94	42.12	23.39	195.99	78.66	0.00
199.31	52.79	22.29	199.15	57.38	20.96	199.93	42.05	22.12	198.99	79.86	0.00
202.31	51.86	20.40	202.15	58.13	20.75	202.94	42.72	21.83	201.99	80.82	0.00
205.31	52.28	20.97	205.15	56.64	19.41	205.94	41.73	20.99	204.99	80.67	0.00
208.30	52.42	22.27	208.15	56.26	20.19	208.93	41.77	22.19	207.99	79.51	0.00
211.30	51.49	20.38	211.15	55.74	18.71	211.93	41.77	21.23	210.99	80.47	0.00
214.30	51.15	19.39	214.15	55.52	17.84	214.94	41.28	20.09	213.99	81.12	0.00
217.30	50.22	18.46	217.15	56.20	18.52	217.93	41.04	19.85	216.99	81.12	0.00
220.30	49.82	17.14	220.15	55.65	17.05	220.94	40.52	18.41	219.99	82.04	0.00
223.31	51.40	19.59	223.15	55.95	18.22	223.93	40.73	19.49	222.99	81.17	0.00
226.30	51.94	21.24	226.15	55.40	18.78	226.93	40.08	19.95	225.99	80.06	0.00
229.30	51.15	17.66	229.15	55.31	15.90	229.93	38.75	15.83	228.99	82.85	0.00
232.30	50.73	20.43	232.15	54.38	18.16	232.93	39.52	19.79	231.99	79.66	0.00
235.30	50.61	16.86	235.15	55.80	16.13	235.93	39.89	16.71	234.99	83.11	0.00
238.31	50.70	18.58	238.15	53.95	15.91	238.94	40.39	18.84	237.99	81.48	0.00
241.31	50.27	18.86	241.15	55.03	17.70	241.93	39.84	19.00	240.99	80.77	0.00
244.31	49.88	19.43	244.15	53.95	17.58	244.94	40.08	20.20	243.99	79.81	0.00
247.30	49.18	14.72	247.15	54.35	13.97	247.94	39.03	15.14	246.99	83.82	0.00
250.31	49.71	17.24	250.15	54.88	16.49	250.94	38.27	16.37	249.99	81.83	0.00
253.31	49.52	16.74	253.15	55.40	16.70	253.94	38.86	16.65	252.99	82.14	0.00
256.31	50.44	18.27	256.15	54.63	16.54	256.93	39.28	17.68	255.99	81.53	0.00
259.31	50.05	15.54	259.15	54.94	14.51	259.93	38.48	14.54	258.99	83.87	0.00
262.31	49.66	17.24	262.15	54.17	15.83	262.94	39.04	17.19	261.99	81.78	0.00
265.31	49.35	17.54	265.15	54.78	17.05	265.93	38.13	16.89	264.99	81.17	0.00
268.31	50.81	18.18	268.15	55.24	16.69	268.93	39.06	17.00	267.99	81.99	0.00
271.31	50.11	17.43	271.15	54.94	16.34	271.93	37.34	15.23	270.99	82.04	0.00
274.31	50.22	16.53	274.15	53.53	13.92	274.93	38.51	15.39	273.99	83.05	0.00
277.31	50.67	18.10	277.15	52.70	14.21	277.93	37.49	15.49	276.99	81.93	0.00
280.30	49.10	16.83	280.15	53.83	15.64	280.93	37.98	16.28	279.99	81.63	0.00
283.31	48.54	15.10	283.15	54.11	14.75	283.93	37.41	14.54	282.99	82.80	0.00
286.31	47.81	15.54	286.15	53.65	15.46	286.94	37.41	15.71	285.99	81.63	0.00
289.31	49.74	19.94	289.15	52.24	16.52	289.94	37.07	17.84	288.99	79.16	0.00
292.31	48.84	15.81	292.15	51.30	12.35	292.94	36.92	14.46	291.99	82.39	0.00
295.30	50.50	17.52	295.15	53.46	14.56	295.94	37.23	14.82	294.99	82.34	0.00
298.30	47.42	12.55	298.15	54.17	13.38	298.93	37.21	12.91	297.99	84.23	0.00
301.30	48.48	13.30	301.15	53.28	12.18	301.93	37.61	13.00	300.99	84.54	0.00
304.30	48.31	13.80	304.15	52.76	12.33	304.94	36.94	13.00	303.99	83.87	0.00
307.31	48.15	13.48	307.15	53.98	13.39	307.93	36.63	12.53	306.99	84.03	0.00
310.30	47.76	11.81	310.15	51.82	9.95	310.94	36.94	11.56	309.99	85.31	0.00
313.30	48.70	14.55	313.15	53.74	13.67	313.93	35.98	12.40	312.99	83.51	0.00
316.30	48.06	13.70	316.15	51.82	11.54	316.94	36.45	12.66	315.99	83.72	0.00
319.30	48.03	14.74	319.15	51.33	12.12	319.93	36.89	14.17	318.99	82.65	0.00
322.30	47.62	11.57	322.15	52.37	10.40	322.93	36.61	11.13	321.99	85.41	0.00
325.31	48.42	15.18	325.15	53.19	14.03	325.93	37.23	14.56	324.99	82.60	0.00
328.31	47.95	11.90	328.15	51.67	9.70	328.93	36.41	10.93	327.99	85.41	0.00
331.31	47.84	11.12	331.15	51.67	9.03	331.93	35.43	9.28	330.99	86.08	0.00
334.31	47.17	11.17	334.15	53.40	11.48	334.93	35.45	10.02	333.99	85.36	0.00
337.30	47.51	12.64	337.15	53.49	12.70	337.93	35.74	11.44	336.99	84.23	0.00
340.31	47.76	14.22	340.15	53.01	13.55	340.93	35.96	12.99	339.99	82.90	0.00
343.31	48.84	14.74	343.15	52.67	12.65	343.94	35.38	11.85	342.99	83.46	0.00
346.31	46.84	10.58	346.15	50.49	8.31	346.93	35.78	10.09	345.99	85.62	0.00
349.31	48.90	14.39	349.15	53.56	13.13	349.93	35.34	11.40	348.99	83.87	0.00
352.31	48.42	14.52	352.15	51.49	11.67	352.93	35.49	12.16	351.99	83.26	0.00
355.31	48.15	13.69	355.15	52.24	11.86	355.93	35.83	11.94	354.99	83.82	0.00
358.31	48.40	10.43	358.15	52.21	8.32	358.94	35.94	8.54	357.99	87.33	0.00
361.31	46.76	10.40	361.15	52.67	10.39	361.93	34.55	8.76	360.99	85.72	0.00
364.31	46.26	9.48	364.15	53.92	11.22	364.93	35.72	9.51	363.99	86.14	0.00
367.31	47.09	11.65	367.15	53.68	12.32	367.93	34.78	9.91	366.99	84.80	0.00
370.31	46.59	11.87	370.15	51.24	10.60	370.93	35.67	11.52	369.99	84.08	0.00
373.31	47.03	10.41	373.15	52.46	9.92	373.93	35.47	9.42	372.99	85.98	0.00
376.31	46.62	8.60	376.15	53.74	9.80	376.93	34.96	7.51	375.99	87.38	0.00
379.31	46.26	10.00	379.15	52.85	10.67	379.93	35.69	10.00	378.99	85.62	0.00
382.30	46.29	9.00	382.15	51.82	8.61	382.93	35.80	9.08	381.99	86.65	0.00
385.30	46.67	8.49	385.15	53.31	9.21	385.93	35.40	7.79	384.99	87.54	0.00
388.31	48.09	14.70	388.15	52.31	13.00	388.93	35.32	12.50	387.99	82.75	0.00
391.31	47.20	10.94	391.15	52.67	10.49	391.93	35.54	9.85	390.99	85.62	0.00
394.31	47.34	7.60	394.15	51.61	5.95	394.93	35.40	6.23	393.99	89.10	0.00
397.30	45.51	7.91	397.15	52.31	8.79	397.93	35.11	8.08	396.99	86.96	0.00
400.30	46.95	9.76	400.15	52.00	8.89	400.93	35.23	8.61	399.99	86.55	0.00
403.30	47.42	11.68	403.15	52.21	10.55	403.93	35.43	10.26	402.99	85.10	0.00
406.30	46.09	6.82	406.15	51.76	6.57	406.93	35.07	6.37	405.99	88.63	0.00
409.30	45.38	9.02	409.15	52.73	10.45	409.93	35.16	9.37	408.99	85.72	0.00
412.31	46.40	10.50	412.15	52.00	10.18	412.93	35.27	9.94	411.99	85.26	0.00
415.31	45.98	8.22	415.15	53.71	10.03	415.94	35.56	8.37	414.99	87.12	0.00
418.31	47.26	9.55	418.15	52.91	9.28	418.93	35.42	8.28	417.99	87.07	0.00
421.30	46.29	9.62	421.15	52.31	9.72	421.93	35.02	8.92	420.99	86.03	0.00
424.30	48.03	11.20	424.15	52.03	9.28	424.93	36.09	9.83	423.99	86.19	0.00
427.31	46.84	9.44	427.15	51.55	8.23	427.93	35.85	9.02	426.99	86.76	0.00
430.31	46.70	6.28	430.15	52.31	5.97	430.93	35.52	5.67	429.99	89.78	0.00
433.31	45.98	5.24	433.15	52.24	5.58	433.93	35.18	5.01	432.99	90.10	0.00
436.31	46.76	10.55	436.15	53.31	11.18	436.93	35.69	10.05	435.99	85.57	0.00
439.31	48.73	13.24	439.15	52.49	11.08	439.93	35.11	10.19	438.99	84.85	0.00
442.31	46.95	8.46	442.15	52.61	8.20	442.93	35.51	7.59	441.99	87.85	0.00
445.31	48.17	11.24	445.15	53.04	10.19	445.93	35.34	8.98	444.99	86.29	0.00
448.31	45.98	7.02	448.15	51.85	6.97	448.93	34.37	5.98	447.99	88.32	0.00
451.31	46.65	7.90	451.15	51.27	6.60	451.93	35.04	6.86	450.99	88.11	0.00
454.31	46.12	6.69	454.15	53.46	8.11	454.93	34.51	5.65	453.99	88.79	0.00
457.31	48.54	11.04	457.15	53.07	9.65	457.93	34.71	7.78	456.99	86.86	0.00
460.31	47.31	10.22	460.15	52.52	9.51	460.93	35.23	8.71	459.99	86.45	0.00
463.31	46.81	9.57	463.15	53.10	9.94	463.93	35.60	8.93	462.99	86.60	0.00
466.31	47.20	8.19	466.15	51.94	7.01	466.93	35.85	7.41	465.99	88.37	0.00
469.30	46.95	10.23	469.15	51.24	8.60	469.94	35.09	8.94	468.99	86.08	0.00
472.31	47.12	9.83	472.15	52.61	9.40	472.93	35.38	8.66	471.99	86.65	0.00
475.31	47.45	9.48	475.15	52.67	8.78	475.93	34.21	6.81	474.99	87.33	0.00
478.31	46.65	7.85	478.15	51.46	6.74	478.93	36.05	7.82	477.99	88.16	0.00
481.31	47.90	9.20	481.15	51.97	7.35	481.93	35.52	7.39	480.99	88.06	0.00
484.30	45.65	5.91	484.15	52.21	6.55	484.93	35.27	6.10	483.99	89.10	0.00
487.30	48.20	5.93	487.15	52.34	4.15	487.93	35.22	3.52	486.99	91.63	0.00
490.30	48.26	8.26	490.15	51.88	5.96	490.93	34.96	5.53	489.99	89.36	0.00
493.30	47.03	8.49	493.15	52.00	7.54	493.93	35.51	7.54	492.99	87.90	0.00
496.30	46.56	5.35	496.15	52.94	5.81	496.93	34.55	3.91	495.99	90.57	0.00
499.31	47.73	7.36	499.15	52.00	5.71	499.93	34.55	4.75	498.99	89.73	0.00
502.31	46.65	5.28	502.15	52.15	4.86	502.94	35.11	4.31	501.99	90.73	0.00
505.30	45.82	5.50	505.15	52.49	6.25	505.93	35.11	5.36	504.99	89.68	0.00
508.30	46.87	3.76	508.15	51.91	2.88	508.93	34.64	2.10	507.99	92.47	0.00
511.30	47.26	10.23	511.15	51.94	8.99	511.93	34.86	8.40	510.99	86.39	0.00
514.31	47.12	7.95	514.15	52.24	7.15	514.93	35.27	6.67	513.99	88.53	0.00
517.31	47.15	5.73	517.15	51.73	4.39	517.93	35.38	4.53	516.99	90.78	0.00
520.31	45.98	3.40	520.15	52.27	3.77	520.93	34.73	2.72	519.99	91.94	0.00
523.31	46.81	6.49	523.15	52.18	5.94	523.93	36.01	6.26	522.99	89.68	0.00
526.31	47.12	5.75	526.15	52.58	5.29	526.93	35.99	5.19	525.99	90.73	0.00
529.31	46.81	5.92	529.15	51.24	4.43	529.93	35.80	5.48	528.99	90.25	0.00
532.31	47.23	8.27	532.15	52.46	7.58	532.93	36.09	7.70	531.99	88.32	0.00
535.31	47.92	8.44	535.15	52.37	6.97	535.93	36.30	7.39	534.99	88.84	0.00
538.31	46.51	5.04	538.15	51.33	3.94	538.93	35.81	4.91	537.99	90.83	0.00
541.31	47.17	6.80	541.15	53.07	6.78	541.93	36.50	6.70	540.99	89.73	0.00
544.31	47.31	6.05	544.15	52.27	5.09	544.93	34.86	4.17	543.99	90.62	0.00
547.31	46.54	8.26	547.15	52.88	8.68	547.93	35.47	7.76	546.99	87.64	0.00
550.31	46.81	7.28	550.15	51.97	6.52	550.93	35.34	6.38	549.99	88.89	0.00
553.31	46.37	5.90	553.15	51.91	5.52	553.93	35.25	5.35	552.99	89.83	0.00
556.31	46.70	4.22	556.15	52.03	3.63	556.93	35.18	3.27	555.99	91.84	0.00
559.31	47.92	9.33	559.15	53.04	8.53	559.93	35.63	7.61	558.99	87.95	0.00
562.31	47.48	7.22	562.15	51.39	5.21	562.93	35.42	5.73	561.99	89.62	0.00
565.31	47.81	6.18	565.15	52.98	5.43	565.93	36.19	5.13	564.99	90.99	0.00
568.31	47.56	2.69	568.15	50.82	0.03	568.93	35.18	0.88	567.99	94.23	0.00
571.30	47.51	6.09	571.15	52.61	5.27	571.93	35.32	4.47	570.99	90.78	0.00
574.30	47.84	4.51	574.15	53.56	4.31	574.93	36.23	3.47	573.99	92.69	0.00
577.30	47.48	4.10	577.15	53.13	3.83	577.93	36.36	3.55	576.99	92.74	0.00
580.30	47.39	6.97	580.15	52.55	6.21	580.93	35.61	5.76	579.99	89.78	0.00
583.30	46.62	5.73	583.15	53.59	6.78	583.93	36.67	6.35	582.99	90.25	0.00
586.31	47.70	4.32	586.15	53.16	3.86	586.93	34.98	2.17	585.99	92.74	0.00
589.30	48.26	6.15	589.15	52.40	4.37	589.93	35.61	4.07	588.99	91.47	0.00
592.30	47.48	7.79	592.15	52.82	7.21	592.93	35.47	6.35	591.99	89.05	0.00
595.30	47.45	2.31	595.14	51.55	0.49	595.93	35.38	0.81	594.99	94.50	0.00
598.30	46.48	4.53	598.15	53.04	5.17	598.93	36.16	4.78	597.99	91.31	0.00
601.30	46.98	4.08	601.14	52.24	3.42	601.93	36.39	4.06	600.99	92.26	0.00
621.32	65.44	3.87	621.17	70.98	3.49	621.95	45.43	-5.57	621.00	110.93	0.00
624.31	56.81	8.33	624.16	57.35	2.95	624.94	39.76	1.85	624.00	97.84	0.00
627.31	55.63	12.30	627.16	57.51	8.26	627.94	38.05	5.29	627.00	92.69	0.00
630.31	51.88	9.72	630.16	55.61	7.53	630.94	35.87	4.28	630.00	91.52	0.00
633.32	52.45	12.29	633.16	54.14	8.06	633.94	35.58	5.99	633.00	89.52	0.00
636.32	51.83	8.13	636.17	55.15	5.53	636.95	36.05	2.92	636.00	93.06	0.00
639.31	51.29	8.71	639.16	52.94	4.44	639.94	36.30	4.29	639.00	91.94	0.00
642.31	50.25	9.36	642.16	53.68	6.87	642.94	35.70	5.38	642.00	90.25	0.00
645.32	49.85	11.47	645.16	52.82	8.52	645.94	36.07	8.26	645.00	87.74	0.00
648.32	50.02	9.23	648.16	52.34	5.63	648.94	35.14	4.92	648.00	90.15	0.00
651.32	51.88	10.25	651.17	55.95	8.40	651.95	35.98	4.92	651.00	90.99	0.00
654.31	50.39	9.65	654.16	54.32	7.66	654.94	36.34	6.17	654.00	90.10	0.00
657.31	50.36	9.20	657.16	53.56	6.48	657.94	35.05	4.46	657.00	90.52	0.00
660.32	51.01	8.74	660.16	53.40	5.21	660.94	36.43	4.73	660.00	91.63	0.00
663.32	49.26	7.68	663.16	53.25	5.75	663.94	36.96	5.95	663.00	90.94	0.00
666.32	51.63	12.46	666.17	56.51	11.42	666.95	37.07	8.47	666.00	88.53	0.00
669.32	50.30	8.30	669.16	53.34	5.42	669.94	36.70	5.27	669.00	91.36	0.00
672.31	50.33	9.96	672.16	53.37	7.08	672.94	35.63	5.83	672.00	89.73	0.00
675.31	50.08	10.18	675.16	52.79	6.97	675.94	36.19	6.86	675.00	89.26	0.00
678.31	52.34	9.97	678.16	51.76	3.47	678.94	36.09	4.29	678.00	91.73	0.00
681.32	51.80	9.53	681.17	55.15	6.96	681.95	36.36	4.66	681.00	91.63	0.00
684.31	50.73	10.31	684.16	52.88	6.54	684.94	36.36	6.51	684.00	89.78	0.00
687.31	50.84	8.31	687.16	53.07	4.62	687.94	36.14	4.18	687.00	91.89	0.00
690.31	50.08	7.50	690.16	52.58	4.08	690.94	37.01	5.00	690.00	91.94	0.00
693.31	49.29	7.92	693.16	53.98	6.69	693.94	36.59	5.79	693.00	90.73	0.00
696.32	51.06	8.05	696.17	56.45	7.52	696.95	36.85	4.41	696.00	92.37	0.00
699.31	52.00	8.36	699.16	53.13	3.57	699.94	36.29	3.22	699.00	93.00	0.00
702.31	51.18	10.23	702.16	51.39	4.52	702.94	36.32	5.94	702.00	90.31	0.00
705.31	51.06	10.06	705.16	54.75	7.83	705.94	36.63	6.20	705.00	90.36	0.00
708.31	51.60	9.49	708.16	55.21	7.18	708.94	36.27	4.73	708.00	91.47	0.00
711.32	50.36	10.04	711.17	56.14	9.90	711.95	36.72	6.97	711.00	89.68	0.00
714.31	51.29	8.92	714.16	54.29	6.00	714.94	35.99	4.19	714.00	91.73	0.00
717.31	52.34	12.34	717.16	53.07	7.15	717.94	36.19	6.76	717.00	89.36	0.00
720.32	50.16	3.89	720.16	54.38	2.19	720.94	37.47	1.77	720.00	95.63	0.00
723.31	52.82	11.40	723.16	55.15	7.81	723.94	36.18	5.33	723.00	90.78	0.00
726.32	52.05	7.23	726.17	54.84	4.10	726.95	36.87	2.62	726.00	94.18	0.00
729.31	52.11	9.84	729.16	54.14	5.95	729.94	37.49	5.79	729.00	91.63	0.00
732.32	52.85	10.37	732.16	54.81	6.41	732.94	36.61	4.70	732.00	91.84	0.00
735.31	52.76	9.75	735.16	54.35	5.42	735.94	36.87	4.43	735.00	92.37	0.00
738.32	52.59	11.06	738.16	55.74	8.29	738.94	36.89	5.93	738.00	90.89	0.00
741.32	51.35	8.50	741.17	56.64	7.87	741.95	36.87	4.59	741.00	92.21	0.00
744.32	52.85	8.14	744.16	53.40	2.77	744.94	36.79	2.65	744.00	94.07	0.00
747.31	51.37	8.95	747.16	55.00	6.66	747.94	36.76	4.91	747.00	91.78	0.00
750.32	52.08	9.44	750.16	53.49	4.93	750.94	36.59	4.52	750.00	92.00	0.00
753.31	51.88	8.13	753.16	53.19	3.52	753.94	37.63	4.45	753.00	93.11	0.00
756.32	51.83	7.01	756.17	56.08	5.34	756.95	37.01	2.76	756.00	94.18	0.00
759.32	52.00	8.36	759.16	53.59	4.03	759.94	36.18	3.11	759.00	93.00	0.00
762.32	53.25	10.40	762.16	55.68	6.91	762.94	37.09	4.81	762.00	92.21	0.00
765.31	50.81	6.05	765.16	55.09	4.41	765.94	37.71	3.52	765.00	94.12	0.00
768.31	51.80	8.74	768.16	55.95	6.97	768.94	37.18	4.69	768.00	92.42	0.00
771.32	53.08	9.12	771.17	56.61	6.73	771.95	37.51	4.12	771.00	93.32	0.00
774.32	50.87	7.44	774.16	53.53	4.18	774.94	38.31	5.45	774.00	92.79	0.00
777.31	52.14	10.51	777.16	53.71	6.16	777.94	37.41	6.35	777.00	90.99	0.00
780.31	52.59	10.69	780.16	55.06	7.24	780.94	37.32	5.99	780.00	91.26	0.00
783.31	52.62	11.30	783.16	53.56	6.32	783.94	38.35	7.60	783.00	90.68	0.00
786.33	52.20	8.34	786.17	56.76	6.98	786.95	37.41	4.12	786.00	93.22	0.00
789.31	50.61	7.44	789.16	54.60	5.51	789.94	37.65	5.05	789.00	92.53	0.00
792.31	52.40	9.02	792.16	54.20	4.90	792.94	37.98	5.17	792.00	92.74	0.00
795.31	51.40	9.13	795.16	54.75	6.56	795.94	38.44	6.74	795.00	91.63	0.00
798.31	52.59	7.50	798.16	54.08	3.07	798.94	37.85	3.33	798.00	94.45	0.00
801.32	51.86	10.23	801.17	57.41	9.86	801.95	38.35	7.29	801.00	90.99	0.00
804.31	52.00	7.88	804.16	54.26	4.22	804.94	38.33	4.78	804.00	93.48	0.00
807.31	51.60	6.25	807.16	55.15	3.88	807.94	38.49	3.71	807.00	94.71	0.00
810.32	52.54	7.88	810.16	54.17	3.59	810.94	37.67	3.58	810.00	94.02	0.00
813.31	53.11	7.06	813.16	52.64	0.67	813.94	38.29	2.81	813.00	95.41	0.00
816.32	54.05	8.64	816.17	56.98	5.65	816.95	38.38	3.54	816.00	94.77	0.00
819.31	52.62	6.84	819.16	55.37	3.67	819.94	37.93	2.72	819.00	95.14	0.00
822.32	54.05	10.25	822.16	54.44	4.72	822.94	37.27	4.04	822.00	93.16	0.00
825.32	53.59	9.57	825.16	55.71	5.77	825.94	38.00	4.55	825.00	93.38	0.00
828.31	53.62	6.06	828.16	54.20	0.72	828.94	38.64	1.65	828.00	96.92	0.00
831.32	53.42	9.51	831.17	58.25	8.42	831.95	38.64	5.30	831.00	93.27	0.00
834.31	52.71	8.00	834.16	56.98	6.35	834.94	38.31	4.17	834.00	94.07	0.00
837.32	53.48	8.45	837.16	54.54	3.59	837.94	38.13	3.67	837.00	94.39	0.00
840.32	52.05	6.05	840.16	55.83	3.91	840.94	38.13	2.70	840.00	95.36	0.00
843.31	53.05	10.63	843.16	54.69	6.35	843.94	39.06	7.21	843.00	91.78	0.00
846.32	53.93	9.38	846.17	57.35	6.88	846.95	39.51	5.53	846.00	93.91	0.00
849.32	52.40	9.18	849.16	55.74	6.60	849.94	38.13	5.48	849.00	92.58	0.00
852.31	53.42	9.93	852.16	55.06	5.65	852.94	39.39	6.47	852.00	92.85	0.00
855.31	52.22	8.89	855.16	55.95	6.70	855.94	38.37	5.61	855.00	92.69	0.00
858.31	52.99	5.05	858.16	53.46	-0.40	858.94	38.66	1.29	858.00	97.30	0.00
861.32	52.22	6.01	861.17	57.91	5.78	861.95	38.04	2.40	861.00	95.57	0.00
864.31	53.76	12.34	864.16	56.85	9.51	864.94	39.54	8.69	864.00	90.78	0.00
867.31	53.96	7.48	867.16	54.88	2.48	867.94	38.90	2.99	867.00	95.84	0.00
870.31	53.31	6.56	870.16	55.15	2.48	870.94	38.48	2.30	870.00	96.11	0.00
873.31	52.57	5.82	873.16	55.09	2.42	873.94	39.80	3.62	873.00	96.11	0.00
876.32	53.45	6.97	876.17	58.16	5.76	876.95	39.04	3.13	876.00	95.84	0.00
879.31	52.71	7.09	879.16	56.57	5.03	879.94	38.18	3.13	879.00	94.98	0.00
882.31	53.79	9.99	882.16	55.61	5.89	882.94	39.69	6.46	882.00	93.16	0.00
885.32	54.45	8.88	885.16	57.04	5.55	885.94	39.58	4.58	885.00	94.93	0.00
888.32	53.88	6.43	888.16	55.15	1.78	888.94	39.03	2.15	888.00	96.81	0.00
891.32	54.74	9.65	891.17	57.51	6.50	891.95	40.08	5.56	891.00	94.45	0.00
894.32	55.28	10.03	894.16	55.40	4.23	894.94	38.68	4.00	894.00	94.61	0.00
897.31	54.85	5.66	897.16	56.88	1.77	897.94	39.12	0.50	897.00	98.55	0.00
900.31	54.11	7.09	900.16	55.86	2.92	900.94	38.97	2.52	900.00	96.38	0.00
903.32	54.71	7.10	903.16	56.45	2.92	903.94	40.04	3.00	903.00	96.97	0.00
906.32	55.25	8.28	906.17	58.19	5.30	906.95	39.41	3.01	906.00	96.33	0.00
909.32	53.82	6.96	909.16	56.20	3.42	909.94	39.23	2.94	909.00	96.22	0.00
912.31	54.82	7.96	912.16	55.37	2.59	912.94	39.73	3.44	912.00	96.22	0.00
915.31	53.22	4.85	915.16	56.42	2.13	915.94	39.71	1.91	915.00	97.73	0.00
918.32	53.56	6.81	918.16	54.91	2.24	918.94	39.93	3.75	918.00	96.11	0.00
921.32	54.65	7.68	921.17	58.76	5.87	921.95	39.34	2.94	921.00	96.33	0.00
924.31	53.99	6.11	924.16	57.57	3.77	924.94	40.47	3.16	924.00	97.24	0.00
927.31	54.65	7.14	927.16	55.71	2.28	927.94	39.93	2.99	927.00	96.87	0.00
930.31	54.19	8.73	930.16	55.74	4.36	930.94	40.02	5.13	930.00	94.82	0.00
933.32	55.08	9.62	933.16	56.14	4.76	933.94	40.19	5.30	933.00	94.82	0.00
936.32	55.20	9.53	936.17	58.91	7.32	936.95	39.63	4.53	936.00	95.03	0.00
939.32	53.85	7.53	939.16	57.26	5.02	939.94	39.62	3.87	939.00	95.68	0.00
942.31	55.00	9.70	942.16	56.02	4.80	942.94	40.32	5.59	942.00	94.66	0.00
945.31	53.39	6.59	945.16	56.54	3.82	945.94	39.71	3.48	945.00	96.16	0.00
948.31	55.69	10.44	948.16	57.41	6.24	948.94	40.11	5.43	948.00	94.61	0.00
951.32	53.96	6.89	951.17	59.38	6.39	951.95	41.00	4.50	951.00	96.43	0.00
954.31	54.54	6.11	954.16	58.01	3.66	954.94	40.17	2.31	954.00	97.79	0.00
957.31	54.11	5.52	957.16	55.77	1.26	957.94	40.23	2.21	957.00	97.95	0.00
960.31	56.18	10.72	960.16	57.20	5.82	960.94	39.95	5.06	960.00	94.82	0.00
963.31	55.31	7.97	963.16	56.45	3.19	963.94	40.80	4.03	963.00	96.70	0.00
966.32	55.46	6.60	966.17	58.60	3.82	966.95	40.17	1.88	966.00	98.22	0.00
969.31	55.11	7.93	969.16	56.39	3.29	969.94	39.60	2.99	969.00	96.54	0.00
972.32	55.86	9.76	972.16	56.82	4.80	972.94	39.60	4.07	972.00	95.46	0.00
975.31	55.83	9.62	975.16	56.54	4.41	975.94	40.69	5.05	975.00	95.57	0.00
978.32	54.39	5.69	978.16	56.92	2.30	978.94	40.48	2.35	978.00	98.06	0.00
981.32	55.80	8.35	981.17	60.01	6.64	981.95	40.89	4.01	981.00	96.81	0.00
984.31	55.20	4.49	984.16	56.82	0.19	984.94	41.04	0.90	984.00	100.07	0.00
987.32	56.93	7.42	987.16	57.07	1.64	987.94	41.58	2.64	987.00	98.87	0.00
990.31	55.63	5.13	990.16	58.54	2.12	990.94	41.34	1.41	990.00	99.86	0.00
993.32	56.38	5.06	993.16	58.54	1.30	993.94	40.69	-0.06	993.00	100.68	0.00
996.32	56.00	8.66	996.17	60.77	7.51	996.95	40.63	3.86	996.00	96.70	0.00
999.31	57.08	8.93	999.16	57.54	3.47	999.94	40.89	3.31	999.00	97.51	0.00
1002.32	55.40	8.33	1002.16	57.57	4.58	1002.94	40.54	4.04	1002.00	96.43	0.00
1005.32	54.88	4.93	1005.16	58.16	2.29	1005.94	41.13	1.75	1005.00	99.31	0.00
1008.31	56.21	11.45	1008.16	57.10	6.42	1008.94	40.91	6.72	1008.00	94.12	0.00
1011.32	55.95	6.82	1011.17	59.98	4.93	1011.95	40.95	2.39	1011.00	98.49	0.00
1014.31	56.79	9.23	1014.16	56.20	2.72	1014.94	41.21	4.22	1014.00	96.92	0.00
1017.32	56.93	9.37	1017.16	58.01	4.53	1017.94	41.08	4.09	1017.00	96.92	0.00
1020.32	56.81	7.95	1020.16	56.26	1.48	1020.94	41.67	3.38	1020.00	98.22	0.00
1023.31	55.66	7.13	1023.16	58.66	4.21	1023.94	40.15	2.19	1023.00	97.89	0.00
1026.32	57.45	8.37	1026.17	60.20	5.20	1026.95	41.99	3.48	1026.00	98.44	0.00
1029.31	56.15	7.89	1029.16	56.70	2.52	1029.94	41.39	3.70	1029.00	97.62	0.00
1032.31	57.31	7.91	1032.16	56.64	1.32	1032.94	41.88	3.05	1032.00	98.76	0.00
1035.32	55.51	8.27	1035.16	57.85	4.69	1035.94	40.95	4.28	1035.00	96.60	0.00
1038.31	55.49	10.40	1038.16	57.35	6.34	1038.94	41.77	7.25	1038.00	94.45	0.00
1041.33	57.10	8.84	1041.17	59.51	5.33	1041.95	41.69	4.00	1041.00	97.62	0.00
1044.31	57.66	7.98	1044.16	56.92	1.32	1044.94	41.58	2.47	1044.00	99.04	0.00
1047.31	56.64	9.13	1047.16	58.04	4.61	1047.94	40.73	3.79	1047.00	96.87	0.00
1050.32	56.81	5.99	1050.16	57.41	0.67	1050.94	40.86	0.61	1050.00	100.18	0.00
1053.31	58.21	6.34	1053.16	58.82	1.03	1053.94	41.02	-0.28	1053.00	101.23	0.00
1056.32	56.64	7.13	1056.17	60.61	5.18	1056.95	42.57	3.63	1056.00	98.87	0.00
1059.31	55.60	7.01	1059.16	58.72	4.21	1059.94	41.65	3.63	1059.00	97.95	0.00
1062.31	56.67	6.50	1062.16	57.97	1.88	1062.94	43.00	3.40	1062.00	99.53	0.00
1065.31	55.17	6.74	1065.16	57.29	2.94	1065.94	41.75	3.89	1065.00	97.79	0.00
1068.31	56.96	11.12	1068.16	58.19	6.43	1068.94	42.53	7.26	1068.00	95.20	0.00
1071.33	57.13	7.18	1071.17	59.60	3.73	1071.95	41.80	2.42	1071.00	99.31	0.00
1074.31	57.37	8.40	1074.16	55.95	1.06	1074.94	41.60	3.20	1074.00	98.33	0.00
1077.31	58.03	7.04	1077.16	59.23	2.32	1077.94	42.81	2.39	1077.00	100.35	0.00
1080.32	56.90	7.01	1080.16	57.54	1.73	1080.94	42.46	3.14	1080.00	99.25	0.00
1083.31	57.48	8.40	1083.16	58.79	3.79	1083.94	42.12	3.61	1083.00	98.44	0.00
1086.33	58.06	8.44	1086.17	61.31	5.77	1086.96	43.09	4.04	1086.00	98.98	0.00
1089.31	57.34	5.91	1089.16	58.04	0.69	1089.94	41.99	1.13	1089.00	100.79	0.00
1092.31	58.44	8.38	1092.16	58.29	2.31	1092.94	42.08	2.59	1092.00	99.42	0.00
1095.31	57.28	7.22	1095.16	58.97	2.99	1095.94	42.38	2.89	1095.00	99.42	0.00
1098.31	58.21	8.10	1098.16	58.91	2.88	1098.94	41.86	2.32	1098.00	99.47	0.00
1101.32	56.41	6.30	1101.17	59.85	3.82	1101.95	42.44	2.90	1101.00	99.47	0.00
1104.31	56.87	6.48	1104.16	60.48	4.17	1104.94	43.28	3.46	1104.00	99.75	0.00
1107.31	57.45	6.68	1107.16	57.79	1.10	1107.94	42.62	2.42	1107.00	100.13	0.00
1110.31	56.90	3.21	1110.16	60.04	0.43	1110.94	42.40	-0.72	1110.00	103.05	0.00
1113.31	57.57	10.66	1113.16	57.51	4.68	1113.94	42.01	5.67	1113.00	96.27	0.00
1116.32	57.31	6.21	1116.17	61.18	4.16	1116.95	42.27	1.74	1116.00	100.46	0.00
1119.32	57.83	8.37	1119.16	58.01	2.63	1119.94	43.17	4.28	1119.00	98.82	0.00
1122.32	56.18	6.45	1122.16	58.19	2.54	1122.94	42.29	3.13	1122.00	99.09	0.00
1125.32	57.51	7.01	1125.16	59.85	3.43	1125.94	42.29	2.36	1125.00	99.86	0.00
1128.32	56.81	8.17	1128.16	59.23	4.67	1128.94	43.06	4.99	1128.00	98.00	0.00
1131.32	56.73	5.47	1131.17	60.74	3.56	1131.95	42.87	2.18	1131.00	100.62	0.00
1134.31	57.05	6.83	1134.16	57.51	1.37	1134.94	43.64	3.99	1134.00	99.58	0.00
1137.31	57.22	7.27	1137.16	60.52	4.65	1137.94	42.34	2.96	1137.00	99.31	0.00
1140.31	55.57	3.98	1140.16	58.66	1.15	1140.94	42.96	1.94	1140.00	100.95	0.00
1143.31	57.05	7.32	1143.16	59.13	3.48	1143.94	42.46	3.30	1143.00	99.09	0.00
1146.32	57.63	6.48	1146.17	62.45	5.38	1146.95	43.71	3.13	1146.00	100.51	0.00
1149.31	58.03	7.04	1149.16	60.23	3.32	1149.94	42.81	2.39	1149.00	100.35	0.00
1152.31	57.22	7.87	1152.16	59.38	4.11	1152.94	43.13	4.35	1152.00	98.71	0.00
1155.31	58.41	6.43	1155.16	59.70	1.80	1155.94	43.69	2.28	1155.00	101.34	0.00
1158.31	58.44	7.45	1158.16	58.63	1.72	1158.94	43.22	2.80	1158.00	100.35	0.00
1161.32	57.34	7.61	1161.17	62.67	7.02	1161.95	43.37	4.21	1161.00	99.09	0.00
1164.31	58.01	7.51	1164.16	59.32	2.90	1164.94	43.02	3.09	1164.00	99.86	0.00
1167.31	57.37	5.50	1167.16	59.54	1.75	1167.94	43.66	2.36	1167.00	101.23	0.00
1170.32	57.42	5.77	1170.16	58.50	0.93	1170.94	43.24	2.16	1170.00	101.01	0.00
1173.32	56.64	4.61	1173.16	59.19	1.24	1173.94	42.94	1.48	1173.00	101.39	0.00
1176.32	56.93	6.93	1176.17	61.37	5.45	1176.95	43.62	4.19	1176.00	99.36	0.00
1179.31	59.12	8.68	1179.16	58.82	2.46	1179.94	43.79	3.92	1179.00	99.80	0.00
1182.32	58.30	7.91	1182.16	59.13	2.82	1182.94	43.62	3.80	1182.00	99.75	0.00
1185.32	58.76	6.56	1185.16	60.29	2.17	1185.94	43.24	1.61	1185.00	101.56	0.00
1188.31	58.56	5.70	1188.16	59.85	1.07	1188.94	44.09	1.80	1188.00	102.22	0.00
1191.32	58.76	9.25	1191.17	60.33	4.90	1191.95	44.16	5.22	1191.00	98.87	0.00
1194.31	57.10	3.52	1194.16	60.99	1.49	1194.94	43.21	0.20	1194.00	102.94	0.00
1197.31	59.56	7.91	1197.16	59.85	2.28	1197.94	43.56	2.48	1197.00	101.01	0.00
1200.31	57.74	5.05	1200.16	58.32	-0.29	1200.94	43.77	1.65	1200.00	102.05	0.00
1203.31	58.59	7.22	1203.16	59.45	2.16	1203.94	43.07	2.27	1203.00	100.73	0.00
1206.32	59.53	10.23	1206.17	62.80	7.58	1206.95	44.48	5.75	1206.00	98.66	0.00
1209.31	58.15	6.83	1209.16	60.74	3.50	1209.94	43.11	2.36	1209.00	100.68	0.00
1212.31	57.92	6.38	1212.15	60.48	3.02	1212.94	43.67	2.70	1212.00	100.90	0.00
1215.31	58.82	5.74	1215.15	60.80	1.80	1215.94	44.96	2.45	1215.00	102.44	0.00
1218.31	59.47	5.84	1218.15	60.58	1.03	1218.94	44.48	1.42	1218.00	102.99	0.00
