# Supplementary material for: Noise-precision tradeoff in predicting combinations of mutations and drugs
Source: PLoS Comput Biol. 2019 May 22;15(5):e1006956. doi: 10.1371/journal.pcbi.1006956 (PMC6548401; doi:10.1371/journal.pcbi.1006956)
Supplement: S1 Data — A zip file containing all datasets used in this paper. (ZIP) [file pcbi.1006956.s002.zip › calcium/calcium_double_RAW264.7/848_100_nM_UDP_25_uM_RW_ECC040308D.txt]

Tab-delimted data for ligand pair Resiquimod (R-848)  / Uridine 5'-diphosphate
Celltype = RAW 264.7
ExperimentID = ECC040308D
t in seconds, Ca++ concentrations in nM
Adj Ca++ is the change in Ca++ concentration due to ligand

ECC040308D05	848 100 nM	UDP 25 uM	sim
ECC040308D02	UDP 25 uM	HBSS-BSA n/a 	lig2_only
ECC040308D07	UDP 25 uM	HBSS-BSA n/a 	lig2_only
ECC040308D01	HBSS-BSA n/a 	HBSS-BSA n/a 	con
ECC040308D12	HBSS-BSA n/a 	HBSS-BSA n/a 	con

t(ECC040308D05)	Ca++(ECC040308D05)	Adj Ca++(ECC040308D05)	t(ECC040308D02)	Ca++(ECC040308D02)	Adj Ca++(ECC040308D02)	t(ECC040308D07)	Ca++(ECC040308D07)	Adj Ca++(ECC040308D07)	t(ECC040308D01)	Ca++(ECC040308D01)	Adj Ca++(ECC040308D01)	t(ECC040308D12)	Ca++(ECC040308D12)	Adj Ca++(ECC040308D12)
-195.34	29.89	2.22	-195.84	25.62	3.52	-195.03	20.99	0.75	-196.00	28.71	-0.55	-194.25	32.72	0.55
-192.44	29.53	1.56	-192.92	23.89	1.49	-192.13	21.27	0.73	-193.08	29.53	-0.03	-191.34	32.50	0.03
-189.44	28.70	0.43	-189.92	23.32	0.62	-189.13	21.07	0.24	-190.08	29.64	-0.22	-188.34	32.98	0.22
-186.44	29.18	0.41	-186.92	22.56	-0.64	-186.13	21.03	-0.31	-187.08	30.47	0.11	-185.33	33.16	-0.11
-183.44	28.25	-0.11	-183.92	24.03	1.24	-183.13	21.17	0.24	-184.08	29.51	-0.44	-182.35	33.30	0.44
-180.44	28.85	0.34	-180.92	23.03	0.09	-180.13	21.96	0.89	-181.08	29.53	-0.57	-179.34	33.57	0.57
-177.45	28.68	0.15	-177.92	23.81	0.85	-177.13	21.39	0.30	-178.08	29.69	-0.43	-176.34	33.45	0.43
-174.44	28.10	-0.04	-174.92	24.15	1.58	-174.13	21.09	0.39	-175.08	29.69	-0.04	-173.34	32.67	0.04
-171.44	28.97	1.08	-171.92	23.38	1.06	-171.13	21.48	1.02	-172.08	29.35	-0.13	-170.33	32.52	0.13
-168.44	29.20	0.89	-168.92	23.26	0.52	-168.13	21.64	0.76	-169.08	29.90	-0.00	-167.34	32.81	0.00
-165.45	28.93	0.99	-165.92	22.71	0.34	-165.13	20.37	-0.14	-166.08	29.40	-0.13	-164.34	32.57	0.13
-162.45	29.07	0.82	-162.92	23.05	0.37	-162.13	21.37	0.56	-163.08	29.79	-0.05	-161.34	32.79	0.05
-159.45	28.25	0.14	-159.92	23.15	0.61	-159.13	21.47	0.79	-160.08	29.59	-0.11	-158.34	32.72	0.11
-156.45	29.22	0.57	-156.92	23.13	0.05	-156.13	21.35	0.14	-157.08	30.08	-0.16	-155.33	33.30	0.16
-153.45	27.91	0.18	-153.92	22.85	0.69	-153.13	21.54	1.24	-154.08	29.15	-0.17	-152.34	32.40	0.17
-150.44	28.35	1.43	-150.92	22.95	1.60	-150.13	21.01	1.53	-151.08	28.47	-0.04	-149.34	31.45	0.04
-147.45	28.47	0.99	-147.92	22.73	0.82	-147.13	22.02	1.97	-148.08	28.29	-0.78	-146.34	32.76	0.78
-144.45	28.80	0.73	-144.92	23.28	0.78	-144.13	21.54	0.91	-145.08	29.46	-0.20	-143.34	32.76	0.20
-141.45	28.87	1.25	-141.92	22.46	0.41	-141.13	20.41	0.23	-142.08	28.60	-0.61	-140.33	32.72	0.61
-138.45	28.45	-0.38	-138.92	22.99	-0.27	-138.13	21.43	0.03	-139.08	29.98	-0.44	-137.34	33.77	0.44
-135.44	28.41	0.31	-135.92	23.20	0.67	-135.13	20.10	-0.56	-136.08	29.66	-0.03	-134.34	32.62	0.03
-132.44	29.78	2.02	-132.92	22.56	0.37	-132.13	21.23	0.90	-133.08	29.09	-0.26	-131.34	32.52	0.26
-129.44	28.33	-0.01	-129.92	22.44	-0.33	-129.13	20.54	-0.37	-130.08	30.13	0.20	-128.34	32.64	-0.20
-126.44	28.49	0.58	-126.92	21.56	-0.78	-126.13	20.84	0.36	-127.08	29.85	0.35	-125.33	32.06	-0.35
-123.44	28.91	1.22	-123.92	23.11	0.99	-123.13	21.17	0.91	-124.08	29.56	0.28	-122.34	31.91	-0.28
-120.44	28.93	0.64	-120.92	23.34	0.62	-120.13	21.47	0.61	-121.08	29.95	0.07	-119.34	32.72	-0.07
-117.44	28.91	1.15	-117.92	23.20	1.01	-117.13	20.72	0.40	-118.08	28.71	-0.64	-116.34	32.89	0.64
-114.44	28.95	0.69	-114.92	22.52	-0.17	-114.13	20.47	-0.35	-115.08	29.15	-0.70	-113.34	33.45	0.70
-111.44	28.25	-0.10	-111.92	23.30	0.52	-111.13	20.99	0.08	-112.08	29.82	-0.12	-110.33	32.96	0.12
-108.44	28.25	0.34	-108.92	22.71	0.37	-108.13	21.11	0.63	-109.08	29.56	0.06	-107.34	32.35	-0.06
-105.44	28.89	0.02	-105.92	23.26	-0.04	-105.13	20.02	-1.41	-106.08	30.47	0.01	-104.34	33.35	-0.01
-102.44	28.45	-0.17	-102.92	22.77	-0.28	-102.13	21.56	0.38	-103.08	30.26	0.05	-101.34	33.06	-0.05
-99.44	28.43	0.22	-99.92	23.09	0.45	-99.13	20.37	-0.40	-100.08	29.56	-0.24	-98.34	32.94	0.24
-96.44	28.41	0.27	-96.92	22.40	-0.17	-96.13	20.97	0.26	-97.08	29.53	-0.20	-95.33	32.84	0.20
-93.44	27.94	0.19	-93.92	22.87	0.69	-93.13	21.80	1.48	-94.08	29.17	-0.17	-92.34	32.42	0.17
-90.45	28.27	0.71	-90.92	23.05	1.06	-90.13	21.37	1.25	-91.08	28.68	-0.47	-89.34	32.52	0.47
-87.44	29.20	1.26	-87.92	22.79	0.42	-87.13	21.54	1.03	-88.08	28.99	-0.54	-86.34	32.98	0.54
-84.44	28.41	0.22	-84.92	22.93	0.31	-84.13	20.15	-0.60	-85.08	29.87	0.09	-83.34	32.59	-0.09
-81.44	29.26	0.98	-81.92	23.42	0.71	-81.13	21.70	0.85	-82.08	30.06	0.19	-80.33	32.59	-0.19
-78.45	28.10	0.61	-78.92	23.46	1.54	-78.13	21.90	1.85	-79.08	28.76	-0.32	-77.34	32.30	0.32
-75.44	28.91	1.48	-75.92	22.73	0.87	-75.13	20.90	0.91	-76.08	28.71	-0.31	-74.34	32.23	0.31
-72.45	29.64	0.99	-72.92	23.38	0.30	-72.13	20.56	-0.66	-73.08	30.50	0.26	-71.34	32.89	-0.26
-69.45	29.45	1.55	-69.92	23.34	1.01	-69.13	21.23	0.77	-70.08	28.94	-0.55	-68.34	32.94	0.55
-66.44	29.01	1.69	-66.92	22.09	0.34	-66.13	21.62	1.74	-67.08	28.52	-0.39	-65.33	32.20	0.39
-63.45	28.39	0.34	-63.92	23.78	1.30	-63.13	21.68	1.06	-64.08	29.30	-0.34	-62.34	32.89	0.34
-60.45	28.80	0.64	-60.92	22.87	0.28	-60.13	20.52	-0.21	-61.08	30.11	0.36	-59.34	32.30	-0.36
-57.45	28.33	0.33	-57.92	23.36	0.93	-57.13	21.98	1.41	-58.08	29.40	-0.19	-56.34	32.69	0.19
-54.45	29.03	1.29	-54.92	23.03	0.86	-54.13	21.39	1.08	-55.08	28.73	-0.60	-53.34	32.84	0.60
-51.45	28.27	0.08	-51.92	22.66	0.04	-51.13	21.13	0.38	-52.08	29.30	-0.48	-50.33	33.16	0.48
-48.45	28.41	-0.18	-48.92	22.89	-0.13	-48.13	21.27	0.12	-49.08	31.52	1.34	-47.34	31.74	-1.34
-45.44	28.51	0.59	-45.92	22.77	0.42	-45.13	21.56	1.07	-46.08	29.48	-0.03	-44.34	32.45	0.03
-42.45	29.16	0.43	-42.92	22.44	-0.72	-42.13	20.56	-0.74	-43.08	29.51	-0.81	-41.34	34.04	0.81
-39.44	28.64	0.10	-39.92	23.11	0.14	-39.13	21.07	-0.04	-40.08	30.19	0.06	-38.34	32.98	-0.06
-36.45	28.99	0.63	-36.92	23.17	0.38	-36.13	21.64	0.72	-37.08	29.82	-0.13	-35.33	32.98	0.13
-33.45	28.33	-0.30	-33.92	23.03	-0.03	-33.13	21.37	0.18	-34.08	30.16	-0.06	-32.34	33.18	0.06
-30.44	29.39	0.88	-30.92	21.99	-0.95	-30.13	21.35	0.28	-31.08	29.82	-0.28	-29.34	33.28	0.28
-27.45	28.91	0.11	-27.92	23.60	0.37	-27.13	20.51	-0.86	-28.08	30.26	-0.13	-26.34	33.43	0.13
-24.45	28.02	-0.54	-24.92	22.81	-0.18	-24.13	20.74	-0.39	-25.08	30.47	0.32	-23.34	32.74	-0.32
-21.45	27.42	-0.72	-21.92	23.66	1.09	-21.13	20.52	-0.18	-22.08	29.35	-0.38	-20.33	33.01	0.38
-18.45	27.87	-1.02	-18.92	22.95	-0.37	-18.13	21.27	-0.18	-19.08	30.58	0.10	-17.35	33.28	-0.10
4.63	44.87	11.94	4.16	32.18	4.82	4.94	38.61	13.11	4.00	35.86	1.34	5.73	36.09	-1.34
7.59	77.39	45.83	7.12	53.78	27.79	7.91	67.04	42.92	6.96	33.65	0.50	8.69	35.55	-0.50
10.59	92.06	61.50	10.12	73.94	48.95	10.91	77.32	54.20	9.96	33.65	1.50	11.69	33.55	-1.50
13.59	86.58	57.13	13.12	74.58	50.70	13.91	67.09	45.07	12.96	32.81	1.77	14.69	32.18	-1.77
16.59	78.71	48.82	16.12	71.30	46.98	16.91	63.10	40.65	15.96	33.36	1.88	17.69	32.50	-1.88
19.59	78.29	48.70	19.12	68.70	44.68	19.91	60.09	37.93	18.96	32.73	1.55	20.72	32.54	-1.55
22.59	75.05	46.17	22.12	66.84	43.53	22.91	58.73	37.29	21.96	31.39	0.92	23.69	32.45	-0.92
25.59	72.43	43.51	25.12	64.33	40.98	25.91	55.93	34.44	24.96	34.13	3.62	26.69	29.80	-3.62
28.59	69.69	41.84	28.12	62.54	40.26	28.91	54.89	34.47	27.96	31.68	2.24	29.69	30.11	-2.24
31.59	69.79	40.94	31.12	58.13	34.85	31.91	52.17	30.75	30.96	33.92	3.48	32.69	29.87	-3.48
34.59	67.23	39.07	34.12	57.13	34.54	34.91	51.63	30.91	33.96	32.99	3.24	35.70	29.41	-3.24
37.59	65.38	38.14	37.12	57.04	35.37	37.91	49.87	30.06	36.96	31.78	2.95	38.69	28.79	-2.95
40.59	63.89	34.93	40.12	55.23	31.84	40.91	48.17	26.64	39.96	33.15	2.60	41.69	30.86	-2.60
43.59	61.76	33.46	43.12	53.94	31.21	43.91	47.88	27.01	42.96	33.28	3.39	44.69	29.41	-3.39
46.59	60.48	32.45	46.12	52.20	29.74	46.91	47.48	26.88	45.96	32.25	2.63	47.69	29.90	-2.63
49.59	60.46	32.60	49.12	51.68	29.39	49.90	45.63	25.20	48.96	32.73	3.28	50.70	29.08	-3.28
52.59	58.02	29.82	52.12	51.01	28.38	52.90	44.18	23.42	51.96	32.78	2.99	53.69	29.70	-2.99
55.59	57.86	29.60	55.12	50.11	27.42	55.90	43.22	22.40	54.96	33.55	3.70	56.69	29.05	-3.70
58.59	57.01	30.18	58.12	49.14	27.88	58.91	44.24	24.85	57.96	31.41	2.99	59.69	28.33	-2.99
61.59	56.96	28.20	61.12	49.69	26.50	61.91	42.98	21.65	60.96	32.62	2.27	62.69	30.99	-2.27
64.59	56.18	28.30	64.12	47.70	25.39	64.90	41.94	21.50	63.96	33.65	4.18	65.69	28.19	-4.18
67.59	56.89	28.88	67.12	46.97	24.53	67.91	42.57	22.00	66.96	33.36	3.76	68.69	28.74	-3.76
70.59	55.55	27.25	70.12	46.99	24.26	70.91	42.44	21.57	69.96	33.47	3.58	71.69	29.22	-3.58
73.59	55.45	27.73	73.12	47.17	25.02	73.90	40.88	20.60	72.96	32.47	3.16	74.69	29.05	-3.16
76.59	53.02	24.98	76.12	47.46	24.99	76.90	42.00	21.39	75.96	32.76	3.13	77.69	29.41	-3.13
79.59	54.59	26.07	79.12	45.59	22.64	79.91	42.48	21.40	78.96	33.68	3.57	80.70	29.44	-3.57
82.59	52.84	24.65	82.12	46.12	23.50	82.91	41.35	20.59	81.96	32.28	2.50	83.69	30.19	-2.50
85.59	53.21	25.40	85.12	46.73	24.49	85.91	40.86	20.48	84.96	32.18	2.78	86.69	29.53	-2.78
88.59	54.05	26.41	88.12	44.83	22.76	88.91	40.17	19.97	87.96	31.83	2.60	89.69	29.53	-2.60
91.59	53.68	26.50	91.12	44.87	23.26	91.91	40.64	20.89	90.96	33.34	4.57	92.69	27.11	-4.57
94.59	53.07	26.59	94.12	45.86	24.95	94.91	40.30	21.25	93.96	31.05	2.98	95.69	28.00	-2.98
97.59	52.96	23.89	97.12	44.66	21.16	97.91	39.78	18.14	96.96	33.68	3.02	98.69	30.55	-3.02
100.59	52.51	24.40	100.12	44.63	22.09	100.91	39.55	18.87	99.96	33.81	4.11	101.69	28.50	-4.11
103.59	52.31	24.39	103.12	43.90	21.55	103.91	39.48	19.00	102.96	31.83	2.32	104.69	30.09	-2.32
106.59	53.02	24.20	106.12	44.83	21.58	106.91	39.44	18.06	105.96	33.63	3.22	107.69	30.09	-3.22
109.59	51.66	24.68	109.12	43.72	22.31	109.91	39.42	19.88	108.96	31.68	3.11	110.70	28.36	-3.11
112.59	50.56	22.72	112.12	45.22	22.95	112.91	39.25	18.84	111.96	32.65	3.22	113.69	29.12	-3.22
115.59	52.10	24.65	115.12	44.66	22.78	115.91	39.10	19.08	114.96	32.18	3.14	116.69	28.81	-3.14
118.59	51.84	23.77	118.12	43.57	21.07	118.91	39.57	18.94	117.96	33.07	3.41	119.69	29.15	-3.41
121.59	51.13	23.35	121.12	44.50	22.29	121.91	39.10	18.75	120.96	33.10	3.73	122.69	28.55	-3.73
124.59	51.57	23.51	124.12	42.95	20.46	124.91	38.63	18.01	123.96	32.47	2.82	125.70	29.73	-2.82
127.59	51.31	23.08	127.12	43.64	20.98	127.91	38.63	17.84	126.96	33.20	3.38	128.69	29.34	-3.38
130.59	51.71	24.27	130.12	43.46	21.59	130.91	37.40	17.39	129.96	31.97	2.94	131.69	29.00	-2.94
133.59	51.52	23.33	133.12	43.03	20.41	133.91	38.57	17.81	132.96	32.89	3.11	134.69	29.58	-3.11
136.59	50.07	22.21	136.12	43.70	21.41	136.90	38.52	18.10	135.96	32.70	3.25	137.69	29.10	-3.25
139.59	50.30	22.35	139.12	43.44	21.06	139.91	38.20	17.69	138.96	33.26	3.72	140.70	28.72	-3.72
142.59	50.81	22.62	142.12	44.79	22.17	142.91	38.80	18.05	141.96	33.36	3.58	143.69	29.10	-3.58
145.59	51.06	22.69	145.12	42.62	19.82	145.91	38.20	17.26	144.96	33.18	3.22	146.69	29.65	-3.22
148.59	50.49	21.97	148.12	43.55	20.60	148.91	37.46	16.38	147.96	33.63	3.52	149.69	29.49	-3.52
151.59	49.91	22.24	151.12	42.56	20.46	151.90	38.08	17.85	150.96	31.52	2.26	152.69	29.90	-2.26
154.59	51.20	23.05	154.12	42.58	20.00	154.91	38.01	17.30	153.96	32.07	2.33	155.72	30.31	-2.33
157.59	49.82	22.06	157.12	43.33	21.14	157.91	37.95	17.63	156.96	33.39	4.04	158.69	28.21	-4.04
160.59	50.23	22.95	160.12	43.98	22.27	160.91	38.76	18.91	159.96	32.15	3.28	161.69	28.50	-3.28
163.59	50.42	22.58	163.12	42.32	20.05	163.90	37.14	16.73	162.96	31.75	2.32	164.69	30.02	-2.32
166.59	50.53	22.08	166.12	43.44	20.56	166.91	36.49	15.47	165.96	34.08	4.04	167.69	28.91	-4.04
169.59	50.51	21.71	169.12	44.13	20.90	169.91	38.40	17.04	168.96	34.48	4.09	170.70	29.20	-4.09
172.59	50.56	22.14	172.12	41.57	18.72	172.91	37.00	16.02	171.96	33.05	3.04	173.69	29.87	-3.04
175.59	49.75	21.83	175.12	42.21	19.86	175.91	37.78	17.30	174.96	32.36	2.85	176.69	29.56	-2.85
178.59	49.87	21.25	178.12	43.07	20.02	178.91	37.19	16.00	177.96	33.12	2.91	179.69	30.21	-2.91
181.59	49.48	20.63	181.12	42.02	18.74	181.91	36.36	14.94	180.96	33.92	3.48	182.69	29.87	-3.48
184.59	49.96	21.51	184.12	43.33	20.45	184.91	36.85	15.84	183.96	32.41	2.37	185.72	30.57	-2.37
187.59	49.89	20.93	187.12	43.49	20.10	187.91	37.48	15.96	186.96	33.81	3.26	188.69	30.19	-3.26
190.59	47.57	18.46	190.12	42.45	18.91	190.90	36.51	14.84	189.96	34.74	4.04	191.69	29.56	-4.04
193.59	49.25	19.68	193.12	42.62	18.62	193.91	37.02	14.88	192.96	35.38	4.22	194.69	29.85	-4.22
196.59	48.66	19.32	196.12	43.31	19.54	196.91	36.91	15.00	195.96	34.37	3.44	197.69	30.40	-3.44
199.59	49.78	21.46	199.12	42.45	19.70	199.91	36.68	15.80	198.96	33.55	3.64	200.70	29.17	-3.64
202.59	48.30	19.30	202.12	43.01	19.58	202.91	37.21	15.64	201.96	34.05	3.46	203.69	30.04	-3.46
205.59	49.46	21.06	205.12	41.70	18.87	205.91	37.00	16.03	204.96	34.13	4.14	206.69	28.76	-4.14
208.59	48.14	19.51	208.12	42.04	18.98	208.91	36.53	15.34	207.96	33.73	3.51	209.69	29.61	-3.51
211.59	49.41	20.94	211.12	41.27	18.37	211.91	36.21	15.17	210.96	33.52	3.46	212.69	29.51	-3.46
214.59	50.01	21.64	214.12	42.26	19.46	214.91	36.51	15.57	213.96	32.86	2.90	215.70	29.97	-2.90
217.59	47.43	19.13	217.12	42.75	20.02	217.91	35.92	15.05	216.96	32.94	3.05	218.69	29.75	-3.05
220.59	48.84	20.26	220.12	41.44	18.43	220.91	36.51	15.37	219.96	32.76	2.59	221.69	30.48	-2.59
223.59	48.14	19.73	223.12	41.16	18.32	223.90	35.33	14.35	222.96	33.50	3.50	224.69	29.41	-3.50
226.59	49.05	18.96	226.12	42.43	17.91	226.91	35.90	13.25	225.96	35.49	3.81	227.69	30.77	-3.81
229.59	49.55	19.61	229.12	41.25	16.88	229.91	36.81	14.31	228.96	34.61	3.08	230.72	31.35	-3.08
232.59	49.34	20.11	232.12	43.46	19.80	232.91	36.45	14.65	231.96	34.56	3.74	233.69	29.99	-3.74
235.59	49.53	20.60	235.12	42.36	19.00	235.91	35.77	14.27	234.96	33.79	3.27	236.69	30.16	-3.27
238.59	47.52	18.13	238.12	42.58	18.76	238.90	36.66	14.70	237.96	34.42	3.44	239.68	30.45	-3.44
241.59	49.21	19.99	241.12	42.17	18.52	241.91	36.11	14.32	240.96	34.56	3.75	242.69	29.97	-3.75
244.59	47.98	18.32	244.12	41.46	17.37	244.90	36.36	14.13	243.96	34.96	3.71	245.69	30.45	-3.71
247.59	48.84	18.82	247.12	41.98	17.53	247.90	35.63	13.05	246.96	35.60	3.99	248.68	30.52	-3.99
250.59	48.57	18.56	250.12	42.11	17.67	250.90	36.87	14.30	249.96	35.41	3.81	251.69	30.69	-3.81
253.59	48.86	19.72	253.12	41.38	17.81	253.91	35.46	13.75	252.96	33.55	2.82	254.69	30.82	-2.82
256.59	48.07	18.78	256.12	42.00	18.28	256.91	36.19	14.33	255.96	34.80	3.92	257.69	29.87	-3.92
259.59	48.02	18.09	259.12	42.95	18.59	259.90	36.34	13.84	258.96	35.09	3.57	260.69	30.86	-3.57
262.59	47.61	17.80	262.12	41.63	17.39	262.90	37.53	15.15	261.96	34.72	3.32	263.69	30.99	-3.32
265.59	48.02	18.56	265.12	42.32	18.43	265.90	35.92	13.90	264.96	34.69	3.64	266.69	30.31	-3.64
268.59	47.89	18.27	268.12	42.71	18.66	268.91	35.65	13.47	267.96	34.24	3.03	269.69	31.08	-3.03
271.59	48.09	18.68	271.12	41.40	17.56	271.90	35.92	13.94	270.96	35.38	4.38	272.69	29.53	-4.38
274.59	48.16	17.47	274.12	41.36	16.24	274.91	35.08	11.83	273.96	34.77	2.49	275.72	32.69	-2.49
277.59	48.41	18.39	277.12	42.00	17.55	277.91	36.11	13.52	276.96	35.65	4.04	278.69	30.48	-4.04
280.59	49.23	19.51	280.12	41.46	17.31	280.91	36.43	14.15	279.96	34.34	3.03	281.69	31.18	-3.03
283.59	47.82	17.90	283.12	41.66	17.31	283.91	35.67	13.18	282.96	34.90	3.39	284.69	31.03	-3.39
286.59	47.16	17.74	286.12	41.68	17.83	286.90	37.00	15.01	285.96	35.30	4.29	287.69	29.63	-4.29
289.59	48.70	18.86	289.12	42.06	17.79	289.91	34.91	12.51	288.96	34.24	2.81	290.69	31.52	-2.81
292.59	48.00	18.47	292.12	41.89	17.93	292.91	36.07	13.97	291.96	33.97	2.85	293.69	31.18	-2.85
295.59	47.75	17.43	295.12	41.66	16.91	295.91	34.54	11.65	294.96	35.89	3.98	296.69	30.84	-3.98
298.59	49.11	17.82	298.12	41.83	16.11	298.91	35.08	11.23	297.96	36.16	3.28	299.69	32.50	-3.28
301.59	46.49	16.31	301.12	41.25	16.64	301.91	36.21	13.46	300.96	34.88	3.11	302.69	31.57	-3.11
304.59	47.21	17.37	304.12	41.81	17.54	304.91	35.18	12.78	303.96	34.90	3.47	305.70	30.86	-3.47
307.59	48.52	17.91	307.12	42.73	17.69	307.91	35.48	12.31	306.96	35.49	3.29	308.69	31.81	-3.29
310.59	48.25	18.23	310.12	42.56	18.11	310.91	34.37	11.78	309.96	34.32	2.71	311.69	31.81	-2.71
313.59	46.53	16.68	313.12	42.06	17.78	313.90	35.73	13.31	312.96	35.46	4.02	314.69	30.33	-4.02
316.59	47.98	17.55	316.12	42.21	17.35	316.90	35.46	12.46	315.96	36.21	4.19	317.69	30.74	-4.19
319.59	48.75	17.37	319.12	42.82	17.01	319.91	36.21	12.26	318.96	35.52	2.55	320.72	33.33	-2.55
322.59	47.59	17.38	322.12	42.36	17.72	322.91	35.29	12.51	321.96	35.09	3.29	323.69	31.42	-3.29
325.59	48.02	17.65	325.12	41.74	16.94	325.90	35.12	12.18	324.96	35.60	3.64	326.69	31.23	-3.64
328.59	47.50	17.31	328.12	42.86	18.24	328.90	34.81	12.06	327.96	34.82	3.04	329.68	31.64	-3.04
331.59	47.12	16.14	331.12	41.63	16.22	331.90	35.73	12.18	330.96	35.92	3.35	332.68	32.13	-3.35
334.59	46.87	16.24	334.12	41.23	16.17	334.90	35.88	12.68	333.96	35.54	3.32	335.69	31.81	-3.32
337.59	47.46	16.91	337.12	42.04	17.06	337.90	35.37	12.26	336.96	36.27	4.13	338.69	30.91	-4.13
340.59	45.74	15.06	340.12	42.58	17.47	340.90	35.08	11.83	339.96	36.05	3.78	341.69	31.40	-3.78
343.59	46.13	16.27	343.12	41.74	17.45	343.90	35.33	12.91	342.96	35.86	4.41	344.68	29.94	-4.41
346.59	47.86	17.73	346.12	43.01	18.45	346.91	35.25	12.55	345.96	34.93	3.21	347.69	31.42	-3.21
349.59	46.71	15.97	349.12	41.63	16.46	349.90	36.83	13.53	348.96	35.38	3.05	350.69	32.18	-3.05
352.59	47.98	16.74	352.12	41.93	16.26	352.90	35.37	11.57	351.96	35.94	3.11	353.68	32.62	-3.11
355.59	48.25	17.24	355.12	42.30	16.86	355.90	36.32	12.75	354.96	35.68	3.08	356.69	32.42	-3.08
358.59	47.18	15.64	358.12	41.68	15.71	358.91	35.46	11.35	357.96	36.94	3.81	359.69	32.23	-3.81
361.59	47.39	17.06	361.12	42.28	17.52	361.91	36.43	13.54	360.96	34.88	2.96	362.69	31.86	-2.96
364.59	48.09	16.79	364.12	41.14	15.41	364.90	35.06	11.19	363.96	37.53	4.64	365.69	31.16	-4.64
367.59	45.68	14.99	367.12	42.13	17.01	367.90	35.44	12.19	366.96	35.06	2.78	368.69	32.40	-2.78
370.59	46.89	15.98	370.12	42.75	17.41	370.90	35.60	12.13	369.96	34.96	2.46	371.69	32.94	-2.46
373.59	47.23	16.61	373.12	42.30	17.25	373.90	35.84	12.66	372.96	35.73	3.52	374.69	31.59	-3.52
376.59	47.28	16.31	376.12	42.36	16.96	376.90	35.04	11.50	375.96	36.78	4.22	377.69	31.25	-4.22
379.59	47.37	16.26	379.12	41.23	15.69	379.90	36.26	12.58	378.96	35.84	3.14	380.69	32.47	-3.14
382.59	47.32	15.86	382.12	41.63	15.74	382.90	35.75	11.73	381.96	36.24	3.19	383.69	32.76	-3.19
385.59	47.16	15.88	385.12	43.27	17.56	385.90	35.77	11.92	384.96	36.13	3.26	386.69	32.52	-3.26
388.59	47.93	16.30	388.12	42.06	16.00	388.91	35.29	11.10	387.96	36.43	3.21	389.69	32.91	-3.21
391.59	48.23	16.17	391.12	42.04	15.55	391.90	36.53	11.90	390.96	37.10	3.45	392.69	33.11	-3.45
394.59	46.58	15.33	394.12	41.61	15.93	394.90	34.68	10.86	393.96	36.78	3.94	395.69	31.81	-3.94
397.59	47.52	16.18	397.12	41.85	16.08	397.90	35.37	11.47	396.96	36.75	3.82	398.69	32.01	-3.82
400.59	48.02	16.50	400.12	41.44	15.49	400.90	35.92	11.84	399.96	36.21	3.10	401.69	32.91	-3.10
403.59	47.71	16.12	403.12	41.29	15.27	403.90	35.67	11.52	402.96	36.59	3.41	404.69	32.67	-3.41
406.59	47.77	16.22	406.12	42.23	16.25	406.91	35.06	10.95	405.96	36.83	3.69	407.69	32.35	-3.69
409.59	47.39	15.92	409.12	41.21	15.31	409.91	35.65	11.62	408.96	35.84	2.78	410.72	33.18	-2.78
412.59	46.89	15.77	412.12	41.96	16.41	412.90	35.42	11.74	411.96	36.48	3.77	413.68	31.84	-3.77
415.59	46.58	14.70	415.12	42.97	16.66	415.90	37.08	12.63	414.96	36.67	3.20	416.69	33.18	-3.20
418.59	47.14	15.24	418.12	42.51	16.18	418.90	35.14	10.68	417.96	36.94	3.45	419.69	32.94	-3.45
421.59	47.98	16.55	421.12	41.89	16.03	421.91	36.28	12.29	420.96	36.32	3.30	422.69	32.62	-3.30
424.59	47.12	15.81	424.12	42.08	16.34	424.90	36.55	12.68	423.96	37.23	4.33	425.69	31.47	-4.33
427.59	47.09	15.42	427.12	42.26	16.16	427.90	35.46	11.23	426.96	36.29	3.03	428.68	33.13	-3.03
430.59	46.82	14.45	430.12	41.93	15.13	430.91	35.54	10.60	429.96	37.40	3.44	431.69	33.43	-3.44
433.59	47.21	15.58	433.12	43.42	17.36	433.90	36.45	12.26	432.96	36.99	3.77	434.68	32.35	-3.77
436.59	47.75	16.65	436.12	44.05	18.52	436.90	35.25	11.58	435.96	35.65	2.96	437.68	32.64	-2.96
439.59	47.52	15.65	439.12	41.98	15.68	439.90	36.24	11.80	438.96	36.72	3.26	440.69	33.11	-3.26
442.59	47.73	14.40	442.12	42.58	14.82	442.90	36.66	10.77	441.96	38.26	3.34	443.69	34.48	-3.34
445.59	47.48	14.86	445.12	42.43	15.38	445.90	36.05	10.86	444.96	37.34	3.13	446.69	33.99	-3.13
448.59	47.39	14.64	448.12	42.86	15.68	448.90	36.55	11.23	447.96	37.67	3.33	449.69	33.92	-3.33
451.59	47.14	14.18	451.12	42.23	14.84	451.90	36.64	11.12	450.96	38.40	3.85	452.69	33.60	-3.85
454.59	47.66	14.57	454.12	41.89	14.37	454.90	36.00	10.35	453.96	38.42	3.74	455.69	33.84	-3.74
457.59	47.77	15.81	457.12	42.95	16.56	457.90	35.98	11.46	456.96	36.45	2.90	458.69	33.55	-2.90
460.59	47.41	14.96	460.12	41.63	14.75	460.90	35.98	10.96	459.96	37.42	3.38	461.69	33.57	-3.38
463.59	47.46	15.12	463.12	43.10	16.33	463.90	37.00	12.09	462.96	38.15	4.22	464.69	32.62	-4.22
466.59	47.68	15.60	466.12	41.72	15.21	466.90	36.05	11.40	465.96	36.75	3.08	467.69	33.50	-3.08
469.59	48.64	14.94	469.12	42.51	14.38	469.90	36.19	9.92	468.96	37.37	2.08	470.70	36.12	-2.08
472.59	49.16	16.94	472.12	43.03	16.38	472.90	36.57	11.78	471.96	37.05	3.24	473.69	33.48	-3.24
475.59	48.02	14.82	475.12	42.73	15.10	475.90	36.53	10.77	474.96	37.23	2.44	476.69	35.25	-2.44
478.59	47.84	15.04	478.12	43.53	16.30	478.90	37.00	11.64	477.96	37.61	3.22	479.69	34.07	-3.22
481.59	47.21	14.07	481.12	43.14	15.57	481.90	36.57	10.86	480.96	38.67	3.94	482.69	33.70	-3.94
484.59	48.16	15.77	484.12	41.61	14.79	484.90	36.34	11.38	483.96	37.69	3.71	485.70	33.18	-3.71
487.59	47.50	14.07	487.12	43.92	16.06	487.90	35.88	9.89	486.96	37.64	2.62	488.69	35.30	-2.62
490.59	48.61	15.44	490.12	42.62	15.02	490.90	36.34	10.61	489.96	37.91	3.15	491.69	34.51	-3.15
493.59	47.68	15.08	493.12	43.68	16.65	493.90	37.44	12.27	492.96	37.91	3.72	494.69	33.38	-3.72
496.59	47.52	14.66	496.12	42.58	15.29	496.90	36.85	11.42	495.96	37.15	2.70	497.69	34.66	-2.70
499.59	48.32	15.47	499.12	43.96	16.68	499.90	35.56	10.14	498.96	37.72	3.28	500.69	34.07	-3.28
502.59	48.11	14.75	502.12	42.97	15.18	502.90	36.47	10.55	501.96	37.67	2.72	503.69	35.13	-2.72
505.59	48.14	14.17	505.12	43.03	14.63	505.90	37.12	10.59	504.96	38.64	3.08	506.69	35.38	-3.08
508.59	48.93	15.66	508.12	43.57	15.87	508.90	36.13	10.29	507.96	37.75	2.89	509.69	34.88	-2.89
511.59	48.02	14.84	511.12	43.77	16.16	511.90	36.19	10.44	510.96	37.32	2.55	512.69	35.13	-2.55
514.59	47.84	14.95	514.12	43.07	15.75	514.90	36.03	10.57	513.96	37.53	3.05	515.69	34.34	-3.05
517.59	48.55	15.72	517.12	42.28	15.02	517.90	35.77	10.38	516.96	37.67	3.25	518.69	34.07	-3.25
520.59	47.46	14.06	520.12	43.23	15.40	520.90	37.10	11.13	519.96	37.99	3.00	521.69	34.90	-3.00
523.59	47.50	14.01	523.12	43.92	16.00	523.90	35.31	9.25	522.96	37.99	2.91	524.69	35.08	-2.91
526.59	47.73	14.69	526.12	43.12	15.65	526.90	36.68	11.08	525.96	37.23	2.60	527.69	34.93	-2.60
529.59	48.27	14.33	529.12	42.60	14.23	529.90	36.62	10.12	528.96	38.86	3.33	530.69	35.10	-3.33
532.59	48.05	15.19	532.12	43.64	16.35	532.90	36.40	10.98	531.96	37.34	2.89	533.69	34.46	-2.89
535.59	48.52	14.44	535.12	42.51	14.00	535.90	36.24	9.60	534.96	38.91	3.24	536.69	35.33	-3.24
538.59	48.80	14.24	538.12	43.20	14.21	538.90	35.96	8.83	537.96	39.46	3.31	539.68	35.75	-3.31
541.59	48.27	15.19	541.12	43.29	15.78	541.90	37.38	11.73	540.96	37.91	3.24	542.68	34.34	-3.24
544.59	47.66	14.12	544.12	43.40	15.43	544.90	36.40	10.30	543.96	38.40	3.27	545.69	34.76	-3.27
547.59	49.11	15.48	547.12	42.95	14.89	547.90	36.68	10.49	546.96	39.18	3.96	548.69	34.16	-3.96
550.59	47.64	14.07	550.12	43.57	15.57	550.90	36.40	10.27	549.96	38.61	3.45	551.69	34.61	-3.45
553.59	48.48	14.33	553.12	44.20	15.62	553.90	36.13	9.42	552.96	39.10	3.36	554.69	35.28	-3.36
556.59	48.41	14.51	556.12	43.55	15.22	556.90	36.83	10.37	555.96	39.05	3.56	557.69	34.83	-3.56
559.59	48.39	14.82	559.12	44.05	16.05	559.90	35.94	9.81	558.96	38.07	2.91	560.70	35.15	-2.91
562.59	47.89	14.06	562.12	42.82	14.56	562.90	36.66	10.26	561.96	38.42	3.00	563.69	35.33	-3.00
565.59	48.82	15.58	565.12	43.94	16.27	565.90	36.57	10.77	564.96	38.94	4.11	566.69	33.62	-4.11
568.59	47.57	14.30	568.12	44.03	16.33	568.90	36.66	10.83	567.96	38.53	3.67	569.69	34.09	-3.67
571.59	48.52	14.91	571.12	43.46	15.42	571.90	37.29	11.11	570.96	39.32	4.12	572.69	33.99	-4.12
574.59	49.16	15.06	574.12	43.14	14.61	574.90	36.34	9.68	573.96	39.10	3.41	575.69	35.18	-3.41
577.59	48.30	14.35	577.12	43.51	15.13	577.90	36.78	10.26	576.96	38.42	2.88	578.69	35.57	-2.88
580.59	48.59	14.74	580.12	44.24	15.96	580.90	37.33	10.91	579.96	38.56	3.12	581.69	35.23	-3.12
583.59	48.25	14.33	583.12	44.00	15.65	583.90	36.32	9.84	582.96	39.26	3.75	584.69	34.66	-3.75
586.59	48.77	14.72	586.12	43.98	15.50	586.90	37.63	11.01	585.96	38.91	3.27	587.69	35.28	-3.27
589.59	49.09	15.22	589.12	44.46	16.16	589.90	37.06	10.62	588.96	38.53	3.07	590.69	35.30	-3.07
592.58	48.09	13.17	592.11	44.79	15.44	592.90	36.85	9.37	591.96	40.22	3.71	593.68	35.70	-3.71
595.59	48.45	14.19	595.12	44.22	15.53	595.90	37.36	10.54	594.96	39.05	3.20	596.69	35.55	-3.20
598.58	49.66	14.91	598.11	43.87	14.69	598.90	37.27	9.95	597.96	39.59	3.25	599.68	36.00	-3.25
601.58	47.95	13.31	601.11	43.92	14.85	601.90	36.76	9.56	600.96	40.33	4.10	602.68	35.03	-4.10
621.63	51.45	11.58	621.16	51.50	17.20	621.94	40.66	8.23	621.00	47.05	5.59	622.73	38.77	-5.59
624.61	49.09	10.87	624.14	44.42	11.77	624.92	38.97	8.18	623.98	46.26	6.45	625.71	36.27	-6.45
627.61	44.49	6.30	627.14	40.88	8.26	627.92	36.32	5.57	626.98	44.94	5.16	628.70	37.52	-5.16
630.61	43.31	7.24	630.14	38.51	8.01	630.95	34.74	6.11	629.98	41.15	3.49	631.74	37.07	-3.49
633.61	42.67	6.29	633.14	37.39	6.58	633.92	34.60	5.66	632.98	41.75	3.78	634.71	37.09	-3.78
636.61	42.67	7.90	636.14	36.82	7.62	636.92	33.60	6.27	635.98	39.10	2.74	637.70	36.52	-2.74
639.61	40.40	6.01	639.14	37.16	8.34	639.92	32.45	5.49	638.98	38.45	2.47	640.71	36.42	-2.47
642.61	41.19	6.60	642.14	37.03	8.01	642.92	34.06	6.91	641.98	39.07	2.89	643.71	36.19	-2.89
645.61	41.08	6.69	645.14	37.26	8.44	645.95	33.99	7.04	644.98	38.99	3.01	646.74	35.87	-3.01
648.61	41.01	7.63	648.14	36.47	8.66	648.92	34.35	8.41	647.98	37.69	2.72	649.71	35.15	-2.72
651.61	40.88	7.32	651.14	36.11	8.12	651.92	34.85	8.73	650.98	37.50	2.35	652.71	35.70	-2.35
654.61	40.93	7.64	654.14	36.13	8.41	654.92	33.68	7.82	653.98	37.10	2.22	655.71	35.57	-2.22
657.61	41.10	7.78	657.14	37.12	9.37	657.92	34.28	8.40	656.98	36.53	1.62	658.71	36.19	-1.62
660.61	41.78	8.32	660.14	35.71	7.82	660.95	34.49	8.46	659.98	37.34	2.29	661.74	35.67	-2.29
663.61	41.94	8.55	663.14	36.42	8.60	663.92	34.12	8.16	662.98	37.67	2.69	664.71	35.20	-2.69
666.61	41.70	9.12	666.14	37.51	10.50	666.92	35.35	10.20	665.98	37.26	3.09	667.71	33.99	-3.09
669.61	41.89	8.92	669.14	37.33	9.93	669.92	34.85	9.31	668.98	38.04	3.48	670.71	33.99	-3.48
672.61	41.78	8.73	672.14	37.43	9.95	672.92	35.58	9.97	671.98	36.78	2.14	673.71	35.40	-2.14
675.61	43.09	9.20	675.14	37.33	9.01	675.95	36.32	9.87	674.98	37.64	2.16	676.74	36.22	-2.16
678.61	41.96	7.81	678.14	37.51	8.93	678.92	36.11	9.39	677.98	37.77	2.03	679.71	36.62	-2.03
681.61	43.27	9.84	681.14	38.70	10.84	681.92	35.60	9.61	680.98	36.72	1.70	682.71	36.22	-1.70
684.61	42.98	8.92	684.14	37.70	9.21	684.92	35.79	9.16	683.98	38.02	2.37	685.71	36.19	-2.37
687.61	42.09	8.57	687.14	37.35	9.40	687.92	35.16	9.08	686.98	37.05	1.94	688.71	36.07	-1.94
690.61	42.31	9.29	690.14	37.49	10.04	690.95	36.09	10.50	689.98	36.08	1.47	691.74	36.05	-1.47
693.61	43.53	10.34	693.14	38.32	10.70	693.92	35.86	10.10	692.98	37.91	3.13	694.71	34.56	-3.13
696.61	43.55	10.62	696.14	37.62	10.26	696.92	34.97	9.48	695.98	35.94	1.42	697.71	36.00	-1.42
699.61	43.11	9.27	699.14	37.58	9.31	699.92	36.47	10.06	698.98	37.50	2.07	700.71	36.27	-2.07
702.61	43.55	10.06	702.14	37.96	10.04	702.92	36.03	9.97	701.98	37.10	2.02	703.71	35.97	-2.02
705.61	43.51	9.68	705.14	37.28	9.02	705.95	36.62	10.23	704.98	37.77	2.35	706.74	35.97	-2.35
708.61	43.00	10.03	708.14	38.38	10.98	708.92	36.32	10.78	707.98	36.80	2.24	709.71	35.23	-2.24
711.61	44.04	9.56	711.14	37.68	8.77	711.92	36.53	9.49	710.98	38.02	1.95	712.71	37.02	-1.95
714.61	42.80	9.67	714.14	38.19	10.63	714.92	36.49	10.79	713.98	36.43	1.71	715.71	35.92	-1.71
717.61	43.27	8.24	717.14	38.17	8.71	717.92	36.47	8.87	716.98	38.26	1.64	718.70	37.89	-1.64
720.61	42.67	9.16	720.14	38.17	10.23	720.95	37.50	11.43	719.98	37.23	2.13	721.73	35.87	-2.13
723.61	42.49	8.95	723.14	38.70	10.73	723.92	35.98	9.88	722.98	37.56	2.43	724.71	35.60	-2.43
726.61	42.87	9.59	726.14	39.22	11.51	726.92	36.21	10.37	725.98	36.72	1.85	727.71	35.92	-1.85
729.61	42.58	8.56	729.14	39.22	10.77	729.92	36.09	9.50	728.98	37.29	1.68	730.71	36.84	-1.68
732.61	43.80	10.07	732.14	38.86	10.70	732.92	36.55	10.25	731.98	37.26	1.94	733.71	36.29	-1.94
735.61	43.15	10.02	735.14	37.37	9.81	735.95	36.40	10.71	734.98	36.59	1.87	736.74	35.75	-1.87
738.61	42.45	8.12	738.14	38.40	9.64	738.92	36.70	9.81	737.98	37.37	1.45	739.71	37.37	-1.45
741.61	43.51	9.68	741.14	38.27	10.01	741.92	35.98	9.59	740.98	37.37	1.95	742.71	36.37	-1.95
744.61	44.11	9.56	744.14	39.01	10.03	744.92	37.61	10.50	743.98	38.61	2.47	745.71	36.57	-2.47
747.61	43.38	8.62	747.14	38.80	9.61	747.92	37.76	10.44	746.98	38.53	2.18	748.71	37.07	-2.18
750.61	42.89	9.06	750.14	37.54	9.28	750.95	36.28	9.88	749.98	37.18	1.76	751.74	36.57	-1.76
753.61	43.82	9.72	753.14	39.71	11.18	753.92	37.04	10.37	752.98	36.45	0.76	754.71	37.84	-0.76
756.61	44.02	10.04	756.14	39.03	10.62	756.92	36.59	10.05	755.98	37.15	1.58	757.71	36.89	-1.58
759.61	43.87	10.14	759.14	39.35	11.19	759.92	36.72	10.43	758.98	37.15	1.83	760.71	36.39	-1.83
762.61	43.78	9.03	762.14	39.14	9.96	762.92	37.63	10.32	761.98	37.96	1.62	763.71	37.62	-1.62
765.61	44.09	10.17	765.14	39.61	11.26	765.95	37.21	10.72	764.98	37.21	1.70	766.74	36.72	-1.70
768.61	43.95	9.73	768.14	39.44	10.79	768.92	35.52	8.73	767.98	37.21	1.40	769.71	37.32	-1.40
771.61	43.02	8.84	771.14	39.25	10.64	771.92	36.57	9.83	770.98	36.80	1.03	772.71	37.64	-1.03
774.61	43.33	9.10	774.14	39.37	10.71	774.92	37.00	10.21	773.98	38.64	2.82	775.71	35.90	-2.82
777.61	44.33	9.97	777.14	39.90	11.11	777.92	37.69	10.76	776.98	38.42	2.47	778.71	36.39	-2.47
780.61	44.00	8.90	780.14	38.46	8.93	780.95	37.53	9.87	779.98	38.56	1.87	781.74	37.72	-1.87
783.61	44.11	9.99	783.14	39.37	10.82	783.92	37.02	10.33	782.98	37.61	1.90	784.70	36.72	-1.90
786.61	43.55	9.66	786.14	38.78	10.46	786.92	37.33	10.87	785.98	37.13	1.65	787.71	36.74	-1.65
789.61	44.49	10.09	789.14	39.16	10.33	789.92	36.66	9.69	788.98	37.07	1.08	790.71	37.82	-1.08
792.61	44.13	9.91	792.14	39.48	10.83	792.92	37.86	11.07	791.98	37.64	1.83	793.71	36.89	-1.83
795.61	44.94	11.08	795.14	39.42	11.13	795.95	36.68	10.26	794.98	36.56	1.11	796.74	37.24	-1.11
798.61	45.12	10.46	798.14	39.29	10.20	798.92	36.76	9.53	797.98	37.42	1.17	799.70	37.99	-1.17
801.61	44.80	10.30	801.14	38.17	9.24	801.92	36.68	9.62	800.98	37.29	1.20	802.71	37.79	-1.20
804.61	44.76	9.85	804.14	39.90	10.56	804.92	38.12	10.64	803.98	38.34	1.84	805.71	37.57	-1.84
807.61	43.91	8.86	807.14	38.36	8.88	807.92	37.48	9.87	806.98	38.59	1.95	808.71	37.59	-1.95
810.61	43.89	8.88	810.14	38.51	9.07	810.95	36.97	9.40	809.98	38.53	1.93	811.74	37.57	-1.93
813.61	43.02	8.59	813.14	39.35	10.49	813.92	36.70	9.71	812.98	37.80	1.78	814.71	37.14	-1.78
816.61	43.98	9.43	816.14	39.93	10.95	816.92	37.25	10.14	815.98	37.69	1.55	817.71	37.49	-1.55
819.61	44.07	9.16	819.14	39.52	10.18	819.92	38.08	10.61	818.98	38.31	1.81	820.71	37.59	-1.81
822.61	44.71	9.75	822.14	39.88	10.49	822.92	37.04	9.52	821.98	38.83	2.28	823.70	37.17	-2.28
825.61	44.09	8.81	825.14	39.33	9.62	825.95	37.97	10.13	824.98	38.50	1.63	826.73	38.14	-1.63
828.61	45.36	10.44	828.14	38.27	8.92	828.92	37.17	9.69	827.98	37.85	1.34	829.71	38.07	-1.34
831.61	44.65	9.21	831.14	38.27	8.40	831.92	37.95	9.95	830.98	37.99	0.96	832.71	38.97	-0.96
834.61	45.05	10.31	834.14	39.63	10.46	834.92	38.29	10.99	833.98	39.07	2.74	835.71	36.49	-2.74
837.61	43.62	7.97	837.14	39.14	9.06	837.92	37.65	9.44	836.98	38.61	1.37	838.71	38.77	-1.37
840.61	45.59	10.64	840.14	38.21	8.83	840.95	37.91	10.40	839.98	38.59	2.05	841.74	37.39	-2.05
843.61	44.11	9.38	843.14	39.63	10.47	843.92	38.06	10.76	842.98	38.31	1.99	844.71	37.24	-1.99
846.61	44.74	9.82	846.14	38.97	9.62	846.92	37.55	10.07	845.98	38.15	1.64	847.71	37.77	-1.64
849.61	45.65	10.48	849.14	39.29	9.69	849.92	38.84	11.11	848.98	38.45	1.69	850.71	37.97	-1.69
852.61	44.85	8.54	852.14	41.10	10.36	852.92	37.63	8.75	851.98	38.83	0.93	853.71	39.88	-0.93
855.61	44.33	9.85	855.14	40.31	11.40	855.95	37.86	10.82	854.98	38.42	2.35	856.74	36.62	-2.35
858.61	44.58	8.83	858.14	40.22	10.04	858.92	37.36	9.04	857.98	38.72	1.38	859.71	38.87	-1.38
861.61	44.58	10.05	861.14	40.16	11.20	861.92	37.44	10.35	860.98	38.07	1.95	862.71	37.07	-1.95
864.61	45.23	10.40	864.14	40.01	10.75	864.92	38.57	11.18	863.98	37.72	1.30	865.71	38.02	-1.30
867.61	44.22	9.32	867.14	40.12	10.79	867.92	38.12	10.66	866.98	38.69	2.20	868.71	37.19	-2.20
870.61	44.29	9.99	870.14	40.93	12.20	870.95	38.76	11.90	869.98	38.04	2.15	871.73	36.64	-2.15
873.61	45.09	10.00	873.14	39.61	10.09	873.92	38.76	11.11	872.98	38.29	1.61	874.71	37.97	-1.61
876.61	45.32	10.08	876.14	40.35	10.68	876.92	37.61	9.80	875.98	38.83	2.00	877.71	37.74	-2.00
879.61	44.94	9.68	879.14	40.22	10.53	879.92	38.44	10.61	878.98	39.62	2.77	880.71	36.99	-2.77
882.61	45.95	10.90	882.14	39.71	10.23	882.92	38.01	10.40	881.98	37.99	1.35	883.71	38.19	-1.35
885.61	44.91	9.15	885.14	40.12	9.93	885.95	37.95	9.63	884.98	38.42	1.07	886.74	39.18	-1.07
888.61	46.06	10.52	888.14	39.90	9.93	888.92	37.89	9.78	887.98	39.75	2.62	889.71	37.42	-2.62
891.61	45.65	10.65	891.14	39.22	9.79	891.92	37.99	10.42	890.98	38.42	1.83	892.71	37.67	-1.83
894.61	46.35	11.07	894.14	40.48	10.77	894.92	37.27	9.42	893.98	38.48	1.61	895.71	38.17	-1.61
897.61	46.01	10.56	897.14	40.52	10.64	897.92	38.50	10.48	896.98	38.72	1.68	898.71	38.27	-1.68
900.61	45.63	10.66	900.14	40.18	10.78	900.95	38.46	10.93	899.98	37.40	0.84	901.74	38.62	-0.84
903.61	45.32	9.14	903.14	40.69	10.08	903.92	37.93	9.19	902.98	39.21	1.44	904.70	39.23	-1.44
906.61	45.00	8.84	906.14	41.23	10.64	906.92	38.57	9.84	905.98	39.81	2.06	907.71	38.60	-2.06
909.61	45.45	9.49	909.14	41.53	11.14	909.92	38.44	9.92	908.98	39.40	1.85	910.70	38.60	-1.85
912.61	45.90	10.58	912.14	39.63	9.88	912.92	38.08	10.19	911.98	38.18	1.27	913.71	38.55	-1.27
915.61	45.81	10.34	915.14	40.56	10.66	915.95	38.50	10.46	914.98	38.23	1.17	916.74	38.80	-1.17
918.61	46.33	11.16	918.14	39.90	10.30	918.92	38.78	11.05	917.98	38.23	1.47	919.71	38.19	-1.47
921.61	45.52	8.83	921.14	41.08	9.96	921.92	38.44	9.18	920.98	40.22	1.94	922.71	39.25	-1.94
924.61	45.70	10.55	924.14	40.91	11.33	924.92	39.14	11.42	923.98	38.07	1.33	925.71	38.32	-1.33
927.61	45.56	9.82	927.14	40.29	10.12	927.92	38.12	9.81	926.98	39.05	1.72	928.71	38.52	-1.72
930.61	45.32	9.51	930.14	40.50	10.26	930.95	38.25	9.87	929.98	38.86	1.46	931.74	38.85	-1.46
933.61	45.36	8.82	933.14	40.44	9.47	933.92	38.01	8.90	932.98	40.22	2.09	934.71	38.95	-2.09
936.61	45.41	8.48	936.14	41.31	9.95	936.92	38.14	8.64	935.98	40.55	2.03	937.71	39.40	-2.03
939.61	45.25	9.55	939.14	40.05	9.92	939.92	38.59	10.33	938.98	38.78	1.49	940.71	38.70	-1.49
942.61	45.99	10.04	942.14	41.14	10.76	942.92	39.23	10.72	941.98	39.21	1.67	943.71	38.77	-1.67
945.61	45.83	9.54	945.14	40.67	9.95	945.95	38.97	10.12	944.98	40.14	2.26	946.74	38.52	-2.26
948.61	45.56	9.99	948.14	41.59	11.59	948.92	38.14	10.01	947.98	38.45	1.29	949.71	38.77	-1.29
951.61	46.53	10.55	951.14	41.21	10.80	951.92	38.42	9.88	950.98	39.02	1.45	952.71	39.02	-1.45
954.61	46.37	10.01	954.14	41.03	10.24	954.92	39.57	10.64	953.98	39.46	1.51	955.71	39.35	-1.51
957.61	45.36	8.28	957.14	40.93	9.42	957.92	38.76	9.12	956.98	41.09	2.42	958.71	39.15	-2.42
960.61	47.39	10.76	960.14	41.36	10.30	960.95	38.76	9.56	959.98	39.54	1.32	961.74	39.81	-1.32
963.61	46.94	10.38	963.14	40.69	9.70	963.92	38.46	9.34	962.98	39.92	1.77	964.71	39.28	-1.77
966.61	46.28	9.29	966.14	41.55	10.13	966.92	39.46	9.91	965.98	40.71	2.13	967.71	39.35	-2.13
969.61	45.12	7.86	969.14	41.51	9.82	969.92	39.21	9.39	968.98	39.86	1.01	970.71	40.74	-1.01
972.61	45.99	10.09	972.14	41.83	11.50	972.92	39.83	11.37	971.98	39.81	2.32	973.70	38.07	-2.32
975.61	46.35	9.57	975.14	41.03	9.82	975.95	39.10	9.76	974.98	39.07	0.70	976.73	40.57	-0.70
978.61	46.46	10.37	978.14	40.20	9.68	978.92	38.27	9.62	977.98	38.88	1.20	979.71	39.38	-1.20
981.61	46.87	10.18	981.14	41.91	10.79	981.92	37.69	8.43	980.98	40.22	1.94	982.71	39.25	-1.94
984.61	45.97	9.43	984.14	41.48	10.51	984.92	40.00	10.89	983.98	39.97	1.84	985.71	39.20	-1.84
987.61	46.60	9.58	987.14	40.65	9.20	987.92	39.70	10.12	986.98	40.11	1.50	988.71	40.01	-1.50
990.61	46.73	10.19	990.14	40.39	9.42	990.95	39.40	10.30	989.98	39.78	1.65	991.74	39.38	-1.65
993.61	46.33	9.70	993.14	41.31	10.25	993.92	40.08	10.88	992.98	40.30	2.08	994.71	39.05	-2.08
996.61	46.96	10.37	996.14	41.33	10.31	996.92	38.63	9.48	995.98	40.03	1.85	997.71	39.23	-1.85
999.61	47.30	9.95	999.14	40.76	8.98	999.92	38.52	8.61	998.98	40.44	1.50	1000.70	40.34	-1.50
1002.61	46.80	9.47	1002.14	41.55	9.79	1002.92	39.21	9.31	1001.98	40.82	1.90	1003.71	39.93	-1.90
1005.61	46.85	9.10	1005.14	41.74	9.56	1005.95	40.43	10.11	1004.98	40.44	1.10	1006.74	41.15	-1.10
1008.61	46.73	9.33	1008.14	41.51	9.68	1008.92	39.34	9.38	1007.98	40.85	1.86	1009.71	40.03	-1.86
1011.61	46.26	9.62	1011.14	41.29	10.22	1011.92	39.78	10.58	1010.98	39.73	1.50	1012.71	39.63	-1.50
1014.61	47.23	9.77	1014.14	41.40	9.51	1014.92	39.98	9.95	1013.98	40.77	1.72	1015.70	40.24	-1.72
1017.61	46.44	10.09	1017.14	41.18	10.40	1017.92	40.24	11.33	1016.98	39.48	1.54	1018.71	39.30	-1.54
1020.61	47.34	10.04	1020.14	42.58	10.85	1020.95	39.63	9.76	1019.98	40.33	1.44	1021.74	40.36	-1.44
1023.61	47.37	10.65	1023.14	41.10	9.95	1023.92	40.64	11.36	1022.98	39.97	1.66	1024.71	39.55	-1.66
1026.61	45.63	8.67	1026.14	41.59	10.20	1026.92	39.46	9.93	1025.98	40.66	2.11	1027.71	39.35	-2.11
1029.61	45.83	8.69	1029.14	42.02	10.45	1029.92	41.05	11.35	1028.98	40.05	1.32	1030.71	40.31	-1.32
1032.61	46.76	9.25	1032.14	41.91	9.97	1032.92	38.78	8.71	1031.98	41.34	2.24	1033.71	39.76	-2.24
1035.61	47.57	10.80	1035.14	42.79	11.59	1035.95	39.14	9.80	1034.98	40.33	1.97	1036.74	39.30	-1.97
1038.61	46.94	9.32	1038.14	42.11	10.06	1038.92	41.01	10.82	1037.98	41.07	1.86	1039.71	40.26	-1.86
1041.61	47.75	10.13	1041.14	41.12	9.07	1041.92	39.93	9.75	1040.98	40.63	1.42	1042.71	40.69	-1.42
1044.61	46.22	8.28	1044.14	42.02	9.65	1044.92	39.87	9.37	1043.98	40.27	0.74	1045.71	41.69	-0.74
1047.61	47.12	9.59	1047.14	41.33	9.37	1047.92	39.76	9.67	1046.98	40.52	1.40	1048.71	40.62	-1.40
1050.61	46.71	9.27	1050.14	41.42	9.55	1050.95	39.74	9.74	1049.98	41.51	2.48	1051.74	39.45	-2.48
1053.61	47.57	9.37	1053.14	42.19	9.56	1053.92	38.95	8.18	1052.98	40.85	1.06	1054.71	41.64	-1.06
1056.61	46.98	9.01	1056.14	41.08	8.68	1056.92	39.25	8.72	1055.98	41.48	1.92	1057.71	40.54	-1.92
1059.61	47.18	9.64	1059.14	41.23	9.26	1059.92	39.40	9.29	1058.98	40.25	1.12	1060.71	40.92	-1.12
1062.61	47.41	9.92	1062.14	42.75	10.83	1062.92	40.08	10.02	1061.98	40.30	1.22	1063.70	40.77	-1.22
1065.61	47.61	10.46	1065.14	42.34	10.76	1065.95	40.13	10.41	1064.98	40.03	1.29	1066.74	40.36	-1.29
1068.61	47.71	10.58	1068.14	42.34	10.78	1068.92	39.31	9.62	1067.98	40.96	2.24	1069.71	39.38	-2.24
1071.61	47.14	9.25	1071.14	42.67	10.35	1071.92	40.41	9.95	1070.98	41.48	2.00	1072.71	40.39	-2.00
1074.61	46.35	8.06	1074.14	42.79	10.07	1074.92	39.93	9.08	1073.98	41.84	1.96	1075.71	40.82	-1.96
1077.61	46.94	9.52	1077.14	42.77	10.92	1077.92	39.70	9.72	1076.98	40.25	1.24	1078.71	40.67	-1.24
1080.61	48.41	10.91	1080.14	41.78	9.85	1080.95	39.59	9.52	1079.98	40.88	1.79	1081.73	40.21	-1.79
1083.61	46.94	8.28	1083.14	43.25	10.16	1083.92	40.92	9.69	1082.98	41.70	1.45	1084.71	41.71	-1.45
1086.61	46.89	9.80	1086.14	41.72	10.20	1086.92	40.64	10.99	1085.98	40.55	1.87	1087.70	39.71	-1.87
1089.61	47.68	9.92	1089.14	42.04	9.85	1089.92	41.81	11.49	1088.98	41.31	1.96	1090.71	40.29	-1.96
1092.61	47.66	9.79	1092.14	42.02	9.72	1092.92	40.39	9.96	1091.98	41.56	2.10	1093.71	40.26	-2.10
1095.61	45.83	7.86	1095.14	42.17	9.77	1095.95	40.90	10.36	1094.98	42.00	2.44	1096.74	40.03	-2.44
1098.61	47.18	9.68	1098.14	42.39	10.46	1098.92	39.93	9.86	1097.98	41.56	2.47	1099.71	39.53	-2.47
1101.61	47.37	9.05	1101.14	42.56	9.81	1101.92	40.64	9.76	1100.98	40.57	0.66	1102.71	42.15	-0.66
1104.61	48.11	9.58	1104.14	41.91	8.95	1104.92	39.68	8.59	1103.98	41.73	1.61	1105.71	41.41	-1.61
1107.61	48.52	10.12	1107.14	43.12	10.29	1107.92	40.77	9.80	1106.98	41.59	1.60	1108.71	41.30	-1.60
1110.61	48.11	9.42	1110.14	41.53	8.41	1110.95	39.72	8.47	1109.98	42.03	1.75	1111.74	41.43	-1.75
1113.61	47.61	9.41	1113.14	42.30	9.67	1113.92	41.03	10.27	1112.98	41.15	1.36	1114.71	41.33	-1.36
1116.61	46.33	8.38	1116.14	43.03	10.65	1116.92	40.56	10.05	1115.98	40.85	1.31	1117.71	41.13	-1.31
1119.61	48.95	11.24	1119.14	41.87	9.73	1119.92	40.86	10.58	1118.98	41.70	2.40	1120.71	39.81	-2.40
1122.61	47.59	8.88	1122.14	43.12	9.98	1122.92	41.27	9.99	1121.98	41.92	1.62	1123.71	41.59	-1.62
1125.61	46.69	7.69	1125.14	42.62	9.19	1125.95	40.54	8.98	1124.98	42.19	1.60	1126.74	41.89	-1.60
1128.61	47.82	9.50	1128.14	42.88	10.13	1128.92	41.48	10.59	1127.98	41.78	1.87	1129.71	40.95	-1.87
1131.61	49.18	10.45	1131.14	43.70	10.54	1131.92	40.17	8.87	1130.98	41.15	0.83	1132.71	42.40	-0.83
1134.61	47.39	9.60	1134.14	42.67	10.45	1134.92	41.10	10.74	1133.98	42.42	3.04	1135.71	39.25	-3.04
1137.61	47.52	8.87	1137.14	44.16	11.08	1137.92	40.66	9.45	1136.98	41.97	1.73	1138.71	41.41	-1.73
1140.61	46.87	8.25	1140.14	43.66	10.61	1140.95	40.15	8.96	1139.98	41.62	1.41	1141.74	41.71	-1.41
1143.61	47.84	9.72	1143.14	43.14	10.59	1143.92	40.62	9.93	1142.98	40.82	1.11	1144.71	41.51	-1.11
1146.61	48.73	10.64	1146.14	44.03	11.51	1146.92	40.24	9.58	1145.98	41.07	1.39	1147.70	41.20	-1.39
1149.61	47.86	8.63	1149.14	43.31	9.65	1149.92	40.66	8.87	1148.98	42.47	1.65	1150.71	42.07	-1.65
1152.61	48.00	9.52	1152.14	43.01	10.10	1152.92	41.31	10.26	1151.98	41.97	1.90	1153.71	41.08	-1.90
1155.61	48.68	10.47	1155.14	42.95	10.31	1155.95	39.87	9.10	1154.98	41.48	1.68	1156.74	41.02	-1.68
1158.61	47.91	8.61	1158.14	42.71	8.98	1158.92	40.64	8.78	1157.98	42.53	1.64	1159.71	42.15	-1.64
1161.61	47.61	8.08	1161.14	43.16	9.20	1161.92	41.33	9.23	1160.98	42.36	1.24	1162.70	42.79	-1.24
1164.61	48.89	9.91	1164.14	43.51	10.10	1164.92	40.99	9.44	1163.98	42.44	1.87	1165.70	41.61	-1.87
1167.61	48.25	8.66	1167.14	43.20	9.18	1167.92	41.29	9.13	1166.98	43.58	2.40	1168.70	41.69	-2.40
1170.61	48.20	9.13	1170.14	42.73	9.23	1170.95	40.11	8.47	1169.98	42.42	1.76	1171.74	41.81	-1.76
1173.61	48.11	9.06	1173.14	42.90	9.42	1173.92	42.09	10.47	1172.98	41.56	0.92	1174.71	42.63	-0.92
1176.61	47.91	8.49	1176.14	43.25	9.40	1176.92	41.35	9.36	1175.98	42.86	1.85	1177.71	42.07	-1.85
1179.61	48.16	10.51	1179.14	43.96	11.88	1179.92	41.70	11.49	1178.98	39.92	0.68	1180.71	41.46	-0.68
1182.61	49.02	9.31	1182.14	43.79	9.65	1182.92	40.88	8.61	1181.98	43.74	2.44	1183.71	41.76	-2.44
1185.61	49.00	10.05	1185.14	43.94	10.56	1185.95	40.99	9.47	1184.98	41.92	1.38	1186.73	42.07	-1.38
1188.61	49.71	11.15	1188.14	43.92	10.93	1188.92	41.20	10.07	1187.98	41.34	1.19	1189.70	41.87	-1.19
1191.61	47.98	9.27	1191.14	42.39	9.25	1191.92	41.05	9.77	1190.98	41.67	1.37	1192.71	41.84	-1.37
1194.61	48.98	9.24	1194.14	43.57	9.40	1194.92	40.99	8.68	1193.98	42.94	1.61	1195.71	42.63	-1.61
1197.61	49.21	11.03	1197.14	42.86	10.25	1197.92	40.88	10.14	1196.98	42.33	2.56	1198.71	40.11	-2.56
1200.61	48.82	8.73	1200.14	43.72	9.20	1200.95	41.20	8.55	1199.98	42.39	0.71	1201.74	43.87	-0.71
1203.61	47.55	8.97	1203.14	43.29	10.28	1203.92	41.20	10.06	1202.98	41.48	1.31	1204.71	41.76	-1.31
1206.61	49.53	9.43	1206.14	44.31	9.78	1206.92	41.16	8.50	1205.98	42.64	0.95	1207.71	43.64	-0.95
1209.60	49.89	11.14	1209.13	44.50	11.32	1209.92	40.82	9.51	1208.98	41.31	0.97	1210.70	42.27	-0.97
1212.60	48.18	8.43	1212.13	42.77	8.59	1212.92	42.15	9.83	1211.98	42.55	1.21	1213.70	43.04	-1.21
1215.60	48.48	9.42	1215.13	43.44	9.95	1215.95	41.66	10.03	1214.98	42.06	1.41	1216.73	42.15	-1.41
1218.60	49.21	9.36	1218.13	43.90	9.62	1218.92	41.31	8.89	1217.98	43.49	2.05	1219.70	42.30	-2.05
