# Supplementary material for: Noise-precision tradeoff in predicting combinations of mutations and drugs
Source: PLoS Comput Biol. 2019 May 22;15(5):e1006956. doi: 10.1371/journal.pcbi.1006956 (PMC6548401; doi:10.1371/journal.pcbi.1006956)
Supplement: S1 Data — A zip file containing all datasets used in this paper. (ZIP) [file pcbi.1006956.s002.zip › calcium/calcium_double_RAW264.7/848_100_nM_UDP_25_uM_RW_ECC040309F.txt]

Tab-delimted data for ligand pair Resiquimod (R-848)  / Uridine 5'-diphosphate
Celltype = RAW 264.7
ExperimentID = ECC040309F
t in seconds, Ca++ concentrations in nM
Adj Ca++ is the change in Ca++ concentration due to ligand

ECC040309F03	848 100 nM	UDP 25 uM	sim
ECC040309F02	UDP 25 uM	HBSS-BSA n/a 	lig2_only
ECC040309F07	UDP 25 uM	HBSS-BSA n/a 	lig2_only
ECC040309F04	848 100 nM	UDP 25 uM	lig1_then_lig2
ECC040309F12	HBSS-BSA n/a 	HBSS-BSA n/a 	con

t(ECC040309F03)	Ca++(ECC040309F03)	Adj Ca++(ECC040309F03)	t(ECC040309F02)	Ca++(ECC040309F02)	Adj Ca++(ECC040309F02)	t(ECC040309F07)	Ca++(ECC040309F07)	Adj Ca++(ECC040309F07)	t(ECC040309F04)	Ca++(ECC040309F04)	Adj Ca++(ECC040309F04)	t(ECC040309F12)	Ca++(ECC040309F12)	Adj Ca++(ECC040309F12)
-183.69	17.24	-9.75	-183.84	15.11	-10.61	-183.06	13.56	-12.64	-183.53	14.93	-9.98	-182.27	33.93	0.00
-180.76	13.72	-1.74	-180.91	14.25	0.06	-180.13	11.91	-2.76	-180.60	10.36	-3.02	-179.34	22.40	0.00
-177.76	13.49	1.29	-177.91	12.17	1.24	-177.13	11.02	-0.39	-177.60	10.63	0.51	-176.34	19.14	0.00
-174.75	12.66	0.52	-174.91	11.75	0.88	-174.12	9.71	-1.64	-174.60	8.37	-1.69	-173.34	19.08	0.00
-171.75	12.96	3.29	-171.91	11.79	3.39	-171.12	9.74	0.86	-171.60	7.92	0.33	-170.34	16.61	0.00
-168.74	10.62	1.74	-168.91	11.71	4.10	-168.11	10.63	2.54	-168.58	9.57	2.77	-167.32	15.82	0.00
-165.75	11.44	0.91	-165.91	10.19	0.93	-165.12	9.14	-0.60	-165.60	8.04	-0.41	-164.34	17.47	0.00
-162.75	10.98	1.08	-162.91	9.69	1.06	-162.12	9.95	0.84	-162.60	8.13	0.31	-161.34	16.84	0.00
-159.75	10.46	0.33	-159.91	9.57	0.71	-159.12	9.11	-0.23	-159.60	7.20	-0.85	-158.34	17.07	0.00
-156.75	9.29	0.87	-156.91	9.69	2.54	-156.12	9.11	1.48	-156.60	8.46	2.12	-155.34	15.36	0.00
-153.74	9.84	1.25	-153.91	8.15	0.83	-153.11	9.92	2.12	-153.58	7.86	1.35	-152.33	15.53	0.00
-150.75	10.49	0.59	-150.91	8.77	0.14	-150.12	9.85	0.74	-150.60	8.07	0.25	-149.34	16.84	0.00
-147.75	10.85	-0.08	-147.91	8.77	-0.89	-147.12	9.25	-0.89	-147.60	7.89	-0.96	-146.34	17.87	0.00
-144.75	8.96	-0.09	-144.91	8.69	0.91	-144.12	8.19	-0.07	-144.60	7.95	0.98	-143.34	15.99	0.00
-141.75	9.74	0.64	-141.91	8.19	0.36	-141.12	9.00	0.69	-141.60	7.14	0.12	-140.34	16.04	0.00
-138.74	9.94	0.67	-138.91	10.49	2.49	-138.11	8.82	0.34	-138.58	7.92	0.73	-137.32	16.21	0.00
-135.75	10.52	0.45	-135.91	7.70	-1.10	-135.12	8.58	-0.70	-135.60	7.80	-0.19	-134.34	17.01	0.00
-132.75	10.49	3.09	-132.91	7.41	1.28	-132.12	9.56	2.95	-132.60	6.93	1.61	-131.34	14.34	0.00
-129.76	9.97	0.92	-129.91	8.52	0.74	-129.13	6.73	-1.53	-129.60	7.47	0.50	-128.34	15.99	0.00
-126.75	9.71	0.21	-126.91	7.57	-0.66	-126.12	8.40	-0.31	-126.60	7.59	0.17	-125.34	16.44	0.00
-123.74	7.80	-2.33	-123.91	7.61	-1.25	-123.11	9.07	-0.27	-123.58	6.81	-1.24	-122.33	17.07	0.00
-120.75	9.32	-0.07	-120.91	7.20	-0.92	-120.12	8.97	0.37	-120.60	5.51	-1.80	-119.34	16.33	0.00
-117.75	8.77	-2.28	-117.91	8.03	-1.75	-117.12	7.98	-2.28	-117.60	7.77	-1.20	-116.34	17.99	0.00
-114.75	9.58	0.99	-114.91	8.52	1.20	-114.12	8.09	0.29	-114.60	7.86	1.35	-113.34	15.53	0.00
-111.75	9.25	0.32	-111.91	8.03	0.37	-111.12	9.46	1.32	-111.60	6.75	-0.10	-110.34	15.87	0.00
-108.74	9.25	1.62	-108.91	7.74	1.38	-108.11	8.86	2.02	-108.58	7.32	1.77	-107.32	14.57	0.00
-105.75	9.16	0.85	-105.91	6.29	-0.75	-105.12	8.37	0.85	-105.60	6.69	0.46	-104.34	15.25	0.00
-102.75	10.30	1.94	-102.91	7.99	0.90	-102.12	7.81	0.24	-102.60	6.69	0.41	-101.34	15.30	0.00
-99.76	9.74	0.64	-99.91	8.19	0.36	-99.13	9.07	0.76	-99.60	6.01	-1.01	-98.34	16.04	0.00
-96.76	8.90	0.65	-96.91	8.07	1.09	-96.13	8.82	1.36	-96.60	7.05	0.88	-95.34	15.19	0.00
-93.74	8.02	-1.31	-93.91	7.16	-0.90	-93.11	8.23	-0.31	-93.58	6.46	-0.79	-92.33	16.27	0.00
-90.76	9.03	0.49	-90.91	7.20	-0.07	-90.13	9.49	1.74	-90.60	7.17	0.71	-89.34	15.48	0.00
-87.75	8.99	0.28	-87.91	7.16	-0.28	-87.12	8.79	0.87	-87.60	7.35	0.72	-86.34	15.65	0.00
-84.75	8.83	0.07	-84.91	7.78	0.29	-84.12	8.68	0.71	-84.60	5.39	-1.29	-83.34	15.70	0.00
-81.75	8.35	-0.47	-81.91	7.78	0.23	-81.12	7.95	-0.08	-81.60	6.63	-0.11	-80.34	15.76	0.00
-78.74	9.51	0.06	-78.91	6.66	-1.52	-78.11	7.32	-1.34	-78.58	6.49	-0.88	-77.33	16.39	0.00
-75.75	8.31	-0.23	-75.91	7.24	-0.03	-75.12	7.81	0.06	-75.60	7.14	0.68	-74.34	15.48	0.00
-72.75	8.86	0.32	-72.91	7.45	0.18	-72.12	7.95	0.20	-72.60	6.19	-0.27	-71.34	15.48	0.00
-69.75	9.38	-0.64	-69.91	7.04	-1.71	-69.12	8.19	-1.04	-69.60	6.51	-1.43	-68.34	16.96	0.00
-66.75	8.51	-0.42	-66.91	7.16	-0.50	-66.12	8.79	0.65	-66.60	6.57	-0.28	-65.34	15.87	0.00
-63.74	8.96	0.71	-63.91	8.36	1.38	-63.11	8.93	1.47	-63.58	6.25	0.08	-62.33	15.19	0.00
-60.75	8.18	0.38	-60.91	6.42	-0.11	-60.12	8.12	1.11	-60.60	6.90	1.18	-59.34	14.74	0.00
-57.75	9.03	1.91	-57.91	8.40	2.55	-57.12	8.61	2.28	-57.60	7.47	2.43	-56.34	14.06	0.00
-54.75	8.64	0.90	-54.91	7.24	0.77	-54.12	8.93	1.98	-54.60	6.51	0.85	-53.34	14.68	0.00
-51.75	8.67	0.48	-51.91	6.58	-0.34	-51.12	8.19	0.79	-51.60	6.81	0.70	-50.34	15.13	0.00
-48.74	9.22	0.34	-48.91	7.32	-0.29	-48.11	7.18	-0.91	-48.58	5.80	-1.00	-47.33	15.82	0.00
-45.75	8.44	1.15	-45.91	8.07	2.05	-45.12	7.70	1.20	-45.60	6.49	1.28	-44.34	14.23	0.00
-42.75	8.31	-0.74	-42.91	8.07	0.29	-42.13	8.72	0.46	-42.60	6.96	-0.01	-41.34	15.99	0.00
-39.75	8.73	0.31	-39.91	7.37	0.22	-39.12	8.72	1.09	-39.60	6.31	-0.03	-38.34	15.36	0.00
-36.75	9.45	2.50	-36.91	7.41	1.73	-36.12	8.09	1.93	-36.60	6.96	2.09	-35.34	13.89	0.00
-33.74	9.74	0.41	-33.91	8.90	0.84	-33.11	8.44	-0.10	-33.58	6.81	-0.44	-32.33	16.27	0.00
-30.76	8.25	-1.54	-30.91	6.50	-2.02	-30.12	8.54	-0.46	-30.60	6.69	-1.02	-29.34	16.73	0.00
-27.76	8.05	0.99	-27.91	6.05	0.26	-27.13	8.26	1.99	-27.60	5.92	0.94	-26.34	14.00	0.00
-24.75	9.25	-2.03	-24.91	6.38	-3.63	-24.13	7.25	-3.24	-24.60	7.44	-1.76	-23.34	18.22	0.00
-21.76	8.38	-0.89	-21.91	7.99	-0.01	-21.13	8.61	0.13	-21.60	7.32	0.13	-20.34	16.21	0.00
-18.74	8.77	0.86	-18.91	8.52	1.88	-18.11	7.21	0.09	-18.58	6.31	0.48	-17.33	14.85	0.00
-15.76	8.05	-2.14	-15.91	6.54	-2.38	-15.13	7.00	-2.40	-15.60	6.57	-1.54	-14.35	17.13	0.00
-12.76	8.93	0.34	-12.91	8.36	1.04	-12.13	7.14	-0.66	-12.60	6.81	0.30	-11.34	15.53	0.00
-9.76	9.09	-0.18	-9.91	6.83	-1.17	-9.13	8.19	-0.29	-9.60	7.23	0.04	-8.35	16.21	0.00
-6.76	8.60	0.63	-6.91	7.82	1.12	-6.13	8.33	1.15	-6.60	6.37	0.48	-5.34	14.91	0.00
4.32	19.42	1.59	4.16	16.23	-0.33	4.94	37.07	20.03	4.47	10.82	-4.93	5.73	24.77	0.00
7.29	74.47	57.36	7.13	52.52	36.68	7.92	113.52	97.20	7.44	9.84	-5.19	8.70	24.05	0.00
10.29	96.92	81.04	10.13	76.49	61.88	10.92	106.06	90.97	10.44	10.06	-3.74	11.70	22.82	0.00
13.29	79.13	62.78	13.13	71.48	56.40	13.92	80.32	64.76	13.44	9.88	-4.39	14.71	23.29	0.00
16.28	73.37	57.49	16.13	66.69	52.08	16.92	80.81	65.72	16.44	9.12	-4.68	17.73	22.82	0.00
19.28	72.67	58.96	19.13	65.00	52.56	19.92	81.06	68.14	19.44	8.37	-3.26	20.71	20.65	0.00
22.28	71.02	53.13	22.13	65.60	48.98	22.92	78.42	61.32	22.44	9.51	-6.30	23.71	24.83	0.00
25.29	69.55	51.84	25.13	61.88	45.44	25.92	74.67	57.75	25.44	9.15	-6.48	26.71	24.65	0.00
28.29	67.54	50.84	28.13	58.07	42.64	28.92	73.62	57.71	28.45	9.51	-5.11	29.71	23.64	0.00
31.29	65.03	51.79	31.13	56.50	44.53	31.92	68.27	55.82	31.44	9.94	-1.22	32.74	20.18	0.00
34.29	62.31	47.20	34.13	54.89	41.05	34.92	67.16	52.84	34.45	8.70	-4.33	35.71	22.05	0.00
37.29	59.82	44.94	37.13	54.53	40.92	37.92	65.41	51.32	37.45	9.36	-3.44	38.71	21.82	0.00
40.29	58.38	43.62	40.13	52.93	39.44	40.92	60.87	46.90	40.45	9.27	-3.41	41.71	21.70	0.00
43.29	57.11	41.47	43.13	48.56	34.19	43.92	60.64	45.79	43.44	10.45	-3.11	44.71	22.58	0.00
46.29	54.88	39.71	46.13	46.91	33.01	46.92	59.12	44.74	46.44	9.63	-3.46	47.73	22.11	0.00
49.29	53.39	36.04	49.13	47.76	31.68	49.92	57.61	41.05	49.44	11.06	-4.21	50.71	24.29	0.00
52.29	51.91	36.03	52.13	47.71	33.10	52.92	53.57	38.48	52.44	10.27	-3.53	53.71	22.82	0.00
55.29	51.60	33.77	55.13	43.84	27.28	55.92	54.92	37.88	55.44	10.69	-5.06	56.71	24.77	0.00
58.29	49.14	32.97	58.13	46.36	31.46	58.92	54.18	38.80	58.44	10.30	-3.79	59.71	23.11	0.00
61.29	48.79	33.62	61.13	44.77	30.87	61.92	53.61	39.23	61.44	10.36	-2.73	62.73	22.11	0.00
64.29	49.34	32.23	64.13	44.53	28.69	64.92	53.35	37.03	64.44	9.57	-5.46	65.71	24.05	0.00
67.29	50.68	34.51	67.13	42.32	27.42	67.92	50.59	35.21	67.44	10.66	-3.43	68.71	23.11	0.00
70.29	48.60	31.72	70.13	42.17	26.56	70.92	50.29	34.20	70.44	9.94	-4.86	71.70	23.82	0.00
73.29	48.75	33.87	73.13	42.27	28.66	73.92	48.62	34.53	73.44	10.36	-2.44	74.70	21.82	0.00
76.29	46.84	30.85	76.13	40.18	25.46	76.92	52.36	37.16	76.44	10.75	-3.16	77.71	22.93	0.00
79.29	46.29	29.53	79.13	39.45	23.96	79.92	49.43	33.46	79.44	10.24	-4.44	80.70	23.70	0.00
82.29	46.72	29.72	82.13	39.26	23.53	82.92	49.95	33.74	82.44	10.78	-4.14	83.70	23.94	0.00
85.28	46.10	30.81	85.13	39.69	25.67	85.91	48.37	33.87	85.44	10.30	-2.91	86.70	22.23	0.00
88.28	46.45	30.40	88.13	41.10	26.32	88.91	47.82	32.56	88.44	10.85	-3.12	89.70	22.99	0.00
91.28	45.21	27.98	91.13	41.34	25.38	91.92	49.35	32.91	91.44	10.39	-4.76	92.71	24.17	0.00
94.28	44.98	28.81	94.13	39.21	24.31	94.91	47.86	32.48	94.44	11.61	-2.48	95.70	23.11	0.00
97.28	43.71	27.54	97.13	38.54	23.64	97.91	46.42	31.04	97.44	9.97	-4.12	98.70	23.11	0.00
100.28	44.09	28.04	100.13	40.47	25.69	100.91	48.50	33.24	100.44	10.15	-3.82	101.70	22.99	0.00
103.28	42.94	29.00	103.13	38.01	25.34	103.92	46.76	33.61	103.44	10.97	-0.89	104.70	20.88	0.00
106.29	43.71	27.07	106.13	38.78	23.41	106.92	47.44	31.59	106.44	8.70	-5.86	107.71	23.58	0.00
109.29	41.15	26.45	109.13	36.86	23.43	109.92	45.21	31.30	109.44	11.24	-1.38	110.70	21.64	0.00
112.29	43.33	28.39	112.13	37.01	23.34	112.92	44.58	30.43	112.44	10.60	-2.26	113.70	21.88	0.00
115.29	40.96	23.96	115.13	38.20	22.47	115.92	43.29	27.08	115.44	9.72	-5.20	116.70	23.94	0.00
118.29	42.64	27.00	118.13	37.72	23.35	118.92	45.37	30.52	118.44	10.88	-2.68	119.70	22.58	0.00
121.29	39.68	23.10	121.13	37.05	21.74	121.92	45.21	29.42	121.44	10.94	-3.56	122.71	23.52	0.00
124.29	40.78	23.19	124.13	37.82	21.50	124.92	44.33	27.53	124.44	11.27	-4.24	125.70	24.53	0.00
127.28	40.78	25.49	127.13	34.82	20.80	127.92	44.62	30.12	127.44	11.30	-1.91	128.70	22.23	0.00
130.29	42.29	27.41	130.13	36.29	22.68	130.92	44.20	30.11	130.44	10.94	-1.86	131.70	21.82	0.00
133.29	40.17	23.94	133.13	36.39	21.43	133.92	42.54	27.10	133.44	10.15	-4.00	134.70	23.17	0.00
136.29	39.87	24.46	136.13	34.45	20.31	136.92	42.62	28.00	136.44	11.36	-1.97	137.73	22.35	0.00
139.29	39.72	23.79	139.13	35.68	21.02	139.92	42.67	27.53	139.44	11.24	-2.61	140.70	22.87	0.00
142.29	39.53	21.35	142.13	35.91	19.00	142.92	42.75	25.36	142.44	10.33	-5.77	143.70	25.12	0.00
145.29	38.44	22.80	145.13	34.40	20.03	145.92	43.12	28.27	145.44	10.24	-3.32	146.70	22.58	0.00
148.29	40.51	24.93	148.13	32.80	18.49	148.92	41.92	27.13	148.44	10.75	-2.75	149.70	22.52	0.00
151.29	38.52	21.35	151.13	35.82	19.92	151.92	42.38	26.00	151.44	11.33	-3.76	152.71	24.11	0.00
154.29	37.84	21.20	154.13	33.79	18.42	154.92	39.99	24.14	154.44	11.27	-3.29	155.70	23.58	0.00
157.29	40.28	23.40	157.13	34.26	18.65	157.92	40.73	24.64	157.44	11.09	-3.71	158.70	23.82	0.00
160.29	37.47	20.77	160.13	33.93	18.50	160.92	41.72	25.81	160.44	10.69	-3.93	161.70	23.64	0.00
163.29	35.29	18.53	163.13	32.48	16.99	163.92	39.83	23.86	163.44	9.91	-4.77	164.70	23.70	0.00
166.29	38.56	22.15	166.13	34.45	19.31	166.92	39.71	24.09	166.44	11.21	-3.12	167.71	23.35	0.00
169.29	36.88	18.52	169.13	33.37	16.28	169.92	40.16	22.59	169.44	11.03	-5.25	170.70	25.30	0.00
172.28	34.55	16.96	172.13	34.12	17.80	172.91	38.93	22.13	172.44	10.88	-4.63	173.70	24.53	0.00
175.28	37.77	19.53	175.13	32.62	15.65	175.92	38.73	21.28	175.44	11.15	-5.01	176.70	25.18	0.00
178.28	36.84	21.38	178.13	34.49	20.30	178.92	39.09	24.42	178.44	11.73	-1.65	179.70	22.40	0.00
181.28	37.03	20.03	181.13	33.93	18.20	181.92	39.58	23.37	181.44	10.09	-4.83	182.71	23.94	0.00
184.29	36.80	20.69	184.13	33.88	19.04	184.92	37.84	22.52	184.44	10.36	-3.67	185.70	23.05	0.00
187.28	36.58	19.76	187.13	32.15	16.60	187.92	38.04	22.01	187.44	11.12	-3.62	188.70	23.76	0.00
190.29	37.25	18.83	190.13	33.32	16.17	190.92	36.87	19.24	190.44	11.18	-5.16	191.70	25.36	0.00
193.29	35.95	17.17	193.13	32.34	14.83	193.92	37.31	19.32	193.44	10.82	-5.88	194.70	25.72	0.00
196.29	35.40	19.11	196.13	32.99	17.97	196.92	37.59	22.09	196.44	10.85	-3.36	197.71	23.23	0.00
199.28	36.10	19.16	199.13	30.06	14.39	199.92	37.80	21.65	199.44	11.55	-3.31	200.70	23.88	0.00
202.28	35.73	20.79	202.13	32.85	19.18	202.92	36.87	22.72	202.44	10.63	-2.23	203.70	21.88	0.00
205.28	33.89	15.71	205.13	32.80	15.89	205.92	36.99	19.60	205.44	11.00	-5.10	206.70	25.12	0.00
208.28	36.02	19.50	208.13	31.31	16.06	208.91	37.23	21.50	208.44	10.88	-3.56	209.70	23.46	0.00
211.28	33.34	18.23	211.13	31.64	17.80	211.91	38.16	23.84	211.44	10.33	-2.70	212.71	22.05	0.00
214.28	34.40	17.82	214.13	31.78	16.47	214.91	36.67	20.88	214.44	11.09	-3.41	215.70	23.52	0.00
217.29	36.69	20.58	217.13	30.29	15.45	217.92	36.67	21.35	217.44	10.51	-3.52	218.70	23.05	0.00
220.29	34.92	17.92	220.13	30.99	15.26	220.92	36.50	20.29	220.44	11.91	-3.01	221.70	23.94	0.00
223.29	34.37	16.48	223.13	31.17	14.55	223.92	36.18	19.08	223.44	11.94	-3.87	224.70	24.83	0.00
226.29	34.29	17.77	226.13	31.69	16.44	226.92	35.38	19.65	226.44	10.72	-3.72	227.71	23.46	0.00
229.29	34.66	16.00	229.13	30.94	13.55	229.92	35.18	17.31	229.44	11.12	-5.46	230.70	25.60	0.00
232.29	33.30	14.46	232.13	31.45	13.88	232.92	35.98	17.93	232.44	12.31	-4.45	233.70	25.78	0.00
235.29	33.16	16.05	235.13	30.53	14.69	235.92	35.58	19.26	235.44	11.79	-3.24	236.70	24.05	0.00
238.29	34.40	17.58	238.13	30.66	15.11	238.92	35.74	19.71	238.44	11.64	-3.10	239.70	23.76	0.00
241.29	33.60	15.00	241.13	29.51	12.18	241.92	34.30	16.49	241.44	12.10	-4.42	242.71	25.54	0.00
244.29	33.89	15.29	244.13	28.82	11.49	244.92	34.38	16.57	244.44	11.55	-4.97	245.70	25.54	0.00
247.29	34.59	16.41	247.13	30.53	13.62	247.92	36.67	19.28	247.44	10.69	-5.41	248.70	25.12	0.00
250.29	33.34	15.39	250.13	30.06	13.38	250.92	34.82	17.66	250.44	11.88	-3.99	251.70	24.89	0.00
253.29	32.90	14.42	253.13	30.94	13.73	253.92	34.07	16.38	253.44	10.36	-6.04	254.71	25.42	0.00
256.29	32.65	14.41	256.13	30.57	13.60	256.92	34.82	17.37	256.44	12.65	-3.51	257.71	25.18	0.00
259.28	34.26	15.18	259.13	31.08	13.27	259.91	33.43	15.14	259.44	10.36	-6.64	260.70	26.02	0.00
262.29	32.97	17.21	262.13	30.16	15.67	262.92	33.63	18.66	262.44	11.03	-2.65	263.70	22.70	0.00
265.28	33.34	15.34	265.13	28.82	12.09	265.91	33.15	15.94	265.44	11.58	-4.34	266.70	24.94	0.00
268.29	33.05	15.46	268.13	31.17	14.85	268.92	33.75	16.95	268.44	12.40	-3.11	269.70	24.53	0.00
271.29	33.16	14.98	271.13	29.70	12.79	271.92	34.54	17.15	271.44	11.45	-4.65	272.71	25.12	0.00
274.28	33.01	15.72	274.13	30.02	14.00	274.92	35.10	18.60	274.44	11.39	-3.82	275.70	24.23	0.00
277.29	31.81	12.85	277.13	29.47	11.78	277.92	33.55	15.38	277.44	11.91	-4.97	278.70	25.90	0.00
280.29	33.12	13.92	280.13	29.47	11.54	280.92	33.27	14.86	280.44	12.95	-4.17	281.70	26.14	0.00
283.29	32.83	14.83	283.13	29.42	12.69	283.92	33.71	16.50	283.44	11.76	-4.16	284.70	24.94	0.00
286.29	31.92	12.84	286.13	29.19	11.38	286.92	32.36	14.07	286.44	11.52	-5.48	287.71	26.02	0.00
289.29	32.06	15.24	289.13	30.16	14.61	289.92	33.19	17.16	289.44	11.58	-3.16	290.70	23.76	0.00
292.29	31.96	13.78	292.13	29.60	12.69	292.92	33.27	15.88	292.44	11.91	-4.19	293.70	25.12	0.00
295.28	33.08	13.22	295.13	28.36	9.77	295.92	31.89	12.82	295.44	11.30	-6.48	296.70	26.80	0.00
298.28	33.56	15.38	298.13	31.45	14.54	298.91	33.47	16.08	298.44	11.52	-4.58	299.70	25.12	0.00
301.28	33.30	14.22	301.13	29.56	11.75	301.91	33.27	14.98	301.44	11.52	-5.48	302.71	26.02	0.00
304.29	32.36	14.18	304.13	29.28	12.37	304.92	34.07	16.68	304.44	11.15	-4.95	305.70	25.12	0.00
307.29	33.34	16.46	307.13	28.27	12.66	307.92	33.03	16.94	307.44	11.03	-3.77	308.70	23.82	0.00
310.29	32.54	13.70	310.13	29.74	12.17	310.92	33.07	15.02	310.44	11.52	-5.24	311.70	25.78	0.00
313.29	32.17	12.49	313.13	28.41	10.00	313.92	33.39	14.50	313.44	11.21	-6.39	314.70	26.62	0.00
316.29	31.88	13.64	316.13	28.68	11.71	316.92	33.27	15.82	316.44	12.83	-3.33	317.73	25.18	0.00
319.29	31.85	13.90	319.13	30.25	13.57	319.92	32.17	15.01	319.44	10.72	-5.15	320.70	24.89	0.00
322.29	30.91	9.73	322.13	30.06	10.15	322.92	32.99	12.60	322.44	11.18	-7.92	323.70	28.12	0.00
325.29	31.56	11.64	325.13	28.87	10.22	325.92	31.93	12.80	325.44	12.95	-4.89	326.70	26.86	0.00
328.29	31.19	12.41	328.13	28.00	10.49	328.92	32.01	14.02	328.44	11.55	-5.15	329.70	25.72	0.00
331.29	32.36	13.70	331.13	28.41	11.02	331.92	32.76	14.89	331.44	12.28	-4.30	332.73	25.60	0.00
334.29	31.70	11.48	334.13	28.78	9.83	334.92	30.99	11.56	334.44	11.61	-6.53	335.70	27.16	0.00
337.29	31.45	12.91	337.13	28.36	11.09	337.92	34.42	16.67	337.44	11.55	-4.91	338.70	25.48	0.00
340.29	32.21	13.31	340.13	28.50	10.87	340.92	32.68	14.57	340.44	11.76	-5.06	341.70	25.84	0.00
343.29	30.51	11.85	343.13	28.46	11.07	343.92	33.11	15.24	343.44	12.52	-4.06	344.70	25.60	0.00
346.28	30.91	11.47	346.13	28.23	10.06	346.91	32.80	14.15	346.44	12.56	-4.80	347.71	26.38	0.00
349.28	31.59	14.36	349.13	29.33	13.37	349.92	32.80	16.36	349.44	11.36	-3.79	350.70	24.17	0.00
352.29	30.54	11.64	352.13	29.01	11.38	352.92	32.60	14.49	352.44	11.15	-5.67	353.70	25.84	0.00
355.29	31.77	11.97	355.13	29.42	10.89	355.92	32.17	13.16	355.44	12.25	-5.47	356.70	26.74	0.00
358.29	30.36	10.38	358.13	29.05	10.34	358.92	32.28	13.09	358.44	12.46	-5.44	359.70	26.92	0.00
361.28	30.87	10.77	361.13	30.57	11.74	361.91	31.97	12.66	361.44	13.57	-4.45	362.71	27.04	0.00
364.29	30.80	10.10	364.13	27.77	8.34	364.92	30.67	10.76	364.44	13.11	-5.51	365.70	27.64	0.00
367.29	30.91	11.11	367.13	27.63	9.10	367.92	33.71	14.70	367.44	13.32	-4.40	368.70	26.74	0.00
370.29	30.54	11.88	370.13	26.50	9.11	370.92	30.95	13.08	370.44	13.11	-3.47	371.70	25.60	0.00
373.29	31.12	11.68	373.13	27.13	8.96	373.92	31.89	13.24	373.44	12.52	-4.84	374.70	26.38	0.00
376.29	31.30	9.21	376.13	30.25	9.43	376.92	31.65	10.35	376.44	13.11	-6.90	377.71	29.03	0.00
379.28	31.45	12.79	379.13	29.10	11.71	379.92	32.56	14.69	379.44	12.43	-4.15	380.70	25.60	0.00
382.28	31.23	11.85	382.13	29.01	10.90	382.92	33.03	14.44	382.44	12.43	-4.87	383.70	26.32	0.00
385.28	33.41	14.69	385.13	29.05	11.60	385.91	30.63	12.70	385.44	13.42	-3.22	386.70	25.66	0.00
388.28	31.09	10.09	388.13	27.68	7.95	388.92	31.10	10.89	388.44	12.40	-6.52	389.70	27.94	0.00
391.29	31.12	11.98	391.13	28.50	10.63	391.92	30.91	12.56	391.44	11.42	-5.64	392.71	26.08	0.00
394.29	31.67	12.11	394.13	28.41	10.12	394.92	32.09	13.32	394.44	11.94	-5.54	395.70	26.50	0.00
397.29	33.74	13.22	397.13	28.64	9.39	397.92	32.13	12.40	397.44	12.68	-5.76	398.70	27.46	0.00
400.29	30.11	9.59	400.13	28.32	9.07	400.92	29.97	10.24	400.44	13.02	-5.42	401.70	27.46	0.00
403.29	30.62	10.88	403.13	28.73	10.26	403.92	32.40	13.45	403.44	12.59	-5.07	404.70	26.68	0.00
406.29	31.81	12.79	406.13	29.33	11.58	406.92	30.56	12.33	406.44	13.91	-3.03	407.71	25.96	0.00
409.29	31.34	11.78	409.13	28.41	10.12	409.92	31.10	12.33	409.44	13.45	-4.03	410.70	26.50	0.00
412.29	29.93	10.25	412.13	27.22	8.81	412.92	31.18	12.29	412.44	13.05	-4.55	413.70	26.62	0.00
415.29	30.98	9.62	415.13	25.86	5.77	415.92	30.83	10.26	415.44	12.28	-7.00	416.70	28.30	0.00
418.29	29.72	10.64	418.13	28.64	10.83	418.92	30.87	12.58	418.44	13.32	-3.68	419.70	26.02	0.00
421.29	30.44	12.14	421.13	28.32	11.29	421.92	30.56	13.05	421.44	13.26	-2.96	422.71	25.24	0.00
424.29	30.87	8.96	424.13	28.46	7.82	424.92	30.67	9.55	424.44	12.46	-7.37	425.70	28.85	0.00
427.29	31.88	12.38	427.13	28.13	9.90	427.92	32.56	13.85	427.44	13.11	-4.31	428.70	26.44	0.00
430.29	32.94	12.96	430.13	27.77	9.06	430.92	30.09	10.90	430.44	13.94	-3.96	431.70	26.92	0.00
433.28	30.73	9.19	433.13	29.19	8.92	433.91	31.46	10.71	433.44	12.86	-6.60	434.70	28.48	0.00
436.29	31.59	12.75	436.13	26.77	9.20	436.92	31.14	13.09	436.44	14.40	-2.36	437.71	25.78	0.00
439.29	30.76	12.04	439.13	27.45	10.00	439.92	31.50	13.57	439.44	13.17	-3.47	440.70	25.66	0.00
442.29	29.68	8.86	442.13	28.46	8.91	442.92	31.42	11.39	442.44	14.13	-4.61	443.70	27.76	0.00
445.29	29.72	8.84	445.13	27.40	7.79	445.92	31.30	11.21	445.44	13.05	-5.75	446.70	27.82	0.00
448.29	31.85	10.19	448.13	29.10	8.71	448.92	29.93	9.06	448.44	13.60	-5.98	449.70	28.60	0.00
451.29	30.73	8.95	451.13	29.56	9.05	451.92	30.91	9.92	451.44	14.62	-5.08	452.71	28.72	0.00
454.29	30.91	11.65	454.13	28.36	10.37	454.92	31.85	13.38	454.44	13.72	-3.46	455.70	26.20	0.00
457.29	30.83	9.59	457.13	29.10	9.13	457.92	30.28	9.83	457.44	13.32	-5.84	458.70	28.18	0.00
460.29	30.15	10.17	460.13	30.16	11.45	460.92	32.28	13.09	460.44	13.75	-4.15	461.70	26.92	0.00
463.28	31.05	8.78	463.13	28.96	7.96	463.92	32.13	10.65	463.44	13.32	-6.87	464.70	29.21	0.00
466.28	30.11	8.99	466.13	28.50	8.65	466.91	33.15	12.82	466.44	14.03	-5.01	467.71	28.06	0.00
469.28	31.16	8.34	469.13	27.04	5.49	469.92	30.67	8.64	469.44	13.79	-6.95	470.70	29.76	0.00
472.28	31.96	10.48	472.13	28.78	8.57	472.92	29.78	9.09	472.44	14.87	-4.53	473.70	28.42	0.00
475.28	29.61	9.87	475.13	28.55	10.08	475.92	30.71	11.76	475.44	14.40	-3.26	476.70	26.68	0.00
478.29	29.90	8.18	478.13	29.14	8.69	478.92	30.91	9.98	478.44	13.88	-5.76	479.70	28.66	0.00
481.29	30.76	12.34	481.13	29.65	12.50	481.92	30.71	13.08	481.44	13.66	-2.68	482.73	25.36	0.00
484.29	31.48	8.36	484.13	27.31	5.46	484.92	31.22	8.89	484.44	14.62	-6.42	485.70	30.06	0.00
487.29	33.12	12.30	487.13	26.77	7.22	487.92	32.24	12.21	487.44	14.16	-4.58	488.71	27.76	0.00
490.29	29.83	9.13	490.13	27.18	7.75	490.92	30.48	10.57	490.44	15.09	-3.53	491.70	27.64	0.00
493.29	30.44	7.32	493.13	29.33	7.48	493.92	32.48	10.15	493.44	14.16	-6.88	494.70	30.06	0.00
496.29	31.52	11.12	496.13	27.50	8.37	496.92	30.28	10.67	496.44	15.15	-3.17	497.71	27.34	0.00
499.29	31.19	10.25	499.13	28.82	9.15	499.92	30.75	10.60	499.44	13.88	-4.98	500.70	27.88	0.00
502.29	31.23	9.14	502.13	26.13	5.31	502.92	30.95	9.65	502.44	13.57	-6.44	503.70	29.03	0.00
505.29	29.68	8.68	505.13	28.32	8.59	505.92	31.85	11.64	505.44	13.72	-5.20	506.70	27.94	0.00
508.29	29.90	9.68	508.13	26.72	7.77	508.92	30.36	10.93	508.44	14.09	-4.05	509.70	27.16	0.00
511.29	30.33	10.11	511.13	28.73	9.78	511.92	30.44	11.01	511.44	14.28	-3.86	512.73	27.16	0.00
514.29	29.93	10.07	514.13	27.77	9.18	514.92	30.52	11.45	514.44	14.59	-3.19	515.70	26.80	0.00
517.29	31.12	9.03	517.13	28.96	8.14	517.92	31.89	10.59	517.44	14.68	-5.33	518.70	29.03	0.00
520.29	30.51	8.42	520.13	26.63	5.81	520.92	31.34	10.04	520.44	14.03	-5.98	521.70	29.03	0.00
523.29	29.65	8.95	523.13	27.82	8.39	523.92	31.58	11.67	523.44	15.58	-3.04	524.70	27.64	0.00
526.29	31.34	10.70	526.13	27.77	8.40	526.92	30.13	10.28	526.44	14.40	-4.16	527.71	27.58	0.00
529.29	31.09	11.65	529.13	28.55	10.38	529.92	30.87	12.22	529.44	14.50	-2.86	530.70	26.38	0.00
532.29	29.32	9.34	532.13	27.68	8.97	532.92	30.63	11.44	532.44	13.48	-4.42	533.70	26.92	0.00
535.28	30.22	8.44	535.13	28.87	8.36	535.91	31.30	10.31	535.44	14.43	-5.27	536.70	28.72	0.00
538.28	31.09	6.75	538.13	29.56	6.49	538.92	32.32	8.77	538.44	15.09	-7.17	539.70	31.28	0.00
541.29	29.22	8.40	541.13	28.41	8.86	541.92	31.50	11.47	541.44	14.43	-4.31	542.71	27.76	0.00
544.29	30.73	9.85	544.13	28.36	8.75	544.92	30.91	10.82	544.44	14.65	-4.15	545.70	27.82	0.00
547.29	29.36	8.54	547.13	27.72	8.17	547.92	30.20	10.17	547.44	14.34	-4.40	548.70	27.76	0.00
550.28	30.33	10.05	550.13	28.78	9.77	550.91	29.31	9.82	550.44	15.02	-3.18	551.70	27.22	0.00
553.28	29.97	7.82	553.13	28.32	7.44	553.91	30.99	9.63	553.44	14.19	-5.88	554.70	29.09	0.00
556.28	31.48	9.39	556.13	27.54	6.72	556.92	32.56	11.26	556.44	15.21	-4.80	557.71	29.03	0.00
559.29	30.91	9.79	559.13	27.72	7.87	559.92	30.87	10.54	559.44	15.09	-3.95	560.70	28.06	0.00
562.28	29.22	7.62	562.13	28.68	8.35	562.91	30.44	9.63	562.44	15.21	-4.31	563.70	28.54	0.00
565.29	29.97	9.21	565.13	27.36	7.87	565.92	31.89	11.92	565.44	15.15	-3.53	566.70	27.70	0.00
568.29	29.07	5.52	568.13	28.55	6.27	568.92	31.50	8.74	568.44	15.33	-6.14	569.70	30.49	0.00
571.29	30.04	8.74	571.13	27.95	7.92	571.92	30.67	10.16	571.44	15.58	-3.64	572.71	28.24	0.00
574.29	29.29	7.44	574.13	26.95	6.37	574.92	30.83	9.77	574.44	14.47	-5.30	575.70	28.79	0.00
577.28	29.86	5.33	577.13	28.13	4.87	577.92	30.20	6.46	577.44	14.74	-7.71	578.70	31.47	0.00
580.29	30.18	6.94	580.13	27.09	5.12	580.92	32.05	9.60	580.44	14.40	-6.76	581.70	30.18	0.00
583.29	29.79	8.13	583.13	29.10	8.71	583.92	31.22	10.35	583.44	15.27	-4.31	584.70	28.60	0.00
586.29	31.67	10.97	586.13	27.91	8.48	586.92	31.89	11.98	586.44	16.64	-1.98	587.73	27.64	0.00
589.29	30.22	8.19	589.13	29.28	8.52	589.92	30.87	9.63	589.44	15.55	-4.40	590.70	28.97	0.00
592.28	30.33	8.61	592.13	28.68	8.23	592.91	29.97	9.04	592.44	16.24	-3.40	593.70	28.66	0.00
595.28	32.10	8.19	595.13	28.36	5.72	595.91	31.46	8.34	595.44	13.97	-7.86	596.70	30.85	0.00
598.28	32.03	12.59	598.13	29.79	11.62	598.91	30.52	11.87	598.44	14.90	-2.46	599.70	26.38	0.00
601.28	30.33	9.27	601.13	28.00	8.21	601.91	30.87	10.60	601.44	15.71	-3.27	602.71	28.00	0.00
621.32	40.55	6.49	621.16	39.21	6.42	621.95	40.03	6.76	621.47	103.57	71.59	622.73	41.00	0.00
624.31	35.25	0.80	624.16	33.69	0.51	624.94	35.06	1.40	624.47	128.81	96.44	625.73	41.39	0.00
627.32	32.21	-1.66	627.16	29.65	-2.95	627.94	33.71	0.63	627.47	119.86	88.07	628.74	40.81	0.00
630.31	31.09	-4.19	630.16	31.45	-2.56	630.95	30.91	-3.58	630.47	109.26	76.06	631.73	42.22	0.00
633.32	30.51	-4.19	633.16	30.90	-2.53	633.95	30.87	-3.04	633.47	109.31	76.69	634.73	41.64	0.00
636.32	27.72	-4.55	636.16	28.78	-2.22	636.95	29.62	-1.86	636.47	104.96	74.77	637.73	39.21	0.00
639.32	28.61	-5.51	639.16	29.42	-3.43	639.95	29.78	-3.55	639.47	98.60	66.56	640.73	41.06	0.00
642.32	30.15	-3.59	642.16	27.82	-4.65	642.95	27.95	-5.00	642.47	92.05	60.39	643.74	40.68	0.00
645.32	29.11	-5.08	645.16	28.55	-4.37	645.95	30.13	-3.27	645.47	92.53	60.42	646.73	41.13	0.00
648.32	29.47	-2.87	648.16	28.00	-3.07	648.95	29.54	-2.01	648.47	88.38	58.12	649.74	39.28	0.00
651.32	29.57	-3.40	651.16	27.86	-3.84	651.95	29.74	-2.44	651.47	83.11	52.22	652.74	39.91	0.00
654.32	28.57	-4.53	654.16	28.91	-2.92	654.95	29.81	-2.50	654.47	82.35	51.33	655.74	40.04	0.00
657.32	30.33	-0.86	657.16	28.64	-1.28	657.95	28.53	-1.87	657.47	79.21	50.10	658.74	38.13	0.00
660.31	29.97	-2.56	660.16	29.14	-2.12	660.95	30.79	-0.95	660.47	73.89	43.44	661.74	39.47	0.00
663.32	28.79	-2.85	663.16	29.47	-0.90	663.95	29.66	-1.19	663.47	73.28	43.72	664.74	38.58	0.00
666.32	29.14	-3.77	666.16	26.86	-4.78	666.95	30.01	-2.11	666.47	70.78	39.95	667.74	39.85	0.00
669.31	30.00	-2.46	669.16	29.65	-1.54	669.95	30.13	-1.54	669.47	70.34	39.96	670.74	39.40	0.00
672.32	31.01	-2.15	672.16	29.51	-2.38	672.95	31.30	-1.07	672.47	67.35	36.27	673.75	40.10	0.00
675.32	29.36	-0.70	675.16	29.74	0.95	675.95	30.13	0.86	675.47	67.87	39.89	676.74	37.00	0.00
678.32	30.29	-1.09	678.16	27.82	-2.29	678.95	31.18	0.59	678.47	66.17	36.87	679.74	38.32	0.00
681.32	30.91	-1.17	681.16	28.59	-2.22	681.95	30.60	-0.69	681.47	64.52	34.52	682.74	39.02	0.00
684.32	30.15	-4.04	684.16	28.87	-4.05	684.95	30.48	-2.92	684.47	62.81	30.70	685.74	41.13	0.00
687.31	30.69	0.82	687.16	29.28	0.68	687.95	31.03	1.95	687.47	62.69	34.90	688.74	36.81	0.00
690.32	31.23	-2.77	690.16	29.88	-2.85	690.95	30.32	-2.89	690.47	61.68	29.76	691.74	40.94	0.00
693.32	31.70	-1.85	693.16	28.59	-3.69	693.95	31.34	-1.42	693.47	60.95	29.48	694.74	40.49	0.00
696.32	32.17	0.66	696.16	30.94	0.70	696.95	31.03	0.31	696.47	60.53	31.10	697.74	38.45	0.00
699.32	30.69	-3.88	699.16	31.36	-1.94	699.95	30.48	-3.30	699.47	60.64	28.15	700.73	41.51	0.00
702.32	31.56	-0.65	702.16	28.91	-2.03	702.95	32.24	0.82	702.47	59.38	29.25	703.74	39.15	0.00
705.32	31.23	-2.32	705.16	29.05	-3.23	705.95	31.26	-1.50	705.47	58.58	27.11	706.73	40.49	0.00
708.32	31.16	-2.90	708.16	31.64	-1.15	708.95	31.93	-1.34	708.47	59.30	27.32	709.73	41.00	0.00
711.32	30.65	-3.73	711.16	30.57	-2.54	711.95	31.54	-2.05	711.47	60.18	27.88	712.73	41.32	0.00
714.32	31.85	-1.89	714.16	30.71	-1.76	714.95	31.65	-1.30	714.47	59.07	27.41	715.74	40.68	0.00
717.32	31.45	-4.61	717.16	29.83	-4.96	717.95	31.54	-3.73	717.47	55.48	21.50	718.74	43.00	0.00
720.32	32.21	-0.32	720.16	30.20	-1.06	720.95	31.93	0.19	720.47	57.14	26.69	721.74	39.47	0.00
723.32	30.69	-1.26	723.16	28.46	-2.22	723.95	33.35	2.19	723.47	55.74	25.87	724.73	38.89	0.00
726.32	31.05	0.49	726.16	32.10	2.81	726.95	30.56	0.79	726.47	54.92	26.44	727.74	37.50	0.00
729.32	31.30	-1.67	729.16	29.83	-1.87	729.95	31.77	-0.41	729.47	52.90	22.01	730.73	39.91	0.00
732.31	32.17	-4.41	732.16	30.53	-4.78	732.95	31.81	-3.98	732.47	53.65	19.15	733.74	43.52	0.00
735.31	31.59	-1.19	735.16	30.39	-1.12	735.95	32.64	0.65	735.47	53.09	22.39	736.73	39.72	0.00
738.31	30.54	-1.80	738.16	30.76	-0.31	738.95	33.19	1.64	738.47	52.61	22.35	739.73	39.28	0.00
741.32	30.40	-3.72	741.16	29.28	-3.57	741.95	32.13	-1.20	741.47	52.90	20.86	742.74	41.06	0.00
744.32	32.50	-2.40	744.16	30.39	-3.24	744.95	32.92	-1.19	744.47	52.09	19.27	745.73	41.84	0.00
747.31	30.69	-3.31	747.16	30.25	-2.48	747.95	32.20	-1.01	747.47	52.09	20.17	748.74	40.94	0.00
750.31	31.63	-0.39	750.16	29.79	-0.96	750.95	31.58	0.35	750.47	51.57	21.63	751.74	38.96	0.00
753.31	31.23	-0.66	753.16	30.94	0.32	753.95	31.06	-0.04	753.47	51.16	21.35	754.74	38.83	0.00
756.31	32.32	-1.36	756.16	29.83	-2.58	756.95	30.67	-2.22	756.47	48.60	17.00	757.74	40.62	0.00
759.32	31.45	-3.32	759.16	29.19	-4.31	759.95	32.36	-1.62	759.47	50.14	17.45	760.74	41.71	0.00
762.32	29.97	-3.00	762.16	31.96	0.26	762.95	31.46	-0.72	762.47	49.51	18.62	763.75	39.91	0.00
765.32	32.76	-1.88	765.16	31.04	-2.33	765.95	31.54	-2.31	765.47	49.51	16.95	766.74	41.58	0.00
768.32	30.18	-2.92	768.16	31.27	-0.56	768.95	33.15	0.84	768.47	49.18	18.16	769.74	40.04	0.00
771.31	30.11	-3.69	771.16	30.20	-2.33	771.95	31.73	-1.28	771.47	47.84	16.12	772.74	40.74	0.00
774.31	32.10	-0.36	774.16	30.80	-0.39	774.95	31.58	-0.09	774.47	48.31	17.93	775.74	39.40	0.00
777.32	31.52	-1.13	777.16	31.41	0.03	777.95	32.13	0.27	777.47	46.97	16.40	778.74	39.59	0.00
780.32	32.54	-1.20	780.16	30.39	-2.08	780.95	32.80	-0.15	780.47	47.58	15.92	781.74	40.68	0.00
783.32	31.85	-2.40	783.16	29.70	-3.28	783.95	31.50	-1.96	783.47	45.24	13.07	784.74	41.19	0.00
786.32	30.65	-2.20	786.16	31.96	0.38	786.95	32.24	0.18	786.47	44.67	13.90	787.74	39.79	0.00
789.32	30.11	-3.50	789.16	31.04	-1.30	789.95	30.44	-2.38	789.47	47.01	15.48	790.74	40.55	0.00
792.32	32.61	0.15	792.16	32.66	1.47	792.95	30.52	-1.15	792.47	45.31	14.93	793.75	39.40	0.00
795.32	31.48	-1.75	795.16	31.22	-0.74	795.95	32.52	0.08	795.47	45.06	13.91	796.74	40.17	0.00
798.32	30.98	-1.80	798.16	32.20	0.69	798.95	32.17	0.18	798.47	44.31	13.61	799.74	39.72	0.00
801.32	32.68	-1.32	801.16	29.65	-3.08	801.95	31.65	-1.56	801.47	45.17	13.25	802.74	40.94	0.00
804.32	31.88	0.05	804.16	31.64	1.08	804.95	32.24	1.20	804.47	43.28	13.53	805.74	38.77	0.00
807.32	32.39	-0.97	807.16	31.22	-0.87	807.95	33.39	0.82	807.47	43.00	11.72	808.74	40.30	0.00
810.32	32.68	0.60	810.16	30.20	-0.61	810.95	32.44	1.15	810.47	42.54	12.54	811.74	39.02	0.00
813.32	32.21	-1.72	813.16	30.39	-2.27	813.95	31.73	-1.41	813.47	43.28	11.43	814.74	40.87	0.00
816.32	29.90	-5.71	816.16	30.66	-3.68	816.95	32.40	-2.42	816.47	43.35	9.82	817.73	42.55	0.00
819.32	31.16	-4.38	819.16	30.66	-3.61	819.95	32.05	-2.70	819.47	42.36	8.90	820.73	42.48	0.00
822.32	30.36	-2.74	822.16	30.90	-0.93	822.94	33.35	1.04	822.47	41.97	10.95	823.74	40.04	0.00
825.31	32.03	-1.07	825.16	32.48	0.65	825.95	32.20	-0.11	825.47	41.23	10.21	826.73	40.04	0.00
828.32	32.39	-2.25	828.16	29.56	-3.81	828.95	30.71	-3.14	828.47	42.08	9.52	829.74	41.58	0.00
831.32	31.77	-5.26	831.16	32.38	-3.38	831.95	32.32	-3.92	831.47	41.26	6.31	832.74	43.97	0.00
834.32	32.94	-3.70	834.16	31.55	-3.82	834.94	31.69	-4.16	834.47	40.00	5.44	835.73	43.58	0.00
837.31	32.97	-4.13	837.16	31.41	-4.42	837.94	33.19	-3.12	837.47	42.64	7.62	838.74	44.04	0.00
840.31	33.05	-3.14	840.16	32.15	-2.77	840.94	32.09	-3.31	840.47	41.69	7.58	841.73	43.13	0.00
843.31	32.94	-2.08	843.16	32.71	-1.04	843.94	31.26	-2.97	843.47	40.88	7.94	844.73	41.96	0.00
846.31	32.39	-1.48	846.16	31.31	-1.29	846.94	33.03	-0.05	846.47	40.74	8.95	847.73	40.81	0.00
849.32	31.16	-4.70	849.16	31.73	-2.86	849.95	31.65	-3.42	849.47	40.88	7.10	850.73	42.80	0.00
852.32	31.09	0.78	852.16	30.29	1.25	852.95	32.28	2.76	852.47	40.88	12.65	853.74	37.25	0.00
855.32	31.38	-3.52	855.16	32.76	-0.87	855.95	32.17	-1.94	855.47	39.93	7.11	856.73	41.84	0.00
858.31	32.03	-1.77	858.16	33.41	0.88	858.94	32.92	-0.09	858.47	41.51	9.79	859.73	40.74	0.00
861.32	32.32	-2.96	861.16	31.82	-2.19	861.95	32.09	-2.40	861.47	42.18	8.98	862.73	42.22	0.00
864.32	32.06	-4.26	864.16	30.94	-4.11	864.95	32.40	-3.13	864.47	39.41	5.17	865.74	43.26	0.00
867.32	31.92	-3.23	867.16	31.64	-2.24	867.95	33.31	-1.05	867.47	38.92	5.85	868.74	42.09	0.00
870.32	32.06	-3.48	870.16	31.96	-2.31	870.95	33.55	-1.20	870.47	38.33	4.87	871.74	42.48	0.00
873.32	31.45	-3.25	873.16	32.43	-1.00	873.95	32.80	-1.11	873.47	38.43	5.81	874.73	41.64	0.00
876.32	31.27	-2.73	876.16	31.78	-0.95	876.95	32.88	-0.33	876.47	40.46	8.54	877.73	40.94	0.00
879.32	33.19	-1.83	879.16	30.57	-3.18	879.95	32.36	-1.87	879.47	39.02	6.08	880.74	41.96	0.00
882.32	32.79	-3.59	882.16	32.38	-2.73	882.95	32.99	-2.60	882.47	39.09	4.79	883.74	43.32	0.00
885.32	31.92	-2.27	885.16	33.41	0.49	885.95	32.05	-1.35	885.47	38.26	6.15	886.74	41.13	0.00
888.32	32.28	-2.55	888.16	31.92	-1.64	888.95	34.38	0.34	888.47	38.09	5.34	889.74	41.77	0.00
891.32	32.65	-2.96	891.16	33.27	-1.07	891.95	34.66	-0.16	891.47	38.95	5.42	892.73	42.55	0.00
894.32	31.19	-6.17	894.16	31.45	-4.64	894.95	33.35	-3.22	894.47	37.43	2.15	895.74	44.30	0.00
897.32	33.41	-3.88	897.16	31.55	-4.47	897.95	32.05	-4.45	897.47	38.02	2.81	898.74	44.23	0.00
900.32	33.12	-2.74	900.16	32.66	-1.93	900.95	34.03	-1.04	900.47	37.84	4.06	901.74	42.80	0.00
903.32	32.68	-1.70	903.16	33.93	0.82	903.95	32.24	-1.35	903.47	38.26	5.96	904.73	41.32	0.00
906.31	33.30	-3.73	906.16	31.87	-3.89	906.95	33.95	-2.29	906.47	36.74	1.79	907.73	43.97	0.00
909.31	32.43	-3.24	909.16	32.90	-1.50	909.95	32.09	-2.79	909.47	39.69	6.10	910.73	42.61	0.00
912.32	31.63	-2.69	912.16	31.36	-1.69	912.95	32.56	-0.97	912.47	37.43	5.19	913.74	41.26	0.00
915.32	34.26	-2.25	915.16	33.88	-1.36	915.95	34.70	-1.02	915.47	38.33	3.90	916.74	43.45	0.00
918.32	32.03	-4.16	918.16	33.79	-1.13	918.95	33.99	-1.41	918.47	37.67	3.56	919.73	43.13	0.00
921.32	33.45	-2.16	921.16	30.29	-4.05	921.95	33.83	-0.99	921.47	37.26	3.73	922.73	42.55	0.00
924.32	33.78	-1.70	924.16	32.66	-1.55	924.95	33.43	-1.26	924.47	37.05	3.65	925.73	42.42	0.00
927.32	33.16	-1.03	927.16	31.64	-1.28	927.95	33.35	-0.05	927.47	38.61	6.50	928.74	41.13	0.00
930.32	33.27	-1.95	930.16	31.64	-2.31	930.95	33.91	-0.52	930.47	36.15	3.01	931.73	42.16	0.00
933.32	33.12	-1.84	933.16	32.80	-0.89	933.95	33.51	-0.66	933.47	37.64	4.76	934.73	41.90	0.00
936.32	33.71	-2.02	936.16	32.06	-2.40	936.95	32.68	-2.26	936.47	38.12	4.47	937.73	42.67	0.00
939.32	32.21	-3.59	939.16	32.85	-1.68	939.95	32.88	-2.13	939.47	38.09	4.37	940.73	42.74	0.00
942.32	33.45	-3.06	942.16	31.87	-3.37	942.95	32.13	-3.59	942.47	38.02	3.59	943.74	43.45	0.00
945.31	33.23	-2.57	945.16	31.50	-3.03	945.94	32.28	-2.73	945.47	37.01	3.29	946.73	42.74	0.00
948.32	34.77	0.65	948.16	30.39	-2.46	948.95	32.36	-0.97	948.47	36.98	4.94	949.74	41.06	0.00
951.32	31.99	-2.91	951.16	33.13	-0.50	951.95	32.76	-1.35	951.47	36.29	3.47	952.73	41.84	0.00
954.32	32.54	-4.36	954.16	33.27	-2.36	954.95	34.62	-1.49	954.47	36.84	2.02	955.73	43.84	0.00
957.32	33.30	-2.24	957.16	33.69	-0.58	957.95	32.80	-1.95	957.47	36.74	3.28	958.74	42.48	0.00
960.32	33.12	-4.76	960.16	33.09	-3.52	960.95	33.31	-3.78	960.47	35.71	-0.09	961.74	44.82	0.00
963.32	33.30	-3.28	963.16	32.85	-2.46	963.95	33.23	-2.56	963.47	37.84	3.34	964.74	43.52	0.00
966.32	32.90	-3.29	966.16	31.82	-3.10	966.95	32.84	-2.56	966.47	36.22	2.11	967.73	43.13	0.00
969.32	34.00	-3.03	969.16	32.57	-3.19	969.95	35.10	-1.14	969.47	37.43	2.48	970.73	43.97	0.00
972.32	32.79	-2.23	972.16	34.16	0.41	972.95	35.90	1.67	972.47	36.05	3.11	973.74	41.96	0.00
975.32	32.97	-4.65	975.16	33.13	-3.22	975.95	35.58	-1.25	975.47	36.57	1.03	976.73	44.56	0.00
978.32	32.61	-4.36	978.16	31.73	-3.97	978.95	33.83	-2.35	978.47	35.47	0.58	979.74	43.91	0.00
981.32	33.49	-3.67	981.16	31.59	-4.30	981.95	34.74	-1.63	981.47	36.15	1.07	982.73	44.10	0.00
984.32	33.63	-2.17	984.16	35.53	1.00	984.95	35.42	0.41	984.47	36.08	2.36	985.74	42.74	0.00
987.32	33.89	-3.53	987.16	30.34	-5.81	987.95	34.11	-2.52	987.47	36.12	0.78	988.74	44.36	0.00
990.32	33.27	-3.70	990.16	32.57	-3.13	990.95	34.82	-1.36	990.47	36.08	1.19	991.74	43.91	0.00
993.32	34.37	-2.47	993.16	32.52	-3.05	993.95	34.30	-1.75	993.47	37.15	2.39	994.73	43.78	0.00
996.32	33.41	-4.80	996.16	33.04	-3.90	996.95	33.71	-3.71	996.47	35.88	-0.25	997.73	45.15	0.00
999.32	32.97	-4.97	999.16	31.78	-4.89	999.95	34.58	-2.57	999.47	37.19	1.33	1000.73	44.88	0.00
1002.32	33.16	-5.37	1002.16	33.74	-3.52	1002.95	34.38	-3.36	1002.47	35.19	-1.26	1003.74	45.47	0.00
1005.32	34.33	-3.03	1005.16	33.65	-2.44	1005.95	33.47	-3.10	1005.47	35.91	0.63	1006.73	44.30	0.00
1008.31	33.19	-5.28	1008.16	33.32	-3.88	1008.94	33.31	-4.37	1008.47	36.12	-0.27	1009.73	45.41	0.00
1011.32	34.00	-3.68	1011.16	32.99	-3.42	1011.95	33.47	-3.42	1011.47	35.67	0.07	1012.73	44.62	0.00
1014.32	33.56	-5.56	1014.16	34.02	-3.83	1014.95	34.30	-4.03	1014.47	35.67	-1.37	1015.73	46.06	0.00
1017.31	33.78	-3.71	1017.16	34.97	-1.25	1017.94	33.91	-2.79	1017.47	37.32	1.91	1018.74	44.43	0.00
1020.31	32.76	-3.23	1020.16	32.62	-2.10	1020.94	33.75	-1.45	1020.47	36.60	2.69	1021.74	42.93	0.00
1023.31	32.72	-3.27	1023.16	32.24	-2.48	1023.94	34.07	-1.13	1023.47	35.67	1.76	1024.73	42.93	0.00
1026.32	34.18	-5.01	1026.16	32.94	-4.98	1026.95	33.95	-4.45	1026.47	35.81	-1.30	1027.73	46.13	0.00
1029.32	35.32	-3.02	1029.16	33.18	-3.89	1029.95	34.30	-3.25	1029.47	34.92	-1.34	1030.73	45.28	0.00
1032.32	34.44	-2.72	1032.16	33.04	-2.85	1032.95	33.71	-2.66	1032.47	35.40	0.32	1033.74	44.10	0.00
1035.32	33.82	-4.91	1035.16	35.15	-2.31	1035.95	33.67	-4.27	1035.47	36.19	-0.46	1036.73	45.67	0.00
1038.32	32.03	-3.90	1038.16	33.65	-1.01	1038.95	33.11	-2.03	1038.47	35.91	2.06	1039.73	42.87	0.00
1041.32	32.87	-6.19	1041.16	32.90	-4.89	1041.95	34.07	-4.20	1041.47	35.16	-1.82	1042.73	46.00	0.00
1044.32	32.61	-4.55	1044.16	32.94	-2.95	1044.95	35.10	-1.27	1044.47	35.43	0.35	1045.73	44.10	0.00
1047.32	34.81	-3.46	1047.16	33.98	-3.02	1047.95	34.78	-2.70	1047.47	35.95	-0.24	1048.74	45.21	0.00
1050.31	34.88	-4.05	1050.16	33.98	-3.68	1050.94	33.03	-5.11	1050.47	35.54	-1.31	1051.73	45.87	0.00
1053.32	33.78	-5.47	1053.16	34.02	-3.96	1053.95	32.99	-5.47	1053.47	34.71	-2.46	1054.74	46.19	0.00
1056.32	33.82	-1.08	1056.16	34.02	0.39	1056.95	33.99	-0.12	1056.47	36.19	3.37	1057.74	41.84	0.00
1059.32	33.41	-4.53	1059.16	35.15	-1.52	1059.95	34.26	-2.89	1059.47	34.48	-1.38	1060.73	44.88	0.00
1062.32	33.82	-2.30	1062.16	32.62	-2.23	1062.95	34.78	-0.55	1062.47	35.09	1.05	1063.74	43.06	0.00
1065.32	34.95	-3.06	1065.16	33.46	-3.28	1065.95	35.02	-2.20	1065.47	35.16	-0.77	1066.73	44.95	0.00
1068.32	35.99	-3.07	1068.16	33.98	-3.81	1068.95	35.22	-3.05	1068.47	36.53	-0.45	1069.73	46.00	0.00
1071.32	34.59	-3.94	1071.16	34.40	-2.86	1071.95	33.75	-3.99	1071.47	34.65	-1.80	1072.73	45.47	0.00
1074.32	33.49	-5.70	1074.16	33.27	-4.65	1074.95	34.30	-4.10	1074.47	37.15	0.04	1075.73	46.13	0.00
1077.32	33.82	-5.63	1077.16	33.93	-4.25	1077.95	35.06	-3.60	1077.47	38.22	0.85	1078.74	46.39	0.00
1080.32	34.95	-2.41	1080.16	34.73	-1.36	1080.95	33.87	-2.70	1080.47	36.02	0.74	1081.73	44.30	0.00
1083.32	33.60	-5.92	1083.16	34.49	-3.76	1083.95	34.18	-4.55	1083.47	35.43	-2.01	1084.73	46.46	0.00
1086.32	34.37	-3.38	1086.16	33.65	-2.83	1086.95	35.42	-1.54	1086.47	36.32	0.65	1087.74	44.69	0.00
1089.32	32.83	-5.11	1089.16	35.82	-0.85	1089.95	36.26	-0.89	1089.47	34.27	-1.59	1090.73	44.88	0.00
1092.32	35.06	-4.19	1092.16	33.79	-4.19	1092.95	33.79	-4.67	1092.47	35.60	-1.57	1093.74	46.19	0.00
1095.31	32.61	-6.25	1095.16	34.73	-2.86	1095.95	33.43	-4.64	1095.47	34.92	-1.86	1096.73	45.80	0.00
1098.32	34.04	-4.03	1098.16	35.15	-1.65	1098.94	34.42	-2.86	1098.47	35.88	-0.11	1099.73	45.01	0.00
1101.31	34.07	-1.21	1101.16	34.54	0.53	1101.94	33.55	-0.94	1101.47	34.99	1.79	1102.73	42.22	0.00
1104.31	33.82	-3.99	1104.16	33.41	-3.13	1104.94	34.94	-2.08	1104.47	35.30	-0.43	1105.73	44.75	0.00
1107.32	33.82	-4.52	1107.16	35.49	-1.58	1107.95	33.91	-3.64	1107.47	35.26	-1.00	1108.74	45.28	0.00
1110.31	33.01	-4.61	1110.16	35.06	-1.29	1110.95	35.02	-1.81	1110.47	35.74	0.20	1111.73	44.56	0.00
1113.32	33.96	-4.25	1113.16	35.01	-1.93	1113.95	36.02	-1.40	1113.47	35.64	-0.49	1114.73	45.15	0.00
1116.32	35.21	-3.00	1116.16	34.73	-2.21	1116.95	36.38	-1.04	1116.47	35.09	-1.04	1117.73	45.15	0.00
1119.32	34.70	-2.40	1119.16	33.79	-2.04	1119.95	33.99	-2.32	1119.47	36.12	1.10	1120.73	44.04	0.00
1122.32	33.30	-3.80	1122.16	36.01	0.18	1122.95	33.71	-2.60	1122.47	35.40	0.38	1123.74	44.04	0.00
1125.32	33.74	-6.57	1125.16	33.88	-5.16	1125.95	34.18	-5.34	1125.47	34.71	-3.52	1126.73	47.25	0.00
1128.32	32.50	-6.16	1128.16	33.18	-4.21	1128.95	35.30	-2.57	1128.47	35.43	-1.15	1129.73	45.60	0.00
1131.32	33.19	-4.62	1131.16	35.25	-1.29	1131.95	34.98	-2.04	1131.47	35.09	-0.64	1132.73	44.75	0.00
1134.32	33.23	-6.68	1134.16	33.74	-4.90	1134.95	35.54	-3.58	1134.47	35.78	-2.05	1135.73	46.85	0.00
1137.31	34.77	-3.50	1137.16	34.26	-2.74	1137.94	34.66	-2.82	1137.47	35.98	-0.21	1138.74	45.21	0.00
1140.32	34.62	-4.24	1140.16	34.87	-2.72	1140.95	34.70	-3.37	1140.47	35.91	-0.87	1141.74	45.80	0.00
1143.32	34.26	-4.40	1143.16	34.87	-2.52	1143.95	35.46	-2.41	1143.47	34.85	-1.73	1144.73	45.60	0.00
1146.32	35.80	-2.60	1146.16	34.54	-2.59	1146.95	35.98	-1.63	1146.47	36.50	0.18	1147.73	45.34	0.00
1149.32	33.60	-5.26	1149.16	34.49	-3.10	1149.95	34.78	-3.29	1149.47	36.67	-0.11	1150.73	45.80	0.00
1152.32	33.60	-5.13	1152.16	33.60	-3.86	1152.95	35.82	-2.12	1152.47	35.06	-1.59	1153.74	45.67	0.00
1155.32	33.93	-7.30	1155.16	34.21	-5.75	1155.95	34.34	-6.10	1155.47	36.05	-3.10	1156.73	48.17	0.00
1158.32	35.06	-5.25	1158.16	34.35	-4.69	1158.95	35.66	-3.86	1158.47	35.19	-3.04	1159.74	47.25	0.00
1161.32	34.51	-4.35	1161.16	35.91	-1.68	1161.95	35.38	-2.69	1161.47	35.60	-1.18	1162.73	45.80	0.00
1164.32	34.92	-4.73	1164.16	33.98	-4.40	1164.95	36.22	-2.64	1164.47	35.50	-2.07	1165.73	46.59	0.00
1167.32	35.62	-3.17	1167.16	34.16	-3.36	1167.95	36.67	-1.33	1167.47	35.23	-1.48	1168.74	45.73	0.00
1170.32	34.40	-4.92	1170.16	35.77	-2.28	1170.95	34.94	-3.59	1170.47	35.23	-2.01	1171.73	46.26	0.00
1173.32	34.77	-3.96	1173.16	34.97	-2.49	1173.95	34.46	-3.48	1173.47	36.12	-0.53	1174.73	45.67	0.00
1176.32	35.51	-2.11	1176.16	35.44	-0.91	1176.95	35.86	-0.97	1176.47	36.43	0.89	1177.74	44.56	0.00
1179.32	33.78	-5.21	1179.16	34.12	-3.60	1179.95	36.63	-1.57	1179.47	35.54	-1.37	1180.73	45.93	0.00
1182.31	33.52	-5.14	1182.16	34.92	-2.47	1182.95	36.14	-1.73	1182.47	36.63	0.05	1183.74	45.60	0.00
1185.31	33.74	-4.73	1185.16	34.49	-2.71	1185.94	34.94	-2.74	1185.47	34.89	-1.50	1186.73	45.41	0.00
1188.32	36.10	-5.60	1188.16	36.05	-4.38	1188.95	34.07	-6.84	1188.47	35.16	-4.46	1189.73	48.64	0.00
1191.32	35.58	-3.94	1191.16	34.78	-3.47	1191.95	34.62	-4.11	1191.47	35.64	-1.80	1192.73	46.46	0.00
1194.32	35.29	-4.69	1194.16	36.48	-2.23	1194.95	34.54	-4.65	1194.47	36.02	-1.88	1195.73	46.92	0.00
1197.32	35.80	-2.54	1197.16	34.07	-3.00	1197.95	35.74	-1.81	1197.47	36.57	0.31	1198.74	45.28	0.00
1200.32	33.60	-7.97	1200.16	37.63	-2.67	1200.95	34.74	-6.04	1200.47	36.88	-2.61	1201.73	48.51	0.00
1203.32	34.51	-8.45	1203.16	34.82	-6.87	1203.95	36.18	-5.99	1203.47	36.29	-4.59	1204.73	49.90	0.00
1206.32	33.71	-4.63	1206.16	35.39	-1.68	1206.95	35.70	-1.85	1206.47	35.74	-0.52	1207.73	45.28	0.00
1209.31	34.66	-6.97	1209.16	35.49	-4.87	1209.94	35.70	-5.14	1209.47	35.74	-3.81	1210.73	48.57	0.00
1212.31	35.29	-3.83	1212.16	34.45	-3.40	1212.94	34.94	-3.39	1212.47	36.53	-0.51	1213.74	46.06	0.00
1215.31	35.29	-4.42	1215.16	36.01	-2.43	1215.94	36.63	-2.29	1215.47	35.98	-1.65	1216.73	46.65	0.00
1218.31	35.54	-4.90	1218.16	37.05	-2.12	1218.94	34.74	-4.91	1218.47	36.15	-2.21	1219.72	47.38	0.00
