# Supplementary material for: Noise-precision tradeoff in predicting combinations of mutations and drugs
Source: PLoS Comput Biol. 2019 May 22;15(5):e1006956. doi: 10.1371/journal.pcbi.1006956 (PMC6548401; doi:10.1371/journal.pcbi.1006956)
Supplement: S1 Data — A zip file containing all datasets used in this paper. (ZIP) [file pcbi.1006956.s002.zip › calcium/calcium_double_RAW264.7/848_100_nM_UDP_25_uM_RW_ECC040427B.txt]

Tab-delimted data for ligand pair Resiquimod (R-848)  / Uridine 5'-diphosphate
Celltype = RAW 264.7
ExperimentID = ECC040427B
t in seconds, Ca++ concentrations in nM
Adj Ca++ is the change in Ca++ concentration due to ligand

ECC040427B02	HBSS-BSA n/a 	UDP 25 uM	control_then_lig2
ECC040427B06	HBSS-BSA n/a 	UDP 25 uM	control_then_lig2
ECC040427B09	HBSS-BSA n/a 	UDP 25 uM	control_then_lig2
ECC040427B03	848 100 nM	UDP 25 uM	lig1_then_lig2
ECC040427B01	HBSS-BSA n/a 	HBSS-BSA n/a 	con
ECC040427B12	HBSS-BSA n/a 	HBSS-BSA n/a 	con

t(ECC040427B02)	Ca++(ECC040427B02)	Adj Ca++(ECC040427B02)	t(ECC040427B06)	Ca++(ECC040427B06)	Adj Ca++(ECC040427B06)	t(ECC040427B09)	Ca++(ECC040427B09)	Adj Ca++(ECC040427B09)	t(ECC040427B03)	Ca++(ECC040427B03)	Adj Ca++(ECC040427B03)	t(ECC040427B01)	Ca++(ECC040427B01)	Adj Ca++(ECC040427B01)	t(ECC040427B12)	Ca++(ECC040427B12)	Adj Ca++(ECC040427B12)
-185.84	64.25	1.32	-185.20	41.93	-2.15	-184.73	75.20	8.24	-185.67	40.91	-2.28	-186.00	73.89	3.32	-184.25	80.76	3.28
-182.84	64.70	3.17	-182.22	42.10	-0.58	-181.74	71.06	5.50	-182.68	40.94	-0.85	-183.00	71.94	2.76	-181.27	77.75	1.67
-179.84	64.30	1.64	-179.22	42.88	-0.93	-178.74	73.02	6.33	-179.69	41.12	-1.80	-180.00	72.39	2.08	-178.27	78.77	1.55
-176.84	65.36	4.44	-176.22	42.54	0.47	-175.74	71.58	6.63	-176.68	41.56	0.38	-177.00	71.79	3.22	-175.27	74.48	-0.99
-173.84	66.34	4.47	-173.22	42.01	-1.01	-172.74	71.75	5.85	-173.69	40.54	-1.59	-174.00	71.82	2.30	-172.27	77.89	1.46
-170.84	65.29	2.32	-170.20	42.15	-1.97	-169.73	69.88	2.88	-170.67	41.47	-1.76	-171.00	70.63	0.01	-169.26	81.55	4.03
-167.84	64.19	0.11	-167.22	41.89	-3.34	-166.74	70.43	2.32	-167.69	40.63	-3.71	-168.00	70.99	-0.74	-166.27	84.16	5.53
-164.84	64.55	1.45	-164.22	42.27	-1.98	-163.74	71.01	3.88	-164.69	41.56	-1.80	-165.00	71.58	0.83	-163.27	81.90	4.25
-161.84	65.14	2.56	-161.22	42.01	-1.72	-160.74	66.38	-0.23	-161.69	39.89	-2.95	-162.00	70.69	0.46	-160.27	80.35	3.21
-158.84	63.23	1.06	-158.22	42.68	-0.64	-157.74	69.36	3.16	-158.69	40.73	-1.70	-159.00	70.60	0.79	-157.27	78.87	2.15
-155.84	64.22	1.36	-155.20	42.30	-1.71	-154.73	72.11	5.22	-155.67	39.94	-3.18	-156.00	71.41	0.90	-154.26	80.76	3.34
-152.84	64.42	2.60	-152.22	41.77	-1.20	-151.74	66.46	0.61	-152.69	41.12	-0.96	-153.00	70.46	0.99	-151.27	77.92	1.54
-149.84	63.92	1.97	-149.22	41.04	-2.06	-148.74	68.98	3.00	-149.68	41.22	-0.99	-150.00	69.72	0.12	-148.27	79.22	2.72
-146.84	66.28	3.70	-146.22	42.44	-1.29	-145.74	69.25	2.64	-146.68	40.68	-2.16	-147.00	71.94	1.72	-145.27	78.74	1.61
-143.84	64.19	1.54	-143.22	42.15	-1.65	-142.75	69.88	3.20	-143.69	40.63	-2.28	-144.00	70.01	-0.29	-142.27	80.14	2.94
-140.84	62.55	-0.00	-140.20	42.35	-1.35	-139.73	71.06	4.48	-140.67	40.84	-1.97	-141.00	70.75	0.55	-139.25	80.45	3.35
-137.84	63.26	0.97	-137.22	41.86	-1.58	-136.74	69.85	3.53	-137.69	41.70	-0.85	-138.00	70.07	0.13	-136.27	78.63	1.78
-134.84	63.87	1.70	-134.22	42.71	-0.61	-133.74	70.13	3.93	-134.69	41.66	-0.77	-135.00	68.63	-1.18	-133.27	80.38	3.66
-131.84	63.44	1.49	-131.22	43.15	0.05	-130.74	69.01	3.03	-131.68	40.68	-1.53	-132.00	68.25	-1.35	-130.27	79.49	2.99
-128.84	61.67	-0.61	-128.22	43.46	0.03	-127.74	67.78	1.47	-128.69	41.68	-0.86	-129.00	71.61	1.68	-127.27	77.58	0.75
-125.84	61.57	-1.44	-125.20	41.60	-2.56	-124.73	70.62	3.58	-125.67	41.38	-1.89	-126.00	71.64	0.98	-124.26	79.32	1.76
-122.84	62.15	0.82	-122.22	42.61	0.13	-121.74	68.13	2.77	-122.68	42.22	0.63	-123.00	69.45	0.48	-121.27	76.46	0.58
-119.84	61.35	-1.37	-119.22	41.55	-2.32	-118.74	67.10	0.35	-119.68	40.38	-2.60	-120.00	73.43	3.06	-118.27	76.06	-1.21
-116.84	63.41	-0.21	-116.21	42.83	-1.94	-115.74	66.16	-1.49	-116.68	40.52	-3.36	-117.00	72.45	1.18	-115.27	79.80	1.62
-113.84	62.02	-0.18	-113.22	42.44	-0.91	-112.74	67.10	0.87	-113.69	42.38	-0.08	-114.00	70.52	0.67	-112.27	77.07	0.31
-110.84	61.12	-0.30	-110.20	42.06	-0.51	-109.73	70.15	4.70	-110.67	41.54	-0.14	-111.00	67.72	-1.34	-109.25	77.82	1.85
-107.84	62.65	0.33	-107.22	42.49	-0.98	-106.74	68.03	1.68	-107.68	41.73	-0.85	-108.00	70.28	0.32	-106.27	79.11	2.24
-104.84	61.67	-1.60	-104.22	43.29	-1.13	-103.74	66.73	-0.57	-104.69	41.54	-1.99	-105.00	71.58	0.67	-103.27	79.42	1.60
-101.84	62.63	1.19	-101.22	43.19	0.60	-100.74	66.38	0.91	-101.68	40.87	-0.83	-102.00	67.84	-1.25	-100.27	77.14	1.14
-98.84	62.02	0.48	-98.22	44.95	2.26	-97.75	69.22	3.65	-98.69	41.89	0.09	-99.00	70.37	1.18	-97.28	75.65	-0.44
-95.84	63.26	1.46	-95.20	43.70	0.75	-94.73	67.75	1.92	-95.67	41.17	-0.89	-96.00	69.81	0.37	-94.26	77.00	0.65
-92.84	62.15	1.22	-92.22	44.05	1.97	-91.75	69.17	4.21	-92.69	42.64	1.45	-93.00	68.63	0.06	-91.28	75.86	0.38
-89.84	62.58	1.25	-89.22	43.07	0.59	-88.74	72.08	6.72	-89.69	42.20	0.61	-90.00	69.25	0.27	-88.27	75.45	-0.43
-86.84	61.82	-0.27	-86.22	42.61	-0.63	-85.74	69.06	2.94	-86.69	42.05	-0.30	-87.00	71.11	1.38	-85.27	75.49	-1.15
-83.84	63.74	2.13	-83.22	44.02	1.26	-82.74	65.60	-0.04	-83.69	43.48	1.61	-84.00	68.69	-0.56	-82.27	77.55	1.39
-80.84	63.11	-0.30	-80.20	44.34	-0.22	-79.73	65.62	-1.82	-80.67	43.37	-0.30	-81.00	71.61	0.55	-79.26	79.01	1.04
-77.84	63.99	1.78	-77.22	45.05	1.69	-76.74	69.36	3.12	-77.69	42.41	-0.06	-78.00	71.61	1.75	-76.27	75.52	-1.25
-74.84	62.30	-0.31	-74.22	44.44	0.68	-73.74	67.38	0.74	-74.69	43.37	0.50	-75.00	70.93	0.68	-73.27	77.14	-0.02
-71.84	64.30	3.07	-71.22	44.09	1.71	-70.74	67.92	2.66	-71.69	42.73	1.24	-72.00	68.13	-0.75	-70.27	75.82	0.03
-68.84	63.23	1.30	-68.21	45.34	2.26	-67.74	68.92	2.96	-68.68	43.65	1.46	-69.00	71.23	1.65	-67.27	74.95	-1.54
-65.84	63.76	1.25	-65.20	43.19	-0.47	-64.73	66.40	-0.14	-65.67	41.66	-1.11	-66.00	72.24	2.08	-64.25	75.86	-1.21
-62.84	63.46	0.97	-62.22	43.63	-0.01	-61.74	67.92	1.40	-62.68	43.06	0.31	-63.00	69.48	-0.66	-61.27	77.38	0.33
-59.84	63.71	0.15	-59.22	43.29	-1.42	-58.74	68.11	0.52	-59.69	42.73	-1.09	-60.00	71.14	-0.07	-58.27	78.12	0.00
-56.84	62.90	-0.76	-56.22	43.58	-1.23	-55.75	68.03	0.34	-56.69	42.76	-1.16	-57.00	74.49	3.18	-55.28	76.77	-1.44
-53.84	64.50	1.22	-53.22	44.12	-0.31	-52.74	67.05	-0.26	-53.69	43.23	-0.31	-54.00	69.19	-1.74	-52.27	80.11	2.27
-50.84	62.60	0.11	-50.20	45.02	1.38	-49.73	70.81	4.29	-50.67	42.83	0.08	-51.00	70.46	0.32	-49.25	76.46	-0.58
-47.84	63.74	0.24	-47.22	43.78	-0.87	-46.74	66.19	-1.34	-47.69	44.59	0.83	-48.00	70.96	-0.18	-46.27	79.11	1.06
-44.84	64.75	1.58	-44.22	45.39	1.07	-43.74	68.76	1.56	-44.69	43.60	0.17	-45.00	69.81	-1.01	-43.27	79.49	1.77
-41.84	63.97	-0.53	-41.22	43.70	-1.95	-40.74	68.38	-0.15	-41.69	44.47	-0.29	-42.00	73.41	1.26	-40.27	78.43	-0.63
-38.84	63.66	0.35	-38.22	44.07	-0.39	-37.74	68.68	1.34	-38.69	44.14	0.57	-39.00	72.78	1.82	-37.27	76.06	-1.81
-35.84	64.17	0.30	-35.20	43.90	-1.12	-34.73	70.24	2.34	-35.67	43.53	-0.60	-36.00	69.34	-2.18	-34.26	81.03	2.60
-32.84	64.80	0.57	-32.22	43.97	-1.41	-31.74	67.24	-1.02	-32.69	44.19	-0.30	-33.00	71.32	-0.55	-31.27	79.76	0.98
-29.84	62.68	-0.32	-29.22	44.39	0.24	-28.74	68.82	1.79	-29.68	43.48	0.22	-30.00	71.94	1.29	-28.27	75.62	-1.94
-26.84	63.46	0.77	-26.22	45.10	1.26	-25.74	70.76	4.04	-26.69	44.47	1.52	-27.00	69.57	-0.76	-25.27	76.26	-0.98
-23.84	64.93	0.80	-23.22	45.61	0.33	-22.74	62.50	-5.66	-23.69	43.74	-0.65	-24.00	72.24	0.46	-22.27	78.26	-0.43
-20.84	64.37	0.10	-20.20	46.35	0.93	-19.73	65.65	-2.65	-20.67	42.83	-1.70	-21.00	71.82	-0.10	-19.26	80.14	1.31
-17.85	63.46	0.72	-17.22	44.68	0.79	-16.75	67.51	0.74	-17.69	43.65	0.65	-18.00	69.34	-1.05	-16.28	77.14	-0.16
-14.85	63.87	-1.16	-14.22	45.29	-0.89	-13.75	65.81	-3.25	-14.69	44.88	-0.41	-15.00	74.85	2.17	-13.28	78.06	-1.53
-11.85	61.95	-2.86	-11.22	45.27	-0.69	-10.75	67.78	-1.06	-11.69	44.26	-0.81	-12.00	72.84	0.39	-10.28	80.07	0.71
-8.85	62.55	-1.14	-8.22	46.94	2.10	-7.75	67.38	-0.34	-8.69	44.14	0.19	-9.00	69.16	-2.17	-7.28	78.50	0.26
4.16	79.16	8.66	4.78	55.28	3.63	5.26	77.53	3.00	4.31	54.90	4.14	4.00	83.20	5.05	5.73	82.45	-2.60
7.07	70.44	3.65	7.69	50.83	2.89	8.17	75.65	4.83	7.23	52.27	5.22	6.91	77.82	3.38	8.64	78.57	-2.77
10.07	65.47	0.29	10.69	48.13	1.80	11.17	72.75	3.54	10.22	49.93	4.49	9.91	76.33	3.50	11.64	77.38	-2.36
13.07	64.55	0.99	13.69	46.52	1.81	14.17	71.45	3.86	13.22	48.74	4.92	12.91	73.26	2.05	14.64	76.33	-1.79
16.09	64.68	1.78	16.72	44.83	0.78	17.19	69.42	2.49	16.25	48.05	4.89	15.93	73.23	2.69	17.66	76.40	-1.05
19.07	62.88	0.54	19.69	44.17	0.68	20.17	67.08	0.71	19.22	46.59	3.99	18.91	72.30	2.32	20.64	76.33	-0.56
22.07	61.00	-0.81	22.69	43.44	0.48	23.17	67.54	1.70	22.22	46.18	4.11	21.91	71.85	2.39	23.64	74.71	-1.65
25.07	61.30	0.38	25.69	42.49	0.42	26.17	67.29	2.34	25.22	45.47	4.29	24.91	69.92	1.36	26.64	74.38	-1.09
28.07	62.10	1.54	28.69	43.49	1.78	29.17	69.28	4.69	28.22	45.80	4.98	27.91	68.89	0.69	29.64	73.98	-1.13
31.09	59.40	-1.32	31.72	43.51	1.64	32.19	66.62	1.87	31.25	45.61	4.63	30.93	70.66	2.29	32.66	73.04	-2.24
34.07	60.10	-1.33	34.69	43.95	1.37	35.17	68.33	2.87	34.22	47.40	5.71	33.91	70.13	1.05	35.64	75.52	-0.47
37.07	59.10	-2.29	37.69	43.68	1.14	38.17	65.65	0.23	37.22	45.64	3.99	36.91	70.66	1.63	38.63	75.32	-0.62
40.07	60.87	-0.60	40.69	43.53	0.91	41.17	65.89	0.39	40.22	45.92	4.19	39.91	69.90	0.79	41.64	75.52	-0.50
43.07	61.00	0.63	43.69	44.36	2.84	44.16	66.62	2.22	43.22	44.19	3.56	42.91	69.25	1.24	44.63	74.14	-0.78
46.09	61.05	0.31	46.72	44.36	2.47	47.19	68.65	3.88	46.25	46.75	5.75	45.93	69.04	0.66	47.66	74.48	-0.81
49.07	61.02	0.14	49.69	45.29	3.26	50.17	67.16	2.25	49.22	46.42	5.28	48.91	69.98	1.45	50.64	73.61	-1.83
52.07	62.33	1.71	52.69	44.83	3.06	53.17	67.08	2.43	52.22	46.97	6.09	51.91	69.81	1.54	53.64	74.14	-1.04
55.07	62.00	0.24	55.69	43.97	1.06	56.17	66.00	0.21	55.23	48.41	6.39	54.91	72.00	2.60	56.64	74.65	-1.66
58.07	61.22	-1.08	58.69	44.07	0.62	59.16	68.49	2.16	58.22	46.75	4.19	57.91	71.91	1.96	59.63	76.77	-0.09
61.09	63.13	0.40	61.72	44.78	0.90	62.19	67.10	0.34	61.25	47.28	4.29	60.93	72.99	2.62	62.66	76.33	-0.95
64.07	61.60	-0.98	64.69	45.00	1.27	65.17	67.35	0.74	64.23	47.57	4.73	63.91	70.81	0.58	65.64	76.70	-0.43
67.07	65.39	1.25	67.70	45.34	0.05	68.17	69.52	1.35	67.23	47.06	2.66	66.91	74.22	2.43	68.64	78.87	0.18
70.07	62.35	-1.20	70.70	44.61	-0.09	71.17	68.54	0.96	70.23	47.59	3.78	69.91	73.73	2.53	71.64	78.06	-0.05
73.07	64.27	0.52	73.69	45.86	0.96	74.17	68.54	0.76	73.22	47.83	3.82	72.91	73.43	2.04	74.64	77.89	-0.41
76.09	62.05	-1.03	76.72	46.06	1.83	77.19	68.05	0.94	76.25	46.56	3.22	75.93	72.75	2.02	77.66	76.87	-0.76
79.07	63.76	1.00	79.69	47.29	3.38	80.17	70.46	3.67	79.23	48.22	5.20	78.91	71.17	0.76	80.64	76.46	-0.86
82.07	63.79	-0.25	82.70	45.74	0.55	83.17	70.32	2.25	82.23	47.76	3.46	81.91	73.02	1.33	83.64	79.08	0.48
85.07	64.35	1.34	85.69	46.03	1.87	86.17	69.61	2.57	85.23	48.55	5.28	84.91	73.02	2.37	86.64	76.63	-0.93
88.07	63.11	-0.04	88.69	45.86	1.56	89.17	70.90	3.72	88.22	48.10	4.69	87.91	71.14	0.34	89.64	77.55	-0.16
91.09	64.37	1.15	91.72	45.81	1.44	92.19	71.50	4.25	91.25	48.70	5.22	90.93	73.86	3.00	92.66	76.26	-1.51
94.07	64.07	0.28	94.69	45.47	0.53	95.17	66.78	-1.04	94.22	47.50	3.45	93.91	73.73	2.30	95.64	76.90	-1.44
97.07	65.03	0.36	97.69	47.22	1.40	98.17	69.03	0.33	97.23	47.40	2.47	96.91	74.13	1.81	98.64	78.16	-1.07
100.07	65.21	0.70	100.69	46.03	0.37	101.17	68.24	-0.30	100.23	49.76	4.99	99.91	73.29	1.13	101.64	78.91	-0.16
103.07	67.00	2.57	103.70	45.91	0.33	104.17	69.01	0.55	103.23	50.15	5.46	102.91	73.08	1.00	104.64	78.87	-0.11
106.09	63.38	-0.47	106.72	47.39	2.39	107.19	69.36	1.48	106.25	48.58	4.47	105.93	73.73	2.23	107.66	76.87	-1.53
109.07	63.99	0.24	109.69	47.17	2.27	110.17	70.90	3.12	109.23	50.10	6.09	108.91	73.76	2.36	110.64	76.13	-2.17
112.07	63.94	-0.68	112.70	46.84	1.07	113.17	69.91	1.26	112.23	51.12	6.24	111.91	74.52	2.26	113.64	78.43	-0.74
115.07	63.76	-1.02	115.69	46.67	0.74	116.17	72.11	3.30	115.22	49.52	4.48	114.91	74.10	1.67	116.64	78.63	-0.71
118.07	66.75	2.54	118.69	47.51	2.15	119.17	72.33	4.09	118.22	47.88	3.41	117.91	73.08	1.22	119.64	77.55	-1.22
121.09	64.42	0.26	121.72	47.34	2.03	122.19	68.79	0.60	121.25	51.95	7.53	120.93	73.32	1.51	122.66	77.89	-0.83
124.07	66.18	1.58	124.69	47.09	1.34	125.17	72.80	4.17	124.22	50.80	5.94	123.91	72.93	0.69	125.64	78.63	-0.52
127.07	63.51	-1.32	127.69	47.41	1.43	128.16	71.72	2.86	127.22	49.81	4.72	126.91	73.89	1.41	128.63	78.77	-0.62
130.07	64.86	-0.43	130.69	47.39	0.95	131.17	71.25	1.93	130.22	49.64	4.09	129.91	76.18	3.25	131.64	77.34	-2.50
133.07	64.12	-1.42	133.69	47.54	0.85	134.16	71.86	2.29	133.22	49.49	3.69	132.91	74.07	0.89	134.63	80.79	0.70
136.09	65.93	1.23	136.72	47.81	1.96	137.19	70.92	2.19	136.25	50.29	5.33	135.93	73.55	1.20	137.66	78.40	-0.86
139.07	65.95	0.53	139.69	47.34	0.77	140.17	69.72	0.27	139.22	51.14	5.46	138.91	75.30	2.23	140.64	78.70	-1.28
142.07	65.31	-0.03	142.69	47.29	0.80	143.16	71.58	2.21	142.22	50.22	4.62	141.91	75.12	2.13	143.63	78.70	-1.20
145.07	67.59	2.50	145.69	48.31	2.07	146.17	70.07	0.95	145.22	50.90	5.55	144.91	74.88	2.15	146.64	78.74	-0.90
148.07	65.44	-1.16	148.69	49.28	1.53	149.16	71.42	0.79	148.22	51.87	5.01	147.91	75.30	1.06	149.63	81.24	0.09
151.09	64.78	-0.17	151.72	47.66	1.56	152.19	71.34	2.36	151.25	50.97	5.76	150.93	74.01	1.41	152.66	77.72	-1.78
154.07	65.21	-0.56	154.70	48.06	1.14	155.17	70.59	0.79	154.23	51.65	5.62	153.91	76.51	3.09	155.64	77.89	-2.44
157.07	67.26	2.12	157.69	48.13	1.84	158.17	70.92	1.75	157.22	49.95	4.55	156.91	75.63	2.84	158.64	77.07	-2.63
160.07	66.67	0.72	160.70	48.36	1.26	161.17	71.47	1.49	160.23	50.36	4.15	159.91	74.76	1.16	161.64	79.93	-0.57
163.07	66.69	1.62	163.69	49.88	3.66	164.17	69.88	0.78	163.23	51.31	5.98	162.91	73.70	0.98	164.64	78.40	-1.23
166.09	66.03	-0.66	166.72	48.03	0.19	167.19	71.67	0.95	166.25	50.92	3.97	165.93	74.07	-0.27	167.66	83.01	1.77
169.07	65.80	-0.31	169.69	49.23	1.97	170.17	74.05	3.91	169.23	51.31	4.94	168.91	75.24	1.49	170.64	79.28	-1.38
172.07	66.13	-1.27	172.69	48.93	0.38	173.17	74.25	2.82	172.22	51.87	4.21	171.91	75.63	0.58	173.64	83.25	1.29
175.07	68.26	0.58	175.70	49.63	0.80	176.17	68.60	-3.11	175.23	50.85	2.91	174.91	75.54	0.22	176.64	83.60	1.37
178.07	66.69	0.28	178.69	48.41	0.85	179.17	70.04	-0.40	178.22	52.41	5.74	177.91	77.15	3.10	179.64	79.04	-1.92
181.09	67.39	1.02	181.72	48.43	0.91	182.19	70.02	-0.38	181.25	52.76	6.13	180.93	75.27	1.26	182.66	79.90	-1.02
184.07	66.75	0.13	184.70	49.88	2.11	185.17	69.09	-1.56	184.22	52.90	6.02	183.91	76.51	2.25	185.64	79.22	-1.95
187.07	67.34	0.94	187.69	48.16	0.61	188.17	71.28	0.85	187.22	51.00	4.34	186.91	75.78	1.73	188.64	79.80	-1.16
190.07	66.87	-0.23	190.69	50.78	2.53	191.17	68.73	-2.40	190.22	53.20	5.84	189.91	76.12	1.38	191.64	81.52	-0.13
193.07	66.95	-1.48	193.70	48.81	-0.77	194.17	70.24	-2.22	193.23	51.85	3.16	192.91	77.18	1.10	194.64	83.11	0.13
196.09	68.99	1.99	196.72	49.73	1.58	197.19	70.70	-0.33	196.25	52.73	5.47	195.93	76.45	1.80	197.66	80.48	-1.08
199.07	67.54	1.55	199.69	49.23	2.09	200.17	72.05	2.03	199.23	53.03	6.78	198.91	75.33	1.69	200.64	79.08	-1.47
202.07	67.67	0.42	202.70	49.33	0.93	203.17	71.64	0.36	202.23	52.31	4.80	201.91	76.12	1.22	203.64	81.55	-0.25
205.07	68.88	2.33	205.70	51.11	3.41	206.17	69.83	-0.75	205.23	52.05	5.24	204.91	76.54	2.35	206.64	78.53	-2.57
208.07	67.67	1.26	208.69	49.75	2.19	209.17	68.03	-2.41	208.22	52.61	5.94	207.91	75.97	1.91	209.64	78.19	-2.77
211.09	67.72	0.62	211.72	50.43	2.18	212.19	70.46	-0.67	211.25	52.71	5.35	210.93	75.72	0.97	212.66	81.48	-0.17
214.07	67.11	-0.50	214.69	48.93	0.17	215.17	70.92	-0.72	214.22	51.63	3.76	213.91	78.22	2.97	215.63	79.69	-2.47
217.07	68.42	1.18	217.69	50.78	2.39	218.17	71.86	0.59	217.22	51.58	4.08	216.91	76.94	2.05	218.63	79.76	-2.03
220.07	66.26	-0.73	220.69	49.90	1.76	221.17	71.36	0.34	220.22	53.71	6.46	219.91	77.55	2.92	221.64	79.11	-2.43
223.07	68.26	1.20	223.70	49.73	1.52	224.17	71.17	0.08	223.23	51.92	4.60	222.91	75.54	0.83	224.64	80.72	-0.89
226.09	67.65	0.15	226.72	50.36	1.71	227.19	73.66	2.13	226.25	53.76	6.00	225.93	75.94	0.80	227.66	80.66	-1.39
229.07	68.44	1.06	229.69	50.23	1.70	230.17	71.25	-0.16	229.22	52.34	4.70	228.91	76.33	1.30	230.64	81.03	-0.91
232.07	67.57	0.66	232.69	49.55	1.49	233.17	74.72	3.78	232.22	53.10	5.93	231.91	76.79	2.23	233.63	79.08	-2.39
235.07	66.98	-0.51	235.69	50.16	1.52	236.16	71.56	0.04	235.22	53.76	6.01	234.91	77.79	2.65	236.63	80.21	-1.83
238.07	69.04	1.57	238.69	49.65	1.03	239.17	70.76	-0.74	238.23	53.30	5.57	237.91	76.94	1.82	239.64	80.21	-1.81
241.09	67.65	-0.92	241.72	51.36	1.64	242.19	71.39	-1.21	241.25	53.10	4.27	240.93	77.67	1.45	242.66	82.52	-0.61
244.07	67.62	-0.24	244.70	50.61	1.60	245.17	72.88	0.99	244.23	52.05	3.93	243.91	76.85	1.34	245.64	80.90	-1.51
247.07	68.70	0.01	247.69	49.83	-0.01	248.17	74.22	1.50	247.23	53.39	4.44	246.91	78.25	1.91	248.64	82.24	-1.00
250.07	67.85	-0.39	250.69	51.46	2.07	251.17	69.33	-2.94	250.22	52.90	4.40	249.91	77.36	1.47	251.64	81.83	-0.96
253.07	67.98	-0.44	253.69	50.81	1.24	254.17	72.77	0.32	253.23	54.55	5.87	252.91	78.74	2.67	254.64	81.03	-1.94
256.09	68.21	0.58	256.72	51.49	2.71	257.19	74.30	2.64	256.25	54.70	6.81	255.93	77.52	2.25	257.66	80.21	-1.97
259.07	69.33	1.98	259.70	50.96	2.46	260.17	72.41	1.03	259.23	53.15	5.54	258.91	77.21	2.22	260.64	79.49	-2.41
262.07	69.07	0.90	262.69	52.12	2.80	263.17	74.95	2.75	262.23	53.52	5.09	261.91	77.52	1.70	263.64	80.55	-2.18
265.07	66.80	-2.00	265.69	51.92	1.97	266.17	72.44	-0.39	265.22	53.81	4.75	264.91	77.91	1.46	266.64	81.52	-1.83
268.07	68.50	-0.13	268.69	50.71	0.93	269.17	72.66	0.00	268.23	53.37	4.48	267.91	78.96	2.69	269.64	79.69	-3.49
271.09	68.83	0.49	271.72	50.53	1.04	272.19	73.25	0.88	271.25	53.81	5.21	270.93	79.17	3.18	272.67	79.90	-3.00
274.07	67.54	-0.24	274.70	50.83	1.90	275.17	73.16	1.35	274.23	53.37	5.33	273.91	78.25	2.82	275.64	79.39	-2.94
277.07	67.90	0.85	277.69	50.33	2.13	278.17	77.08	6.00	277.22	54.33	7.02	276.91	77.24	2.54	278.64	78.74	-2.86
280.07	68.16	-0.22	280.69	51.34	1.81	281.17	74.14	1.73	280.22	54.08	5.44	279.91	78.34	2.31	281.64	80.55	-2.38
283.07	67.49	-1.06	283.69	51.84	2.14	284.17	72.47	-0.11	283.23	54.65	5.84	282.91	78.19	1.99	284.64	80.90	-2.21
286.09	67.57	-1.02	286.72	50.51	0.77	287.19	75.14	2.52	286.25	52.71	3.86	285.93	77.64	1.40	287.67	80.90	-2.24
289.07	69.09	0.55	289.69	51.26	1.57	290.17	72.14	-0.43	289.23	53.86	5.06	288.91	78.25	2.06	290.64	80.66	-2.44
292.07	68.13	0.11	292.70	50.43	1.26	293.17	77.68	5.63	292.23	53.47	5.19	291.91	77.49	1.83	293.64	79.97	-2.60
295.07	68.55	0.41	295.69	51.64	2.35	296.16	75.65	3.48	295.22	55.00	6.60	294.91	78.53	2.74	296.63	80.28	-2.42
298.07	68.42	-0.49	298.69	51.54	1.48	299.17	76.29	3.35	298.22	54.43	5.26	297.91	78.62	2.06	299.64	82.04	-1.43
301.09	69.90	1.23	301.72	50.21	0.39	302.19	76.49	3.79	301.25	53.71	4.78	300.93	78.53	2.22	302.66	81.28	-1.94
304.07	68.29	-0.20	304.69	51.82	2.18	305.17	71.42	-1.10	304.22	54.23	5.48	303.91	79.42	3.29	305.63	79.76	-3.28
307.07	69.40	-0.65	307.69	51.62	0.42	308.17	75.11	1.03	307.23	54.11	3.80	306.91	80.09	2.39	308.64	82.97	-1.64
310.07	68.08	-0.20	310.69	51.51	2.08	311.17	75.56	3.25	310.22	54.38	5.84	309.91	77.79	1.86	311.64	80.72	-2.12
313.07	67.85	-1.56	313.69	51.79	1.23	314.16	72.19	-1.25	313.22	54.60	4.93	312.91	79.35	2.30	314.63	81.79	-2.17
316.09	69.43	0.63	316.72	52.25	2.30	317.19	72.75	-0.08	316.25	55.25	6.19	315.93	77.36	0.92	317.66	82.42	-0.93
319.07	67.90	-1.45	319.69	52.68	2.18	320.17	74.39	1.01	319.22	54.18	4.57	318.91	77.67	0.68	320.64	83.67	-0.23
322.07	68.70	-0.39	322.69	52.10	1.86	323.16	73.94	0.82	322.22	53.27	3.92	321.91	78.80	2.07	323.63	81.97	-1.67
325.07	69.97	0.83	325.70	52.10	1.81	326.17	72.83	-0.34	325.23	54.83	5.43	324.91	78.25	1.47	326.64	82.14	-1.55
328.07	68.29	-0.38	328.70	52.68	2.86	329.17	75.34	2.64	328.23	55.62	6.69	327.91	78.86	2.54	329.64	79.52	-3.70
331.09	68.11	-0.61	331.72	51.49	1.62	332.19	76.83	4.08	331.25	54.08	5.10	330.93	76.63	0.26	332.66	81.55	-1.72
334.07	68.86	-0.33	334.70	50.71	0.37	335.17	73.22	-0.00	334.23	54.83	5.38	333.91	79.08	2.24	335.64	81.34	-2.41
337.07	70.26	1.30	337.69	52.02	1.91	338.17	77.20	4.21	337.22	55.37	6.15	336.91	78.28	1.67	338.64	81.90	-1.61
340.07	68.11	-1.34	340.70	52.86	2.26	341.17	75.00	1.52	340.22	54.28	4.57	339.91	77.98	0.89	341.64	83.11	-0.89
343.07	69.14	-1.01	343.70	52.93	1.63	344.17	75.09	0.91	343.23	54.65	4.24	342.91	79.54	1.75	344.64	82.83	-1.87
346.09	69.30	0.77	346.72	52.10	2.42	347.19	77.14	4.58	346.25	55.69	6.90	345.93	77.49	1.31	347.66	80.79	-2.29
349.07	67.49	-0.94	349.70	52.25	2.67	350.17	78.44	5.98	349.23	54.95	6.26	348.91	77.55	1.47	350.64	80.90	-2.09
352.07	68.37	-0.96	352.70	53.11	2.63	353.17	74.69	1.33	352.23	55.74	6.15	351.91	78.07	1.10	353.64	82.90	-0.98
355.07	70.31	0.51	355.70	52.02	1.07	356.17	80.35	6.52	355.23	54.60	4.54	354.91	78.59	1.15	356.64	82.59	-1.76
358.07	69.95	-1.05	358.69	51.89	-0.26	359.17	75.90	0.87	358.23	56.02	4.76	357.91	81.08	2.44	359.64	83.95	-1.60
361.09	69.25	0.31	361.72	51.56	1.47	362.19	77.68	4.71	361.25	55.17	5.97	360.93	78.19	1.60	362.67	80.97	-2.53
364.07	68.01	-1.77	364.70	52.07	1.14	365.17	81.67	7.86	364.23	54.97	4.93	363.91	79.85	2.42	365.64	81.72	-2.61
367.07	69.09	-1.01	367.69	51.24	-0.01	368.17	77.99	3.86	367.23	54.28	3.92	366.91	79.45	1.70	368.64	83.08	-1.57
370.07	70.42	0.33	370.69	54.15	2.91	371.17	79.44	5.32	370.23	54.36	4.01	369.91	79.79	2.05	371.64	83.01	-1.64
373.07	69.22	-0.72	373.70	52.50	1.41	374.17	77.39	3.42	373.23	54.11	3.91	372.91	78.77	1.18	374.64	84.05	-0.45
376.09	69.82	-0.77	376.72	52.48	0.74	377.19	77.42	2.80	376.25	56.32	5.47	375.93	79.91	1.67	377.66	84.22	-0.93
379.07	70.52	1.44	379.69	53.77	3.54	380.17	73.27	0.16	379.22	54.75	5.41	378.91	79.11	2.39	380.64	80.35	-3.28
382.07	69.35	-1.38	382.69	52.27	0.39	383.17	78.61	3.85	382.22	56.37	5.38	381.91	81.24	2.87	383.64	82.35	-2.93
385.07	69.87	-0.32	385.69	52.73	1.39	386.17	75.62	1.40	385.22	55.77	5.32	384.91	79.23	1.39	386.64	83.53	-1.21
388.07	69.12	-1.34	388.69	53.87	2.26	389.17	78.95	4.46	388.22	55.55	4.83	387.91	79.14	1.03	389.63	83.98	-1.03
391.09	69.84	0.65	391.72	52.10	1.76	392.19	73.44	0.22	391.25	55.57	6.12	390.93	78.13	1.29	392.66	81.21	-2.54
394.07	70.26	0.35	394.70	53.80	2.74	395.17	77.96	4.02	394.23	54.60	4.43	393.91	79.69	2.14	395.64	83.01	-1.45
397.07	70.05	-1.23	397.69	53.34	0.91	398.17	76.69	1.38	397.22	54.88	3.34	396.91	79.82	0.89	398.63	86.47	0.63
400.07	69.38	-1.65	400.69	51.92	-0.26	401.17	80.64	5.58	400.22	54.75	3.46	399.91	81.27	2.59	401.64	84.22	-1.36
403.07	69.27	-0.82	403.69	51.89	0.65	404.16	79.58	5.46	403.22	53.49	3.14	402.91	78.86	1.12	404.63	83.04	-1.61
406.09	69.45	-0.34	406.72	52.96	2.02	407.19	74.47	0.65	406.25	53.89	3.84	405.93	78.74	1.30	407.66	82.21	-2.13
409.07	70.73	0.42	409.69	53.03	1.57	410.16	74.89	0.55	409.22	55.27	4.70	408.91	79.17	1.21	410.64	83.08	-1.79
412.07	68.63	-2.72	412.69	52.80	0.30	413.17	76.74	1.36	412.23	55.40	3.79	411.91	80.31	1.31	413.64	84.29	-1.61
415.07	68.32	-2.46	415.70	52.73	0.80	416.17	75.93	1.12	415.23	56.17	5.13	414.91	80.06	1.63	416.64	83.91	-1.43
418.07	68.55	-1.99	418.70	53.44	1.75	419.17	75.79	1.22	418.23	56.52	5.72	417.91	79.35	1.16	419.64	83.49	-1.60
421.09	69.53	-1.01	421.72	52.37	0.68	422.19	72.83	-1.74	421.25	56.22	5.42	420.93	79.91	1.73	422.66	83.46	-1.63
424.07	69.43	-1.19	424.69	53.49	1.72	425.17	75.17	0.52	424.22	55.69	4.81	423.91	79.26	0.99	425.64	84.99	-0.18
427.07	69.79	-0.93	427.70	53.29	1.42	428.17	74.92	0.17	427.23	55.77	4.79	426.91	79.60	1.24	428.64	85.03	-0.24
430.07	70.65	-0.19	430.70	54.49	2.50	431.17	77.08	2.21	430.23	55.32	4.22	429.91	79.42	0.93	431.64	84.61	-0.78
433.07	69.30	-1.22	433.70	52.86	1.19	434.17	75.03	0.48	433.23	55.37	4.59	432.91	79.82	1.65	434.64	83.53	-1.54
436.09	69.74	-0.23	436.72	54.00	2.88	437.19	74.92	0.92	436.25	55.62	5.39	435.93	79.14	1.52	437.66	81.45	-3.07
439.07	69.48	-1.34	439.70	53.98	2.01	440.17	74.50	-0.35	439.23	56.82	5.74	438.91	80.43	1.96	440.64	83.88	-1.49
442.07	67.11	-3.32	442.70	51.82	0.24	443.17	76.07	1.61	442.23	55.20	4.51	441.91	79.48	1.40	443.64	83.77	-1.22
445.07	70.44	0.11	445.69	52.68	1.20	446.17	76.24	1.88	445.22	56.22	5.63	444.91	80.28	2.31	446.64	82.55	-2.33
448.07	69.87	-1.42	448.70	51.46	-0.98	449.17	76.55	1.23	448.23	55.30	3.75	447.91	81.05	2.11	449.64	83.88	-1.97
451.09	69.61	-0.68	451.72	52.86	1.42	452.19	76.91	2.59	451.25	55.22	4.67	450.93	79.17	1.23	452.66	84.02	-0.83
454.07	70.03	-0.37	454.70	53.21	1.66	455.17	75.98	1.55	454.23	55.82	5.16	453.91	79.11	1.07	455.64	84.16	-0.79
457.07	69.12	-1.66	457.69	52.86	0.93	458.17	79.55	4.74	457.22	55.57	4.53	456.91	79.26	0.83	458.64	84.78	-0.55
460.07	70.00	-0.57	460.70	53.21	1.49	461.17	75.70	1.10	460.23	55.45	4.62	459.91	80.06	1.84	461.64	82.90	-2.23
463.07	68.57	-2.32	463.69	53.42	1.38	464.17	74.44	-0.48	463.23	56.54	5.39	462.91	78.68	0.15	464.64	84.57	-0.87
466.09	69.51	-1.70	466.72	53.14	0.78	467.19	76.21	0.97	466.25	55.94	4.47	465.93	79.85	0.99	467.66	84.57	-1.20
469.07	68.65	-2.16	469.69	52.53	0.57	470.17	77.79	2.95	469.22	54.78	3.71	468.91	80.34	1.88	470.64	83.25	-2.11
472.07	69.27	-0.81	472.69	52.93	1.70	473.17	78.56	4.45	472.22	57.29	6.95	471.91	80.62	2.89	473.64	80.69	-3.94
475.07	69.22	-0.89	475.70	52.88	1.62	476.17	78.10	3.96	475.23	55.40	5.03	474.91	79.20	1.45	476.64	82.38	-2.28
478.07	69.71	-1.47	478.69	53.64	1.31	479.17	79.15	3.94	478.23	56.02	4.58	477.91	80.80	1.98	479.64	83.74	-1.99
481.09	70.13	-1.22	481.72	53.39	0.89	482.19	76.49	1.11	481.25	55.52	3.91	480.93	81.58	2.58	482.66	84.16	-1.75
484.07	69.97	-1.82	484.69	53.31	0.37	485.17	76.26	0.44	484.22	56.09	4.04	483.91	80.43	0.99	485.63	85.59	-0.76
487.07	70.05	-0.91	487.69	54.08	1.97	488.17	77.73	2.74	487.22	56.84	5.62	486.91	79.57	0.96	488.64	83.74	-1.77
490.07	70.91	0.08	490.69	53.54	1.56	491.17	77.25	2.39	490.22	56.09	5.00	489.91	80.31	1.83	491.64	83.28	-2.10
493.07	69.53	-0.90	493.69	53.26	1.68	494.17	76.74	2.28	493.22	57.42	6.73	492.91	79.11	1.03	494.64	82.87	-2.12
496.09	69.33	-0.57	496.72	53.26	2.21	497.19	75.56	1.63	496.25	57.12	6.96	495.93	78.71	1.16	497.66	83.04	-1.42
499.07	68.78	-2.91	499.70	54.44	1.60	500.17	80.61	4.89	499.23	55.27	3.32	498.91	80.71	1.37	500.64	84.78	-1.47
502.07	69.43	-1.99	502.70	52.75	0.18	503.17	80.01	4.56	502.23	56.14	4.46	501.91	81.98	2.92	503.64	83.18	-2.79
505.07	70.31	-0.29	505.69	53.77	2.02	506.17	75.98	1.35	505.22	55.89	5.03	504.91	81.27	3.02	506.64	82.42	-2.73
508.07	69.56	-1.06	508.69	53.19	1.42	509.17	77.87	3.22	508.22	55.27	4.39	507.91	79.72	1.45	509.63	83.32	-1.85
511.09	70.44	-1.29	511.72	53.47	0.59	512.19	77.11	1.35	511.25	56.99	5.00	510.93	80.90	1.52	512.66	85.03	-1.25
514.07	70.21	-1.68	514.69	53.80	0.76	515.17	77.39	1.47	514.23	56.04	3.89	513.91	81.61	2.07	515.64	83.67	-2.78
517.07	68.99	-2.29	517.70	53.24	0.81	518.17	75.82	0.51	517.23	57.42	5.88	516.91	80.96	2.03	518.64	83.28	-2.56
520.07	70.34	-1.21	520.70	52.40	-0.30	521.17	76.01	0.43	520.22	56.49	4.68	519.91	79.97	0.77	521.64	84.64	-1.47
523.07	70.08	-1.18	523.69	53.16	0.75	524.17	77.51	2.22	523.23	55.69	4.17	522.91	80.31	1.40	524.64	83.74	-2.08
526.09	70.60	0.24	526.72	53.57	2.06	527.19	78.98	4.59	526.25	56.57	5.95	525.93	79.94	1.93	527.66	81.79	-3.13
529.07	68.96	-1.74	529.69	53.82	1.97	530.17	77.11	2.38	529.23	56.32	5.36	528.91	80.59	2.25	530.64	82.76	-2.49
532.07	70.37	-1.28	532.69	52.91	0.11	533.17	79.21	3.53	532.23	55.50	3.59	531.91	81.39	2.10	533.64	83.81	-2.39
535.07	68.42	-3.81	535.69	53.44	0.06	536.17	77.20	0.94	535.23	55.55	3.06	534.91	80.53	0.65	536.64	85.52	-1.27
538.07	69.40	-1.16	538.70	53.34	1.63	539.17	80.44	5.85	538.23	57.17	6.35	537.91	79.72	1.51	539.64	83.04	-2.08
541.09	69.90	-1.96	541.72	53.54	0.53	542.19	79.44	3.55	541.25	56.97	4.85	540.93	81.83	2.32	542.66	85.03	-1.38
544.07	69.30	-1.99	544.69	54.72	2.28	545.17	77.56	2.24	544.22	56.57	5.02	543.91	81.77	2.83	545.64	81.72	-4.12
547.07	69.20	-2.08	547.69	53.21	0.78	548.17	78.41	3.10	547.23	56.17	4.63	546.91	81.86	2.94	548.64	83.25	-2.58
550.07	70.31	-0.89	550.70	53.57	1.22	551.17	79.44	4.21	550.23	57.52	6.06	549.91	79.57	0.72	551.64	83.39	-2.37
553.07	68.73	-3.17	553.70	53.21	0.16	554.17	78.44	2.51	553.23	56.39	4.23	552.91	81.86	2.31	554.64	84.02	-2.43
556.09	70.37	-2.01	556.72	52.04	-1.49	557.19	80.90	4.49	556.25	55.99	3.35	555.93	81.30	1.28	557.66	85.66	-1.27
559.07	68.60	-2.94	559.70	54.61	1.92	560.17	76.63	1.06	559.23	56.64	4.84	558.91	80.74	1.55	560.64	84.22	-1.87
562.07	71.80	-0.54	562.70	54.67	1.18	563.17	79.55	3.18	562.23	55.69	3.09	561.91	81.61	1.62	563.64	86.22	-0.68
565.07	70.29	-1.37	565.70	53.34	0.53	566.17	77.48	1.79	565.23	55.59	3.67	564.91	81.73	2.42	566.64	83.74	-2.47
568.07	67.70	-4.20	568.70	53.67	0.62	569.17	78.93	3.00	568.23	55.82	3.66	567.91	81.36	1.82	569.64	84.92	-1.53
571.09	71.41	-0.29	571.72	53.03	0.18	572.19	80.96	5.23	571.25	56.24	4.28	570.93	79.72	0.38	572.66	85.94	-0.31
574.07	69.35	-2.27	574.69	54.03	1.26	575.17	78.44	2.79	574.22	56.02	4.14	573.91	81.80	2.53	575.64	83.04	-3.14
577.07	69.07	-2.31	577.69	52.88	0.35	578.17	77.56	2.15	577.22	56.89	5.25	576.91	81.11	2.08	578.64	83.39	-2.55
580.07	69.87	-1.95	580.69	54.05	1.08	581.17	77.00	1.15	580.22	57.39	5.31	579.91	80.59	1.12	581.64	84.96	-1.42
583.07	69.64	-1.73	583.69	53.59	1.07	584.17	79.90	4.50	583.22	56.32	4.69	582.91	80.00	0.99	584.63	83.18	-2.74
586.09	70.23	-1.10	586.72	54.54	2.06	587.19	79.58	4.22	586.25	55.89	4.30	585.93	81.86	2.89	587.66	82.28	-3.60
589.07	70.44	-0.52	589.69	54.69	2.58	590.17	80.93	5.94	589.22	57.19	5.97	588.91	79.88	1.27	590.64	83.46	-2.06
592.06	69.35	-2.41	592.69	53.14	0.23	593.16	80.81	5.02	592.22	56.64	4.62	591.91	80.12	0.72	593.63	85.06	-1.25
595.06	70.37	-1.04	595.69	54.49	1.93	596.16	79.01	3.57	595.22	56.57	4.90	594.91	81.30	2.24	596.63	83.11	-2.85
598.06	69.20	-2.15	598.69	53.54	1.04	599.16	78.58	3.20	598.22	56.64	5.03	597.91	81.83	2.83	599.63	82.00	-3.90
601.09	69.35	-2.29	601.72	53.67	0.88	602.19	79.18	3.51	601.25	56.22	4.32	600.93	80.99	1.70	602.66	84.29	-1.91
626.16	166.58	80.42	626.78	222.56	155.25	627.26	157.34	67.15	626.31	228.67	162.25	626.00	92.57	-1.23	627.73	107.79	7.08
629.07	176.43	95.32	629.70	200.24	137.98	630.17	160.26	75.12	629.23	205.48	144.11	628.91	87.55	-1.21	630.64	99.62	3.95
632.07	158.21	80.32	632.69	170.75	111.71	633.17	151.01	69.09	632.22	172.14	113.99	631.91	84.36	-1.17	633.64	94.35	1.91
635.07	145.37	71.49	635.70	158.14	103.11	636.20	142.80	64.89	635.23	156.19	102.05	634.91	77.91	-3.62	636.67	92.18	3.74
638.07	136.73	63.31	638.69	146.90	92.33	639.17	134.73	57.28	638.23	144.97	91.29	637.91	76.51	-4.55	639.64	91.67	3.70
641.07	131.83	58.34	641.69	138.56	83.92	642.17	132.96	55.44	641.22	134.44	80.69	640.91	78.01	-3.12	642.64	89.45	1.41
644.07	128.44	55.37	644.69	131.70	77.48	645.17	131.30	54.20	644.23	131.73	78.40	643.91	78.34	-2.37	645.64	89.13	1.51
647.07	123.76	50.63	647.69	127.86	73.58	648.17	127.77	50.61	647.22	126.40	73.01	646.91	75.51	-5.26	648.64	91.06	3.38
650.07	120.12	47.72	650.70	123.35	69.80	651.20	125.08	48.65	650.23	124.11	71.45	649.91	75.42	-4.63	651.67	89.38	2.43
653.07	119.25	46.24	653.70	122.12	67.96	654.17	122.07	45.03	653.23	121.58	68.31	652.91	77.61	-3.05	654.64	89.38	1.81
656.07	117.89	46.00	656.70	119.15	66.11	657.17	122.04	46.12	656.23	118.84	66.69	655.91	77.21	-2.32	657.64	87.53	1.09
659.07	115.11	43.03	659.69	116.45	63.22	660.17	122.48	46.37	659.22	117.13	64.79	658.91	74.91	-4.82	660.64	88.81	2.17
662.07	118.08	45.30	662.69	117.05	63.12	663.17	121.80	44.99	662.23	116.71	63.67	661.91	77.70	-2.73	663.64	88.70	1.36
665.07	115.80	42.79	665.69	116.32	62.16	666.20	120.82	43.78	665.22	116.77	63.50	664.91	78.92	-1.73	666.67	87.92	0.36
668.07	113.67	40.94	668.69	118.41	64.53	669.17	120.31	43.55	668.23	113.68	60.69	667.91	76.79	-3.58	669.64	89.52	2.24
671.07	113.98	40.64	671.69	115.16	60.67	672.17	119.60	42.23	671.22	115.59	61.99	670.91	77.64	-3.35	672.64	90.74	2.85
674.07	115.17	42.32	674.69	115.35	61.35	675.17	119.10	42.22	674.22	113.11	60.00	673.91	77.76	-2.73	675.64	88.70	1.30
677.07	113.80	39.24	677.70	115.32	59.61	678.17	119.27	40.68	677.23	114.89	60.07	676.91	79.72	-2.48	678.64	91.67	2.56
680.07	113.08	38.99	680.73	116.12	60.88	681.20	117.13	39.01	680.23	113.77	59.42	679.91	80.00	-1.74	681.67	89.91	1.27
683.07	113.52	40.34	683.70	113.38	59.05	684.17	118.20	40.99	683.23	113.04	59.60	682.91	76.18	-4.65	684.64	90.06	2.32
686.07	111.84	38.43	686.69	114.13	59.57	687.17	122.55	45.11	686.22	113.07	59.40	685.91	76.21	-4.85	687.64	90.99	3.02
689.07	111.56	36.71	689.69	113.12	57.12	690.17	118.43	39.55	689.23	112.22	57.11	688.91	78.68	-3.82	690.64	92.03	2.63
692.07	112.27	38.40	692.70	114.53	59.51	693.17	118.23	40.33	692.23	112.95	58.82	691.91	79.63	-1.89	693.64	90.24	1.81
695.07	112.02	38.47	695.69	111.91	57.21	696.20	117.60	40.02	695.23	112.76	58.95	694.91	76.09	-5.11	696.67	91.24	3.13
698.07	111.41	38.20	698.70	111.39	57.03	699.17	116.33	39.09	698.23	112.22	58.75	697.91	77.70	-3.15	699.64	88.31	0.55
701.07	112.09	37.38	701.70	111.29	55.43	702.17	118.43	39.69	701.22	110.68	55.71	700.91	80.59	-1.77	702.64	89.56	0.30
704.07	110.17	34.56	704.69	109.89	53.13	705.17	117.20	37.56	704.22	109.96	54.09	703.91	80.22	-3.04	705.64	93.73	3.57
707.07	110.63	36.57	707.69	111.03	55.82	708.17	118.16	40.07	707.22	109.90	55.58	706.91	77.30	-4.41	708.64	90.74	2.13
710.07	110.85	36.65	710.69	109.67	54.32	711.19	117.50	39.27	710.22	110.11	55.65	709.91	78.37	-3.47	711.67	90.45	1.70
713.07	111.03	35.72	713.69	108.99	52.53	714.17	117.16	37.82	713.22	107.84	52.27	712.91	80.31	-2.65	714.64	90.52	0.66
716.07	110.76	35.32	716.69	108.12	51.53	717.17	116.26	36.79	716.22	107.28	51.58	715.91	80.56	-2.53	717.64	91.53	1.53
719.07	110.51	35.99	719.70	107.89	52.22	720.17	116.30	37.75	719.23	106.70	51.92	718.91	77.06	-5.11	720.64	92.86	3.78
722.07	110.70	36.50	722.69	106.55	51.20	723.17	117.93	39.70	722.23	106.23	51.77	721.91	77.06	-4.79	723.64	91.38	2.63
725.07	108.91	33.36	725.70	106.04	49.34	726.20	115.54	35.96	725.23	106.73	50.92	724.91	81.08	-2.11	726.67	90.99	0.89
728.07	110.51	33.86	728.69	103.47	45.67	729.17	117.40	36.72	728.23	107.16	50.25	727.91	82.61	-1.68	729.64	93.15	1.95
731.07	109.04	33.76	731.70	103.28	46.85	732.17	115.50	36.19	731.23	105.92	50.38	730.91	78.71	-4.22	732.64	92.97	3.14
734.07	106.27	31.58	734.70	105.12	49.28	735.17	116.56	37.84	734.22	103.32	48.37	733.91	78.86	-3.47	735.64	90.77	1.53
737.07	107.78	31.20	737.70	104.04	46.31	738.17	115.67	35.06	737.23	105.00	48.16	736.91	82.17	-2.06	738.64	92.83	1.69
740.07	106.72	28.98	740.69	103.25	44.36	741.20	113.82	32.05	740.22	102.02	44.02	739.91	84.42	-0.97	741.67	93.23	0.93
743.07	105.63	30.59	743.69	101.06	44.87	744.17	111.79	32.72	743.23	100.87	45.57	742.91	79.02	-3.67	744.64	91.35	1.76
746.07	104.82	28.84	746.69	101.43	44.30	747.17	113.79	33.78	746.23	101.99	45.75	745.91	80.06	-3.57	747.64	92.32	1.79
749.07	104.55	27.84	749.69	100.56	42.70	750.17	113.95	33.21	749.22	101.29	44.32	748.91	80.34	-4.02	750.64	94.94	3.68
752.07	104.88	28.80	752.70	100.40	43.17	753.17	112.35	32.24	752.23	101.47	45.13	751.91	81.42	-2.31	753.64	91.82	1.18
755.07	104.45	27.93	755.69	100.37	42.70	756.20	111.73	31.18	755.23	99.39	42.61	754.91	81.67	-2.50	756.67	93.19	2.11
758.07	102.18	26.41	758.69	98.20	41.28	759.17	112.35	32.55	758.22	100.18	44.15	757.91	79.97	-3.45	759.64	91.85	1.52
761.07	103.02	27.37	761.69	99.38	42.58	762.17	112.90	33.22	761.23	98.74	42.83	760.91	79.60	-3.70	762.64	92.39	2.18
764.07	103.20	27.04	764.70	97.19	39.88	765.17	112.94	32.75	764.23	97.81	41.39	763.91	80.25	-3.56	765.64	92.79	2.08
767.07	103.46	26.43	767.70	97.00	38.82	768.17	113.10	32.04	767.23	97.66	40.37	766.91	82.70	-1.98	768.64	92.94	1.35
770.07	101.23	25.37	770.69	98.39	41.38	771.19	111.04	31.15	770.23	95.74	39.62	769.91	78.16	-5.34	771.67	92.32	1.91
773.07	102.36	26.80	773.69	96.63	39.92	774.17	111.96	32.37	773.23	96.86	41.04	772.91	78.53	-4.67	774.64	92.76	2.65
776.07	101.79	26.23	776.69	95.50	38.79	777.17	111.34	31.75	776.23	97.39	41.57	775.91	79.88	-3.32	777.64	91.17	1.06
779.07	102.12	25.64	779.69	93.92	36.29	780.17	111.76	31.25	779.22	96.68	39.94	778.91	81.08	-3.04	780.64	92.61	1.58
782.07	102.54	26.25	782.70	93.74	36.30	783.17	111.79	31.47	782.23	96.30	39.75	781.91	81.21	-2.72	783.64	92.03	1.19
785.07	100.28	23.52	785.70	93.10	35.19	786.20	109.78	28.99	785.23	92.92	35.90	784.91	81.18	-3.23	786.67	93.41	2.09
788.07	101.23	25.29	788.69	93.56	36.47	789.17	110.56	30.59	788.22	95.91	39.71	787.91	78.53	-5.05	789.64	93.19	2.70
791.07	101.44	25.66	791.69	92.95	36.02	792.17	111.50	31.69	791.22	92.33	36.29	790.91	81.27	-2.16	792.64	90.42	0.08
794.07	99.34	21.05	794.69	93.37	33.93	795.17	110.91	28.59	794.22	92.36	33.81	793.91	84.11	-1.83	795.64	93.70	0.85
797.07	99.57	22.95	797.69	92.14	34.37	798.17	113.33	32.68	797.22	91.72	34.84	796.91	80.31	-3.95	798.63	93.01	1.84
800.07	99.69	22.82	800.69	92.29	34.27	801.19	109.42	28.52	800.22	91.17	34.04	799.91	79.17	-5.35	801.67	95.16	3.73
803.07	98.75	22.11	803.70	90.73	32.94	804.17	108.65	27.98	803.23	90.80	33.90	802.91	81.08	-3.20	804.64	93.01	1.82
806.07	97.99	21.26	806.70	89.86	31.98	807.17	110.39	29.63	806.23	90.65	33.66	805.91	81.61	-2.76	807.64	91.64	0.36
809.07	98.31	21.04	809.70	90.13	31.71	810.17	108.59	27.29	809.23	90.71	33.18	808.91	83.70	-1.22	810.64	91.56	-0.26
812.07	98.40	21.79	812.69	90.43	32.67	813.17	108.81	28.17	812.22	90.10	33.23	811.91	80.87	-3.39	813.64	92.57	1.41
815.07	97.26	19.58	815.69	88.88	30.05	816.20	108.71	27.00	815.22	90.16	32.22	814.91	81.02	-4.30	816.67	95.08	2.85
818.07	96.50	18.94	818.69	89.47	30.76	819.17	109.88	28.29	818.22	88.44	30.62	817.91	81.55	-3.65	819.64	94.03	1.92
821.07	96.91	19.25	821.70	88.32	29.51	822.17	110.17	28.48	821.23	89.30	31.38	820.91	83.04	-2.27	822.64	93.63	1.42
824.07	96.76	18.33	824.69	88.29	28.71	825.17	108.75	26.29	824.22	89.56	30.87	823.91	85.11	-0.96	825.64	94.10	1.12
827.07	97.29	20.67	827.69	86.84	29.07	828.17	108.75	28.10	827.22	89.41	32.53	826.91	79.85	-4.41	828.64	92.61	1.44
830.07	96.99	20.03	830.70	89.32	31.21	831.20	109.13	28.14	830.23	89.04	31.82	829.91	81.36	-3.25	831.67	93.08	1.56
833.07	95.54	17.42	833.70	87.87	28.60	834.17	107.62	25.47	833.23	87.86	29.48	832.91	84.17	-1.60	834.64	93.77	1.09
836.07	95.60	17.37	836.69	87.64	28.26	837.17	108.04	25.78	836.23	86.55	28.06	835.91	84.58	-1.30	837.64	94.10	1.32
839.07	95.51	18.44	839.70	86.90	28.68	840.17	108.46	27.36	839.23	87.46	30.13	838.91	80.31	-4.41	840.64	93.63	2.01
842.07	95.63	18.87	842.69	87.10	29.19	843.17	107.85	27.06	842.23	87.24	30.22	841.91	79.26	-5.15	843.64	94.13	2.82
845.07	96.27	17.87	845.69	85.66	26.11	846.19	106.63	24.20	845.22	87.15	28.49	844.91	82.92	-3.13	846.67	95.63	2.68
848.07	94.27	16.07	848.69	85.64	26.29	849.17	108.94	26.71	848.23	86.07	27.61	847.91	82.92	-2.93	849.64	94.03	1.28
851.07	94.33	16.01	851.70	85.08	25.61	852.17	107.53	25.18	851.23	86.98	28.40	850.91	84.61	-1.36	852.64	93.95	1.07
854.07	94.07	15.84	854.70	86.40	27.02	855.17	108.01	25.75	854.23	86.38	27.89	853.91	83.23	-2.64	855.64	94.28	1.50
857.07	95.40	17.10	857.69	85.25	25.80	858.17	106.73	24.40	857.23	86.52	27.96	856.91	82.85	-3.10	858.64	94.83	1.97
860.07	94.76	16.15	860.69	85.75	25.99	861.19	107.94	25.30	860.22	85.25	26.38	859.91	83.39	-2.86	861.67	95.74	2.58
863.07	95.86	17.75	863.69	85.11	25.85	864.17	106.18	24.04	863.22	86.67	28.30	862.91	83.98	-1.78	864.64	93.59	0.92
866.07	94.01	16.51	866.69	83.19	24.54	867.17	106.12	24.59	866.22	86.13	28.37	865.91	81.24	-3.91	867.64	93.84	1.78
869.07	93.40	16.21	869.69	83.59	25.25	870.17	106.38	25.16	869.22	85.48	28.03	868.91	79.05	-5.79	870.64	94.94	3.19
872.07	94.38	16.18	872.69	83.48	24.13	873.17	108.78	26.55	872.22	85.50	27.04	871.91	83.23	-2.62	873.64	95.12	2.37
875.07	93.86	15.79	875.69	83.71	24.49	876.19	105.39	23.29	875.22	84.83	26.50	874.91	82.64	-3.08	876.67	93.59	0.96
878.07	93.17	13.39	878.69	82.87	21.94	879.17	108.46	24.65	878.22	84.80	24.76	877.91	85.84	-1.59	879.64	95.56	1.22
881.07	94.10	15.42	881.69	83.54	23.71	882.17	105.17	22.46	881.22	85.65	26.71	880.91	83.95	-2.37	882.64	93.73	0.50
884.07	93.03	14.91	884.69	81.83	22.56	885.17	105.61	23.46	884.22	84.21	25.83	883.91	81.73	-4.04	885.64	95.34	2.67
887.07	93.75	15.14	887.69	81.92	22.16	888.17	106.60	23.96	887.22	81.85	22.98	886.91	84.83	-1.43	888.64	94.10	0.93
890.07	92.72	13.57	890.69	82.29	21.99	891.20	103.81	20.63	890.23	82.30	22.89	889.91	83.57	-3.23	891.67	96.14	2.43
893.07	94.47	16.16	893.70	82.29	22.83	894.17	105.42	23.08	893.23	84.15	25.58	892.91	81.73	-4.23	894.64	95.38	2.51
896.07	92.06	13.79	896.69	81.74	22.32	897.17	108.14	25.84	896.23	82.77	24.24	895.91	80.28	-5.63	897.64	95.67	2.85
899.07	93.29	14.72	899.69	82.49	22.77	900.17	106.89	24.29	899.23	81.71	22.88	898.91	83.01	-3.21	900.64	94.94	1.81
902.07	91.83	12.74	902.69	81.43	21.19	903.17	105.67	22.55	902.22	82.97	23.62	901.91	84.89	-1.85	903.64	94.57	0.93
905.07	93.29	13.54	905.70	81.66	20.76	906.20	105.45	21.67	905.23	83.00	22.99	904.91	85.71	-1.68	906.67	96.92	2.62
908.07	90.72	12.54	908.69	80.51	21.18	909.17	104.91	22.70	908.23	82.58	24.14	907.91	81.52	-4.31	909.64	95.08	2.34
911.07	92.63	14.82	911.70	82.52	23.56	912.17	105.52	23.68	911.23	82.16	24.09	910.91	81.39	-4.07	912.64	95.38	3.01
914.07	93.15	14.03	914.70	81.80	21.53	915.17	107.37	24.22	914.23	81.44	22.06	913.91	85.21	-1.56	915.64	94.17	0.49
917.07	91.17	11.72	917.69	80.82	20.22	918.17	104.91	21.43	917.23	81.69	21.98	916.91	85.87	-1.22	918.64	94.72	0.72
920.07	91.09	12.48	920.69	80.19	20.43	921.20	106.06	23.42	920.23	82.38	23.51	919.91	82.64	-3.62	921.67	95.08	1.92
923.07	91.12	13.19	923.70	80.82	21.74	924.17	106.25	24.29	923.23	82.05	23.86	922.91	81.73	-3.85	924.64	94.50	2.01
926.07	91.94	13.77	926.70	81.05	21.73	927.17	107.14	24.94	926.23	82.16	23.73	925.91	82.14	-3.68	927.64	93.44	0.72
929.07	91.23	11.30	929.70	81.25	20.17	930.17	104.69	20.73	929.22	81.21	21.02	928.91	83.79	-3.78	930.64	96.88	2.40
932.07	93.38	14.45	932.70	79.82	19.74	933.17	105.26	22.30	932.23	81.80	22.61	931.91	85.49	-1.09	933.64	94.10	0.61
935.07	92.20	13.44	935.69	81.40	21.49	936.20	104.60	21.81	935.22	81.91	22.89	934.91	81.95	-4.45	936.67	96.29	2.98
938.07	91.77	13.05	938.70	79.65	19.78	939.17	104.72	21.97	938.23	80.58	21.60	937.91	81.83	-4.54	939.64	94.83	1.55
941.07	90.86	12.49	941.69	80.22	20.70	942.17	105.33	22.93	941.22	80.38	21.75	940.91	80.80	-5.22	942.64	96.14	3.22
944.07	91.66	12.43	944.69	78.11	17.73	945.17	104.25	20.99	944.23	81.44	21.95	943.91	83.89	-2.99	945.64	95.52	1.73
947.07	92.20	13.03	947.69	79.91	19.59	948.17	105.01	21.81	947.22	80.41	20.98	946.91	83.92	-2.90	948.64	95.16	1.44
950.07	91.06	11.87	950.69	79.79	19.45	951.19	104.98	21.76	950.22	80.44	20.99	949.91	82.95	-3.89	951.67	96.36	2.61
953.07	90.95	11.48	953.69	79.85	19.23	954.17	105.61	22.11	953.22	80.52	20.79	952.91	82.67	-4.45	954.64	96.33	2.31
956.07	92.03	13.65	956.69	79.05	19.52	957.17	104.12	21.71	956.23	81.55	22.91	955.91	81.86	-4.17	957.64	94.75	1.82
959.07	91.54	12.33	959.70	80.77	20.41	960.17	106.95	23.71	959.23	80.74	21.27	958.91	83.64	-3.22	960.64	95.56	1.80
962.07	91.03	10.30	962.69	79.68	17.80	963.17	103.96	19.20	962.22	79.77	18.78	961.91	85.62	-2.76	963.64	97.47	2.18
965.07	90.32	9.59	965.69	78.94	17.06	966.19	104.03	19.27	965.22	79.64	18.65	964.91	83.67	-4.71	966.67	98.25	2.96
968.07	90.89	10.94	968.69	78.99	17.89	969.17	104.82	20.84	968.22	80.10	19.89	967.91	82.32	-5.27	969.64	97.99	3.49
971.07	91.29	11.36	971.69	77.32	16.24	972.16	106.18	22.22	971.22	80.10	19.91	970.91	83.70	-3.88	972.63	96.18	1.69
974.07	90.32	10.21	974.69	78.42	17.16	975.17	105.33	21.19	974.22	80.69	20.32	973.91	85.33	-2.43	975.64	96.22	1.55
977.07	91.63	10.63	977.70	77.69	15.54	978.17	105.26	20.23	977.23	81.24	19.98	976.91	86.34	-2.31	978.64	97.91	2.36
980.07	91.83	12.91	980.70	78.03	17.96	981.20	103.68	20.73	980.23	80.41	21.23	979.91	82.14	-4.43	981.67	96.22	2.74
983.07	89.95	11.02	983.69	78.99	18.91	984.17	104.12	21.16	983.22	79.86	20.67	982.91	81.80	-4.78	984.64	95.67	2.18
986.07	91.26	11.78	986.69	78.68	18.05	987.17	105.42	21.91	986.22	80.66	20.92	985.91	83.45	-3.68	987.64	95.52	1.49
989.07	90.78	10.46	989.69	77.66	16.19	990.17	106.63	22.28	989.22	78.89	18.31	988.91	84.77	-3.20	990.64	96.62	1.75
992.07	89.42	8.74	992.70	76.44	14.61	993.17	104.18	19.47	992.23	78.23	17.29	991.91	84.64	-3.69	993.64	97.80	2.56
995.07	90.78	10.55	995.70	79.45	18.07	996.20	104.22	19.96	995.23	79.00	18.51	994.91	83.76	-4.12	996.67	96.29	1.51
998.07	90.12	10.01	998.69	78.99	17.73	999.17	104.72	20.58	998.23	78.23	17.86	997.91	82.79	-4.97	999.64	98.84	4.17
1001.07	91.26	11.12	1001.70	78.31	17.02	1002.17	105.04	20.87	1001.23	79.30	18.90	1000.91	84.77	-3.02	1002.64	96.00	1.31
1004.07	90.49	9.72	1004.69	77.29	15.37	1005.17	106.25	21.45	1004.22	80.60	19.57	1003.91	86.72	-1.70	1005.64	96.62	1.30
1007.07	90.29	9.30	1007.70	77.46	15.32	1008.17	105.55	20.53	1007.23	78.89	17.64	1006.91	86.06	-2.57	1008.64	97.47	1.93
1010.07	91.17	10.76	1010.70	78.77	17.21	1011.20	105.67	21.23	1010.23	78.26	17.59	1009.91	84.20	-3.85	1011.67	97.10	2.14
1013.07	91.29	11.20	1013.69	78.79	17.55	1014.17	104.85	20.73	1013.22	78.67	18.32	1012.91	82.29	-5.44	1014.64	98.58	3.94
1016.07	90.97	9.36	1016.70	77.43	14.67	1017.17	104.66	19.02	1016.23	78.86	16.99	1015.91	87.33	-1.92	1017.64	98.58	2.42
1019.07	89.30	8.72	1019.70	76.42	14.69	1020.17	105.10	20.49	1019.23	79.14	18.30	1018.91	84.83	-3.40	1020.64	97.54	2.41
1022.07	90.58	9.62	1022.70	77.18	15.07	1023.17	104.56	19.57	1022.23	80.13	18.91	1021.91	85.46	-3.15	1023.64	97.43	1.91
1025.07	90.83	9.85	1025.69	77.35	15.22	1026.20	104.79	19.78	1025.22	78.62	17.38	1024.91	84.17	-4.45	1026.67	98.32	2.79
1028.07	89.44	9.95	1028.70	76.75	16.11	1029.17	106.79	23.27	1028.23	78.78	19.03	1027.91	82.95	-4.18	1029.64	96.36	2.32
1031.07	89.16	8.25	1031.69	78.31	16.25	1032.17	103.84	18.90	1031.22	78.59	17.42	1030.91	85.14	-3.41	1032.64	97.95	2.49
1034.07	90.52	9.72	1034.69	76.44	14.49	1035.16	103.33	18.50	1034.22	79.47	18.41	1033.91	84.92	-3.53	1035.63	98.28	2.92
1037.07	89.39	8.13	1037.69	77.12	14.71	1038.17	105.93	20.64	1037.22	79.47	17.95	1036.91	85.81	-3.10	1038.64	98.17	2.35
1040.07	89.64	9.03	1040.70	77.94	16.18	1041.20	105.93	21.29	1040.23	78.26	17.39	1039.91	84.64	-3.62	1041.67	97.76	2.60
1043.07	89.75	8.57	1043.69	76.22	13.89	1044.17	104.88	19.67	1043.22	78.15	16.71	1042.91	83.23	-5.60	1044.64	99.32	3.59
1046.07	89.47	9.27	1046.70	78.17	16.82	1047.17	105.07	20.84	1046.23	78.64	18.18	1045.91	83.89	-3.96	1047.64	97.51	2.75
1049.07	89.67	8.57	1049.69	76.33	14.08	1050.17	105.64	20.51	1049.22	78.40	17.04	1048.91	86.09	-2.65	1050.64	97.43	1.78
1052.07	88.74	6.94	1052.69	76.53	13.58	1053.17	103.87	18.04	1052.22	79.14	17.08	1051.91	87.23	-2.22	1053.64	97.95	1.60
1055.07	89.16	8.96	1055.69	76.98	15.63	1056.19	106.73	22.50	1055.22	78.20	17.74	1054.91	81.70	-6.15	1056.67	98.99	4.23
1058.07	89.10	8.84	1058.70	76.75	15.34	1059.17	105.99	21.70	1058.23	77.93	17.41	1057.91	84.55	-3.36	1059.64	96.59	1.77
1061.07	90.58	10.30	1061.69	77.01	15.58	1062.17	104.22	19.91	1061.22	78.51	17.97	1060.91	84.83	-3.10	1062.64	96.70	1.87
1064.07	90.58	8.59	1064.69	76.98	13.84	1065.17	105.13	19.11	1064.22	78.20	15.95	1063.91	87.65	-1.98	1065.64	98.76	2.22
1067.07	88.34	6.89	1067.69	77.97	15.37	1068.17	104.56	19.08	1067.22	78.97	17.26	1066.91	86.28	-2.82	1068.64	98.39	2.38
1070.07	89.08	9.05	1070.69	76.75	15.57	1071.19	104.85	20.79	1070.22	78.37	18.08	1069.91	82.98	-4.70	1071.67	97.62	3.04
1073.07	89.36	9.05	1073.69	78.48	17.02	1074.17	104.47	20.13	1073.22	78.75	18.18	1072.91	84.14	-3.82	1074.64	95.63	0.76
1076.07	89.33	7.97	1076.69	77.57	15.06	1077.17	105.26	19.87	1076.22	78.40	16.78	1075.91	84.45	-4.56	1077.64	98.36	2.45
1079.07	87.67	6.21	1079.69	76.84	14.23	1080.17	103.14	17.65	1079.23	77.38	15.66	1078.91	86.53	-2.58	1080.64	98.39	2.37
1082.07	89.78	7.49	1082.70	76.22	12.78	1083.17	104.75	18.43	1082.23	79.66	17.11	1081.91	87.42	-2.51	1083.64	98.88	2.04
1085.07	88.91	8.34	1085.69	77.38	15.66	1086.20	104.28	19.68	1085.23	77.03	16.20	1084.91	83.64	-4.57	1086.67	97.84	2.72
1088.07	88.18	8.51	1088.69	76.42	15.60	1089.17	104.98	21.28	1088.22	78.09	18.16	1087.91	82.23	-5.08	1089.64	95.96	1.74
1091.07	89.98	8.73	1091.70	76.95	14.55	1092.17	103.99	18.71	1091.23	77.93	16.42	1090.91	84.33	-4.57	1092.64	98.10	2.29
1094.07	89.61	8.22	1094.69	77.38	14.84	1095.17	103.05	17.63	1094.23	77.82	16.17	1093.91	86.60	-2.43	1095.64	97.73	1.79
1097.07	89.42	7.16	1097.70	76.67	13.26	1098.17	105.04	18.75	1097.22	79.19	16.67	1096.91	87.55	-2.36	1098.64	98.76	1.94
1100.07	88.79	8.20	1100.69	75.66	13.92	1101.19	104.82	20.20	1100.23	77.52	16.67	1099.91	84.39	-3.85	1101.67	97.40	2.26
1103.07	89.42	8.68	1103.70	77.49	15.60	1104.17	105.90	21.13	1103.23	79.75	18.75	1102.91	83.79	-4.60	1104.64	98.10	2.80
1106.07	88.09	6.91	1106.69	75.43	13.10	1107.17	104.15	18.94	1106.22	79.55	18.11	1105.91	84.26	-4.57	1107.64	97.99	2.26
1109.07	88.18	5.93	1109.69	78.74	15.34	1110.17	104.28	18.00	1109.23	77.74	15.23	1108.91	86.47	-3.43	1110.64	99.43	2.63
1112.07	89.39	7.28	1112.69	76.47	13.21	1113.17	103.65	17.51	1112.22	77.19	14.82	1111.91	88.48	-1.28	1113.64	97.91	1.25
1115.07	90.09	8.56	1115.70	76.50	13.82	1116.20	104.82	19.26	1115.23	77.96	16.17	1114.91	85.96	-3.22	1116.67	97.69	1.60
1118.07	88.40	7.27	1118.69	77.12	14.84	1119.17	105.48	20.32	1118.23	78.12	16.73	1117.91	84.36	-4.42	1119.64	98.39	2.71
1121.07	88.54	7.92	1121.69	76.78	15.01	1122.17	105.33	20.68	1121.23	78.81	17.93	1120.91	83.76	-4.51	1122.64	97.80	2.63
1124.07	89.50	8.23	1124.69	76.89	14.47	1125.17	104.85	19.55	1124.22	77.77	16.24	1123.91	86.63	-2.28	1125.64	96.77	0.95
1127.07	90.41	7.25	1127.70	76.36	12.05	1128.17	104.60	17.41	1127.23	78.53	15.11	1126.91	89.47	-1.34	1128.64	99.47	1.76
1130.07	90.12	9.14	1130.69	76.61	14.48	1131.20	104.66	19.65	1130.23	78.01	16.77	1129.91	83.60	-5.02	1131.67	98.50	2.97
1133.07	89.90	8.42	1133.69	75.54	12.91	1134.17	104.53	19.02	1133.23	78.56	16.82	1132.91	84.95	-4.18	1134.64	98.65	2.61
1136.07	89.10	7.92	1136.69	76.53	14.20	1137.17	105.17	19.96	1136.22	77.05	15.61	1135.91	85.62	-3.21	1137.64	97.88	2.15
1139.07	90.55	9.23	1139.69	77.23	14.76	1140.17	105.67	20.32	1139.22	77.41	15.83	1138.91	86.41	-2.55	1140.64	97.69	1.82
1142.07	89.22	6.89	1142.69	76.36	12.88	1143.17	104.85	18.49	1142.22	77.85	15.26	1141.91	88.41	-1.57	1143.64	98.06	1.18
1145.07	89.10	8.32	1145.69	76.95	15.02	1146.19	105.71	20.90	1145.22	78.53	17.49	1144.91	82.89	-5.54	1146.67	98.32	2.99
1148.07	87.42	6.31	1148.69	77.04	14.78	1149.17	104.50	19.36	1148.22	76.86	15.49	1147.91	84.42	-4.34	1149.64	97.76	2.10
1151.07	89.61	8.35	1151.69	76.13	13.72	1152.17	105.39	20.10	1151.23	78.20	16.68	1150.91	85.77	-3.14	1152.64	96.99	1.17
1154.07	90.95	9.06	1154.69	75.52	12.48	1155.17	104.75	18.83	1154.22	78.78	16.63	1153.91	87.33	-2.21	1155.64	97.43	0.99
1157.07	88.48	6.16	1157.69	76.84	13.37	1158.17	105.52	19.17	1157.22	78.26	15.68	1156.91	88.12	-1.84	1158.64	97.62	0.75
1160.07	88.01	6.40	1160.69	74.79	12.03	1161.19	104.82	19.18	1160.22	77.36	15.49	1159.91	83.86	-5.40	1161.67	100.21	4.05
1163.07	88.03	6.70	1163.69	76.11	13.63	1164.17	105.74	20.38	1163.22	77.85	16.26	1162.91	84.77	-4.21	1164.63	98.50	2.62
1166.07	88.99	7.29	1166.69	76.30	13.45	1167.17	105.17	19.44	1166.23	79.55	17.59	1165.91	84.80	-4.55	1167.64	98.54	2.29
1169.07	89.08	6.54	1169.69	76.50	12.81	1170.17	106.38	19.81	1169.23	78.48	15.68	1168.91	87.84	-2.35	1170.64	99.77	2.67
1172.07	88.43	6.60	1172.69	76.44	13.46	1173.17	105.13	19.27	1172.22	77.68	15.59	1171.91	86.19	-3.29	1173.64	97.28	0.90
1175.07	89.90	8.07	1175.70	76.87	13.89	1176.19	104.22	18.36	1175.23	77.57	15.48	1174.91	85.52	-3.95	1176.67	99.58	3.20
1178.07	88.85	7.11	1178.69	75.24	12.35	1179.17	104.69	18.92	1178.22	76.84	14.84	1177.91	84.67	-4.72	1179.64	99.36	3.07
1181.07	88.85	7.58	1181.69	76.30	13.88	1182.17	104.28	18.98	1181.23	76.54	15.01	1180.91	84.55	-4.37	1182.64	97.84	2.01
1184.07	88.15	4.97	1184.70	76.64	12.31	1185.17	103.74	16.53	1184.23	77.27	13.83	1183.91	87.52	-3.31	1185.64	101.00	3.26
1187.07	88.79	7.07	1187.69	76.61	13.74	1188.17	105.71	19.96	1187.22	77.52	15.54	1186.91	86.72	-2.64	1188.64	96.81	0.54
1190.07	88.43	6.73	1190.70	76.36	13.51	1191.20	103.90	18.17	1190.22	76.70	14.74	1189.91	84.55	-4.79	1191.67	99.25	3.00
1193.07	90.35	8.44	1193.70	76.92	13.86	1194.17	105.61	19.67	1193.23	77.05	14.88	1192.91	85.77	-3.78	1194.64	98.13	1.67
1196.07	89.67	7.60	1196.69	75.07	11.85	1197.17	105.04	18.94	1196.23	78.81	16.48	1195.91	86.53	-3.18	1197.64	98.58	1.96
1199.07	88.09	5.62	1199.69	76.56	12.94	1200.17	106.28	19.78	1199.23	77.57	14.84	1198.91	86.50	-3.61	1200.64	100.96	3.94
1202.07	88.43	6.23	1202.69	75.88	12.53	1203.17	104.98	18.75	1202.23	78.51	16.05	1201.91	86.72	-3.12	1203.64	99.73	2.98
1205.07	88.85	7.67	1205.70	76.02	13.69	1206.20	105.61	20.40	1205.23	78.42	16.98	1204.91	85.33	-3.50	1206.67	96.88	1.15
1208.07	89.75	8.55	1208.70	76.50	14.15	1209.17	103.87	18.64	1208.23	77.08	15.62	1207.91	84.55	-4.30	1209.64	97.47	1.72
1211.07	88.74	6.67	1211.70	76.25	13.03	1212.17	106.31	20.21	1211.23	77.85	15.52	1210.91	86.88	-2.83	1212.64	98.25	1.63
1214.06	88.40	6.29	1214.69	76.27	13.01	1215.16	104.06	17.92	1214.22	77.14	14.77	1213.91	87.26	-2.50	1215.64	97.40	0.73
1217.06	88.40	6.99	1217.69	76.19	13.63	1218.16	103.30	17.86	1217.22	77.08	15.41	1216.91	87.52	-1.54	1218.63	96.33	0.37
1220.06	87.95	6.63	1220.69	75.26	12.79	1221.19	103.84	18.49	1220.22	78.81	17.23	1219.91	84.55	-4.42	1221.67	98.32	2.45
1223.06	90.78	9.37	1223.69	76.53	13.97	1224.16	105.61	20.17	1223.22	77.03	15.36	1222.91	84.17	-4.89	1224.63	98.28	2.32
