# Supplementary material for: Noise-precision tradeoff in predicting combinations of mutations and drugs
Source: PLoS Comput Biol. 2019 May 22;15(5):e1006956. doi: 10.1371/journal.pcbi.1006956 (PMC6548401; doi:10.1371/journal.pcbi.1006956)
Supplement: S1 Data — A zip file containing all datasets used in this paper. (ZIP) [file pcbi.1006956.s002.zip › calcium/calcium_double_RAW264.7/848_100_nM_UTP_25_uM_RW_ECC040303C.txt]

Tab-delimted data for ligand pair Resiquimod (R-848)  / Uridine 5'-triphosphate
Celltype = RAW 264.7
ExperimentID = ECC040303C
t in seconds, Ca++ concentrations in nM
Adj Ca++ is the change in Ca++ concentration due to ligand

ECC040303C03	848 100 nM	UTP 25 uM	sim
ECC040303C02	UTP 25 uM	HBSS-BSA n/a 	lig2_only
ECC040303C07	UTP 25 uM	HBSS-BSA n/a 	lig2_only
ECC040303C01	HBSS-BSA n/a 	HBSS-BSA n/a 	con
ECC040303C12	HBSS-BSA n/a 	HBSS-BSA n/a 	con

t(ECC040303C03)	Ca++(ECC040303C03)	Adj Ca++(ECC040303C03)	t(ECC040303C02)	Ca++(ECC040303C02)	Adj Ca++(ECC040303C02)	t(ECC040303C07)	Ca++(ECC040303C07)	Adj Ca++(ECC040303C07)	t(ECC040303C01)	Ca++(ECC040303C01)	Adj Ca++(ECC040303C01)	t(ECC040303C12)	Ca++(ECC040303C12)	Adj Ca++(ECC040303C12)
-184.67	28.12	-7.26	-184.84	37.15	-3.51	-184.04	16.53	-12.68	-185.00	30.81	-8.22	-183.26	47.45	8.22
-181.69	21.24	-4.66	-181.84	31.49	0.31	-181.06	13.97	-5.76	-182.00	24.08	-5.47	-180.28	35.22	5.47
-178.69	22.65	-1.37	-178.84	23.25	-6.05	-178.06	12.69	-5.16	-179.00	23.56	-4.11	-177.28	31.98	4.11
-175.69	18.55	-5.26	-175.84	23.25	-5.84	-175.06	13.71	-3.93	-176.00	25.33	-2.13	-174.28	29.79	2.13
-172.69	17.98	-4.54	-172.84	25.13	-2.67	-172.06	13.11	-3.25	-173.00	22.90	-3.27	-171.28	29.65	3.27
-169.67	18.90	-1.23	-169.84	23.87	-1.54	-169.04	12.56	-1.40	-170.00	24.52	0.74	-168.26	23.24	-0.74
-166.69	18.19	-1.83	-166.84	23.71	-1.59	-166.06	11.58	-2.28	-167.00	23.05	-0.62	-165.28	24.50	0.62
-163.69	18.82	-2.71	-163.84	21.53	-5.28	-163.06	12.69	-2.67	-164.00	23.93	-1.25	-162.28	26.63	1.25
-160.69	18.47	-2.46	-160.84	23.09	-3.12	-160.06	10.94	-3.82	-161.00	24.01	-0.57	-159.28	25.35	0.57
-157.69	17.00	-4.28	-157.84	21.74	-4.82	-157.06	12.17	-2.95	-158.00	24.01	-0.92	-156.28	26.06	0.92
-154.67	17.40	-2.05	-154.84	22.31	-2.42	-154.04	11.66	-1.63	-155.00	24.01	0.91	-153.26	22.40	-0.91
-151.69	16.81	-2.60	-151.84	21.48	-3.21	-151.06	12.86	-0.39	-152.00	25.19	2.13	-150.28	21.14	-2.13
-148.69	16.84	-2.54	-148.84	22.31	-2.35	-148.06	12.69	-0.53	-149.00	24.01	0.98	-147.28	22.26	-0.98
-145.69	18.57	-1.64	-145.84	23.66	-1.83	-145.06	11.66	-2.38	-146.00	23.56	-0.30	-144.28	24.36	0.30
-142.69	17.78	1.41	-142.84	19.88	-1.77	-142.06	10.27	0.07	-143.00	20.07	0.05	-141.28	20.17	-0.05
-139.67	16.73	-4.35	-139.84	22.57	-3.79	-139.04	12.09	-2.82	-140.00	21.45	-3.28	-138.26	28.21	3.28
-136.69	18.06	-3.31	-136.84	21.32	-5.33	-136.06	11.75	-3.46	-137.00	23.05	-1.97	-135.28	27.20	1.97
-133.69	17.16	-3.18	-133.84	21.48	-4.14	-133.06	11.37	-2.81	-134.00	23.12	-0.87	-132.28	25.07	0.87
-130.69	18.85	-0.22	-130.84	19.83	-4.52	-130.06	11.75	-1.16	-131.00	22.98	0.26	-129.28	22.67	-0.26
-127.69	16.65	-2.35	-127.84	20.24	-4.04	-127.06	11.88	-0.95	-128.00	22.83	0.18	-126.28	22.67	-0.18
-124.67	16.73	-4.10	-124.84	21.69	-4.42	-124.04	11.28	-3.38	-125.00	24.52	0.04	-123.26	24.64	-0.04
-121.69	18.25	0.91	-121.84	20.71	-1.91	-121.06	12.13	0.95	-122.00	22.98	1.99	-120.28	19.21	-1.99
-118.69	18.30	-0.42	-118.84	19.63	-4.37	-118.06	12.77	0.21	-119.00	22.69	0.32	-117.28	22.26	-0.32
-115.69	17.00	-3.13	-115.84	20.65	-4.76	-115.06	10.98	-2.99	-116.00	24.82	1.04	-114.28	22.95	-1.04
-112.69	18.57	-1.17	-112.84	21.95	-3.07	-112.06	11.03	-2.54	-113.00	24.45	1.06	-111.28	22.53	-1.06
-109.67	18.88	0.43	-109.84	23.04	-0.69	-109.04	10.56	-1.72	-110.00	21.45	-0.65	-108.26	22.95	0.65
-106.69	17.46	-0.59	-106.84	22.93	-0.40	-106.06	10.35	-1.54	-107.00	21.08	-0.62	-105.28	22.53	0.62
-103.69	17.46	-1.12	-103.84	24.66	0.80	-103.06	11.58	-0.84	-104.00	22.83	0.60	-102.28	21.84	-0.60
-100.69	15.92	-4.48	-100.84	24.24	-1.44	-100.06	12.60	-1.63	-101.00	24.08	0.03	-99.28	24.22	-0.03
-97.69	17.03	-1.19	-97.84	23.19	-0.31	-97.06	12.13	0.08	-98.00	22.10	0.23	-96.28	21.84	-0.23
-94.67	18.60	1.47	-94.84	23.09	0.68	-94.04	10.60	-0.36	-95.00	21.59	0.81	-93.26	20.17	-0.81
-91.69	18.17	-0.31	-91.84	21.69	-2.07	-91.06	12.05	-0.27	-92.00	21.66	-0.47	-90.28	22.81	0.47
-88.69	17.13	-0.22	-88.84	23.09	0.46	-88.06	11.83	0.65	-89.00	20.36	-0.64	-87.28	21.84	0.64
-85.69	18.85	0.66	-85.84	22.62	-0.85	-85.06	12.64	0.61	-86.00	20.79	-1.05	-84.28	23.10	1.05
-82.69	17.35	1.30	-82.84	22.57	1.24	-82.06	10.90	1.02	-83.00	21.08	1.38	-81.28	18.52	-1.38
-79.67	16.30	-1.29	-79.84	24.50	1.63	-79.04	10.44	-0.99	-80.00	20.29	-0.95	-78.26	22.40	0.95
-76.69	17.08	-3.32	-76.84	24.82	-0.86	-76.06	11.11	-3.12	-77.00	21.81	-2.24	-75.28	26.49	2.24
-73.69	16.73	-1.42	-73.84	22.36	-1.07	-73.06	11.07	-0.92	-74.00	22.25	0.45	-72.28	21.56	-0.45
-70.69	17.38	-0.47	-70.84	24.34	1.21	-70.06	11.37	-0.31	-71.00	20.94	-0.56	-69.28	22.26	0.56
-67.69	17.35	-0.89	-67.84	22.26	-1.26	-67.06	10.69	-1.39	-68.00	19.06	-2.83	-66.28	24.93	2.83
-64.67	18.55	-1.10	-64.84	22.36	-2.57	-64.04	9.55	-3.93	-65.00	21.59	-1.71	-63.26	25.21	1.71
-61.69	17.51	-0.73	-61.84	23.14	-0.38	-61.06	11.37	-0.70	-62.00	21.45	-0.44	-60.28	22.53	0.44
-58.69	16.51	-1.69	-58.84	25.13	1.65	-58.06	11.75	-0.29	-59.00	23.05	1.20	-57.28	20.86	-1.20
-55.69	18.68	0.83	-55.84	23.25	0.12	-55.06	10.06	-1.63	-56.00	21.23	-0.27	-54.28	21.98	0.27
-52.69	16.21	-3.22	-52.84	22.83	-1.88	-52.06	11.79	-1.47	-53.00	20.58	-2.50	-51.28	25.78	2.50
-49.67	16.86	-1.25	-49.84	23.40	0.01	-49.04	11.75	-0.20	-50.00	23.56	1.80	-48.26	20.17	-1.80
-46.69	17.32	-0.82	-46.84	21.74	-1.68	-46.06	10.27	-1.70	-47.00	21.52	-0.27	-45.28	22.26	0.27
-43.69	16.75	-0.27	-43.84	22.26	-0.04	-43.06	10.18	-0.67	-44.00	21.37	0.70	-42.28	20.17	-0.70
-40.69	17.03	-1.20	-40.84	23.14	-0.37	-40.06	11.28	-0.78	-41.00	21.01	-0.87	-39.28	22.95	0.87
-37.69	18.55	2.21	-37.84	22.41	0.79	-37.06	11.54	1.37	-38.00	20.29	0.30	-36.28	19.89	-0.30
-34.67	17.32	-0.16	-34.84	25.29	2.53	-34.04	10.35	-0.97	-35.00	21.88	0.75	-33.26	20.59	-0.75
-31.69	18.27	1.27	-31.84	22.15	-0.13	-31.06	11.11	0.28	-32.00	20.36	-0.29	-30.28	21.14	0.29
-28.69	18.74	1.58	-28.84	23.51	1.07	-28.06	12.60	1.60	-29.00	19.71	-1.10	-27.28	22.12	1.10
-25.69	17.21	-0.25	-25.84	22.41	-0.33	-25.06	11.41	0.12	-26.00	22.39	1.28	-24.28	20.03	-1.28
-22.69	17.89	2.53	-22.84	24.13	3.49	-22.06	10.52	1.33	-23.00	19.56	0.55	-21.28	18.66	-0.55
-19.67	18.57	-1.05	-19.84	22.78	-2.12	-19.04	10.98	-2.47	-20.00	21.81	-1.46	-18.26	24.93	1.46
-16.69	17.27	-1.52	-16.85	22.20	-1.87	-16.06	13.20	0.57	-17.00	22.83	0.39	-15.28	22.26	-0.39
-13.69	17.51	-0.30	-13.85	22.10	-0.99	-13.06	11.45	-0.20	-14.00	20.87	-0.59	-12.28	22.26	0.59
-10.69	18.71	1.65	-10.85	22.00	-0.34	-10.06	12.09	1.19	-11.00	19.93	-0.78	-9.28	21.70	0.78
-7.69	16.46	-2.39	-7.85	24.13	0.00	-7.06	13.20	0.52	-8.00	22.10	-0.40	-6.28	23.10	0.40
4.32	27.30	-2.78	4.16	29.54	-5.82	4.94	27.89	3.98	4.00	30.20	-3.53	5.73	37.46	3.53
7.28	63.22	35.20	7.12	68.10	34.80	7.91	67.43	45.58	6.96	25.78	-5.89	8.69	37.76	5.89
10.28	88.98	59.58	10.12	86.98	52.30	10.90	94.65	71.41	9.96	27.34	-5.71	11.69	38.97	5.71
13.27	95.17	68.05	13.12	81.15	48.75	13.91	95.40	74.44	12.96	26.23	-4.54	14.69	35.52	4.54
16.28	94.83	65.05	16.12	90.41	55.36	16.91	89.21	65.60	15.96	28.54	-4.88	17.69	38.51	4.88
19.28	90.41	59.57	19.12	95.40	59.28	19.91	82.88	58.21	18.96	29.45	-5.04	20.69	39.73	5.04
22.27	84.93	56.91	22.12	95.32	62.02	22.90	80.53	58.67	21.96	29.07	-2.60	23.69	34.48	2.60
25.27	83.20	54.17	25.12	86.98	52.68	25.91	76.43	53.57	24.96	27.94	-4.73	26.69	37.61	4.73
28.28	82.54	52.99	28.12	86.78	51.95	28.91	72.62	49.24	27.96	28.24	-4.96	29.69	38.36	4.96
31.28	77.06	47.28	31.12	81.42	46.36	31.91	69.20	45.59	30.96	29.60	-3.83	32.70	37.46	3.83
34.27	76.63	49.50	34.12	78.32	45.92	34.90	65.89	44.93	33.96	27.57	-3.20	35.68	34.18	3.20
37.27	74.58	43.42	37.12	76.05	39.62	37.90	64.58	39.59	36.96	27.49	-7.31	38.68	42.32	7.31
40.27	71.53	41.41	40.12	71.65	36.25	40.90	61.50	37.55	39.96	28.77	-5.00	41.68	38.97	5.00
43.27	69.28	42.12	43.12	70.36	37.92	43.90	61.82	40.82	42.96	27.79	-3.02	44.68	34.04	3.02
46.27	68.62	41.65	46.12	66.89	34.64	46.91	56.93	36.13	45.96	25.33	-5.29	47.69	36.11	5.29
49.27	64.77	36.41	49.12	64.10	30.46	49.90	54.10	31.90	48.96	29.45	-2.56	50.69	34.78	2.56
52.28	66.33	36.21	52.12	67.40	32.00	52.90	53.74	29.79	51.96	28.62	-5.15	53.69	39.12	5.15
55.28	63.62	34.82	55.12	63.41	29.33	55.90	53.69	31.06	54.96	27.94	-4.51	56.69	37.16	4.51
58.27	62.18	33.98	58.12	63.47	29.99	58.90	51.52	29.49	57.96	27.19	-4.66	59.68	36.71	4.66
61.27	60.75	33.03	61.12	59.06	26.06	61.91	50.04	28.49	60.96	25.48	-5.89	62.69	37.46	5.89
64.27	61.01	30.55	64.12	58.87	23.13	64.90	51.37	27.08	63.96	28.39	-5.72	65.69	40.03	5.72
67.27	59.56	28.88	67.12	58.81	22.85	67.90	49.32	24.80	66.96	30.81	-3.52	68.69	38.06	3.52
70.27	59.82	32.36	70.12	55.57	22.83	70.90	46.85	25.56	69.96	26.75	-4.36	71.69	35.67	4.36
73.28	57.29	30.28	73.12	56.67	24.38	73.90	46.90	26.05	72.96	27.94	-2.72	74.69	33.59	2.72
76.27	58.40	29.04	76.12	57.22	22.58	76.91	46.09	22.89	75.96	29.22	-3.79	77.69	37.01	3.79
79.27	56.50	27.50	79.12	55.94	21.66	79.90	44.79	21.96	78.96	30.13	-2.52	80.69	35.37	2.52
82.27	55.56	28.18	82.12	55.33	22.67	82.90	45.24	24.02	81.96	27.94	-3.09	83.69	34.33	3.09
85.27	55.98	27.74	85.12	53.70	20.18	85.90	43.16	21.09	84.96	27.57	-4.32	86.69	36.41	4.32
88.28	55.79	28.93	88.12	53.76	21.62	88.90	45.29	24.59	87.96	27.19	-3.32	89.69	34.04	3.32
91.28	53.01	23.25	91.12	52.50	17.47	91.91	41.24	17.65	90.96	31.19	-2.21	92.69	35.82	2.21
94.27	54.20	24.17	94.12	52.98	17.67	94.90	43.70	19.84	93.96	32.34	-1.34	95.69	35.22	1.34
97.27	53.88	23.99	97.12	52.92	17.75	97.90	42.96	19.23	96.96	28.47	-5.07	98.69	38.82	5.07
100.27	54.88	26.23	100.12	51.19	17.26	100.90	41.58	19.10	99.96	28.24	-4.06	101.69	36.56	4.06
103.28	54.11	21.18	103.12	52.56	14.35	103.90	42.81	16.05	102.96	31.96	-4.62	104.69	41.40	4.62
106.27	52.08	22.07	106.12	53.16	17.87	106.91	41.09	17.25	105.96	30.81	-2.85	107.69	36.71	2.85
109.27	52.85	25.32	109.12	49.89	17.08	109.90	42.17	20.80	108.96	26.75	-4.43	110.68	35.82	4.43
112.27	52.47	23.52	112.12	49.77	15.54	112.90	41.78	19.00	111.96	27.64	-4.96	113.69	37.76	4.96
115.27	50.43	22.73	115.12	51.85	18.87	115.90	40.75	19.22	114.96	29.45	-1.90	116.69	33.45	1.90
118.28	52.40	22.65	118.12	51.79	16.77	118.90	41.04	17.46	117.96	30.43	-2.96	119.69	36.56	2.96
121.27	51.70	24.12	121.12	50.30	17.44	121.91	41.73	20.32	120.96	29.07	-2.16	122.69	33.59	2.16
124.27	50.68	20.82	124.12	49.77	14.64	124.90	39.09	15.40	123.96	29.15	-4.35	125.68	38.06	4.35
127.27	51.06	20.15	127.12	49.12	12.93	127.90	39.68	14.93	126.96	30.51	-4.05	128.69	38.82	4.05
130.27	50.91	20.97	130.12	47.48	12.27	130.90	38.32	14.55	129.96	30.36	-3.22	131.69	37.01	3.22
133.27	50.02	19.14	133.12	48.59	12.43	133.90	39.00	14.28	132.96	28.02	-6.51	134.69	41.25	6.51
136.28	51.38	22.21	136.12	50.89	16.44	136.91	39.63	16.62	135.96	27.79	-5.03	137.69	38.06	5.03
139.28	50.08	19.21	139.12	48.89	12.74	139.90	36.73	12.02	138.96	29.37	-5.15	140.69	39.88	5.15
142.27	50.56	19.01	142.12	46.66	9.83	142.90	38.66	13.27	141.96	30.43	-4.77	143.68	40.18	4.77
145.27	48.60	20.77	145.12	50.18	17.07	145.90	37.79	16.13	144.96	27.49	-3.99	146.69	35.67	3.99
148.27	49.95	22.00	148.12	48.71	15.48	148.90	37.83	16.05	147.96	28.92	-2.68	149.68	34.48	2.68
151.27	48.66	17.86	151.12	46.78	10.70	151.91	36.44	11.81	150.96	31.19	-3.26	152.69	37.91	3.26
154.28	50.08	18.41	154.12	46.37	9.42	154.90	37.55	12.04	153.96	32.34	-2.98	155.69	38.51	2.98
157.27	48.85	18.12	157.12	44.92	8.91	157.90	36.49	11.92	156.96	32.26	-2.12	158.69	36.71	2.12
160.27	49.64	20.95	160.12	46.84	12.87	160.90	37.64	15.11	159.96	29.52	-2.82	161.69	35.37	2.82
163.28	47.38	19.55	163.12	46.49	13.38	163.90	36.34	14.68	162.96	26.90	-4.58	164.69	36.26	4.58
166.27	48.63	16.58	166.12	45.85	8.52	166.91	38.03	12.14	165.96	31.73	-3.97	167.69	39.88	3.97
169.27	48.76	19.05	169.12	45.39	10.40	169.90	36.20	12.66	168.96	30.81	-2.55	170.69	36.11	2.55
172.28	47.53	17.45	172.12	44.23	8.87	172.90	35.10	11.18	171.96	30.66	-3.07	173.69	37.01	3.07
175.27	46.56	18.30	175.12	45.44	11.90	175.90	35.39	13.29	174.96	30.58	-1.33	176.69	33.45	1.33
178.28	48.16	18.41	178.12	45.10	10.08	178.90	36.20	12.62	177.96	30.28	-3.11	179.69	36.71	3.11
181.27	47.97	17.96	181.12	43.20	7.91	181.91	35.72	11.87	180.96	31.42	-2.24	182.69	36.11	2.24
184.28	48.25	18.13	184.12	47.19	11.79	184.90	36.11	12.16	183.96	30.43	-3.34	185.69	37.31	3.34
187.28	47.03	15.50	187.12	46.08	9.27	187.90	36.58	11.21	186.96	33.26	-1.92	188.69	37.31	1.92
190.28	47.50	16.58	190.12	44.46	8.26	190.90	35.06	10.31	189.96	32.03	-2.54	191.69	37.31	2.54
193.27	46.91	16.03	193.12	45.56	9.40	193.90	35.58	10.86	192.96	32.26	-2.27	194.69	37.01	2.27
196.28	45.79	14.35	196.12	43.20	6.48	196.91	35.01	9.73	195.96	31.88	-3.21	197.69	38.51	3.21
199.28	45.23	13.60	199.12	41.83	4.92	199.90	35.58	10.11	198.96	29.98	-5.30	200.69	40.79	5.30
202.27	47.97	16.94	202.12	42.62	6.31	202.90	34.53	9.67	201.96	31.50	-3.18	203.69	38.06	3.18
205.28	46.19	15.20	205.12	43.43	7.16	205.90	33.96	9.14	204.96	30.51	-4.13	206.69	38.97	4.13
208.27	47.34	18.46	208.12	43.25	9.09	208.90	34.34	11.62	207.96	29.60	-2.93	209.68	35.67	2.93
211.27	44.83	11.93	211.12	44.12	5.94	211.91	34.20	7.47	210.96	34.18	-2.37	212.69	39.12	2.37
214.27	47.84	15.36	214.12	45.27	7.51	214.90	35.68	9.36	213.96	33.80	-2.33	215.68	38.67	2.33
217.27	45.17	13.64	217.12	42.68	5.87	217.90	34.39	9.02	216.96	33.11	-2.07	218.68	37.46	2.07
220.27	43.84	14.07	220.12	43.20	8.15	220.90	34.25	10.64	219.96	32.72	-0.70	221.69	34.33	0.70
223.28	46.59	13.41	223.12	43.77	5.31	223.90	33.49	6.47	222.96	35.66	-1.17	224.69	38.21	1.17
226.27	45.91	14.29	226.12	44.00	7.10	226.91	35.10	9.65	225.96	34.18	-1.09	227.69	36.56	1.09
229.27	45.91	13.05	229.12	44.58	6.44	229.90	34.06	7.37	228.96	33.49	-3.02	230.68	39.73	3.02
232.27	46.03	13.97	232.12	43.08	5.74	232.90	32.97	7.08	231.96	33.41	-2.30	233.68	38.21	2.30
235.27	44.55	12.02	235.12	43.54	5.74	235.91	32.92	6.56	234.96	34.49	-1.68	236.69	38.06	1.68
238.27	45.35	14.69	238.12	42.85	6.91	238.90	34.11	9.62	237.96	32.26	-2.05	239.69	36.56	2.05
241.27	43.99	11.02	241.12	41.94	3.69	241.91	32.31	5.50	240.96	33.72	-2.90	242.69	39.73	2.90
244.27	44.76	15.54	244.12	43.37	8.87	244.90	33.73	10.67	243.96	30.28	-2.59	245.69	35.67	2.59
247.28	44.02	11.45	247.12	43.77	5.92	247.90	33.73	7.32	246.96	35.04	-1.18	248.69	37.61	1.18
250.27	45.63	12.80	250.12	42.85	4.74	250.90	35.48	8.81	249.96	35.11	-1.37	251.69	38.06	1.37
253.28	44.09	11.23	253.12	43.25	5.11	253.90	35.10	8.41	252.96	33.80	-2.71	254.69	39.42	2.71
256.27	44.70	14.35	256.12	41.48	5.85	256.91	33.54	9.36	255.96	33.72	-0.28	257.69	34.48	0.28
259.28	44.58	12.16	259.12	44.23	6.53	259.90	33.07	6.82	258.96	34.88	-1.19	260.69	37.46	1.19
262.27	44.64	11.52	262.12	44.12	5.72	262.90	33.58	6.63	261.96	32.95	-3.82	263.69	40.79	3.82
265.27	44.15	13.35	265.12	43.94	7.86	265.90	32.83	8.20	264.96	33.88	-0.57	266.69	35.22	0.57
268.28	44.86	15.14	268.12	44.17	9.18	268.90	32.88	9.33	267.96	33.34	-0.02	269.69	33.59	0.02
271.27	42.15	11.45	271.12	44.75	8.77	271.91	33.58	9.05	270.96	32.49	-1.86	272.70	36.41	1.86
274.28	44.73	13.13	274.12	42.17	5.29	274.90	33.35	7.91	273.96	32.80	-2.45	275.69	37.91	2.45
277.28	42.92	10.03	277.12	43.71	5.54	277.90	32.41	5.69	276.96	31.73	-4.81	278.69	41.55	4.81
280.27	44.55	12.91	280.12	44.69	7.77	280.91	33.16	7.69	279.96	32.57	-2.72	281.69	38.21	2.72
283.28	43.41	9.97	283.12	45.15	6.43	283.91	34.20	6.93	282.96	34.96	-2.13	284.69	39.42	2.13
286.28	46.28	14.92	286.12	44.23	7.59	286.91	33.92	8.73	285.96	35.74	0.73	287.69	34.48	-0.73
289.28	43.13	11.84	289.12	43.20	6.63	289.90	33.92	8.79	288.96	31.27	-3.67	290.69	38.82	3.67
292.28	43.32	8.51	292.12	42.45	2.36	292.91	34.34	5.70	291.96	34.65	-3.81	293.69	42.47	3.81
295.27	43.41	11.41	295.12	42.74	5.46	295.90	33.35	7.52	294.96	34.49	-1.16	296.68	37.01	1.16
298.27	44.89	12.14	298.12	44.12	6.10	298.90	33.68	7.10	297.96	33.72	-2.67	299.68	39.27	2.67
301.27	43.93	10.84	301.12	43.08	4.71	301.91	32.88	5.96	300.96	34.26	-2.48	302.69	39.42	2.48
304.27	44.09	12.03	304.12	45.44	8.10	304.90	34.30	8.40	303.96	33.57	-2.14	305.68	38.06	2.14
307.28	42.98	9.54	307.12	43.20	4.49	307.90	32.92	5.65	306.96	34.80	-2.28	308.69	39.57	2.28
310.27	44.36	10.62	310.12	43.14	4.12	310.90	33.58	6.01	309.96	34.34	-3.05	311.68	40.64	3.05
313.27	42.52	10.23	313.12	45.62	8.05	313.90	32.88	6.76	312.96	33.57	-2.37	314.69	38.51	2.37
316.27	43.90	10.36	316.12	42.17	3.35	316.91	34.34	6.96	315.96	33.34	-3.85	317.69	41.25	3.85
319.27	42.61	8.96	319.12	41.60	2.67	319.90	33.21	5.72	318.96	33.41	-3.89	320.69	41.40	3.89
322.27	44.58	11.75	322.12	44.23	6.13	322.90	33.63	6.97	321.96	33.88	-2.59	323.68	39.27	2.59
325.28	43.29	12.17	325.12	44.00	7.60	325.90	34.20	9.24	324.96	33.49	-1.28	326.69	36.26	1.28
328.28	42.98	11.15	328.12	42.91	5.80	328.90	35.10	9.44	327.96	32.49	-2.99	329.69	38.67	2.99
331.28	43.75	11.65	331.12	43.48	6.10	331.91	34.63	8.70	330.96	33.49	-2.26	332.70	38.21	2.26
334.27	44.61	11.98	334.12	45.04	7.13	334.90	34.11	7.64	333.96	34.26	-2.02	335.69	38.51	2.02
337.27	43.90	11.50	337.12	42.62	4.94	337.90	32.83	6.59	336.96	36.20	0.15	338.68	36.11	-0.15
340.28	43.50	11.35	340.12	46.37	8.94	340.90	34.30	8.32	339.96	34.34	-1.46	341.69	37.46	1.46
343.27	42.86	9.54	343.12	44.86	6.26	343.91	31.98	4.82	342.96	34.88	-2.09	344.69	39.27	2.09
346.28	45.26	13.34	346.12	43.66	6.46	346.91	34.30	8.54	345.96	34.34	-1.23	347.69	37.01	1.23
349.28	42.49	10.47	349.12	46.95	9.65	349.91	33.16	7.31	348.96	33.03	-2.64	350.69	38.51	2.64
352.28	43.62	9.77	352.12	43.60	4.47	352.90	33.63	5.95	351.96	33.95	-3.55	353.69	41.25	3.55
355.28	43.41	11.66	355.12	42.85	5.82	355.90	33.92	8.34	354.96	32.03	-3.37	356.69	38.97	3.37
358.28	42.98	8.41	358.12	45.10	5.25	358.90	34.96	6.56	357.96	36.91	-1.31	359.69	39.73	1.31
361.28	42.25	7.75	361.12	46.08	6.30	361.91	32.97	4.63	360.96	37.69	-0.46	362.70	38.82	0.46
364.27	45.88	13.07	364.12	43.60	5.51	364.90	33.96	7.31	363.96	32.80	-3.66	365.69	40.33	3.66
367.28	43.22	9.86	367.12	42.68	4.04	367.90	33.30	6.11	366.96	34.49	-2.52	368.69	39.73	2.52
370.28	44.67	11.90	370.12	44.75	6.70	370.91	34.15	7.54	369.96	32.72	-3.70	371.69	40.33	3.70
373.28	43.10	9.55	373.12	44.00	5.17	373.90	33.58	6.20	372.96	34.42	-2.78	374.69	40.18	2.78
376.28	44.42	7.79	376.12	43.83	1.92	376.91	33.30	2.83	375.96	37.53	-2.75	377.69	43.24	2.75
379.27	43.07	10.07	379.12	42.45	4.17	379.91	33.87	7.04	378.96	35.74	-0.91	380.69	37.76	0.91
382.27	44.30	9.25	382.12	42.57	2.24	382.90	36.78	7.89	381.96	36.36	-2.34	383.68	41.25	2.34
385.27	44.21	11.23	385.12	44.29	6.03	385.90	33.30	6.49	384.96	34.34	-2.29	386.68	39.12	2.29
388.28	42.70	8.86	388.12	42.85	3.73	388.90	32.92	5.24	387.96	36.98	-0.51	389.69	38.21	0.51
391.28	42.83	8.14	391.12	43.54	3.57	391.91	34.01	5.48	390.96	34.26	-4.08	392.69	42.63	4.08
394.28	44.42	8.29	394.12	45.10	3.69	394.90	33.77	3.80	393.96	37.45	-2.33	395.69	42.32	2.33
397.27	41.73	6.90	397.12	43.02	2.92	397.90	33.96	5.30	396.96	36.36	-2.11	398.68	40.79	2.11
400.27	44.27	10.44	400.12	43.43	4.32	400.90	34.49	6.82	399.96	36.05	-1.43	401.68	39.12	1.43
403.27	41.85	7.95	403.12	42.22	3.04	403.90	35.96	8.22	402.96	37.85	0.30	404.69	37.46	-0.30
406.27	43.84	9.45	406.12	45.39	5.72	406.91	34.01	5.78	405.96	38.08	0.04	407.69	38.21	-0.04
409.27	43.90	7.79	409.12	43.71	2.33	409.90	34.30	4.36	408.96	38.00	-1.75	410.69	41.71	1.75
412.27	42.67	8.11	412.12	42.28	2.44	412.91	34.11	5.72	411.96	36.44	-1.77	413.69	40.18	1.77
415.28	43.78	8.20	415.12	44.69	3.83	415.91	34.39	4.97	414.96	34.65	-4.58	416.69	44.02	4.58
418.27	46.47	12.53	418.12	45.62	6.40	418.90	33.77	5.99	417.96	36.12	-1.47	419.69	39.27	1.47
421.27	42.73	5.89	421.12	42.80	0.68	421.93	32.27	1.59	420.96	38.56	-1.93	422.72	42.63	1.93
424.27	44.61	10.72	424.12	45.33	6.16	424.90	32.31	4.58	423.96	34.80	-2.74	425.69	40.49	2.74
427.28	41.73	5.71	427.12	43.43	2.13	427.90	33.49	3.63	426.96	37.69	-1.98	428.69	41.86	1.98
430.27	44.73	7.83	430.12	43.37	1.19	430.90	32.69	1.96	429.96	36.51	-4.04	431.69	44.79	4.04
433.28	42.89	6.21	433.12	43.14	1.18	433.91	33.25	2.73	432.96	37.93	-2.40	434.69	42.94	2.40
436.28	44.64	10.72	436.12	45.79	6.59	436.91	33.11	5.36	435.96	36.67	-0.90	437.69	38.67	0.90
439.28	42.40	7.60	439.12	45.10	5.02	439.90	34.15	5.51	438.96	37.69	-0.76	440.69	39.42	0.76
442.27	43.16	8.67	442.12	43.89	4.12	442.90	35.06	6.74	441.96	37.06	-1.08	443.69	39.42	1.08
445.28	42.49	7.22	445.12	42.74	2.19	445.91	34.53	5.43	444.96	38.16	-0.76	446.69	39.88	0.76
448.28	42.43	5.51	448.12	45.27	3.08	448.90	33.21	2.46	447.96	38.24	-2.32	449.69	43.09	2.32
451.28	43.07	5.06	451.12	44.12	0.83	451.91	34.44	2.60	450.96	39.50	-2.16	452.69	44.02	2.16
454.28	43.47	7.57	454.12	44.12	2.94	454.90	35.15	5.41	453.96	39.58	0.03	455.69	39.73	-0.03
457.28	42.98	7.93	457.12	45.21	4.88	457.91	35.25	6.36	456.96	36.51	-2.19	458.69	41.10	2.19
460.27	42.52	6.22	460.12	43.83	2.25	460.90	34.44	4.30	459.96	40.54	0.59	461.69	39.57	-0.59
463.28	40.03	1.41	463.12	43.14	-0.76	463.91	33.11	0.66	462.96	41.65	-0.62	464.69	43.09	0.62
466.28	44.15	5.11	466.12	46.20	1.88	466.91	35.72	2.85	465.96	41.25	-1.44	467.69	44.33	1.44
469.27	42.40	5.71	469.12	46.26	4.29	469.91	33.25	2.72	468.96	39.03	-1.31	470.69	41.86	1.31
472.27	43.90	6.33	472.12	44.00	1.15	472.90	33.40	2.00	471.96	38.00	-3.22	473.69	44.64	3.22
475.28	42.34	3.54	475.12	43.89	-0.19	475.90	34.49	1.86	474.96	40.93	-1.52	476.69	44.17	1.52
478.27	43.53	7.89	478.12	44.00	3.08	478.90	34.68	5.21	477.96	39.66	0.37	479.68	39.12	-0.37
481.28	43.04	7.05	481.12	44.06	2.79	481.91	33.68	3.86	480.96	37.77	-1.87	482.69	41.71	1.87
484.27	44.55	6.98	484.12	43.94	1.09	484.90	34.15	2.75	483.96	41.09	-0.13	485.68	41.55	0.13
487.27	42.03	5.96	487.12	42.91	1.56	487.90	33.07	3.17	486.96	37.93	-1.79	488.69	41.71	1.79
490.27	42.95	5.82	490.12	44.52	2.11	490.90	33.21	2.25	489.96	39.90	-0.88	491.69	41.86	0.88
493.27	44.18	7.47	493.12	42.62	0.63	493.91	34.34	3.80	492.96	39.82	-0.54	494.69	41.10	0.54
496.27	42.67	5.57	496.12	44.17	1.79	496.91	35.34	4.40	495.96	37.69	-3.06	497.69	44.02	3.06
499.28	42.58	4.22	499.12	44.92	1.29	499.90	33.40	1.21	498.96	41.89	-0.11	500.69	42.32	0.11
502.28	43.72	5.63	502.12	45.21	1.84	502.90	32.78	0.86	501.96	39.66	-2.08	503.69	44.02	2.08
505.27	42.09	4.12	505.12	43.37	0.12	505.90	34.91	3.11	504.96	39.11	-2.51	506.69	44.33	2.51
508.27	42.86	4.94	508.12	44.98	1.78	508.90	34.68	2.93	507.96	41.33	-0.24	509.69	42.01	0.24
511.27	42.55	6.73	511.12	44.75	3.65	511.91	33.44	3.79	510.96	39.11	-0.36	512.69	40.03	0.36
514.28	42.80	4.31	514.12	44.58	0.81	514.91	32.69	0.37	513.96	40.77	-1.37	515.69	43.71	1.37
517.27	43.38	7.54	517.12	45.96	4.84	517.91	34.39	4.72	516.96	41.57	2.08	518.69	37.61	-2.08
520.28	42.98	6.70	520.12	43.71	2.15	520.90	33.68	3.57	519.96	39.27	-0.66	521.69	40.79	0.66
523.28	42.37	6.61	523.12	45.21	4.17	523.91	32.88	3.28	522.96	38.24	-1.17	524.69	40.79	1.17
526.28	44.36	6.63	526.12	44.52	1.51	526.93	34.15	2.59	525.96	38.63	-2.75	527.72	44.33	2.75
529.28	43.10	5.40	529.12	46.72	3.74	529.90	34.44	2.90	528.96	41.97	0.62	530.69	40.94	-0.62
532.28	42.31	4.27	532.12	43.60	0.28	532.90	34.68	2.80	531.96	38.95	-2.74	533.69	44.64	2.74
535.28	41.94	4.72	535.12	44.92	2.42	535.91	32.92	1.87	534.96	40.54	-0.33	536.69	41.40	0.33
538.27	42.58	8.15	538.12	44.06	4.35	538.90	34.53	6.27	537.96	37.85	-0.23	539.69	38.51	0.23
541.28	42.03	3.20	541.12	45.56	1.45	541.93	33.87	1.20	540.96	40.69	-1.79	542.72	44.48	1.79
544.27	44.30	2.59	544.12	44.40	-2.59	544.90	34.82	-0.72	543.96	45.04	-0.32	545.69	45.88	0.32
547.28	42.86	4.18	547.12	47.07	3.11	547.90	32.27	-0.24	546.96	40.38	-1.95	548.69	44.48	1.95
550.27	43.59	5.82	550.12	47.71	4.66	550.90	33.40	1.80	549.96	41.33	-0.09	551.69	41.71	0.09
553.28	43.75	6.44	553.12	42.45	-0.14	553.90	35.29	4.14	552.96	39.19	-1.77	554.69	42.94	1.77
556.28	43.69	5.04	556.12	44.40	0.48	556.91	32.55	0.07	555.96	40.77	-1.52	557.69	44.02	1.52
559.28	43.44	5.39	559.12	45.39	2.07	559.90	34.44	2.56	558.96	41.73	0.04	560.69	41.86	-0.04
562.27	44.67	3.32	562.12	44.58	-2.05	562.91	34.91	-0.28	561.96	41.97	-3.03	563.69	48.24	3.03
565.28	43.99	5.05	565.12	44.23	0.01	565.90	33.30	0.52	564.96	42.45	-0.14	566.69	42.94	0.14
568.28	43.13	3.56	568.12	44.29	-0.56	568.91	34.53	1.13	567.96	39.03	-4.19	569.69	47.61	4.19
571.27	42.25	2.47	571.12	44.17	-0.89	571.91	34.01	0.40	570.96	41.65	-1.78	572.69	45.41	1.78
574.27	44.70	5.86	574.12	44.40	0.28	574.90	33.30	0.62	573.96	41.33	-1.16	575.68	43.86	1.16
577.27	42.18	4.26	577.12	45.50	2.30	577.90	32.41	0.66	576.96	41.17	-0.40	578.68	42.17	0.40
580.27	43.38	5.42	580.12	44.63	1.39	580.90	31.89	0.10	579.96	41.25	-0.36	581.69	42.17	0.36
583.27	42.58	3.49	583.12	43.66	-0.71	583.90	34.91	1.99	582.96	42.13	-0.61	584.69	43.55	0.61
586.28	44.70	6.10	586.12	44.46	0.58	586.91	33.21	0.78	585.96	40.22	-2.03	587.69	44.48	2.03
589.27	42.15	2.12	589.12	43.54	-1.77	589.90	33.25	-0.61	588.96	42.61	-1.07	590.69	44.95	1.07
592.27	43.04	2.68	592.11	44.58	-1.06	592.90	34.20	0.00	591.96	43.90	-0.11	593.68	44.33	0.11
595.27	43.10	2.73	595.11	46.26	0.61	595.90	33.77	-0.43	594.96	44.07	0.05	596.68	44.17	-0.05
598.27	43.19	2.29	598.11	44.63	-1.55	598.90	33.25	-1.49	597.96	43.90	-0.65	599.68	45.41	0.65
601.27	43.22	3.30	601.11	44.17	-1.03	601.91	34.87	1.12	600.96	42.70	-0.87	602.69	44.64	0.87
623.32	54.88	2.40	623.16	53.40	-4.36	623.94	38.80	-7.51	623.00	52.56	-3.57	624.73	59.90	3.57
626.29	45.32	-0.81	626.13	45.10	-6.31	626.91	33.02	-6.95	625.97	45.61	-4.17	627.70	54.16	4.17
629.28	43.16	-0.84	629.13	42.00	-7.27	629.91	28.86	-8.97	628.97	44.07	-3.57	630.70	51.42	3.57
632.30	40.66	-5.51	632.13	40.24	-11.21	632.93	29.47	-10.54	631.97	44.88	-4.94	633.72	54.97	4.94
635.29	40.69	-0.89	635.13	38.10	-8.76	635.91	28.40	-7.02	634.97	41.33	-3.90	636.70	49.34	3.90
638.29	39.97	-1.24	638.13	37.54	-8.95	638.91	29.88	-5.16	637.97	42.94	-1.92	639.70	46.98	1.92
641.28	39.45	-3.73	641.13	37.37	-11.09	641.91	28.22	-8.80	640.97	41.17	-5.66	642.70	52.70	5.66
644.28	38.82	-1.48	644.13	37.60	-7.98	644.91	28.31	-5.82	643.97	44.39	0.44	645.70	43.71	-0.44
647.30	38.61	-3.02	647.13	39.56	-7.35	647.93	27.71	-7.75	646.97	41.57	-3.71	648.71	49.19	3.71
650.28	38.79	-1.06	650.13	37.43	-7.70	650.92	28.17	-5.51	649.97	40.22	-3.28	651.70	46.98	3.28
653.29	38.76	-1.44	653.13	38.27	-7.21	653.92	28.13	-5.90	652.97	39.98	-3.87	654.70	47.92	3.87
656.28	39.48	-0.70	656.13	38.21	-7.25	656.92	28.13	-5.88	655.97	42.13	-1.70	657.70	45.73	1.70
659.28	39.97	0.26	659.13	37.15	-7.84	659.92	27.80	-5.74	658.97	42.13	-1.23	660.70	44.79	1.23
662.30	38.67	-1.59	662.13	39.33	-6.21	662.93	28.54	-5.55	661.97	42.29	-1.62	663.72	45.73	1.62
665.28	38.31	-1.41	665.13	37.37	-7.63	665.92	28.45	-5.10	664.97	44.31	0.94	666.70	42.63	-0.94
668.28	39.33	-2.79	668.13	40.07	-7.33	668.91	29.37	-6.58	667.97	43.82	-1.95	669.70	47.92	1.95
671.28	40.45	0.06	671.13	36.93	-8.74	671.91	30.02	-4.20	670.97	43.18	-0.86	672.70	45.10	0.86
674.29	40.39	0.64	674.13	37.71	-7.31	674.92	29.60	-3.98	673.97	41.89	-1.50	675.70	45.10	1.50
677.30	40.06	1.22	677.13	39.33	-4.79	677.93	28.59	-4.09	676.97	41.17	-1.32	678.72	44.02	1.32
680.29	39.12	-0.43	680.13	38.32	-6.50	680.92	28.86	-4.52	679.97	43.50	0.31	681.70	43.09	-0.31
683.28	40.15	1.41	683.13	39.84	-4.18	683.92	27.89	-4.68	682.97	41.89	-0.50	684.70	43.09	0.50
686.28	38.28	-1.68	686.13	38.55	-6.69	686.92	30.67	-3.13	685.97	43.26	-0.35	687.70	44.17	0.35
689.29	41.09	1.66	689.13	39.90	-4.81	689.92	29.88	-3.38	688.97	41.57	-1.51	690.70	44.79	1.51
692.30	39.18	-1.54	692.13	37.76	-8.24	692.93	29.56	-4.99	691.97	41.49	-2.88	693.72	47.45	2.88
695.29	40.15	-0.48	695.13	38.27	-7.64	695.92	29.28	-5.18	694.97	43.66	-0.62	696.70	45.10	0.62
698.28	40.88	-0.32	698.13	38.60	-7.88	698.92	29.28	-5.75	697.97	42.61	-2.24	699.70	47.29	2.24
701.28	38.97	-0.77	701.13	41.26	-3.76	701.92	28.68	-4.89	700.97	41.25	-2.14	702.70	45.73	2.14
704.28	40.03	-1.75	704.13	38.72	-8.34	704.91	28.96	-6.66	703.97	41.57	-3.86	705.70	49.50	3.86
707.30	41.45	0.70	707.13	39.56	-6.47	707.93	29.93	-4.66	706.97	41.25	-3.15	708.72	47.76	3.15
710.28	40.78	2.45	710.13	39.50	-4.11	710.92	31.05	-1.12	709.97	40.93	-1.05	711.70	43.24	1.05
713.28	42.31	0.99	713.13	38.72	-7.88	713.92	29.09	-6.07	712.97	42.86	-2.11	714.70	47.29	2.11
716.29	40.81	0.30	716.13	38.44	-7.35	716.92	30.25	-4.10	715.97	43.74	-0.42	717.70	44.79	0.42
719.28	39.82	1.11	719.13	40.12	-3.87	719.92	29.00	-3.54	718.97	42.29	-0.07	720.70	42.63	0.07
722.30	41.15	0.55	722.13	38.77	-7.11	722.93	31.66	-2.78	721.97	42.05	-2.20	723.72	46.66	2.20
725.29	40.78	-0.77	725.13	40.35	-6.48	725.92	29.93	-5.46	724.97	42.21	-2.99	726.70	48.40	2.99
728.28	40.12	-3.96	728.13	41.43	-7.93	728.91	29.28	-8.63	727.97	45.20	-2.53	729.70	50.46	2.53
731.28	41.21	-0.73	731.13	40.41	-6.81	731.91	30.58	-5.20	730.97	41.41	-4.18	732.70	49.98	4.18
734.29	40.18	-0.89	734.13	41.14	-5.21	734.92	29.23	-5.68	733.97	41.41	-3.31	735.70	48.24	3.31
737.30	41.24	1.08	737.13	40.41	-5.03	737.93	30.25	-3.75	736.97	41.01	-2.80	738.72	46.82	2.80
740.29	40.27	-0.17	740.13	40.12	-5.60	740.91	29.05	-5.22	739.97	41.09	-3.00	741.70	47.29	3.00
743.28	40.91	-0.38	743.13	39.05	-7.52	743.92	29.51	-5.61	742.97	42.94	-2.00	744.70	47.14	2.00
746.29	41.76	-0.66	746.13	41.77	-5.93	746.91	32.31	-3.95	745.97	41.25	-4.82	747.70	51.10	4.82
749.28	41.67	0.96	749.13	40.75	-5.24	749.91	30.44	-4.10	748.97	43.66	-0.70	750.70	45.26	0.70
752.30	40.33	-2.18	752.13	41.71	-6.08	752.93	31.94	-4.40	751.97	43.18	-2.98	753.72	49.34	2.98
755.28	41.00	0.19	755.13	43.60	-2.49	755.91	29.84	-4.81	754.97	44.80	0.34	756.69	44.33	-0.34
758.29	41.79	-0.97	758.13	38.89	-9.15	758.92	30.12	-6.47	757.97	44.47	-1.94	759.70	48.55	1.94
761.29	41.27	1.75	761.13	39.39	-5.41	761.91	30.49	-2.87	760.97	42.53	-0.64	762.70	44.02	0.64
764.29	40.45	0.07	764.13	39.79	-5.87	764.91	31.09	-3.13	763.97	42.86	-1.17	765.70	45.41	1.17
767.30	40.36	-1.36	767.13	42.05	-4.94	767.93	30.49	-5.06	766.97	45.20	-0.16	768.71	45.73	0.16
770.28	42.00	-2.11	770.13	42.11	-7.28	770.91	31.37	-6.57	769.97	42.37	-5.39	771.70	53.35	5.39
773.28	41.24	-1.35	773.13	40.52	-7.35	773.91	30.30	-6.13	772.97	46.34	0.10	774.70	46.35	-0.10
776.28	41.61	1.41	776.13	39.33	-6.15	776.91	29.14	-4.90	775.97	40.93	-2.92	777.70	46.98	2.92
779.28	40.57	-1.78	779.13	40.01	-7.62	779.91	29.47	-6.72	778.97	43.66	-2.34	780.70	48.55	2.34
782.30	41.54	-1.04	782.13	41.14	-6.71	782.93	32.22	-4.19	781.97	45.04	-1.18	783.71	47.61	1.18
785.28	41.45	0.73	785.13	42.62	-3.38	785.91	30.35	-4.20	784.97	44.15	-0.22	786.69	44.79	0.22
788.28	39.73	-1.71	788.13	41.66	-5.05	788.91	31.23	-4.04	787.97	42.61	-2.47	789.69	47.76	2.47
791.28	40.69	-0.33	791.13	38.60	-7.70	791.91	30.91	-3.94	790.97	43.66	-1.01	792.69	45.88	1.01
794.28	42.83	0.60	794.13	42.40	-5.11	794.91	32.22	-3.85	793.97	43.26	-2.62	795.69	48.71	2.62
797.30	42.25	1.03	797.13	41.31	-5.19	797.93	31.66	-3.39	796.97	43.74	-1.13	798.71	46.20	1.13
800.28	41.36	1.70	800.13	42.22	-2.72	800.91	31.80	-1.69	799.97	41.41	-1.90	801.70	45.41	1.90
803.28	42.34	1.64	803.13	39.17	-6.81	803.91	32.12	-2.41	802.97	43.02	-1.33	804.70	45.88	1.33
806.29	41.67	1.11	806.13	41.77	-4.07	806.91	30.44	-3.96	805.97	41.81	-2.40	807.70	46.82	2.40
809.28	42.21	2.12	809.13	44.29	-1.08	809.91	32.50	-1.42	808.97	43.66	-0.08	810.70	44.02	0.08
812.30	42.25	1.64	812.13	41.94	-3.95	812.93	32.03	-2.41	811.97	44.39	0.13	813.71	44.33	-0.13
815.28	42.98	2.22	815.13	42.40	-3.64	815.91	30.44	-4.15	814.97	44.23	-0.18	816.70	44.79	0.18
818.29	40.97	0.13	818.13	42.45	-3.67	818.91	32.12	-2.56	817.97	44.55	0.06	819.70	44.64	-0.06
821.29	42.46	3.19	821.13	42.22	-2.33	821.91	32.64	-0.47	820.97	41.57	-1.35	822.70	44.48	1.35
824.29	42.31	0.03	824.13	42.00	-5.56	824.91	31.51	-4.60	823.97	43.82	-2.11	825.70	48.24	2.11
827.30	42.46	1.79	827.13	39.90	-6.05	827.93	31.75	-2.76	826.97	43.90	-0.42	828.71	44.95	0.42
830.28	42.15	-0.67	830.13	42.17	-5.93	830.91	31.61	-5.04	829.97	45.85	-0.62	831.70	47.29	0.62
833.28	41.24	-1.87	833.13	42.97	-5.42	833.91	30.77	-6.18	832.97	46.75	-0.01	834.70	46.98	0.01
836.28	41.18	1.30	836.13	43.43	-1.73	836.91	31.14	-2.58	835.97	42.94	-0.59	837.70	44.33	0.59
839.29	41.21	-1.45	839.13	42.22	-5.72	839.91	32.03	-4.47	838.97	45.85	-0.46	840.70	46.98	0.46
842.30	42.34	-0.69	842.13	42.74	-5.57	842.93	31.66	-5.20	841.97	43.58	-3.10	843.71	49.98	3.10
845.29	41.70	-0.53	845.13	41.14	-6.37	845.91	32.12	-3.95	844.97	42.94	-2.94	846.70	49.03	2.94
848.28	42.12	-1.79	848.13	41.31	-7.88	848.91	31.28	-6.46	847.97	43.90	-3.66	849.70	51.42	3.66
851.28	41.91	0.18	851.13	41.03	-5.98	851.91	31.23	-4.34	850.97	44.31	-1.07	852.69	46.66	1.07
854.29	43.01	-1.75	854.13	41.71	-8.33	854.91	31.05	-7.55	853.97	45.61	-2.80	855.70	51.42	2.80
857.30	41.97	-2.15	857.13	42.22	-7.18	857.93	32.78	-5.18	856.97	45.93	-1.84	858.71	49.82	1.84
860.28	43.13	0.28	860.13	43.31	-4.82	860.91	31.70	-4.98	859.97	44.96	-1.54	861.70	48.24	1.54
863.29	43.47	0.80	863.13	43.37	-4.58	863.91	31.23	-5.27	862.97	43.34	-2.98	864.70	49.50	2.98
866.28	43.53	0.01	866.13	43.66	-5.14	866.91	32.92	-4.44	865.97	45.36	-1.81	867.70	49.19	1.81
869.29	42.00	-0.66	869.13	41.66	-6.28	869.91	32.64	-3.85	868.97	45.53	-0.78	870.70	47.29	0.78
872.30	43.44	1.81	872.13	42.68	-4.23	872.93	31.84	-3.62	871.97	44.88	-0.40	873.71	45.88	0.40
875.28	44.24	2.76	875.13	41.77	-4.99	875.91	33.25	-2.06	874.97	42.70	-2.43	876.69	47.76	2.43
878.28	43.04	-1.50	878.13	43.48	-6.34	878.91	31.75	-6.62	877.97	47.24	-0.95	879.70	49.34	0.95
881.28	44.12	2.15	881.13	42.57	-4.67	881.91	32.22	-3.58	880.97	46.02	0.41	882.69	45.41	-0.41
884.28	43.38	-1.78	884.13	44.86	-5.58	884.91	32.78	-6.22	883.97	48.64	-0.17	885.69	49.19	0.17
887.30	43.22	-3.49	887.13	42.51	-9.48	887.93	32.59	-7.95	886.97	50.14	-0.22	888.71	50.78	0.22
890.28	42.98	-2.35	890.13	43.89	-6.71	890.91	32.41	-6.75	889.97	45.61	-3.36	891.70	52.54	3.36
893.28	44.12	0.09	893.13	43.43	-5.88	893.91	32.78	-5.09	892.97	47.33	-0.35	894.70	48.24	0.35
896.28	42.80	0.54	896.13	43.94	-3.60	896.91	31.61	-4.49	895.97	42.21	-3.70	897.70	49.82	3.70
899.28	43.16	-0.45	899.13	41.71	-7.18	899.91	32.41	-5.03	898.97	45.69	-1.57	900.69	49.03	1.57
902.30	43.29	-0.14	902.13	41.20	-7.51	902.93	31.80	-5.46	901.97	48.48	1.40	903.71	45.88	-1.40
905.28	42.15	-4.02	905.13	44.00	-7.45	905.91	31.84	-8.17	904.97	45.53	-4.29	906.70	54.32	4.29
908.29	43.47	-0.72	908.13	41.88	-7.59	908.91	32.12	-5.91	907.97	47.65	-0.19	909.70	48.24	0.19
911.29	43.56	2.15	911.13	43.43	-3.26	911.91	32.97	-2.27	910.97	43.50	-1.56	912.70	46.82	1.56
914.29	43.84	-0.28	914.13	43.25	-6.15	914.91	33.92	-4.03	913.97	49.39	1.62	915.70	46.35	-1.62
917.30	43.56	0.22	917.13	43.54	-5.08	917.93	33.54	-3.63	916.97	46.10	-0.89	918.71	48.08	0.89
920.29	44.36	1.58	920.13	43.77	-4.29	920.91	34.68	-1.94	919.97	45.93	-0.50	921.70	47.14	0.50
923.28	43.65	-0.26	923.13	42.51	-6.68	923.91	31.56	-6.19	922.97	44.23	-3.33	924.70	51.10	3.33
926.29	43.99	0.46	926.13	43.02	-5.79	926.91	34.58	-2.79	925.97	46.02	-1.16	927.70	48.55	1.16
929.28	43.75	-1.10	929.13	42.91	-7.22	929.91	31.00	-7.68	928.97	46.10	-2.40	930.70	51.10	2.40
932.30	43.53	-0.20	932.13	42.17	-6.84	932.93	34.39	-3.17	931.97	45.77	-1.61	933.71	49.19	1.61
935.29	43.07	-1.57	935.13	44.92	-5.00	935.91	32.69	-5.78	934.97	48.07	-0.22	936.70	48.71	0.22
938.29	44.67	-0.40	938.13	42.74	-7.61	938.91	32.03	-6.88	937.97	48.15	-0.57	939.70	49.50	0.57
941.29	43.53	-1.70	941.13	44.35	-6.16	941.91	32.88	-6.18	940.97	47.82	-1.06	942.70	50.14	1.06
944.28	43.26	-0.79	944.13	42.34	-6.99	944.91	32.97	-4.91	943.97	49.72	2.02	945.69	45.88	-2.02
947.30	43.19	-2.11	947.13	42.62	-7.95	947.93	33.21	-5.92	946.97	46.51	-2.43	948.71	51.58	2.43
950.28	43.90	-2.17	950.13	44.92	-6.43	950.91	33.44	-6.46	949.97	47.74	-1.98	951.70	51.90	1.98
953.29	44.09	-1.18	953.13	45.21	-5.34	953.91	33.96	-5.14	952.97	49.80	0.88	954.70	48.24	-0.88
956.28	43.35	-3.10	956.13	42.51	-9.22	956.91	32.64	-7.65	955.97	49.47	-0.63	957.70	50.94	0.63
959.28	43.59	-2.86	959.13	44.17	-7.56	959.91	33.35	-6.93	958.97	49.14	-0.96	960.69	51.26	0.96
962.30	43.59	-0.81	962.13	43.60	-6.08	962.93	34.30	-3.93	961.97	47.90	-0.15	963.71	48.40	0.15
965.28	43.93	-2.65	965.13	41.94	-9.92	965.91	33.25	-7.17	964.97	49.89	-0.34	966.69	50.78	0.34
968.28	44.27	-0.10	968.13	44.75	-4.90	968.91	32.69	-5.51	967.97	48.48	0.46	969.69	47.76	-0.46
971.28	45.41	0.50	971.13	44.92	-5.26	971.91	32.45	-6.29	970.97	47.33	-1.22	972.69	49.98	1.22
974.28	44.33	1.00	974.13	45.27	-3.33	974.91	33.63	-3.53	973.97	47.33	0.36	975.70	46.82	-0.36
977.30	45.63	0.97	977.13	43.89	-6.05	977.93	32.88	-5.61	976.97	47.00	-1.31	978.71	49.82	1.31
980.29	43.87	-1.84	980.13	44.52	-6.47	980.91	34.44	-5.10	979.97	47.82	-1.54	981.70	51.10	1.54
983.28	43.53	-0.32	983.13	44.98	-4.15	983.91	32.69	-4.99	982.97	49.47	1.97	984.70	45.73	-1.97
986.28	43.72	-1.50	986.13	43.89	-6.60	986.91	34.06	-4.99	985.97	46.51	-2.35	987.69	51.42	2.35
989.28	44.76	-0.69	989.13	43.48	-7.25	989.91	32.03	-7.26	988.97	49.22	0.12	990.70	49.19	-0.12
992.30	44.30	-1.65	992.13	43.43	-7.80	992.93	32.88	-6.91	991.97	48.31	-1.29	993.71	51.10	1.29
995.28	45.07	-1.54	995.13	42.97	-8.92	995.91	35.48	-4.96	994.97	49.14	-1.12	996.70	51.58	1.12
998.28	45.04	2.42	998.13	44.75	-3.15	998.91	33.40	-3.06	997.97	45.77	-0.50	999.70	46.98	0.50
1001.28	44.64	-3.44	1001.13	44.81	-8.55	1001.91	33.49	-8.42	1000.97	50.64	-1.09	1002.70	53.02	1.09
1004.29	45.20	-0.71	1004.13	44.29	-6.90	1004.91	34.20	-5.54	1003.97	47.74	-1.82	1005.70	51.58	1.82
1007.30	44.15	-4.56	1007.13	44.75	-9.24	1007.93	35.25	-7.29	1006.97	49.14	-3.22	1008.71	55.78	3.22
1010.29	43.75	-2.13	1010.13	43.71	-7.45	1010.91	33.07	-6.64	1009.97	50.55	1.02	1011.70	48.71	-1.02
1013.29	44.89	-4.68	1013.13	44.35	-10.50	1013.91	33.25	-10.16	1012.97	50.05	-3.17	1014.70	56.60	3.17
1016.29	43.96	-2.26	1016.13	44.81	-6.69	1016.91	34.44	-5.61	1015.97	51.39	1.52	1017.70	48.55	-1.52
1019.28	44.86	-1.07	1019.13	44.35	-6.86	1019.91	32.55	-7.21	1018.97	49.06	-0.52	1020.70	50.30	0.52
1022.30	45.01	-1.60	1022.13	46.37	-5.52	1022.93	32.97	-7.48	1021.97	49.47	-0.79	1023.72	51.26	0.79
1025.29	44.64	-0.31	1025.13	46.20	-4.03	1025.91	33.96	-4.83	1024.97	48.07	-0.53	1026.69	49.34	0.53
1028.29	45.32	-1.97	1028.13	45.91	-6.66	1028.91	32.83	-8.30	1027.97	49.39	-1.55	1029.70	52.70	1.55
1031.28	46.16	-0.96	1031.13	45.91	-6.49	1031.91	33.63	-7.33	1030.97	48.40	-2.37	1032.69	53.35	2.37
1034.28	45.26	-1.04	1034.13	45.27	-6.31	1034.91	35.20	-4.93	1033.97	49.64	-0.31	1035.69	50.46	0.31
1037.30	44.49	-1.00	1037.13	46.26	-4.51	1037.93	35.25	-4.07	1036.97	49.14	0.00	1038.72	49.34	-0.00
1040.29	45.20	-0.97	1040.13	45.50	-5.95	1040.91	35.63	-4.38	1039.97	49.55	-0.27	1041.70	50.30	0.27
1043.28	44.73	-0.46	1043.13	44.63	-5.84	1043.91	33.54	-5.48	1042.97	47.74	-1.10	1044.70	50.14	1.10
1046.28	44.61	-4.50	1046.13	49.42	-4.97	1046.91	33.35	-9.60	1045.97	52.06	-0.70	1047.69	53.67	0.70
1049.28	45.29	-1.75	1049.13	45.85	-6.47	1049.91	33.77	-7.10	1048.97	50.64	-0.05	1050.70	50.94	0.05
1052.30	45.48	-1.16	1052.13	47.19	-4.73	1052.93	33.40	-7.07	1051.97	50.80	0.51	1053.72	49.98	-0.51
1055.29	45.88	-0.60	1055.13	44.98	-6.78	1055.91	35.29	-5.03	1054.97	48.89	-1.24	1056.70	51.58	1.24
1058.29	44.67	-4.79	1058.13	44.00	-10.74	1058.91	35.44	-7.86	1057.97	50.97	-2.14	1059.70	55.46	2.14
1061.28	45.63	-1.77	1061.13	45.44	-7.24	1061.91	33.02	-8.21	1060.97	50.72	-0.33	1062.70	51.58	0.33
1064.29	46.25	-1.39	1064.13	46.31	-6.61	1064.91	33.73	-7.74	1063.97	50.72	-0.57	1065.70	52.06	0.57
1067.30	46.47	0.30	1067.13	46.84	-4.61	1067.93	34.82	-5.19	1066.97	49.55	-0.27	1068.71	50.30	0.27
1070.28	45.26	-1.53	1070.13	45.04	-7.03	1070.91	35.63	-4.99	1069.97	50.14	-0.30	1071.69	50.94	0.30
1073.28	45.26	-3.14	1073.13	47.01	-6.67	1073.91	33.92	-8.32	1072.97	50.64	-1.41	1074.69	53.67	1.41
1076.28	45.23	-4.04	1076.13	47.36	-7.19	1076.91	34.58	-8.52	1075.97	51.72	-1.20	1077.70	54.32	1.20
1079.28	45.94	-2.14	1079.13	47.71	-5.64	1079.91	34.20	-7.71	1078.97	50.30	-1.42	1080.70	53.35	1.42
1082.30	44.12	-3.93	1082.13	45.79	-7.54	1082.93	34.11	-7.78	1081.97	48.97	-2.73	1083.71	54.64	2.73
1085.28	45.91	-1.80	1085.13	46.14	-6.85	1085.91	33.58	-7.96	1084.97	52.14	0.78	1086.70	50.78	-0.78
1088.29	46.72	-3.61	1088.13	46.95	-8.66	1088.91	33.54	-10.63	1087.97	52.06	-1.92	1089.70	56.11	1.92
1091.28	45.01	-2.54	1091.13	47.71	-5.11	1091.91	35.53	-5.85	1090.97	50.05	-1.14	1092.70	52.54	1.14
1094.29	45.91	-1.68	1094.13	45.04	-7.83	1094.91	34.87	-6.55	1093.97	53.49	2.25	1095.70	49.19	-2.25
1097.30	45.07	-4.24	1097.13	44.12	-10.47	1097.93	37.40	-5.75	1096.97	51.81	-1.15	1098.72	54.32	1.15
1100.28	45.57	-1.46	1100.13	47.01	-5.30	1100.91	35.25	-5.61	1099.97	50.14	-0.54	1101.70	51.42	0.54
1103.28	46.28	-4.04	1103.13	45.79	-9.81	1103.91	35.58	-8.58	1102.97	50.89	-3.08	1104.70	57.26	3.08
1106.29	44.83	-3.87	1106.13	43.83	-10.15	1106.91	33.82	-8.71	1105.97	51.39	-0.96	1107.70	53.51	0.96
1109.29	45.14	-2.83	1109.13	45.96	-7.29	1109.91	35.63	-6.18	1108.97	51.39	-0.23	1110.70	52.06	0.23
1112.30	45.91	-3.81	1112.13	45.33	-9.67	1112.93	33.35	-10.20	1111.97	51.81	-1.56	1113.72	55.13	1.56
1115.28	45.38	-2.58	1115.13	46.37	-6.87	1115.91	34.11	-7.68	1114.97	50.72	-0.89	1116.70	52.70	0.89
1118.29	46.91	-3.64	1118.13	47.25	-8.58	1118.91	34.91	-9.47	1117.97	52.65	-1.55	1119.70	55.95	1.55
1121.29	46.91	-4.61	1121.13	44.00	-12.79	1121.91	34.58	-10.77	1120.97	54.42	-0.74	1122.70	56.11	0.74
1124.29	46.91	0.33	1124.13	47.42	-4.44	1124.91	35.20	-5.22	1123.97	50.05	-0.18	1125.70	50.62	0.18
1127.30	47.25	-3.66	1127.13	45.62	-10.57	1127.93	33.87	-10.87	1126.97	52.06	-2.50	1128.72	57.26	2.50
1130.29	45.51	-5.44	1130.13	44.86	-11.37	1130.91	34.25	-10.53	1129.97	52.14	-2.46	1131.70	57.26	2.46
1133.28	47.28	-4.19	1133.13	49.30	-7.45	1133.91	34.63	-10.67	1132.97	54.00	-1.12	1134.70	56.44	1.12
1136.28	47.13	-2.81	1136.13	47.83	-7.39	1136.91	35.29	-8.49	1135.97	49.97	-3.62	1137.69	57.42	3.62
1139.28	46.94	-3.67	1139.13	46.72	-9.17	1139.91	36.92	-7.52	1138.97	50.47	-3.79	1140.69	58.25	3.79
1142.30	46.66	-1.95	1142.13	46.78	-7.11	1142.93	34.34	-8.10	1141.97	50.89	-1.37	1143.71	53.83	1.37
1145.28	46.56	-4.27	1145.13	48.30	-7.81	1145.91	36.92	-7.75	1144.97	52.73	-1.75	1146.69	56.44	1.75
1148.28	46.66	-2.39	1148.13	45.56	-8.77	1148.91	35.34	-7.55	1147.97	50.97	-1.73	1149.69	54.64	1.73
1151.28	46.59	-2.41	1151.13	45.91	-8.37	1151.91	35.44	-7.40	1150.97	50.05	-2.60	1152.69	55.46	2.60
1154.28	46.47	-2.89	1154.13	46.66	-7.98	1154.91	33.07	-10.13	1153.97	52.56	-0.45	1155.69	53.67	0.45
1157.30	47.28	-3.29	1157.13	47.01	-8.84	1157.93	34.30	-10.11	1156.97	54.33	0.11	1158.71	54.32	-0.11
1160.28	47.63	-2.77	1160.13	46.95	-8.73	1160.91	33.58	-10.66	1159.97	50.89	-3.16	1161.70	57.42	3.16
1163.28	47.81	-0.67	1163.13	46.43	-7.33	1163.91	36.39	-5.93	1162.97	52.73	0.60	1164.70	51.74	-0.60
1166.28	46.47	-2.03	1166.13	46.55	-7.23	1166.91	34.91	-7.42	1165.97	53.40	1.25	1167.70	51.10	-1.25
1169.28	48.63	-4.21	1169.13	47.83	-10.29	1169.91	34.91	-11.76	1168.97	54.93	-1.56	1170.69	58.25	1.56
1172.30	46.81	-1.55	1172.13	48.30	-5.34	1172.93	35.58	-6.61	1171.97	52.48	0.47	1173.71	51.74	-0.47
1175.28	46.35	-2.67	1175.13	48.53	-5.77	1175.91	35.82	-7.03	1174.97	54.76	2.09	1176.70	50.78	-2.09
1178.29	47.53	-2.31	1178.13	47.65	-7.47	1178.91	35.20	-8.47	1177.97	54.16	0.67	1179.70	53.02	-0.67
1181.28	46.66	-5.00	1181.13	48.83	-8.11	1181.91	34.87	-10.62	1180.97	53.23	-2.08	1182.70	57.59	2.08
1184.29	47.16	-2.43	1184.13	48.06	-6.81	1184.91	35.77	-7.65	1183.97	51.39	-1.85	1185.70	55.29	1.85
1187.30	48.85	-0.23	1187.13	45.73	-8.63	1187.93	34.72	-8.20	1186.97	52.65	-0.08	1188.71	53.02	0.08
1190.29	47.69	-4.06	1190.13	48.77	-8.26	1190.91	36.01	-9.57	1189.97	53.91	-1.49	1191.70	57.09	1.49
1193.29	47.69	-3.02	1193.13	50.12	-5.87	1193.91	37.16	-7.38	1192.97	52.81	-1.55	1194.70	56.11	1.55
1196.29	47.50	-3.13	1196.13	49.47	-6.44	1196.91	35.82	-8.64	1195.97	54.93	0.65	1197.70	53.83	-0.65
1199.28	46.91	-3.90	1199.13	48.65	-7.44	1199.91	37.35	-7.30	1198.97	55.78	1.32	1200.70	53.35	-1.32
1202.30	47.09	-4.48	1202.13	47.07	-9.78	1202.93	37.06	-8.35	1201.97	55.52	0.30	1203.71	55.13	-0.30
1205.28	47.56	-7.23	1205.13	48.12	-11.95	1205.91	36.63	-11.99	1204.97	57.84	-0.60	1206.70	59.24	0.60
1208.29	47.22	-5.11	1208.13	47.71	-9.90	1208.91	34.20	-11.96	1207.97	53.91	-2.07	1209.70	58.25	2.07
1211.28	46.97	-4.66	1211.12	49.12	-7.79	1211.91	36.78	-8.68	1210.97	55.95	0.67	1212.69	54.81	-0.67
1214.28	49.35	-1.93	1214.12	48.18	-8.38	1214.91	36.87	-8.24	1213.97	52.31	-2.62	1215.69	57.75	2.62
1217.30	48.10	-7.06	1217.12	48.59	-11.85	1217.93	36.68	-12.31	1216.97	57.75	-1.06	1218.71	60.07	1.06
1220.28	47.03	-6.48	1220.13	46.20	-12.59	1220.91	37.30	-10.05	1219.97	55.95	-1.21	1221.69	58.58	1.21
