# Supplementary material for: Noise-precision tradeoff in predicting combinations of mutations and drugs
Source: PLoS Comput Biol. 2019 May 22;15(5):e1006956. doi: 10.1371/journal.pcbi.1006956 (PMC6548401; doi:10.1371/journal.pcbi.1006956)
Supplement: S1 Data — A zip file containing all datasets used in this paper. (ZIP) [file pcbi.1006956.s002.zip › calcium/calcium_double_RAW264.7/848_100_nM_UTP_25_uM_RW_ECC040308B.txt]

Tab-delimted data for ligand pair Resiquimod (R-848)  / Uridine 5'-triphosphate
Celltype = RAW 264.7
ExperimentID = ECC040308B
t in seconds, Ca++ concentrations in nM
Adj Ca++ is the change in Ca++ concentration due to ligand

ECC040308B05	848 100 nM	UTP 25 uM	sim
ECC040308B02	UTP 25 uM	HBSS-BSA n/a 	lig2_only
ECC040308B07	UTP 25 uM	HBSS-BSA n/a 	lig2_only
ECC040308B01	HBSS-BSA n/a 	HBSS-BSA n/a 	con
ECC040308B12	HBSS-BSA n/a 	HBSS-BSA n/a 	con

t(ECC040308B05)	Ca++(ECC040308B05)	Adj Ca++(ECC040308B05)	t(ECC040308B02)	Ca++(ECC040308B02)	Adj Ca++(ECC040308B02)	t(ECC040308B07)	Ca++(ECC040308B07)	Adj Ca++(ECC040308B07)	t(ECC040308B01)	Ca++(ECC040308B01)	Adj Ca++(ECC040308B01)	t(ECC040308B12)	Ca++(ECC040308B12)	Adj Ca++(ECC040308B12)
-197.37	37.06	3.25	-197.84	36.95	-1.97	-197.06	35.29	3.64	-198.00	43.37	-0.53	-196.27	35.35	0.53
-194.37	35.43	0.09	-194.84	40.15	-0.30	-194.06	35.46	2.28	-195.00	45.75	0.32	-193.27	36.03	-0.32
-191.37	35.97	0.59	-191.84	41.87	1.38	-191.06	34.79	1.57	-192.00	45.58	0.12	-190.27	36.27	-0.12
-188.37	36.60	0.08	-188.84	42.17	0.54	-188.06	36.07	1.71	-189.00	47.22	0.62	-187.27	36.91	-0.62
-185.37	36.67	1.20	-185.84	41.41	0.83	-185.06	35.22	1.91	-186.00	45.54	-0.01	-184.27	36.49	0.01
-182.37	37.38	1.72	-182.84	41.21	0.44	-182.06	35.66	2.16	-183.00	45.61	-0.13	-181.27	36.80	0.13
-179.37	36.60	1.21	-179.84	41.17	0.67	-179.06	34.61	1.38	-180.00	45.22	-0.25	-178.27	36.65	0.25
-176.37	36.27	0.96	-176.84	41.11	0.69	-176.06	35.55	2.40	-177.00	46.16	0.77	-175.27	35.55	-0.77
-173.37	36.24	1.93	-173.84	40.85	1.43	-173.06	34.44	2.29	-174.00	44.72	0.33	-172.27	34.99	-0.33
-170.37	35.59	0.98	-170.84	40.53	0.81	-170.06	35.03	2.58	-171.00	44.72	0.03	-169.27	35.59	-0.03
-167.37	36.04	1.67	-167.84	40.37	0.89	-167.06	34.52	2.31	-168.00	44.70	0.25	-166.27	35.13	-0.25
-164.37	37.13	2.55	-164.84	40.99	1.30	-164.06	34.46	2.04	-165.00	44.97	0.31	-163.27	35.28	-0.31
-161.37	36.59	2.68	-161.84	40.75	1.73	-161.06	34.53	2.78	-162.00	43.75	-0.25	-160.27	35.17	0.25
-158.37	36.80	2.49	-158.84	41.21	1.79	-158.06	34.19	2.04	-159.00	44.59	0.20	-157.27	35.12	-0.20
-155.37	36.11	1.71	-155.84	41.15	1.64	-155.06	34.68	2.44	-156.00	43.37	-1.12	-154.27	36.53	1.12
-152.37	36.10	1.69	-152.84	39.79	0.27	-152.06	33.11	0.86	-153.00	44.72	0.23	-151.27	35.19	-0.23
-149.37	36.67	2.36	-149.84	41.21	1.79	-149.06	34.44	2.29	-150.00	43.79	-0.60	-148.27	35.92	0.60
-146.37	35.45	1.54	-146.84	39.62	0.60	-146.06	34.50	2.75	-147.00	43.89	-0.10	-145.27	35.02	0.10
-143.37	36.20	1.50	-143.84	41.41	1.60	-143.06	33.27	0.73	-144.00	44.53	-0.26	-142.27	35.97	0.26
-140.37	37.02	2.48	-140.84	41.09	1.44	-140.05	33.31	0.93	-141.00	44.91	0.29	-139.27	35.26	-0.29
-137.37	36.71	1.95	-137.84	39.76	-0.11	-137.06	34.77	2.17	-138.00	45.78	0.93	-136.27	34.84	-0.93
-134.37	35.02	0.49	-134.84	40.73	1.09	-134.06	33.36	0.99	-135.00	45.20	0.59	-133.27	34.95	-0.59
-131.37	36.25	1.83	-131.84	40.25	0.72	-131.06	34.00	1.74	-132.00	44.80	0.30	-130.27	35.13	-0.30
-128.37	35.09	0.27	-128.84	40.23	0.30	-128.06	33.69	1.03	-129.00	44.97	0.07	-127.27	35.76	-0.07
-125.37	35.90	1.65	-125.84	39.99	0.63	-125.06	33.45	1.36	-126.00	43.92	-0.42	-124.27	35.68	0.42
-122.37	35.33	0.09	-122.84	40.03	-0.32	-122.06	34.20	1.12	-123.00	44.99	-0.33	-121.27	36.58	0.33
-119.37	35.59	0.80	-119.84	40.49	0.59	-119.06	33.69	1.06	-120.00	45.52	0.65	-118.27	35.15	-0.65
-116.37	36.59	1.95	-116.84	40.53	0.78	-116.06	34.02	1.54	-117.00	44.46	-0.27	-115.27	35.92	0.27
-113.37	35.83	0.67	-113.84	40.57	0.30	-113.06	33.82	0.82	-114.00	45.22	-0.02	-112.27	36.19	0.02
-110.37	36.90	1.50	-110.84	39.81	-0.70	-110.06	34.08	0.84	-111.00	45.73	0.25	-109.27	36.16	-0.25
-107.37	35.50	0.65	-107.84	41.41	1.45	-107.06	33.80	1.11	-108.00	44.80	-0.13	-106.27	35.99	0.13
-104.37	35.22	-0.61	-104.84	40.43	-0.51	-104.06	32.65	-1.02	-105.00	46.31	0.39	-103.27	36.45	-0.39
-101.37	36.69	1.56	-101.84	40.47	0.23	-101.06	33.86	0.89	-102.00	45.03	-0.18	-100.27	36.32	0.18
-98.37	35.87	1.24	-98.84	39.70	-0.04	-98.06	34.35	1.88	-99.00	44.63	-0.08	-97.27	35.72	0.08
-95.37	36.31	1.19	-95.84	40.51	0.28	-95.06	34.20	1.24	-96.00	44.86	-0.34	-94.27	36.47	0.34
-92.37	36.22	1.12	-92.84	40.55	0.34	-92.06	33.78	0.84	-93.00	45.01	-0.18	-91.27	36.29	0.18
-89.37	35.68	0.65	-89.84	39.06	-1.08	-89.06	33.64	0.77	-90.00	44.93	-0.19	-88.27	36.23	0.19
-86.37	34.69	-0.46	-86.84	40.71	0.45	-86.06	33.86	0.87	-87.00	45.10	-0.14	-85.27	36.30	0.14
-83.37	35.80	0.85	-83.84	40.11	0.05	-83.06	33.25	0.46	-84.00	45.37	0.33	-82.27	35.63	-0.33
-80.37	35.49	0.30	-80.84	40.99	0.69	-80.06	33.86	0.83	-81.00	45.22	-0.05	-79.27	36.25	0.05
-77.37	35.05	-0.44	-77.84	39.46	-1.14	-77.06	33.25	-0.08	-78.00	45.78	0.20	-76.27	36.30	-0.20
-74.37	35.19	-0.29	-74.84	41.17	0.58	-74.06	33.87	0.55	-75.00	45.52	-0.04	-73.27	36.53	0.04
-71.37	35.54	0.83	-71.84	41.15	1.33	-71.06	33.20	0.65	-72.00	45.06	0.26	-70.27	35.46	-0.26
-68.37	35.22	0.03	-68.84	41.25	0.95	-68.06	33.11	0.08	-69.00	44.99	-0.29	-67.27	36.49	0.29
-65.37	35.66	0.24	-65.84	39.30	-1.23	-65.06	32.60	-0.66	-66.00	45.12	-0.39	-64.27	36.82	0.39
-62.37	34.98	-0.86	-62.84	40.47	-0.48	-62.06	33.87	0.19	-63.00	46.52	0.60	-61.27	36.25	-0.60
-59.37	34.72	-0.31	-59.84	41.05	0.91	-59.06	34.35	1.48	-60.00	45.14	0.03	-58.27	36.01	-0.03
-56.37	36.48	1.11	-56.84	40.99	0.51	-56.06	33.09	-0.12	-57.00	45.20	-0.26	-55.27	36.64	0.26
-53.37	35.57	0.64	-53.84	41.43	1.39	-53.06	33.91	1.14	-54.00	45.48	0.46	-52.27	35.48	-0.46
-50.37	35.64	0.39	-50.84	40.29	-0.07	-50.06	33.62	0.53	-51.00	44.89	-0.45	-49.27	36.71	0.45
-47.37	36.67	0.75	-47.84	41.63	0.60	-47.06	32.91	-0.85	-48.00	46.41	0.40	-46.27	36.53	-0.40
-44.37	34.83	-1.04	-44.84	40.41	-0.57	-44.06	33.69	-0.02	-45.00	46.09	0.13	-43.27	36.75	-0.13
-41.37	35.50	-0.38	-41.84	41.01	0.02	-41.06	32.31	-1.41	-42.00	45.67	-0.30	-40.27	37.19	0.30
-38.37	36.03	0.29	-38.84	39.83	-1.02	-38.06	34.09	0.51	-39.00	46.41	0.59	-37.27	36.16	-0.59
-35.37	35.87	0.36	-35.84	40.79	0.17	-35.06	33.13	-0.22	-36.00	45.67	0.07	-34.27	36.45	-0.07
-32.37	35.17	-0.94	-32.84	41.23	0.01	-32.06	33.47	-0.48	-33.00	46.56	0.36	-31.27	36.76	-0.36
-29.38	36.69	1.25	-29.85	40.71	0.16	-29.06	34.17	0.89	-30.00	45.71	0.18	-28.28	36.27	-0.18
-26.37	35.36	0.02	-26.85	41.07	0.62	-26.06	33.98	0.80	-27.00	44.80	-0.62	-25.28	36.97	0.62
-23.38	35.78	-0.17	-23.85	40.79	-0.27	-23.06	34.02	0.23	-24.00	45.75	-0.28	-22.28	37.24	0.28
-20.37	35.36	-0.13	-20.85	40.89	0.29	-20.06	33.87	0.54	-21.00	45.01	-0.56	-19.28	37.06	0.56
4.62	58.98	14.32	4.16	56.97	7.20	4.94	58.54	16.04	4.00	47.37	-7.37	5.72	53.04	7.37
7.59	94.71	50.19	7.12	83.04	33.41	7.90	89.62	47.26	6.96	48.47	-6.13	8.69	51.66	6.13
10.59	118.30	76.19	10.12	106.54	59.32	10.90	102.57	62.62	9.96	47.52	-4.68	11.69	47.80	4.68
13.59	126.31	85.21	13.12	115.06	68.85	13.90	104.88	65.94	12.96	46.39	-4.80	14.69	46.91	4.80
16.59	120.40	80.11	16.12	113.31	67.91	16.90	101.02	62.89	15.96	46.69	-3.69	17.69	44.99	3.69
19.59	114.26	74.63	19.12	106.11	61.37	19.90	93.35	55.88	18.96	45.63	-4.08	20.69	44.72	4.08
22.59	107.66	67.19	22.12	100.04	54.46	22.90	88.40	50.09	21.96	47.12	-3.43	23.69	44.91	3.43
25.59	101.05	61.28	25.12	96.66	51.78	25.90	86.73	49.12	24.96	46.82	-3.03	26.69	43.81	3.03
28.59	96.05	55.91	28.12	90.49	45.24	28.90	82.50	44.52	27.96	48.17	-2.05	29.69	43.20	2.05
31.59	91.27	50.95	31.12	88.17	42.74	31.90	79.32	41.16	30.96	47.87	-2.54	32.69	43.87	2.54
34.59	87.34	47.11	34.12	86.43	41.09	34.90	75.82	37.75	33.96	48.12	-2.19	35.69	43.43	2.19
37.59	83.34	43.35	37.12	82.22	37.12	37.90	74.80	36.97	36.96	47.03	-3.04	38.69	44.04	3.04
40.59	81.62	41.83	40.12	79.67	34.77	40.90	72.76	35.13	39.96	47.16	-2.71	41.69	43.51	2.71
43.59	79.04	38.49	43.12	79.93	34.27	43.90	69.38	30.99	42.96	48.47	-2.17	44.69	43.73	2.17
46.59	77.97	37.73	46.12	77.92	32.57	46.90	68.80	30.72	45.96	47.78	-2.54	47.69	43.79	2.54
49.59	77.00	36.46	49.12	76.53	30.88	49.90	68.48	30.10	48.96	48.64	-1.99	50.69	43.54	1.99
52.59	74.56	33.90	52.12	75.90	30.13	52.90	66.14	27.64	51.96	48.51	-2.23	53.69	43.90	2.23
55.59	73.27	32.99	55.12	73.25	27.86	55.90	66.18	28.06	54.96	48.47	-1.89	56.69	43.18	1.89
58.59	72.26	31.94	58.12	73.74	28.31	58.90	65.33	27.17	57.96	48.14	-2.27	59.69	43.60	2.27
61.59	72.10	31.08	61.12	74.53	28.40	61.90	65.50	26.64	60.96	48.92	-2.18	62.69	44.21	2.18
64.59	70.75	29.95	64.12	72.42	26.51	64.90	64.53	25.89	63.96	47.89	-2.99	65.69	44.80	2.99
67.59	70.42	29.23	67.12	72.61	26.31	67.90	64.59	25.56	66.96	49.46	-1.82	68.69	44.02	1.82
70.59	69.89	27.39	70.12	72.95	25.34	70.90	62.62	22.28	69.96	51.15	-1.44	71.68	44.95	1.44
73.59	69.65	28.08	73.12	71.39	24.71	73.90	64.64	25.23	72.96	50.47	-1.19	74.69	43.77	1.19
76.59	68.45	27.44	76.12	71.53	25.41	76.90	62.62	23.77	75.96	49.31	-1.79	77.69	43.81	1.79
79.59	67.80	26.09	79.12	72.68	25.86	79.90	63.50	23.95	78.96	49.52	-2.27	80.69	44.99	2.27
82.59	67.82	26.63	82.12	70.20	23.90	82.90	63.17	24.14	81.96	48.94	-2.33	83.69	44.53	2.33
85.59	67.84	26.91	85.12	71.48	25.44	85.90	62.73	23.96	84.96	49.03	-1.98	86.69	43.92	1.98
88.59	67.42	25.86	88.12	70.75	24.08	88.90	61.50	22.10	87.96	49.54	-2.10	89.69	44.67	2.10
91.59	67.64	26.14	91.12	68.95	22.34	91.90	62.06	22.72	90.96	50.13	-1.45	92.69	43.96	1.45
94.59	67.52	27.12	94.12	69.09	23.58	94.90	62.31	24.07	93.96	48.64	-1.85	95.69	43.26	1.85
97.59	66.86	25.07	97.12	68.70	21.80	97.90	61.33	21.70	96.96	49.31	-2.57	98.69	45.37	2.57
100.59	66.64	25.27	100.12	70.52	24.04	100.90	61.50	22.29	99.96	49.76	-1.70	101.68	44.08	1.70
103.59	65.81	23.99	103.12	68.84	21.91	103.90	61.79	22.13	102.96	51.21	-0.69	104.69	43.52	0.69
106.59	65.32	22.76	106.12	69.13	21.46	106.90	60.34	19.94	105.96	50.47	-2.17	107.69	45.74	2.17
109.59	65.14	23.96	109.12	68.45	22.16	109.90	61.68	22.66	108.96	49.33	-1.94	110.69	44.13	1.94
112.59	64.20	22.55	112.12	68.91	22.15	112.90	60.75	21.26	111.96	49.13	-2.60	113.69	45.26	2.60
115.59	63.53	21.50	115.12	67.60	20.46	115.90	59.90	20.03	114.96	49.85	-2.26	116.69	45.30	2.26
118.59	64.16	21.94	118.12	69.02	21.69	118.90	60.92	20.86	117.96	50.97	-1.34	119.69	44.57	1.34
121.59	64.72	23.04	121.12	68.32	21.53	121.90	60.03	20.51	120.96	49.57	-2.20	122.69	44.89	2.20
124.59	63.98	21.94	124.12	68.73	21.58	124.90	59.92	20.04	123.96	50.00	-2.13	125.69	45.18	2.13
127.59	64.02	22.09	127.12	67.51	20.47	127.90	60.03	20.26	126.96	49.72	-2.30	128.69	45.24	2.30
130.59	63.33	20.83	130.12	67.39	19.78	130.90	59.47	19.13	129.96	51.58	-1.00	131.69	44.51	1.00
133.59	62.18	19.60	133.12	67.94	20.25	133.90	59.43	19.01	132.96	51.80	-0.87	134.69	44.46	0.87
136.59	62.64	20.33	136.12	66.81	19.39	136.90	57.50	17.35	135.96	50.45	-1.94	137.69	45.26	1.94
139.59	62.46	20.14	139.12	67.75	20.32	139.90	58.18	18.02	138.96	50.76	-1.64	140.69	44.97	1.64
142.59	61.79	20.37	142.12	67.37	20.84	142.90	58.22	18.96	141.96	50.15	-1.36	143.69	43.79	1.36
145.59	63.03	19.95	145.12	66.83	18.64	145.90	58.36	17.44	144.96	51.26	-1.91	146.69	46.00	1.91
148.59	63.45	20.79	148.12	66.68	18.91	148.90	58.20	17.70	147.96	51.87	-0.88	149.69	44.55	0.88
151.59	61.95	18.67	151.12	66.45	18.06	151.90	58.69	17.57	150.96	51.89	-1.48	152.69	45.77	1.48
154.59	61.28	19.37	154.12	65.80	18.78	154.90	57.32	17.57	153.96	50.65	-1.35	155.69	44.27	1.35
157.59	60.34	17.38	157.12	65.31	17.24	157.90	57.89	17.09	156.96	51.95	-1.10	158.69	45.07	1.10
160.59	61.73	19.25	160.12	65.49	17.90	160.90	57.50	17.18	159.96	51.32	-1.25	161.69	44.74	1.25
163.59	60.54	18.23	163.12	64.40	16.98	163.90	58.09	17.94	162.96	51.13	-1.27	164.69	44.59	1.27
166.59	61.03	17.16	166.12	65.33	16.35	166.90	57.69	15.98	165.96	51.89	-2.07	167.69	46.95	2.07
169.59	59.86	17.47	169.12	65.20	17.70	169.90	57.26	17.03	168.96	50.78	-1.69	170.68	45.09	1.69
172.59	59.80	17.18	172.12	63.22	15.49	172.90	56.91	16.45	171.96	51.00	-1.70	173.69	45.33	1.70
175.59	60.46	17.75	175.12	64.80	16.98	175.90	57.48	16.93	174.96	50.76	-2.04	176.69	45.76	2.04
178.59	59.89	16.49	178.12	64.44	15.93	178.90	56.30	15.06	177.96	51.50	-1.98	179.69	46.39	1.98
181.59	57.57	14.68	181.12	63.67	15.67	181.90	56.83	16.10	180.96	51.63	-1.34	182.68	45.24	1.34
184.59	58.32	14.82	184.12	64.22	15.61	184.90	56.42	15.08	183.96	51.43	-2.15	185.69	46.66	2.15
187.59	59.49	15.71	187.12	62.43	13.54	187.90	57.36	15.74	186.96	52.59	-1.27	188.69	46.06	1.27
190.59	58.86	15.22	190.12	64.09	15.34	190.90	56.93	15.45	189.96	52.81	-0.91	191.69	45.56	0.91
193.59	58.36	15.13	193.12	64.89	16.55	193.90	56.24	15.17	192.96	51.41	-1.90	194.69	46.14	1.90
196.59	57.59	14.70	196.12	65.09	17.09	196.90	55.63	14.90	195.96	50.65	-2.32	197.69	46.22	2.32
199.59	59.08	15.16	199.12	64.42	15.39	199.90	55.83	14.07	198.96	51.67	-2.33	200.69	47.26	2.33
202.59	58.23	13.85	202.12	62.91	13.42	202.90	56.16	13.94	201.96	52.68	-1.79	203.69	47.18	1.79
205.59	57.07	13.51	205.12	62.19	13.52	205.90	56.77	15.37	204.96	51.69	-1.95	206.69	46.52	1.95
208.59	56.90	12.73	208.12	63.33	14.05	208.90	54.98	12.97	207.96	52.94	-1.32	209.69	46.50	1.32
211.59	58.44	15.28	211.12	62.12	13.85	211.90	54.90	13.90	210.96	51.37	-1.87	212.69	46.04	1.87
214.59	57.38	14.04	214.12	62.67	14.22	214.90	55.67	14.49	213.96	51.93	-1.50	215.69	45.85	1.50
217.59	56.07	12.47	217.12	62.63	13.92	217.90	55.77	14.33	216.96	51.56	-2.13	218.69	46.74	2.13
220.59	56.76	12.86	220.12	63.00	13.99	220.90	55.23	13.49	219.96	52.90	-1.09	221.69	46.00	1.09
223.59	58.13	13.93	223.12	61.92	12.61	223.90	55.09	13.05	222.96	52.44	-1.85	224.69	47.06	1.85
226.59	56.61	12.11	226.12	63.95	14.34	226.90	54.78	12.44	225.96	52.81	-1.78	227.69	47.29	1.78
229.59	55.90	12.03	229.12	62.54	13.56	229.90	54.52	12.81	228.96	52.81	-1.14	230.69	46.02	1.14
232.59	56.47	12.98	232.12	62.96	14.36	232.90	54.56	13.23	231.96	51.85	-1.72	233.69	46.22	1.72
235.59	56.26	12.44	235.12	62.54	13.61	235.90	55.07	13.41	234.96	52.70	-1.21	236.69	46.04	1.21
238.59	56.36	11.83	238.12	61.59	11.95	238.90	53.68	11.31	237.96	52.70	-1.91	239.69	47.45	1.91
241.59	56.76	12.43	241.12	60.98	11.54	241.90	55.05	12.88	240.96	52.41	-2.01	242.69	47.35	2.01
244.59	54.91	11.23	244.12	61.18	12.39	244.90	54.30	12.78	243.96	51.08	-2.68	245.69	47.37	2.68
247.59	55.55	12.41	247.12	61.68	13.43	247.90	54.78	13.80	246.96	51.71	-1.51	248.69	45.66	1.51
250.59	55.75	11.54	250.12	62.69	13.37	250.90	53.78	11.73	249.96	53.18	-1.11	251.69	46.33	1.11
253.59	55.76	11.81	253.12	62.52	13.46	253.90	54.50	12.71	252.96	52.41	-1.62	254.69	46.58	1.62
256.59	55.53	11.34	256.12	61.62	12.32	256.90	53.94	11.91	255.96	52.52	-1.75	257.68	46.95	1.75
259.59	55.31	10.37	259.12	61.18	11.13	259.90	53.54	10.76	258.96	53.69	-1.34	260.68	47.29	1.34
262.59	54.96	10.97	262.12	60.92	11.82	262.90	53.32	11.49	261.96	52.46	-1.62	263.69	46.62	1.62
265.59	55.52	11.64	265.12	60.98	11.99	265.90	54.16	12.44	264.96	52.57	-1.40	266.68	46.29	1.40
268.59	55.34	10.44	268.12	61.77	11.76	268.90	53.94	11.20	267.96	53.36	-1.62	269.69	47.53	1.62
271.59	55.48	11.07	271.12	60.87	11.35	271.90	52.78	10.53	270.96	52.37	-2.13	272.69	47.55	2.13
274.59	54.87	9.89	274.12	61.51	11.42	274.90	54.28	11.46	273.96	53.71	-1.36	275.68	47.35	1.36
277.59	55.12	10.69	277.12	60.98	11.44	277.90	52.92	10.65	276.96	53.22	-1.30	278.69	46.74	1.30
280.59	54.70	10.68	280.12	60.24	11.11	280.90	53.86	12.00	279.96	51.98	-2.13	281.69	47.16	2.13
283.59	53.35	9.41	283.12	60.74	11.69	283.90	53.30	11.52	282.96	52.65	-1.38	284.69	46.33	1.38
286.59	54.91	10.17	286.12	60.85	11.00	286.90	52.52	9.94	285.96	53.33	-1.49	287.68	47.24	1.49
289.59	54.07	10.19	289.12	60.94	11.95	289.90	53.36	11.64	288.96	52.11	-1.85	290.68	46.74	1.85
292.59	54.35	9.43	292.12	61.11	11.08	292.90	52.96	10.20	291.96	52.94	-2.06	293.69	47.99	2.06
295.59	55.13	10.81	295.12	59.59	10.16	295.90	52.22	10.06	294.96	52.94	-1.46	296.68	46.79	1.46
298.59	53.86	9.10	298.12	60.35	10.48	298.90	53.26	10.66	297.96	52.63	-2.22	299.68	47.99	2.22
301.59	53.54	9.31	301.12	61.66	12.32	301.90	53.10	11.03	300.96	51.80	-2.52	302.69	47.76	2.52
304.59	52.88	8.39	304.12	60.19	10.59	304.90	51.78	9.45	303.96	53.05	-1.52	305.69	47.02	1.52
307.59	52.29	7.33	307.12	60.30	10.23	307.90	52.84	10.04	306.96	52.72	-2.33	308.69	48.30	2.33
310.59	53.77	9.08	310.12	60.19	10.39	310.90	52.52	9.99	309.96	53.16	-1.61	311.69	47.31	1.61
313.59	54.32	9.22	313.12	60.26	10.05	313.90	52.74	9.80	312.96	53.60	-1.59	314.69	47.70	1.59
316.59	53.84	8.82	316.12	61.13	11.00	316.90	53.40	10.54	315.96	53.38	-1.73	317.69	47.76	1.73
319.59	53.82	8.76	319.12	61.00	10.83	319.90	51.46	8.56	318.96	52.92	-2.23	320.69	48.30	2.23
322.59	53.82	8.81	322.12	59.78	9.66	322.90	53.20	10.35	321.96	53.60	-1.49	323.69	47.51	1.49
325.59	54.51	9.51	325.12	58.76	8.65	325.90	51.58	8.74	324.96	53.22	-1.86	326.69	47.87	1.86
328.59	53.08	8.03	328.12	60.28	10.12	328.90	53.84	10.95	327.96	53.64	-1.49	329.69	47.55	1.49
331.59	53.12	8.06	331.12	58.63	8.46	331.90	50.92	8.02	330.96	54.17	-0.97	332.69	47.04	0.97
334.59	54.09	8.72	334.12	60.13	9.65	334.90	51.56	8.35	333.96	53.55	-1.90	335.69	48.28	1.90
337.59	53.54	8.02	337.12	60.61	9.98	337.90	52.72	9.36	336.96	54.10	-1.50	338.69	48.03	1.50
340.59	54.30	8.55	340.12	59.19	8.33	340.90	53.08	9.49	339.96	55.17	-0.67	341.69	47.43	0.67
343.59	54.37	9.77	343.12	59.76	10.05	343.90	51.58	9.14	342.96	53.03	-1.66	344.68	47.27	1.66
346.59	53.61	8.58	346.12	59.91	9.77	346.90	51.70	8.83	345.96	53.55	-1.56	347.69	47.60	1.56
349.59	54.45	9.05	349.12	59.04	8.53	349.90	51.96	8.72	348.96	54.63	-0.85	350.68	47.26	0.85
352.59	53.73	8.32	352.12	60.98	10.46	352.90	52.50	9.25	351.96	53.82	-1.67	353.69	48.09	1.67
355.59	53.92	8.39	355.12	60.65	10.01	355.90	51.42	8.05	354.96	53.58	-2.03	356.69	48.57	2.03
358.59	52.88	7.43	358.12	59.87	9.31	358.90	51.86	8.57	357.96	53.77	-1.76	359.69	48.22	1.76
361.59	53.12	6.42	361.12	60.35	8.54	361.90	51.50	6.96	360.96	54.57	-2.21	362.69	49.92	2.21
364.59	53.18	7.72	364.12	59.69	9.12	364.90	51.26	7.96	363.96	55.01	-0.53	365.69	47.00	0.53
367.59	53.31	7.98	367.12	59.69	9.25	367.90	52.32	9.15	366.96	53.27	-2.15	368.69	48.49	2.15
370.59	53.24	7.55	370.12	60.09	9.29	370.90	52.30	8.77	369.96	54.24	-1.54	371.69	48.24	1.54
373.59	53.44	8.06	373.12	60.83	10.34	373.90	52.42	9.20	372.96	54.46	-1.00	374.69	47.39	1.00
376.59	53.18	7.81	376.12	60.06	9.58	376.90	52.66	9.45	375.96	53.25	-2.21	377.69	48.59	2.21
379.59	54.24	9.02	379.12	60.02	9.69	379.90	52.04	8.98	378.96	53.95	-1.35	380.68	47.58	1.35
382.59	53.29	7.99	382.12	58.83	8.42	382.90	52.36	9.22	381.96	53.75	-1.64	383.69	47.95	1.64
385.59	54.32	9.16	385.12	59.28	9.01	385.90	52.02	9.02	384.96	53.86	-1.38	386.69	47.55	1.38
388.59	53.61	8.04	388.12	59.82	9.14	388.90	52.30	8.89	387.96	53.73	-1.93	389.69	48.51	1.93
391.59	53.42	7.15	391.12	60.04	8.66	391.90	50.02	5.91	390.96	53.99	-2.36	392.69	49.64	2.36
394.59	52.78	7.64	394.12	60.22	9.97	394.90	52.64	9.66	393.96	54.13	-1.09	395.69	47.24	1.09
397.59	53.82	7.44	397.12	60.22	8.73	397.90	51.24	7.02	396.96	54.50	-1.96	398.69	49.35	1.96
400.59	53.16	7.87	400.12	59.45	9.05	400.90	50.49	7.36	399.96	54.22	-1.15	401.69	47.45	1.15
403.59	52.22	5.70	403.12	59.41	7.78	403.90	51.62	7.26	402.96	54.97	-1.63	404.69	49.16	1.63
406.59	53.05	7.51	406.12	59.80	9.15	406.90	52.18	8.80	405.96	53.69	-1.94	407.69	48.49	1.94
409.59	53.48	8.00	409.12	60.09	9.50	409.90	51.22	7.90	408.96	53.33	-2.24	410.69	48.73	2.24
412.59	53.86	7.80	412.12	59.35	8.18	412.90	50.98	7.08	411.96	54.72	-1.42	413.69	48.49	1.42
415.59	54.41	8.94	415.12	59.89	9.31	415.90	51.44	8.13	414.96	54.33	-1.22	416.69	47.70	1.22
418.59	53.35	8.03	418.12	59.43	9.00	418.90	51.10	7.94	417.96	54.04	-1.37	419.69	47.70	1.37
421.59	54.22	8.43	421.12	59.72	8.82	421.90	51.82	8.19	420.96	53.82	-2.06	422.69	48.86	2.06
424.59	53.25	7.66	424.12	58.41	7.71	424.90	52.06	8.63	423.96	53.64	-2.03	425.69	48.63	2.03
427.59	53.10	7.50	427.12	60.17	9.46	427.90	52.80	9.36	426.96	53.62	-2.06	428.69	48.67	2.06
430.59	53.35	7.85	430.12	60.02	9.41	430.90	50.13	6.79	429.96	53.84	-1.75	431.69	48.26	1.75
433.59	53.44	7.77	433.12	58.78	8.00	433.90	51.26	7.75	432.96	54.19	-1.56	434.69	48.24	1.56
436.59	53.69	8.34	436.12	59.89	9.43	436.90	51.26	8.07	435.96	53.33	-2.10	437.69	48.46	2.10
439.59	53.65	8.33	439.12	59.06	8.63	439.90	51.60	8.44	438.96	53.64	-1.76	440.69	48.09	1.76
442.59	53.61	7.40	442.12	60.50	9.18	442.90	52.12	8.07	441.96	55.17	-1.12	443.69	48.34	1.12
445.59	52.95	6.92	445.12	58.70	7.56	445.90	51.98	8.11	444.96	54.15	-1.96	446.69	49.00	1.96
448.59	52.80	6.82	448.12	59.82	8.73	448.90	51.92	8.10	447.96	53.77	-2.30	449.69	49.29	2.30
451.59	52.78	6.53	451.12	60.15	8.79	451.90	51.66	7.57	450.96	55.06	-1.27	452.69	48.53	1.27
454.59	53.35	7.48	454.12	59.87	8.89	454.90	51.42	7.71	453.96	54.04	-1.91	455.69	48.79	1.91
457.59	53.07	7.17	457.12	60.78	9.77	457.90	50.96	7.22	456.96	53.75	-2.23	458.70	49.14	2.23
460.59	53.22	7.03	460.12	60.67	9.37	460.90	50.92	6.89	459.96	54.41	-1.86	461.69	49.06	1.86
463.59	55.13	8.95	463.12	59.78	8.49	463.90	50.92	6.90	462.96	55.45	-0.82	464.69	48.01	0.82
466.59	54.30	8.85	466.12	60.24	9.68	466.90	51.10	7.81	465.96	54.15	-1.39	467.69	47.85	1.39
469.59	52.91	6.78	469.12	60.11	8.87	469.90	51.80	7.83	468.96	54.22	-2.00	470.69	49.14	2.00
472.59	53.97	8.11	472.12	58.28	7.31	472.90	51.44	7.74	471.96	54.75	-1.20	473.70	48.07	1.20
475.59	53.31	7.83	475.12	59.56	8.97	475.90	50.96	7.64	474.96	54.24	-1.33	476.69	47.82	1.33
478.59	52.91	7.96	478.12	59.93	9.87	478.90	52.44	9.65	477.96	53.69	-1.35	479.69	47.31	1.35
481.59	53.39	6.96	481.12	60.81	9.27	481.90	51.18	6.91	480.96	54.02	-2.50	482.69	49.94	2.50
484.59	53.75	8.09	484.12	58.91	8.14	484.90	50.98	7.48	483.96	54.08	-1.67	485.69	48.34	1.67
487.59	52.80	6.51	487.12	58.65	7.25	487.90	51.40	7.27	486.96	55.59	-0.79	488.69	48.09	0.79
490.59	53.52	8.76	490.12	59.30	9.43	490.90	51.34	8.74	489.96	52.44	-2.41	491.69	48.18	2.41
493.59	53.01	7.15	493.12	59.72	8.75	493.90	51.22	7.52	492.96	53.93	-2.01	494.69	48.88	2.01
496.59	52.82	6.36	496.12	58.15	6.58	496.90	50.67	6.37	495.96	55.06	-1.49	497.69	48.96	1.49
499.59	53.78	8.53	499.12	59.93	9.57	499.90	51.58	8.49	498.96	53.73	-1.61	500.69	47.87	1.61
502.59	53.16	7.69	502.12	59.39	8.81	502.90	50.89	7.58	501.96	53.88	-1.67	503.70	48.15	1.67
505.59	52.78	6.86	505.12	59.54	8.51	505.90	50.92	7.16	504.96	53.69	-2.32	506.69	49.25	2.32
508.59	53.18	7.19	508.12	58.72	7.62	508.90	50.98	7.15	507.96	54.70	-1.38	509.69	48.38	1.38
511.59	53.14	6.51	511.12	59.67	7.93	511.90	51.96	7.49	510.96	54.88	-1.83	512.69	49.47	1.83
514.59	53.37	7.59	514.12	59.13	8.24	514.90	51.06	7.44	513.96	54.10	-1.76	515.69	48.55	1.76
517.59	53.07	7.11	517.12	59.39	8.32	517.90	51.12	7.32	516.96	54.22	-1.82	518.69	48.79	1.82
520.59	52.67	6.81	520.12	59.28	8.31	520.90	51.66	7.96	519.96	54.63	-1.31	521.69	48.18	1.31
523.59	52.74	6.96	523.12	59.87	8.98	523.90	49.64	6.02	522.96	54.13	-1.74	524.69	48.53	1.74
526.59	54.24	8.68	526.12	59.69	9.02	526.90	50.11	6.71	525.96	53.75	-1.89	527.69	48.46	1.89
529.59	53.16	7.36	529.12	58.70	7.79	529.90	51.66	8.02	528.96	53.66	-2.23	530.69	49.04	2.23
532.59	53.80	7.85	532.12	59.61	8.55	532.90	50.37	6.58	531.96	54.44	-1.59	533.70	48.55	1.59
535.59	53.80	8.46	535.12	60.37	9.92	535.90	50.57	7.39	534.96	52.98	-2.44	536.69	48.79	2.44
538.59	53.12	6.52	538.12	59.65	7.94	538.90	51.62	7.18	537.96	55.37	-1.31	539.69	48.92	1.31
541.59	53.80	7.92	541.12	59.02	8.03	541.90	52.20	8.48	540.96	53.82	-2.15	542.69	49.04	2.15
544.59	53.56	7.48	544.12	59.28	8.09	544.90	50.81	6.89	543.96	54.46	-1.70	545.69	48.79	1.70
547.59	53.24	8.12	547.12	59.65	9.42	547.90	50.23	7.27	546.96	53.66	-1.55	548.69	47.68	1.55
550.59	53.37	7.18	550.12	59.45	8.15	550.90	51.54	7.51	549.96	54.33	-1.94	551.69	49.14	1.94
553.59	53.59	7.49	553.12	58.91	7.70	553.90	52.20	8.26	552.96	54.79	-1.40	554.69	48.51	1.40
556.59	53.46	8.07	556.12	59.87	9.37	556.90	51.30	8.07	555.96	52.46	-3.01	557.69	49.41	3.01
559.59	54.09	8.30	559.12	59.80	8.90	559.90	51.26	7.63	558.96	54.17	-1.71	560.68	48.51	1.71
562.59	53.77	8.70	562.12	60.52	10.34	562.90	51.00	8.09	561.96	52.72	-2.43	563.70	48.51	2.43
565.59	53.65	8.29	565.12	58.26	7.79	565.90	51.20	8.00	564.96	53.47	-1.97	566.69	48.34	1.97
568.59	52.74	7.06	568.12	59.39	8.60	568.90	51.92	8.40	567.96	54.04	-1.73	569.69	48.42	1.73
571.59	53.24	6.68	571.12	59.98	8.31	571.90	50.79	6.39	570.96	54.86	-1.78	572.69	49.35	1.78
574.59	52.99	6.88	574.12	59.80	8.58	574.90	52.14	8.19	573.96	54.55	-1.65	575.69	48.77	1.65
577.59	54.20	7.88	577.12	59.22	7.79	577.90	51.94	7.78	576.96	54.13	-2.27	578.69	49.60	2.27
580.59	53.58	7.93	580.12	60.15	9.39	580.90	50.17	6.68	579.96	53.93	-1.81	581.69	48.47	1.81
583.59	54.14	8.66	583.12	60.30	9.71	583.90	49.82	6.50	582.96	53.86	-1.71	584.69	48.20	1.71
586.59	53.73	7.51	586.12	59.09	7.76	586.90	51.00	6.94	585.96	55.08	-1.23	587.69	48.46	1.23
589.59	53.22	7.20	589.12	59.59	8.46	589.90	51.20	7.34	588.96	54.19	-1.91	590.69	48.94	1.91
592.58	54.13	8.12	592.11	60.13	9.01	592.90	51.04	7.19	591.96	54.48	-1.61	593.69	48.63	1.61
595.58	52.76	5.70	595.11	58.00	5.83	595.90	51.14	6.24	594.96	55.12	-2.02	596.68	50.09	2.02
598.58	54.14	7.45	598.11	59.32	7.52	598.90	51.60	7.07	597.96	54.19	-2.59	599.68	50.29	2.59
601.58	53.75	7.32	601.11	59.59	8.05	601.90	51.18	6.91	600.96	55.08	-1.44	602.68	48.88	1.44
621.62	62.62	3.21	621.15	73.18	8.66	621.94	58.91	1.66	621.00	70.88	1.39	622.72	59.03	-1.39
624.66	60.38	5.49	624.19	65.02	5.02	624.97	54.92	2.19	624.03	65.78	0.81	625.76	55.09	-0.81
627.63	56.65	4.00	627.16	62.36	4.60	627.95	51.86	1.37	627.00	61.55	-1.19	628.73	54.85	1.19
630.63	52.95	3.06	630.16	58.93	3.93	630.94	49.58	1.85	630.00	58.06	-1.91	631.73	52.81	1.91
633.63	51.03	2.28	633.16	57.42	3.56	633.96	50.51	3.92	633.00	56.59	-2.24	634.75	52.00	2.24
636.63	51.75	3.63	636.16	57.68	4.45	636.94	47.80	1.84	636.00	55.48	-2.73	637.73	51.86	2.73
639.66	51.11	3.45	639.19	57.66	4.89	639.97	47.80	2.30	639.03	54.99	-2.76	640.76	51.43	2.76
642.63	49.99	2.15	642.16	56.28	3.33	642.94	47.35	1.67	642.00	54.22	-3.70	643.73	52.55	3.70
645.63	49.73	2.39	645.16	56.67	4.22	645.94	48.48	3.30	645.00	53.58	-3.84	646.73	52.19	3.84
648.63	50.23	3.75	648.16	55.73	4.14	648.97	49.80	5.48	648.00	53.12	-3.44	649.75	50.93	3.44
651.63	50.53	3.80	651.16	56.41	4.57	651.94	48.44	3.87	651.00	52.35	-4.47	652.73	52.21	4.47
654.66	50.49	3.07	654.19	57.57	5.04	654.97	48.34	3.08	654.03	52.37	-5.13	655.76	53.56	5.13
657.63	49.60	2.73	657.16	56.56	4.58	657.94	48.58	3.87	657.00	52.81	-4.14	658.73	52.02	4.14
660.63	50.81	4.07	660.16	55.79	3.94	660.94	47.80	3.22	660.00	52.11	-4.72	661.72	52.47	4.72
663.63	50.40	2.79	663.16	56.65	3.93	663.97	50.03	4.58	663.00	53.07	-4.62	664.75	53.24	4.62
666.63	51.05	3.91	666.16	57.70	5.45	666.94	48.89	3.91	666.00	52.39	-4.83	667.73	52.98	4.83
669.66	50.31	3.20	669.18	55.70	3.48	669.97	48.91	3.96	669.03	52.41	-4.79	670.76	52.91	4.79
672.63	51.15	4.45	672.16	56.50	4.69	672.94	49.52	4.98	672.00	52.04	-4.74	673.73	52.45	4.74
675.63	50.31	3.35	675.16	56.48	4.41	675.94	48.01	3.21	675.00	52.20	-4.84	676.73	52.81	4.84
678.63	50.83	3.99	678.16	56.24	4.29	678.97	50.02	5.34	678.00	52.00	-4.92	679.75	52.77	4.92
681.63	49.86	3.04	681.16	57.29	5.36	681.94	49.35	4.69	681.00	52.57	-4.34	682.73	52.17	4.34
684.66	50.42	2.73	684.19	57.03	4.23	684.97	49.72	4.19	684.03	53.20	-4.58	685.76	53.28	4.58
687.63	49.95	3.22	687.16	56.86	5.02	687.94	48.17	3.60	687.00	51.82	-4.99	688.73	52.73	4.99
690.63	51.33	3.87	690.16	55.60	3.03	690.94	49.19	3.89	690.00	52.74	-4.81	691.73	53.28	4.81
693.63	51.45	4.07	693.16	56.90	4.41	693.96	49.70	4.48	693.00	52.92	-4.55	694.75	52.94	4.55
696.63	51.20	4.17	696.16	57.49	5.35	696.94	48.81	3.94	696.00	52.70	-4.41	697.73	52.45	4.41
699.66	50.81	3.05	699.19	56.39	3.52	699.97	49.17	3.57	699.03	53.47	-4.37	700.76	53.14	4.37
702.63	50.49	2.47	702.16	57.25	4.12	702.94	48.58	2.72	702.00	53.31	-4.79	703.73	53.82	4.79
705.63	49.97	2.71	705.16	56.82	4.45	705.94	49.15	4.05	705.00	52.41	-4.93	706.73	53.20	4.93
708.63	50.60	2.95	708.16	56.37	3.61	708.96	49.80	4.31	708.00	52.90	-4.84	709.75	53.50	4.84
711.63	51.24	3.78	711.16	56.15	3.58	711.94	48.93	3.63	711.00	52.83	-4.71	712.73	53.18	4.71
714.66	51.02	3.00	714.19	57.72	4.59	714.97	49.40	3.54	714.03	52.90	-5.21	715.76	54.24	5.21
717.63	50.77	2.29	717.16	55.70	2.11	717.94	49.21	2.89	717.00	53.97	-4.59	718.73	54.08	4.59
720.63	51.17	3.15	720.16	55.83	2.70	720.94	49.05	3.19	720.00	53.53	-4.57	721.73	53.60	4.57
723.63	50.53	2.23	723.16	56.50	3.09	723.96	50.07	3.93	723.00	53.40	-4.99	724.75	54.30	4.99
726.63	50.75	3.38	726.16	57.70	5.22	726.94	48.91	3.70	726.00	52.98	-4.47	727.73	52.85	4.47
729.66	51.28	3.14	729.18	57.51	4.26	729.97	49.38	3.40	729.03	53.47	-4.75	730.76	53.90	4.75
732.63	51.03	3.48	732.16	55.75	3.09	732.94	48.01	2.62	732.00	52.81	-4.82	733.73	53.38	4.82
735.63	50.49	3.28	735.16	57.36	5.04	735.94	50.41	5.36	735.00	51.85	-5.44	736.73	53.66	5.44
738.63	50.55	2.35	738.16	55.56	2.25	738.96	49.74	3.70	738.00	53.01	-5.27	739.75	54.48	5.27
741.63	49.28	1.77	741.16	56.84	4.22	741.94	49.66	4.31	741.00	53.03	-4.56	742.73	53.08	4.56
744.66	49.80	2.12	744.18	57.27	4.48	744.97	49.29	3.77	744.03	53.07	-4.69	745.76	53.38	4.69
747.63	50.68	3.07	747.16	57.42	4.70	747.94	49.50	4.05	747.00	52.68	-5.02	748.73	53.64	5.02
750.63	50.70	2.33	750.16	55.73	2.25	750.94	48.85	2.64	750.00	53.18	-5.27	751.72	54.65	5.27
753.63	50.92	3.06	753.16	57.36	4.39	753.96	49.78	4.08	753.00	52.44	-5.51	754.75	54.38	5.51
756.63	51.22	3.62	756.16	55.94	3.23	756.94	48.42	2.98	756.00	52.74	-4.95	757.73	53.56	4.95
759.66	50.81	2.75	759.19	56.95	3.78	759.97	48.64	2.74	759.03	53.25	-4.89	760.76	53.96	4.89
762.63	50.75	2.81	762.16	56.37	3.32	762.94	47.74	1.96	762.00	53.53	-4.49	763.73	53.44	4.49
765.63	50.66	2.16	765.16	56.37	2.76	765.94	49.01	2.67	765.00	54.24	-4.35	766.73	53.86	4.35
768.63	50.77	2.70	768.16	55.96	2.78	768.97	49.52	3.61	768.00	53.36	-4.80	769.75	53.88	4.80
771.63	50.19	2.53	771.16	56.39	3.62	771.94	49.36	3.86	771.00	53.31	-4.43	772.73	53.10	4.43
774.66	50.94	2.71	774.19	56.20	2.86	774.97	49.31	3.24	774.03	52.94	-5.37	775.76	54.61	5.37
777.63	50.34	2.88	777.16	56.84	4.27	777.94	48.68	3.38	777.00	52.96	-4.59	778.73	53.06	4.59
780.63	51.11	3.67	780.16	56.73	4.18	780.94	49.29	4.01	780.00	53.71	-3.82	781.73	52.27	3.82
783.63	51.84	3.86	783.16	56.35	3.26	783.96	49.88	4.06	783.00	52.81	-5.25	784.75	54.24	5.25
786.63	50.68	2.80	786.16	56.13	3.14	786.94	47.91	2.19	786.00	52.81	-5.15	787.73	54.04	5.15
789.66	49.67	1.12	789.19	55.79	2.13	789.97	49.50	3.11	789.03	54.13	-4.50	790.76	54.06	4.50
792.63	50.10	2.13	792.16	56.60	3.52	792.94	49.80	3.99	792.00	52.39	-5.67	793.73	54.65	5.67
795.63	50.31	2.77	795.16	55.64	2.99	795.94	48.95	3.57	795.00	53.25	-4.38	796.73	52.93	4.38
798.63	51.69	2.95	798.16	57.27	3.42	798.96	49.40	2.82	798.00	53.71	-5.12	799.75	54.87	5.12
801.63	49.36	1.40	801.16	56.50	3.43	801.94	49.62	3.82	801.00	53.42	-4.63	802.73	53.60	4.63
804.66	50.77	2.09	804.19	57.27	3.48	804.97	49.09	2.57	804.03	54.17	-4.59	805.76	54.28	4.59
807.63	50.14	1.44	807.16	55.47	1.66	807.94	49.50	2.96	807.00	53.53	-5.26	808.73	54.97	5.26
810.63	50.55	2.27	810.16	56.33	2.94	810.94	48.89	2.77	810.00	53.16	-5.21	811.73	54.50	5.21
813.63	51.32	2.06	813.16	57.14	2.77	813.96	50.03	2.93	813.00	54.13	-5.22	814.75	55.49	5.22
816.63	51.41	3.38	816.16	56.30	3.16	816.94	49.72	3.85	816.00	54.17	-3.94	817.72	52.98	3.94
819.66	50.72	2.69	819.19	57.49	4.35	819.97	48.56	2.69	819.03	52.74	-5.38	820.76	54.42	5.38
822.63	51.71	3.54	822.16	56.73	3.45	822.94	48.34	2.33	822.00	52.50	-5.75	823.72	54.93	5.75
825.63	51.41	3.14	825.16	57.55	4.17	825.94	50.11	4.00	825.00	53.97	-4.38	826.72	53.66	4.38
828.63	50.79	2.53	828.16	57.36	3.99	828.97	49.64	3.54	828.00	53.22	-5.13	829.75	54.40	5.13
831.63	51.41	3.90	831.16	55.51	2.89	831.94	49.09	3.74	831.00	51.71	-5.88	832.73	54.40	5.88
834.66	50.94	2.79	834.18	56.69	3.43	834.97	49.38	3.39	834.03	53.05	-5.18	835.76	54.34	5.18
837.63	51.43	3.59	837.16	57.77	4.82	837.94	49.25	3.57	837.00	52.35	-5.57	838.73	54.42	5.57
840.63	51.32	3.16	840.16	55.83	2.56	840.94	49.35	3.35	840.00	53.49	-4.75	841.72	53.92	4.75
843.63	50.96	2.89	843.16	56.63	3.45	843.97	50.35	4.44	843.00	53.14	-5.02	844.75	54.10	5.02
846.63	51.09	2.61	846.16	57.49	3.90	846.94	49.74	3.42	846.00	53.03	-5.54	847.73	55.03	5.54
849.66	50.34	1.16	849.19	55.49	1.20	849.97	49.01	1.99	849.03	54.37	-4.90	850.76	55.09	4.90
852.63	52.09	3.48	852.16	57.83	4.11	852.94	49.66	3.21	852.00	53.60	-5.09	853.73	54.71	5.09
855.63	50.25	1.59	855.16	55.92	2.15	855.94	49.92	3.42	855.00	53.91	-4.83	856.73	54.50	4.83
858.63	51.03	2.49	858.16	57.03	3.38	858.96	49.82	3.44	858.00	53.82	-4.81	859.75	54.36	4.81
861.63	52.29	3.43	861.16	56.90	2.93	861.94	50.07	3.37	861.00	54.48	-4.47	862.73	54.34	4.47
864.66	50.88	2.33	864.19	56.03	2.37	864.97	49.54	3.15	864.03	53.91	-4.72	865.76	54.28	4.72
867.63	50.83	1.14	867.16	56.80	2.00	867.94	50.35	2.82	867.00	54.30	-5.48	868.73	56.18	5.48
870.63	50.87	1.84	870.16	56.73	2.59	870.94	49.17	2.30	870.00	54.13	-4.99	871.73	55.03	4.99
873.63	50.40	1.81	873.16	56.80	3.10	873.96	51.04	4.61	873.00	54.15	-4.52	874.75	54.12	4.52
876.63	50.59	1.59	876.16	57.10	2.99	876.94	50.53	3.69	876.00	53.75	-5.34	877.73	55.35	5.34
879.66	50.66	1.91	879.19	56.93	3.07	879.97	50.61	4.02	879.03	54.15	-4.68	880.76	54.44	4.68
882.63	51.20	2.07	882.16	57.27	3.03	882.94	49.88	2.91	882.00	54.50	-4.71	883.73	54.85	4.71
885.63	51.30	3.55	885.16	57.33	4.47	885.94	50.35	4.76	885.00	52.24	-5.60	886.73	54.36	5.60
888.63	51.78	3.19	888.16	57.16	3.46	888.96	50.89	4.46	888.00	53.99	-4.68	889.75	54.28	4.68
891.63	52.09	3.69	891.16	57.72	4.21	891.94	49.56	3.32	891.00	52.96	-5.52	892.73	54.93	5.52
894.66	50.29	0.94	894.19	57.81	3.35	894.97	48.95	1.76	894.03	54.99	-4.45	895.76	54.81	4.45
897.63	50.96	2.02	897.16	57.08	3.03	897.94	49.15	2.37	897.00	55.10	-3.93	898.73	53.88	3.93
900.63	51.80	3.67	900.16	57.81	4.57	900.94	48.56	2.59	900.00	52.33	-5.89	901.73	55.03	5.89
903.63	51.11	1.37	903.16	57.74	2.89	903.96	50.39	2.81	903.00	54.66	-5.17	904.75	55.92	5.17
906.63	52.10	3.10	906.16	56.00	1.89	906.94	49.29	2.45	906.00	54.75	-4.33	907.73	54.34	4.33
909.66	50.94	2.85	909.18	57.81	4.61	909.97	49.84	3.91	909.03	53.77	-4.40	910.76	53.50	4.40
912.63	51.47	2.71	912.16	57.25	3.38	912.94	49.48	2.88	912.00	54.26	-4.59	913.73	54.36	4.59
915.63	52.39	3.78	915.16	57.72	4.00	915.94	49.90	3.45	915.00	54.13	-4.56	916.73	54.18	4.56
918.63	52.14	2.52	918.16	57.42	2.69	918.96	51.14	3.68	918.00	54.50	-5.21	919.75	55.84	5.21
921.63	51.28	2.45	921.16	57.27	3.33	921.94	49.40	2.73	921.00	54.26	-4.66	922.73	54.50	4.66
924.66	51.88	3.53	924.19	56.78	3.32	924.97	50.25	4.06	924.03	53.12	-5.31	925.76	54.67	5.31
927.63	50.98	2.34	927.16	56.54	2.79	927.94	50.17	3.69	927.00	53.18	-5.54	928.73	55.19	5.54
930.63	51.20	2.66	930.16	57.31	3.66	930.94	50.57	4.19	930.00	53.42	-5.20	931.73	54.75	5.20
933.63	52.91	4.79	933.16	57.10	3.87	933.97	51.36	5.40	933.00	52.70	-5.50	934.75	54.63	5.50
936.63	51.54	2.91	936.16	56.78	3.04	936.94	50.77	4.30	936.00	53.88	-4.84	937.73	54.48	4.84
939.66	50.77	1.56	939.18	57.64	3.32	939.97	50.29	3.24	939.03	53.64	-5.66	940.76	55.88	5.66
942.63	51.86	2.57	942.16	57.72	3.32	942.94	49.94	2.81	942.00	54.15	-5.23	943.73	55.53	5.23
945.63	52.41	1.96	945.16	56.35	0.79	945.94	51.34	3.05	945.00	54.83	-5.70	946.73	57.16	5.70
948.63	52.67	3.57	948.16	58.37	4.16	948.97	52.68	5.74	948.00	54.63	-4.56	949.75	54.67	4.56
951.63	51.20	1.76	951.16	57.70	3.15	951.94	49.38	2.10	951.00	54.70	-4.82	952.73	55.27	4.82
954.66	51.97	2.35	954.19	57.18	2.45	954.97	49.40	1.94	954.03	54.22	-5.49	955.76	56.12	5.49
957.63	51.02	2.15	957.16	57.96	3.98	957.94	49.35	2.64	957.00	53.95	-5.01	958.73	54.89	5.01
960.63	51.95	1.48	960.16	57.96	2.38	960.94	49.84	1.53	960.00	54.39	-6.17	961.73	57.65	6.17
963.63	52.33	3.28	963.16	56.56	2.40	963.96	51.42	4.53	963.00	54.30	-4.83	964.75	54.89	4.83
966.63	51.52	2.03	966.16	57.53	2.93	966.94	49.17	1.84	966.00	55.01	-4.57	967.73	55.07	4.57
969.66	52.25	3.16	969.19	56.43	2.23	969.97	50.03	3.10	969.03	54.02	-5.15	970.76	55.25	5.15
972.63	51.84	2.68	972.16	56.37	2.10	972.95	50.45	3.45	972.00	54.35	-4.90	973.73	55.07	4.90
975.63	51.73	2.31	975.16	56.99	2.46	975.94	49.44	2.18	975.00	54.99	-4.52	976.73	54.95	4.52
978.63	51.92	1.71	978.16	56.09	0.77	978.96	51.38	3.33	978.00	54.99	-5.30	979.75	56.52	5.30
981.63	50.98	1.54	981.16	56.78	2.23	981.94	49.90	2.62	981.00	54.83	-4.70	982.73	55.15	4.70
984.66	51.47	1.54	984.19	56.86	1.82	984.97	50.37	2.60	984.03	55.30	-4.71	985.76	55.65	4.71
987.63	51.88	2.23	987.16	57.49	2.73	987.94	50.03	2.54	987.00	54.92	-4.81	988.73	55.47	4.81
990.63	51.93	3.11	990.16	56.65	2.72	990.94	50.53	3.87	990.00	54.30	-4.61	991.73	54.44	4.61
993.63	51.97	3.25	993.16	57.36	3.53	993.96	51.14	4.58	993.00	54.13	-4.67	994.75	54.40	4.67
996.63	51.95	2.51	996.16	56.60	2.05	996.94	50.37	3.09	996.00	53.93	-5.59	997.73	56.04	5.59
999.66	52.73	3.53	999.19	57.55	3.24	999.97	49.86	2.82	999.03	54.02	-5.26	1000.76	55.47	5.26
1002.63	51.67	2.62	1002.16	57.46	3.30	1002.94	50.21	3.32	1002.00	54.10	-5.03	1003.72	55.09	5.03
1005.63	52.63	3.54	1005.16	56.50	2.30	1005.94	49.68	2.75	1005.00	54.06	-5.11	1006.73	55.21	5.11
1008.63	52.91	3.39	1008.16	57.68	3.05	1008.96	50.55	3.19	1008.00	53.69	-5.91	1009.75	56.44	5.91
1011.63	52.03	2.77	1011.16	56.80	2.43	1011.94	50.73	3.63	1011.00	54.37	-4.98	1012.73	55.25	4.98
1014.66	52.10	2.99	1014.19	57.42	3.20	1014.97	50.31	3.36	1014.03	53.84	-5.35	1015.76	55.47	5.35
1017.63	52.33	2.83	1017.16	57.53	2.92	1017.94	50.41	3.07	1017.00	54.30	-5.29	1018.73	55.80	5.29
1020.63	52.54	3.37	1020.16	58.09	3.81	1020.94	51.00	3.99	1020.00	53.88	-5.37	1021.73	55.55	5.37
1023.63	52.50	2.90	1023.16	58.46	3.75	1023.96	50.41	2.97	1023.00	54.81	-4.88	1024.75	55.49	4.88
1026.63	52.63	2.84	1026.16	57.38	2.48	1026.94	51.44	3.81	1026.00	54.48	-5.40	1027.73	56.20	5.40
1029.66	53.01	3.48	1029.18	57.96	3.32	1029.97	49.84	2.47	1029.03	55.12	-4.49	1030.76	55.03	4.49
1032.63	52.78	3.80	1032.16	56.95	2.86	1032.94	50.67	3.85	1032.00	54.57	-4.49	1033.72	54.48	4.49
1035.63	51.30	1.55	1035.16	57.21	2.35	1035.94	50.59	3.00	1035.00	54.46	-5.38	1036.73	56.14	5.38
1038.63	52.29	3.16	1038.16	57.38	3.14	1038.96	52.34	5.37	1038.00	54.28	-4.93	1039.75	55.07	4.93
1041.63	52.42	3.07	1041.16	58.28	3.82	1041.94	50.63	3.44	1041.00	53.77	-5.66	1042.73	56.02	5.66
1044.66	52.37	2.60	1044.19	57.66	2.78	1044.97	50.67	3.06	1044.03	54.41	-5.44	1045.76	56.22	5.44
1047.63	51.47	2.11	1047.16	57.53	3.06	1047.94	51.20	4.00	1047.00	54.39	-5.06	1048.73	55.43	5.06
1050.63	51.82	2.26	1050.16	57.23	2.56	1050.94	49.82	2.42	1050.00	54.46	-5.19	1051.73	55.76	5.19
1053.63	51.24	1.88	1053.16	57.21	2.74	1053.97	50.23	3.03	1053.00	54.22	-5.22	1054.75	55.59	5.22
1056.63	52.50	2.68	1056.16	58.76	3.83	1056.94	51.02	3.36	1056.00	54.77	-5.13	1057.73	55.96	5.13
1059.66	52.05	1.47	1059.19	58.09	2.40	1059.97	49.98	1.56	1059.03	55.94	-4.73	1060.76	56.32	4.73
1062.63	52.50	2.82	1062.16	57.51	2.72	1062.95	50.75	3.23	1062.00	54.83	-4.94	1063.73	55.63	4.94
1065.63	52.24	2.47	1065.16	58.28	3.40	1065.94	50.79	3.18	1065.00	54.46	-5.40	1066.73	56.18	5.40
1068.63	52.65	3.26	1068.16	57.44	2.94	1068.97	50.92	3.69	1068.00	54.04	-5.44	1069.75	55.84	5.44
1071.63	52.90	2.89	1071.16	57.81	2.69	1071.94	50.83	2.98	1071.00	55.21	-4.88	1072.73	55.90	4.88
1074.66	52.20	2.50	1074.19	58.37	3.56	1074.97	50.21	2.67	1074.03	54.88	-4.90	1075.76	55.61	4.90
1077.63	51.73	0.80	1077.16	57.49	1.45	1077.94	50.25	1.48	1077.00	55.76	-5.26	1078.73	57.20	5.26
1080.63	51.65	1.87	1080.16	57.27	2.38	1080.94	51.62	4.00	1080.00	54.77	-5.09	1081.73	55.88	5.09
1083.63	52.78	3.60	1083.16	58.74	4.45	1083.96	51.36	4.34	1083.00	54.61	-4.66	1084.75	54.85	4.66
1086.63	52.99	2.70	1086.16	57.46	2.06	1086.94	51.20	3.07	1086.00	55.28	-5.10	1087.73	56.40	5.10
1089.66	53.08	3.52	1089.19	58.61	3.94	1089.97	50.29	2.89	1089.03	55.37	-4.28	1090.76	54.85	4.28
1092.63	52.46	2.78	1092.16	57.72	2.93	1092.94	51.44	3.92	1092.00	55.41	-4.36	1093.73	55.05	4.36
1095.63	51.35	1.55	1095.16	58.46	3.55	1095.94	49.82	2.18	1095.00	54.94	-4.95	1096.73	55.76	4.95
1098.63	51.95	1.56	1098.16	57.10	1.60	1098.97	51.56	3.33	1098.00	55.30	-5.18	1099.75	56.58	5.18
1101.63	52.07	2.04	1101.16	57.92	2.78	1101.94	50.57	2.70	1101.00	55.56	-4.55	1102.72	55.59	4.55
1104.66	52.82	3.06	1104.18	57.38	2.51	1104.97	51.08	3.48	1104.03	54.88	-4.96	1105.76	55.73	4.96
1107.63	52.14	2.12	1107.16	58.07	2.94	1107.94	50.17	2.31	1107.00	55.01	-5.09	1108.73	56.12	5.09
1110.63	52.50	2.63	1110.16	57.14	2.16	1110.94	50.92	3.21	1110.00	54.70	-5.26	1111.73	56.14	5.26
1113.63	52.35	2.66	1113.16	56.56	1.76	1113.96	52.44	4.91	1113.00	54.94	-4.83	1114.75	55.53	4.83
1116.63	52.10	2.78	1116.16	57.25	2.82	1116.94	51.24	4.08	1116.00	54.26	-5.14	1117.73	55.47	5.14
1119.66	51.50	1.90	1119.19	57.94	3.23	1119.97	50.55	3.11	1119.03	53.84	-5.85	1120.76	56.46	5.85
1122.63	53.46	4.69	1122.16	57.64	3.76	1122.94	50.92	4.31	1122.00	53.53	-5.33	1123.73	55.11	5.33
1125.63	51.97	2.27	1125.16	57.16	2.35	1125.94	50.77	3.23	1125.00	54.46	-5.33	1126.73	56.04	5.33
1128.63	52.82	2.97	1128.16	58.28	3.32	1128.97	52.04	4.35	1128.00	55.01	-4.92	1129.75	55.78	4.92
1131.63	52.80	2.98	1131.16	59.50	4.57	1131.94	51.28	3.62	1131.00	54.22	-5.69	1132.73	56.52	5.69
1134.66	53.63	3.69	1134.18	58.09	3.04	1134.97	50.21	2.43	1134.03	55.39	-4.64	1135.76	55.59	4.64
1137.63	52.31	2.62	1137.16	57.87	3.07	1137.94	51.50	3.97	1137.00	54.35	-5.42	1138.73	56.12	5.42
1140.63	52.88	2.21	1140.16	57.94	2.16	1140.94	50.63	2.12	1140.00	55.54	-5.22	1141.73	56.90	5.22
1143.63	52.88	3.55	1143.16	58.46	4.02	1143.97	52.94	5.77	1143.00	55.14	-4.27	1144.75	54.61	4.27
1146.63	53.03	3.67	1146.16	58.87	4.40	1146.94	50.65	3.45	1146.00	55.12	-4.32	1147.73	54.69	4.32
1149.66	53.69	3.97	1149.19	58.33	3.50	1149.97	50.11	2.55	1149.03	54.50	-5.31	1150.76	56.04	5.31
1152.63	51.97	1.60	1152.16	58.46	2.98	1152.94	50.39	2.18	1152.00	55.41	-5.04	1153.73	56.42	5.04
1155.63	51.67	1.41	1155.16	58.57	3.20	1155.94	50.63	2.53	1155.00	54.33	-6.01	1156.73	57.28	6.01
1158.63	52.59	2.32	1158.16	57.77	2.39	1158.97	52.46	4.35	1158.00	55.10	-5.26	1159.75	56.54	5.26
1161.63	53.22	3.56	1161.16	57.38	2.61	1161.94	49.72	2.22	1161.00	54.13	-5.61	1162.73	56.28	5.61
1164.66	53.29	2.96	1164.19	57.85	2.41	1164.97	50.00	1.83	1164.03	54.81	-5.60	1165.76	56.94	5.60
1167.63	52.01	1.99	1167.16	57.49	2.36	1167.94	51.16	3.30	1167.00	54.99	-5.11	1168.73	56.14	5.11
1170.63	51.78	1.81	1170.16	58.28	3.20	1170.94	50.49	2.68	1170.00	54.37	-5.68	1171.73	56.66	5.68
1173.63	52.50	2.46	1173.16	58.15	3.00	1173.96	51.32	3.44	1173.00	54.30	-5.83	1174.75	56.88	5.83
1176.63	52.67	2.06	1176.16	58.59	2.87	1176.94	50.37	1.92	1176.00	54.97	-5.73	1177.73	57.35	5.73
1179.66	52.09	2.48	1179.18	59.22	4.50	1179.97	50.57	3.12	1179.03	54.90	-4.79	1180.76	55.41	4.79
1182.63	54.14	3.39	1182.16	58.02	2.16	1182.94	50.41	1.82	1182.00	55.63	-5.20	1183.73	56.96	5.20
1185.63	53.52	3.52	1185.16	57.01	1.90	1185.94	51.36	3.52	1185.00	55.32	-4.77	1186.73	55.78	4.77
1188.63	53.10	2.97	1188.16	57.06	1.82	1188.96	51.90	3.93	1188.00	55.03	-5.18	1189.75	56.32	5.18
1191.63	52.31	2.39	1191.16	59.22	4.19	1191.94	51.84	4.08	1191.00	55.12	-4.89	1192.73	55.82	4.89
1194.66	52.84	2.33	1194.19	57.77	2.15	1194.97	51.02	2.67	1194.03	55.43	-5.16	1195.76	56.68	5.16
1197.63	53.20	3.43	1197.16	57.70	2.82	1197.94	50.31	2.70	1197.00	54.86	-5.00	1198.73	55.78	5.00
1200.63	52.39	2.33	1200.16	58.31	3.14	1200.94	51.20	3.30	1200.00	54.83	-5.31	1201.73	56.38	5.31
1203.63	51.80	1.66	1203.16	57.01	1.76	1203.97	52.08	4.10	1203.00	55.50	-4.73	1204.75	55.88	4.73
1206.63	53.08	3.93	1206.16	57.87	3.61	1206.94	50.81	3.82	1206.00	54.04	-5.19	1207.73	55.35	5.19
1209.66	53.29	3.41	1209.18	58.18	3.19	1209.97	51.18	3.46	1209.03	53.49	-6.48	1210.76	57.37	6.48
1212.62	52.84	2.80	1212.15	57.31	2.16	1212.94	51.66	3.78	1212.00	54.94	-5.19	1213.72	56.24	5.19
1215.62	52.95	3.06	1215.15	57.74	2.74	1215.94	51.10	3.37	1215.00	54.50	-5.48	1216.72	56.38	5.48
1218.62	52.90	2.45	1218.15	58.91	3.35	1218.97	52.18	3.89	1218.00	55.81	-4.72	1219.75	56.18	4.72
