# Supplementary material for: Noise-precision tradeoff in predicting combinations of mutations and drugs
Source: PLoS Comput Biol. 2019 May 22;15(5):e1006956. doi: 10.1371/journal.pcbi.1006956 (PMC6548401; doi:10.1371/journal.pcbi.1006956)
Supplement: S1 Data — A zip file containing all datasets used in this paper. (ZIP) [file pcbi.1006956.s002.zip › calcium/calcium_double_RAW264.7/848_100_nM_UTP_25_uM_RW_ECC040309G.txt]

Tab-delimted data for ligand pair Resiquimod (R-848)  / Uridine 5'-triphosphate
Celltype = RAW 264.7
ExperimentID = ECC040309G
t in seconds, Ca++ concentrations in nM
Adj Ca++ is the change in Ca++ concentration due to ligand

ECC040309G03	848 100 nM	UTP 25 uM	sim
ECC040309G02	UTP 25 uM	HBSS-BSA n/a 	lig2_only
ECC040309G07	UTP 25 uM	HBSS-BSA n/a 	lig2_only
ECC040309G01	HBSS-BSA n/a 	HBSS-BSA n/a 	con
ECC040309G12	HBSS-BSA n/a 	HBSS-BSA n/a 	con

t(ECC040309G03)	Ca++(ECC040309G03)	Adj Ca++(ECC040309G03)	t(ECC040309G02)	Ca++(ECC040309G02)	Adj Ca++(ECC040309G02)	t(ECC040309G07)	Ca++(ECC040309G07)	Adj Ca++(ECC040309G07)	t(ECC040309G01)	Ca++(ECC040309G01)	Adj Ca++(ECC040309G01)	t(ECC040309G12)	Ca++(ECC040309G12)	Adj Ca++(ECC040309G12)
-183.68	31.59	2.37	-183.84	19.39	-0.30	-183.05	20.81	-4.34	-184.00	52.27	4.05	-182.27	18.21	-4.05
-180.75	27.33	0.33	-180.91	14.97	-2.50	-180.12	21.80	-1.13	-181.07	47.76	1.76	-179.34	18.28	-1.76
-177.76	27.46	0.98	-177.91	17.56	0.60	-177.13	22.29	-0.13	-178.07	43.98	-1.50	-176.34	21.03	1.50
-174.75	25.93	-0.27	-174.91	17.31	0.63	-174.13	21.42	-0.72	-175.07	43.48	-1.72	-173.33	20.97	1.72
-171.75	25.38	0.00	-171.91	16.20	0.35	-171.13	22.03	0.72	-172.07	46.01	1.63	-170.34	16.79	-1.63
-168.75	26.98	0.58	-168.91	16.40	-0.48	-168.12	21.53	-0.81	-169.07	46.08	0.68	-167.34	18.77	-0.68
-165.75	24.64	-3.97	-165.91	17.52	-1.57	-165.12	19.71	-4.84	-166.07	47.98	0.37	-164.34	21.29	-0.37
-162.75	25.52	0.13	-162.91	16.48	0.62	-162.12	21.91	0.59	-163.07	42.98	-1.41	-161.34	19.84	1.41
-159.75	25.69	-2.46	-159.91	17.31	-1.32	-159.13	21.19	-2.90	-160.07	48.20	1.05	-158.33	20.15	-1.05
-156.76	25.72	-0.29	-156.91	15.87	-0.61	-156.13	22.29	0.35	-157.07	43.91	-1.10	-155.34	20.15	1.10
-153.76	26.57	0.46	-153.91	16.65	0.07	-153.13	21.15	-0.89	-154.07	44.99	-0.12	-152.34	19.27	0.12
-150.76	26.44	-1.01	-150.91	14.11	-3.81	-150.13	21.34	-2.04	-151.07	47.98	1.53	-149.34	18.96	-1.53
-147.75	24.94	-2.20	-147.91	15.91	-1.71	-147.12	19.22	-3.86	-148.07	46.74	0.60	-146.34	19.59	-0.60
-144.75	25.65	-0.62	-144.91	16.61	-0.13	-144.12	20.77	-1.43	-145.07	44.05	-1.22	-143.33	20.53	1.22
-141.75	26.30	1.45	-141.91	15.29	-0.04	-141.12	20.39	-0.40	-142.07	45.21	1.36	-140.34	16.54	-1.36
-138.75	26.47	1.34	-138.91	15.99	0.38	-138.12	21.84	0.77	-139.07	44.41	0.28	-137.34	17.90	-0.28
-135.75	25.59	-0.50	-135.91	15.99	-0.57	-135.12	22.37	0.35	-136.07	46.01	0.92	-134.34	18.21	-0.92
-132.75	26.06	0.83	-132.91	16.03	0.33	-132.12	21.45	0.29	-133.07	44.78	0.55	-131.34	17.72	-0.55
-129.75	26.34	0.83	-129.91	15.38	-0.61	-129.12	22.26	0.81	-130.07	45.79	1.28	-128.33	17.28	-1.28
-126.75	25.62	-2.34	-126.91	16.57	-1.87	-126.12	20.39	-3.51	-127.07	47.25	0.29	-125.34	20.72	-0.29
-123.75	24.50	-1.20	-123.91	15.91	-0.27	-123.12	21.34	-0.30	-124.07	44.49	-0.21	-122.34	18.96	0.21
-120.75	26.37	0.05	-120.91	15.58	-1.21	-120.12	21.49	-0.76	-121.07	47.03	1.71	-119.34	17.65	-1.71
-117.75	24.98	-1.13	-117.91	17.06	0.47	-117.12	20.35	-1.70	-118.07	45.50	0.39	-116.34	18.77	-0.39
-114.75	25.04	-0.47	-114.91	16.44	0.46	-114.12	21.00	-0.44	-115.07	46.52	2.01	-113.33	16.54	-2.01
-111.75	24.47	-1.40	-111.91	15.62	-0.73	-111.12	20.24	-1.57	-112.07	45.64	0.77	-110.34	18.15	-0.77
-108.75	24.91	-1.75	-108.91	15.79	-1.35	-108.12	21.72	-0.88	-109.07	44.78	-0.88	-107.34	20.59	0.88
-105.75	24.03	-1.95	-105.91	15.09	-1.37	-105.12	21.95	0.03	-106.07	44.99	0.01	-104.34	19.02	-0.01
-102.75	24.13	-1.66	-102.91	15.62	-0.64	-102.12	19.67	-2.05	-103.07	45.72	0.93	-101.34	17.90	-0.93
-99.75	24.70	-0.96	-99.91	15.50	-0.64	-99.12	20.77	-0.83	-100.07	45.72	1.06	-98.33	17.65	-1.06
-96.75	25.42	0.99	-96.91	17.39	2.48	-96.12	20.92	0.55	-97.07	43.26	-0.17	-95.34	17.65	0.17
-93.75	25.93	-0.30	-93.91	14.80	-1.90	-93.12	21.19	-0.97	-94.07	48.27	3.04	-92.34	16.23	-3.04
-90.76	25.93	0.96	-90.91	15.91	0.46	-90.13	20.96	0.05	-91.07	43.84	-0.13	-89.34	18.15	0.13
-87.75	26.34	-0.31	-87.91	15.83	-1.29	-87.12	22.06	-0.52	-88.07	45.50	-0.15	-86.34	19.84	0.15
-84.76	24.10	-2.78	-84.91	15.54	-1.82	-84.13	21.30	-1.52	-85.07	45.28	-0.60	-83.33	20.53	0.60
-81.76	25.11	-0.87	-81.91	16.20	-0.25	-81.12	19.97	-1.94	-82.07	44.85	-0.13	-80.34	19.15	0.13
-78.75	24.94	-0.60	-78.91	16.53	0.52	-78.13	22.75	1.28	-79.07	44.78	0.24	-77.34	18.34	-0.24
-75.76	24.23	-0.42	-75.91	17.10	1.98	-75.13	22.03	1.45	-76.07	44.99	1.34	-74.34	16.35	-1.34
-72.76	26.13	-0.61	-72.91	16.11	-1.11	-72.13	20.50	-2.18	-73.07	45.50	-0.24	-71.34	20.03	0.24
-69.76	24.70	-0.52	-69.91	15.62	-0.08	-69.13	21.64	0.48	-70.07	43.84	-0.38	-68.33	18.65	0.38
-66.76	26.78	0.36	-66.91	16.77	-0.13	-66.13	20.62	-1.74	-67.07	45.93	0.51	-65.34	18.96	-0.51
-63.75	25.55	0.52	-63.91	15.91	0.41	-63.12	22.29	1.33	-64.07	43.33	-0.70	-62.34	18.77	0.70
-60.75	25.25	-1.41	-60.91	16.40	-0.73	-60.12	22.03	-0.56	-61.07	45.14	-0.52	-59.34	20.22	0.52
-57.75	25.42	0.73	-57.91	15.66	0.49	-57.12	21.15	0.52	-58.07	44.27	0.58	-56.34	17.16	-0.58
-54.75	25.93	1.02	-54.91	16.61	1.22	-54.12	19.82	-1.03	-55.07	43.41	-0.50	-53.33	18.46	0.50
-51.75	25.18	0.41	-51.91	17.27	2.03	-51.12	21.91	1.21	-52.07	43.12	-0.65	-50.34	18.46	0.65
-48.75	26.10	-0.66	-48.91	16.57	-0.67	-48.12	21.64	-1.06	-49.07	46.23	0.47	-47.34	19.34	-0.47
-45.75	26.37	0.67	-45.91	16.20	0.02	-45.12	21.42	-0.22	-46.07	44.05	-0.65	-44.34	19.40	0.65
-42.75	25.28	-0.05	-42.91	14.80	-1.00	-42.12	22.26	1.00	-43.07	43.55	-0.78	-41.34	19.15	0.78
-39.75	27.12	0.28	-39.91	15.54	-1.78	-39.12	22.10	-0.68	-40.07	46.08	0.24	-38.33	19.65	-0.24
-36.75	26.06	1.19	-36.91	15.87	0.53	-36.12	21.04	0.24	-37.07	43.69	-0.18	-35.34	18.09	0.18
-33.75	24.13	-0.99	-33.91	16.85	1.25	-33.12	22.29	1.23	-34.07	43.33	-0.79	-32.34	18.96	0.79
-30.75	26.27	0.28	-30.91	15.99	-0.48	-30.12	22.49	0.56	-31.07	44.63	-0.36	-29.34	19.40	0.36
-27.75	25.76	-1.04	-27.91	16.90	-0.37	-27.12	20.62	-2.11	-28.07	45.93	0.13	-26.34	19.71	-0.13
-24.75	25.52	0.20	-24.91	15.58	-0.22	-24.12	21.15	-0.11	-25.07	44.41	0.09	-23.33	18.28	-0.09
-21.75	25.52	0.49	-21.91	16.77	1.27	-21.12	21.53	0.57	-22.07	44.63	0.60	-20.34	17.47	-0.60
-18.75	24.60	-2.62	-18.91	17.27	-0.42	-18.12	22.37	-0.78	-19.07	47.39	1.17	-17.34	19.09	-1.17
-15.76	25.04	-0.05	-15.91	16.73	1.17	-15.13	21.80	0.78	-16.07	45.06	0.97	-14.35	17.16	-0.97
-12.76	26.30	1.09	-12.91	16.57	0.89	-12.13	22.14	1.00	-13.07	42.62	-1.59	-11.35	19.84	1.59
-9.76	25.89	-0.13	-9.91	16.48	-0.01	-9.13	21.38	-0.57	-10.07	44.49	-0.53	-8.33	19.59	0.53
-6.76	25.99	1.32	-6.91	14.97	-0.18	-6.13	20.77	0.16	-7.07	44.85	1.18	-5.35	16.54	-1.18
4.32	57.50	19.98	4.16	24.33	-3.66	4.95	59.68	26.23	4.00	60.42	3.90	5.73	26.66	-3.90
7.26	127.18	89.66	7.10	54.16	26.16	7.89	113.78	80.32	6.94	59.19	2.67	8.68	27.90	-2.67
10.26	132.07	97.41	10.10	79.56	54.43	10.89	116.48	85.89	9.94	55.21	1.55	11.67	26.15	-1.55
13.26	111.71	75.95	13.10	99.96	73.73	13.89	100.27	68.58	12.94	55.59	0.83	14.67	27.97	-0.83
16.26	108.41	74.30	16.10	96.10	71.52	16.89	93.65	63.61	15.94	54.76	1.65	17.67	25.50	-1.65
19.26	107.58	74.15	19.10	90.52	66.61	19.89	95.45	66.08	18.94	52.12	-0.31	20.68	26.79	0.31
22.26	103.67	69.46	22.10	87.32	62.63	22.89	92.60	62.45	21.94	53.55	0.34	23.68	26.92	-0.34
25.25	101.76	68.60	25.10	84.61	60.98	25.89	89.12	60.03	24.94	53.70	1.54	26.68	24.66	-1.54
28.26	96.30	62.64	28.10	83.72	59.59	28.89	80.44	50.85	27.94	52.57	-0.09	29.68	26.79	0.09
31.26	90.55	57.71	31.10	78.52	55.20	31.89	81.14	52.36	30.94	51.97	0.13	32.68	25.76	-0.13
34.26	88.42	53.80	34.10	74.83	49.74	34.89	76.78	46.23	33.94	55.97	2.35	35.68	25.31	-2.35
37.26	85.51	53.90	37.10	69.88	47.79	37.89	76.59	49.04	36.94	50.93	0.32	38.68	24.34	-0.32
40.25	83.21	48.66	40.10	66.59	41.57	40.89	73.62	43.14	39.94	54.60	1.05	41.68	26.54	-1.05
43.25	82.20	48.78	43.10	65.55	41.65	43.88	71.64	42.28	42.94	53.32	0.90	44.68	25.57	-0.90
46.26	78.97	45.11	46.10	63.19	38.85	46.89	70.35	40.55	45.94	54.91	2.05	47.68	24.86	-2.05
49.25	75.75	42.02	49.10	60.90	36.69	49.88	65.96	36.29	48.94	53.17	0.44	50.68	26.34	-0.44
52.25	74.26	42.09	52.10	58.83	36.18	52.88	65.07	36.96	51.94	52.05	0.88	53.68	24.34	-0.88
55.26	72.87	39.33	55.10	55.59	31.58	55.89	64.14	34.67	54.94	52.65	0.11	56.67	26.47	-0.11
58.26	72.53	38.55	58.10	55.79	31.33	58.89	64.09	34.17	57.94	53.47	0.49	59.67	26.54	-0.49
61.26	69.68	37.40	61.10	54.95	32.19	61.89	62.57	34.35	60.94	52.65	1.37	62.67	23.96	-1.37
64.26	69.56	35.51	64.10	54.16	29.64	64.89	61.37	31.39	63.94	54.38	1.33	65.67	25.76	-1.33
67.25	69.14	37.13	67.10	54.41	31.92	67.88	59.59	31.64	66.94	51.15	0.14	68.68	24.92	-0.14
70.26	67.45	35.30	70.10	52.16	29.54	70.89	58.73	30.65	69.94	51.23	0.08	71.68	25.11	-0.08
73.26	65.60	33.99	73.10	50.75	28.66	73.89	57.28	29.73	72.94	49.45	-1.16	74.67	25.82	1.16
76.26	66.67	32.49	76.10	49.02	24.36	76.89	55.62	25.50	75.94	53.62	0.44	77.67	26.79	-0.44
79.26	62.60	28.01	79.10	48.63	23.57	79.89	56.38	25.86	78.94	56.04	2.45	80.68	25.18	-2.45
82.26	62.80	30.43	82.10	49.40	26.55	82.89	55.13	26.82	81.94	50.71	-0.66	83.68	26.08	0.66
85.26	64.67	30.94	85.10	48.44	24.23	85.89	53.44	23.77	84.94	53.62	0.89	86.67	25.89	-0.89
88.26	61.88	26.54	88.10	46.72	20.90	88.89	55.35	24.07	87.94	55.74	1.40	89.67	26.99	-1.40
91.26	62.20	28.43	91.10	44.74	20.49	91.89	54.51	24.80	90.94	51.75	-1.02	92.67	27.84	1.02
94.26	61.11	29.35	94.10	46.82	24.58	94.89	52.21	24.51	93.94	52.12	1.36	95.68	23.45	-1.36
97.26	60.63	26.78	97.10	43.24	18.92	97.89	53.05	23.27	96.94	53.40	0.55	98.68	26.34	-0.55
100.26	59.36	25.98	100.10	45.49	21.63	100.89	51.50	22.18	99.94	54.15	1.77	101.67	24.66	-1.77
103.26	60.00	25.98	103.10	42.72	18.23	103.89	51.64	21.69	102.94	53.93	0.91	104.67	26.15	-0.91
106.26	59.08	25.04	106.10	44.13	19.62	106.89	51.24	21.27	105.94	54.23	1.19	107.68	25.89	-1.19
109.26	58.72	25.45	109.10	42.68	18.93	109.89	52.91	23.70	108.94	53.93	1.66	110.67	24.66	-1.66
112.25	57.89	26.11	112.10	41.61	19.36	112.89	49.28	21.57	111.94	51.90	1.12	113.68	23.70	-1.12
115.25	58.96	24.51	115.10	42.26	17.34	115.89	50.11	19.73	114.94	54.53	1.08	116.67	26.41	-1.08
118.25	58.41	24.08	118.10	40.96	16.15	118.89	47.89	17.62	117.94	53.85	0.52	119.67	26.86	-0.52
121.25	57.42	23.29	121.10	41.75	17.14	121.89	48.71	18.64	120.94	52.80	-0.33	122.67	27.51	0.33
124.26	57.22	24.19	124.10	41.84	18.33	124.89	48.50	19.53	123.94	51.83	-0.20	125.67	26.28	0.20
127.25	55.11	22.60	127.10	38.70	15.72	127.89	48.80	20.36	126.94	52.20	0.69	128.68	24.86	-0.69
130.25	55.54	22.80	130.10	39.07	15.85	130.89	49.10	20.42	129.94	51.38	-0.36	131.67	26.15	0.36
133.26	55.15	22.15	133.10	40.17	16.69	133.89	47.63	18.69	132.94	52.42	0.42	134.67	25.63	-0.42
136.26	56.48	22.60	136.10	39.25	14.89	136.89	47.63	17.81	135.94	51.45	-1.43	137.67	28.36	1.43
139.25	53.52	21.42	139.10	40.08	17.50	139.89	47.20	19.16	138.94	51.97	0.87	140.67	24.28	-0.87
142.26	55.54	23.93	142.10	39.25	17.16	142.89	47.38	19.83	141.94	52.27	1.66	143.68	23.00	-1.66
145.26	55.26	22.80	145.10	37.97	15.03	145.89	46.34	17.94	144.94	51.53	0.07	146.68	25.44	-0.07
148.26	54.25	19.67	148.10	39.02	13.97	148.89	47.03	16.52	147.94	53.17	-0.41	149.68	28.03	0.41
151.25	54.10	20.21	151.10	37.52	13.16	151.89	46.26	16.44	150.94	53.93	1.04	152.67	25.89	-1.04
154.26	54.41	22.23	154.10	37.74	15.08	154.89	46.86	18.74	153.94	50.78	-0.40	155.67	25.63	0.40
157.26	52.97	20.89	157.10	37.15	14.60	157.89	47.55	19.54	156.94	50.63	-0.45	158.68	25.57	0.45
160.26	52.09	18.23	160.10	37.74	13.41	160.89	46.00	16.21	159.94	53.10	0.24	161.67	26.66	-0.24
163.26	52.47	19.30	163.10	34.89	11.24	163.89	45.19	16.08	162.94	52.95	0.78	164.68	25.44	-0.78
166.26	53.36	19.00	166.10	36.61	11.78	166.89	43.53	13.24	165.94	55.97	2.61	167.67	24.79	-2.61
169.26	53.09	19.21	169.10	36.25	11.89	169.89	46.05	16.23	168.94	53.47	0.59	170.68	26.34	-0.59
172.26	52.20	17.78	172.10	37.06	12.16	172.89	45.15	14.79	171.94	53.77	0.35	173.68	27.12	-0.35
175.26	49.83	15.85	175.10	36.11	11.65	175.89	44.34	14.42	174.94	53.93	0.95	176.68	26.08	-0.95
178.26	51.43	17.12	178.10	35.88	11.09	178.89	44.26	14.01	177.94	53.62	0.31	179.67	27.05	-0.31
181.26	50.90	18.15	181.10	34.98	11.75	181.89	44.72	16.03	180.94	52.95	1.20	182.67	24.60	-1.20
184.26	52.16	18.25	184.10	34.71	10.32	184.89	44.68	14.83	183.94	54.30	1.39	185.67	25.57	-1.39
187.26	50.55	17.88	187.10	36.52	13.38	187.89	43.58	14.98	186.94	52.20	0.53	188.68	25.18	-0.53
190.26	51.63	16.31	190.10	33.46	7.66	190.89	42.69	11.43	189.94	55.51	1.19	191.68	27.18	-1.19
193.26	50.29	16.99	193.10	35.12	11.34	193.89	43.49	14.25	192.94	52.05	-0.25	194.67	26.60	0.25
196.26	49.98	16.76	196.10	35.57	11.87	196.89	42.69	13.53	195.94	52.80	0.58	197.67	25.69	-0.58
199.25	51.40	19.38	199.10	35.34	12.84	199.89	43.58	15.62	198.94	50.78	-0.24	200.67	25.31	0.24
202.26	50.63	16.92	202.10	35.25	11.07	202.89	43.87	14.23	201.94	53.77	1.06	203.68	25.69	-1.06
205.25	50.86	16.16	205.10	36.11	10.94	205.89	43.03	12.40	204.94	54.45	0.75	206.67	26.99	-0.75
208.26	50.02	17.36	208.10	35.16	12.03	208.89	43.37	14.78	207.94	51.60	-0.06	209.67	25.76	0.06
211.26	50.33	17.42	211.10	35.52	12.13	211.89	42.77	13.92	210.94	52.95	1.04	212.68	24.92	-1.04
214.25	48.80	16.19	214.10	34.17	11.08	214.89	42.82	14.27	213.94	53.25	1.64	215.67	24.02	-1.64
217.25	49.18	15.52	217.10	35.12	10.98	217.89	43.24	13.64	216.94	54.38	1.72	218.68	24.99	-1.72
220.26	49.60	16.25	220.10	33.01	9.18	220.89	42.27	12.98	219.94	54.15	1.80	221.67	24.60	-1.80
223.26	50.59	17.51	223.10	33.28	9.72	223.89	42.77	13.75	222.94	54.00	1.92	224.67	24.21	-1.92
226.25	49.03	15.02	226.10	33.82	9.34	226.89	42.35	12.41	225.94	55.97	2.96	227.67	24.09	-2.96
229.26	48.73	13.47	229.10	34.35	8.62	229.89	41.26	10.07	228.94	54.53	0.27	230.67	28.03	-0.27
232.26	48.05	13.50	232.10	33.86	8.83	232.89	43.20	12.71	231.94	54.23	0.68	233.68	26.92	-0.68
235.25	49.15	15.73	235.10	34.94	11.05	235.89	40.39	11.04	234.94	53.70	1.28	236.67	25.18	-1.28
238.26	49.34	16.36	238.10	33.64	10.18	238.89	42.14	13.22	237.94	51.15	-0.83	239.67	26.86	0.83
241.25	47.78	14.36	241.10	34.98	11.08	241.89	42.44	13.08	240.94	52.42	-0.00	242.67	26.47	0.00
244.26	51.21	16.35	244.10	32.97	7.64	244.89	40.89	10.10	243.94	55.29	1.43	245.67	26.47	-1.43
247.26	50.06	16.35	247.10	33.41	9.22	247.89	41.98	12.33	246.94	53.32	0.61	248.68	26.15	-0.61
250.26	47.11	12.99	250.10	33.77	9.17	250.89	40.97	10.91	249.94	53.17	0.05	251.67	27.12	-0.05
253.26	49.26	14.18	253.10	34.26	8.70	253.89	42.99	11.97	252.94	55.29	1.21	254.67	26.92	-1.21
256.26	48.05	13.06	256.10	32.75	7.29	256.89	40.34	9.42	255.94	56.20	2.21	257.67	25.82	-2.21
259.26	47.75	14.17	259.10	33.82	9.77	259.89	40.80	11.29	258.94	53.25	0.67	260.67	25.95	-0.67
262.26	48.43	13.01	262.10	34.22	8.32	262.89	42.02	10.66	261.94	55.51	1.09	263.68	27.38	-1.09
265.26	48.35	16.53	265.10	32.75	10.46	265.89	41.98	14.23	264.94	51.08	0.26	266.67	24.60	-0.26
268.26	48.73	13.14	268.10	33.37	7.31	268.89	41.10	9.58	267.94	56.88	2.29	269.67	26.34	-2.29
271.26	47.37	12.86	271.10	34.53	9.55	271.89	41.05	10.61	270.94	53.62	0.11	272.67	27.44	-0.11
274.26	48.84	14.57	274.10	32.70	7.95	274.89	41.56	11.35	273.94	53.93	0.66	275.68	26.66	-0.66
277.26	47.26	13.63	277.10	33.86	9.75	277.89	41.39	11.82	276.94	52.65	0.02	278.68	26.66	-0.02
280.26	47.93	13.31	280.10	32.75	7.66	280.89	40.72	10.17	279.94	54.23	0.61	281.67	27.05	-0.61
283.26	48.73	15.48	283.10	33.33	9.61	283.89	43.58	14.40	282.94	53.55	1.30	284.67	24.99	-1.30
286.26	49.37	13.61	286.10	32.97	6.74	286.89	42.82	11.13	285.94	55.59	0.83	287.67	27.97	-0.83
289.25	48.35	14.58	289.10	33.33	9.08	289.89	40.68	10.97	288.94	54.60	1.83	290.67	24.99	-1.83
292.26	47.82	13.77	292.10	32.35	7.83	292.89	40.84	10.86	291.94	53.93	0.88	293.68	26.21	-0.88
295.26	48.01	13.54	295.10	32.48	7.53	295.89	39.80	9.39	294.94	54.45	0.98	296.67	26.54	-0.98
298.26	48.99	14.79	298.10	33.41	8.73	298.89	41.22	11.08	297.94	53.40	0.20	299.67	27.05	-0.20
301.26	49.34	14.59	301.10	32.17	6.94	301.89	40.22	9.53	300.94	54.76	1.01	302.68	26.79	-1.01
304.26	46.17	11.80	304.10	32.79	7.95	304.89	40.80	10.50	303.94	53.40	0.03	305.67	27.38	-0.03
307.26	48.31	12.93	307.10	31.11	5.25	307.89	41.01	9.69	306.94	53.93	-0.45	308.68	28.88	0.45
310.26	48.88	13.12	310.10	31.64	5.40	310.89	40.30	8.60	309.94	54.23	-0.53	311.67	29.34	0.53
313.26	47.82	11.18	313.10	33.91	6.79	313.89	41.39	8.81	312.94	56.12	0.48	314.67	29.21	-0.48
316.26	49.37	14.69	316.10	31.99	6.83	316.89	40.05	9.43	315.94	54.68	1.00	317.67	26.73	-1.00
319.25	47.56	12.75	319.10	32.75	7.47	319.88	41.01	10.27	318.94	54.15	0.34	320.67	27.51	-0.34
322.25	48.50	13.31	322.10	32.52	6.85	322.89	40.68	9.55	321.94	54.53	0.34	323.68	27.90	-0.34
325.25	48.65	14.29	325.10	33.24	8.40	325.89	41.01	10.71	324.94	52.80	-0.56	326.67	27.97	0.56
328.26	47.41	12.97	328.10	33.33	8.41	328.89	40.55	10.17	327.94	54.98	1.54	329.67	25.95	-1.54
331.26	48.12	13.40	331.10	33.73	8.53	331.89	39.97	9.31	330.94	53.85	0.13	332.67	27.64	-0.13
334.26	48.73	14.12	334.10	32.92	7.83	334.89	42.10	11.55	333.94	55.06	1.45	335.67	26.21	-1.45
337.26	48.31	14.26	337.10	33.33	8.81	337.89	39.43	9.45	336.94	52.57	-0.48	338.68	27.57	0.48
340.26	46.36	10.08	340.10	33.77	7.01	340.89	41.81	9.59	339.94	56.58	1.30	341.67	28.03	-1.30
343.26	48.43	13.35	343.10	33.59	8.03	343.89	40.59	9.57	342.94	54.83	0.75	344.67	27.38	-0.75
346.26	47.60	12.63	346.10	32.48	7.03	346.89	40.89	9.98	345.94	55.13	1.16	347.67	26.86	-1.16
349.26	46.36	10.86	349.10	32.92	6.94	349.89	41.77	10.33	348.94	55.74	1.24	350.67	27.31	-1.24
352.26	48.54	14.30	352.10	32.26	7.55	352.89	40.97	10.80	351.94	54.76	1.52	353.68	25.76	-1.52
355.26	48.54	13.67	355.10	32.48	7.14	355.89	41.35	10.55	354.94	54.60	0.73	356.67	27.18	-0.73
358.26	47.86	12.70	358.10	31.95	6.32	358.89	40.93	9.84	357.94	54.00	-0.16	359.68	28.36	0.16
361.26	48.46	14.57	361.10	31.64	7.27	361.89	40.97	11.14	360.94	53.55	0.66	362.67	26.28	-0.66
364.26	48.35	12.79	364.10	32.48	6.45	364.89	40.34	8.85	363.94	55.06	0.50	365.67	28.10	-0.50
367.26	47.37	12.20	367.10	33.46	7.81	367.89	40.22	9.11	366.94	54.68	0.51	368.68	27.71	-0.51
370.26	46.77	12.35	370.10	32.35	7.45	370.89	40.51	10.15	369.94	53.25	-0.17	371.68	27.64	0.17
373.26	46.32	10.86	373.10	34.00	8.06	373.89	40.30	8.90	372.94	54.68	0.22	374.67	28.29	-0.22
376.26	48.05	12.05	376.10	33.64	7.17	376.89	41.93	10.00	375.94	58.80	3.80	377.67	25.24	-3.80
379.26	47.56	11.85	379.10	31.59	5.40	379.89	40.18	8.53	378.94	53.93	-0.78	380.67	29.54	0.78
382.26	49.03	14.00	382.10	33.41	7.91	382.89	41.05	10.09	381.94	54.00	-0.03	383.68	28.10	0.03
385.26	49.49	12.93	385.10	33.33	6.30	385.89	41.35	8.86	384.94	54.83	-0.73	386.67	30.33	0.73
388.25	46.99	13.23	388.10	32.97	8.73	388.88	40.34	10.64	387.94	51.60	-1.16	389.67	27.97	1.16
391.25	47.67	13.09	391.10	33.50	8.44	391.89	39.64	9.12	390.94	53.77	0.19	392.67	27.44	-0.19
394.25	48.16	12.79	394.10	31.72	5.87	394.88	41.05	9.74	393.94	54.76	0.39	395.67	28.03	-0.39
397.25	46.47	11.05	397.10	34.31	8.41	397.89	41.10	9.74	396.94	54.53	0.11	398.68	28.36	-0.11
400.25	47.93	11.41	400.10	34.98	7.98	400.89	42.31	9.85	399.94	55.29	-0.23	401.67	29.80	0.23
403.25	48.69	10.05	403.10	33.06	3.94	403.89	41.35	6.77	402.94	57.34	-0.30	404.67	31.99	0.30
406.25	47.26	11.40	406.10	35.07	8.73	406.88	40.68	8.88	405.94	56.20	1.34	407.67	27.57	-1.34
409.26	47.22	13.09	409.10	34.13	9.53	409.89	41.39	11.33	408.94	52.27	-0.86	410.67	28.03	0.86
412.26	47.60	12.00	412.10	34.00	7.92	412.89	39.30	7.76	411.94	54.30	-0.30	413.68	28.95	0.30
415.26	46.84	11.71	415.10	32.57	6.96	415.89	41.10	10.03	414.94	54.08	-0.05	416.67	28.23	0.05
418.26	47.93	13.69	418.10	33.06	8.35	418.89	40.26	10.09	417.94	53.40	0.16	419.68	27.12	-0.16
421.26	48.69	14.29	421.10	32.48	7.61	421.89	40.64	10.31	420.94	55.66	2.26	422.68	25.18	-2.26
424.26	48.84	13.20	424.10	32.61	6.49	424.89	40.93	9.35	423.94	55.36	0.72	425.67	27.97	-0.72
427.26	47.86	12.95	427.10	32.97	7.59	427.89	41.18	10.34	426.94	53.17	-0.74	428.68	28.69	0.74
430.25	47.33	12.53	430.10	32.88	7.60	430.89	41.47	10.73	429.94	54.60	0.80	431.67	27.05	-0.80
433.26	47.60	13.20	433.10	33.15	8.28	433.89	41.30	10.97	432.94	54.76	1.36	434.68	26.08	-1.36
436.26	47.75	11.10	436.10	32.66	5.54	436.89	41.39	8.81	435.94	56.65	1.00	437.68	28.69	-1.00
439.26	48.24	13.34	439.10	34.04	8.66	439.89	41.22	10.38	438.94	54.60	0.70	440.67	27.25	-0.70
442.26	47.14	10.65	442.10	33.33	6.36	442.89	40.47	8.04	441.94	55.82	0.33	443.68	29.21	-0.33
445.26	48.46	11.93	445.10	34.40	7.39	445.89	39.26	6.79	444.94	54.45	-1.08	446.68	30.66	1.08
448.26	47.75	12.62	448.10	33.91	8.30	448.89	40.34	9.27	447.94	54.60	0.47	449.68	27.71	-0.47
451.26	48.62	13.53	451.10	35.39	9.82	451.89	42.27	11.24	450.94	55.89	1.80	452.67	26.34	-1.80
454.26	48.88	11.14	454.10	32.66	4.45	454.89	39.14	5.47	453.94	57.65	0.91	455.67	29.87	-0.91
457.26	48.09	11.82	457.10	33.77	7.02	457.89	42.73	10.52	456.94	55.51	0.24	458.68	29.08	-0.24
460.26	45.83	9.16	460.10	33.68	6.53	460.89	41.68	9.07	459.94	57.49	1.82	461.68	27.90	-1.82
463.26	47.33	13.01	463.10	35.07	10.27	463.89	39.59	9.33	462.94	54.15	0.83	464.67	26.54	-0.83
466.26	48.84	12.60	466.10	34.00	7.28	466.89	40.76	8.58	465.94	56.43	1.19	467.68	28.10	-1.19
469.26	47.82	11.81	469.10	34.76	8.28	469.89	40.76	8.82	468.94	56.35	1.34	470.67	27.71	-1.34
472.26	48.84	12.73	472.10	33.10	6.51	472.89	41.39	9.34	471.94	56.50	1.39	473.68	27.77	-1.39
475.25	48.62	12.90	475.10	32.43	6.23	475.89	41.72	10.06	474.94	56.50	1.78	476.68	26.99	-1.78
478.26	47.60	11.29	478.10	32.08	5.30	478.89	42.31	10.07	477.94	56.04	0.73	479.67	28.62	-0.73
481.26	48.01	11.78	481.10	35.03	8.33	481.89	40.59	8.43	480.94	56.73	1.50	482.67	27.77	-1.50
484.26	48.39	12.76	484.10	34.80	8.69	484.89	40.72	9.15	483.94	55.74	1.11	485.67	27.57	-1.11
487.26	49.07	13.87	487.10	34.35	8.68	487.89	40.80	9.67	486.94	54.60	0.40	488.68	27.84	-0.40
490.25	47.22	10.60	490.10	34.31	7.21	490.88	41.51	8.95	489.94	55.29	-0.33	491.67	30.00	0.33
493.26	48.73	12.34	493.10	33.59	6.73	493.89	40.76	8.44	492.94	54.23	-1.16	494.67	30.59	1.16
496.26	49.41	13.72	496.10	34.31	8.14	496.89	39.55	7.92	495.94	56.12	1.43	497.67	27.31	-1.43
499.26	49.03	12.53	499.10	34.58	7.60	499.89	40.26	7.82	498.94	56.04	0.54	500.67	29.01	-0.54
502.26	48.69	13.10	502.10	33.86	7.80	502.89	41.14	9.62	501.94	53.55	-1.04	503.68	29.67	1.04
505.26	49.72	13.62	505.10	35.66	9.08	505.89	41.05	9.01	504.94	54.91	-0.19	506.68	29.34	0.19
508.26	48.35	10.68	508.10	34.89	6.74	508.89	42.02	8.41	507.94	56.27	-0.40	509.67	31.12	0.40
511.26	49.15	11.34	511.10	33.91	5.62	511.89	41.22	7.47	510.94	57.80	0.99	512.68	29.87	-0.99
514.25	48.73	12.42	514.10	33.91	7.13	514.88	40.39	8.15	513.94	56.50	1.19	515.67	28.16	-1.19
517.26	48.69	13.40	517.10	32.12	6.36	517.89	40.89	9.67	516.94	56.73	2.44	518.68	25.89	-2.44
520.26	48.46	11.28	520.10	34.98	7.33	520.89	42.44	9.33	519.94	56.27	0.09	521.67	30.13	-0.09
523.26	48.35	10.56	523.10	33.10	4.83	523.89	40.51	6.78	522.94	58.42	1.63	524.68	29.21	-1.63
526.26	51.01	13.97	526.10	33.86	6.35	526.89	42.10	9.13	525.94	57.11	1.07	527.68	29.01	-1.07
529.26	48.58	10.88	529.10	34.13	5.96	529.89	42.40	8.77	528.94	57.57	0.87	530.67	29.87	-0.87
532.26	49.07	12.04	532.10	34.35	6.84	532.89	40.18	7.21	531.94	57.49	1.46	533.68	28.62	-1.46
535.26	49.07	12.66	535.10	35.25	8.37	535.89	42.56	10.22	534.94	56.50	1.09	536.68	28.36	-1.09
538.26	47.29	10.75	538.10	33.59	6.57	538.89	42.02	9.54	537.94	56.12	0.58	539.67	29.01	-0.58
541.26	48.54	11.05	541.10	34.53	6.57	541.89	41.35	7.93	540.94	57.42	0.93	542.68	29.60	-0.93
544.26	48.09	9.82	544.10	34.67	5.93	544.89	41.81	7.61	543.94	58.65	1.38	545.68	29.93	-1.38
547.26	48.96	11.14	547.10	34.49	6.20	547.89	41.39	7.64	546.94	57.42	0.60	548.68	30.26	-0.60
550.26	48.39	11.48	550.10	33.01	5.63	550.89	39.76	6.92	549.94	56.58	0.67	551.67	29.28	-0.67
553.26	48.46	11.46	553.10	34.26	6.78	553.89	40.55	7.61	552.94	56.58	0.58	554.68	29.47	-0.58
556.26	48.54	11.93	556.10	36.29	9.21	556.89	42.23	9.69	555.94	55.66	0.05	557.67	29.60	-0.05
559.26	48.50	12.88	559.10	33.82	7.72	559.89	41.60	10.04	558.94	55.13	0.51	560.67	28.16	-0.51
562.25	49.56	11.76	562.10	32.97	4.69	562.89	42.31	8.57	561.94	57.19	0.39	563.68	30.46	-0.39
565.25	48.24	12.00	565.10	34.85	8.14	565.89	42.82	10.65	564.94	55.51	0.27	566.67	29.01	-0.27
568.26	47.93	12.10	568.10	35.21	8.91	568.88	41.77	10.01	567.94	54.23	-0.60	569.67	29.47	0.60
571.26	47.63	9.68	571.10	35.61	7.19	571.89	41.81	7.93	570.94	59.19	2.24	572.67	28.75	-2.24
574.26	48.84	11.96	574.10	35.39	8.04	574.89	40.89	8.08	573.94	55.21	-0.67	575.68	30.59	0.67
577.25	48.12	10.88	577.10	34.62	6.91	577.88	42.27	9.10	576.94	56.65	0.41	578.68	29.87	-0.41
580.26	49.75	11.86	580.10	35.16	6.80	580.89	43.07	9.25	579.94	56.43	-0.46	581.68	31.39	0.46
583.26	48.58	10.70	583.10	36.02	7.67	583.89	40.84	7.03	582.94	57.34	0.46	584.67	30.46	-0.46
586.26	48.62	10.91	586.10	36.16	7.97	586.89	42.10	8.45	585.94	57.80	1.09	587.68	29.67	-1.09
589.26	48.31	12.23	589.10	34.13	7.58	589.89	41.39	9.38	588.94	55.51	0.43	590.68	28.69	-0.43
592.25	48.84	11.71	592.10	34.40	6.80	592.89	42.44	9.38	591.94	55.97	-0.16	593.68	30.33	0.16
595.25	47.60	10.92	595.10	35.79	8.64	595.89	40.84	8.23	594.94	57.04	1.36	596.67	28.36	-1.36
598.25	49.72	10.84	598.10	36.84	7.49	598.89	41.68	6.87	597.94	58.88	1.00	599.67	30.92	-1.00
601.25	48.27	11.34	601.10	33.91	6.51	601.89	43.20	10.34	600.94	55.44	-0.49	602.67	30.46	0.49
621.31	67.16	19.06	621.15	44.69	6.11	621.94	59.45	15.41	621.00	65.13	-1.97	622.72	43.12	1.97
624.28	55.62	6.42	624.12	38.80	-0.87	624.91	54.11	8.98	623.96	67.67	-0.53	625.69	42.77	0.53
627.27	53.83	6.70	627.12	36.84	-0.77	627.91	52.91	9.84	626.96	63.47	-2.66	628.69	42.84	2.66
630.28	52.43	6.54	630.12	35.25	-1.11	630.91	49.24	7.42	629.96	61.12	-3.77	631.69	42.70	3.77
633.28	50.90	6.36	633.12	33.10	-1.92	633.91	49.32	8.84	632.96	59.34	-4.20	634.69	41.79	4.20
636.28	51.47	6.98	636.12	31.90	-3.07	636.91	46.77	6.34	635.96	60.35	-3.14	637.70	40.68	3.14
639.28	50.75	5.76	639.12	33.01	-2.45	639.91	47.03	6.11	638.96	61.20	-2.79	640.69	40.82	2.79
642.28	50.78	5.36	642.12	33.33	-2.56	642.91	49.19	7.84	641.96	63.31	-1.11	643.69	39.57	1.11
645.28	51.32	7.96	645.12	33.19	-0.65	645.91	46.65	7.35	644.96	57.95	-4.41	646.70	40.82	4.41
648.28	51.51	6.79	648.12	33.41	-1.79	648.91	46.26	5.60	647.96	60.19	-3.53	649.70	41.30	3.53
651.28	50.94	8.12	651.12	32.48	-0.82	651.91	46.86	8.10	650.96	58.88	-2.94	652.70	38.81	2.94
654.28	50.94	7.12	654.12	32.97	-1.33	654.91	47.59	7.83	653.96	58.80	-4.02	655.70	40.89	4.02
657.28	51.24	7.35	657.12	34.76	0.40	657.91	49.71	9.89	656.96	60.11	-2.78	658.70	39.71	2.78
660.28	50.98	6.64	660.12	32.35	-2.46	660.91	48.37	8.10	659.96	59.49	-3.85	661.70	41.23	3.85
663.28	50.75	7.83	663.12	33.01	-0.38	663.91	46.26	7.41	662.96	58.65	-3.27	664.70	39.23	3.27
666.28	51.28	7.63	666.12	34.22	0.10	666.91	47.33	7.75	665.96	59.42	-3.23	667.70	39.92	3.23
669.28	50.29	8.47	669.12	34.17	1.88	669.91	47.63	9.88	668.96	56.04	-4.78	670.70	39.64	4.78
672.27	51.67	7.49	672.12	34.89	0.24	672.91	47.29	7.18	671.96	57.49	-5.69	673.70	42.91	5.69
675.27	51.93	7.08	675.12	34.35	-0.98	675.91	47.89	7.10	674.96	61.90	-1.95	676.70	39.85	1.95
678.27	53.05	7.29	678.12	35.39	-0.84	678.91	46.22	4.53	677.96	61.98	-2.78	679.70	41.58	2.78
681.28	51.17	7.44	681.12	36.16	1.95	681.91	48.20	8.53	680.96	60.35	-2.38	682.70	39.16	2.38
684.28	52.09	7.66	684.12	34.17	-0.73	684.91	46.56	6.20	683.96	58.34	-5.09	685.70	42.56	5.09
687.27	53.59	10.65	687.12	36.16	2.74	687.91	47.38	8.50	686.96	57.88	-4.06	688.70	40.05	4.06
690.27	53.59	8.32	690.12	34.13	-1.61	690.91	46.99	5.79	689.96	60.58	-3.69	691.70	42.00	3.69
693.27	50.90	9.14	693.12	34.26	2.03	693.91	48.24	10.55	692.96	56.20	-4.56	694.70	39.36	4.56
696.27	50.71	7.75	696.12	35.75	2.32	696.91	48.80	9.91	695.96	57.49	-4.47	697.70	40.47	4.47
699.27	51.70	6.64	699.12	35.97	0.43	699.91	48.50	7.50	698.96	60.66	-3.40	700.70	41.51	3.40
702.28	52.70	8.04	702.12	35.97	0.84	702.91	46.86	6.27	701.96	59.57	-4.09	703.70	41.79	4.09
705.28	49.91	6.15	705.12	36.11	1.87	705.91	48.20	8.50	704.96	58.34	-4.42	706.70	41.23	4.42
708.28	51.70	8.55	708.12	35.30	1.68	708.91	48.11	9.03	707.96	59.11	-3.04	709.70	39.23	3.04
711.27	52.24	7.88	711.12	37.61	2.77	711.91	47.55	7.25	710.96	58.49	-4.87	712.70	42.28	4.87
714.27	50.59	7.49	714.12	34.17	0.60	714.91	49.41	10.38	713.96	59.49	-2.61	715.70	38.75	2.61
717.28	51.40	8.88	717.12	34.62	1.63	717.91	48.84	10.39	716.96	57.65	-3.87	718.70	39.43	3.87
720.28	52.90	9.71	720.12	34.62	0.95	720.91	47.25	8.12	719.96	58.03	-4.16	721.70	40.40	4.16
723.28	52.01	8.27	723.12	34.31	0.10	723.91	47.33	7.66	722.96	58.57	-4.17	724.69	40.95	4.17
726.28	50.86	7.73	726.12	35.79	2.18	726.91	48.80	9.73	725.96	57.49	-4.64	727.70	40.82	4.64
729.28	50.71	8.55	729.12	35.16	2.53	729.91	48.67	10.58	728.96	57.34	-3.82	730.70	39.02	3.82
732.28	50.98	6.91	732.12	34.71	0.16	732.91	49.84	9.83	731.96	59.65	-3.42	733.69	40.54	3.42
735.28	52.05	9.11	735.12	35.21	1.79	735.91	49.71	10.83	734.96	57.88	-4.06	736.69	40.05	4.06
738.28	52.05	8.54	738.12	37.02	3.03	738.91	49.45	10.00	737.96	58.95	-3.56	739.69	40.12	3.56
741.28	52.24	6.63	741.12	35.43	-0.65	741.91	48.76	7.22	740.96	61.12	-3.49	742.70	42.14	3.49
744.28	52.78	9.33	744.12	35.34	1.41	744.91	47.94	8.55	743.96	59.65	-2.80	745.69	39.30	2.80
747.28	51.09	6.35	747.12	35.30	0.09	747.91	50.02	9.35	746.96	58.26	-5.48	748.69	43.26	5.48
750.28	51.86	7.76	750.12	34.67	0.09	750.91	47.72	7.68	749.96	58.88	-4.22	751.70	41.37	4.22
753.28	52.09	7.78	753.12	35.75	0.96	753.91	49.84	9.59	752.96	58.95	-4.36	754.69	41.72	4.36
756.28	52.13	7.26	756.12	35.30	-0.05	756.91	49.28	8.47	755.96	62.84	-1.03	757.70	38.95	1.03
759.27	52.28	7.98	759.12	34.40	-0.38	759.91	47.98	7.74	758.96	60.73	-2.57	760.69	39.92	2.57
762.28	52.09	7.90	762.12	35.43	0.76	762.91	47.72	7.59	761.96	60.58	-2.61	763.69	39.85	2.61
765.28	52.40	8.45	765.12	35.07	0.65	765.91	49.32	9.44	764.96	62.29	-0.66	766.69	37.65	0.66
768.28	52.20	8.43	768.12	36.43	2.19	768.91	48.97	9.27	767.96	60.42	-2.35	769.69	39.16	2.35
771.28	52.05	6.66	771.12	36.61	0.75	771.91	49.76	8.44	770.96	59.42	-4.97	772.69	43.40	4.97
774.27	52.74	8.68	774.12	34.89	0.35	774.91	46.99	6.99	773.96	59.42	-3.64	775.69	40.75	3.64
777.27	50.78	7.21	777.12	35.07	1.02	777.91	47.94	8.43	776.96	60.58	-1.99	778.69	38.61	1.99
780.27	51.70	7.32	780.12	36.61	1.76	780.91	48.07	7.76	779.96	60.19	-3.19	781.69	40.61	3.19
783.27	51.93	8.48	783.12	34.89	0.96	783.91	48.02	8.63	782.96	59.03	-3.42	784.69	39.92	3.42
786.27	51.09	6.45	786.12	37.33	2.21	786.91	49.67	9.09	785.96	58.49	-5.15	787.69	42.84	5.15
789.28	52.16	8.20	789.12	35.16	0.73	789.91	49.15	9.26	788.96	55.44	-7.52	790.69	44.52	7.52
792.28	52.36	8.57	792.12	35.21	0.95	792.91	48.20	8.48	791.96	60.81	-1.98	793.69	38.81	1.98
795.27	53.59	7.97	795.12	37.61	1.51	795.91	49.32	7.76	794.96	60.66	-3.96	796.69	42.63	3.96
798.27	53.32	7.33	798.12	36.25	-0.22	798.91	48.07	6.14	797.96	61.12	-3.87	799.69	42.91	3.87
801.27	51.55	7.19	801.12	36.11	1.28	801.91	50.19	9.90	800.96	58.34	-5.02	802.69	42.42	5.02
804.28	51.47	8.63	804.12	35.88	2.56	804.91	48.63	9.85	803.96	57.19	-4.65	805.69	40.54	4.65
807.28	52.47	9.72	807.12	35.52	2.30	807.91	49.76	11.08	806.96	57.49	-4.26	808.69	40.05	4.26
810.28	52.32	7.45	810.12	35.52	0.17	810.91	49.63	8.82	809.96	60.42	-3.45	811.70	41.37	3.45
813.28	52.28	7.92	813.12	36.34	1.50	813.91	49.97	9.67	812.96	59.19	-4.17	814.69	41.58	4.17
816.28	51.32	5.46	816.12	35.93	-0.41	816.91	49.76	7.96	815.96	59.11	-5.75	817.69	44.66	5.75
819.28	51.43	7.49	819.12	34.26	-0.16	819.91	47.76	7.88	818.96	57.72	-5.22	820.69	42.21	5.22
822.28	53.21	11.64	822.12	36.56	4.52	822.91	48.37	10.87	821.96	57.19	-3.38	823.70	37.99	3.38
825.28	52.28	6.76	825.12	36.29	0.30	825.91	49.10	7.65	824.96	60.66	-3.86	826.69	42.42	3.86
828.28	50.98	6.01	828.12	38.06	2.62	828.91	47.20	6.30	827.96	61.51	-2.46	829.69	40.47	2.46
831.28	51.51	5.34	831.12	36.88	0.24	831.91	48.93	6.83	830.96	61.75	-3.42	832.70	42.63	3.42
834.28	53.48	8.10	834.12	34.89	-0.96	834.91	48.97	7.66	833.96	60.73	-3.65	835.70	42.07	3.65
837.28	52.40	8.40	837.12	36.16	1.68	837.91	48.37	8.43	836.96	56.65	-6.35	838.69	43.40	6.35
840.28	51.05	7.57	840.12	38.06	4.11	840.91	50.37	10.96	839.96	58.88	-3.60	841.69	40.12	3.60
843.28	52.51	7.96	843.12	36.34	1.32	843.91	49.02	8.54	842.96	58.72	-4.83	844.69	42.42	4.83
846.28	51.09	6.03	846.12	37.74	2.20	846.91	49.89	8.89	845.96	59.96	-4.10	847.70	42.21	4.10
849.28	52.86	8.56	849.12	35.79	1.01	849.91	49.32	9.08	848.96	60.04	-3.26	850.69	40.61	3.26
852.28	52.59	7.11	852.12	35.57	-0.39	852.91	48.24	6.82	851.96	59.26	-5.22	853.69	43.75	5.22
855.28	51.40	6.40	855.12	37.52	2.04	855.91	47.63	6.69	854.96	61.51	-2.49	856.69	40.54	2.49
858.28	52.97	7.91	858.12	35.34	-0.20	858.91	48.11	7.11	857.96	60.66	-3.40	859.70	41.51	3.40
861.27	52.82	8.51	861.12	37.97	3.18	861.91	48.76	8.51	860.96	58.95	-4.36	862.69	41.72	4.36
864.28	51.86	5.59	864.12	37.29	0.54	864.91	50.54	8.33	863.96	61.82	-3.45	865.69	42.77	3.45
867.27	52.28	8.71	867.12	36.97	2.93	867.91	49.93	10.43	866.96	57.04	-5.53	868.69	42.14	5.53
870.27	53.59	8.41	870.12	37.84	2.19	870.91	49.93	8.82	869.96	58.72	-5.46	871.69	43.68	5.46
873.27	53.17	9.31	873.12	36.70	2.36	873.91	49.19	9.39	872.96	57.49	-5.37	874.69	42.28	5.37
876.28	49.83	5.20	876.12	36.74	1.63	876.91	48.28	7.71	875.96	57.49	-6.14	877.69	43.82	6.14
879.27	53.40	9.62	879.12	37.79	3.54	879.91	48.24	8.53	878.96	58.65	-4.13	880.69	40.95	4.13
882.27	51.17	4.84	882.12	37.70	0.90	882.91	50.15	7.89	881.96	61.51	-3.82	883.69	43.19	3.82
885.27	51.63	8.07	885.12	37.47	3.44	885.91	48.89	9.40	884.96	58.34	-4.22	886.69	40.82	4.22
888.27	52.51	6.77	888.12	37.24	1.03	888.91	48.97	7.30	887.96	61.59	-3.15	889.69	41.93	3.15
891.28	53.40	8.23	891.12	36.79	1.15	891.91	48.11	7.01	890.96	60.73	-3.44	892.70	41.65	3.44
894.28	52.94	8.45	894.12	37.61	2.64	894.91	48.07	7.64	893.96	59.80	-3.69	895.69	41.23	3.69
897.28	52.36	8.61	897.12	35.70	1.47	897.91	50.89	11.20	896.96	57.34	-5.41	898.70	42.21	5.41
900.28	52.51	7.44	900.12	38.52	2.98	900.91	50.50	9.50	899.96	59.34	-4.73	901.70	42.84	4.73
903.28	53.21	6.73	903.12	36.38	-0.58	903.91	49.45	7.03	902.96	59.57	-5.91	904.69	45.44	5.91
906.28	51.32	6.83	906.12	36.56	1.59	906.91	50.15	9.72	905.96	59.03	-4.46	907.70	42.00	4.46
909.28	52.09	6.47	909.12	36.11	0.01	909.91	48.80	7.24	908.96	62.06	-2.56	910.69	41.23	2.56
912.28	53.94	7.90	912.12	38.34	1.82	912.91	48.71	6.73	911.96	62.06	-2.98	913.69	42.07	2.98
915.28	52.24	6.75	915.12	36.61	0.65	915.91	48.54	7.12	914.96	58.57	-5.92	916.69	44.45	5.92
918.28	51.82	6.44	918.12	37.20	1.34	918.91	49.67	8.35	917.96	60.11	-4.27	919.69	42.70	4.27
921.28	52.97	7.25	921.12	37.24	1.05	921.91	48.20	6.55	920.96	59.03	-5.69	922.69	44.45	5.69
924.28	52.78	7.81	924.12	35.39	-0.05	924.91	48.37	7.47	923.96	59.42	-4.55	925.69	42.56	4.55
927.28	52.40	6.71	927.12	37.88	1.71	927.91	47.85	6.22	926.96	61.36	-3.33	928.69	42.07	3.33
930.28	52.94	8.04	930.12	36.74	1.37	930.91	49.28	8.45	929.96	60.19	-3.71	931.69	41.65	3.71
933.28	52.82	8.42	933.12	36.20	1.33	933.91	49.15	8.82	932.96	56.88	-6.52	934.69	43.96	6.52
936.28	52.59	7.20	936.12	37.65	1.79	936.91	48.54	7.22	935.96	59.49	-4.90	937.70	43.33	4.90
939.28	51.78	4.58	939.12	38.11	0.44	939.91	48.54	5.41	938.96	62.06	-4.14	940.69	44.38	4.14
942.28	51.59	8.02	942.12	37.20	3.16	942.91	49.71	10.21	941.96	57.04	-5.53	943.70	42.14	5.53
945.28	51.86	4.93	945.12	38.84	1.43	945.91	47.85	4.98	944.96	61.67	-4.26	946.69	44.24	4.26
948.27	50.90	5.58	948.12	38.02	2.23	948.91	48.54	7.29	947.96	60.19	-4.13	949.69	42.49	4.13
951.27	51.78	6.70	951.12	36.34	0.79	951.91	49.24	8.23	950.96	58.80	-5.28	952.69	43.40	5.28
954.27	52.28	5.19	954.12	36.11	-1.45	954.91	48.28	5.26	953.96	61.98	-4.11	955.69	44.24	4.11
957.27	51.43	6.01	957.12	37.61	1.72	957.91	50.02	8.67	956.96	61.51	-2.91	958.69	41.37	2.91
960.27	51.90	6.50	960.12	38.57	2.69	960.91	50.80	9.46	959.96	59.03	-5.37	961.69	43.82	5.37
963.27	53.05	7.59	963.12	37.33	1.40	963.91	49.37	7.98	962.96	59.42	-5.04	964.69	43.54	5.04
966.27	52.90	7.19	966.12	36.25	0.06	966.91	50.15	8.50	965.96	59.65	-5.06	967.69	43.82	5.06
969.27	53.28	8.11	969.12	37.20	1.55	969.91	48.93	7.82	968.96	59.34	-4.83	970.69	43.05	4.83
972.27	51.93	6.75	972.12	37.24	1.59	972.91	49.63	8.52	971.96	61.51	-2.67	973.69	40.89	2.67
975.27	52.40	7.64	975.12	35.43	0.20	975.91	49.80	9.11	974.96	58.72	-5.04	976.69	42.84	5.04
978.28	51.86	7.21	978.12	36.38	1.26	978.91	49.37	8.79	977.96	57.80	-5.85	979.70	43.54	5.85
981.28	53.01	8.14	981.12	38.52	3.17	981.91	49.93	9.12	980.96	59.65	-4.22	982.69	42.14	4.22
984.28	52.67	6.01	984.12	36.88	-0.25	984.91	48.45	5.86	983.96	59.42	-6.24	985.69	45.94	6.24
987.28	53.32	9.35	987.12	37.88	3.44	987.91	49.63	9.73	986.96	57.49	-5.48	988.69	42.49	5.48
990.27	53.90	7.91	990.12	38.52	2.05	990.91	49.67	7.74	989.96	59.65	-5.34	991.69	44.38	5.34
993.28	54.29	8.59	993.12	38.75	2.58	993.91	51.59	9.96	992.96	59.34	-5.36	994.69	44.10	5.36
996.28	52.16	7.40	996.12	36.38	1.15	996.91	50.28	9.59	995.96	58.65	-5.11	997.70	42.91	5.11
999.28	52.28	5.52	999.12	36.34	-0.89	999.91	50.59	7.90	998.96	61.67	-4.09	1000.69	43.89	4.09
1002.28	52.59	5.03	1002.12	38.25	0.21	1002.91	49.24	5.74	1001.96	61.59	-4.97	1003.70	45.58	4.97
1005.28	53.67	6.82	1005.12	34.44	-2.89	1005.91	48.54	5.75	1004.96	62.14	-3.71	1006.69	43.61	3.71
1008.28	52.47	6.16	1008.12	37.29	0.51	1008.91	49.06	6.82	1007.96	59.57	-5.74	1009.69	45.09	5.74
1011.28	51.82	5.63	1011.12	37.43	0.77	1011.91	50.85	8.73	1010.96	60.81	-4.38	1012.70	43.61	4.38
1014.28	53.01	7.90	1014.12	37.61	2.02	1014.91	50.28	9.23	1013.96	59.57	-4.54	1015.70	42.70	4.54
1017.28	53.05	8.06	1017.12	37.15	1.69	1017.91	49.41	8.49	1016.96	59.11	-4.88	1018.69	42.91	4.88
1020.28	53.55	7.68	1020.12	38.52	2.18	1020.91	50.72	8.92	1019.96	59.19	-5.68	1021.69	44.59	5.68
1023.28	53.44	7.71	1023.12	37.24	1.03	1023.91	48.80	7.13	1022.96	59.34	-5.39	1024.69	44.17	5.39
1026.28	53.52	7.19	1026.12	38.38	1.58	1026.91	49.06	6.80	1025.96	60.11	-5.22	1027.70	44.59	5.22
1029.28	53.67	6.39	1029.12	37.70	-0.05	1029.91	49.50	6.29	1028.96	60.73	-5.55	1030.70	45.87	5.55
1032.28	52.82	5.31	1032.12	35.21	-2.77	1032.91	47.46	4.02	1031.96	61.90	-4.61	1033.69	45.16	4.61
1035.27	51.74	7.18	1035.12	38.47	3.43	1035.91	51.77	11.27	1034.96	57.42	-6.14	1036.69	43.75	6.14
1038.27	53.71	8.24	1038.12	37.38	1.43	1038.91	48.93	7.52	1037.96	59.73	-4.74	1039.69	43.26	4.74
1041.27	50.86	3.98	1041.12	37.84	0.48	1041.91	49.37	6.55	1040.96	61.36	-4.52	1042.69	44.45	4.52
1044.27	53.24	7.65	1044.12	37.02	0.95	1044.91	49.76	8.23	1043.96	58.42	-6.17	1045.69	44.81	6.17
1047.28	52.40	5.92	1047.12	38.47	1.52	1047.91	49.02	6.61	1046.96	60.19	-5.29	1048.69	44.81	5.29
1050.27	52.13	5.53	1050.12	36.29	-0.78	1050.91	49.28	6.75	1049.96	58.95	-6.65	1051.69	46.29	6.65
1053.27	54.37	8.02	1053.12	38.29	1.46	1053.91	50.50	8.21	1052.96	60.58	-4.77	1054.69	44.17	4.77
1056.27	53.21	6.20	1056.12	37.84	0.36	1056.91	50.45	7.51	1055.96	61.75	-4.26	1057.69	44.31	4.26
1059.27	51.70	3.26	1059.12	38.29	-0.63	1059.91	52.65	8.27	1058.96	64.97	-2.47	1060.69	43.96	2.47
1062.27	51.93	5.52	1062.12	37.61	0.72	1062.91	49.63	7.28	1061.96	58.72	-6.69	1063.69	46.15	6.69
1065.28	52.78	7.10	1065.12	37.84	1.69	1065.91	49.41	7.80	1064.96	59.65	-5.03	1066.69	43.75	5.03
1068.28	54.10	7.38	1068.12	38.25	1.05	1068.91	49.84	7.18	1067.96	58.34	-7.38	1069.69	47.15	7.38
1071.28	52.40	5.83	1071.12	37.93	0.89	1071.91	49.24	6.74	1070.96	60.66	-4.91	1072.70	44.52	4.91
1074.27	51.97	4.72	1074.12	36.88	-0.84	1074.91	49.67	6.49	1073.96	60.89	-5.36	1075.69	45.65	5.36
1077.27	53.24	5.27	1077.12	38.98	0.53	1077.91	51.72	7.81	1076.96	62.76	-4.21	1078.69	45.23	4.21
1080.28	53.75	5.61	1080.12	38.61	-0.01	1080.91	50.32	6.24	1079.96	61.75	-5.39	1081.69	46.58	5.39
1083.28	53.21	5.68	1083.12	38.43	0.43	1083.91	49.45	5.99	1082.96	62.29	-4.24	1084.69	44.81	4.24
1086.28	50.52	2.50	1086.12	37.24	-1.25	1086.91	49.84	5.89	1085.96	62.14	-4.88	1087.70	45.94	4.88
1089.28	53.86	7.40	1089.12	37.15	0.22	1089.91	48.54	6.15	1088.96	59.73	-5.73	1090.69	45.23	5.73
1092.28	54.14	6.92	1092.12	35.43	-2.26	1092.91	49.76	6.61	1091.96	61.82	-4.40	1093.70	44.66	4.40
1095.28	53.98	7.21	1095.12	37.29	0.04	1095.91	51.24	8.53	1094.96	59.65	-6.12	1096.69	45.94	6.12
1098.28	54.56	7.57	1098.12	39.67	2.20	1098.91	49.06	6.13	1097.96	60.73	-5.26	1099.69	45.30	5.26
1101.28	52.43	6.42	1101.12	39.44	2.96	1101.91	47.89	5.95	1100.96	60.66	-4.35	1102.70	43.40	4.35
1104.28	52.40	6.19	1104.12	38.75	2.07	1104.91	50.02	7.88	1103.96	61.20	-4.01	1105.69	43.26	4.01
1107.28	52.86	5.71	1107.12	38.93	1.30	1107.91	50.98	7.89	1106.96	59.42	-6.73	1108.70	46.93	6.73
1110.28	53.75	7.53	1110.12	35.61	-1.09	1110.91	50.37	8.21	1109.96	60.81	-4.41	1111.69	43.68	4.41
1113.28	53.48	7.41	1113.12	37.15	0.60	1113.91	47.94	5.93	1112.96	59.88	-5.19	1114.69	44.31	5.19
1116.28	54.17	7.99	1116.12	39.71	3.06	1116.91	49.19	7.08	1115.96	61.28	-3.90	1117.70	43.12	3.90
1119.28	53.40	4.91	1119.12	35.93	-3.04	1119.91	51.99	7.56	1118.96	60.81	-6.68	1120.69	48.22	6.68
1122.27	52.47	5.64	1122.12	38.66	1.35	1122.91	49.02	6.25	1121.96	61.82	-4.01	1123.69	43.89	4.01
1125.27	52.51	5.88	1125.12	38.80	1.70	1125.91	51.46	8.90	1124.96	61.20	-4.43	1126.69	44.10	4.43
1128.27	52.13	5.69	1128.12	37.88	0.97	1128.91	49.89	7.52	1127.96	61.59	-3.85	1129.69	43.33	3.85
1131.28	53.52	5.26	1131.12	39.57	0.83	1131.91	49.58	5.38	1130.96	61.28	-5.98	1132.70	47.29	5.98
1134.28	53.52	4.58	1134.12	38.34	-1.08	1134.91	50.94	6.06	1133.96	62.21	-5.73	1135.69	47.72	5.73
1137.27	52.55	5.41	1137.12	37.65	0.04	1137.91	49.41	6.34	1136.96	60.81	-5.33	1138.69	45.51	5.33
1140.27	55.15	6.63	1140.12	39.53	0.53	1140.91	50.76	6.30	1139.96	62.37	-5.15	1141.69	46.72	5.15
1143.27	54.17	3.09	1143.12	38.47	-3.08	1143.91	51.11	4.10	1142.96	64.97	-5.11	1144.69	49.23	5.11
1146.27	54.99	7.61	1146.12	38.29	0.43	1146.91	50.45	7.13	1145.96	60.73	-5.65	1147.69	46.08	5.65
1149.27	54.60	6.79	1149.12	39.94	1.66	1149.91	51.94	8.20	1148.96	63.00	-3.81	1150.69	44.66	3.81
1152.28	53.28	5.90	1152.12	37.74	-0.12	1152.91	50.45	7.13	1151.96	58.95	-7.43	1153.70	47.86	7.43
1155.28	54.84	7.45	1155.12	37.24	-0.62	1155.91	49.41	6.09	1154.96	60.81	-5.58	1156.69	46.01	5.58
1158.27	52.94	6.93	1158.12	37.97	1.48	1158.91	50.28	8.33	1157.96	59.34	-5.67	1159.69	44.73	5.67
1161.27	54.14	7.73	1161.12	38.52	1.63	1161.91	50.80	8.45	1160.96	61.75	-3.66	1162.69	43.12	3.66
1164.27	53.24	3.53	1164.12	37.65	-2.54	1164.91	48.41	2.76	1163.96	64.18	-4.53	1165.69	47.29	4.53
1167.28	52.47	5.46	1167.12	37.65	0.17	1167.91	50.67	7.73	1166.96	62.45	-3.56	1168.69	43.61	3.56
1170.28	53.32	8.23	1170.12	36.20	0.64	1170.91	52.16	11.14	1169.96	60.50	-3.59	1171.69	41.72	3.59
1173.28	53.17	7.64	1173.12	36.34	0.34	1173.91	51.50	10.04	1172.96	59.49	-5.04	1174.70	43.61	5.04
1176.28	54.02	5.20	1176.12	38.57	-0.73	1176.91	50.11	5.35	1175.96	62.61	-5.21	1177.70	47.08	5.21
1179.28	53.24	6.17	1179.12	40.03	2.48	1179.91	50.02	7.01	1178.96	61.67	-4.40	1180.69	44.52	4.40
1182.28	52.86	4.03	1182.12	38.06	-1.24	1182.91	51.02	6.26	1181.96	64.26	-3.57	1183.70	45.44	3.57
1185.28	53.36	5.52	1185.12	37.29	-1.02	1185.91	49.89	6.12	1184.96	60.50	-6.34	1186.69	47.22	6.34
1188.28	54.52	6.35	1188.12	37.06	-1.59	1188.91	50.80	6.69	1187.96	63.23	-3.94	1189.69	45.16	3.94
1191.28	54.25	6.01	1191.12	37.43	-1.28	1191.91	51.02	6.85	1190.96	61.59	-5.65	1192.70	46.93	5.65
1194.28	52.55	6.39	1194.12	38.57	1.94	1194.91	48.63	6.54	1193.96	60.89	-4.27	1195.69	43.47	4.27
1197.28	52.90	4.20	1197.12	39.16	-0.01	1197.91	50.67	6.04	1196.96	63.15	-4.55	1198.70	46.29	4.55
1200.28	53.21	5.81	1200.12	39.12	1.25	1200.91	51.46	8.13	1199.96	60.97	-5.43	1201.69	45.87	5.43
1203.28	52.70	5.49	1203.12	39.21	1.52	1203.91	51.55	8.40	1202.96	59.96	-6.25	1204.69	46.51	6.25
1206.28	54.41	4.72	1206.12	38.84	-1.32	1206.91	51.59	5.97	1205.96	64.41	-4.28	1207.70	47.01	4.28
1209.27	53.17	5.49	1209.12	38.47	0.31	1209.91	53.00	9.38	1208.96	61.12	-5.56	1210.69	46.29	5.56
1212.27	52.51	4.94	1212.12	36.74	-1.30	1212.90	49.50	6.00	1211.96	61.67	-4.90	1213.69	45.51	4.90
1215.27	54.14	6.42	1215.12	37.52	-0.68	1215.91	51.99	8.33	1214.96	62.68	-4.04	1216.69	44.81	4.04
1218.27	52.55	5.36	1218.12	36.74	-0.93	1218.91	50.54	7.41	1217.96	59.57	-6.62	1219.69	46.86	6.62
