# Supplementary material for: Noise-precision tradeoff in predicting combinations of mutations and drugs
Source: PLoS Comput Biol. 2019 May 22;15(5):e1006956. doi: 10.1371/journal.pcbi.1006956 (PMC6548401; doi:10.1371/journal.pcbi.1006956)
Supplement: S1 Data — A zip file containing all datasets used in this paper. (ZIP) [file pcbi.1006956.s002.zip › calcium/calcium_double_RAW264.7/848_100_nM_UTP_25_uM_RW_ECC040310I.txt]

Tab-delimted data for ligand pair Resiquimod (R-848)  / Uridine 5'-triphosphate
Celltype = RAW 264.7
ExperimentID = ECC040310I
t in seconds, Ca++ concentrations in nM
Adj Ca++ is the change in Ca++ concentration due to ligand

ECC040310I03	848 100 nM	UTP 25 uM	sim
ECC040310I02	UTP 25 uM	HBSS-BSA n/a 	lig2_only
ECC040310I07	UTP 25 uM	HBSS-BSA n/a 	lig2_only
ECC040310I01	HBSS-BSA n/a 	HBSS-BSA n/a 	con
ECC040310I12	HBSS-BSA n/a 	HBSS-BSA n/a 	con

t(ECC040310I03)	Ca++(ECC040310I03)	Adj Ca++(ECC040310I03)	t(ECC040310I02)	Ca++(ECC040310I02)	Adj Ca++(ECC040310I02)	t(ECC040310I07)	Ca++(ECC040310I07)	Adj Ca++(ECC040310I07)	t(ECC040310I01)	Ca++(ECC040310I01)	Adj Ca++(ECC040310I01)	t(ECC040310I12)	Ca++(ECC040310I12)	Adj Ca++(ECC040310I12)
-183.69	14.30	0.66	-183.84	18.04	2.37	-183.06	13.78	-2.24	-184.00	25.79	2.19	-182.27	12.67	-2.19
-180.68	12.64	1.43	-180.84	14.31	1.07	-180.05	14.34	0.74	-181.00	21.89	0.72	-179.27	11.72	-0.72
-177.68	12.64	0.37	-177.84	13.38	-0.92	-177.05	14.94	0.28	-178.00	21.24	-0.99	-176.27	14.49	0.99
-174.68	13.24	0.68	-174.84	13.26	-1.33	-174.05	15.12	0.18	-175.00	22.12	-0.40	-173.25	14.18	0.40
-171.68	13.00	0.16	-171.84	14.31	-0.56	-171.05	15.34	0.12	-172.00	23.24	0.44	-170.27	13.62	-0.44
-168.69	13.81	0.90	-168.84	14.64	-0.30	-168.05	14.91	-0.38	-169.00	23.34	0.47	-167.27	13.66	-0.47
-165.69	12.88	0.19	-165.84	14.31	-0.41	-165.05	15.41	0.33	-166.00	22.08	-0.57	-164.27	14.49	0.57
-162.69	13.61	0.56	-162.84	15.01	-0.07	-162.06	15.06	-0.37	-163.00	22.36	-0.65	-161.27	14.92	0.65
-159.69	13.93	1.58	-159.84	16.07	1.69	-159.06	15.34	0.60	-160.00	21.80	-0.51	-158.25	14.09	0.51
-156.68	14.09	1.17	-156.84	15.25	0.30	-156.05	15.06	-0.25	-157.00	22.50	-0.38	-155.27	14.53	0.38
-153.68	13.16	0.66	-153.84	15.54	1.01	-153.05	14.81	-0.08	-154.00	22.40	-0.06	-152.27	13.79	0.06
-150.68	13.53	0.32	-150.84	15.33	0.09	-150.05	15.63	0.04	-151.00	23.29	0.12	-149.27	14.31	-0.12
-147.68	14.01	1.21	-147.84	15.17	0.34	-147.05	15.25	0.06	-148.00	22.96	0.20	-146.27	13.83	-0.20
-144.68	14.01	1.01	-144.84	15.29	0.26	-144.05	15.00	-0.38	-145.00	22.26	-0.70	-143.25	14.92	0.70
-141.68	13.24	0.19	-141.84	14.64	-0.44	-141.05	15.72	0.28	-142.00	21.98	-1.03	-140.27	15.31	1.03
-138.68	14.70	1.18	-138.84	15.45	-0.10	-138.05	15.09	-0.81	-139.00	23.34	-0.14	-137.27	14.88	0.14
-135.68	14.50	2.17	-135.84	14.35	-0.01	-135.05	15.44	0.73	-136.00	22.31	0.02	-134.27	13.53	-0.02
-132.68	13.32	0.12	-132.84	15.09	-0.14	-132.05	15.75	0.17	-133.00	22.92	-0.24	-131.27	14.66	0.24
-129.68	14.58	2.53	-129.84	15.70	1.62	-129.05	15.85	1.42	-130.00	21.84	-0.17	-128.25	13.44	0.17
-126.68	14.87	1.34	-126.84	14.44	-1.12	-126.05	15.16	-0.75	-127.00	23.62	0.13	-125.27	14.62	-0.13
-123.68	13.61	0.02	-123.84	15.25	-0.37	-123.05	15.47	-0.51	-124.00	24.32	0.77	-122.27	14.05	-0.77
-120.68	14.13	0.81	-120.84	15.17	-0.18	-120.05	15.78	0.08	-121.00	23.29	0.01	-119.27	14.53	-0.01
-117.68	13.77	0.23	-117.84	15.90	0.33	-117.05	15.19	-0.73	-118.00	23.43	-0.07	-116.27	14.83	0.07
-114.69	13.61	0.24	-114.84	15.78	0.38	-114.06	15.85	0.10	-115.00	24.04	0.71	-113.25	13.88	-0.71
-111.68	14.01	0.68	-111.84	15.01	-0.35	-111.05	15.56	-0.16	-112.00	23.15	-0.14	-110.27	14.70	0.14
-108.68	14.46	1.25	-108.84	14.64	-0.60	-108.05	15.66	0.06	-109.00	22.82	-0.35	-107.27	14.79	0.35
-105.68	12.03	-1.18	-105.84	15.66	0.42	-105.05	16.13	0.53	-106.00	23.43	0.26	-104.27	14.18	-0.26
-102.68	12.84	-0.33	-102.84	15.13	-0.07	-102.05	16.13	0.57	-103.00	23.57	0.44	-101.27	13.96	-0.44
-99.69	12.68	-0.33	-99.84	15.21	0.17	-99.06	15.28	-0.11	-100.00	23.06	0.09	-98.25	14.14	-0.09
-96.68	13.61	0.58	-96.84	15.21	0.15	-96.05	15.06	-0.36	-97.00	23.81	0.82	-95.27	13.44	-0.82
-93.68	13.36	-0.07	-93.84	14.40	-1.06	-93.05	15.56	-0.26	-94.00	23.48	0.09	-92.27	14.57	-0.09
-90.68	13.53	-0.01	-90.84	14.52	-1.05	-90.05	15.91	-0.01	-91.00	23.34	-0.16	-89.27	14.92	0.16
-87.68	13.69	1.21	-87.84	15.29	0.78	-87.05	15.81	0.95	-88.00	23.34	0.90	-86.27	12.80	-0.90
-84.69	13.36	0.32	-84.84	15.41	0.34	-84.06	15.94	0.52	-85.00	22.73	-0.27	-83.25	14.53	0.27
-81.69	13.77	0.50	-81.84	15.01	-0.29	-81.06	15.91	0.25	-82.00	23.24	0.01	-80.27	14.49	-0.01
-78.69	13.73	0.25	-78.84	15.13	-0.38	-78.05	14.84	-1.03	-79.00	23.10	-0.34	-77.27	15.05	0.34
-75.68	13.73	0.37	-75.84	15.82	0.43	-75.05	15.85	0.10	-76.00	23.90	0.58	-74.27	14.01	-0.58
-72.68	13.08	-1.23	-72.84	15.37	-0.97	-72.05	16.29	-0.40	-73.00	24.18	-0.09	-71.27	15.62	0.09
-69.68	13.28	-0.38	-69.84	15.33	-0.36	-69.05	15.25	-0.80	-70.00	23.20	-0.42	-68.25	15.31	0.42
-66.68	13.32	0.24	-66.84	16.64	1.53	-66.05	15.81	0.34	-67.00	23.34	0.30	-65.27	14.01	-0.30
-63.68	13.65	0.03	-63.84	15.78	0.13	-63.05	15.85	-0.16	-64.00	23.29	-0.29	-62.27	15.14	0.29
-60.68	14.34	-0.03	-60.84	15.90	-0.50	-60.05	15.88	-0.87	-61.00	24.56	0.23	-59.27	15.36	-0.23
-57.68	13.49	0.03	-57.84	15.17	-0.32	-57.05	15.97	0.13	-58.00	23.48	0.06	-56.27	14.62	-0.06
-54.68	13.65	-0.04	-54.84	15.41	-0.31	-54.05	16.10	0.03	-55.00	23.90	0.25	-53.25	14.66	-0.25
-51.68	13.53	0.23	-51.84	15.50	0.17	-51.05	15.66	-0.03	-52.00	24.04	0.78	-50.27	13.75	-0.78
-48.68	13.61	0.38	-48.84	15.82	0.56	-48.05	16.10	0.49	-49.00	23.85	0.66	-47.27	13.79	-0.66
-45.68	13.61	1.04	-45.84	15.50	0.90	-45.05	15.59	0.64	-46.00	22.36	-0.17	-44.27	13.96	0.17
-42.68	13.00	-0.93	-42.84	15.78	-0.18	-42.05	15.56	-0.75	-43.00	23.81	-0.08	-41.27	15.23	0.08
-39.68	13.32	-0.66	-39.84	15.82	-0.19	-39.05	15.72	-0.65	-40.00	24.93	0.99	-38.25	14.22	-0.99
-36.68	13.93	-0.05	-36.84	15.05	-0.96	-36.05	16.60	0.24	-37.00	24.18	0.24	-35.27	14.96	-0.24
-33.68	12.96	-0.30	-33.84	15.74	0.45	-33.05	15.34	-0.30	-34.00	22.82	-0.40	-32.27	14.88	0.40
-30.68	13.61	0.64	-30.84	15.13	0.13	-30.05	15.28	-0.07	-31.00	22.59	-0.34	-29.27	14.53	0.34
-27.68	13.85	-0.19	-27.84	14.92	-1.15	-27.05	16.57	0.14	-28.00	23.34	-0.66	-26.27	15.93	0.66
-24.68	13.85	0.95	-24.84	16.52	1.59	-24.05	16.66	1.37	-25.00	22.50	-0.36	-23.25	14.49	0.36
-21.68	14.13	0.35	-21.84	15.37	-0.44	-21.05	16.29	0.12	-22.00	23.48	-0.26	-20.27	15.27	0.26
-18.68	13.57	0.09	-18.84	16.35	0.84	-18.05	15.59	-0.27	-19.00	23.48	0.04	-17.27	14.66	-0.04
-15.69	13.61	-0.15	-15.84	16.44	0.65	-15.06	16.35	0.20	-16.00	24.18	0.46	-14.27	14.53	-0.46
-12.69	13.49	-0.24	-12.84	14.88	-0.88	-12.06	15.85	-0.27	-13.00	23.34	-0.35	-11.28	15.31	0.35
-9.69	13.24	-0.90	-9.84	15.13	-1.04	-9.06	16.25	-0.28	-10.00	24.46	0.36	-8.25	15.01	-0.36
-6.69	14.05	-0.03	-6.84	15.82	-0.29	-6.06	15.88	-0.59	-7.00	23.95	-0.09	-5.27	15.40	0.09
4.31	39.19	20.55	4.15	34.21	13.54	4.94	44.32	23.29	4.00	27.40	-1.20	5.72	21.07	1.20
7.30	99.51	80.41	7.14	91.48	70.35	7.92	100.41	78.93	6.98	28.94	-0.12	8.71	20.44	0.12
10.30	99.27	80.28	10.14	95.60	74.58	10.92	104.85	83.48	9.98	29.61	0.66	11.71	19.55	-0.66
13.31	79.18	61.22	13.14	81.44	61.45	13.94	91.10	70.76	12.98	28.17	0.25	14.72	18.93	-0.25
16.29	74.20	56.51	16.14	77.23	57.51	16.92	85.60	65.52	15.98	27.07	-0.58	17.71	19.50	0.58
19.29	72.55	54.68	19.14	76.25	56.35	19.92	84.27	64.02	18.98	28.22	0.39	20.71	18.70	-0.39
22.30	69.01	52.45	22.14	72.03	53.44	22.93	79.34	60.39	21.98	26.93	0.41	23.71	17.38	-0.41
25.30	64.40	47.53	25.14	67.77	48.87	25.93	75.51	56.26	24.98	27.59	0.76	26.72	17.33	-0.76
28.31	61.74	44.55	28.14	62.88	43.66	28.94	70.72	51.15	27.98	26.59	-0.56	29.73	18.97	0.56
31.30	60.03	42.62	31.14	60.45	41.01	31.93	67.59	47.79	30.98	26.64	-0.73	32.72	19.37	0.73
34.30	57.32	40.00	34.14	59.04	39.69	34.93	65.01	45.30	33.98	27.35	0.07	35.72	18.48	-0.07
37.29	53.48	36.32	37.14	57.25	38.06	37.92	61.64	42.10	36.98	27.02	-0.10	38.71	18.48	0.10
40.29	51.87	34.58	40.14	53.36	34.04	40.92	59.93	40.26	39.98	27.59	0.34	41.71	18.17	-0.34
43.31	49.22	31.53	43.14	51.61	31.89	43.94	57.02	36.94	42.98	27.69	0.04	44.73	18.88	-0.04
46.29	49.36	31.79	46.14	51.56	31.96	46.92	54.89	34.94	45.98	27.26	-0.27	47.71	19.06	0.27
49.30	47.21	30.22	49.14	49.53	30.51	49.92	52.94	33.56	48.98	27.40	0.45	50.71	17.77	-0.45
52.30	45.55	28.74	52.14	48.58	29.74	52.92	51.26	32.06	51.98	26.73	-0.04	53.71	18.08	0.04
55.30	45.79	27.90	55.14	46.01	26.09	55.92	51.07	30.80	54.98	28.17	0.32	56.71	18.79	-0.32
58.31	42.65	24.74	58.14	44.83	24.89	58.94	48.90	28.60	57.98	27.64	-0.23	59.73	19.37	0.23
61.29	42.09	25.41	61.14	44.79	26.08	61.92	48.86	29.80	60.98	26.59	-0.05	62.71	17.95	0.05
64.29	42.65	25.84	64.14	44.04	25.20	64.92	46.78	27.58	63.98	27.21	0.44	65.71	17.60	-0.44
67.29	41.40	24.01	67.14	43.34	23.92	67.92	46.70	26.93	66.98	27.35	0.00	68.71	18.61	-0.00
70.29	40.06	22.56	70.14	42.59	23.06	70.92	46.12	26.24	69.98	27.83	0.37	71.71	18.35	-0.37
73.31	39.37	21.55	73.14	41.99	22.14	73.94	44.68	24.47	72.98	28.26	0.48	74.73	18.57	-0.48
76.30	38.00	20.67	76.14	42.17	22.81	76.92	44.64	24.93	75.98	27.40	0.11	77.71	18.44	-0.11
79.30	38.32	20.89	79.14	41.76	22.30	79.92	44.75	24.94	78.98	28.22	0.83	80.71	17.82	-0.83
82.30	38.27	21.29	82.14	40.24	21.23	82.92	44.10	24.73	81.98	28.26	1.32	83.71	16.89	-1.32
85.30	38.32	21.42	85.14	38.63	19.70	85.92	42.24	22.95	84.98	27.35	0.49	86.71	17.64	-0.49
88.31	37.32	19.69	88.14	39.55	19.89	88.94	42.45	22.44	87.98	28.36	0.77	89.73	18.08	-0.77
91.30	37.18	20.21	91.14	38.63	19.63	91.92	42.45	23.10	90.98	27.35	0.42	92.71	17.77	-0.42
94.29	36.55	19.84	94.14	38.59	19.85	94.92	41.64	22.54	93.98	27.45	0.78	95.71	17.16	-0.78
97.30	36.41	18.65	97.14	39.09	19.30	97.92	42.13	21.98	96.98	27.74	0.02	98.71	18.97	-0.02
100.29	35.87	18.31	100.14	38.45	18.86	100.92	41.21	21.27	99.98	28.31	0.79	101.71	17.99	-0.79
103.31	35.60	17.43	103.14	38.59	18.39	103.94	40.89	20.33	102.98	28.65	0.52	104.73	18.88	-0.52
106.29	36.14	18.79	106.14	37.09	17.71	106.92	40.57	20.84	105.98	28.02	0.71	107.71	17.86	-0.71
109.30	34.66	17.77	109.14	38.22	19.30	109.92	40.57	21.30	108.98	27.45	0.60	110.71	17.51	-0.60
112.30	34.93	17.67	112.14	37.72	18.43	112.92	39.83	20.19	111.98	27.93	0.71	113.71	17.77	-0.71
115.29	34.12	16.22	115.14	38.04	18.11	115.92	38.71	18.42	114.98	28.02	0.16	116.71	18.97	-0.16
118.31	34.70	16.68	118.14	36.86	16.81	118.94	38.57	18.17	117.98	28.07	0.09	119.73	19.15	-0.09
121.29	34.21	16.54	121.14	36.18	16.48	121.92	38.78	18.73	120.98	27.55	-0.08	122.71	18.97	0.08
124.29	33.85	16.29	124.14	36.36	16.77	124.92	38.50	18.55	123.98	27.74	0.21	125.71	18.57	-0.22
127.29	33.45	15.85	127.14	36.00	16.37	127.92	37.66	17.67	126.98	28.17	0.61	128.71	18.22	-0.61
130.29	33.81	15.83	130.14	35.91	15.90	130.92	36.93	16.56	129.98	28.36	0.42	131.71	18.79	-0.42
133.31	32.78	14.59	133.14	35.60	15.38	133.94	36.54	15.96	132.98	28.60	0.45	134.73	18.97	-0.45
136.30	33.94	16.47	136.14	35.42	15.92	136.92	37.52	17.67	135.98	27.64	0.21	137.71	18.48	-0.21
139.30	33.76	16.34	139.14	34.61	15.16	139.92	35.71	15.90	138.98	27.64	0.26	140.71	18.39	-0.26
142.30	32.43	14.54	142.14	35.37	15.45	142.92	37.41	17.13	141.98	27.69	-0.16	143.71	19.28	0.16
145.29	31.81	14.07	145.14	34.97	15.20	145.92	36.82	16.70	144.98	28.22	0.52	146.71	18.44	-0.52
148.31	32.25	15.61	148.14	35.55	16.88	148.94	37.27	18.25	147.98	26.69	0.09	149.73	17.77	-0.09
151.29	31.01	13.11	151.14	33.94	14.01	151.92	35.23	14.94	150.98	28.46	0.60	152.71	18.53	-0.60
154.30	32.25	14.01	154.14	34.34	14.07	154.92	36.27	15.65	153.98	29.22	1.02	155.71	18.44	-1.02
157.30	31.19	13.02	157.14	33.31	13.11	157.92	36.51	15.95	156.98	28.74	0.61	158.71	18.79	-0.61
160.30	31.41	13.78	160.14	35.06	15.40	160.92	35.92	15.91	159.98	27.16	-0.43	161.71	19.28	0.43
163.31	31.41	14.18	163.14	34.65	15.39	163.94	35.71	16.09	162.98	27.35	0.16	164.73	18.30	-0.16
166.30	31.45	14.11	166.14	33.67	14.30	166.92	35.92	16.20	165.98	27.64	0.34	167.71	18.22	-0.34
169.30	30.84	13.37	169.14	32.91	13.41	169.92	36.13	16.28	168.98	27.59	0.16	170.71	18.53	-0.16
172.30	31.28	13.72	172.14	33.94	14.35	172.92	35.57	15.63	171.98	27.69	0.17	173.71	18.61	-0.17
175.29	29.69	12.12	175.14	33.05	13.45	175.92	34.64	14.68	174.98	28.65	1.12	176.71	17.68	-1.12
178.31	30.62	12.67	178.14	33.36	13.38	178.94	34.92	14.59	177.98	27.35	-0.56	179.73	19.73	0.56
181.30	30.44	11.87	181.14	32.38	11.78	181.92	34.92	13.97	180.98	29.13	0.60	182.71	19.19	-0.60
184.30	30.35	13.37	184.14	32.65	13.64	184.92	35.26	15.89	183.98	27.16	0.22	185.71	17.99	-0.22
187.29	29.26	11.44	187.14	32.03	12.18	187.92	35.89	15.68	186.98	28.26	0.48	188.71	18.57	-0.48
190.29	30.70	12.42	190.14	33.98	13.67	190.92	34.40	13.74	189.98	28.46	0.22	191.70	19.28	-0.22
193.31	30.22	12.66	193.14	32.07	12.48	193.94	33.17	13.22	192.98	27.74	0.21	194.72	18.57	-0.22
196.29	28.56	11.16	196.14	30.75	11.32	196.92	33.89	14.11	195.98	28.12	0.76	197.70	17.86	-0.76
199.30	30.53	12.42	199.14	31.59	11.45	199.92	33.85	13.36	198.98	28.12	0.05	200.71	19.28	-0.05
202.30	29.69	11.65	202.14	32.65	12.58	202.92	34.27	13.84	201.98	28.12	0.12	203.71	19.15	-0.12
205.29	30.26	12.02	205.14	32.83	12.56	205.92	33.48	12.85	204.98	28.26	0.06	206.71	19.41	-0.06
208.31	29.87	11.27	208.14	31.37	10.74	208.94	34.03	13.04	207.98	30.09	1.53	209.73	18.30	-1.53
211.29	29.65	11.17	211.14	32.52	12.01	211.92	33.03	12.16	210.98	28.74	0.30	212.70	19.41	-0.30
214.29	28.78	10.77	214.14	30.09	10.05	214.92	33.68	13.28	213.98	28.60	0.63	215.70	18.61	-0.63
217.29	30.22	11.64	217.14	31.41	10.80	217.92	33.65	12.68	216.98	29.56	1.02	218.70	18.79	-1.02
220.30	29.34	10.57	220.14	32.07	11.27	220.92	34.68	13.53	219.98	29.75	1.02	221.71	18.97	-1.02
223.31	29.56	10.66	223.14	30.88	9.95	223.94	33.89	12.60	222.98	30.33	1.47	224.72	18.66	-1.46
226.30	29.61	11.47	226.14	31.81	11.64	226.92	33.34	12.81	225.98	27.88	-0.22	227.71	19.59	0.22
229.29	29.08	10.58	229.14	31.72	11.19	229.92	33.65	12.76	228.98	29.18	0.72	230.71	19.01	-0.71
232.29	28.56	10.81	232.14	31.94	12.16	232.92	33.65	13.52	231.98	29.13	1.42	233.71	17.55	-1.42
235.29	28.34	10.54	235.14	30.49	10.66	235.92	33.48	13.30	234.98	28.74	0.98	236.71	18.04	-0.98
238.31	28.30	9.33	238.14	31.98	10.98	238.94	32.63	11.28	237.98	29.75	0.82	239.72	19.37	-0.82
241.30	28.51	9.88	241.14	32.16	11.50	241.92	32.83	11.82	240.98	28.98	0.39	242.71	19.46	-0.39
244.30	28.43	10.49	244.14	31.37	11.40	244.92	32.18	11.85	243.98	28.94	1.04	245.71	18.13	-1.04
247.30	28.43	10.57	247.14	31.59	11.70	247.92	33.99	13.75	246.98	28.02	0.20	248.71	18.88	-0.20
250.29	28.73	11.15	250.14	31.28	11.67	250.92	32.90	12.93	249.98	28.84	1.30	251.71	17.51	-1.30
253.31	28.47	9.72	253.14	30.18	9.40	253.94	33.68	12.54	252.98	29.85	1.14	254.72	18.84	-1.14
256.29	27.60	9.01	256.14	30.93	10.31	256.92	32.93	11.96	255.98	29.66	1.11	257.71	18.70	-1.11
259.29	28.34	9.42	259.14	32.03	11.08	259.92	33.44	12.14	258.98	29.47	0.59	260.71	19.55	-0.59
262.29	28.60	9.54	262.14	30.27	9.18	262.92	32.73	11.29	261.98	29.71	0.69	263.71	19.59	-0.69
265.30	29.08	9.92	265.14	32.16	10.97	265.92	33.31	11.77	264.98	29.37	0.25	266.71	20.13	-0.25
268.31	28.43	9.85	268.14	29.87	9.26	268.94	32.18	11.21	267.98	28.89	0.35	269.72	19.46	-0.35
271.29	28.25	8.96	271.14	31.37	10.05	271.92	32.93	11.25	270.98	29.37	0.12	272.71	20.40	-0.12
274.29	28.38	9.73	274.14	32.34	11.66	274.92	32.76	11.73	273.98	28.89	0.28	275.71	19.59	-0.28
277.29	27.65	8.68	277.14	31.41	10.41	277.92	32.73	11.38	276.98	29.66	0.73	278.71	19.46	-0.73
280.29	26.95	7.97	280.14	32.78	11.77	280.92	32.86	11.49	279.98	28.98	0.04	281.70	20.17	-0.04
283.31	27.56	9.19	283.14	31.81	11.41	283.94	31.84	11.09	282.98	29.13	0.80	284.73	18.79	-0.80
286.30	28.08	9.68	286.14	32.03	11.60	286.92	32.66	11.87	285.98	28.98	0.62	287.71	19.01	-0.62
289.30	27.91	8.61	289.14	31.37	10.04	289.92	32.76	11.08	288.98	29.61	0.35	290.71	20.17	-0.35
292.29	28.25	9.18	292.14	31.19	10.09	292.92	32.52	11.06	291.98	29.47	0.44	293.71	19.86	-0.44
295.29	29.43	10.66	295.14	31.19	10.39	295.92	33.03	11.87	294.98	29.27	0.54	296.70	19.46	-0.54
298.31	28.30	8.77	298.14	30.31	8.75	298.94	31.71	9.79	297.98	30.48	0.99	299.73	19.77	-0.99
301.30	28.51	8.90	301.14	31.10	9.46	301.92	32.73	10.73	300.98	30.77	1.20	302.71	19.64	-1.20
304.29	28.82	9.74	304.14	29.92	8.81	304.92	33.17	11.70	303.98	29.27	0.23	305.71	20.08	-0.23
307.30	28.82	8.97	307.14	31.94	10.06	307.92	32.69	10.45	306.98	30.58	0.77	308.71	20.31	-0.77
310.30	28.38	9.38	310.14	31.37	10.34	310.92	31.33	9.94	309.98	29.51	0.55	311.71	19.68	-0.55
313.31	28.56	8.80	313.14	30.84	9.05	313.94	32.01	9.86	312.98	30.58	0.86	314.72	20.13	-0.86
316.29	28.08	8.01	316.14	30.79	8.69	316.92	32.25	9.80	315.98	30.92	0.89	317.70	20.40	-0.89
319.29	28.99	9.25	319.14	30.27	8.50	319.92	32.66	10.53	318.98	30.63	0.93	320.70	20.04	-0.93
322.29	28.38	8.57	322.14	30.44	8.60	322.92	32.42	10.23	321.98	30.00	0.23	323.71	20.80	-0.23
325.29	28.51	9.08	325.14	30.53	9.07	325.92	32.45	10.64	324.98	30.09	0.70	326.71	19.95	-0.70
328.31	27.60	7.50	328.14	31.41	9.28	328.94	32.63	10.14	327.98	30.63	0.57	329.73	20.76	-0.57
331.29	28.25	9.43	331.14	31.98	11.13	331.92	32.69	11.48	330.98	29.37	0.59	332.71	19.46	-0.59
334.30	28.65	8.22	334.14	30.93	8.47	334.92	33.17	10.35	333.98	31.16	0.77	335.71	20.89	-0.77
337.30	28.47	8.84	337.14	31.54	9.88	337.92	32.11	10.09	336.98	30.14	0.55	338.71	20.31	-0.55
340.29	26.95	7.87	340.14	30.97	9.86	340.92	32.25	10.79	339.98	29.61	0.57	341.71	19.73	-0.57
343.31	28.69	8.27	343.14	31.63	9.18	343.94	32.49	9.68	342.98	31.50	1.12	344.72	20.53	-1.12
346.30	29.13	8.65	346.14	31.63	9.12	346.92	33.03	10.16	345.98	31.84	1.40	347.71	20.31	-1.40
349.30	28.47	8.91	349.14	30.62	9.03	349.92	32.49	10.54	348.98	30.58	1.05	350.71	19.73	-1.06
352.30	28.78	9.70	352.14	31.50	10.39	352.92	33.00	11.53	351.98	29.18	0.14	353.71	20.17	-0.14
355.29	29.13	8.91	355.14	31.41	9.16	355.92	32.49	9.88	354.98	31.01	0.83	356.71	20.62	-0.83
358.31	28.08	7.92	358.14	31.23	9.04	358.94	32.90	10.36	357.98	31.06	0.94	359.72	20.44	-0.94
361.29	27.78	7.79	361.14	31.41	9.39	361.92	32.42	10.05	360.98	30.58	0.63	362.71	20.58	-0.63
364.30	28.60	8.74	364.14	32.03	10.14	364.92	33.17	10.92	363.98	30.38	0.56	365.71	20.53	-0.55
367.29	28.91	9.10	367.14	30.93	9.09	367.92	32.22	10.03	366.98	30.58	0.81	368.71	20.22	-0.81
370.30	27.99	7.96	370.14	31.06	9.00	370.92	32.66	10.24	369.98	31.21	1.22	371.71	20.04	-1.22
373.31	28.43	7.94	373.14	31.10	8.58	373.94	33.48	10.61	372.98	32.08	1.63	374.72	20.08	-1.63
376.30	29.39	9.98	376.14	31.32	9.88	376.92	32.73	10.94	375.98	29.56	0.19	377.71	20.44	-0.19
379.29	28.30	8.42	379.14	31.10	9.19	379.92	32.08	9.82	378.98	30.72	0.88	380.70	20.22	-0.88
382.29	29.13	8.67	382.14	30.97	8.48	382.92	32.45	9.60	381.98	30.82	0.40	383.71	21.29	-0.40
385.29	28.69	8.56	385.14	31.45	9.29	385.92	32.35	9.84	384.98	30.24	0.15	386.71	21.20	-0.15
388.31	28.12	7.81	388.14	31.23	8.89	388.94	32.90	10.20	387.98	30.96	0.69	389.72	20.85	-0.69
391.29	28.91	8.74	391.14	31.50	9.30	391.92	31.95	9.40	390.98	30.63	0.50	392.71	20.89	-0.50
394.30	29.34	8.56	394.14	31.59	8.78	394.92	33.14	9.98	393.98	31.89	1.15	395.71	20.85	-1.15
397.29	29.61	9.17	397.14	30.49	8.02	397.92	32.05	9.23	396.98	30.63	0.23	398.70	21.43	-0.23
400.29	29.13	8.32	400.14	31.10	8.26	400.92	32.80	9.61	399.98	32.04	1.27	401.70	20.76	-1.27
403.31	28.73	8.38	403.14	31.45	9.07	403.94	32.56	9.83	402.98	30.63	0.32	404.73	21.25	-0.32
406.29	29.61	8.36	406.14	31.01	7.73	406.92	32.39	8.75	405.98	31.99	0.78	407.71	21.70	-0.78
409.30	29.08	8.18	409.14	31.32	8.39	409.92	32.80	9.51	408.98	31.74	0.88	410.71	21.25	-0.88
412.30	27.30	6.28	412.14	30.40	7.35	412.92	32.73	9.32	411.98	31.21	0.23	413.71	22.02	-0.23
415.30	29.04	8.43	415.14	30.75	8.11	415.92	33.20	10.21	414.98	32.23	1.66	416.71	20.17	-1.66
418.31	28.69	7.84	418.14	32.25	9.37	418.94	33.07	9.84	417.98	30.96	0.15	419.73	21.92	-0.15
421.30	29.34	8.73	421.14	31.63	8.99	421.92	33.92	10.92	420.98	31.21	0.64	422.71	21.20	-0.64
424.30	29.65	8.82	424.14	32.38	9.52	424.92	32.93	9.72	423.98	32.13	1.34	425.71	20.71	-1.34
427.30	27.86	7.64	427.14	31.23	8.98	427.92	33.68	11.07	426.98	30.29	0.11	428.71	21.34	-0.11
430.29	29.21	8.84	430.14	31.41	9.01	430.92	32.22	9.46	429.98	30.14	-0.19	431.71	21.79	0.19
433.31	30.18	9.56	433.14	31.81	9.16	433.94	33.51	10.51	432.98	31.26	0.68	434.72	21.16	-0.68
436.30	29.04	8.75	436.14	30.75	8.43	436.92	32.22	9.54	435.98	31.60	1.35	437.71	20.17	-1.35
439.30	28.17	7.03	439.14	31.98	8.81	439.92	33.07	9.55	438.98	31.99	0.89	440.71	21.47	-0.89
442.30	29.39	8.22	442.14	32.83	9.63	442.92	33.44	9.88	441.98	32.28	1.15	443.71	21.25	-1.15
445.30	29.83	8.95	445.14	31.76	8.85	445.92	32.66	9.39	444.98	31.16	0.32	446.71	21.79	-0.32
448.31	29.87	8.32	448.14	32.21	8.63	448.94	33.07	9.13	447.98	32.23	0.72	449.73	22.06	-0.71
451.30	29.39	9.07	451.14	31.01	8.66	451.92	32.97	10.26	450.98	30.58	0.30	452.71	21.25	-0.30
454.29	29.56	7.87	454.14	31.01	7.29	454.92	33.85	9.78	453.98	32.18	0.53	455.71	22.38	-0.53
457.30	28.86	7.71	457.14	31.76	8.58	457.92	32.76	9.23	456.98	31.65	0.54	458.71	21.83	-0.54
460.30	29.17	9.01	460.14	32.83	10.64	460.92	32.66	10.11	459.98	29.95	-0.17	461.71	21.56	0.17
463.31	29.21	7.15	463.14	33.36	9.27	463.94	33.62	9.18	462.98	33.06	1.04	464.73	22.24	-1.04
466.29	28.86	7.96	466.14	32.07	9.14	466.92	33.72	10.44	465.98	31.06	0.20	467.71	21.92	-0.20
469.29	29.30	7.61	469.14	31.59	7.87	469.92	32.28	8.20	468.98	32.92	1.27	470.70	21.65	-1.27
472.29	29.69	9.54	472.14	32.69	10.51	472.92	33.14	10.60	471.98	30.29	0.18	473.71	21.20	-0.18
475.30	28.78	6.70	475.14	32.60	8.49	475.92	33.27	8.80	474.98	33.11	1.07	476.71	22.24	-1.07
478.31	29.04	8.44	478.14	31.67	9.04	478.94	32.86	9.87	477.98	31.50	0.94	479.73	20.89	-0.94
481.29	29.87	8.60	481.14	32.78	9.48	481.92	33.48	9.82	480.98	32.08	0.85	482.70	21.65	-0.85
484.29	30.66	8.54	484.14	32.69	8.54	484.92	33.48	8.97	483.98	33.41	1.33	485.70	22.02	-1.32
487.29	29.65	8.12	487.14	31.67	8.11	487.92	33.44	9.52	486.98	31.69	0.20	488.71	22.56	-0.20
490.29	29.30	8.54	490.14	32.12	9.33	490.92	33.44	10.29	489.98	31.60	0.88	491.71	21.11	-0.88
493.31	30.04	7.80	493.14	32.07	7.80	493.94	33.62	8.99	492.98	32.52	0.32	494.73	23.15	-0.32
496.30	29.34	7.85	496.14	32.52	9.00	496.92	32.69	8.82	495.98	32.82	1.37	497.71	21.34	-1.37
499.30	28.78	6.52	499.14	33.00	8.71	499.92	33.62	8.97	498.98	32.52	0.30	500.71	23.19	-0.30
502.30	30.62	8.99	502.14	32.60	8.94	502.92	33.58	9.57	501.98	32.92	1.33	503.71	21.52	-1.33
505.30	28.51	7.36	505.14	32.56	9.38	505.92	32.90	9.36	504.98	32.38	1.27	506.71	21.11	-1.27
508.31	30.13	8.48	508.14	32.16	8.48	508.94	33.03	8.99	507.98	32.57	0.96	509.73	21.92	-0.96
511.30	29.65	7.75	511.14	32.47	8.54	511.92	34.16	9.88	510.98	32.33	0.47	512.71	22.65	-0.47
514.30	30.88	8.86	514.14	32.56	8.51	514.92	33.58	9.18	513.98	31.94	-0.04	515.71	23.28	0.04
517.29	30.84	8.83	517.14	32.78	8.74	517.92	33.44	9.05	516.98	32.82	0.85	518.71	22.38	-0.85
520.30	31.10	9.03	520.14	32.83	8.73	520.92	33.10	8.65	519.98	33.21	1.18	521.71	22.11	-1.18
523.31	29.39	7.02	523.14	32.74	8.34	523.94	33.79	9.03	522.98	33.06	0.73	524.72	22.87	-0.73
526.29	30.35	7.94	526.14	33.09	8.65	526.92	33.17	8.38	525.98	33.31	0.94	527.71	22.69	-0.94
529.30	30.26	7.90	529.14	33.09	8.70	529.92	33.34	8.60	528.98	33.16	0.84	530.71	22.74	-0.84
532.30	30.22	7.72	532.14	31.41	6.88	532.92	34.82	9.94	531.98	33.31	0.85	533.71	22.87	-0.85
535.30	30.57	7.66	535.14	32.74	7.80	535.92	33.03	7.74	534.98	33.31	0.44	536.71	23.69	-0.44
538.31	30.40	8.32	538.14	32.69	8.58	538.94	34.06	9.60	537.98	31.60	-0.44	539.72	23.74	0.44
541.30	30.70	8.40	541.14	32.47	8.14	541.92	34.03	9.34	540.98	33.41	1.15	542.71	22.38	-1.14
544.30	31.45	9.49	544.14	32.83	8.84	544.92	33.55	9.20	543.98	33.46	1.54	545.71	21.65	-1.54
547.30	28.51	5.89	547.14	32.60	7.95	547.92	33.89	8.88	546.98	33.51	0.93	548.71	22.92	-0.93
550.30	29.78	6.88	550.14	33.00	8.07	550.92	34.92	9.64	549.98	34.69	1.83	551.71	22.29	-1.83
553.31	30.18	7.32	553.14	32.03	7.14	553.94	33.58	8.33	552.98	33.26	0.44	554.73	23.65	-0.44
556.29	30.22	7.22	556.14	31.98	6.95	556.92	34.20	8.82	555.98	33.90	0.94	557.71	23.28	-0.94
559.29	30.84	7.76	559.14	32.43	7.32	559.92	32.73	7.26	558.98	33.16	0.12	560.70	24.19	-0.11
562.30	29.96	7.74	562.14	33.14	8.89	562.92	33.58	8.98	561.98	33.06	0.88	563.71	22.56	-0.88
565.30	30.09	7.54	565.14	33.63	9.05	565.92	34.30	9.37	564.98	33.41	0.90	566.71	22.87	-0.90
568.31	29.61	7.62	568.14	32.78	8.76	568.94	32.39	8.01	567.98	31.89	-0.06	569.72	23.28	0.06
571.29	30.88	7.47	571.14	33.27	7.83	571.92	34.16	8.37	570.98	34.94	1.57	572.70	23.06	-1.57
574.29	29.39	7.22	574.14	31.90	7.70	574.92	33.89	9.33	573.98	32.57	0.44	575.71	22.96	-0.44
577.29	31.85	9.20	577.14	33.98	9.30	577.92	35.23	10.19	576.98	33.80	1.19	578.71	22.69	-1.18
580.29	29.56	6.83	580.14	32.65	7.89	580.92	35.16	10.05	579.98	33.95	1.26	581.71	22.69	-1.26
583.31	29.83	7.28	583.14	32.74	8.16	583.94	34.37	9.44	582.98	33.90	1.39	584.73	22.38	-1.39
586.30	31.32	8.16	586.14	33.63	8.44	586.92	34.61	9.07	585.98	33.26	0.14	587.71	24.24	-0.14
589.30	31.01	7.87	589.14	33.00	7.83	589.92	34.09	8.57	588.98	33.95	0.85	590.71	23.51	-0.85
592.29	30.97	8.56	592.13	32.87	8.43	592.92	33.03	8.23	591.98	32.77	0.40	593.70	23.24	-0.40
595.29	30.88	7.62	595.13	32.83	7.54	595.92	34.13	8.49	594.98	34.10	0.88	596.70	23.60	-0.88
598.31	31.32	8.50	598.13	33.67	8.82	598.94	34.44	9.23	597.98	34.00	1.22	599.72	22.83	-1.22
601.29	30.04	7.55	601.13	33.63	9.11	601.92	34.64	9.77	600.98	33.65	1.20	602.71	22.51	-1.20
619.32	38.23	6.40	619.16	41.48	7.62	619.95	42.20	7.99	619.00	40.70	-1.09	620.73	34.14	1.09
622.31	31.59	0.48	622.15	35.73	2.59	622.94	37.48	3.99	621.99	41.36	0.29	623.72	32.04	-0.29
625.31	30.26	1.68	625.15	34.21	3.60	625.94	34.09	3.12	624.99	40.25	1.71	626.72	28.10	-1.70
628.31	28.47	0.91	628.15	31.98	2.39	628.94	32.56	2.61	627.99	39.18	1.66	629.72	27.13	-1.66
631.31	27.34	0.29	631.15	30.53	1.45	631.94	31.23	1.80	630.99	38.93	1.92	632.72	26.35	-1.92
634.31	27.47	2.41	634.15	30.53	3.44	634.94	31.17	3.73	633.99	36.47	1.45	635.72	24.83	-1.45
637.31	27.60	1.54	637.15	31.54	3.45	637.94	32.18	3.74	636.99	37.32	1.30	638.72	25.98	-1.30
640.31	26.87	2.42	640.15	31.76	5.28	640.94	31.81	4.97	639.99	36.13	1.72	641.72	23.96	-1.72
643.31	27.69	3.13	643.15	31.81	5.22	643.94	30.46	3.51	642.99	36.62	2.09	644.73	23.69	-2.10
646.31	28.30	2.50	646.15	31.45	3.62	646.94	32.05	3.87	645.99	38.13	2.37	647.73	24.65	-2.37
649.31	27.39	2.24	649.15	31.23	4.05	649.94	31.54	4.00	648.99	36.52	1.41	650.73	24.97	-1.41
652.31	27.73	2.77	652.15	31.19	4.20	652.94	31.78	4.43	651.99	36.32	1.40	653.73	24.79	-1.40
655.31	27.30	2.03	655.15	32.87	5.57	655.94	32.05	4.39	654.99	36.67	1.44	656.73	25.06	-1.44
658.31	28.99	3.66	658.15	32.91	5.55	658.94	32.08	4.37	657.99	37.37	2.08	659.73	24.47	-2.08
661.31	28.34	3.77	661.15	32.91	6.31	661.94	32.08	5.12	660.99	35.73	1.20	662.73	24.60	-1.20
664.30	28.86	4.66	664.15	32.25	6.02	664.94	32.15	5.56	663.99	36.72	2.55	665.72	22.87	-2.56
667.31	28.25	3.14	667.15	32.38	5.24	667.94	32.73	5.23	666.99	37.22	2.15	668.72	24.19	-2.14
670.30	29.87	5.08	670.15	32.34	5.52	670.93	33.92	6.74	669.99	37.22	2.47	671.72	23.55	-2.46
673.31	28.78	4.99	673.15	32.38	6.56	673.94	33.92	7.74	672.99	35.53	1.78	674.72	23.24	-1.78
676.30	30.31	5.29	676.15	33.09	6.04	676.94	33.10	5.70	675.99	37.07	2.09	677.72	24.15	-2.09
679.30	29.43	4.48	679.15	32.38	5.40	679.93	32.63	5.30	678.99	37.07	2.16	680.72	24.01	-2.16
682.31	30.04	6.29	682.15	33.09	7.31	682.94	32.97	6.83	681.99	35.73	2.02	683.72	22.96	-2.02
685.31	30.44	6.52	685.15	33.05	7.10	685.94	33.34	7.04	684.99	36.82	2.94	686.73	22.20	-2.94
688.31	29.52	4.51	688.15	34.47	7.43	688.94	33.99	6.59	687.99	37.97	3.00	689.72	23.24	-3.00
691.31	29.69	5.00	691.15	33.98	7.26	691.94	32.97	5.90	690.99	37.37	2.72	692.72	23.19	-2.72
694.31	31.06	6.69	694.15	34.65	8.25	694.94	32.76	6.00	693.99	36.87	2.54	695.72	23.06	-2.54
697.31	30.35	5.74	697.15	34.79	8.15	697.94	34.37	7.37	696.99	36.67	2.10	698.72	23.74	-2.10
700.31	30.35	5.44	700.15	33.14	6.20	700.93	34.16	6.87	699.99	37.22	2.35	701.72	23.78	-2.35
703.30	31.54	6.28	703.15	33.58	6.29	703.93	33.31	5.66	702.99	37.97	2.75	704.72	23.74	-2.75
706.31	31.06	6.39	706.15	33.72	7.02	706.94	33.96	6.90	705.99	36.52	1.89	707.72	24.01	-1.89
709.31	30.92	6.22	709.15	32.78	6.05	709.94	34.13	7.05	708.99	37.52	2.86	710.72	23.06	-2.86
712.31	31.01	6.21	712.15	33.63	6.80	712.94	34.06	6.88	711.99	37.72	2.96	713.72	23.06	-2.96
715.31	31.06	5.85	715.15	35.69	8.45	715.94	32.56	4.97	714.99	38.18	3.01	716.72	23.42	-3.01
718.31	30.66	5.75	718.15	33.89	6.95	718.94	33.62	6.32	717.99	37.77	2.90	719.72	23.24	-2.90
721.31	31.36	6.93	721.15	34.61	8.15	721.94	33.27	6.46	720.99	36.67	2.28	722.72	23.37	-2.28
724.31	31.98	7.62	724.15	34.21	7.82	724.94	33.89	7.15	723.99	36.57	2.25	725.72	23.33	-2.25
727.31	29.96	4.07	727.15	34.92	7.00	727.94	33.89	5.61	726.99	38.23	2.38	728.72	24.74	-2.38
730.31	30.88	5.31	730.15	33.49	5.89	730.94	33.00	5.04	729.99	37.77	2.24	731.72	24.56	-2.24
733.31	32.03	6.74	733.15	33.40	6.08	733.94	34.23	6.55	732.99	38.08	2.83	734.72	23.69	-2.82
736.31	30.75	5.56	736.15	34.83	7.61	736.94	33.62	6.04	735.99	36.97	1.82	737.72	24.60	-1.82
739.31	30.75	5.09	739.15	34.03	6.34	739.94	34.75	6.71	738.99	37.12	1.50	740.72	25.38	-1.50
742.31	31.63	6.08	742.15	34.03	6.45	742.94	34.44	6.51	741.99	38.13	2.62	743.72	24.15	-2.62
745.31	31.41	5.86	745.15	33.94	6.36	745.94	34.40	6.46	744.99	38.78	3.27	746.72	23.51	-3.27
748.31	31.89	7.15	748.15	34.16	7.39	748.94	34.61	7.49	747.99	37.42	2.72	749.72	23.24	-2.72
751.30	31.10	6.11	751.15	34.70	7.68	751.93	33.96	6.59	750.99	37.47	2.52	752.72	23.69	-2.52
754.30	30.84	5.16	754.15	35.10	7.39	754.93	33.41	5.34	753.99	38.13	2.49	755.72	24.42	-2.49
757.31	30.18	4.79	757.15	34.25	6.83	757.94	34.58	6.80	756.99	37.37	2.02	758.72	24.60	-2.02
760.31	32.38	6.23	760.15	34.56	6.38	760.94	34.89	6.36	759.99	38.28	2.17	761.72	25.20	-2.17
763.30	30.18	5.23	763.15	34.79	7.81	763.93	33.96	6.63	762.99	37.62	2.71	764.72	23.46	-2.71
766.31	30.88	5.48	766.15	34.92	7.49	766.94	33.75	5.97	765.99	37.42	2.06	767.72	24.56	-2.06
769.31	30.53	4.32	769.15	34.43	6.19	769.94	34.68	6.08	768.99	38.78	2.61	770.72	24.83	-2.61
772.31	31.14	5.05	772.15	35.37	7.25	772.94	33.99	5.52	771.99	39.08	3.03	773.72	24.28	-3.03
775.31	31.19	5.56	775.15	35.15	7.49	775.94	34.37	6.36	774.99	37.52	1.93	776.72	24.92	-1.93
778.31	31.45	5.67	778.15	35.91	8.10	778.94	35.30	7.13	777.99	38.88	3.14	779.72	23.87	-3.14
781.31	31.32	5.79	781.15	35.37	7.81	781.94	34.30	6.39	780.99	37.77	2.28	782.72	24.47	-2.28
784.31	32.34	6.46	784.15	35.69	7.78	784.94	34.68	6.42	783.99	38.88	3.04	785.72	24.06	-3.04
787.30	31.72	6.19	787.15	34.56	7.00	787.93	34.16	6.24	786.99	37.92	2.43	788.72	24.33	-2.43
790.30	31.19	5.04	790.15	34.88	6.70	790.94	35.89	7.36	789.99	39.33	3.22	791.72	24.15	-3.22
793.31	31.14	6.14	793.15	36.14	9.11	793.94	34.64	7.26	792.99	37.17	2.21	794.72	24.01	-2.21
796.31	31.76	6.01	796.15	34.79	7.01	796.94	34.71	6.57	795.99	38.63	2.92	797.72	24.06	-2.92
799.31	31.89	6.09	799.15	36.05	8.22	799.94	33.72	5.54	798.99	38.13	2.37	800.72	24.65	-2.37
802.31	32.96	6.87	802.15	34.47	6.35	802.94	34.16	5.68	801.99	39.59	3.54	803.72	23.78	-3.54
805.31	31.76	4.97	805.15	35.96	7.14	805.94	34.30	5.13	804.99	39.38	2.63	806.72	25.38	-2.63
808.31	32.52	6.49	808.15	36.09	8.03	808.94	34.51	6.10	807.99	39.69	3.70	809.72	23.55	-3.70
811.31	31.19	5.48	811.15	34.88	7.14	811.94	35.09	7.00	810.99	38.18	2.51	812.72	24.42	-2.51
814.31	32.03	6.27	814.15	35.15	7.36	814.94	34.64	6.50	813.99	37.82	2.10	815.72	24.88	-2.10
817.31	31.54	5.85	817.15	35.82	8.10	817.94	34.95	6.88	816.99	38.78	3.13	818.72	23.78	-3.13
820.31	32.29	6.26	820.15	35.78	7.72	820.94	34.89	6.47	819.99	39.38	3.39	821.72	23.87	-3.39
823.31	30.88	4.96	823.15	34.61	6.66	823.94	35.20	6.89	822.99	37.47	1.59	824.72	25.56	-1.59
826.31	31.94	6.37	826.15	37.27	9.67	826.94	34.92	6.97	825.99	38.13	2.60	827.72	24.19	-2.60
829.31	32.38	6.14	829.15	35.28	7.01	829.94	34.89	6.26	828.99	38.93	2.73	830.72	24.74	-2.73
832.31	30.84	4.41	832.15	35.15	6.69	832.94	34.95	6.13	831.99	38.58	2.19	833.72	25.47	-2.19
835.30	32.12	6.11	835.15	34.97	6.93	835.93	35.61	7.22	834.99	38.73	2.76	836.72	24.47	-2.76
838.30	30.92	4.46	838.15	36.36	7.87	838.94	36.13	7.28	837.99	39.64	3.22	839.72	24.47	-3.22
841.31	31.89	5.31	841.15	37.09	8.48	841.94	35.85	6.89	840.99	38.68	2.14	842.72	25.66	-2.14
844.31	32.65	5.74	844.15	36.45	7.51	844.94	36.02	6.72	843.99	39.49	2.62	845.72	25.52	-2.62
847.31	31.76	5.64	847.15	37.31	9.16	847.94	35.57	7.07	846.99	38.73	2.65	848.72	24.69	-2.65
850.30	31.45	4.26	850.15	35.33	6.11	850.93	34.75	5.17	849.99	40.60	3.45	851.72	24.97	-3.45
853.31	31.59	5.49	853.15	36.91	8.78	853.94	35.30	6.82	852.99	39.23	3.17	854.72	24.15	-3.17
856.31	32.56	5.78	856.15	35.10	6.29	856.94	35.64	6.48	855.99	39.59	2.85	857.72	25.15	-2.85
859.31	31.81	5.51	859.15	35.82	7.49	859.94	34.03	5.35	858.99	39.13	2.87	860.72	24.65	-2.87
862.31	33.09	5.71	862.15	35.82	6.41	862.94	35.82	6.05	861.99	40.75	3.41	863.72	25.20	-3.41
865.31	32.12	5.16	865.15	35.91	6.92	865.94	35.30	5.95	864.99	39.64	2.72	866.72	25.47	-2.72
868.30	32.43	6.38	868.15	36.81	8.73	868.93	34.75	6.32	867.99	39.59	3.58	869.72	23.69	-3.58
871.30	31.50	3.61	871.15	34.79	4.87	871.93	36.20	5.92	870.99	40.25	2.40	872.72	26.72	-2.40
874.31	32.20	5.61	874.15	35.06	6.44	874.94	34.89	5.91	873.99	39.13	2.58	875.72	25.24	-2.58
877.30	32.65	5.57	877.15	36.63	7.52	877.94	34.40	4.94	876.99	40.19	3.15	878.72	25.15	-3.15
880.31	33.54	6.68	880.15	36.23	7.34	880.94	36.20	6.95	879.99	40.40	3.58	881.72	24.51	-3.57
883.31	32.69	4.46	883.15	37.22	6.96	883.94	35.68	5.06	882.99	40.80	2.60	884.72	26.85	-2.61
886.31	32.60	5.34	886.15	36.54	7.25	886.94	37.10	7.46	885.99	40.04	2.82	887.72	25.66	-2.82
889.31	32.47	5.44	889.15	36.32	7.26	889.94	35.64	6.23	888.99	39.49	2.50	890.72	25.75	-2.50
892.31	33.36	5.84	892.15	37.36	7.81	892.94	35.71	5.80	891.99	40.25	2.77	893.72	25.98	-2.77
895.31	31.85	4.36	895.15	35.37	5.85	895.94	35.61	5.74	894.99	40.04	2.59	896.72	26.12	-2.59
898.31	32.25	5.26	898.15	36.14	7.12	898.94	35.92	6.54	897.99	39.33	2.38	899.72	25.84	-2.38
901.31	33.76	5.67	901.15	36.91	6.79	901.94	37.07	6.59	900.99	41.16	3.10	902.72	26.21	-3.11
904.31	32.16	4.55	904.15	36.00	6.36	904.94	35.85	5.86	903.99	40.70	3.13	905.72	25.70	-3.13
907.31	32.29	4.69	907.15	36.86	7.23	907.94	36.23	6.24	906.99	40.04	2.48	908.72	26.35	-2.48
910.31	32.16	4.11	910.15	36.59	6.51	910.94	36.30	5.86	909.99	40.85	2.84	911.72	26.44	-2.84
913.31	32.78	4.96	913.15	36.27	6.42	913.94	35.37	5.16	912.99	40.30	2.52	914.72	26.53	-2.52
916.31	33.18	5.51	916.15	36.77	7.07	916.94	35.54	5.49	915.99	40.04	2.41	917.73	26.48	-2.41
919.31	33.00	5.57	919.15	36.77	7.31	919.94	35.57	5.76	918.99	39.79	2.40	920.72	26.25	-2.40
922.30	32.20	4.56	922.15	37.18	7.51	922.94	36.06	6.04	921.99	40.30	2.70	923.72	26.16	-2.70
925.31	34.03	7.06	925.15	36.05	7.05	925.94	37.20	7.84	924.99	38.88	1.95	926.72	26.25	-1.95
928.31	33.14	5.85	928.15	36.68	7.36	928.94	35.99	6.32	927.99	41.57	4.32	929.72	24.19	-4.32
931.31	32.65	5.52	931.15	36.45	7.29	931.94	35.96	6.44	930.99	39.33	2.23	932.72	26.12	-2.24
934.31	32.78	5.67	934.15	36.36	7.22	934.94	35.96	6.46	933.99	40.35	3.28	935.72	25.06	-3.28
937.31	33.32	4.82	937.15	36.18	5.65	937.94	35.92	5.03	936.99	41.52	3.06	938.72	26.67	-3.05
940.31	33.05	5.44	940.15	36.81	7.17	940.94	36.96	6.96	939.99	40.25	2.68	941.72	26.16	-2.68
943.31	32.87	3.58	943.15	35.82	4.50	943.94	35.13	3.46	942.99	42.03	2.78	944.72	27.73	-2.78
946.31	33.23	6.37	946.15	37.45	8.56	946.94	36.37	7.13	945.99	38.83	2.01	947.72	26.07	-2.01
949.31	32.83	4.92	949.15	37.04	7.10	949.94	36.82	6.53	948.99	40.75	2.88	950.72	26.25	-2.88
952.30	33.40	6.12	952.15	37.22	7.91	952.93	36.68	7.02	951.99	40.04	2.80	953.72	25.70	-2.80
955.30	32.25	4.56	955.15	36.72	7.00	955.93	35.92	5.85	954.99	40.40	2.75	956.72	26.16	-2.75
958.30	34.03	5.25	958.15	36.36	5.55	958.94	35.30	4.14	957.99	41.98	3.24	959.72	26.76	-3.24
961.30	33.54	4.86	961.15	37.09	6.38	961.93	35.96	4.89	960.99	41.47	2.83	962.72	27.08	-2.83
964.30	33.23	4.98	964.15	37.00	6.72	964.93	36.75	6.12	963.99	40.09	1.88	965.72	27.59	-1.88
967.31	33.05	4.70	967.15	37.54	7.16	967.94	34.89	4.16	966.99	41.21	2.90	968.72	26.67	-2.90
970.31	33.18	6.16	970.15	36.27	7.22	970.94	36.27	6.87	969.99	39.79	2.81	971.72	25.43	-2.81
973.31	34.30	5.75	973.15	37.04	6.46	973.94	36.20	5.27	972.99	41.01	2.50	974.72	27.27	-2.50
976.31	34.30	5.72	976.15	36.05	5.44	976.94	36.30	5.33	975.99	41.82	3.28	977.72	26.53	-3.27
979.31	33.09	4.97	979.15	38.04	7.89	979.94	36.65	6.14	978.99	41.41	3.33	980.72	26.02	-3.32
982.31	33.54	4.76	982.15	36.50	5.69	982.94	37.66	6.50	981.99	41.98	3.24	983.72	26.76	-3.24
985.31	34.03	5.13	985.15	37.49	6.56	985.94	36.72	5.43	984.99	41.72	2.86	986.72	27.27	-2.86
988.31	34.75	6.56	988.15	37.54	7.32	988.94	36.37	5.80	987.99	41.21	3.06	989.72	26.35	-3.06
991.31	33.40	5.36	991.15	37.36	7.29	991.94	37.00	6.58	990.99	40.91	2.91	992.72	26.35	-2.91
994.31	33.23	4.15	994.15	37.72	6.61	994.94	36.68	5.22	993.99	41.93	2.89	995.72	27.41	-2.89
997.31	34.12	5.46	997.15	37.45	6.76	997.94	36.27	5.22	996.99	41.98	3.36	998.72	26.53	-3.35
1000.31	32.20	3.43	1000.15	37.68	6.88	1000.94	35.99	4.84	999.99	41.31	2.58	1001.72	27.41	-2.58
1003.31	33.36	4.48	1003.15	37.72	6.81	1003.94	36.86	5.60	1002.99	41.67	2.83	1004.72	27.27	-2.83
1006.31	34.57	6.62	1006.15	37.40	7.42	1006.94	36.75	6.42	1005.99	41.01	3.10	1007.72	26.07	-3.10
1009.31	34.48	6.35	1009.15	37.22	7.06	1009.94	36.37	5.85	1008.99	40.50	2.41	1010.72	26.95	-2.41
1012.31	33.98	5.68	1012.15	38.40	8.07	1012.94	37.10	6.42	1011.99	41.16	2.90	1013.72	26.62	-2.90
1015.31	34.25	5.72	1015.15	38.04	7.48	1015.94	37.00	6.09	1014.99	41.11	2.62	1016.72	27.13	-2.62
1018.31	34.61	6.22	1018.15	38.13	7.71	1018.94	36.51	5.74	1017.99	41.52	3.17	1019.72	26.44	-3.17
1021.31	34.03	4.49	1021.15	38.95	7.38	1021.94	37.55	5.63	1020.99	42.39	2.89	1022.72	27.87	-2.89
1024.30	33.09	3.52	1024.15	37.59	5.99	1024.93	37.10	5.14	1023.99	42.13	2.60	1025.72	28.20	-2.60
1027.30	32.56	3.08	1027.15	38.40	6.89	1027.93	36.68	4.81	1026.99	42.18	2.73	1028.72	27.97	-2.74
1030.31	32.56	3.96	1030.15	37.90	7.27	1030.94	36.58	5.60	1029.99	41.06	2.50	1031.72	27.32	-2.50
1033.31	33.58	4.35	1033.15	38.59	7.33	1033.94	37.73	6.12	1032.99	41.77	2.58	1034.72	27.87	-2.58
1036.31	34.57	4.98	1036.15	38.13	6.51	1036.94	37.48	5.50	1035.99	42.13	2.58	1037.73	28.24	-2.58
1039.30	34.48	4.09	1039.15	37.81	5.39	1039.93	36.75	3.97	1038.99	43.21	2.86	1040.72	28.76	-2.86
1042.30	34.79	5.45	1042.15	38.09	6.72	1042.94	38.36	6.63	1041.99	41.67	2.37	1043.72	28.20	-2.37
1045.31	34.79	5.31	1045.15	38.22	6.71	1045.94	37.94	6.08	1044.99	42.59	3.15	1046.72	27.55	-3.15
1048.30	33.27	4.33	1048.15	37.95	6.98	1048.93	37.41	6.08	1047.99	41.57	2.67	1049.72	27.50	-2.66
1051.30	34.79	5.31	1051.15	38.63	7.12	1051.93	36.54	4.68	1050.99	41.62	2.18	1052.72	28.52	-2.18
1054.31	34.52	4.84	1054.15	37.40	5.69	1054.94	37.48	5.42	1053.99	42.95	3.31	1055.73	27.59	-3.31
1057.31	32.96	3.41	1057.15	39.18	7.60	1057.94	37.83	5.90	1056.99	42.08	2.57	1058.72	28.20	-2.57
1060.31	34.21	5.57	1060.15	38.81	8.14	1060.94	37.07	6.04	1059.99	41.52	2.92	1061.72	26.95	-2.92
1063.31	34.48	4.35	1063.15	37.99	5.83	1063.94	37.87	5.35	1062.99	42.13	2.04	1064.72	29.32	-2.04
1066.31	34.34	5.14	1066.15	38.27	7.04	1066.94	38.08	6.50	1065.99	42.08	2.92	1067.72	27.50	-2.92
1069.31	34.52	4.65	1069.15	38.18	6.28	1069.94	37.52	5.26	1068.99	42.64	2.80	1070.72	28.29	-2.81
1072.31	33.81	4.59	1072.15	37.13	5.88	1072.94	36.54	4.93	1071.99	42.08	2.90	1073.72	27.55	-2.89
1075.31	35.15	6.28	1075.15	39.18	8.28	1075.94	38.81	7.56	1074.99	41.93	3.10	1076.72	26.99	-3.10
1078.31	34.39	4.39	1078.15	37.04	5.01	1078.94	37.48	5.10	1077.99	43.21	3.25	1079.72	27.97	-3.25
1081.31	33.90	4.01	1081.15	38.45	6.53	1081.94	37.20	4.92	1080.99	42.59	2.74	1082.72	28.38	-2.74
1084.31	32.60	2.70	1084.15	38.50	6.57	1084.94	37.80	5.52	1083.99	42.69	2.83	1085.72	28.29	-2.83
1087.31	34.21	4.46	1087.15	38.72	6.94	1087.94	37.20	5.06	1086.99	42.59	2.88	1088.73	28.10	-2.88
1090.31	34.79	5.00	1090.15	39.36	7.54	1090.94	37.59	5.41	1089.99	42.85	3.09	1091.72	27.92	-3.10
1093.31	34.93	5.18	1093.15	38.31	6.53	1093.94	37.45	5.31	1092.99	42.49	2.78	1094.72	28.20	-2.78
1096.31	34.34	5.26	1096.15	38.18	7.07	1096.94	37.87	6.40	1095.99	43.00	3.96	1097.72	26.35	-3.95
1099.31	34.25	4.01	1099.15	38.63	6.36	1099.94	37.59	4.97	1098.99	43.00	2.80	1100.72	28.66	-2.80
1102.31	35.06	4.41	1102.15	39.64	6.96	1102.94	37.94	4.90	1101.99	43.41	2.80	1103.72	29.08	-2.80
1105.31	36.05	5.92	1105.15	38.22	6.06	1105.94	37.45	4.93	1104.99	43.21	3.12	1106.72	28.24	-3.12
1108.31	34.84	5.38	1108.15	40.05	8.56	1108.94	37.90	6.06	1107.99	41.72	2.30	1109.72	28.38	-2.30
1111.30	34.21	4.25	1111.15	38.27	6.28	1111.93	38.43	6.08	1110.99	43.05	3.12	1112.72	28.06	-3.13
1114.31	34.61	4.63	1114.15	38.09	6.08	1114.94	37.90	5.54	1113.99	42.90	2.96	1115.72	28.24	-2.96
1117.31	35.15	4.73	1117.15	38.27	5.82	1117.94	38.39	5.59	1116.99	43.31	2.93	1118.72	28.71	-2.93
1120.31	35.42	5.44	1120.15	37.68	5.67	1120.94	37.59	5.22	1119.99	43.05	3.10	1121.72	28.10	-3.11
1123.31	36.05	6.41	1123.15	39.68	8.01	1123.94	37.73	5.70	1122.99	41.62	2.02	1124.72	28.85	-2.02
1126.30	36.37	6.03	1126.15	39.36	6.99	1126.94	37.90	5.17	1125.99	42.74	2.44	1127.72	29.13	-2.44
1129.31	34.39	4.39	1129.15	39.73	7.70	1129.94	37.17	4.79	1128.99	43.26	3.30	1130.72	27.92	-3.30
1132.30	35.06	3.99	1132.15	39.32	6.22	1132.94	37.83	4.38	1131.99	43.82	2.79	1133.72	29.50	-2.79
1135.30	34.88	4.65	1135.15	39.18	6.92	1135.93	38.60	5.99	1134.99	43.72	3.53	1136.72	27.92	-3.53
1138.30	35.82	6.33	1138.15	38.59	7.07	1138.93	37.59	5.72	1137.99	42.33	2.88	1139.72	27.83	-2.88
1141.31	35.69	6.35	1141.15	40.05	8.68	1141.94	38.04	6.31	1140.99	42.18	2.88	1142.72	27.69	-2.88
1144.31	34.66	3.43	1144.15	39.00	5.74	1144.94	38.25	4.64	1143.99	44.60	3.41	1145.72	29.04	-3.41
1147.31	34.12	3.70	1147.15	38.40	5.95	1147.94	37.83	5.03	1146.99	42.80	2.42	1148.72	29.22	-2.42
1150.30	34.93	4.12	1150.15	38.31	5.47	1150.94	37.59	4.39	1149.99	43.31	2.54	1151.72	29.50	-2.54
1153.30	35.46	5.29	1153.15	39.09	6.89	1153.93	37.87	5.32	1152.99	43.46	3.33	1154.72	28.06	-3.33
1156.31	34.12	3.88	1156.15	39.36	7.09	1156.94	37.73	5.11	1155.99	43.46	3.26	1157.72	28.20	-3.26
1159.31	34.25	3.34	1159.15	40.05	7.11	1159.94	38.15	4.85	1158.99	43.41	2.54	1160.72	29.60	-2.53
1162.31	35.51	4.68	1162.15	38.95	6.09	1162.94	38.92	5.71	1161.99	43.10	2.31	1163.72	29.74	-2.31
1165.31	34.93	4.35	1165.15	38.91	6.30	1165.94	39.16	6.19	1164.99	43.31	2.77	1166.72	29.04	-2.77
1168.31	35.73	3.98	1168.15	40.10	6.32	1168.94	38.01	3.87	1167.99	44.34	2.63	1169.72	30.35	-2.62
1171.31	34.21	3.45	1171.15	38.91	6.12	1171.94	40.25	7.10	1170.99	43.21	2.48	1172.72	29.50	-2.49
1174.31	35.15	3.68	1174.15	39.55	6.05	1174.94	38.74	4.88	1173.99	44.86	3.43	1175.72	29.27	-3.43
1177.31	36.14	5.29	1177.15	39.78	6.90	1177.94	38.46	5.22	1176.99	44.55	3.73	1178.72	28.34	-3.74
1180.31	36.50	5.24	1180.15	39.41	6.12	1180.94	38.50	4.86	1179.99	44.29	3.07	1181.72	29.41	-3.07
1183.31	35.02	3.90	1183.15	40.37	7.22	1183.94	39.23	5.73	1182.99	44.24	3.16	1184.72	29.18	-3.16
1186.31	36.01	5.18	1186.15	39.27	6.41	1186.94	38.53	5.32	1185.99	43.52	2.73	1187.72	29.32	-2.73
1189.31	35.92	4.73	1189.15	40.88	7.66	1189.94	38.53	4.96	1188.99	44.29	3.14	1190.72	29.27	-3.14
1192.31	35.60	3.95	1192.15	39.68	6.00	1192.94	40.22	6.19	1191.99	44.60	2.99	1193.72	29.88	-2.99
1195.31	36.41	6.08	1195.15	39.18	6.82	1195.94	37.59	4.88	1194.99	43.36	3.07	1196.72	28.48	-3.07
1198.30	35.33	4.51	1198.15	39.82	6.97	1198.93	38.43	5.23	1197.99	43.88	3.10	1199.72	28.94	-3.10
1201.30	35.69	4.31	1201.15	39.59	6.18	1201.93	39.20	5.43	1200.99	43.98	2.64	1202.72	29.97	-2.63
1204.31	35.82	5.04	1204.15	40.05	7.24	1204.94	38.74	5.58	1203.99	43.05	2.31	1205.72	29.69	-2.31
1207.30	34.30	2.88	1207.15	40.28	6.83	1207.93	39.13	5.32	1206.99	44.29	2.91	1208.72	29.74	-2.91
1210.30	35.37	3.51	1210.15	40.74	6.85	1210.93	39.02	4.78	1209.99	44.65	2.83	1211.72	30.25	-2.83
1213.30	35.55	4.59	1213.15	40.56	7.57	1213.93	39.87	6.52	1212.99	43.98	3.05	1214.72	29.13	-3.06
1216.30	36.01	4.88	1216.15	39.00	5.84	1216.93	38.71	5.20	1215.99	44.03	2.94	1217.72	29.41	-2.94
