# Supplementary material for: Noise-precision tradeoff in predicting combinations of mutations and drugs
Source: PLoS Comput Biol. 2019 May 22;15(5):e1006956. doi: 10.1371/journal.pcbi.1006956 (PMC6548401; doi:10.1371/journal.pcbi.1006956)
Supplement: S1 Data — A zip file containing all datasets used in this paper. (ZIP) [file pcbi.1006956.s002.zip › calcium/calcium_double_RAW264.7/C5A_250_nM_GMF_10_pM_RW_ECC040113G.txt]

Tab-delimted data for ligand pair Complement C5a / Granulocyte macrophage colony stimulating factor
Celltype = RAW 264.7
ExperimentID = ECC040113G
t in seconds, Ca++ concentrations in nM
Adj Ca++ is the change in Ca++ concentration due to ligand

ECC040113G03	C5A 250 nM	GMF 10 pM	sim
ECC040113G02	C5A 250 nM	HBSS-BSA n/a 	lig1_only
ECC040113G07	C5A 250 nM	HBSS-BSA n/a 	lig1_only
ECC040113G01	HBSS-BSA n/a 	HBSS-BSA n/a 	con
ECC040113G12	HBSS-BSA n/a 	HBSS-BSA n/a 	con

t(ECC040113G03)	Ca++(ECC040113G03)	Adj Ca++(ECC040113G03)	t(ECC040113G02)	Ca++(ECC040113G02)	Adj Ca++(ECC040113G02)	t(ECC040113G07)	Ca++(ECC040113G07)	Adj Ca++(ECC040113G07)	t(ECC040113G01)	Ca++(ECC040113G01)	Adj Ca++(ECC040113G01)	t(ECC040113G12)	Ca++(ECC040113G12)	Adj Ca++(ECC040113G12)
-186.69	13.39	-0.86	-186.85	18.60	0.45	-186.06	10.88	-2.08	-187.00	24.82	2.18	-185.28	12.19	-2.18
-183.70	12.54	-0.55	-183.85	16.00	-0.98	-183.07	11.13	-0.67	-184.01	21.72	0.24	-182.28	12.96	-0.24
-180.70	12.15	-0.52	-180.85	17.17	0.60	-180.07	10.63	-0.75	-181.01	20.90	-0.16	-179.28	12.95	0.16
-177.70	12.01	-0.36	-177.85	14.56	-1.71	-177.07	11.18	0.10	-178.01	20.34	-0.42	-176.27	12.90	0.42
-174.70	11.75	0.31	-174.85	15.20	-0.14	-174.07	11.15	1.00	-175.01	19.39	-0.44	-173.29	11.99	0.44
-171.70	11.52	0.29	-171.85	14.29	-0.84	-171.07	10.70	0.76	-172.01	19.51	-0.11	-170.29	11.45	0.11
-168.70	11.98	0.82	-168.85	15.09	0.03	-168.07	9.50	-0.37	-169.01	19.75	0.20	-167.29	11.08	-0.20
-165.70	11.22	0.07	-165.85	14.81	-0.23	-165.07	9.65	-0.21	-166.01	19.20	-0.34	-164.29	11.60	0.34
-162.70	11.71	0.16	-162.85	15.08	-0.37	-162.07	10.73	0.47	-163.01	20.26	0.32	-161.27	11.35	-0.32
-159.70	11.20	-0.31	-159.85	14.25	-1.16	-159.07	10.73	0.51	-160.01	19.65	-0.25	-158.29	11.88	0.25
-156.70	10.86	-0.70	-156.85	14.29	-1.17	-156.07	9.33	-0.94	-157.01	19.67	-0.28	-155.29	11.95	0.28
-153.70	11.90	0.74	-153.85	15.60	0.54	-153.07	10.61	0.74	-154.01	19.17	-0.38	-152.29	11.66	0.38
-150.70	11.98	0.77	-150.85	15.00	-0.11	-150.07	10.07	0.15	-151.01	20.05	0.45	-149.29	10.88	-0.45
-147.70	11.07	-0.16	-147.85	14.87	-0.26	-147.07	10.02	0.08	-148.01	19.52	-0.10	-146.27	11.45	0.10
-144.70	11.77	-0.21	-144.85	15.12	-0.76	-144.07	9.93	-0.76	-145.01	20.34	-0.03	-143.28	12.13	0.03
-141.69	11.63	-0.04	-141.85	15.04	-0.53	-141.07	9.59	-0.79	-142.01	20.45	0.39	-140.28	11.39	-0.39
-138.69	11.48	-0.22	-138.85	14.62	-0.98	-138.07	9.83	-0.58	-139.01	19.52	-0.57	-137.28	12.39	0.57
-135.69	11.91	0.97	-135.85	14.61	-0.23	-135.07	9.80	0.15	-136.01	19.50	0.17	-134.28	10.89	-0.17
-132.69	11.59	0.21	-132.85	14.97	-0.30	-132.07	9.79	-0.30	-133.01	19.23	-0.54	-131.27	12.03	0.54
-129.69	11.84	0.43	-129.85	14.90	-0.41	-129.07	9.55	-0.57	-130.01	19.67	-0.13	-128.28	11.66	0.13
-126.69	11.27	0.86	-126.85	14.72	0.41	-126.07	9.66	0.54	-127.01	18.68	-0.12	-125.28	10.65	0.12
-123.69	11.55	0.47	-123.85	14.97	-0.01	-123.07	9.95	0.16	-124.01	19.52	0.05	-122.28	11.15	-0.05
-120.70	12.01	0.87	-120.85	14.15	-0.88	-120.07	9.36	-0.49	-121.01	19.69	0.16	-119.28	11.09	-0.16
-117.70	11.20	0.39	-117.85	14.30	-0.40	-117.07	9.32	-0.20	-118.01	18.97	-0.23	-116.27	11.15	0.23
-114.70	11.20	0.74	-114.85	14.12	-0.24	-114.07	10.41	1.24	-115.01	18.20	-0.65	-113.28	11.22	0.65
-111.70	11.65	0.56	-111.85	14.91	-0.08	-111.07	9.74	-0.06	-112.01	19.66	0.18	-110.28	11.03	-0.18
-108.69	11.10	-0.09	-108.85	15.12	0.03	-108.07	9.98	0.08	-109.01	19.51	-0.07	-107.28	11.37	0.07
-105.69	11.14	0.14	-105.85	14.67	-0.22	-105.07	10.03	0.32	-106.01	19.61	0.22	-104.28	10.89	-0.22
-102.70	10.75	0.02	-102.85	14.80	0.18	-102.07	9.20	-0.24	-103.01	18.70	-0.42	-101.27	11.26	0.42
-99.70	11.39	0.57	-99.85	14.25	-0.47	-99.07	8.98	-0.55	-100.01	19.16	-0.05	-98.28	10.99	0.05
-96.70	11.05	-0.07	-96.85	14.56	-0.46	-96.07	9.23	-0.60	-97.01	19.32	-0.19	-95.28	11.43	0.19
-93.70	10.60	0.14	-93.85	14.65	0.30	-93.07	9.74	0.58	-94.01	18.78	-0.06	-92.29	10.63	0.06
-90.70	10.11	-0.66	-90.85	15.19	0.53	-90.07	9.17	-0.31	-91.01	19.47	0.31	-89.29	10.57	-0.31
-87.70	10.97	-0.91	-87.85	14.60	-1.18	-87.07	9.62	-0.97	-88.01	20.72	0.45	-86.27	11.55	-0.45
-84.70	10.90	0.19	-84.85	15.28	0.67	-84.07	8.95	-0.47	-85.01	19.15	0.05	-83.29	10.78	-0.05
-81.70	11.20	0.15	-81.85	15.01	0.06	-81.07	8.98	-0.78	-82.01	19.51	0.07	-80.29	11.09	-0.07
-78.70	11.15	0.54	-78.85	14.65	0.14	-78.07	9.58	0.26	-79.01	18.28	-0.72	-77.29	11.45	0.72
-75.70	11.18	0.71	-75.85	14.38	0.01	-75.07	9.67	0.49	-76.01	18.86	-0.00	-74.29	10.59	0.00
-72.70	10.27	-0.75	-72.85	14.80	-0.11	-72.07	10.06	0.33	-73.01	19.42	0.01	-71.27	11.12	-0.01
-69.70	10.73	-0.20	-69.85	15.15	0.33	-69.07	9.39	-0.25	-70.01	18.94	-0.38	-68.29	11.42	0.38
-66.70	10.98	0.17	-66.85	14.37	-0.34	-66.07	9.42	-0.10	-67.01	19.14	-0.06	-65.29	10.98	0.06
-63.70	10.65	-0.46	-63.85	14.62	-0.38	-63.07	9.57	-0.25	-64.01	18.73	-0.77	-62.29	11.99	0.77
-60.69	11.97	1.06	-60.85	14.51	-0.30	-60.07	9.88	0.26	-61.01	19.21	-0.09	-59.28	11.12	0.09
-57.69	10.99	0.24	-57.85	14.95	0.30	-57.07	9.39	-0.07	-58.01	18.74	-0.40	-56.27	11.27	0.40
-54.70	10.76	-0.55	-54.85	14.95	-0.26	-54.07	8.93	-1.09	-55.01	19.12	-0.58	-53.28	12.01	0.58
-51.69	10.66	-0.49	-51.85	14.73	-0.31	-51.07	9.36	-0.50	-52.01	19.08	-0.46	-50.28	11.72	0.46
-48.70	10.97	0.73	-48.85	15.41	1.28	-48.07	10.02	1.07	-49.01	18.47	-0.16	-47.29	10.51	0.16
-45.69	10.82	0.78	-45.85	14.24	0.31	-45.07	9.03	0.28	-46.01	18.46	0.03	-44.28	10.12	-0.03
-42.70	10.54	-0.53	-42.85	14.10	-0.87	-42.07	9.48	-0.30	-43.01	19.82	0.36	-41.27	10.83	-0.36
-39.69	10.25	-0.42	-39.85	14.97	0.40	-39.07	9.74	0.36	-40.01	18.95	-0.11	-38.28	10.90	0.11
-36.69	11.60	0.37	-36.85	15.33	0.20	-36.07	9.53	-0.41	-37.01	19.81	0.19	-35.28	11.16	-0.19
-33.70	11.03	-0.00	-33.85	14.72	-0.21	-33.07	9.88	0.14	-34.01	19.52	0.10	-32.28	11.05	-0.10
-30.69	10.70	-0.39	-30.85	14.57	-0.42	-30.07	10.04	0.24	-31.01	19.12	-0.36	-29.28	11.57	0.36
-27.69	10.97	-0.01	-27.85	14.28	-0.60	-27.07	9.20	-0.49	-28.01	19.01	-0.36	-26.27	11.45	0.36
-24.70	11.13	0.57	-24.85	14.95	0.49	-24.07	9.54	0.27	-25.01	18.85	-0.10	-23.28	10.78	0.10
-21.69	10.68	0.10	-21.85	14.93	0.45	-21.07	9.19	-0.10	-22.01	18.57	-0.40	-20.28	11.10	0.40
-18.70	11.03	-0.18	-18.86	15.47	0.37	-18.07	9.84	-0.07	-19.01	19.19	-0.40	-17.29	11.72	0.40
-15.70	11.04	-0.63	-15.86	14.74	-0.83	-15.07	10.14	-0.24	-16.01	20.37	0.31	-14.29	11.48	-0.31
-12.70	11.10	-0.28	-12.86	15.07	-0.20	-12.07	10.04	-0.05	-13.01	20.32	0.55	-11.27	10.94	-0.55
-9.70	11.55	-0.07	-9.86	15.16	-0.36	-9.07	9.67	-0.66	-10.01	20.35	0.34	-8.29	11.40	-0.34
4.31	14.25	-1.55	4.16	17.99	-1.71	4.97	14.47	-0.04	4.00	25.36	1.17	5.75	14.74	-1.17
7.30	15.89	1.11	7.15	19.42	0.75	7.93	22.82	9.33	6.99	24.76	1.59	8.72	13.30	-1.59
10.30	22.64	7.32	10.15	25.94	6.72	10.93	32.33	18.30	9.99	24.56	0.85	11.72	14.59	-0.85
13.31	33.16	17.74	13.15	37.97	18.65	13.94	41.83	27.70	12.99	24.91	1.10	14.73	14.43	-1.10
16.30	44.24	28.40	16.15	50.04	30.30	16.93	50.37	35.82	15.99	25.88	1.65	17.72	14.31	-1.65
19.30	52.94	37.64	19.15	57.80	38.61	19.96	54.09	40.09	18.99	24.81	1.13	20.75	14.28	-1.13
22.30	57.35	41.83	22.15	61.30	41.89	22.93	55.03	40.80	21.99	25.32	1.41	23.72	14.22	-1.41
25.30	57.29	42.20	25.15	62.06	43.08	25.93	51.57	37.77	24.99	24.79	1.31	26.72	13.89	-1.31
28.30	54.27	39.25	28.15	58.50	39.59	28.93	47.96	34.23	27.99	24.48	1.07	29.72	14.06	-1.07
31.31	49.74	34.02	31.15	53.65	34.04	31.93	42.57	28.15	30.99	25.72	1.62	32.72	14.21	-1.62
34.30	44.33	29.45	34.15	47.81	29.03	34.96	35.44	21.85	33.99	24.43	1.16	35.76	13.84	-1.16
37.31	38.27	22.55	37.15	42.51	22.89	37.94	29.35	14.92	36.99	25.92	1.81	38.73	14.03	-1.81
40.31	31.04	16.48	40.15	35.57	17.12	40.94	24.80	11.54	39.99	24.56	1.62	41.72	13.05	-1.62
43.30	27.07	11.34	43.15	31.92	12.30	43.93	20.31	5.87	42.99	24.86	0.74	44.71	15.10	-0.74
46.30	22.10	7.48	46.15	26.34	7.82	46.93	17.61	4.28	45.99	25.04	2.03	47.71	12.71	-2.03
49.30	18.60	3.78	49.15	23.48	4.77	49.96	15.13	1.60	48.99	24.15	0.94	50.75	13.99	-0.94
52.30	16.21	1.12	52.15	21.73	2.74	52.93	13.15	-0.65	51.99	24.75	1.27	53.72	13.94	-1.27
55.30	14.44	-0.52	55.15	18.94	0.08	55.93	12.31	-1.36	54.99	24.23	0.88	56.71	14.20	-0.88
58.30	13.22	-2.03	58.15	18.29	-0.86	58.93	10.69	-3.27	57.99	24.94	1.30	59.72	14.06	-1.30
61.30	12.81	-2.27	61.15	16.98	-1.99	61.93	10.17	-3.62	60.99	24.93	1.46	62.72	13.73	-1.46
64.31	11.48	-3.37	64.15	16.70	-2.05	64.96	11.14	-2.42	63.99	24.23	0.99	65.75	13.97	-0.99
67.30	12.17	-2.91	67.15	16.33	-2.65	67.93	10.17	-3.62	66.99	25.06	1.59	68.71	13.61	-1.59
70.30	11.22	-3.83	70.15	15.88	-3.07	70.93	9.97	-3.79	69.99	24.69	1.25	71.71	13.92	-1.25
73.30	11.70	-3.76	73.15	15.51	-3.85	73.93	8.92	-5.25	72.99	25.13	1.28	74.72	14.29	-1.28
76.30	11.70	-2.42	76.15	16.06	-1.96	76.93	9.85	-2.98	75.99	23.14	0.63	77.72	13.60	-0.63
79.30	11.22	-2.90	79.15	16.52	-1.50	79.96	10.23	-2.60	78.99	23.23	0.72	80.75	13.52	-0.72
82.30	11.69	-3.02	82.15	16.16	-2.45	82.93	9.86	-3.56	81.99	24.48	1.38	83.72	13.44	-1.38
85.30	11.69	-3.50	85.15	16.15	-2.93	85.93	9.55	-4.35	84.99	25.20	1.62	86.72	13.68	-1.62
88.30	12.22	-2.79	88.15	15.43	-3.47	88.93	10.22	-3.49	87.99	24.42	1.03	89.72	14.09	-1.03
91.30	11.31	-3.61	91.15	16.58	-2.24	91.93	10.38	-3.25	90.99	24.33	1.02	92.72	14.02	-1.02
94.30	12.52	-2.48	94.15	16.27	-2.62	94.96	9.94	-3.77	93.99	25.28	1.89	95.75	13.22	-1.89
97.30	12.09	-2.54	97.15	16.64	-1.88	97.93	10.42	-2.92	96.99	24.38	1.36	98.72	13.38	-1.36
100.30	11.74	-3.78	100.15	16.18	-3.23	100.93	10.76	-3.47	99.99	25.99	2.08	101.72	13.55	-2.08
103.30	12.45	-2.37	103.15	16.15	-2.56	103.93	10.34	-3.18	102.99	25.00	1.80	104.72	13.13	-1.80
106.30	12.58	-2.48	106.15	15.51	-3.45	106.93	11.25	-2.52	105.99	24.32	0.87	107.72	14.31	-0.87
109.30	12.84	-1.73	109.15	16.57	-1.89	109.96	11.10	-2.18	108.99	23.64	0.68	110.75	14.00	-0.68
112.30	13.08	-2.17	112.15	17.71	-1.43	112.93	11.19	-2.77	111.99	24.70	1.06	113.72	14.30	-1.06
115.30	12.40	-2.24	115.15	17.22	-1.32	115.93	10.45	-2.90	114.99	24.02	0.99	116.72	13.77	-0.99
118.30	13.32	-1.50	118.15	17.05	-1.67	118.93	11.15	-2.38	117.99	24.12	0.91	119.71	14.03	-0.91
121.30	13.28	-1.60	121.15	17.45	-1.32	121.93	11.28	-2.31	120.99	24.50	1.23	122.71	13.76	-1.23
124.30	12.93	-2.11	124.15	17.94	-1.00	124.96	11.28	-2.47	123.99	25.40	1.97	125.74	13.19	-1.97
127.30	13.75	-1.03	127.15	17.37	-1.31	127.93	11.44	-2.05	126.99	24.39	1.22	128.72	13.68	-1.22
130.30	13.41	-1.66	130.15	16.82	-2.15	130.93	11.44	-2.34	129.99	24.65	1.19	131.71	14.00	-1.19
133.30	13.67	-0.97	133.15	16.68	-1.86	133.93	11.95	-1.40	132.99	24.45	1.42	134.71	13.34	-1.42
136.30	13.28	-1.31	136.15	17.38	-1.11	136.93	11.86	-1.44	135.99	23.67	0.69	137.71	14.01	-0.69
139.30	13.45	-1.83	139.15	17.87	-1.31	139.96	11.11	-2.88	138.99	24.62	0.95	140.74	14.45	-0.95
142.30	12.98	-2.70	142.15	17.94	-1.64	142.93	11.38	-3.01	141.99	24.86	0.79	143.71	15.01	-0.79
145.30	13.06	-1.79	145.15	16.74	-2.01	145.93	11.92	-1.64	144.99	24.36	1.12	146.72	13.85	-1.12
148.30	13.99	-1.03	148.15	18.03	-0.88	148.93	11.51	-2.22	147.99	24.43	1.02	149.72	14.11	-1.02
151.30	13.37	-2.66	151.15	18.53	-1.39	151.93	11.84	-2.90	150.99	25.45	1.03	152.72	15.11	-1.03
154.30	13.31	-1.16	154.15	17.92	-0.44	154.96	11.91	-1.27	153.99	23.32	0.46	155.74	14.12	-0.46
157.30	13.01	-2.32	157.15	18.71	-0.52	157.93	11.52	-2.52	156.99	24.35	0.63	158.71	14.82	-0.63
160.30	13.46	-1.35	160.15	17.97	-0.74	160.93	12.17	-1.35	159.99	24.30	1.10	161.72	13.82	-1.10
163.30	14.03	-1.58	163.15	17.98	-1.52	163.93	12.21	-2.11	162.99	25.12	1.12	164.72	14.60	-1.12
166.30	13.50	-2.18	166.15	17.88	-1.70	166.93	11.81	-2.58	165.99	25.33	1.26	167.72	14.54	-1.26
169.30	13.66	-1.42	169.15	17.44	-1.54	169.96	12.16	-1.63	168.99	25.10	1.63	170.74	13.56	-1.63
172.30	13.40	-1.98	172.15	18.54	-0.74	172.93	12.69	-1.40	171.99	25.05	1.28	173.72	14.21	-1.28
175.30	12.65	-2.79	175.15	17.84	-1.50	175.93	11.81	-2.34	174.99	25.54	1.71	176.72	13.85	-1.71
178.30	13.16	-2.15	178.15	18.31	-0.90	178.93	12.00	-2.02	177.99	24.62	0.92	179.72	14.51	-0.92
181.30	13.76	-1.48	181.15	16.81	-2.33	181.93	12.72	-1.23	180.99	25.05	1.42	182.72	13.93	-1.42
184.30	13.17	-2.71	184.15	17.91	-1.86	184.96	11.66	-2.93	183.99	25.15	0.88	185.75	15.11	-0.88
187.30	12.93	-2.85	187.15	18.12	-1.55	187.93	12.50	-1.99	186.99	25.34	1.17	188.72	14.72	-1.17
190.30	13.50	-1.97	190.15	17.96	-1.41	190.93	11.83	-2.35	189.99	24.95	1.09	191.72	14.50	-1.09
193.30	13.63	-1.12	193.15	19.50	0.85	193.93	11.52	-1.94	192.99	24.26	1.12	194.72	13.75	-1.12
196.30	14.51	-1.18	196.15	18.21	-1.38	196.93	12.30	-2.10	195.99	25.67	1.59	197.72	14.22	-1.59
199.30	13.46	-1.99	199.15	18.17	-1.17	199.96	12.31	-1.85	198.99	24.65	0.81	200.75	14.75	-0.81
202.30	13.55	-1.95	202.15	18.36	-1.04	202.93	12.42	-1.79	201.99	25.41	1.52	203.71	14.09	-1.52
205.30	13.63	-2.04	205.15	18.52	-1.05	205.93	12.42	-1.96	204.99	25.45	1.39	206.71	14.40	-1.39
208.30	13.88	-1.91	208.15	17.62	-2.06	208.93	12.79	-1.71	207.99	25.41	1.23	209.71	14.67	-1.23
211.30	14.17	-1.10	211.15	19.03	-0.13	211.93	12.92	-1.06	210.99	24.85	1.19	212.72	14.19	-1.19
214.31	14.18	-0.97	214.15	18.18	-0.87	214.96	12.18	-1.68	213.99	23.89	0.35	215.75	14.92	-0.35
217.30	14.01	-0.76	217.15	18.38	-0.29	217.93	11.75	-1.73	216.99	24.23	1.07	218.71	13.81	-1.07
220.30	13.71	-1.92	220.15	18.85	-0.68	220.93	12.21	-2.13	219.99	24.42	0.40	221.71	15.35	-0.40
223.30	13.27	-2.34	223.15	19.24	-0.27	223.93	12.71	-1.61	222.99	25.12	1.12	224.71	14.60	-1.12
226.30	14.19	-1.35	226.15	18.27	-1.16	226.93	13.46	-0.79	225.99	25.50	1.57	227.72	14.08	-1.57
229.30	13.70	-2.37	229.15	18.65	-1.32	229.96	12.93	-1.85	228.99	25.74	1.28	230.75	14.90	-1.28
232.30	14.26	-1.64	232.15	18.60	-1.20	232.93	12.46	-2.15	231.99	25.65	1.36	233.72	14.66	-1.36
235.30	13.89	-1.78	235.15	18.53	-1.03	235.93	12.62	-1.76	234.99	25.08	1.02	236.71	14.76	-1.02
238.30	14.16	-1.74	238.15	19.14	-0.66	238.93	13.60	-1.01	237.99	25.76	1.47	239.72	14.55	-1.47
241.30	13.68	-2.12	241.15	18.80	-0.89	241.93	11.94	-2.57	240.99	25.51	1.32	242.72	14.59	-1.32
244.30	14.47	-1.36	244.15	19.32	-0.40	244.96	12.02	-2.52	243.99	26.15	1.93	245.74	14.01	-1.93
247.30	14.18	-2.39	247.15	18.75	-1.72	247.93	12.03	-3.25	246.99	26.12	1.16	248.72	15.53	-1.16
250.30	14.46	-0.67	250.15	19.69	0.66	250.93	13.28	-0.56	249.99	24.54	1.02	251.72	14.23	-1.02
253.30	14.32	-1.30	253.15	19.18	-0.33	253.93	12.25	-2.08	252.99	25.08	1.07	254.72	14.66	-1.07
256.30	14.14	-2.02	256.15	19.04	-1.02	256.93	12.04	-2.83	255.99	24.78	0.23	257.72	16.04	-0.23
259.30	14.19	-2.36	259.15	19.12	-1.32	259.96	13.03	-2.23	258.99	26.47	1.53	260.75	15.13	-1.53
262.30	14.65	-1.21	262.15	19.21	-0.55	262.93	12.80	-1.77	261.99	25.77	1.52	263.72	14.46	-1.52
265.30	14.55	-1.06	265.15	19.34	-0.17	265.93	12.99	-1.33	264.99	24.92	0.92	266.72	14.81	-0.92
268.30	14.65	-1.82	268.15	20.20	-0.16	268.93	13.20	-1.98	267.99	26.63	1.77	269.72	14.81	-1.77
271.30	14.89	-0.76	271.15	19.63	0.08	271.93	12.65	-1.71	270.99	24.99	0.95	272.72	14.82	-0.95
274.30	13.66	-2.93	274.15	19.90	-0.59	274.96	13.56	-1.74	273.99	25.62	0.64	275.75	16.06	-0.64
277.31	14.30	-2.16	277.15	19.30	-1.06	277.93	13.25	-1.92	276.99	25.83	0.98	278.72	15.60	-0.98
280.30	14.84	-1.38	280.15	19.58	-0.54	280.93	13.55	-1.38	279.99	26.05	1.44	281.71	14.89	-1.44
283.30	14.28	-1.88	283.15	18.67	-1.38	283.93	12.24	-2.62	282.99	26.04	1.50	284.72	14.77	-1.50
286.30	14.83	-1.62	286.15	18.32	-2.03	286.93	13.18	-1.98	285.99	25.23	0.39	287.72	16.18	-0.39
289.30	14.29	-1.85	289.15	20.53	0.50	289.96	13.23	-1.61	288.99	25.71	1.19	290.74	15.06	-1.19
292.30	14.18	-2.47	292.15	20.96	0.42	292.93	13.36	-2.00	291.99	25.83	0.79	293.71	15.97	-0.79
295.30	14.22	-1.96	295.15	19.67	-0.41	295.93	12.73	-2.16	294.99	26.27	1.70	296.72	14.60	-1.70
298.30	14.50	-1.50	298.15	18.76	-1.13	298.93	12.70	-2.01	297.99	25.50	1.11	299.72	15.00	-1.11
301.30	14.11	-2.26	301.15	19.72	-0.55	301.93	13.40	-1.68	300.99	25.55	0.79	302.72	15.69	-0.79
304.30	14.53	-1.81	304.15	19.35	-0.89	304.96	13.27	-1.78	303.99	26.09	1.36	305.74	15.10	-1.36
307.30	14.57	-2.16	307.15	19.71	-0.92	307.93	14.07	-1.37	306.99	25.79	0.67	308.72	16.18	-0.67
310.30	14.75	-2.09	310.15	19.39	-1.34	310.93	12.88	-2.67	309.99	27.07	1.84	311.71	15.11	-1.84
313.30	14.14	-2.65	313.15	19.21	-1.47	313.93	13.40	-2.10	312.99	25.88	0.70	314.71	16.20	-0.70
316.30	14.33	-1.63	316.15	19.68	-0.18	316.93	12.87	-1.80	315.99	25.65	1.30	317.71	14.77	-1.30
319.31	15.35	-1.43	319.15	20.29	-0.39	319.96	13.88	-1.61	318.99	26.64	1.47	320.75	15.42	-1.47
322.30	14.99	-1.47	322.15	20.39	0.03	322.93	13.74	-1.43	321.99	26.86	2.01	323.72	14.57	-2.01
325.30	14.62	-1.90	325.15	20.74	0.32	325.93	13.37	-1.86	324.99	25.35	0.44	326.71	16.20	-0.44
328.30	14.80	-2.07	328.15	20.14	-0.62	328.93	13.45	-2.13	327.99	26.41	1.15	329.71	15.83	-1.15
331.30	14.99	-2.10	331.15	19.61	-1.38	331.93	12.64	-3.16	330.99	26.11	0.63	332.71	16.57	-0.63
334.30	15.52	-1.00	334.15	20.55	0.14	334.96	13.80	-1.43	333.99	26.09	1.18	335.75	15.45	-1.18
337.30	14.99	-1.96	337.15	20.03	-0.81	337.93	14.17	-1.49	336.99	26.63	1.29	338.72	15.77	-1.29
340.30	14.93	-1.76	340.15	20.14	-0.44	340.93	14.17	-1.22	339.99	25.70	0.63	341.72	16.17	-0.63
343.30	15.33	-1.30	343.15	20.75	0.23	343.93	13.25	-2.09	342.99	26.29	1.27	344.71	15.47	-1.27
346.30	15.15	-2.15	346.15	20.76	-0.44	346.93	13.93	-2.08	345.99	27.45	1.76	347.72	15.66	-1.76
349.30	14.97	-1.51	349.15	20.73	0.36	349.96	13.98	-1.21	348.99	26.16	1.29	350.75	15.30	-1.29
352.30	15.45	-1.64	352.15	20.98	-0.00	352.93	13.74	-2.06	351.99	26.19	0.71	353.72	16.49	-0.71
355.30	15.11	-2.10	355.15	20.26	-0.85	355.93	13.80	-2.12	354.99	26.87	1.27	356.72	16.06	-1.27
358.30	14.72	-2.21	358.15	20.14	-0.68	358.93	13.91	-1.73	357.99	27.32	2.00	359.72	15.04	-2.00
361.30	15.21	-1.47	361.15	20.08	-0.50	361.93	14.21	-1.18	360.99	26.28	1.21	362.72	15.59	-1.21
364.30	15.32	-1.73	364.15	20.00	-0.95	364.96	13.59	-2.17	363.99	26.37	0.93	365.75	16.23	-0.93
367.31	15.24	-1.80	367.15	21.35	0.42	367.93	14.38	-1.37	366.99	26.40	0.97	368.72	16.18	-0.97
370.30	15.07	-1.76	370.15	20.85	0.12	370.93	14.53	-1.01	369.99	25.98	0.76	371.72	16.19	-0.76
373.30	15.69	-1.21	373.15	20.49	-0.30	373.93	14.32	-1.29	372.99	26.52	1.23	374.72	15.78	-1.23
376.30	15.20	-2.13	376.15	20.83	-0.40	376.93	14.57	-1.47	375.99	26.34	0.62	377.72	16.83	-0.62
379.30	15.00	-2.04	379.15	20.60	-0.33	379.96	14.19	-1.56	378.99	26.56	1.13	380.74	16.02	-1.13
382.30	16.04	-0.91	382.15	21.09	0.24	382.93	13.45	-2.21	381.99	26.23	0.89	383.72	16.18	-0.89
385.30	15.41	-1.85	385.15	20.74	-0.42	385.93	14.20	-1.77	384.99	26.41	0.76	386.72	16.62	-0.76
388.30	16.03	-1.71	388.15	20.55	-1.09	388.93	13.81	-2.64	387.99	26.98	0.85	389.72	17.01	-0.85
391.30	15.50	-1.87	391.15	20.33	-0.93	391.93	14.43	-1.65	390.99	26.86	1.10	392.71	16.38	-1.10
394.30	15.74	-1.11	394.15	20.50	-0.25	394.96	14.65	-0.91	393.99	26.37	1.13	395.74	15.84	-1.13
397.30	15.79	-1.19	397.15	20.54	-0.33	397.93	14.31	-1.37	396.99	26.10	0.74	398.71	16.35	-0.74
400.30	15.90	-1.29	400.15	19.99	-1.09	400.93	13.87	-2.02	399.99	26.21	0.64	401.72	16.66	-0.64
403.30	16.14	-0.63	403.15	20.35	-0.32	403.93	14.41	-1.07	402.99	26.18	1.02	404.71	15.87	-1.02
406.30	15.72	-2.25	406.15	20.95	-0.91	406.93	13.90	-2.78	405.99	27.42	1.06	407.72	17.02	-1.06
409.30	14.74	-2.51	409.15	21.01	-0.13	409.96	14.37	-1.59	408.99	26.55	0.91	410.74	16.45	-0.91
412.30	15.64	-2.74	412.15	21.28	-0.99	412.93	14.64	-2.45	411.99	28.31	1.54	413.72	16.95	-1.54
415.30	15.81	-1.73	415.15	21.29	-0.15	415.93	14.31	-1.94	414.99	26.96	1.03	416.72	16.63	-1.03
418.30	16.13	-1.20	418.15	21.32	0.10	418.93	14.60	-1.43	417.99	26.76	1.05	419.72	16.39	-1.05
421.30	15.34	-2.64	421.15	20.94	-0.93	421.93	14.39	-2.30	420.99	27.65	1.28	422.72	16.81	-1.28
424.30	16.00	-2.06	424.15	21.31	-0.64	424.96	13.77	-3.00	423.99	26.47	0.02	425.75	18.15	-0.02
427.31	16.63	-1.21	427.15	21.22	-0.52	427.93	13.93	-2.62	426.99	27.61	1.38	428.72	16.58	-1.38
430.30	16.05	-1.69	430.15	22.07	0.43	430.93	14.26	-2.19	429.99	26.76	0.63	431.72	17.22	-0.63
433.30	16.11	-1.67	433.15	21.79	0.11	433.93	14.57	-1.92	432.99	27.76	1.59	434.72	16.30	-1.59
436.30	15.67	-1.97	436.15	21.40	-0.14	436.93	14.37	-1.98	435.99	27.24	1.21	437.72	16.55	-1.21
439.30	16.87	-1.12	439.15	20.60	-1.29	439.96	14.28	-2.42	438.99	27.95	1.57	440.75	16.53	-1.57
442.30	15.97	-1.74	442.15	21.27	-0.34	442.93	14.03	-2.39	441.99	26.62	0.52	443.72	17.30	-0.52
445.30	16.90	-1.62	445.15	21.99	-0.43	445.93	15.68	-1.55	444.99	28.02	1.11	446.72	17.53	-1.11
448.30	16.19	-2.12	448.15	21.83	-0.38	448.93	14.85	-2.17	447.99	27.74	1.04	449.72	17.39	-1.04
451.30	15.93	-1.71	451.15	21.06	-0.48	451.93	14.70	-1.65	450.99	26.40	0.37	452.72	17.39	-0.37
454.30	15.80	-2.08	454.15	22.19	0.41	454.96	13.92	-2.67	453.99	27.26	0.99	455.75	17.01	-0.99
457.30	17.06	-0.60	457.15	21.57	0.01	457.93	14.40	-1.97	456.99	26.70	0.65	458.72	17.13	-0.65
460.30	16.48	-1.83	460.15	21.46	-0.75	460.93	15.45	-1.57	459.99	27.79	1.09	461.72	17.34	-1.09
463.31	16.36	-1.56	463.15	21.85	0.04	463.93	15.20	-1.43	462.99	27.56	1.25	464.72	16.78	-1.25
466.30	16.52	-1.78	466.15	21.36	-0.84	466.93	14.97	-2.04	465.99	28.03	1.34	467.72	17.07	-1.34
469.30	16.08	-1.87	469.15	21.68	-0.17	469.96	14.47	-2.19	468.99	26.70	0.36	470.75	17.71	-0.36
472.30	16.80	-1.35	472.15	21.18	-0.86	472.93	15.11	-1.75	471.99	27.89	1.35	473.72	16.91	-1.35
475.30	16.76	-1.67	475.15	21.95	-0.38	475.93	14.87	-2.27	474.99	27.41	0.59	476.72	17.96	-0.59
478.30	16.08	-2.99	478.15	21.97	-1.00	478.93	14.76	-3.02	477.99	28.26	0.80	479.72	18.38	-0.80
481.30	15.91	-2.30	481.15	21.78	-0.32	481.93	15.13	-1.79	480.99	28.11	1.51	482.71	16.81	-1.51
484.30	16.08	-2.80	484.15	21.00	-1.78	484.96	14.72	-2.87	483.99	28.03	0.76	485.74	18.23	-0.76
487.30	16.41	-2.64	487.15	22.26	-0.68	487.93	14.91	-2.85	486.99	28.19	0.75	488.71	18.41	-0.75
490.31	16.63	-1.36	490.15	21.90	0.01	490.93	14.59	-2.11	489.99	27.47	1.09	491.72	17.01	-1.09
493.30	17.33	-0.97	493.15	22.06	-0.13	493.93	15.35	-1.65	492.99	27.53	0.85	494.71	17.56	-0.85
496.30	16.43	-2.24	496.15	21.83	-0.74	496.93	15.02	-2.36	495.99	28.48	1.42	497.72	17.36	-1.42
499.30	16.67	-1.67	499.15	21.29	-0.95	499.96	15.67	-1.38	498.99	27.66	0.93	500.75	17.53	-0.93
502.30	16.84	-1.61	502.15	21.40	-0.95	502.93	14.50	-2.66	501.99	27.44	0.60	503.72	17.97	-0.60
505.30	16.49	-2.27	505.15	22.68	0.03	505.93	15.31	-2.15	504.99	28.67	1.53	506.72	17.34	-1.53
508.30	16.52	-2.24	508.15	22.53	-0.12	508.93	15.53	-1.94	507.99	28.47	1.32	509.72	17.55	-1.32
511.30	16.28	-2.73	511.15	21.34	-1.57	511.93	15.34	-2.38	510.99	28.60	1.20	512.72	17.93	-1.20
514.30	17.87	-0.63	514.15	22.50	0.11	514.96	15.00	-2.21	513.99	28.76	1.87	515.75	16.74	-1.87
517.30	16.78	-1.74	517.15	23.04	0.62	517.93	14.91	-2.32	516.99	28.49	1.58	518.72	17.06	-1.58
520.30	16.62	-2.49	520.15	22.51	-0.50	520.93	15.27	-2.55	519.99	29.01	1.51	521.72	17.72	-1.51
523.30	17.04	-1.95	523.15	22.77	-0.12	523.93	16.18	-1.52	522.99	28.50	1.12	524.72	17.98	-1.12
526.30	17.31	-1.83	526.15	22.26	-0.77	526.93	15.40	-2.45	525.99	28.58	1.05	527.72	18.20	-1.05
529.30	16.65	-2.33	529.15	22.53	-0.34	529.96	15.56	-2.12	528.99	28.15	0.79	530.75	18.30	-0.79
532.30	17.82	-1.28	532.15	22.25	-0.75	532.93	15.06	-2.75	531.99	27.50	0.01	533.72	19.21	-0.01
535.30	16.86	-2.15	535.15	21.88	-1.02	535.93	15.14	-2.58	534.99	28.31	0.91	536.72	18.21	-0.91
538.30	17.83	-0.80	538.15	22.12	-0.41	538.93	15.37	-1.97	537.99	28.24	1.22	539.72	17.53	-1.22
541.30	17.04	-2.15	541.15	22.27	-0.81	541.93	15.54	-2.36	540.99	29.20	1.62	542.72	17.68	-1.62
544.30	17.00	-1.98	544.15	22.41	-0.47	544.96	15.76	-1.93	543.99	28.69	1.32	545.75	17.78	-1.32
547.30	17.19	-1.45	547.15	22.16	-0.38	547.93	15.44	-1.91	546.99	27.99	0.96	548.72	17.79	-0.96
550.30	17.53	-1.85	550.15	22.53	-0.75	550.93	15.08	-3.01	549.99	28.69	0.92	551.72	18.58	-0.92
553.30	17.27	-1.92	553.15	23.22	0.14	553.93	16.04	-1.85	552.99	28.98	1.41	554.72	17.89	-1.41
556.30	17.77	-0.62	556.15	23.24	0.95	556.93	15.90	-1.20	555.99	27.20	0.42	557.72	18.08	-0.42
559.30	18.21	-0.37	559.15	22.68	0.20	559.96	15.48	-1.81	558.99	28.06	1.09	560.75	17.61	-1.09
562.30	16.90	-2.82	562.15	23.06	-0.55	562.93	15.44	-2.99	561.99	28.93	0.82	563.72	19.01	-0.82
565.30	17.41	-1.92	565.15	22.67	-0.55	565.93	16.33	-1.70	564.99	28.96	1.25	566.72	18.19	-1.25
568.30	17.26	-1.94	568.15	22.31	-0.79	568.93	15.43	-2.48	567.99	28.52	0.93	569.72	18.39	-0.93
571.30	17.25	-1.44	571.15	23.06	0.48	571.93	15.84	-1.56	570.99	28.29	1.21	572.71	17.59	-1.21
574.30	17.56	-1.63	574.15	22.46	-0.62	574.96	16.11	-1.79	573.99	28.75	1.17	575.75	18.13	-1.17
577.31	17.40	-2.17	577.15	23.12	-0.34	577.93	15.14	-3.13	576.99	28.87	0.92	578.72	18.76	-0.92
580.30	17.58	-2.08	580.15	23.11	-0.45	580.93	16.47	-1.90	579.99	29.67	1.62	581.72	18.15	-1.62
583.30	17.00	-2.02	583.15	22.61	-0.30	583.93	15.84	-1.89	582.99	28.61	1.20	584.72	17.93	-1.20
586.30	18.01	-1.71	586.15	22.56	-1.06	586.93	15.51	-2.92	585.99	29.70	1.59	587.72	18.25	-1.59
589.30	18.46	-1.38	589.15	22.37	-1.37	589.96	15.69	-2.86	588.99	28.96	0.73	590.75	19.23	-0.73
592.30	17.33	-2.37	592.14	23.05	-0.54	592.93	16.10	-2.30	591.99	28.08	-0.00	593.71	19.81	0.00
595.30	17.74	-1.64	595.14	22.47	-0.81	595.93	16.48	-1.61	594.99	28.98	1.21	596.71	18.29	-1.21
598.30	17.75	-1.09	598.14	22.80	0.06	598.93	15.91	-1.64	597.99	27.95	0.72	599.71	18.24	-0.72
601.30	18.20	-1.46	601.14	23.23	-0.33	601.93	16.37	-2.00	600.99	29.41	1.36	602.71	18.42	-1.36
621.31	21.67	-2.54	621.15	27.04	-1.07	621.94	18.10	-4.82	621.00	33.43	0.83	622.73	23.50	-0.83
624.29	20.25	-2.70	624.14	24.60	-2.24	624.92	16.47	-5.19	623.98	32.54	1.20	625.71	21.86	-1.20
627.29	19.29	-2.10	627.14	23.68	-1.61	627.92	16.89	-3.21	626.98	29.26	-0.52	628.71	22.02	0.52
630.29	19.48	-1.73	630.14	22.95	-2.16	630.92	15.91	-4.01	629.98	29.40	-0.20	631.70	21.53	0.20
633.29	17.56	-2.67	633.14	22.31	-1.81	633.92	16.10	-2.83	632.98	27.63	-0.98	634.71	21.32	0.98
636.29	18.08	-2.00	636.14	21.54	-2.43	636.92	16.27	-2.52	635.98	27.29	-1.18	637.70	21.37	1.18
639.29	18.57	-1.06	639.14	21.91	-1.62	639.92	16.08	-2.26	638.98	26.67	-1.35	640.71	21.09	1.35
642.29	17.53	-1.53	642.14	22.54	-0.42	642.93	16.23	-1.54	641.98	26.52	-0.93	643.71	20.10	0.93
645.29	17.49	-2.27	645.14	22.01	-1.64	645.93	15.35	-3.12	644.98	27.48	-0.67	646.72	20.54	0.67
648.29	17.21	-2.78	648.14	21.81	-2.08	648.92	16.34	-2.36	647.98	28.21	-0.17	649.71	20.28	0.17
651.29	18.52	-1.24	651.14	21.68	-1.97	651.92	16.26	-2.20	650.98	26.92	-1.22	652.71	21.09	1.22
654.29	18.09	-1.92	654.14	21.69	-2.21	654.92	15.49	-3.22	653.98	27.80	-0.59	655.71	20.71	0.59
657.29	17.47	-1.84	657.14	21.58	-1.63	657.92	15.51	-2.51	656.98	27.38	-0.32	658.71	19.75	0.32
660.29	17.22	-2.71	660.14	21.56	-2.26	660.92	16.69	-1.94	659.98	26.94	-1.37	661.71	21.41	1.37
663.29	17.29	-2.05	663.14	21.65	-1.59	663.92	16.11	-1.94	662.98	26.98	-0.75	664.71	20.21	0.75
666.29	17.52	-2.32	666.14	22.13	-1.61	666.92	15.65	-2.90	665.98	26.95	-1.28	667.71	21.24	1.28
669.29	17.43	-2.60	669.14	21.94	-1.98	669.92	15.91	-2.83	668.98	27.94	-0.48	670.71	20.62	0.48
672.29	17.47	-1.99	672.14	22.48	-0.88	672.92	15.62	-2.55	671.98	27.27	-0.58	673.71	20.16	0.58
675.29	16.95	-2.86	675.14	21.62	-2.09	675.92	16.01	-2.51	674.98	28.11	-0.09	676.70	20.01	0.09
678.29	17.96	-1.57	678.14	21.89	-1.54	678.92	15.11	-3.13	677.98	27.48	-0.44	679.71	20.08	0.44
681.29	17.84	-2.46	681.14	21.66	-2.53	681.92	15.57	-3.43	680.98	27.91	-0.77	682.70	21.18	0.77
684.29	17.33	-2.36	684.14	21.61	-1.98	684.92	16.12	-2.28	683.98	27.37	-0.71	685.71	20.51	0.71
687.29	17.24	-2.50	687.14	21.72	-1.92	687.92	15.35	-3.10	686.98	27.22	-0.91	688.71	20.77	0.91
690.29	17.46	-1.31	690.14	21.87	-0.79	690.92	15.27	-2.21	689.98	26.96	-0.20	691.70	19.08	0.20
693.29	17.56	-1.95	693.14	21.47	-1.93	693.92	16.52	-1.69	692.98	26.75	-1.14	694.71	20.76	1.14
696.29	18.17	-1.18	696.14	21.52	-1.73	696.92	15.19	-2.87	695.98	26.40	-1.34	697.70	20.81	1.34
699.29	17.67	-2.34	699.14	21.39	-2.51	699.92	16.42	-2.30	698.98	27.91	-0.49	700.70	20.61	0.49
702.29	17.87	-1.66	702.14	22.49	-0.94	702.92	16.19	-2.05	701.98	26.90	-1.02	703.70	20.66	1.02
705.29	17.31	-2.21	705.14	22.30	-1.11	705.92	16.23	-2.00	704.98	26.58	-1.33	706.70	20.96	1.33
708.29	18.12	-1.29	708.14	21.40	-1.91	708.92	16.04	-2.08	707.98	27.66	-0.14	709.71	19.67	0.14
711.29	18.09	-1.30	711.14	21.98	-1.30	711.92	16.23	-1.87	710.98	26.82	-0.96	712.70	20.46	0.96
714.29	17.99	-2.26	714.14	22.32	-1.83	714.92	15.98	-2.98	713.98	27.63	-1.01	715.71	21.38	1.01
717.29	18.32	-1.66	717.14	21.75	-2.12	717.92	15.64	-3.05	716.98	27.08	-1.29	718.70	21.38	1.29
720.29	17.89	-1.93	720.14	22.88	-0.84	720.92	16.36	-2.17	719.98	28.06	-0.15	721.71	20.08	0.15
723.29	17.67	-2.02	723.14	21.97	-1.61	723.92	16.43	-1.97	722.98	28.09	0.01	724.72	19.79	-0.01
726.29	18.02	-2.44	726.14	22.29	-2.07	726.92	15.53	-3.64	725.98	28.64	-0.21	727.71	20.79	0.21
729.29	17.51	-2.28	729.14	22.80	-0.89	729.92	16.22	-2.28	728.98	27.08	-1.10	730.71	21.01	1.10
732.29	17.77	-2.92	732.14	22.86	-1.72	732.92	16.37	-3.03	731.98	28.43	-0.65	733.71	21.45	0.65
735.29	17.71	-2.64	735.14	21.68	-2.57	735.92	15.73	-3.33	734.98	27.85	-0.89	736.71	21.36	0.89
738.29	18.30	-1.58	738.14	22.48	-1.29	738.92	16.84	-1.75	737.98	27.40	-0.87	739.71	20.86	0.87
741.29	18.91	-1.68	741.14	22.23	-2.25	741.92	15.30	-4.00	740.98	28.13	-0.85	742.71	21.55	0.85
744.29	18.46	-2.19	744.14	22.35	-2.20	744.92	16.18	-3.18	743.98	28.23	-0.81	745.71	21.58	0.81
747.29	18.48	-2.54	747.14	21.97	-2.95	747.92	16.03	-3.70	746.98	29.00	-0.41	748.71	21.55	0.41
750.29	18.25	-2.27	750.14	22.24	-2.18	750.92	16.23	-3.00	749.98	28.37	-0.54	751.71	21.17	0.54
753.29	17.58	-2.22	753.14	22.31	-1.38	753.92	16.69	-1.82	752.98	28.36	0.17	754.71	19.74	-0.17
756.30	17.91	-2.21	756.14	22.80	-1.22	756.92	16.29	-2.54	755.98	28.07	-0.44	757.71	20.68	0.44
759.29	18.99	-0.62	759.14	22.29	-1.21	759.92	16.21	-2.10	758.98	27.39	-0.60	760.71	20.32	0.60
762.29	18.51	-2.35	762.14	22.66	-2.10	762.92	16.11	-3.46	761.98	28.70	-0.55	763.71	21.53	0.55
765.29	18.05	-2.81	765.14	22.68	-2.08	765.92	16.40	-3.17	764.98	28.78	-0.47	766.71	21.45	0.47
768.29	19.08	-1.36	768.14	22.47	-1.86	768.92	16.33	-2.82	767.98	27.93	-0.90	769.72	21.45	0.90
771.29	18.61	-1.32	771.14	23.56	-0.27	771.92	16.03	-2.61	770.98	27.58	-0.74	772.71	20.78	0.74
774.29	17.60	-2.19	774.14	21.99	-1.70	774.92	16.55	-1.95	773.98	27.04	-1.14	775.71	21.05	1.14
777.29	18.15	-1.49	777.14	23.15	-0.39	777.92	16.57	-1.78	776.98	27.32	-0.71	778.71	20.47	0.71
780.29	18.45	-1.67	780.14	22.63	-1.38	780.92	16.53	-2.29	779.98	27.51	-0.99	781.71	21.22	0.99
783.29	18.61	-2.04	783.14	22.99	-1.56	783.92	16.32	-3.04	782.98	28.61	-0.43	784.72	21.20	0.43
786.29	17.64	-3.12	786.14	22.17	-2.48	786.92	15.74	-3.72	785.98	28.92	-0.22	787.71	21.09	0.22
789.29	18.01	-2.35	789.14	22.71	-1.55	789.92	16.81	-2.26	788.98	27.95	-0.80	790.71	21.28	0.80
792.29	18.67	-2.52	792.14	23.32	-1.76	792.92	16.49	-3.41	791.98	28.54	-1.04	793.71	22.34	1.04
795.29	18.43	-2.45	795.14	22.98	-1.80	795.92	16.34	-3.25	794.98	28.25	-1.02	796.71	22.02	1.02
798.29	18.50	-2.15	798.14	23.91	-0.63	798.92	15.80	-3.56	797.98	28.31	-0.73	799.71	21.49	0.73
801.29	18.10	-2.40	801.14	23.41	-0.98	801.92	17.14	-2.07	800.98	27.81	-1.08	802.70	21.69	1.08
804.29	19.19	-1.69	804.14	23.53	-1.25	804.92	16.45	-3.14	803.98	28.36	-0.91	805.71	21.91	0.91
807.29	18.16	-2.78	807.14	23.02	-1.81	807.92	16.51	-3.13	806.98	28.34	-0.98	808.71	22.03	0.98
810.29	19.29	-1.48	810.14	23.15	-1.52	810.92	16.51	-2.97	809.98	28.13	-1.03	811.71	21.92	1.03
813.29	19.20	-2.10	813.14	23.35	-1.84	813.92	16.44	-3.56	812.98	29.11	-0.57	814.71	21.98	0.57
816.29	18.39	-1.90	816.14	23.19	-1.00	816.92	16.97	-2.03	815.98	27.68	-1.00	817.71	21.41	1.00
819.29	18.38	-2.81	819.14	22.84	-2.25	819.92	16.59	-3.31	818.98	28.86	-0.72	820.71	22.03	0.72
822.29	18.20	-2.87	822.14	22.86	-2.11	822.92	16.89	-2.89	821.98	28.20	-1.26	823.71	22.44	1.26
825.29	19.51	-1.30	825.14	23.52	-1.19	825.92	16.16	-3.36	824.98	28.06	-1.14	826.71	22.07	1.14
828.30	18.49	-2.74	828.14	23.34	-1.79	828.92	16.71	-3.23	827.98	28.12	-1.50	829.71	22.84	1.50
831.29	19.22	-1.95	831.14	23.12	-1.95	831.92	16.95	-2.93	830.98	28.90	-0.66	832.71	21.94	0.66
834.29	18.67	-2.43	834.14	22.89	-2.11	834.92	16.01	-3.80	833.98	28.41	-1.08	835.71	22.30	1.08
837.30	19.59	-1.55	837.14	23.30	-1.73	837.92	17.68	-2.17	836.98	28.33	-1.20	838.71	22.45	1.20
840.29	18.96	-2.56	840.14	24.47	-0.95	840.92	16.92	-3.31	839.98	29.01	-0.90	841.71	22.54	0.90
843.29	18.51	-2.45	843.14	23.49	-1.37	843.92	16.76	-2.91	842.98	28.36	-0.99	844.71	22.07	0.99
846.29	18.97	-2.64	846.14	23.19	-2.31	846.92	16.72	-3.60	845.98	29.43	-0.57	847.71	22.29	0.57
849.29	19.05	-1.68	849.14	23.45	-1.17	849.92	17.92	-1.52	848.98	28.47	-0.65	850.71	21.49	0.65
852.29	19.36	-2.12	852.14	23.12	-2.25	852.92	17.29	-2.89	851.98	29.97	0.11	853.71	21.48	-0.11
855.29	18.73	-2.12	855.14	23.32	-1.43	855.92	17.41	-2.15	854.98	28.58	-0.66	856.70	21.63	0.66
858.29	19.37	-2.15	858.14	23.50	-1.91	858.92	17.34	-2.89	857.98	29.29	-0.62	859.71	22.25	0.62
861.29	18.63	-2.81	861.14	23.44	-1.89	861.92	17.64	-2.50	860.98	28.69	-1.13	862.71	22.68	1.13
864.29	19.11	-2.38	864.14	23.54	-1.85	864.92	17.38	-2.82	863.98	29.05	-0.83	865.71	22.43	0.83
867.29	19.14	-2.23	867.14	24.05	-1.21	867.92	17.27	-2.81	866.98	29.42	-0.34	868.71	21.82	0.34
870.29	19.32	-2.53	870.14	23.82	-1.93	870.92	17.64	-2.92	869.98	29.59	-0.65	871.71	22.62	0.65
873.29	19.84	-1.86	873.14	23.34	-2.26	873.92	17.02	-3.39	872.98	29.44	-0.65	874.71	22.47	0.65
876.29	18.99	-1.88	876.14	24.05	-0.72	876.92	16.40	-3.18	875.98	27.86	-1.40	877.71	22.39	1.40
879.29	19.13	-1.81	879.14	23.60	-1.23	879.92	16.89	-2.75	878.98	27.75	-1.57	880.71	22.62	1.57
882.29	18.73	-3.00	882.14	24.78	-0.85	882.92	17.65	-2.79	881.98	29.10	-1.02	883.71	22.87	1.02
885.29	19.29	-1.92	885.14	23.94	-1.17	885.92	17.28	-2.64	884.98	28.99	-0.61	886.71	21.94	0.61
888.29	19.51	-2.44	888.14	23.45	-2.40	888.92	16.61	-4.05	887.98	28.80	-1.54	889.72	23.60	1.54
891.29	18.92	-2.99	891.14	23.98	-1.83	891.92	17.97	-2.65	890.98	29.10	-1.20	892.71	23.23	1.20
894.29	20.57	-1.62	894.14	24.85	-1.23	894.92	17.31	-3.59	893.98	29.62	-0.96	895.71	23.26	0.96
897.29	19.43	-2.32	897.14	23.46	-2.19	897.92	17.28	-3.18	896.98	29.52	-0.62	898.71	22.49	0.62
900.29	19.89	-1.97	900.14	24.27	-1.49	900.92	17.74	-2.83	899.98	29.77	-0.48	901.71	22.46	0.48
903.29	19.99	-1.97	903.14	23.66	-2.20	903.92	17.46	-3.21	902.98	29.25	-1.10	904.72	23.17	1.10
906.29	18.68	-2.77	906.14	24.52	-0.83	906.92	17.75	-2.41	905.98	29.52	-0.32	907.71	21.89	0.32
909.29	19.07	-2.69	909.14	24.61	-1.05	909.92	17.76	-2.71	908.98	29.18	-0.97	910.71	22.85	0.97
912.29	19.25	-2.35	912.14	25.05	-0.45	912.92	16.66	-3.65	911.98	29.46	-0.53	913.71	22.25	0.53
915.29	19.88	-2.35	915.14	24.34	-1.78	915.92	17.55	-3.38	914.98	29.56	-1.05	916.71	23.39	1.05
918.29	19.83	-1.46	918.14	24.21	-0.97	918.92	17.60	-2.40	917.98	28.91	-0.77	919.72	22.17	0.77
921.29	18.91	-2.86	921.14	23.87	-1.80	921.92	17.11	-3.37	920.98	29.52	-0.64	922.71	22.53	0.64
924.29	18.77	-3.92	924.14	23.88	-2.71	924.92	18.10	-3.30	923.98	30.46	-0.62	925.71	23.43	0.62
927.29	19.63	-2.26	927.14	23.89	-1.89	927.92	17.07	-3.53	926.98	28.90	-1.38	928.71	23.38	1.38
930.29	19.32	-2.83	930.14	24.16	-1.89	930.92	17.60	-3.26	929.98	29.25	-1.29	931.71	23.56	1.29
933.29	19.35	-1.97	933.14	23.91	-1.31	933.92	18.36	-1.67	932.98	28.87	-0.84	934.71	22.28	0.84
936.29	20.22	-1.44	936.14	24.47	-1.09	936.92	18.05	-2.32	935.98	29.18	-0.87	937.71	22.64	0.87
939.29	19.54	-2.05	939.14	24.77	-0.72	939.92	17.56	-2.74	938.98	28.92	-1.06	940.71	22.77	1.06
942.29	19.59	-3.03	942.14	23.40	-3.12	942.92	17.52	-3.81	941.98	30.42	-0.59	943.71	23.32	0.59
945.29	19.37	-2.19	945.14	24.19	-1.27	945.92	18.01	-2.26	944.98	28.69	-1.26	946.71	22.93	1.26
948.29	19.83	-2.55	948.14	25.03	-1.25	948.92	17.50	-3.59	947.98	29.78	-0.99	949.71	23.49	0.99
951.29	19.15	-3.19	951.14	24.69	-1.54	951.92	17.83	-3.21	950.98	30.19	-0.53	952.71	22.98	0.53
954.29	19.19	-2.75	954.14	24.68	-1.15	954.92	18.24	-2.41	953.98	30.06	-0.27	955.71	22.32	0.27
957.29	19.46	-2.89	957.14	23.94	-2.30	957.92	17.71	-3.35	956.98	29.75	-0.99	958.71	23.45	0.99
960.29	18.97	-2.70	960.14	24.99	-0.58	960.92	18.36	-2.02	959.98	28.70	-1.36	961.71	23.14	1.36
963.29	19.65	-3.36	963.14	24.54	-2.36	963.92	17.36	-4.35	962.98	30.82	-0.57	964.71	23.69	0.57
966.29	20.23	-1.92	966.14	24.55	-1.50	966.92	17.89	-2.97	965.98	29.41	-1.13	967.71	23.40	1.13
969.29	20.74	-0.46	969.14	24.34	-0.75	969.92	18.77	-1.13	968.98	28.45	-1.13	970.71	22.44	1.13
972.29	20.25	-1.76	972.14	24.54	-1.36	972.92	19.10	-1.62	971.98	29.38	-1.02	973.71	23.14	1.02
975.29	20.16	-2.12	975.14	25.43	-0.75	975.92	18.76	-2.23	974.98	29.32	-1.35	976.71	23.75	1.35
978.29	20.34	-1.24	978.14	24.93	-0.54	978.92	18.02	-2.27	977.98	29.25	-0.72	979.71	22.41	0.72
981.29	20.08	-2.96	981.14	24.91	-2.02	981.92	18.06	-3.69	980.98	30.57	-0.86	982.71	24.01	0.86
984.29	19.68	-2.87	984.14	25.19	-1.26	984.92	18.50	-2.76	983.98	30.42	-0.52	985.71	23.19	0.52
987.29	20.05	-2.66	987.14	24.20	-2.41	987.92	18.06	-3.36	986.98	30.17	-0.93	988.71	23.75	0.93
990.29	19.51	-2.68	990.14	24.77	-1.32	990.92	18.47	-2.43	989.98	30.15	-0.43	991.71	22.74	0.43
993.29	20.12	-2.68	993.14	23.77	-2.93	993.92	18.29	-3.22	992.98	30.44	-0.75	994.71	23.67	0.75
996.29	20.36	-1.99	996.14	24.73	-1.52	996.92	18.33	-2.73	995.98	30.23	-0.51	997.71	22.97	0.51
999.29	20.48	-2.43	999.14	24.94	-1.86	999.92	18.35	-3.27	998.98	30.50	-0.80	1000.71	23.82	0.80
1002.29	19.76	-2.27	1002.14	25.28	-0.64	1002.92	18.14	-2.60	1001.98	29.05	-1.37	1003.71	23.51	1.37
1005.29	20.48	-1.29	1005.14	25.18	-0.49	1005.92	18.70	-1.78	1004.98	29.34	-0.82	1006.71	22.71	0.82
1008.29	20.33	-2.09	1008.14	25.60	-0.71	1008.92	18.12	-3.01	1007.98	29.93	-0.88	1009.72	23.41	0.88
1011.29	20.87	-1.71	1011.14	25.06	-1.42	1011.92	18.86	-2.43	1010.98	29.86	-1.11	1012.71	23.81	1.11
1014.29	20.60	-2.50	1014.14	24.60	-2.39	1014.92	18.46	-3.35	1013.98	30.13	-1.36	1015.71	24.57	1.36
1017.30	20.53	-2.40	1017.14	25.05	-1.78	1017.92	18.89	-2.75	1016.98	30.81	-0.51	1018.71	23.56	0.51
1020.29	20.70	-2.11	1020.14	24.47	-2.24	1020.92	18.42	-3.10	1019.98	30.20	-1.00	1021.71	23.93	1.00
1023.29	21.07	-0.59	1023.14	24.81	-0.75	1023.92	18.86	-1.51	1022.98	28.82	-1.23	1024.72	23.01	1.23
1026.29	20.31	-1.95	1026.14	25.58	-0.57	1026.92	18.39	-2.58	1025.98	28.96	-1.69	1027.71	24.06	1.69
1029.29	20.79	-2.14	1029.14	25.54	-1.29	1029.92	17.06	-4.58	1028.98	30.01	-1.31	1030.71	24.35	1.31
1032.29	20.67	-2.45	1032.14	24.80	-2.21	1032.92	19.02	-2.81	1031.98	29.90	-1.61	1033.71	24.84	1.61
1035.29	20.73	-2.16	1035.14	24.81	-1.98	1035.92	19.02	-2.58	1034.98	29.74	-1.54	1036.71	24.55	1.54
1038.29	20.85	-2.06	1038.14	24.94	-1.86	1038.92	18.25	-3.37	1037.98	30.83	-0.47	1039.71	23.49	0.47
1041.29	20.53	-3.10	1041.14	24.47	-3.06	1041.92	19.33	-3.01	1040.98	31.44	-0.58	1042.71	24.32	0.58
1044.29	20.10	-2.63	1044.14	24.13	-2.50	1044.92	17.88	-3.56	1043.98	30.16	-0.96	1045.71	23.81	0.96
1047.29	20.97	-2.24	1047.14	26.40	-0.71	1047.92	18.35	-3.57	1046.98	30.15	-1.45	1048.71	24.78	1.45
1050.29	20.17	-2.89	1050.14	25.43	-1.53	1050.92	18.75	-3.02	1049.98	30.68	-0.77	1051.71	23.95	0.77
1053.29	20.33	-2.15	1053.14	25.25	-1.12	1053.92	19.31	-1.88	1052.98	29.51	-1.36	1054.71	23.95	1.36
1056.29	21.07	-1.37	1056.14	24.42	-1.92	1056.92	18.68	-2.47	1055.98	30.16	-0.67	1057.71	23.23	0.67
1059.29	20.91	-1.76	1059.14	25.24	-1.33	1059.92	19.36	-2.02	1058.98	30.41	-0.65	1060.71	23.44	0.65
1062.29	20.95	-2.12	1062.14	24.26	-2.70	1062.92	18.78	-3.00	1061.98	30.15	-1.31	1063.71	24.49	1.31
1065.29	21.08	-1.81	1065.14	24.63	-2.16	1065.92	19.70	-1.90	1064.98	30.25	-1.03	1066.71	24.03	1.03
1068.29	20.89	-2.82	1068.14	25.54	-2.07	1068.92	18.18	-4.24	1067.98	31.00	-1.10	1069.71	24.93	1.10
1071.30	20.10	-3.67	1071.14	26.02	-1.64	1071.92	19.03	-3.45	1070.98	30.77	-1.39	1072.71	25.27	1.39
1074.29	20.71	-2.54	1074.14	25.84	-1.31	1074.92	18.95	-3.01	1073.98	30.62	-1.02	1075.71	24.39	1.02
1077.29	20.90	-2.11	1077.14	25.42	-1.48	1077.92	19.43	-2.29	1076.98	29.98	-1.42	1078.71	24.54	1.42
1080.29	21.10	-2.18	1080.14	24.35	-2.82	1080.92	19.57	-2.42	1079.98	30.43	-1.24	1081.71	24.63	1.24
1083.30	21.08	-2.47	1083.14	25.14	-2.30	1083.92	18.72	-3.53	1082.98	31.30	-0.63	1084.72	24.29	0.63
1086.29	21.63	-1.90	1086.14	25.51	-1.92	1086.92	18.42	-3.82	1085.98	31.33	-0.59	1087.71	24.24	0.59
1089.30	20.60	-3.00	1089.14	25.88	-1.62	1089.92	19.37	-2.94	1088.98	31.11	-0.88	1090.71	24.59	0.88
1092.29	21.69	-1.75	1092.14	24.88	-2.45	1092.92	18.95	-3.20	1091.98	31.34	-0.49	1093.71	24.04	0.49
1095.29	21.26	-1.66	1095.14	25.52	-1.30	1095.92	19.36	-2.27	1094.98	30.16	-1.15	1096.71	24.18	1.15
1098.30	21.03	-2.73	1098.14	26.19	-1.46	1098.92	18.99	-3.48	1097.98	31.19	-0.96	1099.72	24.83	0.96
1101.29	20.64	-3.20	1101.14	25.54	-2.20	1101.92	18.75	-3.80	1100.98	31.09	-1.14	1102.71	25.09	1.14
1104.29	21.27	-2.07	1104.14	25.56	-1.68	1104.92	19.73	-2.32	1103.98	31.07	-0.66	1105.71	24.11	0.66
1107.29	20.29	-3.02	1107.14	25.65	-1.56	1107.92	18.71	-3.31	1106.98	30.98	-0.72	1108.71	24.14	0.72
1110.29	21.05	-2.86	1110.14	25.94	-1.86	1110.92	19.71	-2.91	1109.98	31.39	-0.91	1111.71	24.93	0.91
1113.29	20.82	-3.38	1113.14	25.34	-2.76	1113.92	18.97	-3.94	1112.98	31.54	-1.05	1114.71	25.37	1.05
1116.29	21.27	-2.21	1116.14	25.58	-1.79	1116.92	19.12	-3.06	1115.98	31.08	-0.78	1117.71	24.37	0.78
1119.29	20.97	-1.47	1119.14	25.16	-1.17	1119.92	19.90	-1.24	1118.98	30.01	-0.81	1120.71	23.36	0.81
1122.29	21.19	-3.05	1122.14	25.59	-2.55	1122.92	19.29	-3.66	1121.98	31.25	-1.38	1123.71	25.73	1.38
1125.29	21.12	-2.44	1125.14	25.85	-1.61	1125.92	19.19	-3.08	1124.98	31.00	-0.95	1126.71	24.63	0.95
1128.29	21.18	-2.04	1128.14	25.86	-1.26	1128.92	19.14	-2.79	1127.98	30.84	-0.77	1129.71	24.11	0.77
1131.29	21.54	-1.82	1131.14	26.02	-1.23	1131.92	19.22	-2.85	1130.98	30.56	-1.19	1132.71	24.66	1.19
1134.29	21.33	-2.63	1134.14	26.28	-1.58	1134.92	19.76	-2.91	1133.98	30.95	-1.40	1135.71	25.48	1.40
1137.29	21.36	-2.51	1137.14	26.39	-1.38	1137.92	18.90	-3.68	1136.98	31.29	-0.97	1138.71	24.96	0.97
1140.29	20.99	-3.06	1140.14	25.78	-2.16	1140.92	20.13	-2.63	1139.98	30.86	-1.58	1141.70	25.74	1.58
1143.29	21.08	-3.10	1143.14	26.03	-2.04	1143.92	20.05	-2.84	1142.98	31.69	-0.88	1144.71	25.17	0.88
1146.29	21.40	-1.85	1146.14	26.09	-1.05	1146.92	19.80	-2.16	1145.98	30.46	-1.18	1147.71	24.54	1.18
1149.29	20.85	-2.99	1149.14	25.15	-2.59	1149.92	19.22	-3.33	1148.98	30.80	-1.43	1150.71	25.38	1.43
1152.29	21.24	-2.51	1152.14	26.24	-1.40	1152.92	19.94	-2.51	1151.98	30.96	-1.17	1153.71	25.03	1.17
1155.29	21.83	-1.68	1155.14	26.47	-0.93	1155.92	19.39	-2.83	1154.98	30.88	-1.02	1156.71	24.64	1.02
1158.29	22.23	-1.89	1158.14	26.13	-1.89	1158.92	19.40	-3.43	1157.98	31.07	-1.44	1159.71	25.67	1.44
1161.29	21.65	-2.48	1161.14	26.78	-1.25	1161.92	19.42	-3.42	1160.98	31.01	-1.51	1162.71	25.75	1.51
1164.29	20.83	-3.85	1164.14	26.78	-1.79	1164.92	19.67	-3.72	1163.98	32.52	-0.55	1165.71	25.34	0.55
1167.29	21.88	-1.61	1167.14	25.65	-1.74	1167.92	20.59	-1.61	1166.98	30.84	-1.04	1168.70	24.65	1.04
1170.29	21.64	-1.71	1170.14	26.38	-0.87	1170.92	19.78	-2.28	1169.98	30.59	-1.15	1171.71	24.61	1.15
1173.29	21.77	-2.10	1173.14	26.53	-1.24	1173.92	19.77	-2.81	1172.98	31.28	-0.98	1174.71	24.97	0.98
1176.29	20.80	-3.82	1176.14	26.56	-1.96	1176.92	19.75	-3.58	1175.98	32.38	-0.63	1177.71	25.36	0.63
1179.29	21.61	-2.87	1179.14	26.11	-2.26	1179.92	20.12	-3.06	1178.98	31.21	-1.65	1180.71	26.24	1.65
1182.29	21.68	-2.56	1182.14	26.18	-1.96	1182.92	19.56	-3.39	1181.98	31.78	-0.85	1183.71	25.20	0.85
1185.29	21.26	-3.43	1185.14	26.58	-2.00	1185.92	19.79	-3.61	1184.98	32.14	-0.94	1186.71	25.74	0.94
1188.29	21.83	-2.54	1188.14	25.57	-2.70	1188.92	19.02	-4.06	1187.98	31.51	-1.25	1189.71	25.73	1.25
1191.29	22.30	-2.10	1191.14	26.10	-2.20	1191.92	19.10	-4.01	1190.98	31.63	-1.16	1192.71	25.68	1.16
1194.29	21.71	-2.29	1194.14	26.64	-1.25	1194.92	19.94	-2.77	1193.98	31.61	-0.78	1195.71	24.89	0.78
1197.29	21.38	-3.51	1197.14	27.04	-1.75	1197.92	20.37	-3.23	1196.98	31.70	-1.58	1198.71	26.58	1.58
1200.29	21.97	-2.01	1200.14	26.67	-1.20	1200.92	19.11	-3.58	1199.98	30.95	-1.42	1201.71	25.51	1.42
1203.29	21.67	-2.73	1203.14	26.58	-1.72	1203.92	20.56	-2.55	1202.98	31.80	-0.99	1204.72	25.51	0.99
1206.29	21.11	-3.77	1206.14	26.77	-2.00	1206.92	20.06	-3.53	1205.98	31.90	-1.37	1207.71	26.36	1.37
1209.29	21.99	-1.71	1209.13	26.79	-0.80	1209.92	19.51	-2.89	1208.98	30.91	-1.17	1210.71	24.98	1.17
1212.29	21.59	-2.70	1212.13	26.40	-1.79	1212.92	20.06	-2.94	1211.98	31.88	-0.80	1213.70	25.20	0.80
1215.29	22.34	-2.12	1215.13	25.55	-2.81	1215.92	19.94	-3.23	1214.98	31.86	-0.99	1216.70	25.57	0.99
1218.29	22.29	-2.21	1218.13	27.15	-1.25	1218.92	20.54	-2.67	1217.98	31.70	-1.19	1219.71	25.80	1.19
