# Supplementary material for: Noise-precision tradeoff in predicting combinations of mutations and drugs
Source: PLoS Comput Biol. 2019 May 22;15(5):e1006956. doi: 10.1371/journal.pcbi.1006956 (PMC6548401; doi:10.1371/journal.pcbi.1006956)
Supplement: S1 Data — A zip file containing all datasets used in this paper. (ZIP) [file pcbi.1006956.s002.zip › calcium/calcium_double_RAW264.7/C5A_250_nM_GMF_10_pM_RW_ECC040116B.txt]

Tab-delimted data for ligand pair Complement C5a / Granulocyte macrophage colony stimulating factor
Celltype = RAW 264.7
ExperimentID = ECC040116B
t in seconds, Ca++ concentrations in nM
Adj Ca++ is the change in Ca++ concentration due to ligand

ECC040116B03	C5A 250 nM	GMF 10 pM	sim
ECC040116B02	C5A 250 nM	HBSS-BSA n/a 	lig1_only
ECC040116B07	C5A 250 nM	HBSS-BSA n/a 	lig1_only
ECC040116B01	HBSS-BSA n/a 	HBSS-BSA n/a 	con
ECC040116B12	HBSS-BSA n/a 	HBSS-BSA n/a 	con

t(ECC040116B03)	Ca++(ECC040116B03)	Adj Ca++(ECC040116B03)	t(ECC040116B02)	Ca++(ECC040116B02)	Adj Ca++(ECC040116B02)	t(ECC040116B07)	Ca++(ECC040116B07)	Adj Ca++(ECC040116B07)	t(ECC040116B01)	Ca++(ECC040116B01)	Adj Ca++(ECC040116B01)	t(ECC040116B12)	Ca++(ECC040116B12)	Adj Ca++(ECC040116B12)
-184.66	24.88	1.88	-184.84	27.85	1.10	-184.03	38.05	3.65	-185.00	40.66	-2.76	-183.24	51.26	2.76
-181.77	24.71	1.65	-181.93	27.44	0.62	-181.15	35.78	1.32	-182.09	40.17	-3.31	-180.36	51.88	3.31
-178.77	25.92	2.32	-178.93	26.44	-0.92	-178.14	35.10	0.10	-179.09	40.20	-3.82	-177.36	52.93	3.82
-175.77	26.09	2.63	-175.93	26.64	-0.57	-175.14	39.38	4.52	-176.09	40.49	-3.39	-174.34	52.35	3.39
-172.77	25.75	4.05	-172.93	28.48	3.03	-172.15	37.52	4.42	-173.09	40.07	-2.05	-171.36	49.25	2.05
-169.78	24.57	1.30	-169.93	27.93	0.91	-169.15	36.47	1.80	-170.09	40.73	-2.96	-168.36	51.73	2.96
-166.78	24.41	1.95	-166.93	27.04	0.82	-166.15	37.68	3.82	-167.09	40.00	-2.88	-165.36	50.85	2.88
-163.78	24.61	1.36	-163.93	27.10	0.10	-163.15	37.31	2.66	-164.09	40.64	-3.03	-162.36	51.78	3.03
-160.78	25.52	2.17	-160.93	28.16	1.05	-160.15	36.41	1.66	-161.09	41.32	-2.45	-159.34	51.31	2.45
-157.77	25.04	3.45	-157.93	27.36	2.01	-157.14	36.52	3.53	-158.09	40.88	-1.13	-156.35	48.23	1.13
-154.77	23.97	1.07	-154.93	26.98	0.32	-154.14	37.73	3.43	-155.09	41.30	-2.02	-153.35	50.43	2.02
-151.77	23.40	0.55	-151.93	27.13	0.52	-151.15	35.89	1.64	-152.09	41.66	-1.61	-150.36	49.97	1.61
-148.77	23.87	1.01	-148.93	27.88	1.26	-148.15	37.47	3.21	-149.09	42.25	-1.03	-147.36	49.40	1.03
-145.77	24.24	1.32	-145.93	27.73	1.05	-145.15	37.47	3.15	-146.09	42.57	-0.77	-144.34	49.20	0.77
-142.77	24.34	2.06	-142.93	27.64	1.60	-142.14	36.52	2.84	-143.09	41.96	-0.74	-141.35	48.53	0.74
-139.77	24.34	1.33	-139.93	26.95	0.19	-139.14	36.73	2.32	-140.09	41.71	-1.72	-138.35	50.23	1.72
-136.77	25.79	2.31	-136.93	28.37	1.13	-136.14	35.21	0.33	-137.09	43.59	-0.31	-135.35	49.30	0.31
-133.77	23.97	1.04	-133.93	28.51	1.83	-133.15	36.36	2.03	-134.09	41.81	-1.54	-132.36	49.97	1.54
-130.77	25.55	1.46	-130.93	26.78	-1.06	-130.14	37.20	1.71	-131.09	42.89	-1.62	-129.34	51.21	1.62
-127.77	25.62	2.52	-127.93	28.74	1.89	-127.14	37.20	2.70	-128.09	42.72	-0.80	-126.36	49.40	0.80
-124.77	25.58	1.89	-124.93	28.42	0.98	-124.15	36.26	1.17	-125.09	42.92	-1.19	-123.36	50.38	1.19
-121.77	25.04	1.55	-121.93	27.90	0.65	-121.14	36.31	1.42	-122.09	43.61	-0.30	-120.36	49.30	0.30
-118.77	25.62	2.51	-118.93	28.42	1.55	-118.14	37.31	2.80	-119.09	44.08	0.55	-117.35	48.07	-0.55
-115.77	25.28	1.57	-115.93	28.68	1.22	-115.14	35.78	0.67	-116.09	42.85	-1.28	-114.34	50.49	1.28
-112.77	24.74	0.38	-112.93	27.53	-0.58	-112.14	37.89	2.13	-113.09	44.46	-0.32	-111.35	50.18	0.32
-109.77	25.75	1.11	-109.93	28.86	0.46	-109.15	36.41	0.37	-110.09	44.88	-0.18	-108.36	50.33	0.18
-106.77	25.31	0.68	-106.93	28.97	0.58	-106.14	36.26	0.23	-107.09	44.50	-0.55	-105.35	50.69	0.55
-103.77	25.01	0.54	-103.93	28.63	0.41	-103.14	37.15	1.28	-104.09	45.10	0.21	-102.35	49.76	-0.21
-100.77	26.77	2.01	-100.93	28.34	-0.17	-100.14	37.94	1.78	-101.09	43.19	-1.99	-99.34	52.25	1.99
-97.78	24.91	1.05	-97.93	27.99	0.38	-97.15	35.68	0.42	-98.09	43.93	-0.35	-96.36	49.71	0.35
-94.78	25.28	0.68	-94.93	28.16	-0.19	-94.15	37.20	1.20	-95.09	44.43	-0.59	-93.36	50.69	0.59
-91.77	25.45	1.53	-91.93	28.77	1.10	-91.14	36.10	0.78	-92.09	45.43	1.09	-90.35	48.33	-1.09
-88.77	27.21	2.56	-88.93	29.38	0.97	-88.14	37.68	1.63	-89.09	45.05	-0.02	-87.35	50.18	0.02
-85.77	26.87	2.57	-85.93	28.54	0.49	-85.15	36.47	0.77	-86.09	44.03	-0.69	-84.34	50.49	0.69
-82.77	26.39	0.64	-82.93	29.29	-0.22	-82.14	39.32	2.17	-83.09	45.65	-0.52	-81.35	51.78	0.52
-79.78	25.48	0.47	-79.93	29.61	0.84	-79.15	39.38	2.97	-80.09	46.03	0.60	-78.36	49.92	-0.60
-76.77	24.94	0.54	-76.93	30.17	2.02	-76.14	36.57	0.77	-77.09	44.75	-0.07	-75.36	49.97	0.07
-73.77	26.36	0.46	-73.93	29.09	-0.56	-73.14	37.41	0.11	-74.09	45.68	-0.64	-72.35	52.04	0.64
-70.78	25.45	-0.23	-70.93	28.13	-1.31	-70.15	38.26	1.18	-71.09	46.03	-0.07	-69.34	51.26	0.07
-67.77	27.62	2.74	-67.93	29.50	0.87	-67.14	38.05	1.77	-68.09	44.88	-0.42	-66.35	50.80	0.42
-64.77	26.16	0.88	-64.93	30.08	1.04	-64.14	36.62	-0.06	-65.09	45.85	0.15	-63.35	50.64	-0.15
-61.77	26.22	-0.24	-61.93	29.87	-0.35	-61.14	38.90	1.04	-62.09	46.55	-0.33	-60.35	52.30	0.33
-58.77	27.48	2.45	-58.93	29.90	1.11	-58.14	37.10	0.67	-59.09	45.25	-0.20	-57.35	50.74	0.20
-55.77	26.39	0.82	-55.93	30.19	0.87	-55.14	40.07	3.10	-56.09	46.83	0.84	-54.34	50.23	-0.84
-52.77	26.53	0.82	-52.93	30.87	1.40	-52.14	38.37	1.26	-53.09	46.40	0.27	-51.35	50.95	-0.27
-49.77	26.02	-1.53	-49.93	30.28	-1.02	-49.14	38.90	-0.05	-50.09	47.99	0.02	-48.35	53.03	-0.02
-46.77	27.04	1.83	-46.93	31.13	2.16	-46.14	37.68	1.07	-47.09	46.48	0.85	-45.35	49.87	-0.85
-43.77	26.36	-0.80	-43.93	31.42	0.50	-43.14	37.68	-0.88	-44.09	47.64	0.06	-42.35	52.61	-0.06
-40.77	27.99	1.61	-40.93	29.79	-0.35	-40.14	38.21	0.43	-41.09	47.01	0.21	-39.34	51.68	-0.21
-37.77	26.36	-1.07	-37.93	30.81	-0.38	-37.14	39.27	0.44	-38.09	46.13	-1.72	-36.35	54.66	1.72
-34.77	27.45	-0.50	-34.93	31.07	-0.64	-34.14	38.10	-1.25	-35.09	47.33	-1.04	-33.35	54.50	1.04
-31.77	27.14	-0.15	-31.93	32.10	1.06	-31.14	38.79	0.10	-32.09	47.99	0.28	-30.35	52.51	-0.28
-28.77	26.90	-1.03	-28.93	30.37	-1.31	-28.14	38.79	-0.54	-29.09	48.17	-0.18	-27.35	53.61	0.18
-25.77	28.74	1.11	-25.93	30.95	-0.43	-25.14	38.15	-0.88	-26.09	47.84	-0.21	-24.34	53.34	0.21
-22.77	27.85	1.83	-22.93	32.57	2.80	-22.14	39.06	1.64	-23.09	47.06	0.62	-21.35	50.90	-0.62
-19.77	26.94	-0.85	-19.93	31.25	-0.29	-19.14	37.15	-2.04	-20.09	47.79	-0.42	-18.35	53.71	0.42
-16.78	27.79	-0.68	-16.94	31.39	-0.83	-16.14	40.07	0.20	-17.09	48.57	-0.32	-15.36	54.29	0.32
-13.77	27.99	1.33	-13.94	31.57	1.16	-13.14	38.42	0.36	-14.09	48.24	1.16	-12.36	51.00	-1.16
-10.78	27.68	-0.23	-10.94	31.19	-0.47	-10.14	40.23	0.92	-11.09	49.54	1.21	-9.34	52.20	-1.21
-7.77	28.03	-0.96	-7.93	30.66	-2.08	-7.14	40.77	0.38	-8.09	48.98	-0.43	-6.36	54.92	0.43
4.31	63.60	30.50	4.16	61.06	24.21	4.95	95.17	50.67	4.00	50.84	-2.68	5.74	61.28	2.68
7.25	76.83	48.11	7.09	81.79	49.31	7.88	93.27	53.15	6.93	44.03	-5.11	8.67	59.34	5.11
10.25	78.32	49.97	10.09	82.86	50.76	10.87	85.05	45.30	9.93	43.98	-4.79	11.67	58.64	4.79
13.25	70.66	41.37	13.09	79.52	46.47	13.88	79.63	38.94	12.93	43.61	-6.10	14.67	60.90	6.10
16.25	65.29	35.80	16.09	72.25	39.00	16.88	77.04	36.15	15.93	45.20	-4.71	17.67	59.71	4.71
19.24	61.00	32.90	19.09	66.05	34.20	19.88	66.99	27.49	18.93	44.55	-3.97	20.67	57.57	3.97
22.24	55.47	26.86	22.09	60.32	27.96	22.88	63.57	23.56	21.93	44.13	-4.90	23.67	59.01	4.90
25.25	50.23	21.13	25.09	53.52	20.66	25.88	56.90	16.40	24.93	46.35	-3.17	26.67	57.78	3.17
28.25	45.40	16.49	28.09	50.11	17.45	28.88	55.00	14.69	27.93	47.13	-2.20	29.67	56.61	2.20
31.25	40.57	11.53	31.09	44.55	11.76	31.88	53.12	12.68	30.93	45.63	-3.83	32.67	58.37	3.83
34.25	38.02	8.16	34.09	42.65	9.03	34.88	50.19	8.93	33.93	46.15	-4.13	35.67	59.50	4.13
37.25	36.34	7.81	37.09	38.49	6.20	37.88	48.46	8.53	36.93	45.53	-3.42	38.67	57.46	3.42
40.25	34.26	4.45	40.09	38.22	4.65	40.88	48.74	7.53	39.93	47.61	-2.62	41.67	57.94	2.62
43.25	34.61	4.80	43.09	35.78	2.22	43.88	49.97	8.76	42.93	47.38	-2.85	44.67	58.16	2.85
46.25	32.82	2.56	46.09	35.57	1.56	46.88	47.57	5.91	45.93	47.86	-2.82	47.68	58.58	2.82
49.25	31.81	1.13	49.09	35.33	0.89	49.88	48.40	6.32	48.93	47.58	-3.52	50.67	59.71	3.52
52.25	33.21	3.09	52.09	35.21	1.34	52.88	48.91	7.39	51.93	49.18	-1.36	53.67	56.98	1.36
55.25	31.92	-0.05	55.09	35.15	-0.57	55.88	49.35	5.98	54.93	48.85	-3.54	56.67	61.01	3.54
58.25	31.22	0.49	58.09	34.56	0.08	58.88	48.13	6.00	57.93	47.99	-3.16	59.67	59.39	3.16
61.25	32.26	1.50	61.09	34.73	0.22	61.88	45.87	3.71	60.93	47.51	-3.67	62.68	59.93	3.67
64.25	32.12	0.34	64.09	34.38	-1.16	64.88	48.68	5.50	63.93	48.32	-3.88	65.67	61.17	3.88
67.25	32.12	0.37	67.09	35.03	-0.47	67.88	49.97	6.82	66.93	48.52	-3.65	68.67	60.90	3.65
70.25	31.40	-0.61	70.09	36.44	0.67	70.88	49.24	5.83	69.93	49.00	-3.43	71.67	60.95	3.43
73.25	32.51	1.34	73.09	35.54	0.62	73.88	48.85	6.28	72.93	48.60	-2.99	74.67	59.66	2.99
76.25	32.54	2.08	76.09	34.97	0.76	76.88	50.64	8.78	75.93	46.48	-4.40	77.68	60.36	4.40
79.25	33.21	2.87	79.09	35.63	1.53	79.88	50.30	8.56	78.93	48.19	-2.57	80.67	58.42	2.57
82.25	33.07	1.87	82.09	37.07	2.12	82.88	49.91	7.31	81.93	47.69	-3.93	83.67	60.63	3.93
85.25	34.29	1.51	85.09	37.40	0.87	85.88	50.53	6.35	84.93	48.90	-4.30	86.67	62.58	4.30
88.25	32.23	0.40	88.09	37.76	2.17	88.88	49.41	6.18	87.93	49.61	-2.64	89.67	59.98	2.64
91.25	32.65	1.45	91.09	36.77	1.81	91.88	50.19	7.59	90.93	48.24	-3.38	92.68	60.09	3.38
94.25	33.49	1.08	94.09	35.15	-1.01	94.88	51.93	8.12	93.93	49.46	-3.37	95.68	61.28	3.37
97.25	32.96	-0.30	97.09	36.32	-0.69	97.88	50.97	6.31	96.93	49.15	-4.53	98.67	63.29	4.53
100.25	34.47	1.95	100.09	36.65	0.38	100.88	49.57	5.65	99.93	48.87	-4.07	101.67	62.09	4.07
103.25	34.75	2.47	103.09	37.22	1.19	103.88	50.92	7.24	102.93	48.98	-3.72	104.67	61.50	3.72
106.25	33.49	1.27	106.09	36.74	0.77	106.88	49.41	5.79	105.93	48.27	-4.37	107.68	62.09	4.37
109.25	34.22	2.24	109.09	37.49	1.75	109.88	51.71	8.33	108.93	48.72	-3.68	110.67	61.17	3.68
112.25	35.56	3.31	112.09	37.34	1.34	112.88	51.93	8.28	111.93	48.60	-4.07	113.67	61.82	4.07
115.25	34.12	1.52	115.09	37.98	1.62	115.88	49.52	5.52	114.93	49.31	-3.71	116.68	61.82	3.71
118.25	34.43	2.30	118.09	37.25	1.37	118.89	49.91	6.38	117.93	49.66	-2.89	119.68	60.52	2.89
121.25	34.75	1.58	121.09	38.55	1.62	121.88	50.08	5.51	120.93	49.36	-4.23	122.68	62.91	4.23
124.25	34.72	4.24	124.09	37.76	3.52	124.88	52.27	10.39	123.93	48.57	-2.33	125.67	58.32	2.33
127.25	34.22	1.03	127.09	36.86	-0.08	127.88	50.58	5.99	126.93	50.10	-3.51	128.67	62.20	3.51
130.25	35.35	2.21	130.09	37.64	0.74	130.88	53.92	9.38	129.93	50.33	-3.23	131.67	61.88	3.23
133.25	34.50	1.31	133.09	36.92	-0.03	133.88	52.84	8.25	132.93	49.56	-4.05	134.67	62.75	4.05
136.25	35.42	1.92	136.09	37.64	0.38	136.88	50.92	6.02	135.93	50.56	-3.36	137.67	62.37	3.36
139.25	35.28	2.02	139.09	38.10	1.09	139.88	51.54	6.88	138.93	49.20	-4.48	140.67	63.24	4.48
142.25	34.40	1.06	142.09	38.61	1.51	142.88	52.78	8.04	141.93	50.84	-2.92	143.67	61.77	2.92
145.25	35.99	1.61	145.09	38.19	0.05	145.88	51.09	5.31	144.93	49.92	-4.88	146.68	64.77	4.88
148.25	35.31	1.87	148.09	39.65	2.45	148.88	51.09	6.25	147.93	49.08	-4.78	149.67	63.73	4.78
151.25	33.56	-0.77	151.09	40.01	1.93	151.88	52.89	7.16	150.93	50.30	-4.45	152.67	64.28	4.45
154.25	36.73	3.17	154.09	39.25	1.93	154.88	53.40	8.44	153.93	49.54	-4.44	155.68	63.51	4.44
157.25	34.72	1.51	157.09	37.49	0.53	157.88	53.57	8.96	156.93	49.76	-3.87	158.67	62.58	3.87
160.25	33.56	-0.49	160.09	38.49	0.69	160.88	53.18	7.73	159.93	50.84	-3.63	161.67	63.18	3.63
163.25	36.45	3.83	163.09	38.70	2.33	163.88	53.12	9.10	162.93	50.10	-2.94	164.67	61.06	2.94
166.25	34.57	0.26	166.09	39.19	1.13	166.88	51.76	6.05	165.93	49.66	-5.07	167.68	64.88	5.07
169.25	35.46	2.68	169.09	38.40	1.87	169.88	53.06	8.88	168.93	50.04	-3.16	170.67	61.44	3.16
172.25	35.99	3.69	172.09	37.67	1.61	172.88	53.23	9.53	171.93	49.41	-3.31	173.67	61.12	3.31
175.25	36.13	1.54	175.09	38.58	0.24	175.88	52.21	6.22	174.93	50.71	-4.30	176.67	64.39	4.30
178.25	34.47	0.82	178.09	38.28	0.88	178.88	54.71	9.66	177.93	50.58	-3.49	179.67	62.64	3.49
181.25	35.92	1.93	181.09	36.77	-0.98	181.88	50.41	5.02	180.93	51.22	-3.19	182.68	62.69	3.19
184.25	35.63	3.64	184.09	40.50	4.75	184.88	52.72	9.33	183.93	50.25	-2.16	185.67	59.66	2.16
187.25	36.80	1.14	187.09	38.79	-0.62	187.88	52.10	5.04	186.93	50.48	-5.60	188.68	66.76	5.60
190.25	35.10	-0.44	190.09	38.13	-1.17	190.88	55.74	8.80	189.93	51.68	-4.28	191.68	65.33	4.28
193.25	36.66	1.92	193.09	38.95	0.46	193.88	53.06	6.92	192.93	51.45	-3.71	194.67	63.95	3.71
196.25	35.92	1.82	196.09	38.98	1.13	196.88	53.35	7.85	195.93	50.33	-4.19	197.68	63.79	4.19
199.25	35.92	1.28	199.09	38.40	0.01	199.88	52.72	6.68	198.93	51.63	-3.43	200.67	63.57	3.43
202.25	36.98	3.37	202.09	38.85	1.48	202.89	53.01	8.00	201.93	50.35	-3.68	203.68	62.80	3.68
205.25	36.23	1.07	205.09	39.40	0.49	205.88	54.31	7.75	204.93	51.30	-4.28	206.67	64.94	4.28
208.25	36.66	1.74	208.09	38.88	0.20	208.88	54.49	8.17	207.93	50.22	-5.12	209.67	65.55	5.12
211.25	36.63	2.15	211.09	37.52	-0.72	211.88	55.57	9.69	210.93	50.50	-4.40	212.68	64.39	4.40
214.25	35.53	1.74	214.09	40.96	3.42	214.88	53.01	7.82	213.93	50.43	-3.78	215.67	63.07	3.78
217.25	35.42	0.70	217.09	40.07	1.60	217.88	53.92	7.80	216.93	49.59	-5.55	218.68	65.77	5.55
220.25	37.09	1.99	220.09	39.37	0.52	220.88	53.86	7.36	219.93	52.22	-3.30	221.67	63.90	3.30
223.25	36.34	1.99	223.09	38.98	0.88	223.88	54.03	8.28	222.93	51.66	-3.11	224.67	62.96	3.11
226.25	36.52	1.56	226.09	39.43	0.72	226.88	56.26	9.90	225.93	51.12	-4.26	227.68	64.72	4.26
229.25	37.66	2.95	229.09	39.34	0.87	229.88	54.09	7.98	228.93	51.07	-4.06	230.67	64.28	4.06
232.25	36.80	1.66	232.09	39.22	0.32	232.88	55.00	8.46	231.93	51.71	-3.85	233.68	64.50	3.85
235.25	37.87	1.49	235.09	39.77	-0.37	235.88	53.80	6.02	234.93	52.20	-4.60	236.67	66.49	4.60
238.25	36.77	2.85	238.09	38.55	0.88	238.88	53.40	8.08	237.93	51.61	-2.73	239.67	62.15	2.73
241.25	37.12	2.33	241.09	39.52	0.98	241.89	55.52	9.33	240.93	50.12	-5.09	242.68	65.38	5.09
244.25	36.20	0.85	244.09	40.44	1.33	244.89	53.29	6.54	243.93	50.53	-5.24	245.68	66.10	5.24
247.25	36.27	1.44	247.09	39.25	0.67	247.88	55.97	9.74	246.93	52.07	-3.18	248.68	63.51	3.18
250.25	36.80	1.33	250.09	40.68	1.46	250.88	54.20	7.33	249.93	50.76	-5.13	251.67	66.10	5.13
253.25	37.77	0.71	253.09	39.77	-1.04	253.88	56.26	7.80	252.93	52.22	-5.26	254.68	67.82	5.26
256.25	36.66	1.73	256.09	40.53	1.84	256.89	52.95	6.62	255.93	50.91	-4.44	257.68	64.88	4.44
259.25	38.12	2.42	259.09	40.35	0.90	259.88	54.49	7.39	258.93	51.50	-4.62	260.67	65.82	4.62
262.25	37.27	1.20	262.09	41.64	1.82	262.88	54.60	7.13	261.93	52.02	-4.47	263.67	66.04	4.47
265.25	38.27	3.39	265.09	39.98	1.35	265.88	55.69	9.41	264.93	50.63	-4.67	266.67	65.05	4.67
268.25	39.02	3.03	268.09	40.32	0.58	268.88	54.31	6.92	267.93	51.97	-4.44	269.67	65.93	4.44
271.25	37.66	1.61	271.09	40.16	0.36	271.88	55.00	7.55	270.93	50.76	-5.71	272.67	67.26	5.71
274.25	38.41	3.27	274.09	40.29	1.40	274.88	54.77	8.23	273.93	51.04	-4.52	275.67	65.16	4.52
277.25	37.44	1.18	277.09	40.87	0.86	277.88	54.14	6.48	276.93	52.84	-3.84	278.68	65.60	3.84
280.25	36.84	1.16	280.09	42.01	2.58	280.88	54.83	7.75	279.93	52.07	-4.03	281.68	65.21	4.03
283.25	37.66	3.01	283.09	41.27	2.86	283.88	56.61	10.56	282.93	50.79	-4.28	284.68	64.44	4.28
286.25	37.69	2.69	286.09	40.68	1.93	286.88	55.40	9.00	285.93	50.76	-4.66	287.68	65.16	4.66
289.25	37.98	1.10	289.09	41.82	1.19	289.89	55.52	7.24	288.93	53.08	-4.22	290.68	66.60	4.22
292.25	38.91	4.14	292.09	41.33	2.80	292.89	54.71	8.54	291.93	50.81	-4.38	293.68	64.66	4.38
295.25	37.44	2.42	295.09	40.35	1.58	295.88	56.95	10.53	294.93	51.79	-3.65	296.67	64.17	3.65
298.25	36.48	-1.09	298.09	41.02	-0.30	298.88	53.23	4.26	297.93	53.46	-4.53	299.67	67.60	4.53
301.25	38.09	1.48	301.09	40.75	0.39	301.88	57.76	9.75	300.93	52.82	-4.21	302.67	66.32	4.21
304.25	38.70	2.12	304.09	41.73	1.40	304.88	58.69	10.71	303.93	52.43	-4.57	305.67	66.65	4.57
307.25	38.77	1.85	307.09	41.76	1.09	307.89	54.77	6.45	306.93	53.44	-3.90	308.68	66.32	3.90
310.25	39.09	3.42	310.09	41.48	2.06	310.88	54.31	7.24	309.93	51.99	-4.10	311.68	65.27	4.10
313.25	39.27	3.56	313.09	40.87	1.41	313.88	57.53	10.42	312.93	52.51	-3.62	314.68	64.83	3.62
316.25	39.24	4.62	316.09	41.24	2.86	316.88	56.26	10.24	315.93	52.64	-2.40	317.67	62.53	2.40
319.25	38.98	2.57	319.09	39.68	-0.49	319.88	56.43	8.62	318.93	52.48	-4.35	320.67	66.27	4.35
322.25	39.09	1.58	322.09	40.68	-0.59	322.89	56.20	7.29	321.93	53.52	-4.41	323.68	67.43	4.41
325.25	39.60	2.86	325.09	42.62	2.12	325.88	57.18	9.04	324.93	52.48	-4.68	326.67	66.93	4.68
328.25	38.02	1.08	328.09	43.09	2.39	328.88	54.83	6.49	327.93	52.43	-4.93	329.68	67.38	4.93
331.25	39.45	3.02	331.09	41.45	1.27	331.88	57.01	9.18	330.93	53.57	-3.28	332.67	65.21	3.28
334.25	39.16	2.56	334.09	41.98	1.62	334.89	56.43	8.43	333.93	53.36	-3.66	335.67	65.77	3.66
337.25	38.98	2.23	337.09	42.44	1.94	337.88	55.52	7.37	336.93	52.71	-4.46	338.67	66.71	4.46
340.25	38.88	1.04	340.09	41.39	-0.21	340.88	55.63	6.39	339.93	52.89	-5.37	341.67	68.72	5.37
343.25	38.19	2.03	343.09	43.34	3.42	343.89	58.23	10.67	342.93	52.15	-4.43	344.68	66.10	4.43
346.25	39.27	1.75	346.09	42.75	1.47	346.89	55.23	6.31	345.93	53.26	-4.68	347.68	67.71	4.68
349.25	39.49	2.95	349.09	42.81	2.52	349.89	55.52	7.58	348.93	52.51	-4.45	350.67	66.49	4.45
352.25	39.63	3.03	352.09	42.75	2.40	352.88	56.20	8.20	351.93	51.91	-5.11	353.68	67.21	5.11
355.25	38.70	1.77	355.09	42.62	1.94	355.88	56.95	8.62	354.93	53.57	-3.78	356.67	66.21	3.78
358.25	39.06	1.52	358.09	42.53	1.24	358.88	55.86	6.92	357.93	52.56	-5.40	359.68	68.44	5.40
361.25	38.80	0.53	361.09	42.10	0.07	361.88	55.97	6.30	360.93	53.02	-5.67	362.68	69.45	5.67
364.25	39.45	3.04	364.09	43.68	3.52	364.88	55.40	7.59	363.93	51.86	-4.97	365.67	66.88	4.97
367.25	40.28	3.75	367.09	43.77	3.49	367.88	56.61	8.68	366.93	52.27	-4.68	368.67	66.71	4.68
370.25	39.02	2.44	370.09	42.90	2.56	370.89	56.26	8.28	369.93	52.38	-4.62	371.68	66.71	4.62
373.25	41.40	3.69	373.09	42.96	1.49	373.88	58.05	8.94	372.93	54.53	-3.60	374.68	66.82	3.60
376.25	39.34	2.82	376.09	42.41	2.13	376.89	56.20	8.28	375.93	53.15	-3.79	377.68	65.82	3.79
379.25	40.68	3.54	379.09	43.34	2.45	379.89	57.94	9.40	378.93	52.43	-5.13	380.67	67.77	5.13
382.25	41.11	4.36	382.09	42.56	2.05	382.88	54.71	6.56	381.93	53.83	-3.34	383.67	65.60	3.34
385.25	40.50	2.43	385.09	42.93	1.11	385.88	55.46	5.99	384.93	53.46	-5.03	386.67	68.60	5.03
388.25	40.97	2.25	388.09	43.80	1.33	388.88	55.92	5.80	387.93	54.87	-4.27	389.67	68.49	4.27
391.25	41.04	3.56	391.09	42.65	1.42	391.89	56.43	7.55	390.93	52.95	-4.95	392.68	67.93	4.95
394.25	39.81	1.77	394.09	42.13	0.33	394.88	57.53	8.09	393.93	53.18	-5.28	395.67	68.83	5.28
397.25	41.37	3.47	397.09	43.71	2.05	397.88	59.68	10.38	396.93	53.52	-4.80	398.68	68.21	4.80
400.25	40.46	3.44	400.09	43.18	2.40	400.88	59.51	11.09	399.93	53.93	-3.51	401.67	66.04	3.51
403.25	41.55	5.36	403.09	41.79	1.84	403.88	57.99	10.40	402.93	51.66	-4.95	404.68	66.65	4.95
406.25	39.88	2.50	406.09	43.21	2.08	406.88	59.45	10.67	405.93	54.19	-3.61	407.68	66.49	3.61
409.25	41.84	4.36	409.09	43.61	2.37	409.88	58.75	9.87	408.93	53.18	-4.72	410.67	67.71	4.72
412.25	40.97	2.88	412.09	43.06	1.21	412.89	58.28	8.79	411.93	53.67	-4.84	413.67	68.44	4.84
415.25	39.31	3.30	415.09	44.67	4.90	415.88	54.89	7.48	414.93	52.74	-3.69	416.68	65.21	3.69
418.25	41.37	3.34	418.09	43.21	1.43	418.88	58.40	8.97	417.93	52.48	-5.97	419.67	69.50	5.97
421.25	41.77	3.54	421.09	42.47	0.49	421.88	58.52	8.89	420.93	54.06	-4.59	422.68	68.32	4.59
424.25	41.26	3.50	424.09	43.40	1.89	424.88	60.03	10.87	423.93	53.28	-4.90	425.67	68.16	4.90
427.25	40.72	1.37	427.09	43.30	0.20	427.89	58.23	7.48	426.93	54.22	-5.55	428.68	70.40	5.55
430.25	39.88	1.05	430.09	42.93	0.35	430.88	60.38	10.15	429.93	55.31	-3.94	431.67	68.27	3.94
433.25	41.70	4.05	433.09	44.86	3.46	433.88	58.58	9.53	432.93	53.62	-4.45	434.67	67.60	4.45
436.25	41.08	3.31	436.09	42.99	1.46	436.89	59.80	10.63	435.93	53.15	-5.04	437.68	68.32	5.04
439.25	40.72	3.72	439.09	43.68	2.93	439.88	56.84	8.44	438.93	54.32	-3.10	440.68	65.60	3.10
442.25	41.40	2.41	442.09	43.65	0.91	442.88	57.76	7.37	441.93	54.40	-5.01	443.67	69.50	5.01
445.25	41.59	2.35	445.09	42.28	-0.72	445.88	57.13	6.49	444.93	54.01	-5.65	446.68	70.40	5.65
448.25	41.95	2.61	448.09	43.93	0.83	448.89	58.63	7.89	447.93	54.09	-5.67	449.68	70.52	5.67
451.25	41.62	2.97	451.09	43.71	1.30	451.89	60.15	10.10	450.93	53.62	-5.45	452.68	69.61	5.45
454.25	41.30	3.08	454.09	43.68	1.71	454.88	58.34	8.72	453.93	55.15	-3.49	455.67	67.21	3.49
457.25	41.59	2.71	457.09	43.27	0.64	457.89	58.58	8.30	456.93	53.33	-5.97	458.68	70.35	5.97
460.25	41.37	3.59	460.09	44.33	2.79	460.89	57.24	8.06	459.93	54.50	-3.70	461.68	66.99	3.70
463.25	41.33	0.79	463.09	43.80	-0.50	463.88	59.45	7.51	462.93	55.36	-5.60	464.67	71.65	5.60
466.25	40.75	2.42	466.09	44.39	2.31	466.89	59.39	9.66	465.93	54.76	-3.99	467.68	67.82	3.99
469.25	42.75	3.80	469.09	44.02	1.32	469.89	60.50	10.15	468.93	54.71	-4.66	470.68	69.11	4.66
472.25	40.86	3.40	472.09	43.99	2.78	472.89	60.03	11.17	471.93	53.85	-4.03	473.68	66.99	4.03
475.25	42.06	2.97	475.09	44.67	1.82	475.89	59.74	9.25	474.93	54.27	-5.24	476.68	69.84	5.24
478.25	41.00	3.75	478.09	44.52	3.51	478.89	59.62	10.97	477.93	53.28	-4.39	479.68	67.15	4.39
481.25	41.40	2.67	481.09	43.74	1.26	481.89	58.34	8.21	480.93	53.15	-6.00	482.68	70.23	6.00
484.25	40.32	1.79	484.09	43.68	1.39	484.88	59.27	9.34	483.93	54.22	-4.73	485.67	68.77	4.73
487.25	42.97	3.93	487.09	45.02	2.23	487.89	57.18	6.74	486.93	55.34	-4.12	488.68	68.66	4.12
490.25	41.48	2.88	490.09	44.70	2.35	490.88	60.85	10.85	489.93	54.35	-4.67	491.68	68.77	4.67
493.25	42.21	3.54	493.09	44.61	2.19	493.89	59.51	9.44	492.93	54.66	-4.43	494.68	68.60	4.43
496.25	41.59	2.62	496.09	43.34	0.61	496.89	60.56	10.19	495.93	53.52	-5.87	497.68	70.35	5.87
499.25	43.89	5.80	499.09	45.80	3.95	499.89	59.22	9.73	498.93	53.00	-5.51	500.68	69.11	5.51
502.25	41.99	4.38	502.09	44.70	3.33	502.89	59.86	10.85	501.93	54.11	-3.92	503.68	67.04	3.92
505.25	43.05	4.00	505.09	44.49	1.68	505.89	60.85	10.40	504.93	54.87	-4.60	506.68	69.16	4.60
508.25	43.71	3.49	508.09	44.98	1.00	508.88	58.28	6.66	507.93	56.02	-4.62	509.68	70.35	4.62
511.25	41.95	2.23	511.09	45.23	1.75	511.88	57.18	6.06	510.93	54.35	-5.79	512.68	71.02	5.79
514.25	41.99	3.21	514.09	44.39	1.86	514.89	59.33	9.15	513.93	54.09	-5.11	515.67	69.39	5.11
517.25	42.42	2.79	517.09	44.86	1.48	517.89	59.16	8.13	516.93	55.62	-4.43	518.68	69.56	4.43
520.25	42.17	3.45	520.09	44.86	2.38	520.89	59.68	9.56	519.93	54.71	-4.43	521.68	68.66	4.43
523.25	42.75	4.15	523.09	44.83	2.48	523.89	58.63	8.63	522.93	54.63	-4.39	524.68	68.49	4.39
526.25	44.07	4.02	526.09	44.49	0.69	526.89	60.38	8.93	525.93	55.34	-5.13	527.68	70.68	5.13
529.25	42.61	1.84	529.09	45.83	1.31	529.89	60.27	8.10	528.93	55.47	-5.72	530.68	71.99	5.72
532.25	43.41	1.76	532.09	44.55	-0.86	532.88	60.50	7.45	531.93	55.13	-6.94	533.67	74.10	6.94
535.25	43.67	2.88	535.09	45.23	0.69	535.88	58.98	6.79	534.93	54.94	-6.27	536.68	72.56	6.27
538.25	43.23	3.65	538.09	45.89	2.55	538.89	62.15	11.17	537.93	55.70	-4.30	539.68	69.39	4.30
541.25	43.38	3.52	541.09	45.08	1.46	541.89	58.69	7.43	540.93	55.02	-5.26	542.68	70.63	5.26
544.25	43.52	4.96	544.09	45.67	3.35	544.89	60.15	10.19	543.93	53.77	-5.21	545.68	69.28	5.21
547.25	44.74	6.24	547.09	45.64	3.38	547.89	60.09	10.19	546.93	54.27	-4.65	548.68	68.66	4.65
550.25	43.38	4.24	550.09	44.80	1.91	550.89	60.15	9.61	549.93	55.15	-4.41	551.68	69.05	4.41
553.25	43.45	4.65	553.09	46.05	3.49	553.89	60.09	9.89	552.93	54.87	-4.35	554.68	68.66	4.35
556.25	43.30	3.93	556.09	43.80	0.67	556.89	61.27	10.50	555.93	52.97	-6.82	557.68	71.70	6.82
559.25	43.23	4.32	559.09	45.45	2.79	559.89	57.88	7.57	558.93	54.29	-5.04	560.68	69.45	5.04
562.25	43.96	2.68	562.09	45.49	0.45	562.89	61.03	8.35	561.93	55.99	-5.71	563.68	72.50	5.71
565.25	42.57	2.95	565.09	46.33	2.96	565.89	60.85	9.83	564.93	55.15	-4.89	566.68	70.01	4.89
568.25	42.28	2.02	568.09	44.77	0.75	568.89	57.99	6.33	567.93	55.26	-5.42	569.68	71.19	5.42
571.25	43.93	2.91	571.09	45.05	0.27	571.88	59.86	7.44	570.93	56.49	-4.95	572.68	71.48	4.95
574.25	43.63	3.58	574.09	45.70	1.89	574.88	61.32	9.87	573.93	54.50	-5.97	575.68	71.53	5.97
577.25	44.22	3.53	577.09	44.86	0.41	577.89	60.91	8.82	576.93	55.78	-5.33	578.68	71.53	5.33
580.25	44.18	3.48	580.09	45.52	1.06	580.88	60.38	8.28	579.93	56.02	-5.10	581.67	71.31	5.10
583.25	44.22	3.21	583.09	45.61	0.85	583.89	61.09	8.68	582.93	56.12	-5.31	584.68	71.82	5.31
586.25	43.82	4.26	586.09	45.39	2.08	586.89	60.27	9.31	585.93	55.31	-4.67	587.68	69.73	4.67
589.25	41.88	0.80	589.09	44.67	-0.16	589.88	63.81	11.33	588.93	55.52	-5.98	590.67	72.56	5.98
592.25	44.22	3.92	592.08	46.58	2.53	592.88	61.91	10.21	591.93	56.12	-4.60	593.68	70.40	4.60
595.24	44.33	3.93	595.09	45.83	1.68	595.88	59.68	7.88	594.93	55.81	-5.01	596.67	70.91	5.01
598.24	43.96	3.13	598.08	47.44	2.85	598.89	59.57	7.34	597.93	56.23	-5.02	599.68	71.36	5.02
601.24	43.85	3.99	601.08	45.99	2.37	601.88	61.27	10.01	600.93	54.74	-5.54	602.68	70.91	5.54
622.31	53.43	1.38	622.15	55.09	-0.72	622.94	81.75	18.30	622.00	69.48	-2.99	623.73	80.55	2.99
625.29	50.15	4.12	625.13	47.94	-1.85	625.92	80.72	23.29	624.97	60.25	-6.20	626.71	77.74	6.20
628.29	46.18	2.31	628.13	45.74	-1.89	628.92	79.25	23.98	627.97	56.75	-7.54	629.71	76.92	7.54
631.29	43.16	0.96	631.13	44.42	-1.53	631.92	78.55	24.95	630.97	55.99	-6.63	632.73	74.33	6.63
634.29	45.73	3.60	634.13	43.61	-2.28	634.92	77.29	23.76	633.97	53.90	-8.65	635.71	76.29	8.65
637.30	45.11	3.54	637.14	45.80	0.47	637.93	75.34	22.37	636.97	54.11	-7.88	638.71	74.96	7.88
640.29	46.14	4.91	640.13	46.71	1.73	640.92	75.40	22.77	639.97	52.79	-8.86	641.71	75.59	8.86
643.29	46.70	4.92	643.13	44.67	-0.87	643.92	75.53	22.35	642.97	53.49	-8.71	644.71	76.00	8.71
646.29	45.36	2.75	646.13	44.58	-1.78	646.93	79.51	25.50	645.97	54.22	-8.81	647.73	76.92	8.81
649.29	47.15	4.85	649.13	45.89	-0.16	649.93	78.11	24.41	648.97	52.84	-9.88	650.71	77.68	9.88
652.29	46.22	2.22	652.14	47.82	0.06	652.93	76.22	20.82	651.97	54.09	-10.33	653.72	79.84	10.33
655.29	46.25	3.38	655.13	46.18	-0.45	655.93	78.24	23.97	654.97	53.41	-9.88	656.72	78.26	9.88
658.29	47.04	5.84	658.13	44.92	-0.04	658.93	78.17	25.57	657.97	52.33	-9.29	659.71	76.00	9.29
661.29	46.11	2.36	661.13	44.55	-2.95	661.93	79.57	24.42	660.97	52.46	-11.71	662.73	80.96	11.71
664.29	48.27	4.83	664.13	45.39	-1.80	664.93	78.43	23.59	663.97	54.01	-9.85	665.71	78.79	9.85
667.30	47.07	3.00	667.14	49.15	1.33	667.94	78.11	22.64	666.97	54.27	-10.22	668.72	79.79	10.22
670.29	46.89	3.42	670.13	45.67	-1.55	670.93	77.10	22.23	669.97	55.18	-8.71	671.72	77.68	8.71
673.29	46.40	3.08	673.13	46.46	-0.61	673.93	78.17	23.45	672.97	53.77	-9.97	674.72	78.79	9.97
676.29	47.75	3.92	676.13	45.74	-1.85	676.93	80.59	25.36	675.97	54.63	-9.62	677.73	78.96	9.62
679.29	47.48	3.77	679.13	46.58	-0.88	679.93	79.00	23.89	678.97	54.32	-9.81	680.72	79.02	9.81
682.29	47.60	3.77	682.14	49.12	1.54	682.93	76.97	21.74	681.97	53.85	-10.40	683.72	79.73	10.40
685.29	48.53	4.45	685.13	44.86	-2.97	685.93	78.05	22.57	684.97	53.77	-10.73	686.72	80.31	10.73
688.29	47.75	4.36	688.13	45.11	-2.03	688.93	79.44	24.65	687.97	54.03	-9.78	689.72	78.67	9.78
691.29	49.40	5.60	691.13	45.14	-2.41	691.93	79.32	24.12	690.97	54.50	-9.72	692.73	79.02	9.72
694.29	47.52	4.25	694.13	45.58	-1.44	694.93	76.66	21.99	693.97	54.14	-9.55	695.71	78.32	9.55
697.29	47.37	3.63	697.14	47.97	0.47	697.93	78.94	23.80	696.97	53.98	-10.18	698.72	79.43	10.18
700.29	48.65	5.47	700.13	46.99	0.05	700.93	79.13	24.55	699.97	53.15	-10.45	701.72	79.14	10.45
703.29	49.06	5.18	703.13	46.62	-1.02	703.93	77.29	22.01	702.97	53.20	-11.10	704.71	80.49	11.10
706.29	48.31	5.03	706.13	46.18	-0.86	706.93	80.40	25.72	705.97	53.70	-10.00	707.73	78.79	10.00
709.29	49.13	5.09	709.13	45.64	-2.15	709.93	79.51	24.07	708.97	53.39	-11.07	710.72	80.61	11.07
712.29	48.42	3.36	712.14	48.99	0.17	712.93	78.11	21.65	711.97	53.90	-11.58	713.72	82.15	11.58
715.29	46.89	2.59	715.13	47.53	-0.53	715.93	77.67	21.97	714.97	53.57	-11.15	716.72	80.96	11.15
718.29	48.91	5.77	718.13	46.68	-0.21	718.93	78.30	23.76	717.97	53.88	-9.68	719.72	78.32	9.68
721.29	50.53	7.62	721.13	46.96	0.29	721.93	80.66	26.35	720.97	54.42	-8.91	722.73	77.33	8.91
724.29	48.80	4.57	724.13	46.08	-1.91	724.93	80.27	24.64	723.97	54.37	-10.28	725.72	80.02	10.28
727.29	48.16	4.17	727.14	50.20	2.46	727.93	78.24	22.85	726.97	54.06	-10.35	728.72	79.84	10.35
730.29	49.10	4.41	730.13	45.70	-2.74	730.93	77.35	21.26	729.97	54.87	-10.24	731.72	80.43	10.24
733.29	48.01	3.44	733.13	46.74	-1.59	733.93	78.24	22.27	732.97	53.46	-11.53	734.72	81.61	11.53
736.29	49.78	4.12	736.13	47.12	-2.30	736.93	80.59	23.53	735.97	56.17	-9.91	737.73	81.08	9.91
739.29	49.96	5.16	739.13	47.47	-1.08	739.93	78.94	22.74	738.97	55.21	-10.01	740.71	80.31	10.01
742.29	48.57	3.74	742.14	50.94	2.35	742.94	81.62	25.39	741.97	54.45	-10.80	743.72	81.14	10.80
745.29	48.95	4.39	745.13	46.36	-1.95	745.93	81.11	25.15	744.97	54.55	-10.43	746.72	80.49	10.43
748.29	47.56	3.15	748.13	47.82	-0.34	748.93	78.49	22.68	747.97	54.19	-10.64	749.71	80.55	10.64
751.29	48.68	3.58	751.13	48.86	0.00	751.93	79.32	22.82	750.97	56.23	-9.29	752.73	79.90	9.29
754.29	49.10	3.65	754.13	47.78	-1.42	754.93	82.97	26.12	753.97	56.15	-9.72	755.72	80.67	9.72
757.29	49.74	3.96	757.14	50.81	1.27	757.93	79.89	22.71	756.97	55.28	-10.92	758.72	82.21	10.92
760.29	51.21	6.39	760.13	47.50	-1.07	760.93	79.57	23.35	759.97	55.89	-9.35	761.72	79.67	9.35
763.29	49.78	6.05	763.13	47.28	-0.20	763.93	78.11	22.98	762.97	54.01	-10.14	764.72	79.37	10.14
766.29	49.85	3.11	766.13	47.72	-2.78	766.93	79.38	21.24	765.97	55.78	-11.38	767.73	83.63	11.38
769.29	51.21	6.46	769.13	48.35	-0.15	769.93	79.51	23.36	768.97	55.34	-9.83	770.72	80.08	9.83
772.29	49.32	3.89	772.14	49.85	0.67	772.93	79.95	23.12	771.97	55.52	-10.33	773.72	81.26	10.33
775.29	50.57	3.10	775.13	48.13	-3.09	775.93	80.72	21.85	774.97	56.15	-11.74	776.72	84.71	11.74
778.29	50.99	4.48	778.13	47.72	-2.55	778.93	81.04	23.13	777.97	56.09	-10.84	779.72	82.86	10.84
781.29	49.32	3.61	781.13	48.61	-0.86	781.93	80.21	23.10	780.97	56.80	-9.33	782.73	80.55	9.33
784.29	50.61	3.72	784.13	48.04	-2.60	784.93	80.66	22.37	783.97	56.12	-11.19	785.72	83.58	11.19
787.29	49.93	5.41	787.14	49.75	1.47	787.94	80.46	24.54	786.97	56.65	-8.29	788.72	78.32	8.29
790.28	49.21	2.27	790.13	49.69	-1.01	790.92	79.51	21.17	789.97	56.59	-10.77	791.71	83.22	10.77
793.29	50.27	3.16	793.13	47.28	-3.59	793.93	81.55	23.04	792.97	55.62	-11.91	794.72	84.53	11.91
796.28	50.61	5.08	796.13	48.20	-1.09	796.93	80.66	23.73	795.97	56.62	-9.33	797.73	80.37	9.33
799.29	49.70	3.47	799.13	49.24	-0.74	799.93	81.68	24.05	798.97	56.17	-10.48	800.72	82.21	10.48
802.29	50.34	4.88	802.14	51.58	2.36	802.93	80.91	24.05	801.97	55.89	-9.99	803.73	80.96	9.99
805.29	51.06	5.48	805.13	48.42	-0.91	805.93	80.21	23.23	804.97	56.59	-9.41	806.71	80.49	9.41
808.29	51.37	5.92	808.13	48.29	-0.92	808.93	82.65	25.80	807.97	55.39	-10.48	809.72	81.44	10.48
811.29	51.63	5.73	811.13	49.53	-0.13	811.93	80.72	23.42	810.97	55.52	-10.80	812.73	82.21	10.80
814.29	49.85	4.28	814.13	49.31	-0.02	814.93	82.91	25.94	813.97	55.34	-10.65	815.72	81.73	10.65
817.29	50.19	2.48	817.14	52.36	0.90	817.93	84.33	25.22	816.97	57.59	-10.54	818.72	83.75	10.54
820.29	50.87	3.70	820.13	48.48	-2.45	820.93	81.43	22.86	819.97	57.65	-9.94	821.72	82.62	9.94
823.29	52.32	5.30	823.13	48.80	-1.98	823.93	80.98	22.56	822.97	56.75	-10.69	824.72	83.22	10.69
826.29	52.74	5.28	826.13	48.07	-3.15	826.93	81.49	22.63	825.97	57.75	-10.13	827.73	83.10	10.13
829.29	50.65	3.59	829.13	49.15	-1.66	829.93	81.55	23.09	828.97	56.23	-11.25	830.72	83.81	11.25
832.30	51.40	3.90	832.14	51.58	0.33	832.94	82.20	23.30	831.97	58.36	-9.56	833.72	82.56	9.56
835.29	50.53	3.01	835.13	48.86	-2.42	835.93	80.59	21.67	834.97	57.75	-10.19	836.72	83.22	10.19
838.29	52.63	5.57	838.13	50.14	-0.68	838.93	82.39	23.93	837.97	56.30	-11.18	839.71	83.75	11.18
841.29	50.42	2.57	841.13	48.74	-2.87	841.93	79.32	20.07	840.97	57.04	-11.23	842.73	84.59	11.23
844.29	52.59	5.91	844.13	48.80	-1.63	844.93	83.30	25.22	843.97	57.73	-9.37	845.72	81.55	9.37
847.29	52.17	3.90	847.14	52.03	0.00	847.93	80.53	20.86	846.97	57.04	-11.65	848.72	85.43	11.65
850.29	50.49	2.90	850.13	48.86	-2.49	850.93	80.15	21.16	849.97	58.31	-9.70	851.71	82.80	9.70
853.29	51.21	3.24	853.13	50.55	-1.17	853.93	82.26	22.89	852.97	57.09	-11.30	854.72	84.77	11.30
856.29	52.28	4.61	856.13	47.44	-3.99	856.93	82.39	23.32	855.97	56.80	-11.29	857.73	84.47	11.29
859.29	53.16	4.92	859.13	48.96	-3.04	859.93	81.81	22.17	858.97	57.88	-10.78	860.72	84.53	10.78
862.29	51.90	3.64	862.14	52.20	0.18	862.93	83.94	24.28	861.97	58.76	-9.92	863.72	83.69	9.92
865.29	51.98	4.73	865.13	50.49	-0.52	865.92	84.33	25.68	864.97	57.51	-10.16	866.71	82.92	10.16
868.29	52.93	4.89	868.13	50.11	-1.69	868.93	84.20	24.76	867.97	57.54	-10.92	869.71	84.47	10.92
871.29	50.49	2.42	871.13	48.70	-3.13	871.93	80.78	21.31	870.97	57.36	-11.13	872.73	84.71	11.13
874.29	51.75	3.36	874.13	47.78	-4.36	874.93	83.81	24.02	873.97	58.41	-10.40	875.72	84.29	10.40
877.29	51.10	3.65	877.14	52.65	1.45	877.93	81.04	22.19	876.97	58.02	-9.85	878.73	82.80	9.85
880.29	51.52	4.07	880.13	49.88	-1.32	880.93	83.62	24.77	879.97	57.78	-10.09	881.72	83.04	10.09
883.29	52.40	4.76	883.13	50.20	-1.19	883.92	82.46	23.42	882.97	57.86	-10.20	884.72	83.34	10.20
886.29	52.17	2.93	886.13	49.91	-3.09	886.92	79.38	18.74	885.97	59.10	-10.56	887.73	85.31	10.56
889.29	52.74	3.84	889.13	48.58	-4.07	889.93	79.89	19.59	888.97	57.38	-11.94	890.72	86.34	11.94
892.29	52.28	3.03	892.14	52.52	-0.49	892.93	85.77	25.12	891.97	57.91	-11.76	893.72	86.52	11.76
895.29	52.55	2.92	895.13	50.62	-2.77	895.92	81.23	20.20	894.97	58.25	-11.80	896.71	86.94	11.80
898.29	52.05	4.40	898.13	50.52	-0.89	898.93	80.59	21.54	897.97	59.32	-8.75	899.72	81.91	8.75
901.29	51.79	1.16	901.13	49.63	-4.76	901.93	84.14	22.11	900.97	59.34	-11.71	902.73	87.85	11.71
904.29	52.43	4.66	904.13	50.68	-0.84	904.92	82.39	23.22	903.97	57.59	-10.60	905.71	83.87	10.60
907.29	52.93	4.92	907.14	51.49	-0.28	907.93	81.36	21.95	906.97	58.20	-10.23	908.72	83.75	10.23
910.29	52.97	5.62	910.13	49.53	-1.57	910.93	81.04	22.29	909.97	58.47	-9.30	911.72	82.15	9.30
913.29	53.55	5.77	913.13	50.27	-1.26	913.93	80.72	21.54	912.97	57.96	-10.24	914.72	83.52	10.24
916.29	52.97	4.23	916.13	50.36	-2.13	916.93	82.46	22.32	915.97	58.33	-10.83	917.73	85.07	10.83
919.29	53.47	5.13	919.13	50.81	-1.28	919.93	84.20	24.46	918.97	59.02	-9.74	920.71	83.58	9.74
922.29	51.52	2.05	922.14	54.30	1.08	922.93	85.25	24.38	921.97	60.57	-9.32	923.72	84.29	9.32
925.29	53.85	5.85	925.13	49.31	-2.45	925.93	84.66	25.26	924.97	59.37	-9.05	926.71	82.56	9.05
928.29	50.95	3.86	928.13	51.61	0.77	928.92	83.04	24.55	927.97	58.60	-8.91	929.71	81.50	8.91
931.29	52.51	3.24	931.13	50.04	-2.99	931.93	81.68	21.01	930.97	59.58	-10.11	932.73	84.89	10.11
934.29	53.12	2.73	934.13	51.65	-2.50	934.93	80.59	18.80	933.97	58.68	-12.13	935.72	88.03	12.13
937.29	52.97	2.68	937.14	54.24	0.20	937.93	82.13	20.44	936.97	59.26	-11.45	938.72	87.24	11.45
940.29	52.82	3.58	940.13	49.53	-3.47	940.93	83.30	22.66	939.97	59.58	-10.08	941.72	84.83	10.08
943.29	53.35	4.10	943.13	50.49	-2.51	943.93	83.17	22.52	942.97	58.20	-11.47	944.72	86.22	11.47
946.29	52.97	2.93	946.13	50.62	-3.18	946.93	82.84	21.40	945.97	60.22	-10.24	947.73	85.79	10.24
949.29	52.17	1.95	949.13	51.39	-2.58	949.93	84.33	22.71	948.97	58.57	-12.07	950.71	87.79	12.07
952.29	53.51	3.71	952.14	54.83	1.27	952.93	83.30	22.10	951.97	59.13	-11.09	953.72	86.40	11.09
955.29	51.98	3.15	955.13	50.91	-1.68	955.93	82.33	22.10	954.97	58.70	-10.55	956.71	84.89	10.55
958.28	54.16	4.03	958.13	51.55	-2.34	958.92	82.84	21.31	957.97	58.70	-11.85	959.71	87.49	11.85
961.28	55.59	5.64	961.13	51.29	-2.41	961.92	81.55	20.20	960.97	59.18	-11.19	962.73	86.64	11.19
964.28	53.66	3.62	964.13	50.30	-3.49	964.93	83.81	22.37	963.97	59.66	-10.80	965.72	86.34	10.80
967.29	53.35	3.70	967.14	56.30	2.90	967.93	82.26	21.21	966.97	60.03	-10.04	968.72	85.19	10.04
970.29	53.51	3.17	970.13	49.79	-4.31	970.93	84.92	23.18	969.97	59.37	-11.39	971.72	87.24	11.39
973.29	52.97	2.86	973.13	51.39	-2.47	973.92	83.88	22.37	972.97	59.74	-10.79	974.71	86.40	10.79
976.29	55.13	4.42	976.13	51.39	-3.07	976.93	83.94	21.83	975.97	60.22	-10.91	977.73	87.12	10.91
979.29	52.78	3.02	979.13	51.97	-1.55	979.93	85.90	24.74	978.97	58.81	-11.37	980.71	86.64	11.37
982.29	52.32	2.16	982.14	55.78	1.87	982.93	85.31	23.75	981.97	60.27	-10.31	983.72	85.97	10.31
985.28	53.93	2.80	985.13	50.78	-4.10	985.92	85.64	23.11	984.97	59.05	-12.50	986.71	89.13	12.50
988.29	54.66	5.81	988.13	51.81	-0.80	988.93	84.27	24.02	987.97	58.20	-11.07	989.72	85.43	11.07
991.29	53.66	3.47	991.13	52.26	-1.68	991.92	87.28	25.69	990.97	60.27	-10.34	992.73	86.03	10.34
994.29	53.70	3.69	994.13	51.58	-2.19	994.93	84.33	22.92	993.97	59.98	-10.45	995.72	85.97	10.45
997.29	53.97	5.23	997.14	55.22	2.73	997.93	88.53	28.39	996.97	59.82	-9.34	998.72	83.58	9.34
1000.29	54.08	4.69	1000.13	51.36	-1.79	1000.93	83.62	22.83	999.97	60.06	-9.75	1001.72	84.65	9.75
1003.29	55.75	4.10	1003.13	51.71	-3.69	1003.93	89.72	26.67	1002.97	60.94	-11.13	1004.72	88.28	11.13
1006.29	55.16	5.85	1006.13	50.68	-2.39	1006.93	82.65	21.94	1005.97	60.62	-9.11	1007.73	83.93	9.11
1009.29	55.40	4.38	1009.13	51.49	-3.28	1009.93	83.68	21.26	1008.97	59.32	-12.12	1010.71	88.64	12.12
1012.29	55.20	6.01	1012.14	55.22	2.28	1012.93	84.79	24.20	1011.97	59.53	-10.08	1013.72	84.77	10.08
1015.29	54.31	1.83	1015.13	52.45	-3.79	1015.93	86.42	22.54	1014.97	62.31	-10.59	1016.72	88.58	10.59
1018.29	53.97	3.77	1018.13	53.43	-0.53	1018.93	85.90	24.30	1017.97	59.93	-10.69	1019.72	86.40	10.69
1021.29	53.70	2.84	1021.13	52.03	-2.58	1021.93	83.88	21.62	1020.97	60.94	-10.34	1022.73	86.70	10.34
1024.29	53.97	2.10	1024.13	52.68	-2.95	1024.93	85.11	21.84	1023.97	60.78	-11.51	1025.72	88.89	11.51
1027.29	53.32	1.02	1027.14	56.93	0.88	1027.93	83.04	19.34	1026.97	61.51	-11.21	1028.73	89.01	11.21
1030.29	54.31	3.05	1030.13	52.45	-2.57	1030.92	87.67	25.01	1029.97	60.17	-11.51	1031.71	88.28	11.51
1033.28	54.24	2.33	1033.13	53.26	-2.41	1033.92	87.01	23.70	1032.97	60.01	-12.32	1034.71	89.74	12.32
1036.29	53.12	0.27	1036.13	51.87	-4.73	1036.93	88.07	23.82	1035.97	61.26	-12.01	1037.73	90.36	12.01
1039.29	55.94	4.34	1039.13	53.46	-1.89	1039.93	85.70	22.70	1038.97	60.84	-11.18	1040.72	88.28	11.18
1042.29	55.09	4.19	1042.14	56.70	2.05	1042.93	84.14	21.84	1041.97	60.78	-10.54	1043.72	86.94	10.54
1045.28	55.20	3.32	1045.13	52.42	-3.22	1045.93	86.75	23.47	1044.97	61.29	-11.01	1046.71	88.40	11.01
1048.28	54.16	3.26	1048.13	52.55	-2.11	1048.93	83.30	21.00	1047.97	60.73	-10.59	1049.72	87.00	10.59
1051.28	53.66	1.04	1051.13	52.71	-3.66	1051.92	84.66	20.64	1050.97	61.72	-11.32	1052.73	89.44	11.32
1054.28	54.39	3.80	1054.13	52.55	-1.80	1054.92	85.18	23.19	1053.97	62.04	-8.97	1055.71	85.07	8.97
1057.29	54.89	2.92	1057.14	56.37	0.64	1057.93	85.77	22.40	1056.97	61.53	-10.86	1058.73	88.34	10.86
1060.29	55.09	3.39	1060.13	52.91	-2.55	1060.92	85.90	22.80	1059.97	61.24	-10.88	1061.71	88.09	10.88
1063.29	55.86	5.04	1063.13	53.75	-0.83	1063.93	84.79	22.57	1062.97	61.29	-9.95	1064.72	86.28	9.95
1066.28	55.71	4.01	1066.13	54.66	-0.79	1066.92	85.18	22.08	1065.97	60.43	-11.69	1067.73	88.89	11.69
1069.28	55.75	4.35	1069.13	53.59	-1.56	1069.92	85.64	22.84	1068.97	61.29	-10.53	1070.71	87.43	10.53
1072.29	54.89	3.37	1072.14	56.20	0.93	1072.93	84.33	21.41	1071.97	59.58	-12.36	1073.72	89.38	12.36
1075.29	55.98	4.00	1075.13	53.26	-2.48	1075.93	85.90	22.52	1074.97	61.13	-11.27	1076.71	88.76	11.27
1078.29	55.16	4.41	1078.13	53.65	-0.85	1078.92	86.16	24.01	1077.97	60.54	-10.63	1079.71	86.88	10.63
1081.29	55.13	4.62	1081.13	53.69	-0.57	1081.92	85.31	23.40	1080.97	61.45	-9.48	1082.73	85.49	9.48
1084.29	55.75	3.86	1084.13	53.49	-2.15	1084.92	84.33	21.04	1083.97	61.67	-10.64	1085.71	88.03	10.64
1087.29	54.89	1.77	1087.14	57.95	1.08	1087.93	85.51	20.99	1086.97	60.14	-13.40	1088.72	92.02	13.40
1090.29	55.51	2.89	1090.13	53.33	-3.04	1090.93	88.07	24.05	1089.97	61.72	-11.32	1091.72	89.44	11.32
1093.29	54.01	2.24	1093.13	52.42	-3.10	1093.93	89.06	25.89	1092.97	60.76	-11.43	1094.72	88.70	11.43
1096.29	55.51	4.42	1096.13	53.91	-0.94	1096.93	85.31	22.82	1095.97	59.95	-11.56	1097.73	88.16	11.56
1099.29	55.28	3.27	1099.13	54.14	-1.63	1099.92	87.94	24.53	1098.97	59.90	-12.53	1100.71	90.05	12.53
1102.29	55.51	4.03	1102.14	55.97	0.73	1102.93	89.33	26.45	1101.97	60.73	-11.17	1103.72	88.16	11.17
1105.29	55.01	2.60	1105.13	53.46	-2.71	1105.92	88.27	24.46	1104.97	61.37	-11.46	1106.72	89.38	11.46
1108.29	56.80	5.89	1108.13	52.58	-2.08	1108.93	86.42	24.11	1107.97	62.37	-8.96	1109.71	85.37	8.96
1111.29	54.55	2.43	1111.13	54.96	-0.91	1111.93	89.92	26.40	1110.97	61.94	-10.60	1112.73	88.22	10.60
1114.29	55.94	4.27	1114.13	53.91	-1.52	1114.93	83.88	20.81	1113.97	61.48	-10.61	1115.72	87.79	10.61
1117.29	55.94	4.33	1117.14	55.42	0.05	1117.93	88.66	25.65	1116.97	61.72	-10.31	1118.73	87.43	10.31
1120.29	56.06	4.04	1120.13	52.94	-2.84	1120.93	85.05	21.63	1119.97	61.45	-10.99	1121.72	88.52	10.99
1123.29	54.74	2.74	1123.13	53.20	-2.56	1123.93	84.85	21.45	1122.97	60.86	-11.56	1124.72	89.07	11.56
1126.29	56.44	3.15	1126.13	53.04	-4.01	1126.93	87.80	23.11	1125.97	60.86	-12.85	1127.73	91.65	12.85
1129.29	56.95	5.02	1129.13	54.40	-1.28	1129.93	87.54	24.21	1128.97	61.56	-10.79	1130.71	88.22	10.79
1132.29	57.07	4.86	1132.14	56.04	0.07	1132.93	88.73	25.12	1131.97	60.73	-11.90	1133.72	89.62	11.90
1135.28	56.29	2.98	1135.13	54.57	-2.50	1135.93	88.07	23.36	1134.97	62.07	-11.66	1136.71	90.48	11.66
1138.28	56.44	4.70	1138.13	53.62	-1.87	1138.92	86.03	22.89	1137.97	60.27	-11.89	1139.71	89.13	11.89
1141.28	56.99	4.67	1141.13	53.39	-2.68	1141.92	88.13	24.41	1140.97	61.80	-10.94	1142.73	88.76	10.94
1144.28	55.86	1.10	1144.13	54.70	-3.82	1144.92	89.39	23.23	1143.97	62.50	-12.68	1145.71	92.95	12.68
1147.29	56.48	3.77	1147.14	58.22	1.75	1147.93	87.41	23.30	1146.97	63.80	-9.33	1148.72	87.55	9.33
1150.28	55.24	2.65	1150.13	53.72	-2.62	1150.93	89.06	25.07	1149.97	61.48	-11.53	1151.72	89.62	11.53
1153.28	57.15	4.77	1153.13	53.72	-2.41	1153.93	85.57	21.79	1152.97	61.00	-11.80	1154.71	89.68	11.80
1156.28	57.97	3.14	1156.13	54.76	-3.82	1156.93	88.66	22.43	1155.97	61.32	-13.93	1157.73	94.26	13.93
1159.28	55.55	0.40	1159.13	53.78	-5.12	1159.93	89.46	22.91	1158.97	61.53	-14.04	1160.71	94.69	14.04
1162.29	55.51	1.64	1162.14	58.55	0.92	1162.93	89.13	23.86	1161.97	62.02	-12.27	1163.72	91.65	12.27
1165.29	56.41	0.92	1165.13	54.89	-4.35	1165.92	88.40	21.51	1164.97	62.83	-13.08	1166.71	94.07	13.08
1168.29	57.42	4.55	1168.13	53.91	-2.71	1168.92	87.74	23.47	1167.97	61.67	-11.62	1169.71	89.99	11.62
1171.29	55.98	1.46	1171.13	55.35	-2.92	1171.92	88.93	23.01	1170.97	61.26	-13.68	1172.73	93.70	13.68
1174.29	56.80	3.40	1174.13	53.65	-3.51	1174.93	88.80	24.00	1173.97	62.31	-11.51	1175.71	90.42	11.51
1177.29	56.17	1.23	1177.14	56.60	-2.09	1177.93	89.26	22.92	1176.97	62.48	-12.88	1178.72	93.32	12.88
1180.29	58.05	4.06	1180.13	53.39	-4.35	1180.92	90.46	25.07	1179.97	62.07	-12.34	1181.71	91.83	12.34
1183.29	56.52	2.18	1183.13	54.79	-3.31	1183.92	85.25	19.51	1182.97	61.91	-12.85	1184.72	92.70	12.85
1186.29	58.20	3.42	1186.13	57.09	-1.45	1186.92	87.94	21.76	1185.97	63.72	-11.48	1187.73	91.77	11.48
1189.29	56.91	3.83	1189.13	54.63	-2.21	1189.93	87.28	22.80	1188.97	61.18	-12.32	1190.71	90.91	12.32
1192.29	55.94	2.50	1192.14	57.82	0.62	1192.94	90.32	25.48	1191.97	62.15	-11.71	1193.72	90.66	11.71
1195.29	56.91	1.99	1195.13	54.21	-4.46	1195.93	88.20	21.88	1194.97	62.50	-12.84	1196.71	93.26	12.84
1198.29	56.13	0.25	1198.13	53.82	-5.82	1198.93	89.13	21.85	1197.97	61.24	-15.06	1199.72	96.45	15.06
1201.29	58.52	4.93	1201.13	55.61	-1.73	1201.93	87.67	22.68	1200.97	63.72	-10.29	1202.73	89.38	10.29
1204.29	58.05	3.81	1204.13	55.32	-2.68	1204.92	88.53	22.89	1203.97	61.21	-13.45	1205.71	93.20	13.45
1207.29	56.72	2.78	1207.14	58.48	0.79	1207.93	87.67	22.33	1206.97	63.69	-10.67	1208.72	90.11	10.67
1210.28	56.95	2.92	1210.13	55.45	-2.33	1210.92	87.21	21.78	1209.97	62.15	-12.30	1211.71	91.83	12.30
1213.28	58.48	4.39	1213.13	54.89	-2.95	1213.92	87.67	22.18	1212.97	60.84	-13.67	1214.71	93.26	13.67
1216.28	59.07	4.50	1216.13	55.06	-3.26	1216.92	87.61	21.64	1215.97	61.99	-13.00	1217.73	93.07	13.00
1219.28	58.36	6.85	1219.13	55.78	0.52	1219.92	92.20	29.29	1218.97	61.64	-10.29	1220.71	87.30	10.29
