# Supplementary material for: Noise-precision tradeoff in predicting combinations of mutations and drugs
Source: PLoS Comput Biol. 2019 May 22;15(5):e1006956. doi: 10.1371/journal.pcbi.1006956 (PMC6548401; doi:10.1371/journal.pcbi.1006956)
Supplement: S1 Data — A zip file containing all datasets used in this paper. (ZIP) [file pcbi.1006956.s002.zip › calcium/calcium_double_RAW264.7/C5A_250_nM_GMF_10_pM_RW_ECC040120D.txt]

Tab-delimted data for ligand pair Complement C5a / Granulocyte macrophage colony stimulating factor
Celltype = RAW 264.7
ExperimentID = ECC040120D
t in seconds, Ca++ concentrations in nM
Adj Ca++ is the change in Ca++ concentration due to ligand

ECC040120D03	C5A 250 nM	GMF 10 pM	sim
ECC040120D02	C5A 250 nM	HBSS-BSA n/a 	lig1_only
ECC040120D07	C5A 250 nM	HBSS-BSA n/a 	lig1_only
ECC040120D01	HBSS-BSA n/a 	HBSS-BSA n/a 	con
ECC040120D12	HBSS-BSA n/a 	HBSS-BSA n/a 	con

t(ECC040120D03)	Ca++(ECC040120D03)	Adj Ca++(ECC040120D03)	t(ECC040120D02)	Ca++(ECC040120D02)	Adj Ca++(ECC040120D02)	t(ECC040120D07)	Ca++(ECC040120D07)	Adj Ca++(ECC040120D07)	t(ECC040120D01)	Ca++(ECC040120D01)	Adj Ca++(ECC040120D01)	t(ECC040120D12)	Ca++(ECC040120D12)	Adj Ca++(ECC040120D12)
-209.69	8.63	2.51	-209.84	13.87	2.02	-209.06	9.35	-4.55	-210.00	16.32	3.61	-208.28	16.33	-3.61
-206.72	6.95	2.06	-206.88	10.97	0.35	-206.09	9.86	-2.81	-207.04	15.62	4.14	-205.31	14.57	-4.14
-203.72	6.74	2.40	-203.88	11.16	1.08	-203.09	9.11	-3.01	-204.04	15.67	4.73	-202.31	13.43	-4.73
-200.72	6.11	2.17	-200.88	10.40	0.73	-200.09	7.75	-3.97	-201.04	14.51	3.98	-199.31	13.78	-3.98
-197.72	6.77	3.24	-197.88	10.72	1.45	-197.09	7.52	-3.79	-198.04	13.82	3.69	-196.31	13.66	-3.69
-194.72	5.04	0.71	-194.88	10.53	0.47	-194.09	10.13	-1.98	-195.04	15.06	4.14	-193.31	14.01	-4.14
-191.72	5.49	1.54	-191.88	11.67	1.99	-191.09	9.51	-2.22	-192.04	14.91	4.37	-190.31	13.40	-4.37
-188.72	5.99	2.77	-188.88	10.88	1.92	-188.09	10.41	-0.59	-189.04	13.92	4.10	-187.31	12.94	-4.10
-185.72	4.63	1.17	-185.88	10.95	1.75	-185.09	8.84	-2.40	-186.04	13.97	3.91	-184.31	13.37	-3.91
-182.72	5.55	1.92	-182.88	11.00	1.64	-182.09	9.90	-1.51	-183.04	14.27	4.05	-181.31	13.40	-4.05
-179.72	6.41	2.31	-179.88	11.04	1.20	-179.09	10.33	-1.55	-180.04	14.66	3.96	-178.30	13.96	-3.96
-176.72	5.73	2.30	-176.88	11.72	2.56	-176.09	10.05	-1.16	-177.04	12.73	2.71	-175.31	14.54	-2.71
-173.72	5.16	0.86	-173.88	11.25	1.21	-173.09	9.70	-2.38	-174.04	14.22	3.32	-172.31	14.80	-3.32
-170.72	5.96	1.71	-170.88	10.42	0.43	-170.09	10.09	-1.94	-171.04	14.32	3.47	-169.31	14.60	-3.47
-167.73	5.19	0.44	-167.88	11.41	0.92	-167.09	10.49	-2.04	-168.04	14.91	3.56	-166.31	15.01	-3.56
-164.73	5.64	1.51	-164.88	11.00	1.13	-164.10	10.05	-1.86	-165.04	13.17	2.44	-163.31	15.51	-2.44
-161.73	6.08	1.12	-161.88	11.44	0.74	-161.09	11.16	-1.58	-162.04	13.42	1.86	-160.31	16.92	-1.86
-158.73	4.42	-1.29	-158.88	11.04	-0.41	-158.10	10.17	-3.32	-159.04	15.57	3.26	-157.31	16.27	-3.26
-155.73	5.31	0.84	-155.88	11.34	1.13	-155.09	11.27	-0.98	-156.04	12.97	1.90	-154.31	16.39	-1.90
-152.72	5.81	1.01	-152.88	11.76	1.23	-152.09	11.63	-0.95	-153.04	13.77	2.38	-151.31	16.24	-2.38
-149.72	5.22	0.84	-149.88	12.02	1.90	-149.09	11.79	-0.37	-150.04	13.12	2.14	-148.30	16.06	-2.14
-146.72	5.87	1.10	-146.88	11.74	1.23	-146.09	11.87	-0.68	-147.04	11.94	0.57	-145.31	18.02	-0.57
-143.72	5.40	0.44	-143.88	11.34	0.64	-143.09	12.42	-0.32	-144.04	12.53	0.97	-142.30	17.81	-0.97
-140.73	5.58	1.08	-140.88	10.95	0.71	-140.10	12.10	-0.18	-141.04	12.68	1.58	-139.31	16.74	-1.58
-137.72	6.47	1.49	-137.88	11.18	0.46	-137.09	13.18	0.42	-138.04	12.33	0.75	-136.31	18.05	-0.75
-134.72	6.14	1.09	-134.88	11.18	0.39	-134.09	11.91	-0.92	-135.04	12.68	1.03	-133.31	17.84	-1.03
-131.72	5.19	1.23	-131.88	10.72	1.03	-131.09	11.75	0.01	-132.04	11.94	1.39	-130.30	16.39	-1.39
-128.72	6.35	0.23	-128.88	12.46	0.60	-128.09	11.67	-2.23	-129.04	14.32	1.60	-127.31	18.34	-1.60
-125.72	4.10	-1.82	-125.88	10.44	-1.21	-125.09	12.98	-0.72	-126.04	14.32	1.81	-124.30	17.93	-1.81
-122.72	5.25	-0.10	-122.88	11.44	0.36	-122.09	12.98	-0.15	-123.04	13.27	1.33	-121.31	17.84	-1.33
-119.72	6.14	0.06	-119.88	12.09	0.28	-119.09	12.94	-0.92	-120.04	14.17	1.50	-118.30	18.40	-1.50
-116.72	5.84	0.60	-116.88	11.69	0.71	-116.09	12.14	-0.88	-117.04	13.27	1.43	-115.31	17.63	-1.43
-113.72	6.02	-0.14	-113.88	11.16	-0.74	-113.09	12.78	-1.16	-114.04	14.37	1.61	-112.31	18.37	-1.61
-110.72	5.58	-0.17	-110.88	11.14	-0.34	-110.09	12.74	-0.79	-111.04	13.42	1.08	-109.31	18.49	-1.08
-107.72	5.25	-1.49	-107.88	11.34	-1.13	-107.09	13.22	-1.30	-108.04	14.47	1.14	-106.31	19.42	-1.14
-104.72	6.02	-0.04	-104.88	11.55	-0.24	-104.09	12.42	-1.42	-105.04	13.77	1.12	-103.31	18.76	-1.12
-101.72	5.99	-0.43	-101.88	11.79	-0.37	-101.09	13.14	-1.06	-102.04	13.87	0.85	-100.31	19.39	-0.85
-98.72	6.59	0.76	-98.88	12.23	0.67	-98.09	12.94	-0.67	-99.04	13.22	0.80	-97.31	18.85	-0.80
-95.73	6.56	0.40	-95.88	11.60	-0.30	-95.09	14.10	0.16	-96.04	13.32	0.56	-94.31	19.42	-0.56
-92.73	4.83	-1.10	-92.88	12.21	0.54	-92.10	13.18	-0.53	-93.04	13.52	0.99	-91.31	18.76	-0.99
-89.73	6.38	0.61	-89.88	10.97	-0.54	-89.09	13.02	-0.53	-90.04	12.63	0.26	-88.31	19.33	-0.26
-86.73	5.93	-0.60	-86.88	11.79	-0.48	-86.10	13.18	-1.13	-87.04	13.67	0.54	-85.31	19.81	-0.54
-83.72	5.73	-0.14	-83.88	11.81	0.21	-83.09	14.14	0.49	-84.04	12.97	0.51	-82.31	19.18	-0.51
-80.73	6.50	0.10	-80.88	10.95	-1.19	-80.10	13.58	-0.60	-81.04	14.22	1.22	-79.31	19.00	-1.22
-77.73	5.87	-0.33	-77.88	11.28	-0.66	-77.09	12.07	-1.91	-78.04	14.12	1.32	-76.31	18.70	-1.32
-74.72	6.35	1.24	-74.88	11.67	0.83	-74.09	14.34	1.45	-75.04	12.43	0.73	-73.31	18.20	-0.73
-71.72	4.72	-1.43	-71.88	11.88	-0.01	-71.09	13.74	-0.19	-72.04	12.58	-0.17	-70.31	20.14	0.17
-68.72	5.79	-0.60	-68.88	11.09	-1.03	-68.09	12.94	-1.23	-69.04	12.87	-0.11	-67.31	20.32	0.11
-65.72	6.44	-0.36	-65.88	11.81	-0.72	-65.09	12.18	-2.40	-66.04	13.57	0.18	-64.31	20.44	-0.18
-62.72	6.56	0.67	-62.88	11.72	0.10	-62.09	14.46	0.79	-63.04	13.52	1.04	-61.31	18.67	-1.04
-59.72	5.64	-1.01	-59.88	12.79	0.40	-59.09	13.46	-0.97	-60.04	13.82	0.57	-58.31	19.90	-0.57
-56.73	6.71	0.78	-56.88	11.95	0.29	-56.10	14.38	0.67	-57.04	12.73	0.21	-55.31	19.54	-0.21
-53.73	5.90	-0.37	-53.88	12.18	0.17	-53.09	14.02	-0.03	-54.04	12.82	-0.05	-52.31	20.14	0.05
-50.72	6.08	-0.31	-50.88	11.76	-0.37	-50.09	13.38	-0.79	-51.04	12.97	-0.02	-49.31	20.23	0.02
-47.72	6.14	-0.34	-47.88	11.58	-0.64	-47.09	14.62	0.36	-48.04	13.27	0.19	-46.31	20.11	-0.19
-44.72	6.74	0.52	-44.88	11.34	-0.61	-44.09	13.90	-0.10	-45.04	12.53	-0.28	-43.31	20.32	0.28
-41.73	6.44	0.08	-41.88	12.00	-0.10	-41.09	13.74	-0.40	-42.04	12.82	-0.14	-40.31	20.32	0.14
-38.73	6.56	0.47	-38.88	12.11	0.28	-38.10	14.50	0.63	-39.04	12.43	-0.26	-37.31	20.17	0.26
-35.73	5.40	-0.59	-35.88	11.65	-0.07	-35.10	13.18	-0.59	-36.04	12.82	0.24	-34.31	19.57	-0.24
-32.73	5.84	-0.04	-32.88	12.86	1.24	-32.10	13.86	0.20	-33.04	12.82	0.34	-31.32	19.36	-0.34
4.32	11.83	3.00	4.16	15.12	0.56	4.94	28.61	12.00	4.00	16.12	0.70	5.73	21.95	-0.70
7.30	22.94	14.72	7.14	22.49	8.54	7.92	44.81	28.81	6.98	16.32	1.51	8.71	20.53	-1.51
10.30	31.17	23.74	10.14	31.95	18.79	10.93	48.93	33.72	9.98	16.12	2.10	11.71	19.15	-2.10
13.29	40.72	34.77	13.14	39.71	28.03	13.92	47.89	34.16	12.98	13.82	1.28	14.71	18.49	-1.28
16.29	46.62	40.86	16.14	49.20	37.70	16.92	50.25	36.71	15.98	14.37	2.01	17.73	17.57	-2.01
19.29	48.99	43.55	19.14	51.89	40.71	19.92	48.60	35.38	18.98	13.97	1.93	20.71	17.33	-1.93
22.29	45.64	39.21	22.14	50.15	37.99	22.92	46.77	32.56	21.98	15.16	2.14	23.71	18.11	-2.14
25.29	44.85	39.04	25.14	47.82	36.27	25.92	42.87	29.28	24.98	14.32	1.91	26.71	17.72	-1.91
28.29	40.90	34.87	28.14	45.29	33.53	28.92	39.41	25.60	27.98	15.82	3.20	29.71	16.65	-3.20
31.29	35.60	30.47	31.14	40.19	29.33	31.92	33.17	20.26	30.98	14.37	2.65	32.73	16.30	-2.65
34.30	30.87	25.47	34.14	34.68	23.54	34.93	30.42	17.24	33.98	13.62	1.62	35.71	17.60	-1.62
37.30	25.68	19.59	37.14	30.62	18.80	37.93	25.80	11.93	36.98	15.82	3.14	38.71	16.77	-3.14
40.30	22.58	16.73	40.14	27.13	15.55	40.92	23.14	9.51	39.98	15.37	2.93	41.71	16.74	-2.93
43.29	16.55	11.55	43.14	22.15	11.41	43.92	19.29	6.51	42.98	14.12	2.52	44.71	16.30	-2.52
46.29	14.77	9.29	46.14	19.88	8.67	46.92	16.15	2.89	45.98	14.66	2.59	47.72	16.71	-2.59
49.29	12.88	7.43	49.14	17.59	6.40	49.92	15.79	2.56	48.98	14.07	2.02	50.70	17.25	-2.02
52.29	10.76	6.04	52.14	14.86	4.40	52.92	13.18	0.68	51.98	12.58	1.26	53.70	17.28	-1.26
55.29	9.30	4.47	55.14	13.12	2.56	55.92	13.98	1.37	54.98	13.62	2.20	56.70	16.45	-2.20
58.29	9.00	2.53	58.14	13.14	0.93	58.92	13.06	-1.19	57.98	15.52	2.45	59.71	17.84	-2.45
61.29	7.58	2.77	61.14	12.00	1.45	61.92	11.67	-0.92	60.98	13.62	2.21	62.72	16.42	-2.21
64.29	6.11	0.24	64.14	11.39	-0.22	64.92	11.04	-2.61	63.98	14.32	1.85	65.71	17.84	-1.85
67.29	6.71	0.73	67.14	12.39	0.67	67.92	10.84	-2.92	66.98	14.27	1.69	68.71	18.11	-1.69
70.29	6.98	1.55	70.14	11.74	0.57	70.92	10.49	-2.72	69.98	13.77	1.74	71.71	17.51	-1.74
73.29	6.08	0.86	73.14	10.58	-0.37	73.92	10.49	-2.51	72.98	13.52	1.71	74.70	17.33	-1.71
76.30	6.59	0.66	76.14	12.25	0.58	76.92	9.08	-4.63	75.98	14.56	2.03	77.72	17.72	-2.03
79.30	6.26	0.55	79.14	11.09	-0.35	79.92	10.49	-3.00	78.98	14.61	2.31	80.71	17.22	-2.31
82.29	6.02	0.51	82.14	12.04	0.79	82.92	9.58	-3.71	81.98	13.27	1.16	83.71	18.17	-1.16
85.29	6.98	0.83	85.14	11.79	-0.10	85.92	11.83	-2.10	84.98	15.92	3.17	86.70	16.80	-3.17
88.29	5.49	0.11	88.14	11.60	0.49	88.92	10.49	-2.67	87.98	13.87	1.90	89.70	17.30	-1.90
91.29	6.98	0.51	91.14	11.18	-1.03	91.92	11.51	-2.74	90.98	14.96	1.89	92.72	18.40	-1.89
94.29	7.85	2.04	94.14	11.25	-0.29	94.92	11.63	-1.96	93.98	14.37	1.97	95.71	17.66	-1.97
97.29	7.04	1.67	97.14	11.14	0.03	97.92	10.76	-2.39	96.98	13.32	1.35	98.71	17.84	-1.35
100.29	5.99	-0.32	100.14	12.70	0.66	100.92	11.31	-2.78	99.98	15.01	2.11	101.70	18.02	-2.11
103.29	6.65	0.78	103.14	12.00	0.40	103.92	11.12	-2.53	102.98	13.92	1.46	104.71	18.23	-1.46
106.30	6.20	0.40	106.14	11.55	0.01	106.92	10.72	-2.86	105.98	14.51	2.11	107.73	17.51	-2.11
109.29	7.40	1.56	109.14	12.02	0.44	109.92	10.68	-2.94	108.98	14.91	2.47	110.71	17.19	-2.47
112.29	6.14	-0.18	112.14	12.30	0.25	112.92	11.99	-2.11	111.98	14.17	1.26	113.71	18.88	-1.26
115.29	6.98	1.18	115.14	10.83	-0.70	115.92	11.75	-1.83	114.98	15.06	2.67	116.71	16.95	-2.67
118.29	6.71	0.42	118.14	12.81	0.78	118.92	12.70	-1.37	117.98	14.51	1.62	119.71	18.49	-1.62
121.29	7.79	2.53	121.14	12.42	1.43	121.92	12.98	-0.06	120.98	12.82	0.97	122.72	18.11	-0.97
124.29	7.04	0.73	124.14	12.74	0.69	124.92	11.35	-2.74	123.98	14.07	1.16	125.71	18.97	-1.16
127.29	7.85	2.04	127.14	12.32	0.78	127.92	13.46	-0.13	126.98	14.07	1.67	128.71	17.96	-1.67
130.30	7.52	2.02	130.14	11.88	0.65	130.92	11.71	-1.57	129.98	13.57	1.48	131.71	17.84	-1.48
133.29	6.47	2.30	133.14	11.83	1.92	133.92	13.14	1.19	132.98	12.08	1.31	134.70	16.68	-1.31
136.29	8.12	2.09	136.14	12.67	0.91	136.92	13.38	-0.43	135.98	14.27	1.65	137.72	18.20	-1.65
139.29	7.25	1.87	139.14	12.86	1.75	139.92	13.78	0.62	138.98	13.57	1.60	140.70	17.60	-1.60
142.30	7.91	1.63	142.14	13.26	1.25	142.92	12.30	-1.76	141.98	14.71	1.84	143.71	18.26	-1.84
145.30	7.37	1.22	145.14	12.44	0.56	145.92	13.78	-0.15	144.98	14.42	1.68	146.71	18.29	-1.68
148.29	7.01	1.78	148.14	12.88	1.92	148.92	12.86	-0.15	147.98	12.53	0.71	149.70	18.34	-0.71
151.29	9.15	3.20	151.14	13.07	1.39	151.92	13.22	-0.51	150.98	14.71	2.17	152.72	17.60	-2.17
154.29	6.98	0.26	154.14	12.79	0.34	154.92	12.82	-1.68	153.98	13.92	0.61	155.70	19.93	-0.61
157.29	7.34	1.26	157.14	12.67	0.85	157.92	12.22	-1.64	156.98	14.86	2.18	158.71	17.72	-2.18
160.29	7.49	1.12	160.14	13.02	0.92	160.92	12.90	-1.25	159.98	15.01	2.05	161.71	18.14	-2.05
163.29	7.25	0.30	163.14	12.49	-0.19	163.92	13.30	-1.43	162.98	15.37	1.83	164.71	18.94	-1.83
166.29	6.89	0.89	166.14	13.26	1.53	166.92	13.42	-0.36	165.98	13.77	1.18	167.72	18.64	-1.18
169.29	6.98	2.02	169.14	13.09	2.39	169.92	11.99	-0.75	168.98	12.23	0.67	170.70	18.11	-0.67
172.29	6.89	0.70	172.14	12.98	1.06	172.92	12.98	-0.99	171.98	13.52	0.74	173.71	19.27	-0.74
175.29	8.21	2.13	175.14	12.98	1.16	175.92	13.30	-0.56	174.98	13.67	0.99	176.70	18.91	-0.99
178.29	8.42	2.63	178.14	13.54	2.02	178.92	13.30	-0.27	177.98	13.47	1.09	179.71	18.52	-1.09
181.29	6.74	0.51	181.14	13.23	1.27	181.92	12.74	-1.27	180.98	13.12	0.30	182.72	19.75	-0.30
184.29	8.12	1.89	184.14	14.22	2.25	184.92	12.26	-1.75	183.98	14.86	2.03	185.71	18.02	-2.03
187.29	7.31	1.62	187.14	12.86	1.44	187.92	14.10	0.63	186.98	13.42	1.14	188.71	18.37	-1.14
190.29	7.16	1.97	190.14	13.33	2.41	190.92	13.06	0.09	189.98	12.53	0.75	191.71	18.26	-0.75
193.29	7.55	2.02	193.14	13.26	1.99	193.92	14.78	1.47	192.98	12.48	0.35	194.71	19.00	-0.35
196.29	8.36	3.10	196.14	12.86	1.86	196.92	11.91	-1.13	195.98	12.48	0.62	197.72	18.46	-0.62
199.29	7.28	1.58	199.14	13.19	1.75	199.92	13.90	0.42	198.98	13.62	1.32	200.71	18.20	-1.32
202.29	6.68	0.52	202.14	14.01	2.12	202.92	13.58	-0.36	201.98	13.67	0.92	203.71	19.06	-0.92
205.29	8.36	3.16	205.14	12.04	1.11	205.92	12.82	-0.16	204.98	12.73	0.94	206.70	18.08	-0.94
208.29	7.94	0.87	208.14	13.47	0.67	208.92	13.94	-0.91	207.98	15.67	2.01	209.71	18.88	-2.01
211.29	8.18	1.92	211.14	12.53	0.54	211.92	13.58	-0.46	210.98	14.47	1.62	212.72	18.46	-1.62
214.29	7.43	1.78	214.14	13.54	2.15	214.92	12.78	-0.65	213.98	12.78	0.53	215.71	18.94	-0.53
217.29	7.94	2.08	217.14	12.81	1.21	217.92	12.42	-1.22	216.98	13.17	0.71	218.71	18.97	-0.71
220.29	8.12	2.30	220.14	13.75	2.20	220.92	12.54	-1.06	219.98	13.62	1.21	221.70	18.43	-1.21
223.29	7.04	1.42	223.14	13.45	2.09	223.92	14.30	0.90	222.98	13.02	0.80	224.70	18.64	-0.80
226.30	8.39	2.22	226.14	13.40	1.49	226.92	13.46	-0.49	225.98	14.42	1.65	227.72	18.34	-1.65
229.29	7.28	1.53	229.14	12.70	1.21	229.92	12.70	-0.83	228.98	13.22	0.87	230.70	18.70	-0.87
232.30	8.70	1.12	232.14	13.14	-0.18	232.92	12.50	-2.86	231.98	15.47	1.29	233.71	20.11	-1.29
235.29	7.61	1.49	235.14	13.14	1.28	235.92	13.50	-0.40	234.98	13.57	0.85	236.70	19.09	-0.85
238.29	7.55	0.76	238.14	14.34	1.82	238.92	14.22	-0.35	237.98	13.82	0.44	239.70	20.17	-0.44
241.29	7.58	1.19	241.14	13.30	1.17	241.92	13.74	-0.43	240.98	14.56	1.57	242.72	18.64	-1.57
244.29	8.06	1.91	244.14	14.03	2.15	244.92	13.42	-0.51	243.98	13.77	1.03	245.71	18.94	-1.03
247.29	8.24	1.78	247.14	14.17	1.97	247.92	13.30	-0.94	246.98	13.47	0.41	248.71	19.87	-0.41
250.29	8.60	2.28	250.14	13.54	1.49	250.92	14.42	0.32	249.98	14.56	1.65	251.70	18.49	-1.65
253.29	9.06	2.02	253.14	14.62	1.85	253.92	13.22	-1.60	252.98	15.01	1.38	254.70	19.48	-1.38
256.29	7.64	0.67	256.14	13.45	0.74	256.92	14.82	0.07	255.98	13.77	0.20	257.72	20.59	-0.20
259.29	8.18	1.48	259.14	13.82	1.38	259.92	12.86	-1.62	258.98	14.22	0.92	260.70	19.60	-0.92
262.29	8.63	1.49	262.14	13.52	0.65	262.92	14.54	-0.38	261.98	14.61	0.88	263.70	20.08	-0.88
265.29	7.49	1.71	265.14	13.82	2.30	265.92	13.98	0.42	264.98	13.22	0.84	266.71	18.76	-0.84
268.29	7.28	0.91	268.14	13.70	1.60	268.92	14.50	0.35	267.98	14.27	1.31	269.71	18.88	-1.31
271.29	8.60	1.77	271.14	13.28	0.71	271.92	13.74	-0.87	270.98	13.82	0.39	272.72	20.26	-0.39
274.29	8.00	0.84	274.14	14.41	1.51	274.92	14.14	-0.80	273.98	14.66	0.90	275.71	20.08	-0.90
277.29	7.73	1.53	277.14	13.54	1.61	277.92	14.02	0.04	276.98	12.97	0.18	278.71	19.84	-0.18
280.29	7.88	0.77	280.14	13.33	0.49	280.92	13.42	-1.47	279.98	14.91	1.21	281.71	19.72	-1.21
283.29	8.15	1.17	283.14	13.47	0.75	283.92	14.50	-0.26	282.98	14.66	1.08	284.71	19.72	-1.08
286.29	8.57	2.34	286.14	13.75	1.79	286.92	12.62	-1.39	285.98	13.42	0.60	287.72	19.45	-0.60
289.29	8.12	2.15	289.14	13.75	2.05	289.92	11.87	-1.88	288.98	12.78	0.22	290.71	19.57	-0.22
292.29	9.36	2.40	292.14	14.06	1.37	292.92	14.90	0.16	291.98	13.92	0.37	293.71	20.41	-0.37
295.29	8.36	3.07	295.14	14.03	3.01	295.92	13.42	0.35	294.98	11.99	0.11	296.71	19.00	-0.11
298.29	8.12	1.31	298.14	14.72	2.17	298.92	12.26	-2.33	297.98	14.02	0.61	299.70	20.02	-0.61
301.30	8.30	2.10	301.14	14.32	2.39	301.92	13.14	-0.84	300.98	13.42	0.63	302.72	19.39	-0.63
304.30	9.18	2.38	304.14	14.81	2.27	304.92	14.62	0.04	303.98	14.42	1.02	305.71	19.60	-1.02
307.29	8.12	2.08	307.14	13.89	2.12	307.92	15.34	1.52	306.98	12.92	0.29	308.70	19.57	-0.29
310.29	8.18	1.44	310.14	13.80	1.33	310.92	12.66	-1.86	309.98	13.57	0.24	311.71	20.32	-0.24
313.29	8.70	2.54	313.14	13.87	1.97	313.92	13.94	-0.00	312.98	12.87	0.11	314.71	19.87	-0.11
316.29	9.36	2.67	316.14	14.13	1.70	316.92	14.30	-0.17	315.98	13.57	0.28	317.72	20.23	-0.28
319.29	9.30	2.89	319.14	13.42	1.27	319.92	13.78	-0.41	318.98	13.22	0.21	320.71	20.02	-0.21
322.29	8.70	1.71	322.14	14.36	1.63	322.92	15.30	0.53	321.98	14.56	0.97	323.71	19.84	-0.97
325.30	9.18	2.62	325.14	14.17	1.87	325.92	13.38	-0.96	324.98	13.22	0.06	326.71	20.32	-0.06
328.29	8.30	1.20	328.14	14.01	1.18	328.92	13.10	-1.78	327.98	14.32	0.63	329.71	20.29	-0.63
331.29	8.66	1.19	331.14	14.17	0.97	331.92	14.58	-0.67	330.98	14.61	0.55	332.72	20.74	-0.55
334.30	8.00	1.54	334.14	14.13	1.93	334.92	15.02	0.78	333.98	13.62	0.56	335.71	19.72	-0.56
337.29	8.09	1.41	337.14	14.67	2.25	337.92	13.46	-1.00	336.98	13.67	0.39	338.70	20.11	-0.39
340.29	9.33	2.10	340.14	13.80	0.84	340.92	14.42	-0.59	339.98	13.77	-0.05	341.70	21.10	0.05
343.29	8.73	1.99	343.14	13.89	1.42	343.92	14.22	-0.30	342.98	13.87	0.54	344.70	20.02	-0.54
346.29	8.85	1.99	346.14	14.48	1.89	346.92	14.50	-0.14	345.98	14.02	0.57	347.72	20.11	-0.57
349.29	8.57	2.21	349.14	13.87	1.77	349.92	14.86	0.72	348.98	13.72	0.76	350.70	19.42	-0.76
352.29	8.39	1.28	352.14	14.39	1.54	352.92	13.66	-1.23	351.98	14.02	0.31	353.71	20.62	-0.31
355.30	9.36	2.76	355.14	15.09	2.75	355.92	13.66	-0.72	354.98	13.87	0.67	356.71	19.75	-0.67
358.29	9.21	3.29	358.14	14.32	2.66	358.92	14.30	0.60	357.98	12.48	-0.04	359.71	19.78	0.04
361.29	9.15	2.65	361.14	14.20	1.96	361.92	14.34	0.06	360.98	13.67	0.57	362.72	19.75	-0.57
364.29	10.00	3.60	364.14	13.54	1.40	364.92	12.90	-1.28	363.98	13.92	0.92	365.71	19.30	-0.92
367.29	9.12	1.36	367.14	14.60	1.11	367.92	14.98	-0.56	366.98	15.01	0.66	368.71	20.92	-0.66
370.29	9.21	2.42	370.14	14.62	2.10	370.92	15.46	0.89	369.98	14.27	0.89	371.71	19.72	-0.89
373.29	9.06	2.46	373.14	14.36	2.02	373.92	13.82	-0.56	372.98	13.12	-0.08	374.71	20.50	0.08
376.29	9.51	2.62	376.14	15.28	2.65	376.92	13.98	-0.69	375.98	13.37	-0.12	377.72	20.83	0.12
379.29	10.03	3.16	379.14	14.72	2.11	379.92	15.91	1.26	378.98	13.57	0.10	380.71	20.59	-0.10
382.29	9.91	2.61	382.14	15.50	2.46	382.92	14.46	-0.62	381.98	14.22	0.32	383.71	20.80	-0.32
385.29	8.91	2.12	385.14	13.82	1.30	385.92	15.38	0.81	384.98	12.43	-0.95	386.71	21.56	0.95
388.29	8.97	2.86	388.14	14.13	2.29	388.92	14.10	0.21	387.98	13.72	1.02	389.71	18.91	-1.02
391.29	9.73	2.11	391.14	14.41	1.05	391.92	13.62	-1.78	390.98	15.01	0.79	392.72	20.65	-0.79
394.29	9.48	2.20	394.14	14.93	1.91	394.92	14.02	-1.04	393.98	14.51	0.63	395.71	20.47	-0.63
397.29	10.52	3.20	397.14	14.27	1.21	397.92	14.42	-0.68	396.98	13.72	-0.20	398.71	21.34	0.20
400.29	9.57	2.26	400.14	13.82	0.77	400.92	14.98	-0.11	399.98	13.57	-0.34	401.71	21.47	0.34
403.30	9.06	2.11	403.14	15.40	2.72	403.92	14.94	0.21	402.98	14.47	0.93	404.71	19.84	-0.93
406.29	9.85	3.44	406.14	15.62	3.47	406.92	13.54	-0.65	405.98	13.22	0.21	407.72	20.02	-0.21
409.29	9.73	2.60	409.14	14.22	1.36	409.92	13.90	-1.01	408.98	14.47	0.75	410.70	20.20	-0.75
412.29	10.64	3.72	412.14	15.05	2.39	412.92	15.22	0.52	411.98	15.11	1.59	413.71	19.15	-1.59
415.30	10.39	3.40	415.14	14.88	2.15	415.92	15.46	0.69	414.98	13.72	0.13	416.71	20.68	-0.13
418.30	9.39	1.70	418.14	14.41	0.98	418.92	15.02	-0.45	417.98	14.91	0.62	419.71	20.89	-0.62
421.30	10.30	2.50	421.14	16.14	2.61	421.92	15.66	0.08	420.98	14.76	0.37	422.73	21.25	-0.37
424.29	9.60	2.78	424.14	15.02	2.46	424.92	13.70	-0.90	423.98	13.02	-0.40	425.70	21.04	0.40
427.29	9.97	2.48	427.14	14.86	1.63	427.92	15.06	-0.21	426.98	15.11	1.02	428.71	20.29	-1.02
430.29	10.09	2.14	430.14	15.43	1.75	430.92	14.58	-1.15	429.98	14.91	0.37	431.70	21.40	-0.37
433.29	10.73	4.25	433.14	14.13	1.92	433.92	14.98	0.72	432.98	13.32	0.25	434.71	20.05	-0.25
436.29	9.57	2.35	436.14	14.88	1.92	436.92	15.02	0.02	435.98	14.27	0.45	437.72	20.59	-0.45
439.29	9.42	1.32	439.14	15.17	1.34	439.92	13.98	-1.90	438.98	14.17	-0.52	440.71	22.44	0.52
442.29	9.76	3.12	442.14	15.38	3.01	442.92	15.42	1.00	441.98	13.52	0.29	443.71	20.17	-0.29
445.29	9.73	2.08	445.14	15.00	1.61	445.92	15.38	-0.05	444.98	14.32	0.07	446.71	21.40	-0.07
448.29	9.73	2.38	448.14	15.07	1.98	448.92	14.90	-0.23	447.98	14.71	0.76	449.71	20.41	-0.76
451.29	9.82	1.43	451.14	14.32	0.19	451.92	14.50	-1.67	450.98	15.67	0.68	452.72	21.53	-0.68
454.29	9.57	1.84	454.14	15.33	1.86	454.92	14.70	-0.81	453.98	15.32	0.99	455.71	20.56	-0.99
457.30	9.91	2.11	457.14	14.65	1.11	457.92	13.74	-1.84	456.98	15.52	1.12	458.71	20.50	-1.12
460.30	10.33	2.25	460.14	15.88	2.07	460.92	15.38	-0.48	459.98	15.62	0.95	461.71	20.95	-0.95
463.30	9.91	3.55	463.14	15.64	3.55	463.92	14.78	0.64	462.98	13.02	0.07	464.71	20.11	-0.07
466.29	9.82	3.15	466.14	15.07	2.67	466.92	13.90	-0.55	465.98	13.52	0.26	467.72	20.23	-0.26
469.30	10.43	2.77	469.14	14.83	1.43	469.92	15.26	-0.18	468.98	14.27	0.01	470.71	21.47	-0.01
472.30	9.60	2.63	472.14	15.59	2.88	472.92	15.06	0.31	471.98	14.22	0.65	473.71	20.14	-0.65
475.29	9.45	1.96	475.14	15.71	2.49	475.92	15.38	0.11	474.98	14.86	0.78	476.71	20.53	-0.78
478.29	9.54	2.57	478.14	14.72	2.02	478.92	14.50	-0.25	477.98	13.97	0.41	479.71	20.38	-0.41
481.29	9.85	2.04	481.14	14.93	1.39	481.92	14.86	-0.73	480.98	15.62	1.22	482.73	20.41	-1.22
484.30	10.24	1.72	484.14	15.76	1.51	484.92	15.54	-0.76	483.98	16.32	1.21	485.71	21.13	-1.21
487.30	10.00	1.87	487.14	15.90	2.03	487.92	15.42	-0.49	486.98	14.76	0.03	488.71	21.92	-0.03
490.30	10.03	2.59	490.14	15.43	2.25	490.92	15.62	0.40	489.98	14.86	0.82	491.71	20.44	-0.82
493.30	11.37	3.28	493.14	16.38	2.55	493.92	15.66	-0.21	492.98	15.16	0.47	494.71	21.44	-0.47
496.29	9.27	2.15	496.14	15.47	2.61	496.92	15.58	0.68	495.98	14.07	0.35	497.72	20.59	-0.35
499.29	10.36	2.78	499.14	15.21	1.90	499.92	15.50	0.14	498.98	14.32	0.15	500.70	21.25	-0.15
502.29	10.24	3.15	502.14	15.02	2.19	502.92	15.74	0.87	501.98	13.62	-0.07	503.71	20.98	0.07
505.30	10.36	2.71	505.14	16.19	2.81	505.92	15.46	0.03	504.98	13.97	-0.27	506.71	21.74	0.27
508.29	10.18	2.43	508.14	16.19	2.70	508.92	15.34	-0.19	507.98	16.02	1.67	509.71	19.90	-1.67
511.29	10.73	4.32	511.14	15.54	3.39	511.92	14.78	0.59	510.98	13.82	0.81	512.73	19.42	-0.81
514.29	10.73	2.55	514.14	14.95	1.03	514.92	15.46	-0.50	513.98	15.16	0.38	515.71	21.62	-0.38
517.29	10.06	2.31	517.14	15.95	2.46	517.92	14.82	-0.71	516.98	15.42	1.07	518.71	20.50	-1.07
520.29	11.77	4.16	520.14	15.38	2.03	520.92	14.82	-0.57	519.98	14.42	0.21	521.71	21.22	-0.21
523.29	9.91	2.76	523.14	14.74	1.86	523.92	15.14	0.21	522.98	13.52	-0.22	524.71	21.19	0.22
526.29	10.46	2.61	526.14	16.40	2.82	526.92	15.74	0.11	525.98	14.61	0.17	527.73	21.50	-0.17
529.30	9.33	2.00	529.14	15.59	2.52	529.92	16.96	1.85	528.98	14.22	0.29	530.71	20.86	-0.29
532.30	10.33	1.38	532.14	15.76	1.08	532.92	16.03	-0.70	531.98	16.72	1.18	533.71	21.59	-1.18
535.29	10.09	2.46	535.14	16.02	2.66	535.92	15.34	-0.07	534.98	13.87	-0.35	536.70	21.80	0.35
538.29	10.12	1.67	538.14	16.35	2.17	538.92	15.95	-0.28	537.98	15.06	0.02	539.70	22.25	-0.02
541.29	10.06	1.41	541.14	15.14	0.76	541.92	15.22	-1.21	540.98	15.27	0.03	542.73	22.44	-0.03
544.29	11.31	4.47	544.14	16.21	3.64	544.92	14.50	-0.12	543.98	14.07	0.64	545.71	20.02	-0.64
547.29	10.46	2.32	547.14	15.97	2.10	547.92	15.62	-0.30	546.98	14.71	-0.02	548.71	21.98	0.02
550.29	11.10	3.79	550.14	16.09	3.04	550.92	15.34	0.25	549.98	14.42	0.51	551.71	20.62	-0.51
553.29	10.94	3.18	553.14	15.78	2.28	553.92	14.58	-0.96	552.98	14.66	0.30	554.71	21.28	-0.30
556.29	10.85	2.83	556.14	16.21	2.46	556.92	13.94	-1.86	555.98	15.62	1.01	557.72	20.83	-1.01
559.29	11.37	3.38	559.14	16.11	2.39	559.92	15.54	-0.23	558.98	15.47	0.89	560.71	20.92	-0.89
562.29	11.28	3.35	562.14	15.50	1.84	562.92	15.38	-0.33	561.98	15.11	0.59	563.71	21.16	-0.59
565.29	10.61	1.73	565.14	16.26	1.65	565.92	16.31	-0.35	564.98	16.37	0.90	566.71	21.80	-0.90
568.29	10.67	2.30	568.14	16.45	2.34	568.92	15.06	-1.09	567.98	14.76	-0.21	569.71	22.40	0.21
571.29	9.94	1.86	571.14	16.59	2.78	571.92	16.15	0.29	570.98	14.56	-0.11	572.72	22.01	0.11
574.30	11.71	3.41	574.14	15.59	1.55	574.92	16.11	0.03	573.98	15.37	0.47	575.71	21.65	-0.47
577.29	11.16	3.91	577.14	15.81	2.82	577.92	15.02	-0.01	576.98	15.11	1.26	578.71	19.81	-1.26
580.29	11.04	2.95	580.14	16.04	2.22	580.92	14.86	-1.01	579.98	15.82	1.14	581.71	20.77	-1.14
583.29	11.22	3.37	583.14	15.43	1.84	583.92	15.50	-0.13	582.98	14.47	0.02	584.70	21.65	-0.02
586.29	10.39	3.20	586.14	15.45	2.52	586.92	16.43	1.46	585.98	13.67	-0.12	587.72	21.13	0.12
589.29	10.70	3.66	589.14	16.64	3.86	589.92	16.39	1.57	588.98	14.42	0.78	590.71	20.08	-0.78
592.29	11.37	4.26	592.13	16.14	3.30	592.92	16.43	1.54	591.98	13.07	-0.63	593.70	21.56	0.63
595.29	11.19	3.45	595.13	16.54	3.07	595.92	16.07	0.55	594.98	13.82	-0.51	596.70	22.07	0.51
598.29	11.13	3.24	598.13	16.69	3.07	598.92	15.62	-0.05	597.98	14.42	-0.06	599.70	21.77	0.06
601.29	11.25	2.61	601.13	16.97	2.60	601.92	14.86	-1.56	600.98	15.47	0.24	602.72	22.22	-0.24
621.32	17.09	1.78	621.16	22.44	1.39	621.95	25.71	2.62	621.00	20.80	-1.11	622.73	30.24	1.11
624.26	15.77	2.01	624.10	21.12	1.62	624.89	22.35	0.81	623.94	21.21	0.85	625.68	26.73	-0.85
627.29	14.49	1.69	627.13	20.88	2.35	627.91	21.10	0.52	626.97	21.68	2.29	628.70	24.33	-2.29
630.26	14.37	3.38	630.10	19.95	3.22	630.89	19.70	0.93	629.94	20.24	2.65	631.67	22.16	-2.65
633.26	12.54	1.87	633.10	20.20	3.79	633.89	18.75	0.30	632.94	19.11	1.84	634.67	22.65	-1.84
636.26	13.84	3.99	636.10	19.18	3.60	636.91	19.33	1.70	635.94	19.67	3.23	637.69	20.44	-3.23
639.26	12.72	2.95	639.10	19.20	3.69	639.89	18.18	0.63	638.94	19.16	2.79	640.67	20.80	-2.79
642.29	13.31	3.73	642.13	18.63	3.31	642.92	18.55	1.19	641.98	19.26	3.08	643.70	20.32	-3.08
645.26	12.97	3.14	645.10	19.11	3.55	645.89	18.67	1.06	644.94	19.93	3.51	646.67	20.14	-3.51
648.26	14.37	5.04	648.10	19.13	4.06	648.89	18.67	1.56	647.94	19.21	3.28	649.67	19.87	-3.28
651.26	14.24	4.85	651.10	18.55	3.42	651.90	18.14	0.97	650.94	19.42	3.43	652.69	19.78	-3.43
654.26	12.51	3.22	654.10	18.46	3.44	654.89	19.00	1.93	653.94	19.42	3.54	655.67	19.57	-3.54
657.29	13.03	2.78	657.13	18.87	2.89	657.91	17.16	-0.87	656.98	20.65	3.81	658.70	20.26	-3.81
660.26	13.06	2.77	660.10	19.42	3.40	660.89	18.06	-0.01	659.94	20.70	3.82	661.67	20.29	-3.82
663.26	13.65	3.77	663.10	18.79	3.18	663.89	17.85	0.19	662.94	20.18	3.71	664.67	19.99	-3.71
666.26	13.40	3.43	666.10	19.28	3.58	666.91	18.59	0.84	665.94	20.39	3.83	667.69	19.96	-3.83
669.26	13.37	3.47	669.10	20.05	4.42	669.89	17.49	-0.19	668.94	18.65	2.16	670.67	21.56	-2.16
672.29	13.31	4.06	672.13	18.67	3.68	672.92	16.80	-0.23	671.98	18.60	2.75	673.70	20.32	-2.75
675.26	13.78	4.20	675.10	18.94	3.62	675.89	17.49	0.13	674.94	19.47	3.29	676.67	20.11	-3.29
678.26	13.68	4.22	678.10	19.40	4.21	678.89	15.99	-1.25	677.94	19.67	3.62	679.67	19.66	-3.62
681.26	12.29	2.47	681.10	18.70	3.14	681.91	19.04	1.44	680.94	18.50	2.08	682.69	21.56	-2.08
684.26	13.40	3.59	684.10	18.96	3.42	684.89	15.95	-1.64	683.94	18.14	1.74	685.67	21.89	-1.74
687.29	12.88	3.01	687.13	17.74	2.14	687.91	18.88	1.23	686.97	19.62	3.16	688.70	20.53	-3.16
690.26	13.59	4.30	690.10	18.36	3.33	690.89	17.04	-0.03	689.94	19.16	3.27	691.67	19.84	-3.27
693.25	12.39	3.22	693.10	18.89	3.98	693.88	17.65	0.70	692.94	19.01	3.24	694.67	19.75	-3.24
696.26	12.76	2.73	696.10	18.72	2.96	696.91	18.79	0.98	695.94	18.70	2.08	697.69	21.77	-2.08
699.26	13.13	3.59	699.10	19.47	4.19	699.89	18.92	1.60	698.94	18.55	2.41	700.67	20.95	-2.41
702.29	12.91	3.60	702.13	18.72	3.67	702.92	16.80	-0.29	701.97	19.47	3.56	703.70	19.57	-3.56
705.26	13.47	3.81	705.10	19.04	3.65	705.89	17.98	0.54	704.94	18.45	2.20	706.67	21.28	-2.20
708.25	13.47	3.30	708.10	17.79	1.89	708.89	17.00	-0.95	707.94	19.77	3.01	709.67	20.98	-3.01
711.26	13.37	3.47	711.10	19.11	3.48	711.91	17.28	-0.40	710.94	19.26	2.77	712.69	20.95	-2.77
714.26	12.94	2.54	714.10	18.41	2.28	714.89	17.65	-0.53	713.94	20.29	3.30	715.67	20.92	-3.30
717.29	13.31	2.07	717.13	18.96	1.98	717.91	17.45	-1.57	716.97	21.01	3.17	718.70	21.89	-3.17
720.26	13.96	4.42	720.10	19.20	3.92	720.89	18.14	0.82	719.94	18.55	2.41	721.67	20.95	-2.41
723.26	13.50	4.07	723.10	19.25	4.09	723.89	19.16	1.95	722.94	17.99	1.97	724.67	21.28	-1.97
726.26	13.87	3.69	726.10	18.79	2.87	726.91	17.98	0.02	725.94	19.31	2.53	727.69	21.47	-2.53
729.25	12.82	2.55	729.10	18.15	2.15	729.89	17.69	-0.36	728.94	19.42	2.56	730.67	21.53	-2.56
732.29	13.59	3.15	732.13	19.69	3.51	732.92	18.51	0.29	731.97	19.93	2.89	733.70	21.37	-2.89
735.26	14.46	4.16	735.10	19.54	3.50	735.89	19.29	1.21	734.94	19.77	2.87	736.67	21.25	-2.87
738.26	12.88	2.54	738.10	18.12	2.05	738.89	16.55	-1.57	737.94	19.47	2.54	739.67	21.62	-2.54
741.26	14.33	4.34	741.10	19.74	4.02	741.90	18.84	1.07	740.94	19.62	3.04	742.69	20.77	-3.04
744.26	14.37	5.03	744.10	19.37	4.30	744.89	18.67	1.55	743.94	18.29	2.36	745.67	20.80	-2.36
747.29	13.96	4.16	747.13	18.82	3.29	747.92	16.80	-0.78	746.98	18.85	2.46	748.70	21.16	-2.46
750.26	12.39	2.50	750.10	18.84	3.21	750.89	18.75	1.08	749.94	18.80	2.31	751.67	21.40	-2.31
753.26	13.28	3.89	753.10	19.16	4.04	753.89	17.24	0.07	752.94	17.48	1.50	754.67	21.71	-1.50
756.26	13.84	3.87	756.10	19.62	3.92	756.90	19.45	1.70	755.94	18.34	1.78	757.69	22.01	-1.78
759.26	13.96	3.90	759.10	18.29	2.50	759.89	17.37	-0.47	758.94	19.52	2.87	760.67	21.01	-2.87
762.29	13.84	3.12	762.13	18.67	2.21	762.92	19.82	1.32	761.98	19.36	2.04	763.70	22.50	-2.04
765.26	13.87	4.30	765.10	19.57	4.27	765.89	18.75	1.40	764.94	18.45	2.29	766.67	21.10	-2.29
768.26	13.06	3.68	768.10	18.63	3.52	768.89	17.41	0.25	767.94	17.73	1.76	769.67	21.44	-1.76
771.26	14.21	3.46	771.10	20.20	3.71	771.90	18.22	-0.31	770.94	20.18	2.83	772.69	21.74	-2.83
774.26	13.90	3.78	774.10	19.11	3.25	774.89	18.14	0.24	773.94	19.16	2.44	775.67	21.50	-2.44
777.29	13.93	3.67	777.13	19.69	3.69	777.91	18.55	0.51	776.97	18.96	2.10	778.70	21.98	-2.10
780.26	13.31	2.79	780.10	19.20	2.94	780.89	17.20	-1.10	779.94	20.18	3.06	781.67	21.28	-3.06
783.26	13.96	3.74	783.10	18.67	2.72	783.88	19.08	1.08	782.94	18.75	1.94	784.67	22.10	-1.94
786.26	14.09	4.05	786.10	19.71	3.93	786.90	17.57	-0.25	785.94	18.34	1.70	787.69	22.16	-1.70
789.26	14.40	3.87	789.10	19.20	2.93	789.89	19.08	0.77	788.94	19.47	2.34	790.67	22.01	-2.34
792.29	14.40	5.34	792.13	19.20	4.40	792.92	17.65	0.81	791.97	17.53	1.87	793.70	21.01	-1.87
795.26	14.77	5.16	795.10	18.39	3.05	795.89	17.98	0.59	794.94	18.19	1.99	796.67	21.44	-1.99
798.26	14.21	4.52	798.10	19.45	4.03	798.89	19.08	1.61	797.94	18.29	2.01	799.67	21.50	-2.01
801.26	14.77	4.19	801.10	19.45	3.13	801.90	18.34	-0.02	800.94	18.60	1.42	802.69	22.98	-1.42
804.26	13.84	3.66	804.10	19.91	3.99	804.89	18.71	0.75	803.94	19.16	2.38	805.67	21.62	-2.38
807.29	14.43	3.68	807.13	19.49	3.01	807.91	19.49	0.96	806.97	18.90	1.56	808.70	23.01	-1.56
810.26	12.88	2.83	810.10	19.35	3.57	810.89	19.25	1.42	809.94	17.89	1.25	811.67	22.62	-1.25
813.26	12.45	3.14	813.10	18.55	3.50	813.88	19.16	2.07	812.94	17.48	1.57	814.67	21.56	-1.57
816.26	14.61	3.94	816.10	20.32	3.91	816.90	18.43	-0.02	815.94	19.93	2.66	817.69	21.83	-2.66
819.26	14.52	3.91	819.10	18.84	2.49	819.89	19.12	0.73	818.94	19.36	2.15	820.67	22.28	-2.15
822.29	14.33	3.09	822.13	20.15	3.17	822.92	19.12	0.10	821.97	20.34	2.50	823.70	22.56	-2.50
825.26	13.84	3.54	825.10	19.54	3.50	825.89	18.14	0.06	824.94	18.55	1.65	826.67	22.47	-1.65
828.26	13.28	3.08	828.10	18.79	2.85	828.89	19.37	1.39	827.94	18.90	2.10	829.67	21.92	-2.10
831.26	14.55	3.38	831.10	19.11	2.21	831.90	19.08	0.13	830.94	19.98	2.22	832.69	22.77	-2.22
834.26	14.33	3.45	834.10	19.74	3.12	834.89	18.67	0.01	833.94	19.26	1.78	835.67	22.92	-1.78
837.29	14.27	3.31	837.13	20.41	3.71	837.91	19.41	0.67	836.97	20.54	2.98	838.70	21.80	-2.98
840.26	14.12	3.26	840.10	20.46	3.86	840.89	20.40	1.76	839.94	19.67	2.21	841.67	22.47	-2.21
843.26	12.88	2.88	843.10	19.98	4.25	843.89	18.79	1.01	842.94	18.85	2.26	844.67	21.56	-2.26
846.26	14.65	3.67	846.10	19.71	2.99	846.90	19.49	0.73	845.94	19.52	1.94	847.69	22.86	-1.94
849.26	13.74	4.21	849.10	19.88	4.61	849.89	18.51	1.20	848.94	17.89	1.76	850.67	21.59	-1.76
852.29	14.83	3.22	852.13	20.46	3.11	852.92	19.57	0.18	851.97	20.08	1.87	853.70	23.56	-1.87
855.26	14.12	2.79	855.10	19.98	2.91	855.89	18.59	-0.52	854.94	19.98	2.05	856.67	23.10	-2.05
858.26	14.86	3.43	858.10	20.54	3.38	858.89	19.04	-0.17	857.94	19.52	1.50	859.67	23.75	-1.50
861.26	15.14	4.38	861.10	19.93	3.44	861.90	19.74	1.20	860.94	19.62	2.27	862.69	22.31	-2.27
864.26	14.02	4.10	864.10	20.85	5.20	864.89	20.23	2.53	863.94	18.09	1.58	865.67	22.16	-1.58
867.29	14.55	4.09	867.13	19.81	3.62	867.91	18.71	0.47	866.97	18.80	1.75	868.70	22.53	-1.75
870.26	14.61	4.00	870.10	20.15	3.81	870.89	19.45	1.06	869.94	19.62	2.42	871.67	22.01	-2.42
873.26	14.58	4.62	873.10	19.59	3.90	873.89	19.57	1.83	872.94	18.50	1.95	874.67	21.83	-1.95
876.26	14.05	3.13	876.10	20.61	3.95	876.90	19.00	0.30	875.94	19.52	2.00	877.69	22.74	-2.00
879.26	15.14	4.25	879.10	19.49	2.87	879.89	18.63	-0.04	878.94	19.42	1.94	880.67	22.77	-1.94
882.29	13.71	3.21	882.13	20.39	4.16	882.91	18.88	0.60	881.97	19.16	2.07	883.70	22.25	-2.07
885.26	14.65	3.89	885.10	20.34	3.85	885.89	20.56	2.02	884.94	19.98	2.63	886.67	21.95	-2.63
888.26	14.65	3.66	888.10	20.75	4.02	888.88	19.20	0.43	887.94	19.93	2.34	889.67	22.47	-2.34
891.25	14.33	3.11	891.10	20.05	3.09	891.90	19.57	0.57	890.94	20.85	3.03	892.69	22.01	-3.03
894.25	14.89	2.78	894.10	20.83	2.99	894.88	18.84	-1.05	893.94	20.85	2.15	895.67	23.78	-2.15
897.29	14.30	2.62	897.13	20.24	2.83	897.91	20.89	1.43	896.97	20.70	2.43	898.70	23.07	-2.43
900.26	14.71	3.96	900.10	20.32	3.83	900.89	19.99	1.46	899.94	19.42	2.07	901.67	22.50	-2.07
903.26	14.80	2.40	903.10	20.61	2.48	903.89	18.84	-1.34	902.94	21.37	2.38	904.67	23.84	-2.38
906.26	13.96	3.10	906.10	20.39	3.79	906.90	19.53	0.89	905.94	18.55	1.09	907.69	23.59	-1.09
909.26	15.33	4.14	909.10	20.80	3.88	909.89	19.20	0.23	908.94	20.08	2.30	910.67	22.71	-2.30
912.29	14.80	3.13	912.13	20.95	3.54	912.92	20.23	0.78	911.97	19.98	1.71	913.70	23.78	-1.71
915.26	15.21	5.20	915.10	19.71	3.97	915.89	19.29	1.50	914.94	18.90	2.30	916.67	21.53	-2.30
918.26	15.05	3.73	918.10	20.51	3.46	918.89	20.89	1.79	917.94	19.88	1.97	919.67	23.17	-1.97
921.26	15.05	4.06	921.10	19.81	3.08	921.90	18.96	0.19	920.94	20.03	2.44	922.69	22.37	-2.44
924.26	15.21	4.79	924.10	20.83	4.67	924.88	19.86	1.66	923.94	18.19	1.17	925.67	23.07	-1.17
927.29	16.27	5.19	927.13	20.17	3.35	927.92	18.88	0.02	926.97	19.26	1.58	928.70	23.32	-1.58
930.26	16.14	4.71	930.10	20.27	3.11	930.89	18.26	-0.95	929.94	19.98	1.96	931.67	23.29	-1.96
933.26	16.05	4.89	933.10	20.10	3.20	933.89	20.32	1.38	932.94	20.24	2.48	934.67	22.50	-2.48
936.26	14.09	2.90	936.10	20.15	3.23	936.90	20.77	1.80	935.94	19.01	1.23	937.69	23.78	-1.23
939.26	14.58	3.35	939.10	20.75	3.78	939.89	19.45	0.44	938.94	19.62	1.79	940.67	23.26	-1.79
942.29	14.61	3.39	942.13	20.49	3.53	942.92	21.39	2.39	941.97	19.88	2.06	943.70	22.98	-2.06
945.26	14.99	3.91	945.10	20.54	3.72	945.89	19.94	1.08	944.94	20.24	2.56	946.67	22.34	-2.56
948.26	14.77	3.23	948.10	20.10	2.83	948.89	18.67	-0.65	947.94	20.75	2.62	949.67	22.74	-2.62
951.26	15.71	3.89	951.10	20.88	3.33	951.90	20.48	0.88	950.94	21.37	2.96	952.69	22.68	-2.96
954.26	15.24	3.08	954.10	20.54	2.65	954.89	19.74	-0.20	953.94	21.26	2.51	955.67	23.47	-2.51
957.29	15.08	3.20	957.13	20.54	2.93	957.91	19.82	0.16	956.97	21.52	3.05	958.70	22.65	-3.05
960.26	15.86	4.08	960.10	21.14	3.63	960.89	19.45	-0.11	959.94	20.65	2.28	961.67	23.32	-2.28
963.26	14.65	2.96	963.10	21.51	4.08	963.89	20.56	1.09	962.94	20.70	2.41	964.67	23.10	-2.41
966.26	15.64	4.07	966.10	20.39	3.08	966.90	20.03	0.68	965.94	19.88	1.71	967.69	23.68	-1.71
969.26	15.24	3.56	969.10	20.80	3.39	969.89	20.56	1.10	968.94	20.18	1.91	970.67	23.59	-1.91
972.29	14.80	2.68	972.13	20.68	2.83	972.92	19.94	0.04	971.97	21.06	2.35	973.70	23.59	-2.35
975.26	14.83	2.91	975.10	20.58	2.92	975.88	20.77	1.07	974.94	20.70	2.18	976.67	23.56	-2.18
978.26	14.86	3.91	978.10	20.41	3.72	978.89	20.27	1.54	977.94	18.70	1.15	979.67	23.62	-1.15
981.26	15.77	4.64	981.10	20.93	4.07	981.91	21.56	2.65	980.94	19.26	1.54	982.69	23.41	-1.54
984.26	15.46	4.64	984.10	20.85	4.30	984.89	20.11	1.51	983.94	18.70	1.29	985.67	23.35	-1.29
987.29	15.49	3.47	987.13	21.17	3.42	987.91	19.53	-0.27	986.97	20.80	2.19	988.70	23.65	-2.19
990.26	15.61	3.68	990.10	21.10	3.44	990.89	20.94	1.23	989.94	20.34	1.82	991.67	23.93	-1.82
993.26	15.30	3.43	993.10	20.75	3.15	993.89	20.48	0.83	992.94	19.42	0.96	994.67	24.73	-0.96
996.26	14.86	2.59	996.10	21.41	3.41	996.91	19.74	-0.31	995.94	20.13	1.27	997.69	24.82	-1.27
999.26	15.93	3.96	999.10	20.90	3.20	999.89	20.52	0.77	998.94	20.70	2.14	1000.67	23.65	-2.14
1002.29	15.55	3.15	1002.13	21.56	3.42	1002.92	19.86	-0.32	1001.97	21.11	2.11	1003.70	24.11	-2.11
1005.26	15.39	4.22	1005.10	22.10	5.19	1005.89	20.89	1.94	1004.94	18.80	1.03	1006.67	23.96	-1.03
1008.25	16.77	5.20	1008.10	21.27	3.97	1008.89	19.37	0.02	1007.94	20.54	2.38	1009.67	23.01	-2.38
1011.26	15.83	3.60	1011.10	22.10	4.14	1011.91	21.52	1.51	1010.94	21.52	2.70	1012.69	23.35	-2.70
1014.26	16.11	4.80	1014.10	21.07	4.03	1014.89	22.31	3.22	1013.94	19.62	1.72	1015.67	23.41	-1.72
1017.29	15.89	3.42	1017.13	21.78	3.58	1017.91	20.07	-0.18	1016.97	20.90	1.84	1018.70	24.45	-1.84
1020.26	15.71	4.36	1020.10	20.90	3.81	1020.89	21.64	2.51	1019.94	19.31	1.36	1021.67	23.81	-1.36
1023.26	15.99	2.91	1023.10	21.51	2.70	1023.89	20.94	0.08	1022.94	22.09	2.42	1024.67	24.48	-2.42
1026.26	15.55	4.60	1026.10	21.58	4.90	1026.91	19.86	1.13	1025.94	18.96	1.42	1027.69	23.35	-1.42
1029.26	15.71	3.99	1029.10	22.29	4.83	1029.89	19.25	-0.25	1028.94	20.39	2.07	1030.67	23.47	-2.07
1032.29	16.49	5.58	1032.13	21.53	4.88	1032.92	21.52	2.83	1031.98	18.65	1.14	1033.70	23.59	-1.14
1035.26	16.14	3.46	1035.10	21.19	2.78	1035.89	20.44	-0.02	1034.94	21.11	1.84	1036.67	24.66	-1.84
1038.26	16.71	4.62	1038.10	21.93	4.10	1038.89	19.62	-0.25	1037.94	20.24	1.55	1039.67	24.36	-1.55
1041.26	16.68	3.18	1041.10	20.29	1.06	1041.90	20.11	-1.17	1040.94	22.71	2.62	1042.69	24.70	-2.62
1044.26	16.11	4.29	1044.10	21.39	3.84	1044.89	19.90	0.30	1043.94	20.24	1.83	1045.67	23.81	-1.83
1047.29	16.71	4.56	1047.13	20.95	3.06	1047.91	20.61	0.68	1046.97	20.24	1.49	1048.70	24.48	-1.49
1050.26	14.61	2.82	1050.10	20.83	3.30	1050.88	20.85	1.28	1049.94	19.67	1.28	1051.67	24.33	-1.28
1053.26	16.02	4.39	1053.10	21.97	4.61	1053.89	20.73	1.32	1052.94	19.47	1.25	1054.67	24.20	-1.25
1056.26	15.42	3.80	1056.10	21.19	3.84	1056.90	20.27	0.87	1055.94	20.18	1.97	1057.69	23.47	-1.97
1059.25	15.21	3.71	1059.10	21.78	4.55	1059.88	21.10	1.82	1058.94	20.03	1.94	1060.67	23.38	-1.94
1062.29	16.40	4.60	1062.13	21.73	4.20	1062.91	22.06	2.48	1061.97	19.93	1.54	1063.70	24.08	-1.54
1065.26	17.53	5.27	1065.10	21.56	3.57	1065.89	21.06	1.02	1064.94	21.21	2.36	1066.67	23.72	-2.36
1068.26	16.68	4.82	1068.10	22.00	4.41	1068.89	20.52	0.88	1067.94	19.93	1.48	1069.67	24.20	-1.48
1071.26	17.28	4.79	1071.10	20.97	2.74	1071.90	20.89	0.62	1070.94	21.32	2.23	1072.69	24.08	-2.23
1074.26	15.33	3.55	1074.10	21.19	3.68	1074.89	20.69	1.13	1073.94	19.31	0.94	1075.67	24.66	-0.94
1077.29	16.93	5.73	1077.13	21.88	4.95	1077.92	21.43	2.45	1076.98	19.06	1.27	1078.70	23.75	-1.27
1080.26	15.89	3.96	1080.10	21.83	4.16	1080.89	20.98	1.27	1079.94	20.08	1.55	1081.67	24.20	-1.55
1083.26	16.49	3.39	1083.10	21.53	2.70	1083.89	21.43	0.55	1082.94	21.11	1.42	1084.67	25.50	-1.42
1086.26	16.71	4.98	1086.10	22.39	4.92	1086.90	20.56	1.05	1085.94	20.44	2.11	1087.69	23.44	-2.11
1089.26	15.89	3.79	1089.10	21.61	3.78	1089.89	21.81	1.93	1088.94	19.98	1.29	1090.67	24.63	-1.29
1092.29	16.71	3.62	1092.13	21.49	2.66	1092.91	22.02	1.15	1091.97	21.26	1.57	1093.70	25.34	-1.57
1095.25	17.09	4.83	1095.10	22.19	4.19	1095.88	20.81	0.77	1094.94	20.24	1.38	1096.67	24.70	-1.38
1098.25	16.55	3.50	1098.10	22.02	3.24	1098.89	20.52	-0.31	1097.94	21.88	2.24	1099.67	24.63	-2.24
1101.26	17.12	4.97	1101.10	21.00	3.12	1101.90	21.39	1.46	1100.94	20.96	2.22	1102.69	23.75	-2.22
1104.26	16.74	4.58	1104.10	21.68	3.79	1104.89	19.53	-0.41	1103.94	20.49	1.74	1105.67	24.24	-1.74
1107.29	15.96	4.27	1107.13	21.44	4.02	1107.91	19.66	0.19	1106.97	19.52	1.24	1108.70	24.27	-1.24
1110.26	17.37	4.60	1110.10	22.29	3.79	1110.89	20.89	0.34	1109.94	21.01	1.65	1111.67	24.94	-1.65
1113.26	16.43	3.69	1113.10	21.32	2.85	1113.89	18.71	-1.81	1112.94	21.01	1.68	1114.67	24.88	-1.68
1116.26	15.93	3.91	1116.10	21.95	4.19	1116.90	21.93	2.13	1115.94	20.96	2.34	1117.69	23.50	-2.34
1119.26	15.80	3.75	1119.10	22.22	4.43	1119.89	20.32	0.49	1118.94	20.59	1.94	1120.67	23.93	-1.94
1122.29	15.86	2.98	1122.13	22.66	4.04	1122.92	20.32	-0.34	1121.97	22.04	2.56	1123.70	24.14	-2.56
1125.26	16.52	4.06	1125.10	21.80	3.60	1125.89	20.61	0.37	1124.94	20.18	1.12	1126.67	25.16	-1.12
1128.26	15.80	3.88	1128.10	22.81	5.16	1128.89	20.48	0.78	1127.94	20.08	1.57	1129.67	24.17	-1.57
1131.26	17.66	5.24	1131.10	22.83	4.68	1131.90	21.27	1.07	1130.94	20.80	1.79	1132.69	24.45	-1.79
1134.26	15.96	4.77	1134.10	23.30	6.37	1134.89	21.06	2.09	1133.94	19.42	1.63	1135.67	23.38	-1.63
1137.29	16.33	4.34	1137.13	22.19	4.46	1137.91	20.11	0.34	1136.97	20.13	1.54	1138.70	24.27	-1.54
1140.26	17.09	4.36	1140.10	22.42	3.95	1140.89	21.18	0.67	1139.94	21.06	1.73	1141.67	24.82	-1.73
1143.26	17.09	3.77	1143.10	22.39	3.33	1143.89	21.14	0.04	1142.94	21.26	1.34	1144.67	25.80	-1.34
1146.26	17.12	4.57	1146.10	21.88	3.60	1146.90	19.78	-0.55	1145.94	20.75	1.61	1147.69	24.76	-1.61
1149.26	17.43	5.10	1149.10	22.71	4.65	1149.89	20.15	0.04	1148.94	21.32	2.40	1150.67	23.75	-2.40
1152.29	17.47	4.32	1152.13	22.46	3.58	1152.92	20.69	-0.24	1151.97	21.83	2.09	1153.70	24.88	-2.09
1155.25	16.24	3.91	1155.10	22.44	4.38	1155.89	20.98	0.87	1154.94	20.90	1.98	1156.67	24.17	-1.98
1158.26	17.18	4.80	1158.10	22.49	4.37	1158.89	21.10	0.94	1157.94	20.24	1.26	1159.67	24.94	-1.26
1161.26	16.71	4.00	1161.10	21.19	2.74	1161.90	21.77	1.28	1160.94	20.59	1.28	1162.69	25.25	-1.28
1164.26	16.62	4.33	1164.10	22.00	3.98	1164.89	20.40	0.33	1163.94	19.31	0.43	1165.67	25.68	-0.43
1167.29	17.37	4.73	1167.13	21.95	3.57	1167.91	21.27	0.85	1166.97	20.24	1.00	1168.70	25.46	-1.00
1170.26	16.33	3.75	1170.10	22.56	4.25	1170.89	20.94	0.58	1169.94	20.29	1.12	1171.67	25.28	-1.12
1173.26	16.87	4.98	1173.10	22.88	5.26	1173.89	21.14	1.47	1172.94	19.31	0.83	1174.67	24.88	-0.83
1176.25	17.12	4.44	1176.10	23.08	4.66	1176.90	21.43	0.97	1175.94	20.44	1.16	1177.69	25.34	-1.16
1179.26	17.12	4.07	1179.10	23.00	4.21	1179.88	21.64	0.81	1178.94	21.42	1.77	1180.67	25.10	-1.77
1182.29	17.15	4.84	1182.13	23.00	4.96	1182.92	20.07	-0.02	1181.97	21.47	2.57	1183.70	23.56	-2.57
1185.26	17.18	4.06	1185.10	22.42	3.56	1185.89	21.48	0.58	1184.94	21.78	2.06	1186.67	24.88	-2.06
1188.26	17.09	3.94	1188.10	22.29	3.40	1188.89	22.18	1.25	1187.94	22.09	2.34	1189.67	24.63	-2.34
1191.26	17.28	4.48	1191.10	22.24	3.71	1191.91	21.35	0.77	1190.94	21.16	1.77	1192.69	24.85	-1.77
1194.26	16.80	4.01	1194.10	21.29	2.77	1194.89	20.32	-0.25	1193.94	20.65	1.27	1195.67	25.34	-1.27
1197.29	17.21	4.61	1197.13	22.96	4.63	1197.91	21.81	1.43	1196.97	20.39	1.20	1198.70	25.22	-1.20
1200.26	16.68	3.17	1200.10	22.49	3.24	1200.89	21.31	0.02	1199.94	21.88	1.77	1201.67	25.56	-1.77
1203.26	17.02	4.71	1203.10	23.55	5.50	1203.89	22.02	1.93	1202.94	20.90	1.99	1204.67	24.14	-1.99
1206.26	16.93	4.02	1206.10	22.78	4.13	1206.90	22.35	1.66	1205.94	20.65	1.14	1207.69	25.59	-1.14
1209.25	18.00	5.17	1209.10	23.87	5.31	1209.88	20.85	0.24	1208.94	21.47	2.05	1210.66	24.60	-2.05
1212.29	16.71	4.21	1212.13	22.02	3.78	1212.91	22.43	2.15	1211.97	20.85	1.75	1213.70	24.57	-1.75
1215.25	17.18	3.89	1215.10	22.10	3.07	1215.88	20.65	-0.42	1214.94	21.63	1.74	1216.67	25.37	-1.74
1218.25	17.28	4.02	1218.10	22.98	3.98	1218.88	22.85	1.81	1217.94	21.26	1.40	1219.67	25.68	-1.40
