# Supplementary material for: Noise-precision tradeoff in predicting combinations of mutations and drugs
Source: PLoS Comput Biol. 2019 May 22;15(5):e1006956. doi: 10.1371/journal.pcbi.1006956 (PMC6548401; doi:10.1371/journal.pcbi.1006956)
Supplement: S1 Data — A zip file containing all datasets used in this paper. (ZIP) [file pcbi.1006956.s002.zip › calcium/calcium_double_RAW264.7/C5A_250_nM_GMF_10_pM_RW_ECC040219B.txt]

Tab-delimted data for ligand pair Complement C5a / Granulocyte macrophage colony stimulating factor
Celltype = RAW 264.7
ExperimentID = ECC040219B
t in seconds, Ca++ concentrations in nM
Adj Ca++ is the change in Ca++ concentration due to ligand

ECC040219B03	C5A 250 nM	GMF 10 pM	sim
ECC040219B02	C5A 250 nM	HBSS-BSA n/a 	lig1_only
ECC040219B07	C5A 250 nM	HBSS-BSA n/a 	lig1_only
ECC040219B01	HBSS-BSA n/a 	HBSS-BSA n/a 	con
ECC040219B12	HBSS-BSA n/a 	HBSS-BSA n/a 	con

t(ECC040219B03)	Ca++(ECC040219B03)	Adj Ca++(ECC040219B03)	t(ECC040219B02)	Ca++(ECC040219B02)	Adj Ca++(ECC040219B02)	t(ECC040219B07)	Ca++(ECC040219B07)	Adj Ca++(ECC040219B07)	t(ECC040219B01)	Ca++(ECC040219B01)	Adj Ca++(ECC040219B01)	t(ECC040219B12)	Ca++(ECC040219B12)	Adj Ca++(ECC040219B12)
-186.69	30.05	1.89	-186.84	31.15	0.41	-186.06	19.32	2.48	-187.00	34.24	-1.44	-185.27	23.62	1.44
-183.76	28.64	-1.13	-183.92	31.27	-1.08	-183.13	19.06	0.61	-184.08	34.34	-2.95	-182.35	26.74	2.95
-180.76	30.89	2.16	-180.92	31.97	0.66	-180.13	18.93	1.51	-181.08	33.23	-3.02	-179.35	25.78	3.02
-177.76	31.72	1.96	-177.92	31.80	-0.54	-177.13	17.49	-0.96	-178.08	36.80	-0.48	-176.35	24.27	0.48
-174.76	30.00	1.03	-174.92	28.78	-2.77	-174.13	18.54	0.89	-175.08	35.46	-1.03	-173.35	24.02	1.03
-171.75	30.79	3.54	-171.92	29.35	-0.48	-171.12	18.80	2.86	-172.08	33.58	-1.19	-170.34	22.47	1.19
-168.77	29.86	2.01	-168.92	32.50	2.07	-168.14	18.45	1.92	-169.08	35.21	-0.16	-167.35	22.03	0.16
-165.77	30.25	1.51	-165.92	31.85	0.53	-165.14	18.23	0.80	-166.08	35.31	-0.95	-164.35	23.72	0.95
-162.77	31.28	3.00	-162.92	31.85	0.99	-162.13	18.97	2.00	-163.08	34.29	-1.51	-161.35	23.82	1.51
-159.76	29.66	0.41	-159.92	33.03	1.20	-159.13	18.71	0.78	-160.08	35.52	-1.25	-158.35	24.52	1.25
-156.75	29.42	0.35	-156.92	31.74	0.09	-156.12	18.84	1.09	-157.08	35.46	-1.13	-155.34	24.22	1.13
-153.76	28.98	-1.36	-153.92	33.03	0.11	-153.13	17.36	-1.67	-154.08	37.21	-0.65	-152.35	25.02	0.65
-150.76	31.28	1.86	-150.92	31.45	-0.55	-150.13	18.32	0.22	-151.08	35.46	-1.48	-149.35	24.92	1.48
-147.76	30.40	1.21	-147.92	32.68	0.91	-147.13	20.06	2.19	-148.08	33.94	-2.77	-146.35	25.98	2.77
-144.77	30.59	-0.17	-144.92	31.68	-1.66	-144.13	19.10	-0.35	-145.08	36.23	-2.05	-143.35	26.84	2.05
-141.75	31.43	0.07	-141.92	33.91	-0.03	-141.12	20.55	0.50	-142.08	38.14	-0.74	-140.34	26.13	0.74
-138.76	31.03	0.21	-138.92	33.38	-0.02	-138.13	21.12	1.61	-139.08	37.21	-1.13	-137.35	25.98	1.13
-135.76	32.07	1.43	-135.92	33.85	0.63	-135.13	20.15	0.82	-136.08	38.66	0.50	-134.35	24.17	-0.50
-132.76	30.89	-0.04	-132.92	33.56	0.05	-132.13	21.56	1.95	-133.08	37.57	-0.88	-131.35	25.83	0.88
-129.76	30.79	0.24	-129.92	33.56	0.43	-129.13	19.84	0.61	-130.08	37.57	-0.50	-128.35	25.07	0.50
-126.75	31.13	0.46	-126.92	34.56	1.31	-126.12	20.46	1.10	-127.08	37.26	-0.93	-125.33	25.63	0.93
-123.76	32.96	2.31	-123.92	32.38	-0.85	-123.13	19.84	0.50	-124.08	37.68	-0.49	-122.35	25.17	0.49
-120.76	32.32	0.81	-120.92	35.16	1.07	-120.13	20.11	-0.09	-121.08	38.19	-0.84	-119.35	26.38	0.84
-117.76	32.76	2.21	-117.92	34.09	0.96	-117.13	22.00	2.76	-118.08	37.83	-0.24	-116.35	24.82	0.24
-114.76	32.32	0.35	-114.92	33.97	-0.58	-114.13	20.77	0.11	-115.08	38.40	-1.09	-113.35	27.09	1.09
-111.75	32.86	0.19	-111.92	33.15	-2.10	-111.12	21.34	-0.02	-112.08	39.49	-0.70	-110.33	27.40	0.70
-108.76	31.87	-1.22	-108.92	35.16	-0.51	-108.13	21.16	-0.61	-109.08	39.81	-0.80	-107.35	27.91	0.80
-105.76	33.76	1.04	-105.92	33.68	-1.62	-105.13	21.51	0.10	-106.08	39.44	-0.80	-104.35	27.55	0.80
-102.76	32.86	1.65	-102.92	35.04	1.25	-102.13	19.89	-0.01	-103.08	39.60	0.87	-101.35	24.37	-0.87
-99.77	32.37	-0.35	-99.92	33.91	-1.39	-99.14	21.91	0.50	-100.08	41.06	0.82	-98.35	25.93	-0.82
-96.75	31.03	-1.88	-96.92	35.16	-0.33	-96.12	21.43	-0.16	-97.08	40.17	-0.26	-95.33	27.19	0.26
-93.77	33.61	0.57	-93.92	33.09	-2.53	-93.14	22.04	0.31	-94.08	40.28	-0.28	-92.35	27.35	0.28
-90.76	34.36	1.72	-90.92	35.22	0.00	-90.13	24.36	3.04	-91.08	40.59	0.43	-89.35	26.23	-0.43
-87.76	32.91	-1.73	-87.92	34.15	-3.07	-87.13	21.82	-1.50	-88.08	41.33	-0.83	-86.35	29.49	0.83
-84.77	33.56	0.76	-84.92	33.50	-1.88	-84.14	22.49	1.00	-85.08	39.60	-0.72	-83.35	27.55	0.72
-81.75	32.86	0.98	-81.92	38.03	3.57	-81.12	23.24	2.67	-82.08	40.64	1.24	-80.33	24.67	-1.24
-78.77	31.67	-1.21	-78.92	35.51	0.05	-78.14	22.93	1.36	-79.08	41.38	0.98	-77.35	25.93	-0.98
-75.77	31.87	-2.60	-75.92	35.99	-1.06	-75.14	22.40	-0.76	-76.08	42.28	0.29	-74.35	28.21	-0.29
-72.77	31.72	-2.96	-72.92	35.40	-1.86	-72.14	22.93	-0.43	-73.08	40.02	-2.18	-71.35	30.88	2.18
-69.76	36.11	2.10	-69.92	36.29	-0.30	-69.13	21.91	-0.78	-70.08	42.01	0.48	-68.35	27.55	-0.48
-66.75	32.17	-1.99	-66.92	35.51	-1.23	-66.12	23.46	0.62	-67.08	41.75	0.07	-65.33	28.11	-0.07
-63.76	32.96	-1.03	-63.92	34.92	-1.65	-63.13	23.06	0.38	-64.08	40.91	-0.60	-62.35	28.62	0.60
-60.77	35.31	1.05	-60.92	35.10	-1.74	-60.13	22.27	-0.68	-61.08	41.96	0.18	-59.35	28.11	-0.18
-57.77	33.51	-0.20	-57.92	35.28	-1.01	-57.14	23.46	1.06	-58.08	41.22	-0.01	-56.35	27.75	0.01
-54.76	33.41	-1.95	-54.92	37.91	-0.03	-54.13	22.80	-1.25	-55.08	41.85	-1.03	-53.35	30.42	1.03
-51.75	34.86	0.26	-51.92	38.51	1.33	-51.12	24.22	0.93	-52.08	42.28	0.16	-50.33	28.47	-0.16
-48.76	35.36	1.44	-48.92	34.50	-2.00	-48.13	23.64	1.04	-49.08	41.12	-0.32	-47.35	28.26	0.32
-45.76	34.16	-0.42	-45.92	39.66	2.50	-45.13	22.09	-1.18	-46.08	42.75	0.65	-44.35	27.96	-0.65
-42.76	35.11	0.55	-42.92	37.19	0.05	-42.13	23.51	0.27	-43.08	42.65	0.57	-41.35	28.01	-0.57
-39.76	34.76	-0.46	-39.92	36.05	-1.75	-39.13	23.69	-0.22	-40.08	42.96	0.22	-38.35	29.03	-0.22
-36.75	35.41	0.05	-36.92	37.07	-0.87	-36.12	23.60	-0.45	-37.08	43.44	0.56	-35.34	28.83	-0.56
-33.76	34.56	-0.76	-33.92	37.31	-0.59	-33.13	23.55	-0.46	-34.08	42.75	-0.09	-32.35	29.44	0.09
-30.76	33.76	-1.56	-30.92	36.35	-1.55	-30.13	23.46	-0.55	-31.08	42.70	-0.14	-29.35	29.49	0.14
-27.76	35.26	0.56	-27.92	37.07	-0.21	-27.13	22.93	-0.46	-28.08	42.28	0.06	-26.35	28.67	-0.06
-24.76	35.06	0.30	-24.92	39.30	1.96	-24.13	24.27	0.82	-25.08	42.86	0.58	-23.35	28.21	-0.58
-21.75	36.16	1.11	-21.92	39.36	1.73	-21.12	23.87	0.13	-22.08	41.64	-0.93	-20.34	30.01	0.93
-18.77	35.11	-0.23	-18.92	38.21	0.29	-18.14	24.04	0.01	-19.08	42.38	-0.48	-17.35	29.85	0.48
-15.77	35.96	0.46	-15.92	38.81	0.73	-15.14	25.03	0.84	-16.08	42.70	-0.32	-14.35	29.85	0.32
-12.77	34.01	-1.52	-12.92	39.00	0.89	-12.14	24.13	-0.09	-13.08	43.07	0.02	-11.35	29.54	-0.02
-9.77	35.76	0.52	-9.92	36.65	-1.17	-9.14	24.22	0.29	-10.08	42.38	-0.38	-8.35	29.65	0.38
4.32	70.61	18.56	4.16	83.77	29.14	4.95	77.68	36.94	4.00	51.06	-8.51	5.74	54.59	8.51
7.32	133.31	89.00	7.16	139.91	93.02	7.95	111.61	78.62	7.00	46.76	-5.07	8.73	43.40	5.07
10.34	125.07	84.49	10.18	130.12	86.96	10.97	100.96	71.69	10.02	43.76	-4.34	11.76	38.95	4.34
13.32	101.46	64.14	13.16	95.81	55.91	13.95	79.97	53.96	13.00	40.02	-4.82	14.74	36.17	4.82
16.32	86.45	49.55	16.16	83.63	44.15	16.95	68.79	43.21	16.00	41.17	-3.25	17.74	34.17	3.25
19.31	78.51	42.35	19.16	74.94	36.20	19.94	59.87	35.03	19.00	40.43	-3.25	20.73	33.43	3.25
22.32	72.62	37.32	22.16	71.06	33.18	22.95	55.43	31.44	22.00	40.80	-2.02	23.73	31.35	2.02
25.34	63.59	28.86	25.18	61.95	24.64	25.97	47.75	24.34	25.02	39.39	-2.86	26.76	31.61	2.86
28.32	58.56	23.82	28.16	55.66	18.34	28.95	42.04	18.62	28.00	40.91	-1.35	29.74	30.11	1.35
31.32	51.36	16.30	31.16	50.05	12.41	31.95	39.19	15.44	31.00	39.96	-2.62	32.74	31.71	2.62
34.31	47.66	13.35	34.16	47.14	10.25	34.94	33.78	10.78	34.00	39.60	-2.23	35.73	30.57	2.23
37.31	42.82	8.27	37.16	42.66	5.53	37.94	31.46	8.23	37.00	39.29	-2.78	38.73	31.35	2.78
40.34	40.55	5.87	40.18	41.25	3.99	40.96	29.25	5.88	40.02	40.59	-1.61	41.75	30.32	1.61
43.31	41.42	5.38	43.16	36.41	-2.21	43.94	28.29	3.57	43.00	41.96	-1.60	44.73	31.66	1.60
46.31	36.97	1.51	46.16	39.60	1.56	46.94	25.61	1.47	46.00	40.75	-2.23	47.73	31.71	2.23
49.32	36.42	0.09	49.16	37.79	-1.12	49.95	25.57	0.56	49.00	42.80	-1.05	50.73	31.40	1.05
52.32	36.77	1.60	52.16	39.18	1.43	52.95	23.78	-0.08	52.00	41.06	-1.63	53.73	30.83	1.63
55.34	36.11	0.43	55.18	36.83	-1.43	55.97	23.91	-0.46	55.02	42.49	-0.71	56.75	30.42	0.71
58.31	33.36	-0.98	58.16	37.91	0.99	58.94	23.29	0.26	58.00	41.91	0.05	59.73	28.32	-0.05
61.31	34.91	-0.29	61.16	38.81	1.03	61.95	23.20	-0.68	61.00	40.85	-1.87	62.73	31.09	1.87
64.32	34.86	-1.37	64.16	34.56	-4.25	64.95	24.22	-0.69	64.00	43.12	-0.63	65.73	30.88	0.63
67.32	35.31	-1.60	67.16	37.61	-1.88	67.95	23.82	-1.78	67.00	43.97	-0.46	68.73	31.40	0.46
70.34	35.56	-0.87	70.18	37.37	-1.64	70.97	23.78	-1.33	70.02	41.54	-2.41	71.75	32.86	2.41
73.32	35.96	0.57	73.16	37.85	-0.12	73.95	26.38	2.31	73.00	41.38	-1.53	74.73	30.94	1.53
76.32	36.01	-2.64	76.16	37.49	-3.74	76.95	26.11	-1.22	76.00	44.83	-1.34	77.73	34.01	1.34
79.32	37.53	1.40	79.16	36.41	-2.30	79.95	26.70	1.88	79.00	43.49	-0.16	80.73	30.32	0.16
82.32	36.32	-0.50	82.16	39.42	0.02	82.95	26.97	1.46	82.00	44.67	0.33	83.73	30.52	-0.33
85.34	36.06	-1.50	85.18	38.33	-1.81	85.97	27.47	1.23	85.02	45.41	0.33	86.76	31.25	-0.33
88.32	38.45	0.72	88.16	39.97	-0.34	88.95	28.01	1.60	88.00	44.61	-0.64	89.73	32.39	0.64
91.32	40.08	3.00	91.16	39.54	-0.12	91.95	28.88	3.11	91.00	41.96	-2.64	92.73	33.75	2.64
94.32	40.44	2.07	94.16	40.03	-0.92	94.95	26.38	-0.67	94.00	45.63	-0.26	95.73	32.65	0.26
97.32	41.11	3.88	97.16	40.51	0.70	97.95	27.47	1.55	97.00	44.19	-0.56	98.73	31.82	0.56
100.34	40.19	2.99	100.18	41.74	1.96	100.97	30.12	4.23	100.02	43.87	-0.85	101.76	32.08	0.85
103.32	41.94	4.11	103.16	42.53	2.12	103.95	29.52	3.00	103.00	44.77	-0.58	104.73	32.44	0.58
106.31	40.55	2.17	106.16	40.57	-0.39	106.95	30.53	3.46	106.00	46.70	0.80	107.73	31.61	-0.80
109.31	43.39	4.81	109.16	43.03	1.87	109.94	29.11	1.85	109.00	45.79	-0.31	110.73	32.91	0.31
112.32	40.29	1.15	112.16	42.35	0.63	112.95	31.60	3.78	112.00	46.65	-0.01	113.73	33.17	0.01
115.34	42.82	4.07	115.18	42.35	1.02	115.97	31.78	4.35	115.02	46.81	0.54	116.76	32.23	-0.54
118.32	43.66	6.12	118.16	44.08	3.96	118.95	30.44	4.22	118.00	43.97	-1.09	119.73	32.65	1.09
121.31	42.09	3.50	121.16	42.90	1.73	121.94	32.11	4.84	121.00	46.33	0.22	122.73	32.39	-0.22
124.32	40.24	1.32	124.16	45.01	3.51	124.95	31.92	4.31	124.00	47.57	1.13	125.73	31.82	-1.13
127.32	42.82	4.79	127.16	42.90	2.29	127.95	31.32	4.60	127.00	45.74	0.19	128.73	31.87	-0.19
130.34	41.63	3.41	130.18	43.27	2.47	130.97	31.55	4.64	130.02	46.38	0.64	131.75	31.61	-0.64
133.32	42.41	3.94	133.16	42.97	1.92	133.95	31.36	4.20	133.00	45.63	-0.36	134.73	32.86	0.36
136.32	42.61	4.10	136.16	43.58	2.49	136.95	32.25	5.05	136.00	46.65	0.62	137.73	31.92	-0.62
139.32	44.28	4.28	139.16	42.97	0.39	139.95	31.13	2.44	139.00	46.70	-0.82	140.73	34.85	0.82
142.31	42.98	3.73	142.16	43.27	1.44	142.94	31.50	3.57	142.00	46.76	-0.01	143.73	33.28	0.01
145.34	43.81	5.46	145.18	43.52	2.59	145.96	31.97	4.93	145.02	47.78	1.91	146.75	30.47	-1.91
148.31	42.09	3.72	148.16	45.45	4.50	148.94	31.97	4.91	148.00	45.90	0.01	149.73	32.39	-0.01
151.32	43.71	4.40	151.16	45.13	3.24	151.95	29.89	1.89	151.00	47.73	0.90	152.73	32.44	-0.90
154.32	43.45	4.32	154.16	42.90	1.19	154.95	30.76	2.94	154.00	47.78	1.13	155.73	32.03	-1.13
157.32	42.20	3.46	157.16	43.83	2.51	157.95	30.63	3.21	157.00	46.27	0.01	158.73	32.75	-0.01
160.34	44.39	4.54	160.18	44.26	1.83	160.97	31.92	3.38	160.02	47.14	-0.23	161.75	34.11	0.23
163.32	41.58	0.98	163.16	43.95	0.77	163.95	32.48	3.19	163.00	48.11	-0.01	164.73	34.64	0.01
166.32	41.78	2.08	166.16	44.57	2.29	166.95	32.20	3.81	166.00	47.78	0.56	167.73	33.17	-0.56
169.32	45.07	7.44	169.16	43.64	3.43	169.95	30.67	4.36	169.00	46.17	1.02	170.73	30.63	-1.02
172.32	40.19	0.93	172.16	42.53	0.69	172.95	31.41	3.47	172.00	47.57	0.79	173.73	32.49	-0.79
175.34	42.51	4.91	175.18	44.33	4.15	175.97	32.29	6.01	175.02	46.17	1.05	176.75	30.57	-1.05
178.32	44.34	4.47	178.16	43.46	1.01	178.95	30.81	2.26	178.00	48.11	0.72	179.73	33.17	-0.72
181.32	42.30	2.67	181.16	42.72	0.51	181.95	31.27	2.95	181.00	46.54	-0.61	182.73	34.27	0.61
184.32	43.55	4.61	184.16	44.14	2.62	184.95	30.76	3.14	184.00	47.19	0.73	185.73	32.23	-0.73
187.32	41.58	1.22	187.16	42.41	-0.53	187.95	32.29	3.25	187.00	47.57	-0.31	188.74	34.69	0.31
190.34	43.08	4.47	190.18	43.15	1.96	190.97	32.52	5.22	190.02	46.43	0.30	191.75	32.34	-0.30
193.32	43.81	4.27	193.16	43.95	1.83	193.95	29.29	1.07	193.00	47.03	-0.03	194.73	33.59	0.03
196.32	42.41	1.61	196.16	45.13	1.75	196.95	30.63	1.14	196.00	47.24	-1.08	197.73	35.91	1.08
199.32	43.81	4.10	199.16	43.58	1.29	199.95	31.55	3.16	199.00	47.68	0.45	200.73	33.28	-0.45
202.32	41.78	2.13	202.16	45.32	3.09	202.95	32.57	4.24	202.00	47.14	-0.03	203.73	33.70	0.03
205.34	43.34	2.30	205.18	45.32	1.70	205.97	31.04	1.31	205.02	49.25	0.69	206.75	34.38	-0.69
208.31	44.49	2.82	208.16	45.20	0.95	208.94	32.48	2.13	208.00	48.76	-0.43	209.73	36.12	0.43
211.31	43.13	3.30	211.16	45.07	2.66	211.94	31.87	3.36	211.00	48.65	1.30	212.73	32.55	-1.30
214.31	44.02	4.25	214.16	46.13	3.78	214.94	31.23	2.77	214.00	48.49	1.20	215.73	32.60	-1.20
217.31	42.72	2.04	217.16	42.66	-0.60	217.94	30.90	1.54	217.00	47.57	-0.63	218.73	35.33	0.63
220.34	42.93	2.41	220.18	45.69	2.59	220.97	30.16	0.96	220.02	47.68	-0.36	221.76	34.90	0.36
223.32	45.60	4.23	223.16	44.51	0.56	223.95	30.99	0.94	223.00	48.27	-0.62	224.73	36.01	0.62
226.32	44.96	3.46	226.16	44.33	0.25	226.94	31.50	1.32	226.00	47.62	-1.40	227.73	36.92	1.40
229.31	44.07	3.52	229.16	42.23	-0.90	229.95	31.41	2.18	229.00	48.00	-0.07	230.73	34.64	0.07
232.31	43.71	2.40	232.16	45.07	1.18	232.94	32.94	2.94	232.00	47.68	-1.15	233.73	36.49	1.15
235.34	43.76	2.97	235.18	45.88	2.51	235.96	32.29	2.82	235.02	48.06	-0.25	236.75	35.06	0.25
238.32	46.92	6.33	238.16	45.13	1.96	238.95	31.64	2.37	238.00	46.76	-1.35	239.73	35.96	1.35
241.32	44.65	3.09	241.16	44.14	0.00	241.95	31.60	1.36	241.00	48.22	-0.86	242.73	36.44	0.86
244.32	44.96	4.46	244.16	44.51	1.43	244.95	31.04	1.86	244.00	48.27	0.25	245.73	34.27	-0.25
247.32	43.97	3.65	247.16	43.52	0.62	247.95	34.35	5.34	247.00	46.65	-1.19	248.73	35.54	1.19
250.34	44.23	3.17	250.18	44.82	1.18	250.97	32.38	2.63	250.02	48.71	0.13	251.75	34.96	-0.13
253.32	44.75	3.55	253.16	43.40	-0.38	253.95	31.87	1.98	253.00	47.78	-0.94	254.73	36.17	0.94
256.32	45.54	4.41	256.16	46.13	2.42	256.95	31.78	1.97	256.00	47.68	-0.97	257.73	36.12	0.97
259.32	45.49	4.23	259.16	45.69	1.85	259.95	31.73	1.78	259.00	49.96	1.18	260.73	34.11	-1.18
262.32	43.55	2.69	262.16	44.02	0.58	262.95	33.08	3.54	262.00	49.09	0.71	263.73	34.17	-0.71
265.34	45.96	6.64	265.18	46.19	4.29	265.97	31.41	3.40	265.02	46.60	-0.24	266.75	33.59	0.24
268.32	44.91	2.93	268.16	44.20	-0.36	268.95	34.21	3.54	268.00	48.65	-0.85	269.73	36.86	0.85
271.32	46.60	6.11	271.16	47.20	4.13	271.95	30.53	1.36	271.00	47.51	-0.50	272.73	35.01	0.50
274.32	45.28	4.86	274.16	47.70	4.70	274.95	33.64	4.54	274.00	48.27	0.33	275.73	34.11	-0.33
277.32	45.02	2.68	277.16	48.02	3.10	277.95	31.97	0.94	277.00	49.58	-0.28	278.73	36.65	0.28
280.34	46.60	5.32	280.18	47.20	3.34	280.97	35.19	5.22	280.02	47.78	-1.02	281.75	36.33	1.02
283.32	46.02	4.20	283.16	44.64	0.24	283.95	33.27	2.76	283.00	50.29	0.95	284.73	34.90	-0.95
286.32	46.23	4.82	286.16	44.02	0.03	286.95	32.94	2.85	286.00	46.97	-1.96	287.74	37.39	1.96
289.32	45.39	4.33	289.16	47.26	3.62	289.95	32.29	2.55	289.00	48.60	0.02	290.73	35.06	-0.02
292.32	42.67	2.13	292.16	47.07	3.95	292.95	32.20	2.97	292.00	47.73	-0.33	293.73	34.90	0.33
295.34	46.23	4.29	295.18	43.77	-0.75	295.96	32.71	2.09	295.02	48.82	-0.64	296.75	36.60	0.64
298.31	45.75	4.04	298.16	46.76	2.47	298.94	33.27	2.87	298.00	50.07	0.84	299.73	34.90	-0.84
301.31	45.28	2.20	301.16	43.95	-1.71	301.94	32.43	0.67	301.00	50.62	0.02	302.73	37.08	-0.02
304.31	46.12	4.28	304.16	45.32	0.90	304.95	32.20	1.67	304.00	47.30	-2.06	305.73	37.93	2.06
307.32	44.02	1.06	307.16	45.51	-0.03	307.95	32.43	0.78	307.00	50.13	-0.35	308.74	37.34	0.35
310.34	46.33	5.29	310.18	45.26	1.64	310.96	32.76	3.04	310.02	48.87	0.31	311.75	34.75	-0.31
313.31	44.65	2.78	313.16	45.82	1.37	313.94	34.16	3.60	313.00	48.11	-1.28	314.73	37.18	1.28
316.31	46.92	5.57	316.16	45.13	1.20	316.94	31.41	1.38	316.00	48.44	-0.43	317.73	35.80	0.43
319.31	46.55	4.95	319.16	47.20	3.02	319.94	32.80	2.51	319.00	49.58	0.46	320.73	35.17	-0.46
322.32	46.39	5.16	322.16	45.32	1.51	322.95	32.66	2.75	322.00	47.46	-1.29	323.73	36.54	1.29
325.34	45.96	2.86	325.18	44.70	-0.98	325.96	33.32	1.54	325.02	50.24	-0.38	326.75	37.50	0.38
328.32	46.86	4.17	328.16	46.88	1.61	328.95	32.71	1.34	328.00	49.63	-0.58	329.73	37.29	0.58
331.32	46.12	4.65	331.16	45.69	1.64	331.95	33.55	3.39	331.00	47.57	-1.42	332.73	36.92	1.42
334.32	44.91	2.95	334.16	43.34	-1.20	334.95	34.11	3.47	334.00	48.76	-0.72	335.73	36.70	0.72
337.31	45.28	2.70	337.16	44.89	-0.27	337.94	33.83	2.56	337.00	49.69	-0.41	338.73	37.02	0.41
340.34	47.98	3.78	340.18	44.70	-2.08	340.96	32.90	0.02	340.02	50.35	-1.37	341.75	39.59	1.37
343.32	48.62	5.50	343.16	46.63	0.93	343.95	34.35	2.55	343.00	50.07	-0.57	344.73	37.71	0.57
346.32	47.34	4.37	346.16	47.89	2.34	346.95	31.97	0.32	346.00	50.40	-0.09	347.74	37.08	0.09
349.32	46.02	2.88	349.16	43.89	-1.83	349.95	32.66	0.84	349.00	48.93	-1.73	350.73	38.89	1.73
352.32	45.49	4.47	352.16	47.51	3.91	352.95	33.46	3.75	352.00	48.11	-0.43	353.73	35.48	0.43
355.34	46.65	4.28	355.18	47.07	2.12	355.97	31.97	0.91	355.02	49.91	0.02	356.76	36.38	-0.02
358.32	47.55	5.78	358.16	45.88	1.53	358.95	33.36	2.90	358.00	50.13	0.84	359.74	34.96	-0.84
361.32	46.55	4.51	361.16	48.40	3.78	361.95	32.85	2.12	361.00	48.98	-0.58	362.73	36.65	0.58
364.32	46.86	4.81	364.16	44.33	-0.30	364.95	31.60	0.86	364.00	49.42	-0.15	365.74	36.23	0.15
367.32	46.28	4.18	367.16	46.13	1.45	367.95	35.29	4.50	367.00	49.47	-0.15	368.73	36.28	0.15
370.34	45.81	4.42	370.18	47.58	3.61	370.97	34.30	4.23	370.02	47.78	-1.13	371.76	36.54	1.13
373.32	46.39	3.31	373.16	45.01	-0.65	373.95	33.22	1.46	373.00	48.27	-2.33	374.74	39.43	2.33
376.32	45.60	2.64	376.16	50.05	4.51	376.95	32.52	0.88	376.00	49.42	-1.06	377.73	38.04	1.06
379.32	47.34	3.99	379.16	46.45	0.52	379.95	34.02	1.98	379.00	49.14	-1.73	380.73	39.11	1.73
382.31	46.18	3.82	382.16	45.13	0.19	382.94	34.11	3.07	382.00	48.06	-1.82	383.73	38.20	1.82
385.34	46.81	3.19	385.18	46.76	0.56	385.97	34.25	1.95	385.02	48.38	-2.76	386.75	40.40	2.76
388.32	46.49	3.07	388.16	43.46	-2.54	388.94	33.08	0.98	388.00	50.02	-0.92	389.73	38.36	0.92
391.32	44.81	1.35	391.16	44.20	-1.84	391.95	33.27	1.12	391.00	49.20	-1.78	392.73	39.27	1.78
394.32	47.45	3.06	394.16	48.21	1.24	394.95	34.68	1.60	394.00	51.44	-0.47	395.73	38.89	0.47
397.31	45.49	2.10	397.16	48.02	2.05	397.95	34.02	1.95	397.00	49.96	-0.95	398.73	38.36	0.95
400.34	47.34	5.01	400.18	46.45	1.54	400.97	34.30	3.29	400.02	48.27	-1.58	401.75	37.93	1.58
403.31	46.76	5.92	403.16	46.88	3.46	403.95	35.10	5.58	403.00	48.11	-0.25	404.73	35.11	0.25
406.31	45.81	3.41	406.16	46.88	1.90	406.94	35.33	4.25	406.00	49.80	-0.12	407.73	36.54	0.12
409.31	45.54	3.53	409.16	47.89	3.30	409.94	32.25	1.55	409.00	48.65	-0.88	410.73	36.92	0.88
412.32	47.93	4.20	412.16	47.39	1.08	412.95	34.35	1.94	412.00	49.14	-2.11	413.73	39.86	2.11
415.34	45.23	2.84	415.18	48.02	3.05	415.97	33.83	2.76	415.02	49.03	-0.88	416.75	37.29	0.88
418.32	47.61	5.25	418.16	45.38	0.44	418.95	33.83	2.79	418.00	48.60	-1.28	419.73	37.66	1.28
421.31	45.07	2.63	421.16	47.76	2.74	421.95	33.74	2.61	421.00	49.25	-0.71	422.73	37.18	0.71
424.32	48.89	5.19	424.16	47.58	1.30	424.94	33.92	1.53	424.00	49.36	-1.86	425.73	39.59	1.86
427.32	47.39	5.31	427.16	48.52	3.86	427.95	35.15	4.38	427.00	48.16	-1.44	428.73	37.55	1.44
430.34	47.98	5.13	430.18	47.51	2.08	430.97	34.11	2.58	430.02	49.74	-0.63	431.75	37.50	0.63
433.32	47.66	6.45	433.16	47.70	3.91	433.95	34.30	4.41	433.00	47.73	-1.00	434.73	36.23	1.00
436.32	50.33	7.49	436.16	49.22	3.80	436.95	35.33	3.81	436.00	47.68	-2.68	437.73	39.54	2.68
439.32	46.86	3.02	439.16	48.40	1.98	439.95	34.02	1.50	439.00	49.09	-2.27	440.74	40.13	2.27
442.32	45.28	1.89	442.16	48.59	2.62	442.95	34.72	2.64	442.00	50.29	-0.62	443.73	38.04	0.62
445.34	46.81	5.25	445.18	45.20	1.06	445.97	33.13	2.88	445.02	48.82	-0.26	446.75	35.85	0.26
448.32	47.55	4.39	448.16	48.14	2.40	448.95	34.06	2.22	448.00	50.89	0.21	449.73	36.97	-0.21
451.32	46.60	2.42	451.16	45.76	-1.00	451.95	34.77	1.91	451.00	51.44	-0.26	452.73	38.46	0.26
454.32	48.41	5.43	454.16	45.01	-0.55	454.95	33.04	1.37	454.00	49.63	-0.87	455.73	37.88	0.87
457.32	48.09	3.29	457.16	49.16	1.78	457.95	35.10	1.62	457.00	51.22	-1.10	458.73	39.92	1.10
460.34	46.39	4.47	460.18	46.38	1.88	460.97	35.76	5.15	460.02	49.80	0.36	461.76	35.59	-0.36
463.32	47.71	5.02	463.16	46.19	0.92	463.95	34.72	3.35	463.00	49.63	-0.58	464.73	37.29	0.58
466.32	46.49	2.43	466.16	45.20	-1.44	466.95	36.04	3.30	466.00	50.07	-1.51	467.73	39.59	1.51
469.32	45.17	1.36	469.16	46.82	0.43	469.95	35.00	2.50	469.00	51.78	0.45	470.73	37.39	-0.45
472.32	46.97	3.67	472.16	49.35	3.47	472.95	35.85	3.86	472.00	49.47	-1.35	473.73	38.68	1.35
475.34	46.86	3.91	475.18	47.45	1.92	475.97	34.82	3.19	475.02	50.95	0.48	476.75	36.49	-0.48
478.32	46.81	2.90	478.16	47.76	1.27	478.95	32.99	0.40	478.00	51.22	-0.21	479.73	38.14	0.21
481.32	47.34	3.37	481.16	48.02	1.47	481.95	34.86	2.21	481.00	51.28	-0.21	482.73	38.20	0.21
484.31	45.96	2.36	484.16	49.47	3.29	484.94	34.68	2.39	484.00	50.07	-1.05	485.73	38.68	1.05
487.32	45.91	2.08	487.16	46.82	0.41	487.95	35.00	2.48	487.00	51.28	-0.07	488.73	37.93	0.07
490.34	47.50	4.79	490.18	46.38	1.09	490.97	31.83	0.43	490.02	49.09	-1.14	491.75	37.88	1.14
493.32	46.39	3.22	493.16	47.39	1.64	493.94	35.19	3.34	493.00	49.58	-1.11	494.73	38.30	1.11
496.32	45.91	1.75	496.16	46.70	-0.04	496.95	34.39	1.55	496.00	51.72	0.04	497.73	38.14	-0.04
499.32	48.25	4.54	499.16	46.45	0.16	499.95	34.25	1.85	499.00	51.89	0.66	500.73	37.08	-0.66
502.32	45.81	1.34	502.16	46.07	-0.98	502.95	35.85	2.70	502.00	50.51	-1.48	503.73	39.97	1.48
505.34	46.97	4.32	505.18	47.64	2.41	505.96	35.95	4.61	505.02	50.89	0.72	506.75	35.96	-0.72
508.31	47.02	4.18	508.16	49.66	4.24	508.95	34.53	3.00	508.00	48.71	-1.65	509.73	38.52	1.65
511.32	46.76	4.11	511.16	46.32	1.09	511.95	35.05	3.72	511.00	47.62	-2.55	512.73	39.22	2.55
514.32	47.55	4.53	514.16	48.59	2.99	514.95	34.06	2.35	514.00	48.54	-2.00	515.73	39.05	2.00
517.32	46.49	1.94	517.16	49.60	2.47	517.95	34.58	1.35	517.00	49.91	-2.16	518.73	40.73	2.16
520.34	46.60	2.94	520.18	47.95	1.71	520.97	34.72	2.38	520.02	51.94	0.76	521.75	36.92	-0.76
523.32	48.25	4.68	523.16	46.13	-0.02	523.95	34.49	2.24	523.00	48.98	-2.11	524.73	39.70	2.11
526.32	46.55	2.82	526.16	47.89	1.58	526.95	36.00	3.58	526.00	49.96	-1.29	527.73	39.05	1.29
529.32	48.62	4.39	529.16	47.32	0.51	529.95	35.62	2.71	529.00	50.89	-0.86	530.73	39.11	0.86
532.32	47.71	4.57	532.16	46.57	0.85	532.95	36.28	4.45	532.00	49.74	-0.92	533.74	38.09	0.92
535.34	49.64	5.10	535.18	46.38	-0.74	535.97	35.52	2.30	535.02	51.94	-0.12	536.75	38.68	0.12
538.32	46.86	1.79	538.16	49.22	1.57	538.95	33.78	0.02	538.00	51.50	-1.09	539.73	40.19	1.09
541.32	48.46	3.18	541.16	48.40	0.54	541.95	34.77	0.80	541.00	50.46	-2.34	542.74	41.65	2.34
544.32	47.82	3.10	544.16	46.01	-1.29	544.95	36.52	3.11	544.00	51.72	-0.52	545.73	39.27	0.52
547.32	47.77	4.24	547.16	48.40	2.29	547.95	34.35	2.13	547.00	51.06	0.01	548.74	37.55	-0.01
550.34	47.55	3.61	550.18	49.16	2.64	550.96	35.62	3.00	550.02	51.44	-0.02	551.75	37.98	0.02
553.32	46.86	2.13	553.16	45.51	-1.80	553.95	37.32	3.91	553.00	52.00	-0.25	554.73	39.00	0.25
556.32	48.41	4.11	556.16	47.20	0.32	556.95	34.53	1.54	556.00	50.13	-1.69	557.73	40.02	1.69
559.32	46.39	1.40	559.16	46.82	-0.75	559.95	38.18	4.51	559.00	51.28	-1.23	560.74	40.24	1.23
562.32	48.41	3.56	562.16	49.60	2.17	562.95	34.96	1.43	562.00	50.73	-1.64	563.74	40.51	1.64
565.34	49.10	5.24	565.18	46.70	0.26	565.97	35.90	3.35	565.02	49.03	-2.35	566.75	40.24	2.35
568.32	48.14	3.05	568.16	47.45	-0.22	568.95	35.10	1.32	568.00	51.33	-1.28	569.73	40.40	1.28
571.32	46.28	1.12	571.16	49.03	1.29	571.95	36.04	2.19	571.00	52.55	-0.13	572.73	39.32	0.13
574.31	46.92	3.01	574.16	48.90	2.41	574.94	35.48	2.89	574.00	50.68	-0.75	575.73	38.68	0.75
577.31	46.18	1.62	577.16	46.88	-0.26	577.95	35.62	2.37	577.00	51.56	-0.52	578.73	39.11	0.52
580.34	47.18	3.27	580.18	48.14	1.65	580.96	36.09	3.49	580.02	51.28	-0.15	581.75	38.09	0.15
583.31	48.03	5.13	583.16	46.38	0.90	583.94	34.11	2.52	583.00	49.58	-0.84	584.73	37.77	0.84
586.32	47.61	3.33	586.16	48.71	1.85	586.95	36.23	3.26	586.00	50.73	-1.07	587.73	39.38	1.07
589.31	48.51	4.72	589.16	46.51	0.14	589.94	35.10	2.63	589.00	49.58	-1.73	590.73	39.54	1.73
592.31	49.10	5.60	592.16	49.79	3.71	592.94	36.00	3.81	592.00	50.84	-0.18	593.73	37.71	0.18
595.34	46.92	4.18	595.18	48.52	3.20	595.96	37.61	6.19	595.02	48.82	-1.44	596.75	38.20	1.44
598.31	47.93	2.19	598.16	47.39	-0.93	598.94	36.80	2.38	598.00	52.83	-0.43	599.73	40.19	0.43
601.31	49.96	5.45	601.16	47.83	0.74	601.94	37.42	4.22	601.00	52.11	0.08	602.73	38.46	-0.08
621.31	63.30	11.04	621.16	58.88	4.04	621.95	45.82	4.88	621.00	61.01	1.23	622.74	45.05	-1.23
624.26	52.50	11.04	624.10	45.57	1.53	624.88	36.28	6.13	623.94	45.68	-3.30	625.69	38.79	3.30
627.26	49.80	11.69	627.10	43.77	3.08	627.89	32.76	5.97	626.94	42.06	-3.57	628.67	35.70	3.57
630.27	46.81	9.52	630.11	43.89	4.02	630.90	30.16	4.19	629.94	41.22	-3.59	631.68	34.90	3.59
633.26	43.92	4.33	633.10	40.27	-1.90	633.89	33.04	4.76	632.94	43.55	-3.56	634.67	37.18	3.56
636.26	43.60	7.28	636.10	39.00	0.10	636.88	31.27	6.27	635.94	41.01	-2.83	637.67	33.17	2.83
639.25	41.63	5.24	639.10	40.70	1.73	639.88	32.52	7.45	638.94	43.02	-0.89	640.70	31.30	0.89
642.26	44.75	7.67	642.10	40.70	1.04	642.88	31.41	5.64	641.94	41.33	-3.27	643.67	34.38	3.27
645.26	44.91	6.99	645.11	40.27	-0.23	645.89	32.15	5.54	644.94	42.91	-2.53	646.68	34.48	2.53
648.26	45.44	8.33	648.10	40.57	0.88	648.88	33.22	7.43	647.94	40.91	-3.72	649.67	34.85	3.72
651.26	45.02	8.36	651.10	39.30	0.06	651.88	30.16	4.82	650.94	41.64	-2.54	652.67	33.22	2.54
654.26	45.23	7.17	654.10	40.88	0.24	654.88	33.88	7.14	653.94	41.75	-3.83	655.69	35.91	3.83
657.26	46.49	8.75	657.10	39.78	-0.54	657.88	34.58	8.16	656.94	42.54	-2.72	658.67	34.48	2.72
660.27	45.39	6.54	660.11	39.97	-1.46	660.90	32.76	5.22	659.94	44.29	-2.08	661.68	34.96	2.08
663.26	46.02	6.00	663.10	42.04	-0.56	663.88	34.49	5.79	662.94	44.93	-2.61	664.67	36.65	2.61
666.25	44.13	5.68	666.10	41.31	0.28	666.88	34.06	6.92	665.94	42.91	-3.06	667.67	35.54	3.06
669.25	46.55	7.47	669.10	39.91	-1.75	669.88	34.86	7.09	668.94	43.33	-3.27	670.69	36.38	3.27
672.26	47.13	7.48	672.10	44.39	2.16	672.88	34.68	6.35	671.94	44.35	-2.82	673.67	36.49	2.82
675.26	45.44	5.90	675.11	42.41	0.29	675.89	35.24	7.01	674.94	44.72	-2.34	676.68	35.91	2.34
678.25	48.14	9.32	678.10	42.35	0.95	678.88	36.66	9.15	677.94	43.44	-2.90	679.67	35.75	2.90
681.26	46.33	4.87	681.10	42.10	-1.94	681.88	35.00	4.85	680.94	46.76	-2.22	682.67	37.71	2.22
684.26	44.81	3.16	684.10	42.35	-1.88	684.88	35.48	5.15	683.94	46.38	-2.79	685.69	38.46	2.79
687.26	47.77	6.15	687.10	42.41	-1.79	687.88	35.24	4.93	686.94	46.33	-2.81	688.67	38.46	2.81
690.27	46.44	4.57	690.11	43.71	-0.74	690.90	34.06	3.51	689.94	46.33	-3.06	691.68	38.95	3.06
693.26	45.60	3.84	693.10	43.40	-0.94	693.88	36.80	6.36	692.94	45.04	-4.24	694.67	40.02	4.24
696.26	49.05	8.60	696.10	42.84	-0.19	696.88	33.36	4.23	695.94	44.99	-2.98	697.67	37.45	2.98
699.25	45.91	3.62	699.10	40.39	-4.48	699.88	34.53	3.55	698.94	46.11	-3.70	700.69	40.02	3.70
702.25	47.77	6.63	702.10	43.03	-0.69	702.88	34.91	5.09	701.94	45.68	-2.98	703.67	38.14	2.98
705.27	47.82	4.98	705.11	44.20	-1.22	705.89	36.09	4.56	704.94	48.87	-1.49	706.68	38.36	1.49
708.25	48.09	5.71	708.10	42.66	-2.30	708.88	36.37	5.31	707.94	48.00	-1.90	709.67	38.30	1.90
711.25	46.23	3.53	711.10	44.51	-0.77	711.88	35.71	4.33	710.94	47.78	-2.44	712.67	39.16	2.44
714.26	47.23	4.40	714.10	44.20	-1.21	714.88	35.66	4.14	713.94	46.92	-3.43	715.69	40.29	3.43
717.25	47.87	4.62	717.10	41.92	-3.91	717.88	35.43	3.50	716.94	49.31	-1.46	718.67	38.73	1.46
720.27	46.97	4.49	720.11	44.39	-0.67	720.89	36.66	5.49	719.94	47.89	-2.11	721.68	38.62	2.11
723.26	48.73	6.52	723.10	43.71	-1.08	723.88	35.05	4.15	722.94	46.97	-2.76	724.67	39.00	2.76
726.25	46.97	4.97	726.10	44.64	0.06	726.89	37.94	7.26	725.94	46.49	-3.03	727.67	39.05	3.03
729.25	50.44	6.69	729.10	44.08	-2.25	729.88	37.23	4.79	728.94	48.65	-2.62	730.69	40.40	2.62
732.26	49.37	5.94	732.10	45.32	-0.69	732.88	37.23	5.12	731.94	47.51	-3.44	733.67	40.89	3.44
735.26	50.55	7.58	735.11	44.02	-1.53	735.89	37.90	6.24	734.94	47.41	-3.08	736.68	40.08	3.08
738.26	49.58	6.61	738.10	42.72	-2.83	738.88	36.80	5.14	737.94	48.49	-2.00	739.67	39.00	2.00
741.26	48.94	5.54	741.10	43.40	-2.58	741.88	34.77	2.68	740.94	48.33	-2.59	742.67	40.02	2.59
744.26	49.42	6.07	744.10	45.26	-0.67	744.88	37.70	5.67	743.94	47.62	-3.25	745.69	40.62	3.25
747.26	49.15	5.12	747.10	45.32	-1.29	747.88	38.32	5.61	746.94	47.03	-4.52	748.67	42.57	4.52
750.27	50.77	7.47	750.11	45.88	0.00	750.90	37.23	5.25	749.94	48.87	-1.95	751.68	39.27	1.95
753.25	49.74	6.31	753.10	45.45	-0.56	753.88	37.94	5.82	752.94	49.25	-1.70	754.67	39.16	1.70
756.25	48.19	5.47	756.10	44.33	-0.97	756.88	37.42	6.01	755.94	46.43	-3.81	757.67	40.56	3.81
759.26	50.23	7.31	759.10	43.15	-2.35	759.88	37.42	5.82	758.94	48.00	-2.44	760.70	39.38	2.44
762.26	49.74	5.19	762.10	44.76	-2.37	762.88	38.61	5.38	761.94	49.91	-2.16	763.67	40.73	2.16
765.26	48.89	4.86	765.11	48.27	1.66	765.89	37.75	5.04	764.94	47.84	-3.71	766.68	41.76	3.71
768.26	49.74	4.52	768.10	45.38	-2.42	768.88	39.67	5.76	767.94	50.29	-2.45	769.67	41.70	2.45
771.26	48.46	5.52	771.10	45.38	-0.14	771.88	37.18	5.55	770.94	47.41	-3.05	772.68	40.02	3.05
774.26	49.69	5.05	774.10	44.45	-2.77	774.88	37.99	4.67	773.94	51.17	-0.99	775.69	39.65	0.99
777.26	49.69	5.69	777.10	43.58	-3.00	777.88	38.61	5.92	776.94	49.31	-2.21	778.67	40.24	2.21
780.27	49.53	5.31	780.11	45.63	-1.17	780.89	38.85	5.95	779.94	48.44	-3.30	781.68	41.54	3.30
783.25	47.50	4.04	783.10	44.08	-1.96	783.88	39.57	7.43	782.94	48.76	-2.22	784.67	39.70	2.22
786.25	49.48	4.55	786.10	45.13	-2.38	786.88	36.80	3.19	785.94	50.02	-2.43	787.67	41.38	2.43
789.25	49.58	6.31	789.10	44.14	-1.71	789.88	35.90	3.94	788.94	49.25	-1.54	790.69	38.84	1.54
792.25	53.04	7.46	792.10	45.94	-2.22	792.88	38.76	4.49	791.94	50.35	-2.75	793.67	42.36	2.75
795.26	50.12	6.07	795.11	46.19	-0.44	795.89	37.47	4.73	794.94	47.78	-3.79	796.68	41.87	3.79
798.26	48.41	3.26	798.10	47.39	-0.34	798.88	36.52	2.69	797.94	50.73	-1.94	799.67	41.11	1.94
801.26	48.09	4.20	801.10	44.39	-2.08	801.88	38.52	5.94	800.94	47.68	-3.73	802.67	41.65	3.73
804.26	50.39	6.06	804.10	45.07	-1.84	804.88	37.42	4.41	803.94	50.07	-1.78	805.70	40.13	1.78
807.25	50.87	4.63	807.10	45.26	-3.56	807.88	39.38	4.45	806.94	52.16	-1.60	808.67	41.87	1.60
810.27	48.62	3.94	810.11	46.82	-0.44	810.90	37.99	4.62	809.94	50.24	-1.96	811.68	40.67	1.96
813.26	49.64	5.40	813.10	46.76	-0.06	813.88	39.57	6.64	812.94	48.54	-3.22	814.67	41.49	3.22
816.26	48.67	4.53	816.10	46.51	-0.21	816.88	37.94	5.11	815.94	50.29	-1.37	817.67	39.54	1.37
819.26	48.83	2.68	819.10	44.14	-4.59	819.88	39.28	4.44	818.94	50.84	-2.83	820.69	43.01	2.83
822.26	52.12	5.86	822.10	45.57	-3.27	822.88	39.38	4.43	821.94	51.28	-2.50	823.67	42.79	2.50
825.26	50.55	6.44	825.11	48.33	1.64	825.89	41.50	8.71	824.94	48.00	-3.63	826.68	41.76	3.63
828.26	50.12	4.40	828.10	45.38	-2.92	828.88	38.28	3.87	827.94	52.05	-1.19	829.67	40.94	1.19
831.26	50.39	5.36	831.10	43.58	-4.03	831.88	39.19	5.47	830.94	50.02	-2.53	832.67	41.59	2.53
834.26	52.17	7.85	834.10	46.88	-0.02	834.88	38.71	5.70	833.94	48.76	-3.08	835.69	41.43	3.08
837.26	50.28	5.68	837.10	46.82	-0.36	837.88	38.23	4.95	836.94	49.47	-2.65	838.67	41.27	2.65
840.27	51.36	5.29	840.11	48.21	-0.44	840.89	37.61	2.85	839.94	49.69	-3.90	841.68	44.00	3.90
843.25	50.66	5.33	843.10	45.07	-2.84	843.88	39.38	5.36	842.94	50.29	-2.56	844.67	41.92	2.56
846.26	51.36	4.99	846.10	47.51	-1.44	846.88	38.85	3.79	845.94	50.84	-3.05	847.67	43.45	3.05
849.25	51.85	5.23	849.10	44.57	-4.63	849.88	40.34	5.03	848.94	51.89	-2.25	850.70	42.90	2.25
852.26	49.96	5.76	852.10	44.89	-1.89	852.88	39.62	6.73	851.94	51.33	-0.39	853.68	38.62	0.39
855.26	51.31	5.24	855.11	48.40	-0.25	855.89	40.78	6.02	854.94	50.24	-3.35	856.68	43.45	3.35
858.25	50.39	4.10	858.10	47.01	-1.86	858.88	40.92	5.95	857.94	51.00	-2.81	859.67	43.12	2.81
861.26	52.23	5.99	861.10	45.13	-3.69	861.88	38.80	3.88	860.94	50.02	-3.74	862.68	44.00	3.74
864.26	50.93	5.60	864.10	47.64	-0.27	864.88	39.72	5.70	863.94	50.89	-1.96	865.70	41.32	1.96
867.26	49.31	2.88	867.10	46.63	-2.38	867.88	39.14	4.03	866.94	51.61	-2.34	868.67	42.79	2.34
870.27	51.31	4.06	870.11	49.92	0.09	870.90	38.52	2.58	869.94	51.50	-3.27	871.69	44.55	3.27
873.25	50.55	4.40	873.10	46.38	-2.35	873.88	39.48	4.64	872.94	50.51	-3.16	874.67	43.34	3.16
876.25	50.87	6.22	876.10	46.26	-0.97	876.88	42.38	9.04	875.94	49.58	-2.59	877.68	41.27	2.59
879.25	52.61	6.38	879.10	45.94	-2.87	879.88	38.28	3.36	878.94	51.00	-2.75	880.70	43.01	2.75
882.25	51.85	5.20	882.10	45.32	-3.91	882.88	39.91	4.58	881.94	51.94	-2.23	883.67	42.90	2.23
885.26	52.12	4.92	885.11	48.21	-1.57	885.89	40.58	4.70	884.94	52.22	-2.50	886.68	43.72	2.50
888.26	50.44	3.93	888.10	46.51	-2.58	888.88	39.96	4.76	887.94	51.50	-2.53	889.67	43.07	2.53
891.26	49.96	4.40	891.10	45.76	-2.38	891.88	39.62	5.38	890.94	51.39	-1.69	892.67	41.27	1.69
894.25	50.66	2.72	894.10	46.01	-4.51	894.88	40.73	4.10	893.94	52.11	-3.35	895.70	45.32	3.35
897.25	50.17	3.02	897.10	45.88	-3.85	897.88	39.91	4.08	896.94	52.94	-1.73	898.67	42.90	1.73
900.27	50.60	3.37	900.11	47.89	-1.92	900.89	40.29	4.37	899.94	53.16	-1.59	901.68	42.85	1.59
903.26	51.58	5.28	903.10	45.45	-3.43	903.88	38.42	3.44	902.94	52.49	-1.33	904.67	41.65	1.33
906.26	49.58	2.71	906.10	45.51	-3.94	906.88	41.16	5.61	905.94	52.05	-2.34	907.67	43.23	2.34
909.25	51.63	4.37	909.10	45.88	-3.96	909.88	39.86	3.92	908.94	52.77	-2.01	910.70	43.29	2.01
912.26	50.77	4.01	912.10	47.39	-1.95	912.88	39.19	3.75	911.94	51.28	-3.00	913.67	43.78	3.00
915.26	51.85	4.10	915.11	47.32	-3.01	915.89	39.81	3.38	914.94	51.94	-3.33	916.69	45.10	3.33
918.26	51.41	4.13	918.10	46.82	-3.04	918.88	40.15	4.18	917.94	52.44	-2.36	919.67	43.67	2.36
921.26	50.23	3.86	921.10	45.38	-3.57	921.88	39.24	4.18	920.94	51.28	-2.61	922.68	43.01	2.61
924.26	49.74	2.26	924.10	45.63	-4.43	924.88	38.85	2.69	923.94	51.78	-3.22	925.70	44.72	3.22
927.26	50.93	3.43	927.10	48.08	-2.00	927.88	40.58	4.39	926.94	52.00	-3.02	928.68	44.55	3.02
930.27	52.17	5.88	930.11	48.21	-0.66	930.89	40.00	5.03	929.94	50.78	-3.03	931.69	43.34	3.03
933.26	48.89	1.58	933.10	48.59	-1.30	933.88	39.67	3.68	932.94	52.16	-2.67	934.67	44.00	2.67
936.26	54.35	8.03	936.10	47.51	-1.39	936.88	40.29	5.28	935.94	51.67	-2.17	937.67	42.52	2.17
939.26	52.77	5.57	939.10	46.45	-3.33	939.88	40.15	4.27	938.94	52.22	-2.50	940.70	43.72	2.50
942.25	52.99	6.01	942.10	45.88	-3.68	942.88	38.90	3.23	941.94	52.11	-2.39	943.67	43.40	2.39
945.26	53.59	7.32	945.11	49.92	1.07	945.89	40.92	5.97	944.94	51.78	-2.01	946.68	42.30	2.01
948.25	51.58	4.19	948.10	45.88	-4.09	948.88	39.91	3.83	947.94	51.28	-3.63	949.67	45.05	3.63
951.26	52.12	5.39	951.10	46.82	-2.49	951.88	43.06	7.64	950.94	51.56	-2.69	952.68	43.45	2.69
954.26	52.34	4.98	954.10	44.33	-5.61	954.88	39.43	3.38	953.94	51.94	-2.94	955.70	44.33	2.94
957.25	52.01	4.25	957.10	47.14	-3.20	957.88	40.73	4.29	956.94	53.66	-1.62	958.67	43.40	1.62
960.27	50.12	3.00	960.11	50.68	0.98	960.90	41.21	5.40	959.94	52.83	-1.81	961.69	42.96	1.81
963.25	52.61	6.39	963.10	48.65	-0.15	963.88	43.45	8.55	962.94	52.77	-0.97	964.68	41.21	0.97
966.25	50.12	3.17	966.10	45.69	-3.84	966.88	40.73	5.10	965.94	51.39	-3.08	967.68	44.05	3.08
969.25	50.82	3.10	969.10	46.45	-3.85	969.88	43.55	7.14	968.94	52.94	-2.30	970.70	44.05	2.30
972.26	52.17	6.48	972.10	48.71	0.44	972.88	40.25	5.87	971.94	51.61	-1.60	973.68	41.32	1.60
975.26	52.12	3.21	975.11	48.65	-2.84	975.89	41.41	3.81	974.94	53.10	-3.33	976.69	46.27	3.33
978.25	51.36	2.03	978.10	47.20	-4.71	978.88	41.31	3.30	977.94	53.55	-3.30	979.68	46.65	3.30
981.25	51.90	4.20	981.10	46.26	-4.02	981.88	41.26	4.88	980.94	52.83	-2.39	982.67	44.11	2.39
984.25	51.36	1.98	984.10	46.07	-5.89	984.88	41.21	3.14	983.94	53.77	-3.13	985.70	46.54	3.13
987.26	49.96	3.91	987.10	47.01	-1.62	987.88	42.04	7.31	986.94	51.50	-2.07	988.67	42.14	2.07
990.27	52.99	5.48	990.11	51.07	0.98	990.89	40.78	4.59	989.94	52.94	-2.09	991.69	43.62	2.09
993.26	50.23	3.64	993.10	47.14	-2.03	993.89	40.63	5.35	992.94	51.33	-2.78	994.68	43.40	2.78
996.25	51.09	4.25	996.10	50.05	0.63	996.88	40.68	5.16	995.94	51.22	-3.14	997.68	44.00	3.14
999.26	52.88	4.52	999.10	46.51	-4.43	999.89	43.55	6.51	998.94	52.83	-3.05	1000.70	45.43	3.05
1002.25	52.39	4.80	1002.10	48.78	-1.39	1002.88	41.94	5.67	1001.94	51.89	-3.22	1003.68	44.83	3.22
1005.26	50.87	2.04	1005.11	49.41	-2.00	1005.89	41.65	4.14	1004.94	53.27	-3.08	1006.68	45.93	3.08
1008.26	50.93	2.75	1008.10	48.59	-2.17	1008.88	40.97	4.11	1007.94	55.33	-0.37	1009.67	42.57	0.37
1011.25	52.88	4.13	1011.10	48.65	-2.68	1011.88	42.92	5.49	1010.94	54.05	-2.22	1012.68	44.99	2.22
1014.25	53.64	4.12	1014.10	48.21	-3.89	1014.88	42.33	4.12	1013.94	53.27	-3.77	1015.70	47.32	3.77
1017.26	53.59	6.19	1017.10	48.65	-1.33	1017.89	41.21	5.13	1016.94	53.05	-1.87	1018.67	43.29	1.87
1020.27	53.92	5.22	1020.11	50.36	-0.92	1020.90	42.14	4.76	1019.94	54.72	-1.50	1021.69	44.22	1.50
1023.26	52.93	5.01	1023.10	47.76	-2.74	1023.88	41.79	5.19	1022.94	51.72	-3.72	1024.67	45.66	3.72
1026.26	53.48	4.54	1026.10	46.45	-5.07	1026.88	40.20	2.58	1025.94	53.21	-3.25	1027.67	46.21	3.25
1029.25	53.70	4.20	1029.10	47.20	-4.88	1029.88	41.79	3.61	1028.94	52.60	-4.42	1030.70	47.94	4.42
1032.26	54.52	5.35	1032.10	49.03	-2.72	1032.89	42.33	4.48	1031.94	54.50	-2.19	1033.68	45.38	2.19
1035.26	55.29	5.88	1035.11	50.49	-1.50	1035.89	42.38	4.28	1034.94	53.44	-3.49	1036.68	46.93	3.49
1038.26	52.39	4.58	1038.10	48.14	-2.25	1038.89	43.21	6.72	1037.94	53.16	-2.17	1039.68	44.00	2.17
1041.25	53.10	5.30	1041.10	51.07	0.69	1041.88	43.85	7.36	1040.94	51.44	-3.88	1042.68	45.71	3.88
1044.25	53.04	4.71	1044.10	47.39	-3.52	1044.88	41.55	4.54	1043.94	52.66	-3.19	1045.70	45.54	3.19
1047.25	52.72	3.47	1047.10	48.08	-3.75	1047.88	44.09	6.16	1046.94	54.94	-1.83	1048.67	45.10	1.83
1050.27	52.82	4.44	1050.11	48.40	-2.56	1050.89	42.18	5.11	1049.94	53.21	-2.69	1051.69	45.10	2.69
1053.25	51.09	1.09	1053.10	50.24	-2.34	1053.88	41.12	2.44	1052.94	55.33	-2.19	1054.68	46.21	2.19
1056.25	53.26	4.13	1056.10	49.79	-1.92	1056.88	42.43	4.61	1055.94	53.21	-3.44	1057.67	46.60	3.44
1059.26	52.61	4.36	1059.10	48.40	-2.43	1059.88	42.43	5.50	1058.94	51.72	-4.05	1060.70	46.32	4.05
1062.26	52.66	3.33	1062.10	48.21	-3.70	1062.88	43.11	5.09	1061.94	55.00	-1.85	1063.68	45.21	1.85
1065.26	53.70	3.78	1065.11	51.19	-1.31	1065.89	41.70	3.10	1064.94	53.83	-3.61	1066.69	47.55	3.61
1068.25	53.64	4.73	1068.10	48.84	-2.65	1068.88	43.75	6.15	1067.94	52.77	-3.66	1069.67	46.60	3.66
1071.25	53.10	5.19	1071.10	46.26	-4.23	1071.88	42.62	6.02	1070.94	52.88	-2.55	1072.68	44.49	2.55
1074.26	50.33	0.22	1074.10	48.59	-4.10	1074.88	42.62	3.83	1073.94	54.83	-2.80	1075.70	46.93	2.80
1077.26	53.21	2.77	1077.10	50.62	-2.40	1077.89	42.87	3.74	1076.94	54.55	-3.41	1078.68	47.88	3.41
1080.27	53.32	2.26	1080.11	49.09	-4.55	1080.89	43.65	3.90	1079.94	56.46	-2.12	1081.69	47.21	2.12
1083.26	53.26	4.62	1083.10	48.40	-2.82	1083.88	41.21	3.89	1082.94	52.55	-3.61	1084.67	46.27	3.61
1086.26	52.77	3.55	1086.10	47.01	-4.79	1086.88	42.82	4.92	1085.94	53.21	-3.53	1087.67	46.77	3.53
1089.25	53.86	4.28	1089.10	48.90	-3.26	1089.88	43.70	5.44	1088.94	54.27	-2.83	1090.70	46.43	2.83
1092.26	52.44	2.52	1092.10	48.40	-4.10	1092.89	43.01	4.41	1091.94	54.50	-2.94	1093.68	46.88	2.94
1095.26	53.04	2.90	1095.11	51.77	-0.95	1095.89	43.65	4.83	1094.94	55.05	-2.61	1096.68	46.77	2.61
1098.26	53.10	4.30	1098.10	50.05	-1.33	1098.89	44.29	6.80	1097.94	52.27	-4.05	1099.68	46.88	4.05
1101.25	54.41	4.11	1101.10	48.59	-4.29	1101.89	43.31	4.32	1100.94	54.38	-3.44	1102.68	47.77	3.44
1104.26	54.35	4.80	1104.10	49.03	-3.10	1104.89	42.23	3.99	1103.94	54.27	-2.80	1105.70	46.38	2.80
1107.26	54.24	5.72	1107.10	51.13	0.03	1107.89	43.36	6.15	1106.94	52.38	-3.66	1108.68	46.21	3.66
1110.27	54.85	4.74	1110.11	50.49	-2.20	1110.90	41.84	3.04	1109.94	55.62	-2.01	1111.69	46.15	2.01
1113.25	52.17	3.45	1113.10	47.95	-3.35	1113.88	44.04	6.63	1112.94	52.22	-4.02	1114.67	46.77	4.02
1116.26	52.66	3.86	1116.10	48.90	-2.48	1116.89	43.80	6.31	1115.94	53.38	-2.94	1117.68	45.77	2.94
1119.25	53.48	4.26	1119.10	49.35	-2.45	1119.89	43.45	5.54	1118.94	53.72	-3.02	1120.70	46.27	3.02
1122.26	54.57	5.48	1122.10	48.59	-3.08	1122.89	42.52	4.74	1121.94	55.62	-0.99	1123.68	44.11	0.99
1125.26	52.99	3.16	1125.11	50.68	-1.73	1125.89	44.39	5.88	1124.94	54.27	-3.08	1126.69	46.93	3.08
1128.25	53.86	3.11	1128.10	50.43	-2.90	1128.89	42.38	2.94	1127.94	55.73	-2.54	1129.68	47.32	2.54
1131.25	53.86	3.74	1131.10	47.32	-5.38	1131.88	44.24	5.43	1130.94	52.00	-5.64	1132.68	49.79	5.64
1134.25	53.92	5.20	1134.10	49.85	-1.45	1134.88	43.11	5.71	1133.94	53.21	-3.03	1135.70	45.77	3.03
1137.25	51.63	1.35	1137.10	49.28	-3.58	1137.88	44.68	5.72	1136.94	55.39	-2.41	1138.67	46.71	2.41
1140.27	53.26	1.55	1140.11	50.62	-3.67	1140.90	44.83	4.44	1139.94	57.02	-2.21	1141.69	47.94	2.21
1143.25	53.21	3.10	1143.10	49.79	-2.90	1143.88	43.94	5.14	1142.94	55.67	-1.96	1144.68	46.10	1.96
1146.26	55.07	5.96	1146.10	49.73	-1.96	1146.88	45.42	7.63	1145.94	53.99	-2.64	1147.68	45.77	2.64
1149.25	54.35	3.40	1149.10	50.43	-3.10	1149.88	42.28	2.64	1148.94	54.16	-4.31	1150.70	49.29	4.31
1152.25	54.03	4.65	1152.10	50.17	-1.79	1152.88	46.16	8.09	1151.94	53.60	-3.30	1153.68	46.71	3.30
1155.27	54.79	4.79	1155.11	54.29	1.71	1155.89	43.80	5.12	1154.94	53.94	-3.58	1156.69	47.60	3.58
1158.25	53.59	1.43	1158.10	52.35	-2.39	1158.88	44.14	3.30	1157.94	56.57	-3.11	1159.67	49.29	3.11
1161.25	53.75	3.78	1161.10	48.14	-4.41	1161.88	42.77	4.11	1160.94	53.10	-4.39	1162.67	48.39	4.39
1164.26	52.44	0.61	1164.10	49.47	-4.94	1164.89	43.36	2.85	1163.94	53.99	-5.36	1165.70	51.21	5.36
1167.26	53.48	2.67	1167.10	51.19	-2.20	1167.89	43.36	3.87	1166.94	54.72	-3.61	1168.68	48.44	3.61
1170.27	53.32	1.89	1170.11	52.74	-1.27	1170.89	44.09	3.97	1169.94	53.77	-5.18	1171.69	50.64	5.18
1173.26	55.29	4.68	1173.10	50.36	-2.83	1173.89	43.75	4.45	1172.94	54.05	-4.08	1174.68	48.72	4.08
1176.26	52.99	2.74	1176.10	50.68	-2.15	1176.88	45.87	6.94	1175.94	54.83	-2.94	1177.67	47.21	2.94
1179.25	54.24	2.95	1179.10	50.17	-3.70	1179.89	45.27	5.30	1178.94	56.74	-2.07	1180.70	47.38	2.07
1182.25	53.26	3.79	1182.10	51.13	-0.92	1182.88	45.03	6.88	1181.94	54.10	-2.89	1183.68	46.38	2.89
1185.26	52.93	1.76	1185.11	53.83	0.08	1185.89	44.93	5.07	1184.94	54.72	-3.97	1186.69	49.17	3.97
1188.26	52.23	2.29	1188.10	51.19	-1.33	1188.89	45.22	6.59	1187.94	53.49	-3.97	1189.68	47.94	3.97
1191.26	54.14	3.42	1191.10	49.66	-3.64	1191.89	43.65	4.24	1190.94	55.00	-3.24	1192.68	47.99	3.24
1194.26	52.77	1.65	1194.10	48.40	-5.30	1194.89	45.37	5.57	1193.94	54.94	-3.70	1195.70	48.84	3.70
1197.26	54.35	2.03	1197.10	49.85	-5.05	1197.89	45.96	4.95	1196.94	57.19	-2.65	1198.68	49.00	2.65
1200.27	55.18	3.28	1200.11	53.12	-1.36	1200.90	45.03	4.44	1199.94	56.01	-3.41	1201.69	49.34	3.41
1203.25	56.17	5.42	1203.10	50.49	-2.84	1203.88	45.67	6.23	1202.94	55.84	-2.43	1204.67	47.21	2.43
1206.25	53.97	2.77	1206.10	51.45	-2.33	1206.89	45.22	5.34	1205.94	55.50	-3.22	1207.68	48.44	3.22
1209.25	56.23	6.46	1209.10	48.78	-3.57	1209.88	44.43	5.97	1208.94	53.88	-3.41	1210.70	47.21	3.41
1212.25	56.06	4.92	1212.10	52.86	-0.86	1212.88	45.37	5.54	1211.94	55.28	-3.38	1213.68	48.55	3.38
1215.26	52.44	2.83	1215.11	52.61	0.42	1215.89	46.76	8.46	1214.94	52.94	-4.19	1216.69	47.83	4.19
1218.25	55.73	5.65	1218.09	50.24	-2.42	1218.88	47.06	8.29	1217.94	53.77	-3.83	1219.67	47.94	3.83
