# Supplementary material for: Noise-precision tradeoff in predicting combinations of mutations and drugs
Source: PLoS Comput Biol. 2019 May 22;15(5):e1006956. doi: 10.1371/journal.pcbi.1006956 (PMC6548401; doi:10.1371/journal.pcbi.1006956)
Supplement: S1 Data — A zip file containing all datasets used in this paper. (ZIP) [file pcbi.1006956.s002.zip › calcium/calcium_double_RAW264.7/C5A_250_nM_I04_250_pM_RW_ECC040113D.txt]

Tab-delimted data for ligand pair Complement C5a / Interleukin-4
Celltype = RAW 264.7
ExperimentID = ECC040113D
t in seconds, Ca++ concentrations in nM
Adj Ca++ is the change in Ca++ concentration due to ligand

ECC040113D03	C5A 250 nM	I04 250 pM	sim
ECC040113D02	C5A 250 nM	HBSS-BSA n/a 	lig1_only
ECC040113D07	C5A 250 nM	HBSS-BSA n/a 	lig1_only
ECC040113D01	HBSS-BSA n/a 	HBSS-BSA n/a 	con
ECC040113D12	HBSS-BSA n/a 	HBSS-BSA n/a 	con

t(ECC040113D03)	Ca++(ECC040113D03)	Adj Ca++(ECC040113D03)	t(ECC040113D02)	Ca++(ECC040113D02)	Adj Ca++(ECC040113D02)	t(ECC040113D07)	Ca++(ECC040113D07)	Adj Ca++(ECC040113D07)	t(ECC040113D01)	Ca++(ECC040113D01)	Adj Ca++(ECC040113D01)	t(ECC040113D12)	Ca++(ECC040113D12)	Adj Ca++(ECC040113D12)
-185.68	12.10	-0.80	-185.85	12.30	-0.41	-185.05	12.37	-0.48	-186.00	15.19	0.30	-184.27	17.17	-0.30
-182.71	12.29	0.05	-182.86	13.26	1.21	-182.08	13.01	0.83	-183.02	13.95	-0.27	-181.29	17.08	0.27
-179.71	12.31	-0.14	-179.86	12.26	-0.00	-179.08	12.26	-0.14	-180.02	14.18	-0.26	-178.29	17.28	0.26
-176.70	12.84	0.58	-176.86	12.71	0.64	-176.08	13.09	0.89	-177.02	14.33	0.09	-175.29	16.74	-0.09
-173.70	11.95	-0.29	-173.86	12.36	0.31	-173.07	13.30	1.11	-174.02	14.64	0.41	-172.29	16.40	-0.41
-170.69	12.59	0.26	-170.86	12.64	0.50	-170.06	13.01	0.73	-171.02	14.95	0.63	-169.27	16.27	-0.63
-167.70	11.47	-1.06	-167.86	11.97	-0.37	-167.07	12.88	0.40	-168.02	14.90	0.38	-166.29	16.72	-0.38
-164.70	12.50	-0.30	-164.86	12.09	-0.52	-164.07	13.39	0.65	-165.02	15.39	0.61	-163.29	16.76	-0.61
-161.70	12.57	0.29	-161.86	12.17	0.08	-161.07	12.45	0.22	-162.02	13.77	-0.50	-160.29	17.35	0.50
-158.70	12.46	0.62	-158.86	12.83	1.18	-158.07	13.60	1.81	-159.02	13.90	0.07	-157.28	16.34	-0.07
-155.69	13.12	1.26	-155.86	11.77	0.10	-155.06	12.37	0.56	-156.02	14.21	0.36	-154.27	16.07	-0.36
-152.70	12.97	0.78	-152.86	12.26	0.26	-152.07	12.14	0.00	-153.02	14.15	-0.03	-151.29	16.79	0.03
-149.70	12.54	0.60	-149.86	11.46	-0.29	-149.07	13.05	1.17	-150.02	14.18	0.26	-148.29	16.25	-0.26
-146.70	12.40	0.75	-146.86	11.79	0.33	-146.07	13.41	1.82	-147.02	14.03	0.40	-145.29	15.82	-0.40
-143.70	11.53	-0.71	-143.86	12.01	-0.04	-143.07	13.22	1.04	-144.02	14.98	0.76	-142.29	16.05	-0.76
-140.69	11.76	-0.12	-140.86	11.93	0.24	-140.06	12.69	0.86	-141.02	14.36	0.49	-139.28	15.96	-0.49
-137.70	12.46	1.52	-137.86	11.48	0.73	-137.07	12.56	1.67	-138.02	13.33	0.40	-136.29	15.11	-0.40
-134.70	12.10	0.24	-134.86	11.79	0.12	-134.07	11.69	-0.11	-135.02	13.64	-0.20	-133.29	16.63	0.20
-131.70	11.62	0.14	-131.86	11.93	0.64	-131.07	13.13	1.70	-132.02	13.38	-0.09	-130.29	16.14	0.09
-128.71	11.85	-0.16	-128.86	11.62	-0.20	-128.07	12.05	0.10	-129.02	14.75	0.76	-127.29	15.82	-0.76
-125.69	11.74	-0.46	-125.86	12.07	0.06	-125.06	12.22	0.08	-126.02	14.39	0.21	-124.27	16.56	-0.21
-122.70	12.23	0.55	-122.86	12.54	1.05	-122.07	11.84	0.21	-123.02	13.56	-0.11	-121.29	16.36	0.11
-119.70	11.24	-1.23	-119.86	12.42	0.14	-119.07	11.90	-0.51	-120.02	14.95	0.50	-118.29	16.54	-0.50
-116.70	12.42	0.70	-116.86	12.75	1.22	-116.07	11.40	-0.26	-117.02	13.85	0.15	-115.29	16.14	-0.15
-113.70	11.34	-0.30	-113.86	11.65	0.20	-113.07	12.84	1.26	-114.02	14.21	0.59	-112.29	15.62	-0.59
-110.69	11.57	-0.14	-110.86	12.26	0.74	-110.06	12.22	0.56	-111.02	13.69	-0.01	-109.28	16.29	0.01
-107.70	11.20	-0.40	-107.86	11.60	0.19	-107.07	11.97	0.43	-108.02	14.13	0.55	-106.29	15.62	-0.55
-104.70	12.38	0.51	-104.86	12.68	1.00	-104.07	12.73	0.91	-105.02	14.23	0.37	-103.29	16.07	-0.37
-101.70	11.57	-0.95	-101.86	12.03	-0.30	-101.07	12.01	-0.45	-102.02	15.03	0.53	-100.29	16.56	-0.53
-98.70	11.47	-0.10	-98.86	11.69	0.31	-98.08	12.56	1.05	-99.02	13.87	0.32	-97.29	15.82	-0.32
-95.69	11.85	-0.08	-95.86	12.34	0.60	-95.06	11.86	-0.02	-96.02	13.79	-0.13	-94.27	16.63	0.13
-92.71	11.11	-0.15	-92.86	11.99	0.92	-92.08	12.09	0.88	-93.02	12.77	-0.48	-91.29	16.31	0.48
-89.70	11.83	-0.07	-89.86	11.91	0.20	-89.07	11.99	0.15	-90.02	13.95	0.07	-88.29	16.40	-0.07
-86.70	11.57	-0.44	-86.86	11.56	-0.26	-86.07	12.43	0.48	-87.02	13.87	-0.12	-85.29	16.70	0.12
-83.70	11.47	-0.42	-83.86	12.24	0.54	-83.07	12.24	0.41	-84.02	13.61	-0.26	-82.29	16.72	0.26
-80.69	12.42	0.67	-80.86	12.19	0.63	-80.06	11.84	0.14	-81.02	13.41	-0.33	-79.28	16.65	0.33
-77.70	12.08	0.09	-77.86	12.19	0.39	-77.07	12.56	0.63	-78.02	14.44	0.47	-76.29	16.09	-0.47
-74.70	12.46	0.61	-74.86	12.28	0.62	-74.07	12.37	0.58	-75.02	13.85	0.02	-73.29	16.40	-0.02
-71.70	12.61	0.88	-71.86	12.58	1.04	-71.07	12.09	0.41	-72.02	13.95	0.23	-70.29	16.07	-0.23
-68.70	12.35	-0.37	-68.86	11.89	-0.64	-68.07	13.18	0.51	-69.02	15.24	0.53	-67.29	16.76	-0.53
-65.69	12.04	-0.08	-65.86	12.03	0.10	-65.06	11.44	-0.62	-66.02	14.03	-0.07	-64.27	16.76	0.07
-62.70	12.08	0.34	-62.86	12.07	0.52	-62.07	12.43	0.75	-63.02	13.49	-0.23	-61.29	16.54	0.23
-59.70	13.24	1.13	-59.86	12.09	0.17	-59.07	12.43	0.38	-60.02	13.92	-0.17	-58.29	16.85	0.17
-56.70	12.33	0.02	-56.86	11.56	-0.56	-56.07	12.60	0.35	-57.02	14.36	0.07	-55.29	16.81	-0.07
-53.70	12.35	-0.12	-53.86	11.95	-0.33	-53.07	12.09	-0.33	-54.02	15.19	0.73	-52.29	16.31	-0.73
-50.69	11.34	-0.78	-50.86	12.05	0.12	-50.06	11.73	-0.34	-51.02	14.33	0.22	-49.28	16.47	-0.22
-47.70	12.80	0.16	-47.86	12.58	0.13	-47.07	12.81	0.23	-48.02	14.82	0.20	-46.29	17.01	-0.20
-44.70	12.50	-0.27	-44.86	11.89	-0.69	-44.07	12.28	-0.43	-45.02	15.06	0.31	-43.29	17.03	-0.31
-41.70	12.44	-0.09	-41.86	12.01	-0.33	-41.07	12.39	-0.08	-42.02	14.44	-0.07	-40.29	17.17	0.07
-38.70	12.16	0.13	-38.86	12.01	0.17	-38.07	12.05	0.08	-39.02	13.85	-0.16	-37.29	16.76	0.16
-35.69	12.19	-0.08	-35.86	11.69	-0.39	-35.06	13.05	0.84	-36.02	14.57	0.32	-34.27	16.52	-0.32
-32.70	12.02	0.22	-32.86	12.38	0.77	-32.07	11.65	-0.09	-33.02	13.59	-0.19	-31.29	16.56	0.19
-29.71	12.14	0.24	-29.86	11.81	0.10	-29.08	12.26	0.41	-30.02	13.87	-0.02	-28.29	16.49	0.02
-26.71	12.61	-0.22	-26.86	12.24	-0.40	-26.08	11.80	-0.98	-27.02	14.44	-0.38	-25.29	17.78	0.38
-23.71	12.27	-0.26	-23.86	12.54	0.20	-23.08	12.60	0.13	-24.02	14.51	-0.00	-22.29	17.10	0.00
-20.69	12.63	0.06	-20.86	11.50	-0.88	-20.06	12.62	0.10	-21.02	14.33	-0.23	-19.28	17.37	0.23
-17.71	12.35	-0.13	-17.86	13.11	0.82	-17.08	12.16	-0.27	-18.02	14.51	0.04	-16.30	17.01	-0.04
-14.71	12.25	-0.16	-14.86	11.93	-0.29	-14.08	11.76	-0.59	-15.02	13.95	-0.44	-13.29	17.42	0.44
-11.71	12.73	0.01	-11.86	12.60	0.07	-11.08	12.73	0.07	-12.02	15.11	0.41	-10.29	16.88	-0.41
-8.71	12.99	0.11	-8.86	13.16	0.47	-8.08	13.16	0.34	-9.02	14.85	-0.01	-7.29	17.46	0.01
4.32	18.29	2.76	4.16	17.15	1.81	4.95	17.81	2.33	4.00	17.55	0.03	5.75	20.07	-0.03
7.31	27.76	12.88	7.15	26.58	11.89	7.93	25.71	10.88	6.99	16.82	-0.05	8.72	19.50	0.05
10.31	39.51	25.41	10.16	39.10	25.19	10.95	36.54	22.50	9.99	16.02	-0.06	11.74	18.73	0.06
13.31	47.70	33.43	13.15	48.13	34.05	13.93	46.43	32.22	12.99	15.96	-0.29	14.72	19.13	0.29
16.31	53.98	39.98	16.15	55.86	42.05	16.93	53.43	39.48	15.99	15.52	-0.47	17.72	19.04	0.47
19.30	59.23	45.45	19.15	58.54	44.95	19.93	55.11	41.38	18.99	15.76	-0.01	20.74	18.36	0.01
22.30	58.31	44.53	22.15	57.35	43.76	22.93	54.05	40.32	21.99	15.73	-0.04	23.72	18.39	0.04
25.31	55.35	41.75	25.16	53.70	40.29	25.94	50.26	36.71	24.99	15.83	0.24	26.73	17.93	-0.24
28.30	48.97	35.40	28.15	47.53	34.15	28.93	44.72	31.21	27.99	15.42	-0.13	29.72	18.27	0.13
31.30	41.34	27.65	31.15	41.18	27.68	31.94	37.73	24.09	30.99	15.19	-0.49	32.73	18.75	0.49
34.31	35.17	20.91	34.15	35.42	21.35	34.94	31.92	17.71	33.99	15.99	-0.26	35.75	19.09	0.26
37.30	29.41	15.80	37.15	28.42	15.00	37.93	25.76	12.21	36.99	15.11	-0.48	38.72	18.66	0.48
40.31	24.71	11.54	40.16	23.56	10.58	40.94	22.43	9.31	39.99	15.03	-0.13	41.73	17.87	0.13
43.30	20.80	7.58	43.15	20.63	7.60	43.93	19.67	6.51	42.99	15.60	0.40	44.72	17.39	-0.40
46.31	18.09	3.90	46.15	17.61	3.61	46.93	16.53	2.39	45.99	15.60	-0.58	47.72	19.34	0.58
49.30	15.65	2.41	49.15	15.46	2.41	49.93	15.21	2.02	48.99	14.49	-0.74	50.74	18.55	0.74
52.30	14.75	1.21	52.15	14.43	1.08	52.93	14.22	0.74	51.99	14.88	-0.64	53.72	18.75	0.64
55.31	13.77	0.49	55.16	13.46	0.37	55.94	13.20	-0.02	54.99	15.06	-0.20	56.73	18.05	0.20
58.31	13.73	0.63	58.15	11.87	-1.04	58.93	12.73	-0.32	57.99	14.31	-0.78	59.72	18.45	0.78
61.30	12.19	-1.25	61.15	11.73	-1.52	61.93	12.22	-1.16	60.99	14.70	-0.72	62.72	18.73	0.72
64.31	11.87	-1.72	64.15	11.67	-1.73	64.93	11.21	-2.32	63.99	15.55	-0.02	65.74	18.18	0.02
67.30	12.40	-0.96	67.15	11.91	-1.26	67.93	11.76	-1.54	66.99	14.93	-0.41	68.72	18.34	0.41
70.31	12.63	-1.61	70.16	12.64	-1.41	70.94	11.99	-2.19	69.99	15.65	-0.57	71.73	19.38	0.57
73.30	11.85	-1.94	73.15	12.11	-1.49	73.93	11.76	-1.97	72.99	14.77	-1.00	74.72	19.36	1.00
76.30	11.64	-1.85	76.15	11.24	-2.06	76.93	11.88	-1.56	75.99	14.90	-0.58	77.72	18.64	0.58
79.30	12.08	-1.71	79.15	11.97	-1.63	79.93	11.50	-2.23	78.99	15.52	-0.25	80.74	18.61	0.25
82.31	11.81	-1.59	82.15	12.24	-0.97	82.93	12.33	-1.01	81.99	15.60	0.22	83.72	17.75	-0.22
85.32	12.12	-1.53	85.16	11.67	-1.79	85.94	11.40	-2.20	84.99	15.47	-0.17	86.73	18.39	0.17
88.30	11.24	-2.33	88.15	12.62	-0.76	88.93	12.07	-1.45	87.99	14.00	-1.56	89.71	19.70	1.56
91.30	12.44	-2.32	91.15	12.40	-2.17	91.93	11.78	-2.93	90.99	16.15	-0.60	92.72	19.93	0.60
94.30	12.84	-1.29	94.15	13.42	-0.52	94.93	12.43	-1.65	93.99	15.73	-0.39	95.74	19.09	0.39
97.30	12.50	-1.18	97.15	12.44	-1.05	97.93	12.62	-1.01	96.99	15.19	-0.48	98.71	18.73	0.48
100.31	12.80	-1.21	100.16	13.01	-0.81	100.94	12.18	-1.77	99.99	15.37	-0.62	101.73	19.20	0.62
103.30	12.61	-1.37	103.15	12.44	-1.35	103.93	12.96	-0.97	102.99	15.91	-0.06	104.71	18.61	0.06
106.30	12.48	-1.50	106.15	13.36	-0.43	106.93	13.11	-0.81	105.99	16.15	0.19	107.71	18.36	-0.19
109.31	13.05	-0.81	109.15	12.83	-0.84	109.93	13.50	-0.30	108.99	15.68	-0.16	110.74	18.59	0.16
112.31	13.03	-0.43	112.15	12.46	-0.81	112.93	12.90	-0.51	111.99	14.75	-0.70	113.72	18.73	0.70
115.32	13.07	-1.11	115.16	12.95	-1.04	115.95	13.16	-0.96	114.99	15.21	-0.95	116.73	19.70	0.95
118.30	12.21	-1.85	118.15	13.94	0.07	118.93	13.24	-0.76	117.99	15.94	-0.10	119.72	18.73	0.10
121.30	13.29	-1.11	121.15	13.34	-0.87	121.93	13.54	-0.81	120.99	16.25	-0.14	122.72	19.11	0.14
124.30	13.45	-0.52	124.15	13.32	-0.46	124.93	12.86	-1.05	123.99	15.29	-0.66	125.74	19.20	0.66
127.30	13.62	-0.49	127.15	13.22	-0.70	127.93	13.65	-0.41	126.99	14.85	-1.25	128.72	19.93	1.25
130.31	13.01	-0.41	130.16	13.11	-0.12	130.94	13.99	0.62	129.99	15.06	-0.35	131.73	18.34	0.35
133.30	13.75	0.15	133.15	13.09	-0.32	133.93	13.28	-0.27	132.99	15.24	-0.35	134.72	18.52	0.35
136.30	13.12	-1.09	136.15	13.81	-0.21	136.93	12.84	-1.32	135.99	15.78	-0.42	137.72	19.20	0.42
139.30	13.18	-0.73	139.15	13.77	0.05	139.93	13.43	-0.42	138.99	15.39	-0.50	140.74	18.98	0.50
142.30	13.01	-1.16	142.15	13.13	-0.85	142.93	13.26	-0.86	141.99	15.47	-0.69	143.72	19.43	0.69
145.32	14.14	-0.83	145.16	13.20	-1.58	145.95	14.07	-0.85	144.99	16.80	-0.16	146.73	19.70	0.16
148.31	13.67	-0.89	148.15	13.57	-0.80	148.93	12.96	-1.54	147.99	15.83	-0.71	149.72	19.84	0.71
151.30	13.50	-0.96	151.15	14.43	0.16	151.93	13.50	-0.90	150.99	15.24	-1.20	152.72	20.23	1.20
154.30	13.48	-0.31	154.15	13.50	-0.10	154.93	12.99	-0.74	153.99	14.75	-1.02	155.74	19.38	1.02
157.31	13.84	-0.09	157.15	13.96	0.22	157.93	13.22	-0.66	156.99	15.01	-0.91	158.72	19.41	0.91
160.31	14.16	-0.12	160.16	13.87	-0.22	160.94	13.97	-0.26	159.99	15.42	-0.85	161.73	19.70	0.85
163.30	13.48	-1.66	163.15	13.52	-1.43	163.93	14.07	-1.01	162.99	17.01	-0.11	164.72	19.82	0.11
166.31	13.56	-0.31	166.15	14.31	0.63	166.93	13.54	-0.28	165.99	14.82	-1.04	167.72	19.48	1.04
169.30	13.99	-0.01	169.15	14.35	0.54	169.93	12.88	-1.06	168.99	15.42	-0.56	170.74	19.13	0.56
172.30	14.01	-0.81	172.15	13.63	-1.00	172.93	13.84	-0.92	171.99	15.96	-0.84	173.72	20.23	0.84
175.32	14.43	-0.09	175.16	14.06	-0.27	175.95	13.67	-0.79	174.99	15.89	-0.61	176.73	19.70	0.61
178.30	13.84	-0.92	178.15	13.46	-1.11	178.93	13.39	-1.31	177.99	15.70	-1.04	179.72	20.37	1.04
181.30	14.01	-0.46	181.15	13.77	-0.51	181.93	13.56	-0.85	180.99	15.42	-1.03	182.72	20.07	1.03
184.30	14.67	0.13	184.15	13.52	-0.83	184.93	13.47	-1.02	183.99	16.46	-0.07	185.74	19.18	0.07
187.30	14.18	-1.33	187.15	14.02	-1.30	187.93	13.33	-2.12	186.99	16.61	-0.88	188.72	20.96	0.88
190.31	14.78	-0.40	190.16	15.19	0.20	190.94	14.82	-0.31	189.99	16.33	-0.84	191.73	20.59	0.84
193.30	14.26	-0.79	193.15	13.38	-1.48	193.93	12.92	-2.07	192.99	15.44	-1.59	194.72	21.21	1.59
196.31	14.56	-0.25	196.15	13.71	-0.91	196.93	13.47	-1.29	195.99	15.29	-1.51	197.72	20.89	1.51
199.30	13.82	-0.87	199.15	14.99	0.49	199.93	13.60	-1.03	198.99	16.25	-0.42	200.74	19.68	0.42
202.30	14.05	-0.66	202.15	13.73	-0.79	202.93	13.45	-1.20	201.99	15.19	-1.50	203.72	20.78	1.50
205.32	14.35	-0.23	205.16	14.82	0.43	205.95	13.30	-1.23	204.99	15.47	-1.10	206.73	20.25	1.10
208.31	13.90	-0.55	208.15	14.04	-0.22	208.93	13.45	-0.95	207.99	15.89	-0.55	209.72	19.57	0.55
211.30	13.86	-0.90	211.15	13.85	-0.72	211.93	14.18	-0.53	210.99	16.33	-0.42	212.72	19.75	0.42
214.30	13.92	-1.23	214.15	14.35	-0.61	214.93	14.07	-1.02	213.99	16.46	-0.67	215.74	20.39	0.67
217.30	14.20	-0.32	217.15	15.07	0.74	217.93	13.90	-0.57	216.99	15.39	-1.12	218.72	20.21	1.12
220.31	14.78	-0.21	220.16	15.19	0.39	220.94	13.50	-1.43	219.99	15.78	-1.19	221.73	20.75	1.19
223.30	14.54	-0.36	223.15	14.86	0.15	223.93	13.28	-1.57	222.99	15.81	-1.08	224.72	20.55	1.08
226.31	14.80	-0.10	226.15	15.42	0.71	226.93	13.60	-1.25	225.99	16.43	-0.46	227.72	19.93	0.46
229.30	15.14	0.35	229.15	14.53	-0.07	229.93	14.42	-0.32	228.99	15.57	-1.21	230.74	20.57	1.21
232.31	14.71	-0.34	232.15	14.64	-0.22	232.93	14.54	-0.45	231.99	15.78	-1.25	233.72	20.87	1.25
235.31	14.46	-0.34	235.16	15.88	1.27	235.94	14.46	-0.28	234.99	15.65	-1.13	236.73	20.50	1.13
238.31	14.16	-0.59	238.15	15.01	0.45	238.93	14.78	0.08	237.99	16.04	-0.70	239.72	20.02	0.70
241.30	14.95	0.42	241.15	14.95	0.61	241.93	13.86	-0.61	240.99	15.70	-0.81	242.72	19.91	0.81
244.30	14.18	-0.26	244.15	14.97	0.72	244.93	14.20	-0.18	243.99	16.07	-0.35	245.74	19.36	0.35
247.30	14.90	-0.25	247.15	15.40	0.44	247.93	14.24	-0.85	246.99	17.01	-0.12	248.72	19.84	0.12
250.31	14.35	-0.67	250.16	15.17	0.34	250.94	13.92	-1.05	249.99	16.12	-0.89	251.73	20.48	0.89
253.30	15.20	0.01	253.15	14.84	-0.16	253.93	14.22	-0.92	252.99	16.30	-0.88	254.72	20.64	0.88
256.30	14.75	-0.24	256.15	14.43	-0.37	256.93	14.80	-0.13	255.99	16.28	-0.69	257.72	20.25	0.69
259.30	14.58	0.13	259.15	16.17	1.91	259.93	14.54	0.15	258.99	15.52	-0.91	260.74	19.93	0.91
262.30	14.97	-0.38	262.15	15.61	0.45	262.93	14.14	-1.15	261.99	16.82	-0.51	263.72	20.43	0.51
265.32	15.33	0.62	265.16	14.43	-0.09	265.94	15.04	0.39	264.99	15.63	-1.06	266.73	20.34	1.06
268.30	15.37	-0.47	268.15	15.07	-0.58	268.93	14.63	-1.15	267.99	17.11	-0.71	269.72	21.12	0.71
271.30	14.80	0.05	271.15	15.69	1.13	271.93	15.75	1.05	270.99	16.20	-0.54	272.72	19.86	0.54
274.31	15.91	0.48	274.15	15.21	-0.03	274.93	14.57	-0.81	273.99	16.85	-0.57	275.74	20.57	0.57
277.30	15.37	0.00	277.15	15.38	0.20	277.93	14.18	-1.13	276.99	15.55	-1.80	278.71	21.74	1.80
280.31	14.92	-0.59	280.16	15.36	0.04	280.94	14.24	-1.21	279.99	16.17	-1.32	281.73	21.40	1.32
283.31	15.31	-0.40	283.15	15.59	0.07	283.93	14.97	-0.68	282.99	17.03	-0.66	284.72	20.94	0.66
286.30	15.16	-0.69	286.15	15.36	-0.30	286.93	14.59	-1.20	285.99	17.45	-0.38	287.72	20.80	0.38
289.30	14.90	-1.34	289.15	15.48	-0.57	289.93	14.57	-1.61	288.99	17.24	-0.98	290.74	21.79	0.98
292.30	15.01	-0.63	292.15	15.46	0.01	292.93	15.02	-0.57	291.99	16.51	-1.12	293.72	21.33	1.12
295.32	15.05	-0.58	295.16	15.59	0.15	295.95	14.35	-1.22	294.99	15.70	-1.91	296.73	22.11	1.91
298.30	15.80	0.19	298.15	15.84	0.42	298.93	14.12	-1.43	297.99	16.72	-0.87	299.71	21.05	0.87
301.30	15.85	0.39	301.15	15.59	0.32	301.93	15.40	-0.00	300.99	16.51	-0.93	302.71	20.96	0.93
304.30	15.61	-0.16	304.15	15.90	0.32	304.93	15.42	-0.29	303.99	17.29	-0.46	305.74	20.80	0.46
307.30	15.40	-1.08	307.15	15.94	-0.35	307.93	15.21	-1.21	306.99	17.40	-1.06	308.72	22.11	1.06
310.31	16.47	0.90	310.16	15.65	0.27	310.94	14.59	-0.92	309.99	17.19	-0.36	311.73	20.50	0.36
313.31	16.53	-0.03	313.15	16.00	-0.37	313.93	15.58	-0.93	312.99	17.82	-0.73	314.72	21.86	0.73
316.31	15.89	0.34	316.15	15.96	0.60	316.93	14.63	-0.86	315.99	15.70	-1.83	317.72	21.95	1.83
319.30	15.16	-0.76	319.15	15.82	0.09	319.93	14.69	-1.18	318.99	16.77	-1.14	320.74	21.63	1.14
322.31	15.40	-1.33	322.15	16.17	-0.37	322.93	14.97	-1.70	321.99	17.95	-0.76	323.72	22.06	0.76
325.31	15.46	0.05	325.16	16.31	1.09	325.94	14.87	-0.49	324.99	16.56	-0.84	326.73	20.82	0.84
328.31	16.06	0.10	328.15	16.00	0.23	328.93	14.89	-1.01	327.99	17.53	-0.41	329.72	20.94	0.41
331.31	15.61	-0.56	331.15	16.50	0.52	331.93	14.48	-1.63	330.99	16.69	-1.46	332.72	22.20	1.46
334.31	15.37	-1.00	334.15	16.02	-0.16	334.93	15.40	-0.92	333.99	17.03	-1.33	335.74	22.27	1.33
337.30	15.78	0.30	337.15	16.44	1.15	337.93	15.75	0.32	336.99	16.35	-1.12	338.72	21.17	1.12
340.31	15.70	-0.64	340.16	16.71	0.56	340.94	15.27	-1.02	339.99	17.61	-0.72	341.73	21.63	0.72
343.30	15.59	-0.72	343.15	16.84	0.72	343.93	15.96	-0.29	342.99	16.90	-1.39	344.72	22.27	1.39
346.31	16.49	1.08	346.15	15.88	0.66	346.93	14.84	-0.52	345.99	15.52	-1.88	347.72	21.86	1.88
349.30	15.35	-0.78	349.15	16.52	0.58	349.93	16.05	-0.02	348.99	16.82	-1.29	350.74	21.99	1.29
352.30	16.10	-0.62	352.15	16.65	0.12	352.93	15.53	-1.13	351.99	18.18	-0.52	353.71	21.81	0.52
355.31	16.84	0.45	355.16	16.44	0.24	355.94	15.55	-0.78	354.99	17.40	-0.97	356.73	21.93	0.97
358.31	15.55	-1.50	358.15	16.04	-0.82	358.93	15.99	-1.00	357.99	17.29	-1.74	359.72	23.36	1.74
361.30	15.89	-0.97	361.15	15.96	-0.71	361.93	15.99	-0.82	360.99	17.55	-1.30	362.72	22.73	1.30
364.31	15.95	-0.17	364.15	16.48	0.55	364.93	15.25	-0.81	363.99	17.37	-0.73	365.74	21.42	0.73
367.30	16.30	-0.34	367.15	16.48	0.03	367.93	15.62	-0.96	366.99	17.19	-1.43	368.72	22.64	1.43
370.31	16.64	-0.29	370.16	16.36	-0.38	370.94	16.37	-0.51	369.99	17.55	-1.37	371.73	22.87	1.37
373.30	16.38	-0.59	373.15	15.67	-1.11	373.93	15.30	-1.62	372.99	18.21	-0.75	374.72	22.29	0.75
376.31	16.49	-0.40	376.15	16.44	-0.26	376.93	16.05	-0.79	375.99	17.79	-1.09	377.72	22.55	1.09
379.30	16.47	-0.01	379.15	16.69	0.40	379.93	15.21	-1.22	378.99	17.34	-1.13	380.74	22.18	1.13
382.30	16.75	0.07	382.15	16.98	0.49	382.93	16.27	-0.35	381.99	17.32	-1.34	383.71	22.59	1.34
385.31	15.91	-0.20	385.16	16.67	0.75	385.94	16.16	0.10	384.99	17.11	-0.99	386.73	21.67	0.99
388.30	16.90	0.32	388.15	17.46	1.07	388.93	17.46	0.93	387.99	17.01	-1.56	389.72	22.71	1.56
391.30	16.60	-0.40	391.15	16.94	0.13	391.93	15.99	-0.96	390.99	18.10	-0.89	392.72	22.46	0.89
394.30	16.84	0.18	394.15	17.46	0.99	394.93	16.03	-0.57	393.99	17.76	-0.88	395.74	22.11	0.88
397.30	16.79	0.02	397.15	17.04	0.46	397.93	15.47	-1.24	396.99	17.45	-1.30	398.72	22.64	1.30
400.31	15.98	-1.07	400.16	17.00	0.14	400.94	16.18	-0.82	399.99	17.53	-1.51	401.73	23.13	1.51
403.30	16.45	-0.14	403.15	15.86	-0.54	403.93	16.14	-0.40	402.99	17.61	-0.97	404.72	22.13	0.97
406.31	16.97	-0.62	406.15	16.73	-0.67	406.93	15.92	-1.61	405.99	18.58	-0.99	407.72	23.15	0.99
409.30	16.43	-0.31	409.15	16.23	-0.32	409.93	16.14	-0.55	408.99	16.77	-1.96	410.74	23.27	1.96
412.30	17.27	0.67	412.15	17.50	1.09	412.93	16.18	-0.36	411.99	17.71	-0.87	413.72	22.04	0.87
415.31	17.12	0.06	415.16	17.99	1.12	415.94	16.09	-0.91	414.99	17.50	-1.54	416.73	23.17	1.54
418.31	16.66	-0.56	418.15	17.17	0.14	418.93	15.79	-1.37	417.99	17.84	-1.36	419.72	23.15	1.36
421.30	17.66	0.95	421.15	16.94	0.42	421.93	15.83	-0.82	420.99	17.68	-1.01	422.72	22.29	1.01
424.31	16.60	0.02	424.15	17.53	1.14	424.93	16.03	-0.49	423.99	17.21	-1.35	425.74	22.50	1.35
427.30	16.56	-0.62	427.15	17.80	0.81	427.93	15.96	-1.17	426.99	18.03	-1.14	428.72	22.89	1.14
430.31	17.10	-0.22	430.16	17.86	0.73	430.94	16.74	-0.53	429.99	18.58	-0.73	431.73	22.62	0.73
433.30	17.16	0.32	433.15	17.61	0.96	433.93	15.62	-1.17	432.99	17.92	-0.91	434.72	22.32	0.91
436.30	17.38	0.26	436.15	16.65	-0.28	436.93	16.20	-0.87	435.99	17.58	-1.53	437.72	23.22	1.53
439.30	16.56	-0.49	439.15	18.05	1.19	439.93	16.72	-0.27	438.99	18.31	-0.72	440.74	22.34	0.72
442.31	16.56	-0.59	442.15	17.40	0.44	442.93	16.70	-0.40	441.99	17.92	-1.22	443.72	22.94	1.22
445.32	17.57	-0.21	445.16	17.25	-0.34	445.94	16.18	-1.55	444.99	17.97	-1.80	446.73	24.15	1.80
448.31	16.58	-0.81	448.15	16.98	-0.22	448.93	17.15	-0.19	447.99	18.47	-0.91	449.72	22.87	0.91
451.30	16.30	-1.64	451.15	17.71	-0.04	451.93	17.00	-0.89	450.99	18.50	-1.43	452.72	23.94	1.43
454.31	17.07	0.31	454.15	17.57	1.00	454.93	16.20	-0.51	453.99	17.53	-1.22	455.74	22.55	1.22
457.30	16.79	-0.02	457.15	17.04	0.42	457.93	16.01	-0.75	456.99	16.98	-1.82	458.72	23.20	1.82
460.31	17.05	-0.05	460.16	18.22	1.31	460.94	16.61	-0.43	459.99	16.77	-2.31	461.73	23.98	2.31
463.30	17.01	-0.40	463.15	17.23	0.01	463.93	16.53	-0.83	462.99	18.60	-0.80	464.72	22.78	0.80
466.30	17.42	-0.15	466.15	18.15	0.77	466.93	16.96	-0.55	465.99	18.24	-1.31	467.72	23.45	1.31
469.30	16.69	-0.51	469.15	17.76	0.75	469.93	16.03	-1.11	468.99	17.08	-2.10	470.74	23.87	2.10
472.30	17.31	-1.03	472.15	18.26	0.11	472.93	16.16	-2.13	471.99	19.32	-1.01	473.72	23.92	1.01
475.31	18.01	0.02	475.16	18.60	0.80	475.94	16.50	-1.44	474.99	18.95	-1.03	476.73	23.59	1.03
478.30	17.23	-1.19	478.15	17.99	-0.24	478.93	16.87	-1.49	477.99	18.92	-1.48	479.72	24.47	1.48
481.31	17.20	-0.30	481.15	18.15	0.84	481.93	17.31	-0.13	480.99	17.61	-1.87	482.72	23.94	1.87
484.31	18.05	0.37	484.15	17.99	0.50	484.93	16.42	-1.20	483.99	18.37	-1.29	485.74	23.54	1.29
487.30	17.44	-0.30	487.15	17.23	-0.32	487.93	16.89	-0.80	486.99	19.08	-0.65	488.72	22.96	0.65
490.31	17.75	-0.28	490.16	17.80	-0.04	490.94	16.66	-1.32	489.99	18.87	-1.15	491.73	23.75	1.15
493.30	16.45	-0.61	493.15	17.84	0.97	493.93	16.57	-0.44	492.99	17.48	-1.57	494.72	23.20	1.57
496.31	16.94	-0.66	496.15	18.34	0.93	496.93	17.05	-0.50	495.99	18.45	-1.14	497.72	23.31	1.14
499.30	17.20	-0.76	499.15	17.92	0.15	499.93	16.66	-1.25	498.99	18.68	-1.27	500.74	23.80	1.27
502.31	17.33	-1.19	502.15	17.76	-0.57	502.93	17.02	-1.44	501.99	19.05	-1.45	503.72	24.54	1.45
505.32	17.51	-0.66	505.16	18.68	0.70	505.94	17.07	-1.04	504.99	18.60	-1.55	506.73	24.29	1.55
508.31	17.96	-0.04	508.15	17.44	-0.37	508.93	17.26	-0.69	507.99	18.60	-1.39	509.72	23.96	1.39
511.30	16.62	-0.42	511.15	17.36	0.51	511.93	17.07	0.09	510.99	17.71	-1.31	512.72	22.92	1.31
514.31	17.23	-1.01	514.15	18.24	0.19	514.93	16.81	-1.38	513.99	19.08	-1.15	515.74	23.96	1.15
517.31	17.75	0.22	517.15	18.36	1.02	517.93	17.07	-0.40	516.99	17.76	-1.75	518.72	23.85	1.75
520.31	17.49	-0.91	520.16	18.60	0.39	520.94	17.33	-1.01	519.99	19.13	-1.25	521.73	24.22	1.25
523.30	18.14	-0.26	523.15	17.71	-0.50	523.93	16.55	-1.79	522.99	18.97	-1.41	524.72	24.38	1.41
526.31	18.01	0.21	526.15	18.24	0.63	526.93	16.53	-1.22	525.99	18.66	-1.13	527.72	23.50	1.13
529.30	17.23	-1.45	529.15	18.68	0.19	529.93	16.94	-1.68	528.99	19.74	-0.92	530.74	24.17	0.92
532.31	17.10	-1.21	532.15	18.28	0.16	532.93	17.50	-0.76	531.99	18.92	-1.38	533.72	24.26	1.38
535.31	17.66	-1.10	535.16	17.67	-0.90	535.94	17.48	-1.23	534.99	19.00	-1.75	536.73	25.08	1.75
538.30	18.11	-0.21	538.15	18.55	0.42	538.93	17.50	-0.77	537.99	18.63	-1.68	539.71	24.57	1.68
541.30	18.05	0.16	541.15	18.20	0.50	541.93	17.61	-0.22	540.99	19.18	-0.69	542.71	23.15	0.69
544.31	17.75	-0.60	544.15	18.89	0.73	544.93	16.63	-1.67	543.99	19.16	-1.18	545.74	24.10	1.18
547.30	18.40	0.30	547.15	18.34	0.43	547.93	17.46	-0.58	546.99	18.16	-1.92	548.72	24.59	1.92
550.31	17.49	-0.87	550.16	18.51	0.34	550.94	16.20	-2.10	549.99	18.21	-2.13	551.73	25.06	2.13
553.30	17.96	-1.14	553.15	17.92	-0.99	553.93	17.11	-1.94	552.99	19.42	-1.67	554.71	25.34	1.67
556.30	17.33	-1.54	556.15	18.20	-0.48	556.93	17.35	-1.46	555.99	19.42	-1.43	557.72	24.87	1.43
559.30	17.90	-1.08	559.15	18.28	-0.51	559.93	16.68	-2.25	558.99	19.39	-1.58	560.74	25.13	1.58
562.30	17.90	-0.82	562.15	19.16	0.63	562.93	17.57	-1.09	561.99	19.21	-1.49	563.72	24.78	1.49
565.31	17.88	-1.34	565.16	18.05	-0.98	565.94	16.81	-2.36	564.99	19.47	-1.74	566.73	25.53	1.74
568.31	17.27	-2.07	568.15	18.55	-0.60	568.93	17.85	-1.43	567.99	20.45	-0.87	569.72	24.78	0.87
571.30	18.55	0.45	571.15	17.90	-0.01	571.93	17.37	-0.68	570.99	17.84	-2.25	572.72	24.92	2.25
574.31	17.51	-1.38	574.15	18.66	-0.04	574.93	17.42	-1.42	573.99	19.21	-1.67	575.74	25.13	1.67
577.31	17.55	-0.96	577.15	19.02	0.70	577.93	17.63	-0.82	576.99	19.10	-1.39	578.72	24.47	1.39
580.31	18.42	-0.05	580.16	19.14	0.86	580.94	16.83	-1.59	579.99	18.63	-1.83	581.73	24.87	1.83
583.30	18.59	-0.24	583.15	18.15	-0.49	583.93	17.37	-1.41	582.99	19.42	-1.40	584.72	24.80	1.40
586.31	18.48	-0.67	586.15	18.32	-0.64	586.93	16.92	-2.18	585.99	19.66	-1.48	587.72	25.20	1.48
589.30	18.03	-0.85	589.15	18.60	-0.09	589.93	17.18	-1.64	588.99	19.21	-1.65	590.74	25.10	1.65
592.30	18.33	-0.73	592.15	18.70	-0.17	592.93	18.20	-0.81	591.99	19.29	-1.76	593.71	25.39	1.76
595.31	18.42	-0.73	595.16	18.62	-0.34	595.94	17.46	-1.64	594.99	19.69	-1.45	596.73	25.17	1.45
598.30	17.92	-0.84	598.15	18.45	-0.12	598.93	17.46	-1.25	597.99	18.55	-2.20	599.71	25.53	2.20
601.30	17.96	-0.52	601.14	18.64	0.35	601.93	18.16	-0.26	600.99	18.92	-1.54	602.71	24.59	1.54
626.31	23.91	-2.42	626.15	23.75	-2.39	626.94	21.92	-4.35	626.00	24.85	-3.46	627.72	34.36	3.46
629.27	21.40	-2.72	629.12	21.99	-1.94	629.90	19.60	-4.46	628.96	23.80	-2.30	630.69	30.99	2.30
632.28	20.28	-2.91	632.12	20.86	-2.14	632.90	20.22	-2.92	631.96	22.91	-2.27	633.69	30.03	2.27
635.27	19.18	-4.50	635.12	20.60	-2.89	635.90	18.37	-5.26	634.96	22.96	-2.71	636.69	30.96	2.71
638.27	19.64	-1.86	638.12	19.12	-2.19	638.90	18.42	-3.03	637.96	21.20	-2.29	639.69	28.36	2.29
641.27	18.85	-2.70	641.12	19.14	-2.22	641.90	18.66	-2.84	640.96	21.71	-1.83	642.69	27.95	1.83
644.27	18.57	-2.66	644.12	19.61	-1.43	644.90	17.65	-3.52	643.96	21.55	-1.66	645.69	27.46	1.66
647.28	18.53	-2.66	647.12	19.59	-1.41	647.90	18.53	-2.61	646.96	21.01	-2.17	648.69	27.93	2.17
650.27	18.11	-2.62	650.12	18.91	-1.63	650.91	17.57	-3.11	649.96	21.25	-1.47	651.70	26.77	1.47
653.28	17.72	-3.59	653.12	20.20	-0.92	653.91	17.81	-3.45	652.96	21.23	-2.07	654.70	27.95	2.07
656.27	19.07	-1.25	656.12	19.48	-0.65	656.90	17.85	-2.41	655.96	20.56	-1.74	657.69	26.63	1.74
659.28	17.79	-2.23	659.12	18.87	-0.96	659.90	18.40	-1.57	658.96	20.37	-1.64	660.69	26.23	1.64
662.27	18.68	-3.02	662.12	19.84	-1.67	662.90	17.20	-4.45	661.96	21.60	-2.09	663.69	28.36	2.09
665.27	18.07	-2.11	665.12	19.97	-0.02	665.90	18.92	-1.20	664.96	20.40	-1.76	666.69	26.51	1.76
668.27	19.25	-2.51	668.12	19.86	-1.71	668.90	18.09	-3.62	667.96	22.29	-1.46	669.69	27.79	1.46
671.27	19.18	-1.74	671.12	19.27	-1.46	671.90	18.00	-2.86	670.96	20.29	-2.61	672.69	28.10	2.61
674.27	18.77	-1.80	674.12	19.71	-0.67	674.90	17.70	-2.82	673.96	20.29	-2.27	675.69	27.41	2.27
677.27	18.66	-2.17	677.12	19.86	-0.78	677.90	18.92	-1.86	676.96	20.93	-1.89	678.69	27.29	1.89
680.27	18.68	-2.62	680.12	19.97	-1.14	680.90	18.07	-3.17	679.96	21.46	-1.82	681.68	27.69	1.82
683.27	18.07	-2.58	683.12	19.52	-0.94	683.90	18.07	-2.52	682.96	20.32	-2.31	684.69	27.53	2.31
686.27	17.85	-2.21	686.12	19.33	-0.54	686.90	18.24	-1.76	685.96	20.16	-1.88	687.69	26.51	1.88
689.28	17.90	-2.56	689.12	20.14	-0.13	689.90	18.88	-1.52	688.96	21.15	-1.29	690.69	26.32	1.29
692.28	18.42	-2.05	692.12	19.78	-0.50	692.90	17.55	-2.87	691.96	20.59	-1.87	693.69	26.91	1.87
695.27	17.72	-3.29	695.12	19.65	-1.17	695.90	18.48	-2.47	694.96	21.30	-1.69	696.69	27.27	1.69
698.27	17.96	-2.29	698.12	19.06	-1.00	698.90	18.16	-2.04	697.96	20.45	-1.79	699.69	26.61	1.79
701.27	19.05	-1.47	701.12	19.16	-1.17	701.90	17.85	-2.61	700.96	20.72	-1.78	702.69	26.87	1.78
704.27	18.83	-2.11	704.12	19.74	-1.01	704.90	18.53	-2.36	703.96	21.41	-1.52	705.69	27.03	1.52
707.28	18.46	-2.18	707.12	19.82	-0.63	707.90	18.22	-2.37	706.96	20.64	-1.99	708.69	27.20	1.99
710.27	18.20	-2.42	710.12	19.63	-0.80	710.90	18.55	-2.02	709.96	20.75	-1.86	711.69	27.05	1.86
713.27	17.98	-2.54	713.12	19.08	-1.25	713.90	17.96	-2.51	712.96	21.30	-1.21	714.69	26.30	1.21
716.27	18.51	-2.30	716.12	19.88	-0.74	716.90	18.66	-2.09	715.96	21.04	-1.75	717.69	27.13	1.75
719.27	18.74	-2.20	719.12	19.76	-0.99	719.90	17.94	-2.95	718.96	21.36	-1.57	720.69	27.08	1.57
722.28	18.29	-2.96	722.12	19.76	-1.30	722.90	18.00	-3.19	721.96	21.55	-1.68	723.69	27.50	1.68
725.27	18.81	-2.09	725.12	20.24	-0.47	725.90	19.05	-1.80	724.96	20.83	-2.06	726.69	27.53	2.06
728.27	18.07	-3.51	728.12	20.46	-0.93	728.90	18.57	-2.95	727.96	21.04	-2.52	729.69	28.67	2.52
731.27	17.62	-3.47	731.12	19.78	-1.12	731.90	18.07	-2.96	730.96	21.63	-1.44	732.69	27.10	1.44
734.28	18.18	-3.08	734.12	20.77	-0.30	734.90	19.64	-1.57	733.96	21.46	-1.79	735.69	27.62	1.79
737.27	18.59	-2.68	737.12	19.27	-1.81	737.90	18.07	-3.15	736.96	21.76	-1.50	738.69	27.34	1.50
740.27	18.22	-3.17	740.12	19.88	-1.32	740.90	17.57	-3.76	739.96	21.52	-1.85	741.69	27.81	1.85
743.27	18.20	-3.00	743.12	20.03	-0.98	743.90	19.34	-1.81	742.96	21.36	-1.83	744.68	27.60	1.83
746.27	18.20	-2.65	746.12	19.97	-0.69	746.90	18.07	-2.72	745.96	21.46	-1.37	747.68	26.79	1.37
749.27	18.31	-3.04	749.12	19.16	-2.00	749.90	18.99	-2.31	748.96	21.92	-1.42	750.69	27.34	1.42
752.28	19.18	-1.71	752.12	20.20	-0.50	752.90	18.40	-2.44	751.96	21.52	-1.36	753.69	26.82	1.36
755.27	17.57	-3.38	755.12	20.37	-0.39	755.90	18.64	-2.26	754.96	21.07	-1.87	756.69	27.39	1.87
758.27	18.59	-2.06	758.12	19.76	-0.70	758.90	17.92	-2.68	757.96	20.64	-2.00	759.68	27.22	2.00
761.27	18.72	-2.57	761.12	19.57	-1.53	761.90	18.11	-3.13	760.96	21.71	-1.57	762.69	27.43	1.57
764.27	18.98	-1.97	764.12	20.01	-0.75	764.90	18.26	-2.63	763.96	21.23	-1.70	765.69	27.22	1.70
767.27	17.94	-3.88	767.12	20.75	-0.88	767.90	17.79	-3.98	766.96	22.53	-1.28	768.68	27.67	1.28
770.27	18.53	-2.59	770.12	19.44	-1.49	770.90	18.88	-2.18	769.96	20.72	-2.38	771.69	28.07	2.38
773.27	19.18	-2.65	773.12	20.48	-1.16	773.90	18.20	-3.57	772.96	22.00	-1.81	774.69	28.21	1.81
776.27	19.29	-1.82	776.12	20.80	-0.12	776.90	17.89	-3.17	775.96	21.84	-1.26	777.69	26.94	1.26
779.27	18.83	-2.93	779.12	20.94	-0.63	779.90	18.79	-2.92	778.96	21.68	-2.07	780.69	28.40	2.07
782.27	19.05	-2.59	782.12	20.22	-1.23	782.90	18.75	-2.84	781.96	21.25	-2.38	783.69	28.59	2.38
785.27	19.55	-1.51	785.12	21.20	0.33	785.90	18.61	-2.39	784.96	20.67	-2.37	786.69	28.00	2.37
788.27	19.66	-2.13	788.12	20.67	-0.93	788.90	18.59	-3.15	787.96	21.97	-1.81	789.69	28.17	1.81
791.27	19.12	-2.19	791.12	20.24	-0.88	791.90	18.64	-2.62	790.96	21.44	-1.86	792.69	27.74	1.86
794.27	19.51	-2.05	794.12	21.48	0.11	794.90	19.43	-2.08	793.96	22.70	-0.85	795.69	26.98	0.85
797.27	19.05	-3.03	797.12	20.37	-1.52	797.90	18.86	-3.16	796.96	21.95	-2.11	798.69	28.76	2.11
800.28	18.37	-3.51	800.12	21.54	-0.15	800.90	18.64	-3.18	799.96	21.76	-2.10	801.69	28.55	2.10
803.27	18.29	-3.60	803.12	20.67	-1.03	803.90	19.14	-2.70	802.96	22.03	-1.85	804.69	28.31	1.85
806.27	19.38	-2.38	806.12	20.60	-0.97	806.90	18.86	-2.85	805.96	21.89	-1.86	807.69	28.19	1.86
809.28	19.53	-1.98	809.12	20.41	-0.91	809.90	19.01	-2.45	808.96	21.60	-1.90	810.69	27.98	1.90
812.28	19.01	-2.83	812.12	20.31	-1.34	812.90	18.83	-2.96	811.96	21.57	-2.26	813.69	28.67	2.26
815.27	20.39	-1.32	815.12	20.43	-1.09	815.90	19.43	-2.23	814.96	21.36	-2.34	816.69	28.62	2.34
818.27	19.57	-2.98	818.12	20.80	-1.56	818.90	18.86	-3.63	817.96	22.94	-1.59	819.69	28.71	1.59
821.28	18.68	-3.17	821.12	19.74	-1.92	821.90	18.24	-3.55	820.96	21.63	-2.20	822.69	28.62	2.20
824.27	18.74	-2.77	824.12	20.52	-0.80	824.90	19.54	-1.92	823.96	21.15	-2.35	825.69	28.43	2.35
827.27	18.88	-3.53	827.12	21.22	-1.00	827.90	18.79	-3.57	826.96	22.48	-1.92	828.69	28.90	1.92
830.27	19.68	-2.57	830.12	21.69	-0.37	830.90	18.90	-3.29	829.96	21.81	-2.42	831.69	29.24	2.42
833.27	18.59	-3.20	833.12	20.26	-1.34	833.90	19.27	-2.47	832.96	21.76	-2.02	834.69	28.38	2.02
836.28	18.98	-3.18	836.12	21.31	-0.66	836.90	19.62	-2.48	835.96	22.32	-1.82	837.69	28.55	1.82
839.28	19.82	-2.93	839.12	20.46	-2.10	839.90	18.99	-3.71	838.96	22.35	-2.39	840.69	29.71	2.39
842.27	19.44	-3.22	842.12	21.48	-0.99	842.90	18.90	-3.71	841.96	22.00	-2.65	843.69	29.88	2.65
845.27	19.77	-1.98	845.12	20.90	-0.66	845.90	19.36	-2.33	844.96	21.81	-1.92	846.68	28.24	1.92
848.27	19.20	-3.74	848.12	20.43	-2.32	848.90	18.44	-4.44	847.96	22.62	-2.30	849.69	29.81	2.30
851.27	19.57	-2.46	851.12	20.84	-1.00	851.90	20.11	-1.86	850.96	21.49	-2.52	852.69	29.12	2.52
854.27	19.86	-1.50	854.12	20.97	-0.20	854.90	19.36	-1.95	853.96	21.71	-1.64	855.69	27.57	1.64
857.28	19.18	-2.87	857.12	19.93	-1.93	857.90	19.16	-2.83	856.96	22.27	-1.76	858.69	28.38	1.76
860.27	19.64	-2.59	860.12	21.69	-0.35	860.90	18.77	-3.41	859.96	21.97	-2.25	861.69	29.05	2.25
863.27	19.62	-2.74	863.12	21.03	-1.14	863.90	19.49	-2.82	862.96	22.35	-2.00	864.68	28.93	2.00
866.27	19.97	-2.42	866.12	20.80	-1.40	866.90	19.54	-2.79	865.96	21.76	-2.61	867.68	29.57	2.61
869.27	19.84	-2.98	869.12	21.54	-1.09	869.90	18.96	-3.80	868.96	22.88	-1.92	870.69	29.31	1.92
872.27	19.99	-2.89	872.12	20.56	-2.13	872.90	19.29	-3.54	871.96	22.94	-1.93	873.69	29.38	1.93
875.27	19.68	-2.46	875.12	21.37	-0.58	875.90	19.49	-2.60	874.96	22.48	-1.65	876.69	28.36	1.65
878.27	19.55	-3.78	878.12	20.97	-2.17	878.90	18.59	-4.69	877.96	22.43	-2.89	879.69	30.79	2.89
881.27	18.68	-4.61	881.12	20.99	-2.11	881.90	19.51	-3.73	880.96	23.23	-2.05	882.69	29.91	2.05
884.27	19.33	-3.41	884.12	22.10	-0.45	884.90	19.58	-3.11	883.96	22.37	-2.36	885.69	29.67	2.36
887.27	19.46	-3.42	887.12	21.50	-1.19	887.90	18.77	-4.05	886.96	22.88	-1.98	888.69	29.43	1.98
890.27	19.44	-3.18	890.12	21.90	-0.53	890.90	19.27	-3.30	889.96	22.59	-2.02	891.69	29.21	2.02
893.28	19.86	-2.89	893.12	21.52	-1.04	893.90	19.01	-3.69	892.96	22.27	-2.47	894.69	29.79	2.47
896.27	19.60	-3.28	896.12	20.97	-1.72	896.90	19.29	-3.53	895.96	22.62	-2.24	897.69	29.69	2.24
899.27	20.14	-2.64	899.12	21.39	-1.20	899.90	19.93	-2.79	898.96	22.13	-2.63	900.69	29.98	2.63
902.28	19.88	-2.71	902.12	21.54	-0.86	902.90	19.51	-3.03	901.96	22.19	-2.39	903.69	29.55	2.39
905.27	19.49	-3.48	905.12	22.10	-0.68	905.90	18.70	-4.22	904.96	22.19	-2.77	906.69	30.31	2.77
908.27	20.36	-2.18	908.12	21.50	-0.85	908.90	19.10	-3.38	907.96	22.70	-1.82	909.69	28.93	1.82
911.27	19.49	-3.95	911.12	20.05	-3.20	911.90	19.82	-3.57	910.96	23.29	-2.14	912.69	30.15	2.14
914.27	20.12	-2.88	914.12	20.86	-1.95	914.90	19.38	-3.57	913.96	22.75	-2.24	915.69	29.81	2.24
917.27	19.60	-3.31	917.12	21.35	-1.37	917.90	19.40	-3.45	916.96	22.94	-1.95	918.69	29.43	1.95
920.27	19.18	-3.39	920.12	21.86	-0.52	920.90	20.59	-1.92	919.96	22.00	-2.55	921.69	29.69	2.55
923.28	20.56	-1.96	923.12	21.43	-0.90	923.90	19.71	-2.75	922.96	22.21	-2.29	924.69	29.38	2.29
926.28	20.54	-1.90	926.12	21.67	-0.58	926.90	19.29	-3.09	925.96	21.79	-2.63	927.69	29.64	2.63
929.27	19.66	-4.17	929.12	22.27	-1.37	929.90	19.97	-3.81	928.96	23.91	-1.91	930.69	30.31	1.91
932.27	20.69	-2.81	932.12	22.01	-1.30	932.90	19.93	-3.52	931.96	22.86	-2.63	933.68	30.70	2.63
935.27	20.45	-2.32	935.12	22.40	-0.18	935.90	20.02	-2.70	934.96	22.00	-2.76	936.68	30.10	2.76
938.27	19.68	-2.77	938.12	22.10	-0.16	938.90	19.91	-2.49	937.96	22.29	-2.15	939.69	29.17	2.15
941.27	20.54	-2.63	941.12	21.67	-1.31	941.90	19.60	-3.51	940.96	22.72	-2.43	942.69	30.17	2.43
944.28	19.97	-3.75	944.12	21.67	-1.86	944.90	20.15	-3.52	943.96	23.93	-1.78	945.69	30.07	1.78
947.27	20.34	-2.96	947.12	21.41	-1.70	947.90	19.54	-3.71	946.96	22.94	-2.35	948.68	30.22	2.35
950.27	19.62	-2.89	950.12	21.80	-0.52	950.90	20.31	-2.14	949.96	21.97	-2.52	951.69	29.60	2.52
953.27	20.17	-3.10	953.12	22.48	-0.60	953.90	19.93	-3.29	952.96	22.88	-2.38	954.69	30.22	2.38
956.27	20.03	-3.76	956.12	21.90	-1.70	956.90	20.15	-3.59	955.96	23.61	-2.17	957.69	30.53	2.17
959.28	20.08	-3.11	959.12	22.35	-0.65	959.90	19.84	-3.30	958.96	22.94	-2.24	960.69	30.00	2.24
962.27	20.19	-3.27	962.12	21.97	-1.30	962.90	19.73	-3.68	961.96	23.02	-2.43	963.69	30.46	2.43
965.27	20.21	-2.85	965.12	22.23	-0.64	965.90	19.62	-3.38	964.96	23.53	-1.51	966.69	29.14	1.51
968.27	19.84	-3.44	968.12	22.46	-0.63	968.90	20.61	-2.61	967.96	22.94	-2.32	969.69	30.17	2.32
971.27	21.11	-2.81	971.12	21.65	-2.08	971.90	19.91	-3.96	970.96	24.23	-1.68	972.69	30.17	1.68
974.27	21.93	-1.49	974.12	22.03	-1.20	974.90	20.20	-3.16	973.96	22.72	-2.68	975.69	30.67	2.68
977.27	20.23	-2.70	977.12	23.13	0.39	977.90	21.19	-1.69	976.96	22.75	-2.17	978.69	29.67	2.17
980.27	20.80	-2.34	980.12	21.93	-1.02	980.90	21.23	-1.85	979.96	23.26	-1.86	981.69	29.57	1.86
983.28	20.36	-2.60	983.12	22.53	-0.24	983.90	19.93	-2.97	982.96	23.21	-1.73	984.69	29.26	1.73
986.27	20.52	-3.76	986.12	22.46	-1.63	986.90	20.13	-4.09	985.96	24.39	-1.87	987.69	30.72	1.87
989.27	20.82	-2.91	989.12	21.80	-1.74	989.90	20.90	-2.78	988.96	23.85	-1.87	990.69	30.17	1.87
992.27	21.11	-2.77	992.12	22.23	-1.46	992.90	19.73	-4.09	991.96	22.91	-2.95	993.69	31.40	2.95
995.28	20.85	-3.36	995.12	22.61	-1.41	995.90	20.44	-3.71	994.96	24.15	-2.04	996.69	30.82	2.04
998.27	20.67	-3.39	998.12	22.10	-1.77	998.90	20.46	-3.54	997.96	24.45	-1.59	999.69	30.22	1.59
1001.27	20.96	-2.60	1001.12	21.90	-1.47	1001.90	20.42	-3.08	1000.96	23.48	-2.06	1002.69	30.19	2.06
1004.27	21.51	-2.13	1004.12	23.13	-0.32	1004.90	20.31	-3.28	1003.96	23.96	-1.67	1005.69	29.88	1.67
1007.28	19.60	-4.36	1007.12	21.61	-2.16	1007.90	20.37	-3.54	1006.96	23.85	-2.10	1008.69	30.63	2.10
1010.27	20.80	-2.59	1010.12	22.12	-1.08	1010.90	20.37	-2.96	1009.96	23.45	-1.92	1011.69	29.88	1.92
1013.27	20.32	-4.08	1013.12	21.86	-2.35	1013.90	20.57	-3.78	1012.96	24.47	-1.92	1014.69	30.89	1.92
1016.27	21.07	-2.78	1016.12	22.44	-1.22	1016.90	20.90	-2.89	1015.96	23.50	-2.33	1017.68	30.75	2.33
1019.27	21.49	-2.35	1019.12	22.35	-1.30	1019.90	20.20	-3.58	1018.96	23.58	-2.24	1020.69	30.65	2.24
1022.27	21.07	-2.59	1022.12	22.33	-1.14	1022.90	20.79	-2.81	1021.96	23.10	-2.54	1023.68	30.77	2.54
1025.27	20.76	-3.55	1025.12	22.16	-1.96	1025.90	20.15	-4.11	1024.96	23.64	-2.66	1026.69	31.54	2.66
1028.27	21.97	-2.03	1028.12	22.08	-1.73	1028.90	20.70	-3.24	1027.96	23.88	-2.10	1029.68	30.67	2.10
1031.27	20.67	-3.15	1031.12	22.91	-0.72	1031.90	20.53	-3.24	1030.96	22.56	-3.25	1032.69	31.64	3.25
1034.27	20.30	-4.17	1034.12	23.17	-1.11	1034.90	20.20	-4.21	1033.96	24.29	-2.16	1035.69	31.20	2.16
1037.27	21.75	-2.08	1037.12	22.61	-1.03	1037.90	20.42	-3.36	1036.96	23.31	-2.51	1038.69	30.91	2.51
1040.27	21.02	-3.70	1040.12	22.20	-2.33	1040.90	20.17	-4.50	1039.96	24.75	-1.96	1041.69	31.25	1.96
1043.27	20.71	-3.61	1043.12	22.18	-1.95	1043.90	20.53	-3.74	1042.96	23.37	-2.94	1044.69	31.83	2.94
1046.27	20.82	-3.50	1046.12	22.55	-1.58	1046.90	20.48	-3.79	1045.96	24.29	-2.02	1047.69	30.91	2.02
1049.27	21.09	-3.19	1049.12	22.01	-2.08	1049.90	20.95	-3.28	1048.96	23.99	-2.28	1050.69	31.13	2.28
1052.27	20.85	-3.53	1052.12	22.23	-1.96	1052.90	20.48	-3.84	1051.96	23.29	-3.07	1053.69	32.02	3.07
1055.27	21.22	-3.05	1055.12	22.14	-1.94	1055.90	20.24	-3.98	1054.96	23.99	-2.27	1056.69	31.11	2.27
1058.27	21.77	-2.43	1058.12	22.87	-1.14	1058.90	21.30	-2.84	1057.96	24.47	-1.71	1059.69	30.48	1.71
1061.27	21.20	-2.73	1061.12	22.78	-0.96	1061.90	20.81	-3.06	1060.96	24.31	-1.60	1062.69	30.10	1.60
1064.27	21.09	-3.26	1064.12	22.61	-1.55	1064.90	20.81	-3.48	1063.96	24.72	-1.61	1065.69	30.53	1.61
1067.27	21.35	-2.66	1067.12	23.67	-0.15	1067.90	20.59	-3.36	1066.96	23.61	-2.38	1068.69	30.96	2.38
1070.27	21.53	-2.63	1070.12	22.81	-1.16	1070.90	21.65	-2.46	1069.96	23.85	-2.30	1071.69	31.03	2.30
1073.27	21.95	-2.85	1073.12	23.08	-1.53	1073.90	20.20	-4.54	1072.96	24.34	-2.44	1074.69	31.81	2.44
1076.27	21.80	-2.75	1076.12	22.72	-1.64	1076.90	21.43	-3.06	1075.96	24.23	-2.30	1077.69	31.42	2.30
1079.27	21.62	-2.92	1079.12	23.36	-0.99	1079.90	20.44	-4.04	1078.96	24.31	-2.21	1080.69	31.32	2.21
1082.27	21.00	-3.97	1082.12	22.50	-2.28	1082.90	20.75	-4.17	1081.96	25.18	-1.78	1083.69	31.32	1.78
1085.27	21.51	-2.74	1085.12	22.89	-1.17	1085.90	20.42	-3.78	1084.96	23.93	-2.31	1086.69	31.13	2.31
1088.27	21.44	-3.02	1088.12	22.93	-1.34	1088.90	21.03	-3.37	1087.96	24.94	-1.50	1089.69	30.53	1.50
1091.27	21.02	-3.38	1091.12	22.12	-2.09	1091.90	20.11	-4.24	1090.96	23.80	-2.59	1092.69	31.56	2.59
1094.28	22.13	-1.85	1094.12	22.57	-1.22	1094.90	21.39	-2.54	1093.96	23.10	-2.87	1095.69	31.42	2.87
1097.28	21.27	-2.95	1097.12	23.13	-0.90	1097.90	21.28	-2.88	1096.96	22.24	-3.96	1098.69	32.75	3.96
1100.28	21.09	-2.93	1100.12	22.48	-1.35	1100.90	21.52	-2.45	1099.96	23.83	-2.18	1101.69	30.77	2.18
1103.27	21.88	-3.31	1103.12	22.46	-2.54	1103.90	21.37	-3.77	1102.96	24.80	-2.38	1104.69	32.14	2.38
1106.27	21.09	-3.18	1106.12	23.08	-1.00	1106.90	21.74	-2.47	1105.96	23.91	-2.34	1107.68	31.18	2.34
1109.27	21.97	-2.12	1109.12	22.98	-0.92	1109.90	21.21	-2.82	1108.96	24.15	-1.92	1110.69	30.58	1.92
1112.27	21.05	-3.36	1112.12	23.41	-0.81	1112.90	21.30	-3.05	1111.96	24.12	-2.27	1113.69	31.25	2.27
1115.28	20.65	-4.92	1115.12	22.53	-2.85	1115.90	21.52	-4.00	1114.96	25.48	-2.08	1116.69	32.22	2.08
1118.27	21.24	-3.11	1118.12	22.81	-1.35	1118.90	20.97	-3.32	1117.96	23.69	-2.64	1119.69	31.56	2.64
1121.27	20.54	-3.45	1121.12	22.44	-1.36	1121.90	21.37	-2.56	1120.96	23.45	-2.52	1122.69	31.08	2.52
1124.27	21.31	-3.18	1124.12	23.06	-1.24	1124.90	21.48	-2.95	1123.96	24.26	-2.21	1125.69	31.27	2.21
1127.27	21.44	-3.48	1127.12	22.57	-2.16	1127.90	21.54	-3.32	1126.96	24.99	-1.91	1128.69	31.40	1.91
1130.27	21.66	-3.24	1130.12	23.06	-1.65	1130.90	21.15	-3.69	1129.96	24.83	-2.05	1131.69	31.52	2.05
1133.28	21.02	-4.15	1133.12	23.19	-1.79	1133.90	21.15	-3.96	1132.96	25.59	-1.56	1134.69	31.30	1.56
1136.28	21.82	-2.87	1136.12	23.52	-0.98	1136.90	21.74	-2.89	1135.96	24.37	-2.30	1137.69	31.56	2.30
1139.27	22.13	-2.94	1139.12	23.62	-1.26	1139.90	21.43	-3.58	1138.96	24.45	-2.60	1140.69	32.24	2.60
1142.27	21.07	-3.40	1142.12	23.67	-0.61	1142.90	21.48	-2.93	1141.96	24.12	-2.33	1143.69	31.37	2.33
1145.27	21.73	-3.80	1145.12	23.24	-2.10	1145.90	20.46	-5.02	1144.96	25.26	-2.26	1146.68	32.36	2.26
1148.27	22.02	-3.11	1148.12	23.43	-1.51	1148.90	21.63	-3.44	1147.96	25.56	-1.55	1149.69	31.25	1.55
1151.27	22.77	-2.48	1151.12	23.30	-1.76	1151.90	21.65	-3.55	1150.96	24.77	-2.47	1152.69	32.29	2.47
1154.28	21.44	-3.73	1154.12	23.52	-1.46	1154.90	20.48	-4.64	1153.96	25.07	-2.09	1155.69	31.83	2.09
1157.27	21.49	-3.84	1157.12	23.97	-1.17	1157.90	21.01	-4.26	1156.96	24.99	-2.32	1158.69	32.22	2.32
1160.27	21.86	-3.17	1160.12	23.49	-1.35	1160.90	21.81	-3.16	1159.96	24.42	-2.59	1161.69	32.19	2.59
1163.27	22.22	-3.46	1163.12	24.36	-1.13	1163.90	21.85	-3.77	1162.96	26.49	-1.17	1164.69	31.42	1.17
1166.27	21.57	-3.47	1166.12	23.92	-0.93	1166.90	21.70	-3.29	1165.96	24.88	-2.15	1167.69	31.76	2.15
1169.28	22.35	-2.39	1169.12	23.67	-0.88	1169.90	21.50	-3.18	1168.96	23.64	-3.08	1170.69	32.39	3.08
1172.28	21.77	-2.74	1172.12	23.49	-0.83	1172.90	20.66	-3.80	1171.96	24.02	-2.48	1173.69	31.56	2.48
1175.27	21.75	-3.45	1175.12	24.08	-0.93	1175.90	21.74	-3.41	1174.96	25.18	-2.01	1176.69	31.78	2.01
1178.27	22.75	-2.35	1178.12	23.24	-1.67	1178.90	22.05	-2.99	1177.96	24.94	-2.14	1179.69	31.81	2.14
1181.27	22.04	-3.06	1181.12	23.06	-1.85	1181.90	21.34	-3.70	1180.96	24.20	-2.88	1182.69	32.55	2.88
1184.28	22.42	-3.06	1184.12	23.77	-1.52	1184.90	21.72	-3.70	1183.96	24.96	-2.50	1185.69	32.55	2.50
1187.28	22.13	-3.51	1187.12	23.30	-2.15	1187.90	20.86	-4.73	1186.96	25.45	-2.18	1188.69	32.39	2.18
1190.27	20.93	-4.44	1190.12	24.49	-0.69	1190.90	21.15	-4.17	1189.96	25.37	-1.99	1191.69	31.93	1.99
1193.27	21.91	-4.01	1193.12	23.21	-2.52	1193.90	20.81	-5.05	1192.96	25.81	-2.09	1194.68	32.58	2.09
1196.27	22.64	-2.46	1196.12	23.45	-1.46	1196.90	22.12	-2.93	1195.96	24.45	-2.64	1197.68	32.31	2.64
1199.27	21.68	-2.79	1199.12	23.11	-1.17	1199.90	22.26	-2.16	1198.96	23.53	-2.93	1200.69	31.97	2.93
1202.27	22.86	-2.57	1202.12	24.16	-1.08	1202.90	21.34	-4.03	1201.96	24.83	-2.58	1203.69	32.58	2.58
1205.27	22.44	-2.58	1205.12	23.84	-0.99	1205.90	22.46	-2.50	1204.96	24.23	-2.77	1206.69	32.36	2.77
1208.27	22.22	-3.20	1208.12	23.67	-1.56	1208.90	21.52	-3.84	1207.96	24.96	-2.44	1209.69	32.43	2.44
1211.28	21.55	-3.96	1211.12	23.26	-2.06	1211.90	22.32	-3.14	1210.96	25.56	-1.94	1212.69	32.02	1.94
1214.27	21.13	-3.98	1214.11	24.66	-0.26	1214.90	22.28	-2.78	1213.96	24.88	-2.22	1215.69	31.90	2.22
1217.27	21.68	-3.80	1217.11	24.34	-0.95	1217.90	21.85	-3.58	1216.96	25.04	-2.43	1218.68	32.48	2.43
1220.27	22.90	-3.43	1220.11	24.38	-1.76	1220.90	21.81	-4.47	1219.96	25.67	-2.65	1221.68	33.55	2.65
1223.27	21.77	-4.18	1223.11	24.14	-1.62	1223.90	21.90	-4.00	1222.96	25.10	-2.84	1224.68	33.36	2.84
