# Supplementary material for: Noise-precision tradeoff in predicting combinations of mutations and drugs
Source: PLoS Comput Biol. 2019 May 22;15(5):e1006956. doi: 10.1371/journal.pcbi.1006956 (PMC6548401; doi:10.1371/journal.pcbi.1006956)
Supplement: S1 Data — A zip file containing all datasets used in this paper. (ZIP) [file pcbi.1006956.s002.zip › calcium/calcium_double_RAW264.7/C5A_250_nM_I06_300_pM_RW_ECC040122C.txt]

Tab-delimted data for ligand pair Complement C5a / Interleukin-6
Celltype = RAW 264.7
ExperimentID = ECC040122C
t in seconds, Ca++ concentrations in nM
Adj Ca++ is the change in Ca++ concentration due to ligand

ECC040122C05	C5A 250 nM	I06 300 pM	sim
ECC040122C02	C5A 250 nM	HBSS-BSA n/a 	lig1_only
ECC040122C07	C5A 250 nM	HBSS-BSA n/a 	lig1_only
ECC040122C01	HBSS-BSA n/a 	HBSS-BSA n/a 	con
ECC040122C12	HBSS-BSA n/a 	HBSS-BSA n/a 	con

t(ECC040122C05)	Ca++(ECC040122C05)	Adj Ca++(ECC040122C05)	t(ECC040122C02)	Ca++(ECC040122C02)	Adj Ca++(ECC040122C02)	t(ECC040122C07)	Ca++(ECC040122C07)	Adj Ca++(ECC040122C07)	t(ECC040122C01)	Ca++(ECC040122C01)	Adj Ca++(ECC040122C01)	t(ECC040122C12)	Ca++(ECC040122C12)	Adj Ca++(ECC040122C12)
-196.36	6.44	1.50	-196.83	8.32	1.89	-196.05	6.35	1.59	-197.00	6.05	0.39	-195.27	10.68	-0.39
-193.44	6.07	0.43	-193.91	8.79	1.66	-193.12	6.24	0.78	-194.07	7.58	1.22	-192.33	10.55	-1.22
-190.44	6.59	1.14	-190.91	8.19	1.26	-190.12	6.83	1.57	-191.07	6.17	0.00	-189.34	11.57	-0.00
-187.44	7.62	1.31	-187.91	8.75	0.96	-187.12	7.25	1.13	-188.07	8.43	1.40	-186.33	11.03	-1.40
-184.44	7.84	1.48	-184.91	9.01	1.17	-184.12	7.00	0.83	-185.07	7.86	0.78	-183.34	11.70	-0.78
-181.42	7.50	1.07	-181.91	9.63	1.72	-181.11	6.83	0.59	-182.07	7.74	0.59	-180.32	11.96	-0.59
-178.44	7.52	1.64	-178.91	8.16	0.80	-178.12	6.27	0.58	-179.07	6.77	0.17	-177.33	11.83	-0.17
-175.44	6.71	-0.20	-175.91	8.75	0.35	-175.12	5.83	-0.90	-176.07	8.07	0.44	-174.33	12.60	-0.44
-172.44	8.36	2.20	-172.91	7.82	0.17	-172.12	5.33	-0.65	-173.07	8.11	1.23	-171.33	11.06	-1.23
-169.44	6.39	1.72	-169.91	7.69	1.53	-169.12	6.86	2.37	-170.07	5.57	0.18	-168.34	10.62	-0.18
-166.42	6.66	0.81	-166.91	7.94	0.60	-166.11	6.49	0.82	-167.07	7.42	0.85	-165.32	11.13	-0.85
-163.44	6.78	1.31	-163.91	8.03	1.08	-163.12	6.24	0.96	-164.07	6.81	0.62	-162.34	10.97	-0.62
-160.44	6.42	0.60	-160.91	7.82	0.52	-160.12	5.52	-0.11	-161.07	6.65	0.11	-159.34	11.83	-0.11
-157.44	5.61	0.25	-157.91	8.03	1.18	-157.12	5.77	0.59	-158.07	6.41	0.33	-156.34	11.16	-0.33
-154.44	5.85	-0.04	-154.91	7.22	-0.16	-154.12	6.83	1.12	-155.07	7.34	0.73	-153.34	11.29	-0.73
-151.42	5.66	-0.46	-151.91	8.28	0.67	-151.11	6.16	0.22	-152.07	7.42	0.58	-150.32	11.67	-0.58
-148.44	5.83	-0.35	-148.91	8.07	0.41	-148.12	5.85	-0.14	-149.07	7.66	0.76	-147.34	11.54	-0.76
-145.44	5.61	-0.37	-145.91	7.26	-0.21	-145.12	6.24	0.44	-146.07	7.78	1.08	-144.34	11.03	-1.08
-142.44	6.34	0.69	-142.91	7.29	0.15	-142.12	5.19	-0.28	-143.07	6.61	0.24	-141.34	11.54	-0.24
-139.44	6.02	0.61	-139.91	7.60	0.70	-139.12	5.22	-0.01	-140.07	6.89	0.76	-138.34	10.78	-0.76
-136.42	5.19	-0.31	-136.91	7.29	0.31	-136.11	5.91	0.60	-137.07	7.10	0.88	-135.32	10.74	-0.88
-133.44	5.07	0.42	-133.91	7.44	1.30	-133.12	5.05	0.58	-134.07	5.85	0.48	-132.33	10.30	-0.48
-130.44	6.27	1.10	-130.91	6.91	0.26	-130.12	5.24	0.26	-131.07	6.53	0.64	-129.33	10.65	-0.64
-127.44	5.95	1.33	-127.91	7.32	1.22	-127.12	5.27	0.84	-128.07	5.53	0.19	-126.33	10.55	-0.19
-124.44	6.27	0.77	-124.91	6.85	-0.14	-124.12	4.83	-0.49	-125.07	6.53	0.31	-123.33	11.32	-0.31
-121.42	5.88	0.24	-121.91	7.29	0.17	-121.11	4.77	-0.68	-122.07	7.82	1.46	-120.32	10.30	-1.46
-118.44	5.61	0.09	-118.91	6.20	-0.80	-118.12	5.85	0.52	-119.07	7.86	1.62	-117.33	10.02	-1.62
-115.44	5.36	0.66	-115.91	7.38	1.19	-115.12	5.66	1.14	-116.07	6.77	1.35	-114.33	9.48	-1.35
-112.44	5.78	0.89	-112.91	6.54	0.17	-112.12	5.83	1.13	-113.07	6.41	0.80	-111.33	10.21	-0.80
-109.44	5.88	-0.08	-109.91	8.19	0.74	-109.12	5.41	-0.37	-110.07	7.90	1.22	-108.34	10.87	-1.22
-106.42	5.75	1.16	-106.91	6.11	0.04	-106.11	5.33	0.93	-107.07	5.69	0.38	-105.32	10.33	-0.38
-103.44	5.46	1.32	-103.91	7.44	1.81	-103.12	4.06	0.10	-104.07	4.77	-0.09	-102.34	10.36	0.09
-100.44	5.27	0.03	-100.91	5.89	-0.84	-100.12	4.44	-0.62	-101.07	6.49	0.53	-99.33	10.84	-0.53
-97.44	5.78	1.95	-97.91	5.37	0.06	-97.12	4.50	0.86	-98.07	4.29	-0.26	-96.34	10.21	0.26
-94.44	5.53	0.46	-94.91	6.91	0.35	-94.12	4.88	-0.01	-95.07	6.21	0.42	-93.34	10.78	-0.42
-91.42	5.34	0.40	-91.91	6.39	-0.03	-91.11	5.80	1.05	-92.07	5.85	0.19	-90.32	10.87	-0.19
-88.44	5.73	1.62	-88.91	6.39	0.79	-88.12	5.72	1.79	-89.07	4.61	-0.22	-87.33	10.46	0.22
-85.44	4.41	0.19	-85.91	6.20	0.49	-85.12	4.25	0.21	-86.07	4.89	-0.05	-84.33	10.40	0.05
-82.44	5.85	0.76	-82.91	6.39	-0.19	-82.12	5.99	1.08	-83.07	6.29	0.48	-81.33	10.74	-0.48
-79.44	5.90	1.21	-79.91	6.51	0.34	-79.12	4.99	0.49	-80.07	5.89	0.48	-78.33	10.33	-0.48
-76.42	5.44	1.22	-76.91	6.17	0.46	-76.11	5.83	1.79	-77.07	4.89	-0.05	-75.32	10.40	0.05
-73.44	4.51	-0.77	-73.91	4.94	-1.82	-73.12	5.08	-0.01	-74.07	6.53	0.53	-72.34	10.87	-0.53
-70.44	4.51	-0.91	-70.91	5.80	-1.11	-70.12	4.77	-0.47	-71.07	7.26	1.12	-69.34	10.43	-1.12
-67.44	5.85	1.18	-67.91	6.57	0.41	-67.12	5.85	1.36	-68.07	5.41	0.02	-66.34	10.78	-0.02
-64.44	5.07	0.14	-64.91	6.01	-0.41	-64.12	4.83	0.08	-65.07	6.85	1.20	-63.33	9.86	-1.20
-61.42	4.63	-0.95	-61.91	7.13	0.06	-61.11	5.88	0.48	-62.07	6.85	0.55	-60.32	11.16	-0.55
-58.44	4.83	-0.07	-58.91	5.86	-0.52	-58.12	5.30	0.59	-59.07	6.85	1.23	-57.34	9.79	-1.23
-55.44	5.02	0.91	-55.91	6.01	0.42	-55.12	3.59	-0.33	-56.07	4.57	-0.26	-54.34	10.49	0.26
-52.44	5.14	0.03	-52.91	7.47	0.87	-52.12	5.19	0.26	-53.07	6.17	0.34	-51.34	10.90	-0.34
-49.44	4.49	-1.20	-49.91	7.26	0.09	-49.12	5.35	-0.15	-50.07	6.49	0.08	-48.34	11.73	-0.08
-46.42	5.24	0.18	-46.91	6.48	-0.07	-46.11	5.27	0.39	-47.07	5.65	-0.13	-45.32	11.32	0.13
-43.44	5.17	-0.20	-43.91	6.42	-0.43	-43.12	4.86	-0.32	-44.07	6.13	0.04	-42.34	11.45	-0.04
-40.44	5.24	0.64	-40.91	4.81	-1.27	-40.12	4.36	-0.05	-41.07	5.49	0.17	-39.34	10.55	-0.17
-37.44	4.41	-0.51	-37.91	6.57	0.17	-37.12	4.94	0.21	-38.07	5.65	0.01	-36.34	11.03	-0.01
-34.44	4.78	-0.21	-34.91	5.74	-0.74	-34.12	4.30	-0.51	-35.07	5.93	0.22	-33.34	10.90	-0.22
-31.42	5.00	-0.28	-31.91	7.41	0.65	-31.11	5.35	0.26	-32.07	6.21	0.21	-30.32	11.19	-0.21
-28.44	5.07	0.97	-28.91	6.54	0.95	-28.13	4.75	0.83	-29.07	4.97	0.15	-27.34	10.08	-0.15
-25.44	4.68	-0.44	-25.91	7.04	0.44	-25.13	4.08	-0.85	-26.07	6.05	0.21	-24.34	11.03	-0.21
-22.44	5.02	-0.11	-22.91	6.08	-0.54	-22.13	4.52	-0.43	-23.07	6.21	0.36	-21.34	10.90	-0.36
-19.44	5.29	0.74	-19.91	6.39	0.36	-19.13	4.55	0.19	-20.07	4.33	-0.94	-18.34	11.61	0.94
4.62	9.43	-0.97	4.15	8.66	-3.23	4.94	9.10	-1.12	4.00	8.03	-3.09	5.72	19.62	3.09
7.58	8.51	-2.10	7.11	10.58	-1.52	7.89	8.43	-2.00	6.95	10.93	-0.40	8.68	17.14	0.40
10.58	15.09	4.20	10.11	13.00	0.62	10.89	13.18	2.47	9.95	9.78	-1.83	11.68	18.85	1.83
13.58	28.76	18.62	13.11	25.82	14.20	13.89	25.36	15.41	12.95	9.82	-1.04	14.70	17.30	1.04
16.58	36.43	27.51	16.11	34.38	23.98	16.89	33.78	25.05	15.95	7.74	-1.90	17.68	16.94	1.90
19.59	38.40	28.55	19.12	41.39	30.05	19.91	34.81	25.14	18.95	9.74	-0.83	20.70	16.81	0.83
22.58	38.69	29.33	22.11	40.54	29.70	22.90	34.71	25.54	21.95	8.88	-1.20	23.68	16.68	1.20
25.58	38.95	29.94	25.11	41.57	31.08	25.90	37.45	28.63	24.95	9.61	-0.12	26.68	15.25	0.12
28.58	38.66	29.20	28.11	41.28	30.33	28.90	35.58	26.30	27.95	8.63	-1.55	29.70	17.14	1.55
31.58	35.02	25.32	31.11	37.31	26.12	31.89	30.88	21.36	30.95	8.68	-1.74	32.68	17.57	1.74
34.59	32.49	22.76	34.12	35.27	24.05	34.90	28.25	18.70	33.95	8.84	-1.61	35.69	17.47	1.61
37.58	27.70	17.79	37.11	31.84	20.44	37.89	24.32	14.59	36.95	9.00	-1.63	38.68	17.67	1.63
40.58	24.59	15.76	40.11	27.09	16.78	40.90	22.08	13.44	39.95	7.66	-1.89	41.68	16.84	1.89
43.58	20.42	10.25	43.11	23.55	11.89	43.90	18.91	8.92	42.95	9.49	-1.40	44.70	17.70	1.40
46.58	17.75	8.00	46.11	18.75	7.52	46.89	17.35	7.79	45.95	9.86	-0.61	47.68	16.48	0.61
49.59	14.30	5.14	49.12	18.55	7.91	49.91	14.22	5.25	48.95	8.68	-1.20	50.69	16.48	1.20
52.58	11.84	2.89	52.11	15.16	4.73	52.89	12.06	3.30	51.95	7.99	-1.68	53.68	16.75	1.68
55.58	11.44	2.45	55.11	12.30	1.82	55.89	9.81	1.00	54.95	8.80	-0.91	56.68	16.03	0.91
58.58	10.76	0.96	58.11	12.52	1.23	58.89	9.08	-0.54	57.95	9.08	-1.44	59.70	17.37	1.44
61.58	8.24	-1.53	61.11	11.44	0.19	61.89	8.54	-1.04	60.95	9.57	-0.92	62.68	16.81	0.92
64.59	8.46	-1.61	64.12	9.82	-1.73	64.90	8.40	-1.48	63.95	9.45	-1.34	65.69	17.53	1.34
67.58	6.96	-2.72	67.11	9.35	-1.82	67.89	8.62	-0.88	66.95	9.04	-1.36	68.68	17.17	1.36
70.58	7.55	-0.73	70.11	9.13	-0.63	70.89	8.29	0.20	69.95	7.18	-1.82	71.68	16.22	1.82
73.58	7.40	-2.76	73.11	7.66	-3.98	73.89	7.42	-2.55	72.95	9.86	-1.02	74.70	17.30	1.02
76.58	7.35	-1.84	76.11	9.07	-1.60	76.89	7.44	-1.56	75.95	8.31	-1.60	77.68	16.91	1.60
79.59	6.47	-3.55	79.12	9.89	-1.62	79.91	6.61	-3.23	78.95	9.16	-1.58	80.69	17.73	1.58
82.58	7.47	-1.66	82.11	8.19	-2.43	82.89	7.05	-1.90	81.95	7.94	-1.91	83.68	17.17	1.91
85.58	6.59	-2.55	85.11	9.23	-1.40	85.89	7.05	-1.91	84.95	8.15	-1.71	86.68	16.98	1.71
88.58	6.74	-2.35	88.11	8.88	-1.70	88.89	7.22	-1.69	87.95	7.99	-1.82	89.70	17.04	1.82
91.58	7.20	-2.09	91.11	8.38	-2.40	91.89	6.63	-2.48	90.95	8.19	-1.82	92.68	17.24	1.82
94.59	6.98	-2.89	94.12	8.13	-3.23	94.90	7.16	-2.53	93.95	9.61	-0.98	95.69	16.98	0.98
97.58	6.86	-3.62	97.11	7.94	-4.02	97.89	6.55	-3.74	96.95	10.10	-1.10	98.68	17.70	1.10
100.58	7.13	-2.51	100.11	9.19	-1.93	100.89	6.80	-2.65	99.95	8.72	-1.64	101.68	17.40	1.64
103.58	7.72	-1.83	103.11	9.04	-1.99	103.89	6.75	-2.61	102.95	8.11	-2.16	104.71	17.83	2.16
106.58	8.09	-1.82	106.11	8.22	-3.18	106.89	7.36	-2.37	105.95	9.20	-1.43	107.68	17.47	1.43
109.59	6.98	-2.20	109.12	9.63	-1.04	109.91	7.42	-1.58	108.95	9.08	-0.82	110.69	16.13	0.82
112.58	7.08	-2.70	112.11	8.44	-2.82	112.89	6.52	-3.07	111.95	7.58	-2.92	113.68	18.82	2.92
115.58	7.20	-2.60	115.11	8.69	-2.59	115.90	7.53	-2.08	114.95	8.15	-2.37	116.68	18.29	2.37
118.58	6.88	-3.13	118.11	9.67	-1.82	118.89	8.29	-1.53	117.95	9.16	-1.57	119.71	17.70	1.57
121.58	7.28	-2.54	121.11	9.23	-2.08	121.89	7.25	-2.39	120.95	8.07	-2.47	122.68	18.42	2.47
124.59	7.77	-1.08	124.12	8.79	-1.55	124.90	7.67	-1.00	123.95	8.23	-1.34	125.69	16.32	1.34
127.58	7.57	-2.27	127.11	9.60	-1.73	127.89	7.28	-2.38	126.95	8.27	-2.29	128.68	18.26	2.29
130.58	7.72	-1.54	130.11	9.04	-1.71	130.89	7.56	-1.52	129.95	8.23	-1.75	131.68	17.14	1.75
133.58	7.75	-1.30	133.11	8.50	-2.04	133.89	8.09	-0.78	132.95	8.07	-1.70	134.71	16.88	1.70
136.58	7.89	-1.65	136.11	8.69	-2.33	136.89	7.39	-1.96	135.95	8.55	-1.71	137.68	17.37	1.71
139.59	7.52	-2.78	139.12	10.71	-1.08	139.91	7.72	-2.40	138.95	8.63	-2.39	140.69	18.82	2.39
142.58	7.67	-1.55	142.11	9.38	-1.32	142.89	8.65	-0.38	141.95	8.76	-1.18	143.68	16.52	1.18
145.58	7.13	-2.67	145.11	8.88	-2.40	145.89	8.03	-1.58	144.95	8.35	-2.17	146.68	18.09	2.17
148.58	7.82	-1.52	148.11	9.54	-1.28	148.89	7.64	-1.51	147.95	8.31	-1.75	149.70	17.21	1.75
151.58	8.14	-2.47	151.11	9.16	-2.93	151.90	7.89	-2.53	150.95	9.90	-1.43	152.68	18.16	1.43
154.59	8.89	-1.13	154.12	10.23	-1.27	154.91	7.78	-2.05	153.95	8.39	-2.35	155.69	18.49	2.35
157.58	8.32	-1.17	157.11	9.63	-1.35	157.89	7.11	-2.20	156.95	8.39	-1.82	158.68	17.44	1.82
160.58	8.41	-0.89	160.11	9.45	-1.34	160.89	8.48	-0.64	159.95	8.51	-1.51	161.68	16.94	1.51
163.58	8.41	-1.16	163.11	9.41	-1.64	163.89	8.31	-1.07	162.95	8.84	-1.45	164.70	17.14	1.45
166.58	7.97	-1.97	166.11	10.68	-0.75	166.89	7.56	-2.20	165.95	8.80	-1.86	167.68	17.93	1.86
169.59	8.09	-2.75	169.12	9.98	-2.35	169.91	7.89	-2.77	168.95	10.47	-1.09	170.69	18.06	1.09
172.58	7.20	-2.68	172.11	9.70	-1.67	172.89	7.64	-2.06	171.95	8.35	-2.25	173.68	18.26	2.25
175.58	8.51	-0.48	175.11	10.11	-0.37	175.89	8.88	0.07	174.95	6.97	-2.74	176.68	17.86	2.74
178.58	7.75	-2.47	178.11	10.08	-1.62	178.89	7.78	-2.25	177.95	9.65	-1.29	179.70	17.63	1.29
181.58	7.23	-3.11	181.11	8.91	-2.91	181.89	8.23	-1.92	180.95	9.53	-1.53	182.68	17.99	1.53
184.59	7.57	-2.69	184.12	10.04	-1.71	184.90	8.43	-1.65	183.95	9.08	-1.90	185.69	18.29	1.90
187.58	7.87	-2.25	187.11	9.89	-1.72	187.89	8.17	-1.77	186.95	9.16	-1.68	188.68	17.93	1.68
190.58	7.20	-1.79	190.11	8.97	-1.51	190.89	7.81	-1.00	189.95	7.46	-2.25	191.68	17.37	2.25
193.58	8.61	-2.06	193.11	9.10	-3.05	193.89	7.86	-2.62	192.95	8.96	-2.43	194.70	19.22	2.43
196.58	8.51	-1.92	196.11	9.32	-2.59	196.89	8.09	-2.15	195.95	8.35	-2.80	197.68	19.35	2.80
199.59	8.36	-1.56	199.12	10.39	-1.01	199.91	8.12	-1.61	198.95	8.19	-2.45	200.69	18.49	2.45
202.58	7.10	-2.63	202.11	9.45	-1.76	202.89	8.54	-1.00	201.95	9.00	-1.45	203.68	17.30	1.45
205.58	7.50	-2.90	205.11	10.39	-1.50	205.89	8.12	-2.10	204.95	8.47	-2.65	206.68	19.18	2.65
208.58	7.52	-2.54	208.11	8.85	-2.70	208.89	8.15	-1.73	207.95	8.15	-2.63	209.70	18.82	2.63
211.58	8.14	-2.40	211.11	10.42	-1.61	211.90	8.57	-1.79	210.95	9.37	-1.89	212.68	18.56	1.89
214.59	8.04	-2.66	214.12	10.17	-2.01	214.90	8.76	-1.75	213.95	9.29	-2.13	215.69	18.95	2.13
217.58	8.22	-1.86	217.11	8.94	-2.62	217.89	7.42	-2.47	216.95	9.33	-1.47	218.68	17.67	1.47
220.58	7.82	-2.34	220.11	9.73	-1.92	220.89	8.48	-1.50	219.95	9.08	-1.80	221.68	18.09	1.80
223.58	7.75	-2.47	223.11	9.29	-2.42	223.89	8.26	-1.78	222.95	9.00	-1.94	224.70	18.29	1.94
226.58	8.12	-2.16	226.11	10.04	-1.72	226.89	8.15	-1.94	225.95	9.37	-1.63	227.68	18.03	1.63
229.59	7.97	-2.38	229.12	10.49	-1.35	229.91	7.58	-2.59	228.95	7.90	-3.17	230.69	19.65	3.17
232.58	8.86	-0.82	232.11	10.71	-0.45	232.89	8.37	-1.12	231.95	8.07	-2.33	233.68	18.13	2.33
235.58	8.94	-1.52	235.11	9.98	-1.97	235.89	7.92	-2.36	234.95	7.86	-3.32	236.68	19.91	3.32
238.58	8.91	-1.27	238.11	9.54	-2.12	238.89	8.68	-1.31	237.95	9.04	-1.86	239.70	18.16	1.86
241.58	7.99	-1.64	241.11	8.91	-2.20	241.89	7.95	-1.49	240.95	7.58	-2.77	242.68	18.52	2.77
244.59	7.92	-2.61	244.12	10.14	-1.88	244.90	8.09	-2.26	243.95	9.45	-1.80	245.69	18.46	1.80
247.58	8.02	-1.63	247.11	9.82	-1.31	247.89	7.86	-1.60	246.95	8.84	-1.53	248.68	17.30	1.53
250.58	8.17	-1.16	250.11	9.60	-1.22	250.89	8.43	-0.72	249.95	7.38	-2.67	251.68	18.13	2.67
253.58	8.91	-1.80	253.11	8.63	-3.56	253.89	8.82	-1.70	252.95	8.84	-2.59	254.70	19.42	2.59
256.58	8.44	-2.46	256.11	9.16	-3.22	256.89	8.12	-2.59	255.95	9.16	-2.46	257.68	19.48	2.46
259.59	8.91	-1.10	259.12	10.49	-1.01	259.91	8.15	-1.68	258.95	8.31	-2.42	260.69	18.56	2.42
262.58	8.04	-2.19	262.11	9.98	-1.73	262.89	8.45	-1.59	261.95	8.15	-2.80	263.68	19.15	2.80
265.58	9.08	-2.04	265.11	9.45	-3.15	265.89	8.62	-2.31	264.95	9.00	-2.84	266.68	20.08	2.84
268.58	8.69	-2.49	268.11	9.86	-2.80	268.89	7.95	-3.04	267.95	9.45	-2.45	269.70	19.75	2.45
271.58	8.99	-1.68	271.11	9.19	-2.96	271.90	8.31	-2.17	270.95	9.33	-2.06	272.68	18.85	2.06
274.59	9.41	-1.27	274.12	11.15	-1.01	274.90	8.34	-2.15	273.95	9.12	-2.28	275.69	19.08	2.28
277.58	7.84	-2.93	277.11	10.33	-1.93	277.89	8.65	-1.94	276.95	8.51	-2.98	278.68	19.88	2.98
280.58	8.36	-1.62	280.11	10.58	-0.88	280.89	8.17	-1.62	279.95	7.58	-3.12	281.68	19.22	3.12
283.58	8.56	-1.58	283.11	9.98	-1.64	283.89	8.37	-1.58	282.95	8.47	-2.39	284.71	18.65	2.39
286.58	8.79	-2.83	286.11	10.36	-2.75	286.89	8.45	-2.99	285.95	10.64	-1.70	287.68	19.45	1.70
289.59	8.34	-1.63	289.12	10.45	-1.00	289.91	8.15	-1.63	288.95	7.99	-2.70	290.69	18.79	2.70
292.58	8.09	-2.51	292.11	10.87	-1.21	292.89	8.09	-2.32	291.95	8.96	-2.36	293.68	19.08	2.36
295.58	9.38	-1.63	295.11	10.30	-2.19	295.89	8.85	-1.97	294.95	9.61	-2.12	296.68	19.25	2.12
298.58	8.14	-2.42	298.11	9.01	-3.03	298.89	8.45	-1.92	297.95	8.51	-2.77	299.71	19.45	2.77
301.58	9.41	-1.92	301.11	10.77	-2.04	301.89	9.05	-2.09	300.95	8.72	-3.33	302.68	20.78	3.33
304.59	8.89	-1.69	304.12	11.98	-0.09	304.90	9.05	-1.35	303.95	8.19	-3.11	305.69	19.82	3.11
307.58	9.18	-2.48	307.11	9.79	-3.36	307.90	9.08	-2.40	306.95	9.86	-2.52	308.68	20.31	2.52
310.58	9.03	-1.74	310.11	9.35	-2.91	310.89	9.56	-1.03	309.95	9.37	-2.12	311.68	19.02	2.12
313.58	8.44	-2.31	313.11	10.08	-2.15	313.89	7.70	-2.86	312.95	9.16	-2.31	314.71	19.18	2.31
316.58	8.04	-3.68	316.11	11.56	-1.65	316.89	8.26	-3.28	315.95	9.74	-2.70	317.68	20.55	2.70
319.59	7.62	-2.56	319.12	11.85	0.19	319.91	8.34	-1.65	318.95	8.15	-2.75	320.69	19.05	2.75
322.58	8.81	-2.94	322.11	10.52	-2.71	322.89	8.99	-2.57	321.95	10.06	-2.41	323.68	20.28	2.41
325.58	9.18	-1.68	325.11	10.36	-1.99	325.89	8.91	-1.77	324.95	8.59	-2.99	326.68	19.98	2.99
328.58	8.27	-2.97	328.11	10.14	-2.58	328.89	8.79	-2.26	327.95	9.37	-2.59	329.71	19.95	2.59
331.58	8.51	-3.45	331.11	10.01	-3.44	331.89	8.06	-3.72	330.95	10.56	-2.12	332.68	20.21	2.12
334.59	9.33	-1.90	334.12	11.82	-0.90	334.90	8.26	-2.79	333.95	9.20	-2.75	335.69	20.11	2.75
337.58	9.26	-1.48	337.11	10.01	-2.22	337.89	8.29	-2.27	336.95	8.88	-2.58	338.68	19.45	2.58
340.58	9.08	-2.17	340.11	9.16	-3.58	340.89	8.79	-2.28	339.95	9.00	-2.97	341.68	20.35	2.97
343.58	7.92	-2.17	343.11	9.89	-1.69	343.89	8.96	-0.95	342.95	8.31	-2.50	344.70	18.72	2.50
346.58	8.19	-3.00	346.11	10.74	-1.94	346.89	7.75	-3.26	345.95	9.61	-2.30	347.68	19.62	2.30
349.59	9.01	-1.83	349.12	12.27	-0.06	349.91	9.36	-1.30	348.95	8.88	-2.68	350.69	19.65	2.68
352.58	8.59	-3.32	352.11	10.52	-2.88	352.89	8.54	-3.19	351.95	9.86	-2.77	353.68	20.81	2.77
355.58	8.64	-2.54	355.11	10.42	-2.24	355.89	8.57	-2.42	354.95	8.92	-2.98	356.68	20.28	2.98
358.58	8.81	-2.36	358.11	10.96	-1.70	358.89	8.54	-2.45	357.95	9.61	-2.28	359.70	19.58	2.28
361.58	8.64	-2.58	361.11	10.83	-1.87	361.89	8.99	-2.04	360.95	9.33	-2.61	362.68	19.95	2.61
364.59	8.69	-2.69	364.12	11.98	-0.88	364.90	8.71	-2.48	363.95	9.65	-2.45	365.69	19.95	2.45
367.58	8.27	-3.68	367.11	10.83	-2.60	367.89	9.02	-2.74	366.95	9.29	-3.38	368.68	21.45	3.38
370.58	9.26	-1.48	370.11	10.27	-1.96	370.89	8.57	-1.99	369.95	8.55	-2.91	371.68	19.78	2.91
373.58	8.04	-3.66	373.11	11.28	-1.90	373.89	8.45	-3.06	372.95	8.92	-3.50	374.70	21.32	3.50
376.58	9.23	-1.85	376.11	9.89	-2.68	376.89	9.33	-1.57	375.95	8.80	-3.00	377.68	20.21	3.00
379.59	8.44	-3.37	379.12	11.63	-1.66	379.91	8.34	-3.28	378.95	10.15	-2.38	380.69	20.31	2.38
382.58	9.66	-2.22	382.11	9.60	-3.77	382.89	8.65	-3.05	381.95	10.23	-2.37	383.68	20.38	2.37
385.58	9.01	-2.54	385.11	10.36	-2.67	385.89	9.10	-2.26	384.95	10.19	-2.08	386.68	19.75	2.08
388.58	9.73	-2.07	388.11	10.61	-2.68	388.89	9.36	-2.26	387.95	9.74	-2.78	389.70	20.71	2.78
391.58	8.56	-2.92	391.11	10.74	-2.22	391.89	9.30	-1.99	390.95	9.25	-2.95	392.68	20.55	2.95
394.59	9.01	-2.98	394.12	11.56	-1.92	394.90	8.93	-2.88	393.95	9.78	-2.93	395.69	21.05	2.93
397.58	9.08	-1.84	397.11	10.23	-2.17	397.89	9.36	-1.37	396.95	9.20	-2.44	398.68	19.48	2.44
400.58	8.81	-2.18	400.11	10.93	-1.55	400.89	8.68	-2.13	399.95	8.35	-3.36	401.68	20.48	3.36
403.58	8.96	-2.75	403.11	11.76	-1.43	403.89	8.82	-2.70	402.95	9.98	-2.45	404.70	20.28	2.45
406.58	8.56	-3.91	406.11	10.68	-3.27	406.89	8.76	-3.52	405.95	10.93	-2.26	407.68	20.85	2.26
409.59	9.31	-2.78	409.12	11.53	-2.04	409.91	9.02	-2.88	408.95	10.31	-2.50	410.69	20.71	2.50
412.58	8.69	-3.90	412.11	11.09	-2.98	412.90	9.13	-3.27	411.95	10.23	-3.08	413.68	21.79	3.08
415.58	8.74	-2.47	415.11	10.42	-2.28	415.89	8.93	-2.10	414.95	9.16	-2.77	416.68	20.11	2.77
418.58	9.53	-1.85	418.11	10.71	-2.15	418.89	8.91	-2.28	417.95	9.69	-2.41	419.70	19.91	2.41
421.58	9.03	-2.98	421.11	10.49	-3.00	421.89	8.93	-2.89	420.95	9.94	-2.79	422.68	20.92	2.79
424.59	9.28	-2.26	424.12	11.22	-1.81	424.90	8.82	-2.54	423.95	9.12	-3.14	425.69	20.81	3.14
427.58	9.51	-2.25	427.11	11.37	-1.88	427.90	9.36	-2.22	426.95	8.72	-3.76	428.68	21.65	3.76
430.58	10.26	-1.54	430.11	10.42	-2.86	430.89	9.61	-2.00	429.95	9.69	-2.83	431.68	20.75	2.83
433.58	9.06	-3.25	433.11	10.90	-2.89	433.90	8.82	-3.30	432.95	9.74	-3.29	434.70	21.72	3.29
436.58	9.53	-1.95	436.11	10.52	-2.44	436.90	8.68	-2.61	435.95	8.68	-3.52	437.68	21.12	3.52
439.59	9.43	-2.00	439.12	11.72	-1.19	439.91	10.09	-1.15	438.95	9.82	-2.33	440.69	19.88	2.33
442.58	8.27	-4.15	442.11	11.69	-2.22	442.90	9.47	-2.77	441.95	9.53	-3.61	443.68	22.16	3.61
445.58	10.21	-2.09	445.11	10.90	-2.89	445.89	8.45	-3.67	444.95	10.23	-2.79	446.68	21.22	2.79
448.58	9.51	-3.10	448.11	10.90	-3.19	448.89	9.27	-3.15	447.95	10.84	-2.49	449.70	21.22	2.49
451.58	8.99	-3.74	451.11	11.12	-3.10	451.89	9.41	-3.14	450.95	11.13	-2.32	452.68	21.18	2.32
454.59	9.73	-2.49	454.12	11.85	-1.86	454.90	9.19	-2.85	453.95	10.27	-2.67	455.69	21.02	2.67
457.58	9.21	-2.29	457.11	11.02	-1.97	457.89	8.68	-2.64	456.95	9.94	-2.28	458.68	19.91	2.28
460.58	8.79	-3.32	460.11	9.82	-3.77	460.89	9.39	-2.53	459.95	9.94	-2.89	461.68	21.12	2.89
463.58	9.21	-3.15	463.11	10.74	-3.11	463.89	10.32	-1.86	462.95	11.42	-1.66	464.70	20.15	1.66
466.58	10.01	-2.09	466.11	12.33	-1.25	466.90	9.56	-2.35	465.95	10.23	-2.59	467.68	20.81	2.59
469.59	9.86	-3.03	469.12	12.74	-1.64	469.91	10.15	-2.56	468.95	11.25	-2.36	470.69	21.38	2.36
472.58	9.28	-2.32	472.11	11.63	-1.46	472.89	9.61	-1.81	471.95	10.43	-1.89	473.68	19.62	1.89
475.58	9.73	-2.99	475.11	10.93	-3.27	475.90	8.85	-3.68	474.95	10.39	-3.05	476.68	21.89	3.05
478.58	9.06	-3.71	478.11	11.12	-3.14	478.89	10.44	-2.15	477.95	10.10	-3.39	479.71	22.29	3.39
481.58	10.23	-2.50	481.11	11.44	-2.78	481.89	9.41	-3.14	480.95	10.93	-2.52	482.68	21.38	2.52
484.59	9.41	-3.11	484.12	11.15	-2.86	484.90	9.70	-2.64	483.95	10.27	-2.97	485.69	21.62	2.97
487.58	10.06	-3.45	487.11	11.15	-3.84	487.90	9.36	-3.96	486.95	11.54	-2.69	488.68	22.32	2.69
490.58	9.63	-2.34	490.11	10.90	-2.55	490.89	9.70	-2.08	489.95	9.53	-3.16	491.68	21.25	3.16
493.58	10.13	-3.36	493.11	12.23	-2.75	493.89	8.60	-4.71	492.95	11.30	-2.91	494.71	22.53	2.91
496.58	10.43	-1.10	496.11	10.61	-2.40	496.89	9.87	-1.47	495.95	8.55	-3.70	497.68	21.35	3.70
499.59	9.48	-3.01	499.12	14.16	0.18	499.91	9.16	-3.15	498.95	9.98	-3.23	500.69	21.85	3.23
502.58	9.88	-3.14	502.11	11.72	-2.78	502.89	8.51	-4.32	501.95	10.93	-2.81	503.68	21.95	2.81
505.58	9.11	-2.45	505.11	10.20	-2.85	505.89	10.55	-0.83	504.95	8.72	-3.56	506.68	21.25	3.56
508.58	9.13	-3.69	508.11	11.60	-2.71	508.89	9.36	-3.28	507.95	10.97	-2.57	509.71	21.52	2.57
511.58	10.33	-2.57	511.11	12.17	-2.21	511.89	8.93	-3.78	510.95	11.42	-2.20	512.68	21.22	2.20
514.59	9.88	-2.73	514.12	12.17	-1.92	514.90	9.53	-2.89	513.95	9.57	-3.76	515.69	22.49	3.76
517.58	9.76	-3.07	517.11	11.79	-2.52	517.89	9.61	-3.03	516.95	11.05	-2.50	518.68	21.45	2.50
520.58	9.48	-2.93	520.11	11.25	-2.64	520.89	10.66	-1.56	519.95	10.51	-2.62	521.68	21.15	2.62
523.58	10.78	-1.53	523.11	11.12	-2.68	523.90	10.18	-1.95	522.95	10.76	-2.27	524.70	20.71	2.27
526.58	10.03	-2.51	526.11	11.50	-2.53	526.90	10.18	-2.18	525.95	9.98	-3.28	527.68	21.95	3.28
529.59	9.48	-3.62	529.12	12.49	-2.09	529.91	9.50	-3.41	528.95	10.72	-3.10	530.69	22.32	3.10
532.58	10.53	-2.30	532.11	11.79	-2.53	532.90	10.26	-2.39	531.95	10.76	-2.79	533.68	21.75	2.79
535.58	9.03	-3.94	535.11	11.53	-2.93	535.89	10.75	-2.04	534.95	11.34	-2.35	536.68	21.45	2.35
538.58	10.08	-3.36	538.11	12.20	-2.72	538.89	9.84	-3.41	537.95	11.67	-2.49	539.70	22.05	2.49
541.58	9.58	-2.62	541.11	11.82	-1.86	541.89	10.35	-1.66	540.95	9.49	-3.43	542.68	21.75	3.43
544.59	9.98	-3.21	544.12	13.03	-1.64	544.91	9.61	-3.39	543.95	10.76	-3.15	545.69	22.46	3.15
547.58	9.28	-3.71	547.11	11.37	-3.10	547.90	9.70	-3.10	546.95	11.34	-2.37	548.68	21.48	2.37
550.58	9.36	-4.15	550.11	12.52	-2.48	550.90	8.48	-4.85	549.95	11.21	-3.02	551.68	22.66	3.02
553.58	10.66	-2.00	553.11	11.02	-3.13	553.89	8.65	-3.83	552.95	11.42	-1.96	554.70	20.75	1.96
556.58	10.08	-3.09	556.11	10.49	-4.17	556.90	9.33	-3.66	555.95	11.54	-2.35	557.68	21.65	2.35
559.59	10.13	-2.62	559.12	13.19	-1.04	559.91	9.44	-3.12	558.95	10.15	-3.32	560.69	22.19	3.32
562.58	10.11	-2.35	562.11	11.98	-1.97	562.90	9.33	-2.95	561.95	9.82	-3.36	563.68	21.95	3.36
565.58	9.71	-3.68	565.11	10.61	-4.27	565.89	9.39	-3.82	564.95	11.91	-2.20	566.68	21.72	2.20
568.58	9.13	-3.61	568.11	12.30	-1.92	568.89	9.24	-3.31	567.95	9.90	-3.56	569.70	22.42	3.56
571.58	10.03	-2.79	571.11	11.31	-2.99	571.90	9.75	-2.88	570.95	10.76	-2.78	572.68	21.72	2.78
574.59	10.33	-2.28	574.12	12.33	-1.76	574.90	9.75	-2.67	573.95	11.25	-2.08	575.69	20.81	2.08
577.58	9.91	-3.62	577.11	12.78	-2.23	577.89	9.64	-3.70	576.95	10.97	-3.28	578.68	22.93	3.28
580.58	10.61	-1.53	580.11	11.66	-1.96	580.89	10.21	-1.74	579.95	9.57	-3.29	581.68	21.55	3.29
583.58	10.76	-2.45	583.11	12.36	-2.34	583.89	9.90	-3.13	582.95	11.05	-2.88	584.70	22.22	2.88
586.58	10.06	-3.58	586.11	12.33	-2.79	586.90	9.67	-3.78	585.95	10.72	-3.64	587.68	23.40	3.64
589.59	10.56	-3.21	589.12	14.06	-1.19	589.91	9.84	-3.74	588.95	11.75	-2.74	590.69	22.63	2.74
592.58	10.91	-2.11	592.11	12.01	-2.49	592.89	10.26	-2.57	591.95	10.93	-2.81	593.68	21.95	2.81
595.58	9.86	-3.44	595.11	11.44	-3.34	595.89	10.32	-2.79	594.95	10.64	-3.38	596.68	22.80	3.38
598.58	10.08	-3.18	598.11	11.63	-3.11	598.89	9.44	-3.63	597.95	11.34	-2.64	599.70	22.02	2.64
601.58	10.01	-3.99	601.10	12.20	-3.29	601.89	10.44	-3.38	600.95	10.84	-3.88	602.67	24.01	3.88
631.63	13.13	-1.92	631.16	13.61	-2.92	631.94	13.73	-1.13	631.00	11.67	-4.10	632.73	25.27	4.10
634.55	13.43	-1.10	634.08	12.90	-3.12	634.87	11.98	-2.37	633.92	12.54	-2.71	635.65	23.37	2.71
637.55	11.66	-2.93	637.08	13.16	-2.91	637.87	12.90	-1.50	636.92	12.99	-2.32	638.65	23.03	2.32
640.55	12.37	-2.06	640.08	14.03	-1.88	640.87	12.23	-2.01	639.92	11.25	-3.90	641.65	24.45	3.90
643.55	12.32	-1.24	643.08	13.13	-1.92	643.87	11.75	-1.63	642.92	11.17	-3.11	644.65	22.80	3.11
646.55	12.88	-1.15	646.08	13.29	-2.23	646.87	12.01	-1.84	645.92	12.49	-2.26	647.65	22.42	2.26
649.55	11.97	-1.59	649.08	12.36	-2.68	649.87	11.78	-1.59	648.92	11.30	-2.98	650.66	22.66	2.98
652.55	11.51	-2.91	652.08	12.07	-3.84	652.87	12.12	-2.12	651.92	12.25	-2.89	653.65	23.44	2.89
655.55	11.66	-2.19	655.08	11.41	-3.92	655.87	12.38	-1.28	654.92	12.62	-1.95	656.66	21.92	1.95
658.55	11.84	-0.85	658.08	11.88	-2.29	658.87	11.35	-1.15	657.92	11.30	-2.11	659.66	20.92	2.11
661.55	11.71	-1.67	661.08	12.30	-2.56	661.87	11.32	-1.87	660.92	11.91	-2.19	662.65	21.69	2.19
664.55	12.65	-0.07	664.08	12.52	-1.68	664.87	11.15	-1.38	663.92	10.56	-2.88	665.65	21.72	2.88
667.55	12.93	-0.66	667.08	11.72	-3.36	667.87	10.92	-2.49	666.92	11.71	-2.60	668.66	22.32	2.60
670.55	11.64	-2.00	670.08	12.07	-3.06	670.87	10.86	-2.60	669.92	11.30	-3.06	671.65	22.83	3.06
673.55	11.08	-2.88	673.08	12.39	-3.05	673.87	10.78	-2.99	672.92	10.68	-4.00	674.66	24.08	4.00
676.55	11.89	-0.58	676.08	12.46	-1.49	676.87	11.40	-0.88	675.92	10.56	-2.63	677.65	21.22	2.63
679.55	12.04	-1.73	679.08	12.11	-3.15	679.87	12.01	-1.58	678.92	11.63	-2.86	680.65	22.76	2.86
682.55	11.31	-1.64	682.08	12.17	-2.27	682.87	11.35	-1.42	681.92	11.87	-1.80	683.66	20.88	1.80
685.55	11.86	-1.13	685.08	13.06	-1.42	685.87	11.69	-1.12	684.92	11.91	-1.80	686.65	20.92	1.80
688.55	11.76	-2.09	688.08	11.66	-3.68	688.87	9.53	-4.14	687.92	11.42	-3.15	689.66	23.13	3.15
691.55	12.50	-1.04	691.08	12.65	-2.38	691.87	10.92	-2.44	690.92	11.71	-2.55	692.66	22.22	2.55
694.55	11.31	-1.10	694.08	12.04	-1.86	694.87	11.29	-0.94	693.92	9.78	-3.35	695.65	21.89	3.35
697.55	12.07	-0.61	697.08	11.72	-2.45	697.87	11.89	-0.61	696.92	10.56	-2.84	698.66	21.65	2.84
700.55	12.67	0.05	700.08	12.33	-1.78	700.87	11.75	-0.69	699.92	10.27	-3.07	701.66	21.82	3.07
703.55	12.62	-0.26	703.08	12.17	-2.19	703.87	11.66	-1.03	702.92	11.58	-2.02	704.65	21.02	2.02
706.55	11.59	-2.58	706.08	12.55	-3.10	706.87	11.83	-2.15	705.92	12.62	-2.27	707.65	22.56	2.27
709.55	11.29	-1.39	709.08	11.56	-2.60	709.87	11.26	-1.23	708.92	10.35	-3.05	710.65	21.85	3.05
712.55	11.84	-0.90	712.08	12.11	-2.12	712.87	10.95	-1.61	711.92	10.68	-2.78	713.65	21.65	2.78
715.55	11.56	-2.89	715.08	11.98	-3.96	715.87	11.63	-2.64	714.92	12.45	-2.72	716.65	23.30	2.72
718.55	12.55	-1.09	718.08	12.94	-2.18	718.87	10.66	-2.79	717.92	11.83	-2.53	719.66	22.29	2.53
721.55	12.90	-0.68	721.08	11.60	-3.46	721.87	11.23	-2.16	720.92	11.58	-2.72	722.65	22.42	2.72
724.55	12.52	-1.27	724.08	11.37	-3.91	724.87	11.32	-2.29	723.92	11.50	-3.01	725.65	22.93	3.01
727.55	12.02	-1.43	727.08	11.63	-3.30	727.87	11.43	-1.83	726.92	11.38	-2.79	728.65	22.36	2.79
730.55	12.19	-1.65	730.08	12.55	-2.78	730.87	11.98	-1.68	729.92	11.50	-3.06	731.65	23.03	3.06
733.55	12.24	-1.28	733.08	10.80	-4.21	733.87	11.86	-1.48	732.92	11.13	-3.11	734.65	22.76	3.11
736.55	12.17	-1.41	736.08	12.87	-2.20	736.87	10.75	-2.65	735.92	11.25	-3.05	737.65	22.76	3.05
739.55	13.08	0.07	739.08	12.27	-2.23	739.87	11.55	-1.28	738.92	11.25	-2.48	740.66	21.62	2.48
742.55	12.42	-0.67	742.08	11.56	-3.01	742.87	12.29	-0.61	741.92	11.13	-2.68	743.66	21.89	2.68
745.55	12.85	-1.18	745.08	12.49	-3.02	745.87	10.49	-3.35	744.92	11.83	-2.92	746.65	23.07	2.92
748.55	11.31	-2.05	748.08	12.39	-2.45	748.87	11.23	-1.94	747.92	10.60	-3.48	749.65	22.96	3.48
751.55	11.69	-1.43	751.08	11.37	-3.24	751.87	12.35	-0.59	750.92	11.17	-2.67	752.65	21.92	2.67
754.55	12.09	-2.37	754.08	11.95	-3.99	754.87	10.46	-3.81	753.92	12.29	-2.89	755.66	23.47	2.89
757.55	11.34	-2.31	757.08	12.65	-2.49	757.87	11.15	-2.32	756.92	12.16	-2.21	758.65	21.99	2.21
760.55	12.75	-1.42	760.08	12.68	-2.98	760.87	11.23	-2.76	759.92	11.21	-3.68	761.65	23.98	3.68
763.55	12.22	-1.64	763.08	12.78	-2.57	763.87	11.58	-2.10	762.92	12.25	-2.33	764.66	22.32	2.33
766.55	13.21	-1.20	766.08	12.23	-3.66	766.87	11.60	-2.62	765.92	12.49	-2.64	767.65	23.17	2.64
769.55	11.74	-2.49	769.08	12.30	-3.41	769.87	12.46	-1.58	768.92	12.20	-2.75	770.66	23.10	2.75
772.55	12.29	-2.10	772.08	12.52	-3.36	772.87	10.72	-3.49	771.92	11.79	-3.32	773.66	23.84	3.32
775.55	11.84	-1.97	775.08	12.90	-2.40	775.87	10.49	-3.14	774.92	11.54	-2.99	776.65	22.93	2.99
778.55	12.32	-0.14	778.08	13.71	-0.23	778.87	12.18	-0.09	777.92	9.37	-3.81	779.66	22.39	3.81
781.55	12.75	-1.10	781.08	12.30	-3.04	781.87	11.52	-2.15	780.92	10.84	-3.73	782.65	23.71	3.73
784.55	11.81	-2.06	784.08	13.42	-1.94	784.87	11.86	-1.83	783.92	11.63	-2.96	785.66	22.96	2.96
787.55	12.70	-1.28	787.08	12.97	-2.50	787.87	11.78	-2.02	786.92	10.19	-4.51	788.65	24.62	4.51
790.55	12.57	-1.18	790.08	13.00	-2.23	790.87	12.32	-1.24	789.92	10.84	-3.63	791.65	23.50	3.63
793.55	12.75	-1.40	793.08	12.49	-3.14	793.87	11.69	-2.27	792.92	11.09	-3.78	794.66	24.05	3.78
796.55	13.31	-0.68	796.08	13.19	-2.29	796.87	11.35	-2.46	795.92	11.05	-3.66	797.65	23.78	3.66
799.55	11.74	-2.71	799.08	13.00	-2.93	799.87	12.18	-2.08	798.92	11.96	-3.21	800.66	23.78	3.21
802.55	12.09	-1.24	802.08	12.33	-2.48	802.87	11.52	-1.62	801.92	10.64	-3.41	803.66	22.86	3.41
805.55	11.59	-2.45	805.08	12.46	-3.07	805.87	12.44	-1.42	804.92	10.88	-3.88	806.66	24.05	3.88
808.55	14.10	-1.00	808.08	12.33	-4.26	808.87	13.59	-1.33	807.92	12.29	-3.53	809.65	24.76	3.53
811.55	13.31	-1.10	811.08	11.95	-3.94	811.87	11.46	-2.76	810.92	11.54	-3.59	812.65	24.12	3.59
814.55	12.42	-2.60	814.08	13.23	-3.28	814.87	11.98	-2.86	813.92	12.54	-3.20	815.65	24.35	3.20
817.55	12.62	-1.28	817.08	13.19	-2.20	817.87	12.23	-1.49	816.92	11.58	-3.04	818.65	23.07	3.04
820.55	13.66	-0.00	820.08	12.17	-2.98	820.87	13.21	-0.27	819.92	10.97	-3.41	821.65	23.20	3.41
823.55	12.40	-2.64	823.08	12.52	-4.01	823.87	11.49	-3.37	822.92	11.83	-3.93	824.65	25.10	3.93
826.55	12.17	-2.38	826.08	12.55	-3.49	826.87	11.58	-2.79	825.92	12.41	-2.86	827.66	23.54	2.86
829.55	13.46	-0.92	829.08	13.32	-2.55	829.87	12.23	-1.97	828.92	11.87	-3.23	830.65	23.74	3.23
832.55	12.90	-1.43	832.08	13.29	-2.53	832.87	11.55	-2.60	831.92	11.63	-3.42	833.65	23.88	3.42
835.55	12.40	-2.84	835.08	13.19	-3.53	835.87	12.32	-2.73	834.92	12.49	-3.47	836.65	24.83	3.47
838.55	12.70	-1.13	838.08	12.74	-2.58	838.87	12.26	-1.39	837.92	11.17	-3.38	839.65	23.34	3.38
841.55	13.10	-1.46	841.08	11.50	-4.55	841.87	12.23	-2.15	840.92	12.33	-2.95	842.66	23.64	2.95
844.55	12.55	-2.25	844.08	13.23	-3.06	844.87	11.95	-2.67	843.92	12.33	-3.19	845.65	24.12	3.19
847.55	12.55	-1.99	847.08	12.94	-3.08	847.87	12.35	-2.00	846.92	12.62	-2.64	848.66	23.30	2.64
850.55	13.38	-1.40	850.08	13.16	-3.11	850.87	11.69	-2.91	849.92	13.24	-2.26	851.66	23.17	2.26
853.55	12.27	-1.75	853.08	12.39	-3.12	853.87	11.23	-2.61	852.92	11.05	-3.69	854.66	23.84	3.69
856.55	12.02	-2.82	856.08	12.97	-3.35	856.87	12.29	-2.36	855.92	12.37	-3.19	857.65	24.15	3.19
859.55	13.16	-2.39	859.08	13.06	-3.98	859.87	12.21	-3.16	858.92	13.33	-2.94	860.65	24.62	2.94
862.55	12.52	-2.37	862.08	13.35	-3.02	862.87	11.38	-3.32	861.92	13.49	-2.12	863.65	23.13	2.12
865.55	13.43	-1.13	865.08	13.03	-3.01	865.87	13.13	-1.24	864.92	11.13	-4.15	866.66	24.83	4.15
868.55	12.90	-1.38	868.08	12.97	-2.80	868.87	12.75	-1.35	867.92	12.45	-2.55	869.66	22.96	2.55
871.55	12.90	-2.27	871.08	12.74	-3.92	871.87	11.69	-3.30	870.92	12.87	-3.02	872.66	24.32	3.02
874.55	12.95	-1.94	874.08	12.78	-3.60	874.87	12.78	-1.93	873.92	13.33	-2.28	875.65	23.30	2.28
877.55	13.64	-1.37	877.08	13.13	-3.36	877.87	12.61	-2.21	876.92	11.83	-3.90	878.65	25.03	3.90
880.55	12.67	-1.50	880.08	13.23	-2.42	880.87	12.29	-1.69	879.92	10.76	-4.13	881.65	24.42	4.13
883.55	13.82	-0.76	883.08	13.87	-2.20	883.87	12.67	-1.73	882.92	11.83	-3.47	884.66	24.18	3.47
886.55	12.65	-2.19	886.08	13.55	-2.78	886.87	12.90	-1.76	885.92	12.04	-3.52	887.65	24.49	3.52
889.55	13.08	-2.50	889.08	13.03	-4.04	889.87	12.90	-2.50	888.92	12.87	-3.43	890.66	25.14	3.43
892.55	12.65	-2.65	892.08	12.71	-4.07	892.87	12.09	-3.02	891.92	13.12	-2.90	893.65	24.32	2.90
895.55	13.18	-1.77	895.08	12.58	-3.85	895.87	13.44	-1.32	894.92	11.54	-4.13	896.66	25.20	4.13
898.55	13.21	-1.80	898.08	13.74	-2.76	898.87	12.12	-2.71	897.92	11.87	-3.86	899.65	25.00	3.86
901.55	13.36	-1.51	901.08	12.68	-3.68	901.87	12.81	-1.88	900.92	11.42	-4.17	902.65	25.17	4.17
904.55	13.16	-1.72	904.08	13.19	-3.18	904.87	13.10	-1.60	903.92	13.24	-2.36	905.65	23.37	2.36
907.55	13.56	-1.90	907.08	13.13	-3.81	907.87	11.92	-3.35	906.92	13.03	-3.15	908.65	24.73	3.15
910.55	13.89	-1.21	910.08	13.80	-2.78	910.87	11.89	-3.02	909.92	13.03	-2.79	911.65	24.01	2.79
913.55	13.46	-1.90	913.08	13.39	-3.45	913.87	12.03	-3.14	912.92	12.66	-3.42	914.65	24.90	3.42
916.55	13.43	-2.11	916.08	13.58	-3.45	916.87	12.35	-3.01	915.92	11.91	-4.35	917.65	26.02	4.35
919.55	13.23	-2.21	919.08	13.77	-3.15	919.87	12.90	-2.35	918.92	12.45	-3.71	920.65	25.27	3.71
922.55	13.59	-1.42	922.08	12.14	-4.36	922.87	13.44	-1.39	921.92	11.87	-3.86	923.65	25.00	3.86
925.55	13.41	-1.86	925.08	12.94	-3.81	925.87	13.10	-1.98	924.92	12.62	-3.37	926.65	24.76	3.37
928.55	13.31	-1.89	928.08	13.61	-3.07	928.87	12.29	-2.72	927.92	11.83	-4.09	929.66	25.41	4.09
931.55	13.18	-3.32	931.08	13.74	-4.25	931.87	12.87	-3.45	930.92	14.41	-2.81	932.65	25.44	2.81
934.55	13.41	-1.26	934.08	13.39	-2.77	934.87	12.87	-1.62	933.92	12.58	-2.81	935.66	23.61	2.81
937.55	14.66	-0.07	937.08	12.36	-3.85	937.87	12.06	-2.48	936.92	11.91	-3.54	938.66	24.39	3.54
940.55	13.21	-2.38	940.08	13.90	-3.18	940.87	12.35	-3.06	939.92	12.45	-3.86	941.65	25.58	3.86
943.55	13.94	-1.91	943.08	14.19	-3.14	943.87	12.01	-3.65	942.92	13.03	-3.54	944.66	25.51	3.54
946.55	13.18	-2.85	946.08	14.48	-3.03	946.87	12.72	-3.12	945.92	13.87	-2.88	947.66	25.03	2.88
949.55	13.99	-1.17	949.08	13.03	-3.62	949.87	13.39	-1.59	948.92	13.33	-2.55	950.65	23.84	2.55
952.55	13.89	-1.64	952.08	13.13	-3.88	952.87	13.30	-2.04	951.92	13.95	-2.30	953.66	23.95	2.30
955.55	13.82	-1.15	955.08	14.58	-1.87	955.87	14.46	-0.32	954.92	12.33	-3.36	956.66	24.45	3.36
958.55	14.51	-0.57	958.08	12.71	-3.86	958.87	13.53	-1.37	957.92	11.91	-3.89	959.66	25.10	3.89
961.55	12.47	-2.92	961.08	13.48	-3.40	961.87	13.13	-2.08	960.92	12.66	-3.45	962.66	24.97	3.45
964.55	14.10	-1.73	964.08	13.67	-3.65	964.87	13.99	-1.66	963.92	13.24	-3.31	965.65	25.27	3.31
967.55	13.54	-1.51	967.08	14.29	-2.25	967.87	13.07	-1.80	966.92	11.54	-4.23	968.65	25.41	4.23
970.55	13.69	-2.46	970.08	14.32	-3.31	970.87	13.15	-2.81	969.92	14.41	-2.46	971.65	24.73	2.46
973.55	13.79	-0.46	973.08	12.43	-3.31	973.87	12.46	-1.61	972.92	11.71	-3.26	974.66	23.64	3.26
976.55	14.10	-2.00	976.08	14.06	-3.53	976.87	13.85	-2.07	975.92	12.99	-3.83	977.66	26.06	3.83
979.55	13.26	-3.11	979.08	14.12	-3.74	979.87	13.33	-2.86	978.92	14.08	-3.01	980.66	25.51	3.01
982.55	14.38	-1.70	982.08	13.74	-3.82	982.87	12.61	-3.28	981.92	13.08	-3.72	983.65	25.92	3.72
985.55	14.48	-1.75	985.08	14.74	-2.97	985.87	14.14	-1.90	984.92	14.20	-2.75	986.65	25.10	2.75
988.55	14.61	-0.75	988.08	13.06	-3.79	988.87	13.41	-1.77	987.92	12.16	-3.92	989.65	25.41	3.92
991.55	14.02	-2.19	991.08	15.22	-2.48	991.87	13.01	-3.02	990.92	14.75	-2.18	992.65	24.52	2.18
994.55	14.53	-1.49	994.08	14.67	-2.83	994.87	13.59	-2.24	993.92	14.12	-2.62	995.65	24.76	2.62
997.55	13.97	-2.14	997.08	14.32	-3.28	997.87	12.81	-3.12	996.92	13.49	-3.34	998.66	25.58	3.34
1000.55	13.94	-2.20	1000.08	13.26	-4.36	1000.87	12.84	-3.11	999.92	13.78	-3.08	1001.65	25.34	3.08
1003.55	14.56	-0.43	1003.08	14.32	-2.15	1003.87	12.75	-2.05	1002.92	11.96	-3.75	1004.65	24.86	3.75
1006.55	14.12	-2.09	1006.08	13.67	-4.02	1006.87	13.33	-2.69	1005.92	13.37	-3.56	1007.65	25.89	3.56
1009.55	14.15	-1.94	1009.08	13.51	-4.06	1009.87	13.36	-2.54	1008.92	12.62	-4.19	1010.65	26.40	4.19
1012.55	13.18	-2.32	1012.08	14.64	-2.34	1012.87	13.44	-1.87	1011.92	13.45	-2.77	1013.65	24.39	2.77
1015.55	14.43	-0.57	1015.08	15.00	-1.48	1015.87	12.92	-1.89	1014.92	12.83	-2.89	1016.66	24.01	2.89
1018.55	12.95	-2.73	1018.08	14.80	-2.36	1018.87	13.30	-2.19	1017.92	13.78	-2.62	1019.66	24.42	2.62
1021.55	14.15	-2.06	1021.08	14.09	-3.61	1021.87	12.55	-3.48	1020.92	13.45	-3.48	1022.66	25.82	3.48
1024.55	13.69	-1.91	1024.08	15.00	-2.09	1024.87	13.36	-2.06	1023.92	13.12	-3.20	1025.65	24.93	3.20
1027.55	14.33	-1.90	1027.08	14.51	-3.21	1027.87	12.61	-3.44	1026.92	13.08	-3.87	1028.65	26.23	3.87
1030.55	14.17	-1.53	1030.08	14.90	-2.28	1030.87	13.62	-1.89	1029.92	12.66	-3.76	1031.65	25.58	3.76
1033.55	13.18	-2.75	1033.08	15.29	-2.13	1033.87	13.24	-2.51	1032.92	13.91	-2.74	1034.66	24.80	2.74
1036.55	13.99	-1.68	1036.08	13.74	-3.42	1036.87	14.08	-1.41	1035.92	12.78	-3.61	1037.66	25.41	3.61
1039.55	15.07	-1.55	1039.08	14.32	-3.79	1039.87	13.41	-3.03	1038.92	13.41	-3.93	1040.66	26.68	3.93
1042.55	13.79	-1.68	1042.08	15.71	-1.24	1042.87	13.18	-2.10	1041.92	12.54	-3.65	1043.66	25.24	3.65
1045.55	14.48	-2.03	1045.08	13.74	-4.26	1045.87	13.24	-3.09	1044.92	14.87	-2.36	1046.66	25.00	2.36
1048.55	14.97	-1.38	1048.08	14.90	-2.93	1048.87	13.15	-3.01	1047.92	13.45	-3.62	1049.65	26.09	3.62
1051.55	14.25	-1.57	1051.08	14.32	-2.98	1051.87	13.18	-2.45	1050.92	12.83	-3.71	1052.66	25.65	3.71
1054.55	14.17	-1.67	1054.08	13.51	-3.82	1054.87	13.21	-2.45	1053.92	12.95	-3.61	1055.66	25.58	3.61
1057.55	14.63	-2.07	1057.08	14.80	-3.39	1057.87	12.69	-3.83	1056.92	14.33	-3.09	1058.66	25.92	3.09
1060.55	14.81	-1.52	1060.08	13.03	-4.78	1060.87	13.53	-2.61	1059.92	13.41	-3.64	1061.66	26.09	3.64
1063.55	14.84	-1.25	1063.08	14.77	-2.81	1063.87	13.56	-2.35	1062.92	13.62	-3.19	1064.66	25.41	3.19
1066.55	14.74	-1.47	1066.08	13.90	-3.80	1066.87	13.70	-2.33	1065.92	13.45	-3.48	1067.65	25.82	3.48
1069.55	14.58	-1.54	1069.08	15.06	-2.55	1069.87	13.62	-2.32	1068.92	13.95	-2.89	1070.66	25.14	2.89
1072.55	15.86	-0.99	1072.08	14.64	-3.69	1072.87	13.96	-2.70	1071.92	13.62	-3.95	1073.65	26.92	3.95
1075.55	15.48	-0.70	1075.08	14.41	-3.26	1075.87	13.67	-2.33	1074.92	13.66	-3.24	1076.65	25.55	3.24
1078.55	14.56	-2.11	1078.08	14.03	-4.12	1078.87	14.25	-2.23	1077.92	12.95	-4.44	1079.65	27.23	4.44
1081.55	14.58	-1.29	1081.08	13.87	-3.49	1081.87	13.59	-2.10	1080.92	12.70	-3.89	1082.66	25.89	3.89
1084.55	14.02	-1.91	1084.08	13.67	-3.74	1084.87	13.50	-2.24	1083.92	12.78	-3.87	1085.65	25.92	3.87
1087.55	14.68	-1.95	1087.08	14.45	-3.67	1087.87	13.04	-3.41	1086.92	13.95	-3.40	1088.65	26.16	3.40
1090.55	14.17	-2.70	1090.08	14.19	-4.16	1090.87	13.76	-2.92	1089.92	13.87	-3.72	1091.65	26.71	3.72
1093.55	15.27	-1.41	1093.08	14.54	-3.62	1093.87	13.62	-2.87	1092.92	13.28	-4.12	1094.65	26.92	4.12
1096.55	14.51	-2.64	1096.08	13.32	-5.32	1096.87	14.51	-2.46	1095.92	14.20	-3.67	1097.65	26.95	3.67
1099.55	14.71	-1.64	1099.08	14.54	-3.30	1099.87	13.67	-2.50	1098.92	12.91	-4.16	1100.65	26.64	4.16
1102.55	14.58	-1.84	1102.08	14.45	-3.46	1102.87	13.79	-2.45	1101.92	13.87	-3.27	1103.66	25.82	3.27
1105.55	14.63	-1.30	1105.08	14.48	-2.93	1105.87	13.50	-2.24	1104.92	13.70	-2.95	1106.65	25.00	2.95
1108.55	14.12	-2.57	1108.08	15.22	-2.96	1108.86	13.91	-2.60	1107.92	14.03	-3.38	1109.65	26.20	3.38
1111.55	14.84	-1.26	1111.08	15.68	-1.91	1111.87	13.44	-2.48	1110.92	13.16	-3.66	1112.65	25.89	3.66
1114.55	15.14	-1.33	1114.08	13.87	-4.09	1114.87	14.43	-1.86	1113.92	13.70	-3.49	1115.65	26.09	3.49
1117.55	15.20	-0.68	1117.08	15.84	-1.52	1117.87	14.25	-1.44	1116.92	12.95	-3.65	1118.66	25.65	3.65
1120.55	14.38	-2.54	1120.08	14.16	-4.25	1120.87	14.77	-1.97	1119.92	14.70	-2.94	1121.66	25.99	2.94
1123.55	14.56	-1.94	1123.08	15.19	-2.79	1123.87	13.47	-2.84	1122.92	13.16	-4.06	1124.66	26.68	4.06
1126.55	14.05	-1.53	1126.08	13.93	-3.13	1126.87	14.69	-0.70	1125.92	12.66	-3.64	1127.65	25.34	3.64
1129.55	14.81	-1.52	1129.08	14.48	-3.34	1129.87	14.48	-1.67	1128.92	13.45	-3.60	1130.65	26.06	3.60
1132.55	14.15	-3.43	1132.08	15.77	-3.29	1132.87	13.82	-3.57	1131.92	15.63	-2.67	1133.66	26.37	2.67
1135.55	14.89	-1.22	1135.08	14.48	-3.12	1135.87	15.09	-0.84	1134.92	12.87	-3.96	1136.66	26.20	3.96
1138.55	16.02	-0.75	1138.08	14.83	-3.43	1138.87	13.91	-2.68	1137.92	13.99	-3.50	1139.65	26.40	3.50
1141.55	15.61	-0.36	1141.08	14.90	-2.55	1141.87	14.40	-1.38	1140.92	13.20	-3.49	1142.66	25.58	3.49
1144.55	14.94	-1.99	1144.08	15.61	-2.80	1144.87	14.25	-2.49	1143.92	13.95	-3.70	1145.66	26.75	3.70
1147.55	15.04	-1.51	1147.08	15.22	-2.82	1147.87	14.48	-1.89	1146.92	13.41	-3.86	1148.66	26.54	3.86
1150.55	15.17	-1.22	1150.08	15.97	-1.90	1150.87	14.40	-1.80	1149.92	13.49	-3.62	1151.65	26.13	3.62
1153.55	15.74	-1.64	1153.08	15.16	-3.70	1153.87	12.87	-4.32	1152.92	14.41	-3.69	1154.65	27.19	3.69
1156.55	15.68	-1.19	1156.08	16.16	-2.19	1156.87	14.02	-2.66	1155.92	13.70	-3.89	1157.66	26.88	3.89
1159.55	16.43	-0.56	1159.08	15.58	-2.89	1159.87	14.02	-2.78	1158.92	13.83	-3.88	1160.65	26.99	3.88
1162.55	16.12	-0.36	1162.08	16.36	-1.61	1162.86	15.04	-1.26	1161.92	13.20	-4.00	1163.65	26.61	4.00
1165.55	14.35	-2.47	1165.08	16.00	-2.31	1165.87	13.85	-2.79	1164.92	13.95	-3.59	1166.65	26.54	3.59
1168.55	15.17	-1.17	1168.08	15.19	-2.64	1168.87	14.72	-1.44	1167.92	13.74	-3.32	1169.66	25.79	3.32
1171.55	15.32	-1.71	1171.08	15.81	-2.71	1171.87	15.01	-1.84	1170.92	14.03	-3.72	1172.66	26.88	3.72
1174.55	15.53	-1.40	1174.08	14.09	-4.33	1174.87	15.44	-1.31	1173.92	13.83	-3.82	1175.65	26.88	3.82
1177.55	16.20	-1.17	1177.08	16.07	-2.78	1177.87	14.95	-2.23	1176.92	14.49	-3.60	1178.65	27.09	3.60
1180.55	15.53	-1.14	1180.08	15.55	-2.61	1180.87	14.11	-2.38	1179.92	14.20	-3.19	1181.65	25.99	3.19
1183.55	14.89	-2.83	1183.08	15.77	-3.44	1183.87	15.65	-1.89	1182.92	16.30	-2.14	1184.65	25.99	2.14
1186.55	15.27	-0.55	1186.08	14.45	-2.86	1186.87	14.66	-0.98	1185.92	13.12	-3.42	1187.65	25.37	3.42
1189.55	15.38	-1.74	1189.08	15.81	-2.80	1189.87	14.95	-1.99	1188.92	14.03	-3.81	1190.65	27.06	3.81
1192.55	15.68	-0.67	1192.08	15.48	-2.36	1192.87	13.88	-2.29	1191.92	12.70	-4.37	1193.65	26.85	4.37
1195.55	16.30	-0.94	1195.08	16.59	-2.14	1195.87	15.24	-1.82	1194.92	14.62	-3.34	1196.65	26.71	3.34
1198.55	15.48	-2.08	1198.08	15.94	-3.10	1198.87	13.79	-3.58	1197.92	14.87	-3.41	1199.65	27.09	3.41
1201.55	14.81	-2.25	1201.08	15.61	-2.93	1201.86	15.01	-1.86	1200.92	13.53	-4.25	1202.65	27.43	4.25
1204.55	16.30	-0.21	1204.08	15.48	-2.51	1204.87	13.88	-2.44	1203.92	13.70	-3.53	1205.66	26.16	3.53
1207.55	16.33	-0.60	1207.08	14.29	-4.13	1207.87	13.88	-2.87	1206.92	14.45	-3.20	1208.66	26.26	3.20
1210.55	15.04	-2.69	1210.08	14.96	-4.26	1210.87	14.46	-3.09	1209.92	15.25	-3.20	1211.66	27.06	3.20
1213.55	16.15	-0.83	1213.08	16.39	-2.08	1213.87	14.37	-2.43	1212.92	13.03	-4.67	1214.66	27.78	4.67
1216.55	15.84	-2.38	1216.08	16.10	-3.60	1216.87	15.33	-2.70	1215.92	16.05	-2.89	1217.65	27.23	2.89
1219.55	15.04	-2.23	1219.08	15.35	-3.40	1219.86	14.95	-2.13	1218.92	14.87	-3.12	1220.65	26.51	3.12
1222.55	15.74	-1.46	1222.08	16.29	-2.39	1222.86	15.33	-1.68	1221.92	13.91	-4.01	1223.65	27.33	4.01
1225.55	16.66	-0.66	1225.08	16.65	-2.15	1225.86	15.65	-1.48	1224.92	13.91	-4.13	1226.65	27.57	4.13
1228.55	16.51	-0.18	1228.08	16.20	-1.98	1228.86	15.15	-1.36	1227.92	12.66	-4.75	1229.65	27.57	4.75
