# Supplementary material for: Noise-precision tradeoff in predicting combinations of mutations and drugs
Source: PLoS Comput Biol. 2019 May 22;15(5):e1006956. doi: 10.1371/journal.pcbi.1006956 (PMC6548401; doi:10.1371/journal.pcbi.1006956)
Supplement: S1 Data — A zip file containing all datasets used in this paper. (ZIP) [file pcbi.1006956.s002.zip › calcium/calcium_double_RAW264.7/C5A_250_nM_I10_350_pM_RW_ECC040114C.txt]

Tab-delimted data for ligand pair Complement C5a / Interleukin-10
Celltype = RAW 264.7
ExperimentID = ECC040114C
t in seconds, Ca++ concentrations in nM
Adj Ca++ is the change in Ca++ concentration due to ligand

ECC040114C05	C5A 250 nM	I10 350 pM	sim
ECC040114C02	C5A 250 nM	HBSS-BSA n/a 	lig1_only
ECC040114C07	C5A 250 nM	HBSS-BSA n/a 	lig1_only
ECC040114C01	HBSS-BSA n/a 	HBSS-BSA n/a 	con
ECC040114C12	HBSS-BSA n/a 	HBSS-BSA n/a 	con

t(ECC040114C05)	Ca++(ECC040114C05)	Adj Ca++(ECC040114C05)	t(ECC040114C02)	Ca++(ECC040114C02)	Adj Ca++(ECC040114C02)	t(ECC040114C07)	Ca++(ECC040114C07)	Adj Ca++(ECC040114C07)	t(ECC040114C01)	Ca++(ECC040114C01)	Adj Ca++(ECC040114C01)	t(ECC040114C12)	Ca++(ECC040114C12)	Adj Ca++(ECC040114C12)
-197.36	63.52	7.33	-197.84	74.71	12.67	-197.05	37.80	-12.65	-198.00	88.48	5.00	-196.26	55.36	-5.00
-194.37	47.41	5.19	-194.84	52.30	4.23	-194.05	33.84	-2.64	-195.00	65.91	-3.60	-193.27	49.99	3.60
-191.37	47.06	-0.13	-191.84	54.00	0.95	-191.06	33.24	-8.22	-192.00	74.68	0.20	-190.27	51.17	-0.20
-188.37	45.76	1.93	-188.84	53.40	3.72	-188.05	32.69	-5.40	-189.00	71.62	0.50	-187.26	47.50	-0.50
-185.37	44.72	0.66	-185.84	52.30	2.39	-185.05	31.83	-6.49	-186.00	70.10	-1.25	-184.26	49.48	1.25
-182.37	42.42	0.13	-182.84	51.13	2.98	-182.05	30.94	-5.62	-183.00	69.00	-0.58	-181.26	47.05	0.58
-179.37	41.98	0.32	-179.84	49.42	1.90	-179.05	29.96	-5.97	-180.00	69.35	0.40	-178.27	45.44	-0.40
-176.37	39.55	-1.67	-176.84	45.34	-1.73	-176.05	30.05	-5.43	-177.00	69.35	0.84	-175.27	44.55	-0.84
-173.37	39.22	0.99	-173.84	48.30	4.21	-173.05	29.42	-3.08	-174.00	64.63	-0.89	-172.26	43.30	0.89
-170.37	38.16	0.32	-170.84	46.03	2.33	-170.05	30.13	-1.98	-171.00	64.73	-0.40	-169.27	42.42	0.40
-167.37	37.49	-0.62	-167.84	44.80	0.83	-167.05	28.74	-3.64	-168.00	65.91	0.51	-166.27	41.78	-0.51
-164.37	39.46	3.92	-164.84	45.09	3.70	-164.05	27.78	-2.02	-165.00	62.67	-0.16	-163.27	39.87	0.16
-161.37	39.02	0.89	-161.84	41.57	-2.42	-161.05	26.16	-6.24	-162.00	65.07	-0.35	-160.27	42.66	0.35
-158.37	35.64	-0.76	-158.84	44.48	2.23	-158.05	26.95	-3.71	-159.00	65.27	1.58	-157.26	38.99	-1.58
-155.37	38.69	2.27	-155.84	42.46	0.19	-155.05	27.28	-3.40	-156.00	63.21	-0.50	-154.27	41.09	0.50
-152.37	35.64	0.88	-152.84	41.97	1.36	-152.05	26.28	-2.74	-153.00	61.02	-1.03	-151.27	39.96	1.03
-149.37	35.12	2.15	-149.84	42.94	4.11	-149.05	26.74	-0.50	-150.00	59.14	-1.12	-148.27	38.27	1.12
-146.37	34.60	-0.04	-146.84	40.77	0.27	-146.05	26.95	-1.96	-147.00	60.88	-1.05	-145.27	39.87	1.05
-143.37	35.31	4.02	-143.84	41.57	4.42	-143.05	25.74	0.18	-144.00	57.28	-1.30	-142.26	36.77	1.30
-140.37	34.74	1.31	-140.84	41.01	1.73	-140.05	25.24	-2.45	-141.00	60.78	0.06	-139.27	37.54	-0.06
-137.37	33.10	0.22	-137.84	41.85	3.11	-137.05	26.03	-1.12	-138.00	58.04	-2.13	-136.27	39.19	2.13
-134.37	34.93	2.24	-134.84	40.13	1.59	-134.05	25.53	-1.42	-135.00	57.99	-1.99	-133.27	38.85	1.99
-131.37	33.33	0.99	-131.84	38.46	0.26	-131.06	24.87	-1.74	-132.00	59.09	-0.54	-130.27	37.06	0.54
-128.37	31.05	-0.00	-128.84	39.49	2.58	-128.06	24.21	-1.11	-129.00	57.33	-1.01	-127.26	36.24	1.01
-125.37	33.85	1.86	-125.84	39.41	1.57	-125.06	25.20	-1.05	-126.00	59.00	-0.28	-124.27	36.44	0.28
-122.37	33.28	2.08	-122.84	38.86	1.81	-122.05	25.91	0.45	-123.00	57.71	-0.78	-121.27	36.15	0.78
-119.37	34.32	2.02	-119.84	40.49	2.34	-119.05	25.66	-0.90	-120.00	58.42	-1.17	-118.27	37.64	1.17
-116.37	31.37	-0.69	-116.84	38.74	0.83	-116.06	24.79	-1.53	-117.00	59.53	0.18	-115.27	36.05	-0.18
-113.37	30.59	-1.59	-113.84	39.97	1.94	-113.05	24.96	-1.48	-114.00	58.90	-0.57	-112.26	36.92	0.57
-110.37	31.51	1.40	-110.84	38.46	2.50	-110.05	25.20	0.83	-111.00	55.20	-2.20	-109.27	36.48	2.20
-107.37	29.80	-3.14	-107.84	40.97	2.17	-107.05	25.24	-1.97	-108.00	60.15	-0.08	-106.27	37.20	0.08
-104.37	30.12	-1.36	-104.84	38.38	1.04	-104.05	25.91	0.16	-105.00	57.80	-0.97	-103.27	36.63	0.97
-101.37	31.56	-0.26	-101.84	39.41	1.74	-101.05	25.37	-0.71	-102.00	58.95	-0.16	-100.27	36.15	0.16
-98.37	30.96	-1.05	-98.84	37.56	-0.30	-98.05	25.87	-0.40	-99.00	58.28	-1.02	-97.26	37.20	1.02
-95.37	31.88	-0.35	-95.84	37.40	-0.68	-95.05	24.34	-2.15	-96.00	60.44	0.92	-94.27	35.48	-0.92
-92.37	30.77	0.51	-92.84	37.24	1.13	-92.06	24.01	-0.51	-93.00	54.63	-2.92	-91.27	37.35	2.92
-89.37	30.03	-2.48	-89.84	38.58	0.21	-89.05	25.37	-1.41	-90.00	60.10	0.30	-88.27	36.39	-0.30
-86.37	31.84	2.48	-86.84	37.67	2.45	-86.05	25.45	1.82	-87.00	55.38	-1.27	-85.27	34.81	1.27
-83.37	31.14	0.35	-83.84	38.46	1.81	-83.05	24.83	-0.23	-84.00	56.66	-1.42	-82.26	36.39	1.42
-80.37	33.19	2.99	-80.84	37.99	1.93	-80.05	26.65	2.18	-81.00	55.24	-2.25	-79.27	36.63	2.25
-77.37	32.82	2.67	-77.84	37.32	1.31	-77.05	26.07	1.65	-78.00	56.24	-1.20	-76.27	35.53	1.20
-74.37	31.65	-0.22	-74.84	36.85	-0.87	-74.05	25.33	-0.80	-75.00	58.81	-0.35	-73.27	36.39	0.35
-71.37	31.61	-0.35	-71.84	39.61	1.80	-71.05	25.78	-0.44	-72.00	59.81	0.56	-70.27	35.57	-0.56
-68.37	29.71	-1.01	-68.84	37.16	0.59	-68.05	24.09	-0.89	-69.00	58.23	0.22	-67.26	34.67	-0.22
-65.37	32.63	2.76	-65.84	36.53	0.81	-65.05	23.64	-0.49	-66.00	55.48	-1.68	-64.27	35.72	1.68
-62.37	32.16	0.44	-62.84	37.44	-0.14	-62.05	25.82	-0.17	-63.00	59.19	0.18	-61.27	35.72	-0.18
-59.37	32.16	-1.80	-59.84	38.19	-1.63	-59.05	23.80	-4.43	-60.00	62.57	1.32	-58.27	36.82	-1.32
-56.37	32.07	0.97	-56.84	39.33	2.38	-56.05	25.20	-0.16	-57.00	57.61	-0.78	-55.27	36.05	0.78
-53.37	31.70	-0.45	-53.84	39.10	1.09	-53.05	25.53	-0.89	-54.00	59.67	0.23	-52.26	36.10	-0.23
-50.37	30.82	-1.21	-50.84	37.83	-0.06	-50.05	25.78	-0.52	-51.00	59.86	0.54	-49.27	35.67	-0.54
-47.37	32.26	1.97	-47.84	36.65	0.50	-47.05	24.54	-0.02	-48.00	58.23	0.65	-46.27	33.82	-0.65
-44.37	32.91	2.07	-44.84	39.14	2.45	-44.06	23.89	-1.21	-45.00	57.66	-0.47	-43.27	35.48	0.47
-41.37	30.12	-0.98	-41.84	38.66	1.70	-41.05	27.61	2.24	-42.00	58.19	-0.20	-40.27	35.48	0.20
-38.37	31.42	-1.91	-38.84	36.46	-2.73	-38.06	25.00	-2.60	-39.00	59.86	-0.76	-37.26	38.27	0.76
-35.37	31.93	1.28	-35.84	37.04	0.54	-35.05	25.62	0.71	-36.00	58.71	0.77	-34.27	34.05	-0.77
-32.37	32.96	1.19	-32.84	37.71	0.08	-32.05	25.00	-1.04	-33.00	59.24	0.18	-31.27	35.77	-0.18
-29.37	29.57	-2.92	-29.84	38.15	-0.20	-29.06	26.70	-0.06	-30.00	60.25	0.47	-28.27	36.20	-0.47
-26.37	32.12	0.54	-26.84	36.97	-0.46	-26.06	26.78	0.94	-27.00	58.95	0.08	-25.27	35.67	-0.08
-23.37	31.28	-0.78	-23.84	36.93	-0.98	-23.06	26.28	-0.04	-24.00	59.05	-0.30	-22.26	36.53	0.30
-20.37	30.77	-0.50	-20.84	36.18	-0.94	-20.06	26.61	1.08	-21.00	58.14	-0.42	-19.27	35.86	0.42
4.63	54.78	17.78	4.16	60.59	17.73	4.94	46.66	15.39	4.00	58.42	-5.87	5.73	47.05	5.87
7.57	73.35	34.89	7.10	77.66	33.35	7.89	60.75	28.03	6.94	58.09	-7.66	8.68	50.29	7.66
10.58	87.33	49.17	10.10	89.06	45.05	10.89	79.51	47.09	9.94	60.68	-4.77	11.68	47.10	4.77
13.58	94.09	56.53	13.10	87.14	43.73	13.89	85.50	53.68	12.94	60.54	-4.31	14.68	46.04	4.31
16.58	90.27	51.78	16.10	83.63	39.28	16.89	82.48	49.72	15.94	61.80	-3.98	17.68	46.65	3.98
19.57	86.03	48.86	19.10	77.62	34.59	19.89	79.14	47.70	18.94	59.77	-4.69	20.68	46.04	4.69
22.57	78.97	41.29	22.10	73.14	29.61	22.89	74.18	42.24	21.94	59.57	-5.40	23.68	47.25	5.40
25.58	71.62	33.71	25.10	69.47	25.71	25.89	67.32	35.15	24.94	60.63	-4.57	26.68	46.65	4.57
28.57	64.55	27.66	28.10	63.45	20.71	28.89	60.27	29.12	27.94	61.99	-2.19	29.67	43.25	2.19
31.57	58.21	23.35	31.10	61.07	20.36	31.89	53.19	24.07	30.94	56.14	-6.01	32.68	45.04	6.01
34.57	55.14	17.27	34.10	55.36	11.63	34.89	47.25	15.11	33.94	59.96	-5.20	35.68	47.25	5.20
37.57	49.87	13.59	37.10	53.83	11.69	37.89	43.71	13.16	36.94	57.99	-5.58	38.68	46.04	5.58
40.57	47.56	12.09	40.10	48.50	7.18	40.89	38.68	8.95	39.94	57.90	-4.86	41.67	44.50	4.86
43.57	42.56	5.75	43.10	48.42	5.76	43.89	36.57	5.50	42.94	60.68	-3.42	44.67	44.40	3.42
46.57	42.81	7.29	46.10	46.32	4.95	46.89	34.79	5.01	45.94	58.90	-3.91	47.68	43.60	3.91
49.57	41.34	3.18	49.10	44.07	0.06	49.89	32.39	-0.03	48.94	62.09	-3.36	50.68	45.69	3.36
52.57	40.13	3.67	52.10	46.44	4.13	52.89	31.36	0.64	51.94	60.63	-3.12	53.68	43.75	3.12
55.57	37.92	1.07	55.10	42.41	-0.29	55.89	32.47	1.36	54.94	59.57	-4.57	56.67	45.59	4.57
58.57	41.00	3.98	58.10	43.18	0.31	58.89	29.67	-1.61	57.94	59.00	-5.31	59.67	46.50	5.31
61.57	37.83	1.77	61.10	43.75	1.84	61.89	30.47	0.15	60.94	59.53	-3.82	62.67	44.05	3.82
64.57	38.98	1.52	64.10	42.62	-0.69	64.89	30.39	-1.33	63.94	59.43	-5.32	65.67	46.95	5.32
67.57	37.92	1.13	67.10	43.91	1.27	67.89	30.35	-0.70	66.94	58.19	-5.89	68.68	46.85	5.89
70.57	39.70	1.14	70.10	43.71	-0.70	70.89	29.67	-3.15	69.94	60.88	-4.97	71.67	47.70	4.97
73.57	37.78	-0.86	73.10	43.79	-0.71	73.89	31.62	-1.29	72.94	60.34	-5.59	74.67	48.41	5.59
76.57	38.83	2.65	76.10	44.40	2.36	76.89	30.30	-0.15	75.94	58.19	-5.28	77.67	45.64	5.28
79.57	37.59	-0.34	79.10	43.18	-0.61	79.89	29.37	-2.83	78.94	61.84	-3.38	80.67	45.49	3.38
82.57	41.25	2.52	82.10	42.90	-1.69	82.89	30.39	-2.61	81.94	62.18	-3.84	83.68	46.75	3.84
85.57	39.02	1.61	85.10	43.51	0.25	85.88	30.51	-1.16	84.94	60.39	-4.31	86.67	45.89	4.31
88.57	39.22	0.77	88.10	44.89	0.59	88.89	30.22	-2.49	87.94	61.21	-4.53	89.67	47.15	4.53
91.57	38.16	-0.75	91.10	46.19	1.43	91.88	31.53	-1.64	90.94	62.33	-3.87	92.67	46.95	3.87
94.57	40.33	1.23	94.10	44.36	-0.60	94.89	28.74	-4.63	93.94	64.33	-2.06	95.68	45.34	2.06
97.57	41.00	3.15	97.10	45.38	1.67	97.89	31.70	-0.42	96.94	60.78	-4.36	98.68	46.39	4.36
100.57	39.70	0.48	100.10	46.36	1.28	100.89	30.60	-2.89	99.94	63.31	-3.20	101.67	46.60	3.20
103.57	40.23	3.82	103.10	44.97	2.71	103.89	31.15	0.48	102.94	57.99	-5.71	104.67	46.29	5.71
106.57	40.86	2.59	106.10	45.42	1.29	106.89	31.15	-1.39	105.94	61.46	-4.10	107.68	46.55	4.10
109.57	39.36	0.46	109.10	44.85	0.10	109.89	32.39	-0.77	108.94	61.46	-4.73	110.67	47.80	4.73
112.57	42.91	4.74	112.10	46.73	2.70	112.89	32.86	0.42	111.94	61.31	-4.15	113.68	46.50	4.15
115.57	41.10	2.76	115.10	45.25	1.06	115.89	32.34	-0.26	114.94	60.44	-5.19	116.68	47.70	5.19
118.57	39.46	0.26	118.10	46.52	1.47	118.89	31.87	-1.59	117.94	61.55	-4.94	119.67	48.31	4.94
121.57	39.94	0.83	121.10	46.36	1.40	121.89	33.80	0.43	120.94	61.12	-5.28	122.67	48.56	5.28
124.57	41.93	3.78	124.10	48.01	4.01	124.89	31.75	-0.66	123.94	61.26	-4.18	125.67	46.50	4.18
127.57	41.44	3.53	127.10	45.91	2.15	127.88	32.00	-0.17	126.94	62.09	-3.11	128.68	45.19	3.11
130.57	41.00	1.84	130.10	45.99	0.97	130.89	31.83	-1.60	129.94	60.06	-6.39	131.67	49.73	6.39
133.57	42.61	4.52	133.10	45.25	1.30	133.89	32.81	0.45	132.94	59.29	-6.09	134.67	48.36	6.09
136.57	40.42	-0.42	136.10	45.46	-1.24	136.89	31.32	-3.79	135.94	62.96	-5.17	137.68	50.19	5.17
139.57	41.78	3.43	139.10	47.14	2.93	139.89	31.92	-0.70	138.94	60.97	-4.67	140.68	47.20	4.67
142.57	39.22	0.04	142.10	45.13	0.10	142.89	31.70	-1.74	141.94	60.54	-5.93	143.68	49.28	5.93
145.57	40.76	1.33	145.10	46.32	1.04	145.89	33.07	-0.62	144.94	62.82	-3.90	146.68	47.50	3.90
148.57	40.52	0.08	148.10	45.74	-0.55	148.89	31.19	-3.51	147.94	63.06	-4.67	149.67	49.28	4.67
151.57	42.12	1.63	151.10	46.48	0.13	151.89	32.94	-1.82	150.94	63.99	-3.79	152.68	48.46	3.79
154.57	40.96	1.42	154.10	45.29	-0.10	154.89	33.89	0.09	153.94	61.21	-5.62	155.68	49.33	5.62
157.57	41.69	1.66	157.10	46.36	0.48	157.89	33.16	-1.13	156.94	63.01	-4.31	158.68	48.51	4.31
160.57	43.00	1.20	160.10	45.83	-1.82	160.89	32.60	-3.46	159.94	65.02	-4.07	161.67	50.04	4.07
163.57	40.13	0.89	163.10	46.93	1.84	163.89	33.50	-0.00	162.94	61.07	-5.46	164.67	48.87	5.46
166.57	40.52	0.21	166.10	46.85	0.68	166.89	32.69	-1.89	165.94	64.29	-3.31	167.68	47.80	3.31
169.57	41.15	0.03	169.10	46.52	-0.45	169.89	32.51	-2.87	168.94	62.53	-5.88	170.68	51.17	5.88
172.57	43.00	2.92	172.10	46.48	0.55	172.88	33.37	-0.97	171.94	61.84	-5.53	173.68	49.78	5.53
175.57	41.00	-0.27	175.10	47.92	0.80	175.88	32.90	-2.63	174.94	63.35	-5.21	176.67	50.65	5.21
178.57	42.66	2.31	178.10	46.77	0.57	178.89	33.24	-1.37	177.94	63.65	-3.99	179.68	48.51	3.99
181.57	42.86	2.68	181.10	46.32	0.28	181.89	34.06	-0.39	180.94	64.48	-2.99	182.68	47.35	2.99
184.57	42.86	1.01	184.10	47.02	-0.69	184.89	33.24	-2.88	183.94	64.88	-4.26	185.68	50.29	4.26
187.57	43.54	2.35	187.10	46.60	-0.44	187.88	32.73	-2.72	186.94	63.80	-4.68	188.68	50.04	4.68
190.57	42.56	1.76	190.10	46.07	-0.58	190.89	33.41	-1.65	189.94	63.99	-4.10	191.68	49.07	4.10
193.57	41.73	0.13	193.10	47.59	0.13	193.89	33.63	-2.24	192.94	64.78	-4.11	194.68	49.89	4.11
196.57	41.59	1.43	196.10	46.93	0.91	196.89	32.94	-1.49	195.94	62.62	-4.83	197.67	49.17	4.83
199.57	42.91	1.87	199.10	46.48	-0.41	199.89	33.37	-1.93	198.94	63.55	-4.78	200.67	49.99	4.78
202.57	41.69	0.98	202.10	44.32	-2.24	202.89	33.33	-1.64	201.94	63.35	-4.65	203.68	49.53	4.65
205.57	41.34	0.96	205.10	47.35	1.11	205.89	32.56	-2.09	204.94	63.06	-4.61	206.67	49.17	4.61
208.57	41.88	0.15	208.10	47.18	-0.40	208.89	33.29	-2.70	207.94	63.60	-5.42	209.67	51.32	5.42
211.57	43.79	2.56	211.10	48.17	1.08	211.89	34.15	-1.35	210.94	62.92	-5.60	212.68	51.01	5.60
214.57	43.15	1.17	214.10	47.35	-0.48	214.88	33.67	-2.57	213.94	65.07	-4.20	215.67	50.35	4.20
217.57	43.99	2.16	217.10	45.83	-1.86	217.89	33.54	-2.56	216.94	66.31	-2.81	218.68	48.82	2.81
220.57	44.38	3.90	220.10	46.77	0.44	220.89	33.76	-0.98	219.94	63.55	-4.22	221.68	48.87	4.22
223.57	43.69	1.91	223.10	45.87	-1.77	223.89	33.20	-2.85	222.94	64.58	-4.49	224.68	50.45	4.49
226.57	41.49	1.63	226.10	47.55	1.83	226.89	34.10	-0.03	225.94	63.84	-3.31	227.68	47.35	3.31
229.57	44.63	3.58	229.10	48.09	1.19	229.89	33.03	-2.28	228.94	62.96	-5.38	230.68	50.60	5.38
232.57	41.83	1.61	232.10	47.76	1.68	232.89	33.67	-0.82	231.94	62.18	-5.33	233.68	49.73	5.33
235.57	44.33	3.16	235.10	49.04	2.01	235.89	34.10	-1.34	234.94	64.48	-3.98	236.68	49.33	3.98
238.57	44.43	2.42	238.10	47.76	-0.11	238.89	34.66	-1.62	237.94	64.73	-4.57	239.68	50.76	4.57
241.57	44.77	3.81	241.10	48.46	1.65	241.89	34.92	-0.30	240.94	62.57	-5.68	242.68	50.81	5.68
244.57	44.18	3.15	244.10	48.05	1.17	244.89	34.10	-1.19	243.94	63.94	-4.38	245.68	49.58	4.38
247.57	44.53	2.47	247.10	46.89	-1.03	247.89	33.89	-2.44	246.94	64.63	-4.72	248.68	50.96	4.72
250.57	43.89	0.36	250.10	49.29	-0.10	250.89	33.80	-4.00	249.94	66.80	-4.02	251.68	51.73	4.02
253.57	44.38	3.50	253.10	47.06	0.32	253.89	33.89	-1.26	252.94	63.80	-4.37	254.68	49.43	4.37
256.57	42.95	1.87	256.10	47.22	0.29	256.89	34.66	-0.68	255.94	63.99	-4.38	257.68	49.63	4.38
259.57	43.64	1.23	259.10	49.12	0.86	259.89	35.14	-1.53	258.94	65.47	-4.23	260.67	50.81	4.23
262.57	44.87	1.37	262.10	47.02	-2.34	262.89	33.76	-4.01	261.94	67.10	-3.69	263.68	51.37	3.69
265.57	41.05	-0.96	265.10	46.28	-1.58	265.89	34.84	-1.43	264.94	64.83	-4.47	266.68	50.65	4.47
268.57	42.71	0.33	268.10	47.59	-0.64	268.89	34.53	-2.11	267.94	65.52	-4.15	269.68	50.70	4.15
271.57	43.00	0.90	271.10	48.05	0.10	271.89	34.32	-2.04	270.94	65.57	-3.82	272.68	50.09	3.82
274.57	44.13	0.97	274.10	49.29	0.27	274.89	35.27	-2.16	273.94	67.80	-2.65	275.67	49.99	2.65
277.57	42.42	-0.27	277.10	48.59	0.04	277.89	33.54	-3.42	276.94	64.29	-5.69	278.68	52.56	5.69
280.57	44.53	1.83	280.10	48.75	0.20	280.89	34.23	-2.73	279.94	66.46	-3.53	281.68	50.40	3.53
283.57	44.87	0.77	283.10	48.01	-1.94	283.89	35.10	-3.26	282.94	65.86	-5.53	284.68	53.80	5.53
286.57	45.17	2.13	286.10	47.43	-1.46	286.89	33.80	-3.50	285.94	64.78	-5.55	287.68	52.76	5.55
289.57	44.28	0.76	289.10	47.59	-1.79	289.88	34.28	-3.51	288.94	65.02	-5.79	290.67	53.49	5.79
292.57	42.22	-1.40	292.10	48.88	-0.59	292.88	33.03	-4.85	291.94	65.52	-5.39	293.68	53.18	5.39
295.57	42.22	-0.02	295.10	48.71	0.61	295.88	35.40	-1.11	294.94	64.48	-5.05	296.67	51.47	5.05
298.57	43.10	-0.85	298.10	48.01	-1.80	298.88	35.40	-2.82	297.94	67.95	-3.29	299.67	51.42	3.29
301.57	41.93	-2.10	301.10	49.17	-0.72	301.88	34.97	-3.33	300.94	66.46	-4.86	302.67	53.07	4.86
304.57	44.82	2.13	304.10	48.38	-0.16	304.89	33.80	-3.15	303.94	66.55	-3.43	305.68	50.29	3.43
307.57	43.89	1.88	307.10	49.42	1.55	307.89	35.57	-0.71	306.94	65.86	-3.44	308.68	49.63	3.44
310.57	45.12	3.88	310.10	49.46	2.37	310.89	33.46	-2.04	309.94	62.72	-5.81	311.68	51.22	5.81
313.57	45.37	1.31	313.10	48.79	-1.13	313.89	35.14	-3.19	312.94	67.55	-3.80	314.68	52.04	3.80
316.57	44.77	1.35	316.10	49.83	0.55	316.89	34.88	-2.81	315.94	67.55	-3.16	317.68	50.76	3.16
319.57	46.41	3.08	319.10	50.04	0.85	319.89	34.92	-2.68	318.94	66.55	-4.07	320.68	51.58	4.07
322.57	45.02	1.97	322.10	48.83	-0.07	322.89	34.28	-3.03	321.94	65.37	-4.97	323.68	52.19	4.97
325.57	47.01	3.28	325.10	48.13	-1.45	325.89	33.93	-4.06	324.94	66.16	-4.86	326.68	52.76	4.86
328.57	45.91	2.39	328.10	49.54	0.17	328.89	34.19	-3.59	327.94	66.46	-4.35	329.68	52.04	4.35
331.57	42.81	-1.86	331.10	49.12	-1.40	331.89	34.28	-4.65	330.94	66.85	-5.11	332.67	53.95	5.11
334.57	46.76	2.47	334.10	49.21	-0.94	334.89	35.31	-3.25	333.94	67.75	-3.83	335.68	52.30	3.83
337.57	44.77	0.74	337.10	50.63	0.74	337.89	36.57	-1.73	336.94	67.85	-3.47	338.68	51.68	3.47
340.57	42.71	-1.82	340.10	48.30	-2.09	340.89	35.01	-3.79	339.94	65.12	-6.70	341.67	55.41	6.70
343.57	44.97	1.72	343.10	50.33	1.23	343.89	34.97	-2.54	342.94	64.63	-5.91	344.68	53.33	5.91
346.57	42.76	-0.57	346.10	48.34	-0.85	346.89	34.97	-2.63	345.94	65.42	-5.20	347.67	52.71	5.20
349.57	43.84	-0.15	349.10	49.29	-0.55	349.89	35.96	-2.29	348.94	67.35	-3.93	350.68	52.09	3.93
352.57	44.53	0.46	352.10	49.58	-0.34	352.89	35.88	-2.45	351.94	66.11	-5.25	353.68	53.49	5.25
355.57	45.71	1.24	355.10	49.00	-1.33	355.89	37.23	-1.51	354.94	65.47	-6.29	356.68	54.94	6.29
358.57	45.37	1.30	358.10	48.79	-1.14	358.89	35.10	-3.24	357.94	66.95	-4.41	359.68	52.66	4.41
361.57	44.33	-0.16	361.10	48.42	-1.93	361.89	34.19	-4.57	360.94	68.00	-3.78	362.67	52.45	3.78
364.57	43.79	-1.40	364.10	48.83	-2.21	364.89	34.88	-4.57	363.94	68.30	-4.18	365.67	53.54	4.18
367.57	45.37	1.97	367.10	50.29	1.03	367.89	35.75	-1.92	366.94	65.66	-5.03	368.68	52.61	5.03
370.57	45.22	-0.04	370.10	48.88	-2.24	370.89	36.36	-3.17	369.94	68.35	-4.20	371.68	53.64	4.20
373.57	45.52	1.73	373.10	47.35	-2.29	373.89	37.10	-0.95	372.94	66.85	-4.23	374.68	52.19	4.23
376.57	43.89	0.07	376.10	48.96	-0.71	376.88	36.27	-1.81	375.94	66.75	-4.36	377.67	52.35	4.36
379.57	46.31	1.34	379.10	51.04	0.21	379.89	37.05	-2.19	378.94	67.25	-5.01	380.67	54.16	5.01
382.57	43.20	-1.59	382.10	48.79	-1.85	382.89	36.09	-2.96	381.94	69.00	-3.08	383.68	52.04	3.08
385.57	44.03	-0.03	385.10	50.63	0.71	385.89	35.66	-2.67	384.94	66.31	-5.04	386.67	53.28	5.04
388.57	43.84	-0.10	388.10	51.42	1.63	388.89	36.49	-1.71	387.94	67.20	-4.03	389.67	52.14	4.03
391.57	45.91	0.96	391.10	51.84	1.04	391.89	35.18	-4.03	390.94	67.20	-5.04	392.68	54.16	5.04
394.57	46.26	1.09	394.10	51.30	0.27	394.89	35.10	-4.34	393.94	67.75	-4.71	395.68	54.06	4.71
397.57	46.96	1.21	397.10	48.83	-2.78	397.89	35.49	-4.53	396.94	69.95	-3.09	398.68	53.02	3.09
400.57	44.58	0.22	400.10	49.46	-0.76	400.89	35.57	-3.06	399.94	66.55	-5.10	401.67	53.64	5.10
403.57	44.03	-1.07	403.10	50.08	-0.88	403.89	35.96	-3.41	402.94	67.40	-4.99	404.67	54.27	4.99
406.57	45.76	1.26	406.10	50.58	0.22	406.89	35.88	-2.89	405.94	67.40	-4.39	407.68	53.07	4.39
409.57	44.08	-1.22	409.10	49.12	-2.04	409.89	37.18	-2.39	408.94	66.55	-6.04	410.68	55.52	6.04
412.57	44.68	1.35	412.10	49.29	0.10	412.89	36.05	-1.55	411.94	65.32	-5.30	413.68	52.81	5.30
415.57	45.66	0.04	415.10	49.12	-2.35	415.89	35.75	-4.13	414.94	68.90	-4.01	416.68	53.80	4.01
418.57	43.20	-2.51	418.10	50.42	-1.14	418.89	36.62	-3.35	417.94	69.55	-3.45	419.68	53.33	3.45
421.57	47.36	2.10	421.10	49.08	-2.03	421.89	35.75	-3.77	420.94	66.41	-6.14	422.68	55.57	6.14
424.57	43.20	-2.57	424.10	50.42	-1.20	424.89	36.49	-3.54	423.94	67.95	-5.11	425.68	55.05	5.11
427.57	46.61	0.92	427.10	51.13	-0.41	427.89	36.18	-3.77	426.94	68.00	-4.98	428.68	54.84	4.98
430.57	46.96	2.61	430.10	51.38	1.17	430.89	35.92	-2.70	429.94	67.10	-4.54	431.68	53.07	4.54
433.57	45.81	1.55	433.10	51.17	1.06	433.89	37.62	-0.90	432.94	68.15	-3.40	434.68	51.83	3.40
436.57	46.06	2.36	436.10	49.21	-0.34	436.89	38.10	0.14	435.94	66.41	-4.58	437.68	52.45	4.58
439.57	44.38	0.38	439.10	50.21	0.36	439.89	36.01	-2.25	438.94	66.90	-4.39	440.68	52.56	4.39
442.57	46.51	0.53	442.10	50.12	-1.71	442.89	37.80	-2.44	441.94	67.80	-5.47	443.68	55.62	5.47
445.57	47.66	1.93	445.10	48.46	-3.13	445.89	35.96	-4.04	444.94	69.60	-3.42	446.68	53.33	3.42
448.57	45.71	0.44	448.10	52.22	1.10	448.89	36.14	-3.39	447.94	68.05	-4.51	449.67	53.95	4.51
451.57	46.26	0.24	451.10	49.92	-1.96	451.88	38.41	-1.88	450.94	68.20	-5.11	452.67	55.31	5.11
454.57	45.32	-0.35	454.10	50.37	-1.15	454.89	36.70	-3.23	453.94	68.90	-4.06	455.67	53.90	4.06
457.57	45.17	-1.76	457.10	50.12	-2.67	457.89	35.79	-5.41	456.94	69.55	-4.67	458.68	55.78	4.67
460.57	47.26	2.07	460.10	49.83	-1.21	460.89	36.40	-3.05	459.94	68.20	-4.28	461.68	53.64	4.28
463.57	45.02	-1.71	463.10	51.21	-1.37	463.89	37.40	-3.59	462.94	70.86	-3.16	464.68	54.06	3.16
466.57	45.22	-1.58	466.10	48.42	-4.24	466.88	38.50	-2.57	465.94	69.55	-4.54	467.67	55.52	4.54
469.57	46.76	0.50	469.10	51.34	-0.77	469.89	36.05	-4.47	468.94	70.91	-2.64	470.67	53.07	2.64
472.57	46.01	-0.06	472.10	49.58	-2.34	472.89	37.27	-3.06	471.94	69.75	-3.61	473.68	53.85	3.61
475.57	44.68	-2.70	475.10	49.83	-3.40	475.89	35.66	-5.98	474.94	70.55	-4.12	476.67	55.67	4.12
478.57	48.61	2.81	478.10	50.46	-1.20	478.89	37.36	-2.71	477.94	70.20	-2.89	479.68	52.87	2.89
481.57	47.06	1.38	481.10	49.50	-2.04	481.89	36.14	-3.81	480.94	68.25	-4.72	482.68	54.58	4.72
484.57	47.31	3.14	484.10	49.79	-0.23	484.89	36.92	-1.51	483.94	66.16	-5.30	485.68	53.64	5.30
487.57	47.46	0.58	487.10	50.50	-2.23	487.89	37.10	-4.04	486.94	69.55	-4.62	488.68	55.67	4.62
490.57	43.54	-3.50	490.10	50.12	-2.78	490.88	36.79	-4.52	489.94	70.35	-3.98	491.67	55.20	3.98
493.57	48.41	1.79	493.10	50.63	-1.84	493.89	36.92	-3.96	492.94	68.40	-5.51	494.68	56.30	5.51
496.57	45.02	-2.49	496.10	50.17	-3.19	496.89	36.44	-5.33	495.94	70.81	-3.99	497.68	55.67	3.99
499.57	46.86	1.15	499.10	49.29	-2.27	499.89	36.79	-3.18	498.94	69.70	-3.30	500.68	53.18	3.30
502.57	44.97	-1.05	502.10	49.71	-2.16	502.89	38.02	-2.26	501.94	69.55	-3.76	503.68	53.95	3.76
505.57	46.31	0.26	505.10	50.71	-1.19	505.89	36.09	-4.22	504.94	69.55	-3.79	506.68	54.01	3.79
508.57	48.41	3.32	508.10	51.80	0.86	508.89	36.27	-3.08	507.94	68.00	-4.38	509.68	53.64	4.38
511.57	47.96	1.10	511.10	50.67	-2.04	511.89	38.19	-2.93	510.94	70.50	-3.65	512.68	54.68	3.65
514.57	46.61	0.04	514.10	51.09	-1.34	514.89	37.58	-3.26	513.94	69.20	-4.66	515.68	55.41	4.66
517.57	46.96	2.61	517.10	48.34	-1.87	517.89	37.93	-0.69	516.94	67.25	-4.39	518.68	52.92	4.39
520.57	49.62	4.44	520.10	52.94	1.91	520.89	36.44	-3.00	519.94	67.35	-5.12	521.68	54.47	5.12
523.57	47.76	1.43	523.10	49.83	-2.36	523.89	36.66	-3.94	522.94	69.40	-4.22	524.68	54.73	4.22
526.57	48.16	2.08	526.10	49.92	-2.01	526.89	37.93	-2.41	525.94	67.00	-6.37	527.68	56.62	6.37
529.57	47.71	0.49	529.10	52.14	-0.93	529.89	36.14	-5.34	528.94	69.60	-4.91	530.68	56.30	4.91
532.57	45.47	-0.83	532.10	50.75	-1.41	532.89	37.14	-3.43	531.94	68.40	-5.19	533.68	55.67	5.19
535.57	45.22	-2.45	535.10	50.92	-2.60	535.89	37.27	-4.66	534.94	70.81	-4.15	536.67	55.99	4.15
538.57	47.01	0.21	538.10	50.63	-2.02	538.89	39.56	-1.50	537.94	69.65	-4.44	539.68	55.41	4.44
541.57	49.67	3.72	541.10	52.98	1.18	541.89	37.80	-2.41	540.94	68.00	-5.24	542.68	55.36	5.24
544.57	47.06	-0.02	544.10	49.92	-3.01	544.89	37.05	-4.29	543.94	70.05	-4.32	545.68	55.57	4.32
547.57	46.96	0.02	547.10	50.67	-2.13	547.89	38.41	-2.80	546.94	69.20	-5.03	548.68	56.15	5.03
550.57	47.01	1.91	550.10	51.09	0.14	550.89	39.03	-0.33	549.94	69.10	-3.29	551.68	52.56	3.29
553.57	47.31	0.71	553.10	50.42	-2.03	553.89	38.32	-2.54	552.94	69.30	-4.59	554.68	55.36	4.59
556.57	46.76	0.51	556.10	51.51	-0.59	556.89	36.83	-3.68	555.94	68.70	-4.84	557.68	55.26	4.84
559.57	48.11	-0.09	559.10	51.34	-2.71	559.89	37.93	-4.53	558.94	69.60	-5.89	560.68	58.26	5.89
562.57	47.61	-0.04	562.10	50.79	-2.71	562.89	37.23	-4.68	561.94	70.40	-4.54	563.68	56.36	4.54
565.57	48.01	0.97	565.10	51.72	-1.18	565.89	38.54	-2.77	564.94	70.50	-3.83	566.68	55.05	3.83
568.57	48.01	1.31	568.10	52.05	-0.51	568.89	37.40	-3.57	567.94	69.25	-4.74	569.68	55.62	4.74
571.57	46.96	-0.44	571.10	52.43	-0.83	571.88	38.76	-2.91	570.94	70.60	-4.09	572.67	55.67	4.09
574.57	44.58	-1.25	574.10	50.25	-1.43	574.88	38.19	-1.90	573.94	68.65	-4.47	575.67	54.47	4.47
577.57	48.46	1.34	577.10	50.12	-2.86	577.89	38.59	-2.80	576.94	69.35	-5.06	578.68	56.36	5.06
580.57	47.41	0.12	580.10	50.33	-2.81	580.89	38.59	-2.96	579.94	69.95	-4.63	581.68	56.09	4.63
583.57	49.26	1.76	583.10	52.81	-0.54	583.89	39.82	-1.94	582.94	70.10	-4.69	584.68	56.36	4.69
586.57	48.96	2.40	586.10	51.42	-1.00	586.89	37.67	-3.16	585.94	69.75	-4.10	587.68	54.84	4.10
589.57	45.66	-1.50	589.10	51.38	-1.63	589.89	38.19	-3.23	588.94	68.90	-5.55	590.68	56.88	5.55
592.57	47.41	-0.13	592.10	51.97	-1.42	592.88	38.50	-3.30	591.94	69.45	-5.38	593.68	57.09	5.38
595.57	45.32	-0.71	595.10	51.17	-0.71	595.89	35.92	-4.37	594.94	69.20	-4.12	596.68	54.32	4.12
598.57	45.76	-2.64	598.10	52.26	-1.99	598.88	39.96	-2.70	597.94	71.11	-4.58	599.67	57.15	4.58
601.57	45.27	-0.98	601.10	53.28	1.17	601.88	39.07	-1.45	600.94	69.65	-3.89	602.67	54.32	3.89
622.63	57.95	8.37	622.15	53.83	-1.61	622.94	50.20	6.35	622.00	74.06	-2.81	623.76	56.57	2.81
625.56	54.72	8.84	625.08	51.51	-0.22	625.87	48.12	7.98	624.92	66.65	-6.52	626.65	56.57	6.52
628.57	48.76	6.97	628.08	50.21	2.56	628.88	43.98	7.92	627.92	65.37	-3.71	629.66	49.68	3.71
631.55	47.51	3.26	631.08	49.58	-0.53	631.87	39.47	0.95	630.92	67.05	-4.49	632.65	52.92	4.49
634.55	47.61	5.59	634.08	47.02	-0.85	634.87	39.43	3.15	633.92	65.61	-3.70	635.65	49.89	3.70
637.55	48.86	7.12	637.08	47.30	-0.30	637.86	39.69	3.68	636.92	65.47	-3.56	638.65	49.48	3.56
640.55	47.26	6.14	640.08	48.09	1.11	640.86	38.90	3.51	639.92	64.38	-4.03	641.65	49.33	4.03
643.57	46.86	6.31	643.08	48.67	2.26	643.88	37.05	2.23	642.92	63.60	-4.24	644.66	48.97	4.24
646.55	46.66	5.03	646.08	48.50	1.01	646.86	36.18	0.28	645.92	65.61	-3.31	647.65	49.12	3.31
649.55	44.03	3.52	649.08	48.59	2.23	649.86	36.14	1.37	648.92	64.88	-2.92	650.65	47.60	2.92
652.55	46.51	4.54	652.08	49.12	1.29	652.86	38.10	1.86	651.92	65.57	-3.69	653.65	49.84	3.69
655.55	49.21	6.88	655.08	48.09	-0.09	655.86	36.83	0.24	654.92	67.00	-2.62	656.65	49.12	2.62
658.57	46.46	3.76	658.08	48.30	-0.26	658.88	35.88	-1.09	657.92	66.01	-3.98	659.67	50.86	3.98
661.55	45.52	2.32	661.08	50.58	1.52	661.86	36.92	-0.55	660.92	65.57	-4.92	662.65	52.30	4.92
664.55	46.91	3.34	664.08	49.87	0.45	664.86	37.88	0.05	663.92	68.00	-2.86	665.65	50.60	2.86
667.55	48.61	5.27	667.08	49.37	0.18	667.86	36.31	-1.29	666.92	67.90	-2.73	668.65	50.24	2.73
670.55	48.06	5.37	670.08	50.67	2.13	670.86	34.88	-2.07	669.92	66.65	-3.33	671.65	50.19	3.33
673.57	48.01	5.69	673.08	50.42	2.25	673.88	37.32	0.74	672.92	66.26	-3.35	674.67	49.84	3.35
676.55	47.26	5.42	676.08	50.37	2.67	676.86	37.32	1.21	675.92	65.52	-3.61	677.65	49.63	3.61
679.55	47.21	5.47	679.08	51.34	3.74	679.86	37.36	1.35	678.92	65.57	-3.46	680.65	49.38	3.46
682.55	44.38	2.67	682.08	50.83	3.27	682.86	36.05	0.08	681.92	65.76	-3.24	683.65	49.12	3.24
685.55	46.16	4.26	685.08	51.25	3.50	685.86	37.67	1.51	684.92	65.02	-4.17	686.65	50.24	4.17
688.57	49.37	6.91	688.08	51.63	3.31	688.88	36.83	0.10	687.92	66.50	-3.25	689.67	49.89	3.25
691.55	48.31	5.75	691.08	50.08	1.67	691.86	36.70	-0.12	690.92	67.15	-2.70	692.65	49.43	2.70
694.55	46.71	4.35	694.08	52.18	3.96	694.86	36.14	-0.49	693.92	64.97	-4.68	695.65	51.22	4.68
697.55	45.02	1.34	697.08	49.04	-0.49	697.86	36.53	-1.41	696.92	67.35	-3.62	698.65	51.47	3.62
700.55	48.81	6.38	700.08	50.25	1.96	700.86	38.90	2.20	699.92	65.32	-4.40	701.65	51.01	4.40
703.57	47.41	6.14	703.08	50.83	3.70	703.88	37.71	2.17	702.92	64.63	-3.93	704.67	49.38	3.93
706.55	48.81	6.73	706.08	49.37	1.44	706.86	35.27	-1.07	705.92	65.07	-4.30	707.65	50.55	4.30
709.55	46.06	4.60	709.08	49.71	2.39	709.86	37.10	1.37	708.92	65.37	-3.38	710.65	49.02	3.38
712.55	47.06	6.19	712.08	52.39	5.67	712.86	36.40	1.27	711.92	64.53	-3.63	713.65	48.67	3.63
715.55	46.01	3.18	715.08	50.83	2.15	715.86	37.80	0.71	714.92	66.26	-3.86	716.65	50.86	3.86
718.57	47.96	5.24	718.08	50.75	2.17	718.88	36.40	-0.59	717.92	66.41	-3.60	719.67	50.50	3.60
721.55	47.96	5.04	721.08	51.88	3.11	721.86	37.36	0.18	720.92	65.57	-4.64	722.65	51.73	4.64
724.55	48.66	6.08	724.08	51.67	3.24	724.86	36.79	-0.05	723.92	65.76	-4.11	725.65	50.86	4.11
727.55	47.21	4.86	727.08	52.26	4.06	727.86	38.28	1.67	726.92	64.33	-5.31	728.65	51.83	5.31
730.55	47.96	6.30	730.08	51.25	3.74	730.86	36.88	0.96	729.92	64.43	-4.52	731.65	50.35	4.52
733.57	46.86	5.64	733.08	51.80	4.73	733.88	38.06	2.58	732.92	64.78	-3.73	734.67	49.12	3.73
736.55	45.91	3.56	736.08	50.75	2.55	736.86	35.92	-0.69	735.92	64.33	-5.31	737.65	51.83	5.31
739.55	48.26	4.99	739.08	50.92	1.80	739.86	38.63	1.10	738.92	67.55	-3.01	740.65	50.45	3.01
742.55	47.81	3.88	742.08	49.92	0.13	742.86	38.41	0.21	741.92	67.70	-3.52	743.65	51.63	3.52
745.55	48.36	5.70	745.08	51.04	2.52	745.86	37.58	0.65	744.92	66.80	-3.15	746.65	49.99	3.15
748.57	47.26	5.73	748.08	51.04	3.66	748.88	36.44	0.65	747.92	64.53	-4.29	749.67	49.99	4.29
751.55	48.26	4.62	751.08	51.67	2.18	751.86	36.62	-1.28	750.92	66.70	-4.23	752.65	52.04	4.23
754.55	49.31	4.99	754.08	52.18	2.00	754.86	36.40	-2.19	753.92	67.55	-4.06	755.65	52.56	4.06
757.55	46.01	2.29	757.08	49.62	0.04	757.86	36.97	-1.02	756.92	68.05	-2.96	758.65	50.86	2.96
760.55	48.31	4.58	760.08	49.37	-0.21	760.86	36.79	-1.20	759.92	67.75	-3.27	761.65	51.17	3.27
763.57	47.56	3.52	763.08	50.37	0.48	763.88	36.44	-1.86	762.92	67.60	-3.73	764.67	51.94	3.73
766.55	48.21	5.68	766.08	50.96	2.57	766.86	36.57	-0.23	765.92	66.90	-2.92	767.65	49.63	2.92
769.55	48.36	3.90	769.08	50.96	0.65	769.86	36.36	-2.36	768.92	68.60	-3.15	770.65	51.78	3.15
772.55	49.97	7.50	772.08	50.96	2.63	772.86	38.72	1.98	771.92	68.10	-1.66	773.65	48.31	1.66
775.55	49.06	6.15	775.08	50.50	1.74	775.86	39.56	2.39	774.92	67.70	-2.50	776.65	49.58	2.50
778.57	47.71	3.42	778.08	51.04	0.89	778.88	38.72	0.16	777.92	67.80	-3.78	779.67	52.25	3.78
781.55	49.37	6.41	781.08	50.83	2.01	781.86	39.69	2.46	780.92	67.15	-3.10	782.65	50.24	3.10
784.55	47.36	2.79	784.08	50.67	0.24	784.86	38.10	-0.74	783.92	68.00	-3.86	785.65	52.61	3.86
787.55	47.71	2.71	787.08	52.22	1.37	787.86	38.02	-1.24	786.92	68.90	-3.39	788.65	52.56	3.39
790.55	47.21	2.80	790.08	50.96	0.70	790.86	37.84	-0.83	789.92	66.90	-4.80	791.65	53.38	4.80
793.57	49.52	6.35	793.08	51.51	2.49	793.88	39.43	2.00	792.92	67.35	-3.11	794.67	50.45	3.11
796.55	47.76	4.49	796.08	52.01	2.88	796.86	38.81	1.27	795.92	67.10	-3.46	797.65	50.91	3.46
799.55	47.91	4.35	799.08	52.47	3.06	799.86	38.72	0.90	798.92	66.85	-4.00	800.65	51.73	4.00
802.55	48.81	6.08	802.08	50.79	2.20	802.86	36.92	-0.08	801.92	67.15	-2.87	803.65	49.78	2.87
805.55	49.31	4.84	805.08	52.68	2.36	805.87	38.68	-0.05	804.92	67.90	-3.86	806.66	52.50	3.86
808.57	48.26	4.02	808.08	50.29	0.20	808.88	37.45	-1.05	807.92	67.95	-3.58	809.67	51.99	3.58
811.55	48.16	5.47	811.08	51.00	2.46	811.86	38.37	1.42	810.92	65.47	-4.51	812.65	51.37	4.51
814.55	49.67	6.63	814.08	52.60	3.71	814.86	37.84	0.54	813.92	67.45	-2.88	815.65	50.09	2.88
817.55	48.71	4.24	817.08	49.79	-0.53	817.86	38.54	-0.19	816.92	67.90	-3.86	818.65	52.50	3.86
820.55	48.61	4.38	820.08	50.79	0.70	820.86	39.12	0.62	819.92	66.65	-4.87	821.65	53.28	4.87
823.57	51.09	7.37	823.08	50.96	1.38	823.88	38.24	0.25	822.92	67.85	-3.16	824.67	51.06	3.16
826.55	49.31	3.80	826.08	52.22	0.85	826.86	37.84	-1.94	825.92	68.80	-4.00	827.65	53.69	4.00
829.55	49.21	4.38	829.08	50.50	-0.19	829.86	37.93	-1.17	828.92	67.75	-4.37	830.65	53.38	4.37
832.55	49.52	4.78	832.08	52.81	2.21	832.86	37.58	-1.43	831.92	68.65	-3.38	833.65	52.30	3.38
835.55	51.80	7.12	835.08	51.59	1.05	835.86	39.73	0.78	834.92	67.55	-4.42	836.65	53.28	4.42
838.57	47.96	5.01	838.08	51.21	2.40	838.88	37.62	0.40	837.92	64.97	-5.27	839.67	52.40	5.27
841.55	48.81	4.80	841.08	51.67	1.81	841.86	38.37	0.10	840.92	66.46	-4.84	842.65	53.02	4.84
844.55	49.82	5.50	844.08	54.08	3.91	844.86	39.20	0.62	843.92	67.60	-4.01	845.65	52.50	4.01
847.55	49.52	5.96	847.08	51.93	2.52	847.86	38.41	0.59	846.92	65.66	-5.19	848.65	52.92	5.19
850.55	47.61	4.25	850.08	50.75	1.53	850.86	38.28	0.65	849.92	66.36	-4.29	851.65	51.83	4.29
853.57	48.96	3.99	853.08	52.14	1.32	853.88	37.18	-2.05	852.92	68.95	-3.31	854.67	52.45	3.31
856.55	50.63	6.00	856.08	53.06	2.58	856.86	39.16	0.27	855.92	67.85	-4.07	857.65	52.87	4.07
859.55	48.11	3.62	859.08	51.30	0.96	859.86	39.47	0.72	858.92	68.45	-3.33	860.65	51.99	3.33
862.55	49.47	5.55	862.08	51.93	2.16	862.86	39.12	0.94	861.92	66.80	-4.41	863.65	52.50	4.41
865.55	50.22	5.22	865.08	50.50	-0.36	865.86	39.07	-0.20	864.92	70.05	-2.24	866.65	51.42	2.24
868.57	49.57	4.39	868.08	52.22	1.19	868.88	37.75	-1.69	867.92	68.80	-3.67	869.67	53.02	3.67
871.55	49.47	4.70	871.08	52.18	1.55	871.86	37.53	-1.51	870.92	68.20	-3.86	872.65	52.81	3.86
874.55	49.67	4.94	874.08	52.85	2.27	874.86	39.73	0.74	873.92	67.90	-4.12	875.65	53.02	4.12
877.55	50.02	5.31	877.08	52.22	1.65	877.87	38.02	-0.96	876.92	67.40	-4.60	878.66	53.49	4.60
880.55	49.72	3.91	880.08	50.92	-0.75	880.86	38.90	-1.18	879.92	69.60	-3.50	881.65	53.49	3.50
883.57	51.34	6.20	883.08	52.18	1.19	883.88	39.69	0.29	882.92	68.20	-4.23	884.67	53.54	4.23
886.55	51.60	8.76	886.08	53.19	4.49	886.86	38.06	0.95	885.92	65.32	-4.81	887.65	51.83	4.81
889.55	49.42	4.23	889.08	52.18	1.13	889.86	39.47	0.01	888.92	68.00	-4.48	890.65	53.85	4.48
892.55	49.37	5.31	892.08	52.14	2.22	892.86	39.16	0.83	891.92	67.50	-3.85	893.65	52.09	3.85
895.55	48.91	4.40	895.08	52.43	2.06	895.86	37.88	-0.90	894.92	68.30	-3.50	896.65	52.19	3.50
898.57	50.38	4.60	898.08	52.39	0.76	898.88	38.24	-1.80	897.92	68.60	-4.47	899.67	54.42	4.47
901.55	50.68	3.97	901.08	50.92	-1.64	901.86	39.73	-1.24	900.92	70.35	-3.65	902.65	54.53	3.65
904.55	49.16	3.35	904.08	51.55	-0.11	904.86	38.32	-1.75	903.92	69.70	-3.40	905.65	53.38	3.40
907.55	48.76	3.35	907.08	52.05	0.78	907.86	39.29	-0.39	906.92	68.60	-4.10	908.65	53.69	4.10
910.55	50.22	7.16	910.08	50.21	1.30	910.86	37.88	0.56	909.92	66.41	-3.94	911.65	51.17	3.94
913.57	50.12	6.31	913.08	51.88	2.22	913.88	38.19	0.12	912.92	67.25	-3.85	914.67	51.83	3.85
916.55	51.14	6.19	916.08	51.51	0.70	916.86	38.98	-0.24	915.92	68.25	-3.99	917.65	53.12	3.99
919.55	48.71	2.23	919.08	52.98	0.65	919.86	39.34	-1.40	918.92	70.10	-3.67	920.65	54.32	3.67
922.55	48.51	3.11	922.08	52.94	1.69	922.86	40.09	0.43	921.92	69.45	-3.24	923.65	52.81	3.24
925.55	49.72	4.07	925.08	53.19	1.68	925.86	38.85	-1.07	924.92	69.70	-3.24	926.65	53.07	3.24
928.57	49.77	4.60	928.08	54.51	3.49	928.88	38.37	-1.06	927.92	68.00	-4.46	929.67	53.80	4.46
931.55	50.78	5.19	931.08	52.64	1.20	931.86	40.27	0.42	930.92	69.15	-3.73	932.65	53.49	3.73
934.55	49.67	3.55	934.08	53.15	1.17	934.86	38.24	-2.15	933.92	69.60	-3.81	935.65	54.11	3.81
937.55	50.53	5.22	937.08	54.21	3.05	937.86	38.85	-0.72	936.92	68.65	-3.95	938.65	53.43	3.95
940.55	50.17	5.01	940.08	52.22	1.21	940.86	39.25	-0.17	939.92	68.35	-4.10	941.65	53.43	4.10
943.57	50.17	4.81	943.08	52.26	1.05	943.88	38.90	-0.72	942.92	68.85	-3.80	944.67	53.33	3.80
946.55	50.22	3.96	946.08	51.76	-0.36	946.86	38.54	-1.99	945.92	70.35	-3.20	947.65	53.64	3.20
949.55	51.34	4.31	949.08	51.25	-1.64	949.86	39.96	-1.34	948.92	71.11	-3.21	950.65	54.42	3.21
952.55	50.12	4.52	952.08	53.74	2.28	952.86	39.96	0.09	951.92	69.60	-3.29	953.65	53.07	3.29
955.55	49.77	3.79	955.08	53.66	1.82	955.86	39.25	-1.00	954.92	68.80	-4.47	956.65	54.63	4.47
958.57	49.62	5.17	958.08	53.23	2.93	958.88	37.75	-0.96	957.92	66.41	-5.33	959.67	53.95	5.33
961.55	49.77	4.31	961.08	52.77	1.46	961.86	39.38	-0.34	960.92	67.65	-5.10	962.65	54.73	5.10
964.55	50.38	3.70	964.08	54.04	1.51	964.86	39.43	-1.51	963.92	70.76	-3.21	965.65	54.06	3.21
967.55	50.02	4.86	967.08	52.35	1.34	967.86	38.72	-0.70	966.92	68.45	-4.00	968.65	53.33	4.00
970.55	50.22	4.72	970.08	52.52	1.16	970.86	40.58	0.81	969.92	68.20	-4.59	971.65	54.27	4.59
973.57	50.93	5.60	973.08	53.23	2.04	973.88	39.38	-0.22	972.92	68.95	-3.67	974.67	53.18	3.67
976.55	48.11	1.99	976.08	52.39	0.42	976.86	39.34	-1.04	975.92	69.80	-3.61	977.65	53.90	3.61
979.55	50.33	3.44	979.08	53.15	0.41	979.86	39.34	-1.81	978.92	70.66	-3.52	980.65	54.58	3.52
982.55	49.62	3.45	982.08	52.39	0.36	982.86	38.76	-1.68	981.92	69.75	-3.71	983.65	54.06	3.71
985.55	49.62	2.92	985.08	52.98	0.43	985.86	39.29	-1.67	984.92	69.55	-4.44	986.65	55.31	4.44
988.57	50.83	5.46	988.08	53.28	2.05	988.88	40.35	0.71	987.92	68.15	-4.51	989.67	54.06	4.51
991.55	50.12	3.63	991.08	53.95	1.61	991.86	40.09	-0.66	990.92	69.50	-4.28	992.65	54.94	4.28
994.55	49.87	3.00	994.08	53.06	0.33	994.86	40.09	-1.05	993.92	71.46	-2.70	995.65	53.75	2.70
997.55	49.97	3.66	997.08	54.00	1.83	997.86	39.43	-1.15	996.92	69.25	-4.35	998.65	54.84	4.35
1000.55	51.14	5.65	1000.08	54.51	3.17	1000.86	37.62	-2.13	999.92	68.85	-3.93	1001.65	53.59	3.93
1003.57	52.11	6.66	1003.08	51.97	0.66	1003.88	39.29	-0.43	1002.92	68.10	-4.64	1004.67	54.27	4.64
1006.55	51.90	3.61	1006.08	52.30	-1.84	1006.86	40.22	-2.33	1005.92	71.16	-4.42	1007.65	56.88	4.42
1009.55	51.14	5.13	1009.08	52.90	1.03	1009.86	39.78	-0.50	1008.92	68.55	-4.75	1010.65	54.94	4.75
1012.55	50.83	5.65	1012.08	53.28	2.24	1012.86	41.02	1.57	1011.92	68.50	-3.97	1013.65	53.33	3.97
1015.55	51.14	4.66	1015.08	53.23	0.90	1015.86	39.20	-1.54	1014.92	70.15	-3.62	1016.65	54.27	3.62
1018.57	51.44	3.79	1018.08	53.32	-0.18	1018.88	39.87	-2.04	1017.92	71.82	-3.12	1019.67	54.94	3.12
1021.55	50.93	4.78	1021.08	52.81	0.80	1021.86	40.00	-0.42	1020.92	69.50	-3.94	1022.65	54.27	3.94
1024.55	48.76	3.22	1024.08	53.91	2.51	1024.86	40.27	0.46	1023.92	70.20	-2.63	1025.65	52.35	2.63
1027.55	50.73	4.47	1027.08	53.53	1.41	1027.86	40.27	-0.26	1026.92	67.90	-5.65	1028.65	56.09	5.65
1030.55	50.88	4.88	1030.08	53.57	1.72	1030.86	40.00	-0.26	1029.92	69.25	-4.04	1031.65	54.21	4.04
1033.57	52.00	5.76	1033.08	53.32	1.22	1033.88	40.71	0.20	1032.92	70.20	-3.33	1034.67	53.75	3.33
1036.55	50.22	3.09	1036.08	54.42	1.43	1036.86	40.93	-0.47	1035.92	69.90	-4.52	1037.65	55.83	4.52
1039.55	52.36	6.51	1039.08	53.36	1.66	1039.86	39.56	-0.55	1038.92	68.95	-4.19	1040.65	54.21	4.19
1042.55	52.05	5.72	1042.08	52.85	0.67	1042.86	40.27	-0.32	1041.92	69.85	-3.77	1043.65	54.27	3.77
1045.55	50.78	4.09	1045.08	55.49	2.94	1045.86	39.51	-1.45	1044.92	68.70	-5.28	1046.65	56.15	5.28
1048.57	52.98	6.58	1048.08	53.87	1.61	1048.88	40.62	-0.05	1047.92	69.85	-3.84	1049.67	54.42	3.84
1051.55	49.37	2.26	1051.08	54.00	1.03	1051.86	40.53	-0.85	1050.92	68.70	-5.70	1052.65	56.99	5.70
1054.55	52.16	3.81	1054.08	52.56	-1.64	1054.86	38.72	-3.89	1053.92	72.12	-3.52	1055.65	56.04	3.52
1057.55	52.82	5.07	1057.08	54.17	0.56	1057.86	40.49	-1.53	1056.92	70.40	-4.64	1058.65	56.57	4.64
1060.55	53.59	8.37	1060.08	53.49	2.41	1060.86	39.78	0.29	1059.92	69.20	-3.31	1061.65	52.71	3.31
1063.57	50.83	4.07	1063.08	53.70	1.09	1063.88	41.24	0.22	1062.92	69.10	-4.95	1064.67	55.88	4.95
1066.55	50.12	3.84	1066.08	52.47	0.34	1066.86	40.44	-0.10	1065.92	68.40	-5.17	1067.65	55.62	5.17
1069.55	52.21	5.30	1069.08	51.51	-1.26	1069.86	39.73	-1.45	1068.92	70.45	-3.75	1070.65	54.84	3.75
1072.55	50.53	4.45	1072.08	53.11	1.17	1072.86	39.96	-0.39	1071.92	69.05	-4.32	1073.65	54.58	4.32
1075.55	50.53	3.21	1075.08	53.95	0.78	1075.86	41.33	-0.25	1074.92	71.16	-3.45	1076.65	54.94	3.45
1078.57	51.09	4.94	1078.08	54.12	2.11	1078.88	39.69	-0.73	1077.92	68.20	-5.24	1079.67	55.57	5.24
1081.55	48.71	3.86	1081.08	52.09	1.39	1081.86	39.34	0.23	1080.92	67.10	-5.04	1082.65	54.06	5.04
1084.55	51.49	5.75	1084.08	54.00	2.40	1084.86	38.98	-1.03	1083.92	67.95	-5.08	1085.65	55.00	5.08
1087.55	50.63	2.96	1087.08	53.23	-0.29	1087.86	40.31	-1.62	1086.92	70.76	-4.20	1088.65	56.04	4.20
1090.55	51.19	3.29	1090.08	54.12	0.37	1090.86	41.42	-0.74	1089.92	70.96	-4.23	1091.65	56.30	4.23
1093.57	51.39	5.12	1093.08	54.47	2.34	1093.88	39.56	-0.98	1092.92	69.85	-3.71	1094.67	54.16	3.71
1096.55	52.51	6.71	1096.08	53.87	2.22	1096.86	40.58	0.52	1095.92	69.05	-4.04	1097.65	54.01	4.04
1099.55	50.93	4.87	1099.08	52.05	0.14	1099.86	41.15	0.83	1098.92	69.00	-4.35	1100.65	54.58	4.35
1102.56	51.85	3.62	1102.08	54.21	0.12	1102.87	41.51	-0.99	1101.92	71.26	-4.26	1103.66	56.67	4.26
1105.56	51.29	3.39	1105.08	54.08	0.33	1105.87	40.67	-1.49	1104.92	69.80	-5.39	1106.66	57.46	5.39
1108.57	51.85	5.42	1108.08	54.21	1.93	1108.88	40.00	-0.69	1107.92	69.85	-3.87	1109.67	54.47	3.87
1111.55	50.98	2.30	1111.08	54.12	-0.41	1111.86	40.89	-2.05	1110.92	71.62	-4.35	1112.65	57.20	4.35
1114.55	50.02	2.36	1114.08	53.87	0.36	1114.86	39.38	-2.54	1113.92	71.16	-3.79	1115.65	55.62	3.79
1117.55	52.87	5.20	1117.08	54.59	1.07	1117.86	40.75	-1.18	1116.92	70.60	-4.36	1118.65	56.20	4.36
1120.55	51.04	4.16	1120.08	53.95	1.21	1120.86	39.78	-1.37	1119.92	70.60	-3.57	1121.65	54.63	3.57
1123.57	48.56	0.19	1123.08	53.74	-0.48	1123.88	42.23	-0.40	1122.92	72.68	-2.98	1124.67	55.52	2.98
1126.55	50.98	4.95	1126.08	52.85	0.97	1126.86	41.15	0.86	1125.92	67.90	-5.42	1127.65	55.62	5.42
1129.55	51.29	3.49	1129.08	55.02	1.36	1129.86	39.91	-2.16	1128.92	70.50	-4.59	1130.65	56.57	4.59
1132.55	50.73	3.60	1132.08	53.91	0.93	1132.86	41.78	0.39	1131.92	70.05	-4.37	1133.65	55.67	4.37
1135.55	52.51	5.10	1135.08	52.90	-0.36	1135.86	42.23	0.56	1134.92	70.76	-3.94	1136.65	55.52	3.94
1138.57	50.38	4.20	1138.08	53.53	1.50	1138.88	39.65	-0.79	1137.92	69.35	-4.12	1139.67	54.47	4.12
1141.55	51.75	4.15	1141.08	53.79	0.33	1141.86	40.98	-0.89	1140.92	71.31	-3.58	1142.65	55.36	3.58
1144.55	53.28	5.94	1144.08	53.28	0.08	1144.86	40.89	-0.72	1143.92	69.90	-4.73	1145.65	56.25	4.73
1147.55	49.16	0.57	1147.08	53.83	-0.62	1147.86	40.44	-2.42	1146.92	73.55	-2.33	1148.65	55.10	2.33
1150.55	55.29	7.08	1150.08	53.79	-0.27	1150.87	40.80	-1.67	1149.92	71.21	-4.29	1151.66	56.67	4.29
1153.57	52.82	5.00	1153.08	54.59	0.91	1153.88	41.64	-0.45	1152.92	70.86	-4.25	1154.67	56.25	4.25
1156.55	51.39	4.68	1156.08	53.53	0.97	1156.86	40.89	-0.08	1155.92	68.10	-5.90	1157.65	56.78	5.90
1159.55	51.70	3.44	1159.08	53.87	-0.25	1159.86	41.33	-1.20	1158.92	71.16	-4.39	1160.65	56.83	4.39
1162.55	50.38	2.50	1162.08	54.08	0.34	1162.86	39.38	-2.77	1161.92	70.30	-4.87	1163.65	56.93	4.87
1165.55	51.49	5.64	1165.08	54.34	2.64	1165.86	41.07	0.96	1164.92	69.15	-3.99	1166.65	54.01	3.99
1168.57	53.03	5.99	1168.08	55.06	2.16	1168.88	42.05	0.74	1167.92	70.50	-3.83	1169.67	55.05	3.83
1171.55	50.73	2.54	1171.08	54.81	0.76	1171.86	40.49	-1.97	1170.92	72.28	-3.20	1172.65	55.57	3.20
1174.55	52.21	3.88	1174.08	56.26	2.08	1174.86	42.40	-0.19	1173.92	71.92	-3.70	1175.65	56.20	3.70
1177.55	52.57	3.81	1177.08	53.53	-1.08	1177.86	40.22	-2.80	1176.92	71.57	-4.48	1178.65	57.41	4.48
1180.55	52.46	5.26	1180.08	53.83	0.77	1180.86	40.58	-0.89	1179.92	70.25	-4.24	1181.65	55.62	4.24
1183.57	50.38	3.99	1183.08	54.64	2.39	1183.88	41.78	1.12	1182.92	69.25	-4.43	1184.67	55.00	4.43
1186.55	53.59	6.47	1186.08	54.64	1.67	1186.86	42.14	0.76	1185.92	69.40	-5.01	1187.65	56.30	5.01
1189.55	52.00	3.68	1189.08	54.76	0.58	1189.86	40.98	-1.61	1188.92	70.60	-5.01	1190.65	57.51	5.01
1192.55	52.82	5.35	1192.08	54.59	1.26	1192.86	41.15	-0.59	1191.92	71.21	-3.55	1193.65	55.20	3.55
1195.55	51.19	3.17	1195.08	54.81	0.93	1195.86	41.73	-0.56	1194.92	70.10	-5.21	1196.65	57.41	5.21
1198.57	52.26	4.18	1198.08	54.29	0.35	1198.88	41.11	-1.24	1197.92	69.85	-5.52	1199.67	57.78	5.52
1201.55	52.41	5.02	1201.08	54.08	0.84	1201.86	41.51	-0.14	1200.92	69.25	-5.43	1202.65	56.99	5.43
1204.55	51.85	4.54	1204.08	52.35	-0.82	1204.86	41.73	0.15	1203.92	71.51	-3.09	1205.65	54.58	3.09
1207.55	53.28	5.32	1207.08	53.15	-0.67	1207.86	42.54	0.31	1206.92	69.35	-5.90	1208.65	58.04	5.90
1210.55	52.00	3.94	1210.08	52.05	-1.86	1210.86	40.04	-2.28	1209.92	70.96	-4.39	1211.65	56.62	4.39
1213.57	51.24	2.19	1213.07	53.74	-1.17	1213.88	42.05	-1.27	1212.92	72.48	-3.86	1214.67	57.09	3.86
1216.55	52.51	3.12	1216.08	53.36	-1.89	1216.86	43.44	-0.22	1215.92	72.63	-4.05	1217.65	57.62	4.05
1219.54	52.16	4.61	1219.07	54.85	1.44	1219.86	41.73	-0.09	1218.92	71.16	-3.68	1220.64	55.41	3.68
