# Supplementary material for: Noise-precision tradeoff in predicting combinations of mutations and drugs
Source: PLoS Comput Biol. 2019 May 22;15(5):e1006956. doi: 10.1371/journal.pcbi.1006956 (PMC6548401; doi:10.1371/journal.pcbi.1006956)
Supplement: S1 Data — A zip file containing all datasets used in this paper. (ZIP) [file pcbi.1006956.s002.zip › calcium/calcium_double_RAW264.7/C5A_250_nM_I10_350_pM_RW_ECC040322D.txt]

Tab-delimted data for ligand pair Complement C5a / Interleukin-10
Celltype = RAW 264.7
ExperimentID = ECC040322D
t in seconds, Ca++ concentrations in nM
Adj Ca++ is the change in Ca++ concentration due to ligand

ECC040322D03	C5A 250 nM	I10 350 pM	sim
ECC040322D02	C5A 250 nM	HBSS-BSA n/a 	lig1_only
ECC040322D07	C5A 250 nM	HBSS-BSA n/a 	lig1_only
ECC040322D01	HBSS-BSA n/a 	HBSS-BSA n/a 	con
ECC040322D12	HBSS-BSA n/a 	HBSS-BSA n/a 	con

t(ECC040322D03)	Ca++(ECC040322D03)	Adj Ca++(ECC040322D03)	t(ECC040322D02)	Ca++(ECC040322D02)	Adj Ca++(ECC040322D02)	t(ECC040322D07)	Ca++(ECC040322D07)	Adj Ca++(ECC040322D07)	t(ECC040322D01)	Ca++(ECC040322D01)	Adj Ca++(ECC040322D01)	t(ECC040322D12)	Ca++(ECC040322D12)	Adj Ca++(ECC040322D12)
-182.68	6.07	0.46	-182.85	8.01	0.58	-182.05	8.57	0.35	-183.00	19.05	0.57	-181.27	21.46	-0.57
-179.69	4.96	0.11	-179.85	6.60	-0.07	-179.06	8.35	0.89	-180.01	17.34	-0.38	-178.28	21.65	0.38
-176.69	5.59	-0.41	-176.85	7.89	0.07	-176.06	8.51	-0.10	-177.01	19.27	0.40	-175.28	22.02	-0.40
-173.69	5.37	-0.09	-173.85	7.20	-0.08	-173.06	8.69	0.63	-174.01	17.69	-0.63	-172.28	22.51	0.63
-170.69	6.10	0.45	-170.85	7.41	-0.06	-170.06	7.66	-0.59	-171.01	18.26	-0.25	-169.28	22.32	0.25
-167.68	5.13	-1.43	-167.85	7.05	-1.33	-167.05	8.23	-0.94	-168.01	19.75	0.32	-166.27	22.66	-0.32
-164.70	5.54	-0.18	-164.85	7.35	-0.19	-164.07	8.35	0.03	-165.01	18.21	-0.37	-163.28	22.51	0.37
-161.69	5.06	-0.52	-161.85	6.78	-0.62	-161.06	8.27	0.08	-162.01	18.65	0.20	-160.28	21.80	-0.20
-158.69	6.20	1.18	-158.85	7.41	0.57	-158.06	7.84	0.21	-159.01	17.38	-0.51	-157.28	21.95	0.51
-155.69	5.66	0.12	-155.85	8.16	0.80	-155.06	7.80	-0.34	-156.01	17.73	-0.67	-154.28	22.63	0.67
-152.68	5.25	0.31	-152.85	7.65	0.89	-152.05	7.82	0.27	-153.01	17.86	0.05	-151.26	21.31	-0.05
-149.69	5.90	-0.08	-149.85	6.63	-1.17	-149.06	7.96	-0.63	-150.01	19.75	0.90	-148.28	21.50	-0.90
-146.69	4.84	-0.08	-146.85	7.47	0.73	-146.06	8.25	0.72	-147.01	16.81	-0.98	-145.28	22.32	0.98
-143.69	5.56	0.52	-143.85	6.72	-0.14	-143.06	7.80	0.16	-144.01	17.64	-0.26	-142.28	21.72	0.26
-140.70	5.86	0.49	-140.85	6.72	-0.47	-140.06	8.08	0.10	-141.01	17.25	-0.99	-139.28	22.78	0.99
-137.68	5.73	-1.27	-137.85	7.02	-1.80	-137.05	7.15	-2.45	-138.01	20.24	0.38	-136.27	23.04	-0.38
-134.69	5.35	-0.65	-134.85	7.77	-0.05	-134.06	7.25	-1.35	-135.01	19.18	0.32	-133.28	22.10	-0.32
-131.69	4.69	-1.74	-131.85	7.77	-0.48	-131.06	7.60	-1.44	-132.01	19.67	0.37	-130.28	22.48	-0.37
-128.69	5.73	0.16	-128.85	8.37	0.98	-128.06	8.59	0.41	-129.01	17.77	-0.67	-127.28	22.66	0.67
-125.69	5.10	0.28	-125.85	6.60	-0.04	-125.06	7.64	0.21	-126.01	16.64	-1.05	-124.28	22.29	1.05
-122.68	5.49	-0.73	-122.85	7.50	-0.54	-122.05	7.88	-0.94	-123.01	19.58	0.50	-121.27	22.14	-0.50
-119.69	5.15	-0.60	-119.85	7.35	-0.22	-119.06	7.70	-0.65	-120.01	18.08	-0.53	-118.28	22.70	0.53
-116.69	5.86	-0.22	-116.85	7.95	0.05	-116.06	7.94	-0.75	-117.01	19.09	0.14	-115.28	22.36	-0.14
-113.69	5.23	1.21	-113.85	7.83	1.99	-113.06	8.69	2.07	-114.01	17.73	0.85	-112.28	19.59	-0.85
-110.69	5.59	-0.46	-110.85	7.29	-0.58	-110.06	8.12	-0.54	-111.01	19.18	0.26	-109.28	22.21	-0.26
-107.68	5.95	0.71	-107.85	7.92	0.86	-107.05	8.06	0.21	-108.01	18.65	0.54	-106.27	21.12	-0.54
-104.69	5.86	1.75	-104.85	6.81	0.88	-104.06	7.92	1.21	-105.01	16.90	-0.07	-103.28	20.60	0.07
-101.69	6.15	0.61	-101.85	7.77	0.41	-101.06	7.39	-0.75	-102.01	18.30	-0.10	-100.28	22.06	0.10
-98.69	5.35	0.39	-98.85	6.66	-0.12	-98.06	7.60	0.04	-99.01	17.29	-0.53	-97.28	21.91	0.53
-95.70	6.17	0.58	-95.85	6.90	-0.51	-95.06	7.59	-0.61	-96.01	19.09	0.63	-94.28	21.38	-0.63
-92.68	6.12	1.45	-92.85	7.44	0.95	-92.05	8.33	1.06	-93.01	16.86	-0.67	-91.27	21.76	0.67
-89.70	5.78	-0.36	-89.85	8.22	0.26	-89.07	7.45	-1.29	-90.01	18.78	-0.22	-88.28	22.78	0.22
-86.69	5.98	1.00	-86.85	7.92	1.12	-86.06	7.96	0.38	-87.01	17.25	-0.59	-85.28	21.99	0.59
-83.69	5.23	-0.27	-83.85	7.35	0.03	-83.06	8.00	-0.10	-84.01	17.73	-0.63	-82.28	22.55	0.63
-80.69	4.79	-1.71	-80.85	8.31	-0.01	-80.06	7.74	-1.37	-81.01	18.83	-0.54	-79.28	23.46	0.54
-77.68	5.54	0.12	-77.85	7.47	0.23	-77.05	7.96	-0.07	-78.01	17.77	-0.52	-76.26	22.36	0.52
-74.70	5.81	0.66	-74.85	7.11	0.14	-74.06	7.27	-0.48	-75.01	17.56	-0.45	-73.28	22.02	0.45
-71.70	4.74	-0.39	-71.85	6.60	-0.35	-71.07	7.82	0.08	-72.01	17.60	-0.40	-70.28	21.95	0.40
-68.70	5.20	-0.20	-68.85	7.89	0.67	-68.07	8.00	-0.01	-69.01	18.56	0.29	-67.28	21.53	-0.29
-65.69	6.12	0.62	-65.85	7.14	-0.18	-65.06	7.70	-0.41	-66.01	19.09	0.72	-64.28	21.20	-0.72
-62.68	6.03	-0.13	-62.85	7.26	-0.72	-62.05	7.66	-1.10	-63.01	19.84	0.82	-61.26	21.76	-0.82
-59.69	6.34	0.55	-59.85	7.32	-0.29	-59.06	8.06	-0.34	-60.01	19.22	0.56	-58.28	21.65	-0.56
-56.70	6.17	0.21	-56.85	8.04	0.26	-56.07	8.49	-0.08	-57.01	19.22	0.39	-55.28	21.99	-0.39
-53.70	5.47	0.18	-53.85	7.80	0.69	-53.07	8.02	0.12	-54.01	17.51	-0.65	-52.28	22.36	0.65
-50.69	5.52	0.48	-50.85	8.16	1.30	-50.06	8.10	0.46	-51.01	18.39	0.49	-49.28	20.97	-0.49
-47.68	5.71	0.25	-47.85	8.22	0.94	-47.05	8.35	0.29	-48.01	18.70	0.38	-46.26	21.50	-0.38
-44.69	6.10	1.38	-44.85	7.80	1.26	-44.06	8.84	1.51	-45.01	16.86	-0.73	-43.28	21.87	0.73
-41.69	6.51	0.58	-41.85	7.65	-0.10	-41.06	8.43	-0.11	-42.01	18.83	0.03	-40.28	22.32	-0.03
-38.69	5.30	-0.29	-38.85	7.41	-0.00	-38.06	8.47	0.27	-39.01	17.99	-0.47	-37.28	22.48	0.47
-35.69	6.20	0.16	-35.85	7.32	-0.54	-35.06	8.12	-0.53	-36.01	18.78	-0.13	-34.28	22.59	0.13
-32.68	5.30	-0.41	-32.85	6.63	-0.90	-32.05	8.39	0.08	-33.01	18.04	-0.53	-31.27	22.66	0.53
-29.69	5.98	0.07	-29.85	8.16	0.43	-29.06	8.65	0.14	-30.01	19.53	0.76	-28.28	21.57	-0.76
-26.69	5.27	0.12	-26.85	8.49	1.52	-26.06	8.73	0.98	-27.01	18.61	0.60	-25.28	20.97	-0.60
-23.69	5.95	0.28	-23.85	6.45	-1.04	-23.06	7.98	-0.29	-24.01	18.48	-0.05	-22.28	22.14	0.05
-20.69	6.39	0.29	-20.85	7.32	-0.60	-20.06	7.06	-1.65	-21.01	19.05	0.08	-19.28	22.44	-0.08
-17.68	5.30	-0.65	-17.85	7.47	-0.30	-17.05	8.53	-0.02	-18.01	18.70	-0.11	-16.27	22.48	0.11
-14.70	5.66	-1.10	-14.85	7.62	-0.96	-14.07	8.39	-0.98	-15.01	19.27	-0.36	-13.28	23.54	0.36
-11.70	5.95	0.68	-11.85	7.83	0.74	-11.07	8.04	0.17	-12.01	17.16	-0.97	-10.28	22.66	0.97
-8.70	5.47	-0.03	-8.85	8.01	0.69	-8.07	7.96	-0.15	-9.01	18.61	0.24	-7.28	21.68	-0.24
-5.70	4.55	-1.89	-5.85	6.57	-1.69	-5.07	8.78	-0.26	-6.01	20.02	0.72	-4.28	22.14	-0.72
4.31	13.12	3.12	4.15	11.53	-0.29	4.94	21.15	8.54	4.00	23.19	0.32	5.73	26.10	-0.32
7.26	35.81	24.67	7.10	26.80	13.84	7.88	49.27	35.52	6.94	23.23	-0.78	8.67	28.34	0.78
10.25	51.36	40.70	10.10	41.01	28.53	10.88	59.23	45.96	9.94	23.28	-0.25	11.67	27.33	0.25
13.26	51.15	41.58	13.10	47.74	36.35	13.92	53.87	41.70	12.94	21.40	-1.03	14.70	27.02	1.03
16.26	47.95	39.38	16.10	49.60	39.21	16.89	50.45	39.28	15.94	21.17	-0.26	17.67	25.25	0.26
19.26	48.18	38.91	19.10	48.36	37.27	19.88	50.04	38.17	18.94	21.53	-0.60	20.67	26.29	0.60
22.26	45.99	37.42	22.10	46.98	36.59	22.88	46.47	35.30	21.94	20.82	-0.61	23.67	25.60	0.61
25.25	41.16	32.81	25.10	42.74	32.57	25.89	40.85	29.90	24.94	20.15	-1.06	26.67	25.83	1.06
28.26	35.92	27.04	28.10	38.03	27.33	28.92	36.77	25.29	27.94	21.17	-0.57	29.71	25.87	0.57
31.25	30.62	22.47	31.10	33.02	23.05	31.89	31.35	20.60	30.94	20.82	-0.19	32.68	24.76	0.19
34.25	25.72	17.69	34.10	29.42	19.57	34.88	25.68	15.04	33.94	20.82	-0.08	35.67	24.53	0.08
37.25	20.72	11.98	37.10	24.28	13.72	37.88	21.04	9.70	36.94	21.62	0.02	38.67	25.14	-0.02
40.25	16.91	7.95	40.10	19.64	8.86	40.88	17.86	6.30	39.94	22.56	0.74	41.67	24.64	-0.74
43.25	14.57	5.98	43.10	16.26	5.85	43.91	15.42	4.23	42.94	21.44	-0.01	44.70	25.02	0.01
46.25	11.64	2.98	46.10	14.76	4.28	46.88	12.77	1.51	45.94	22.11	0.59	47.67	24.49	-0.59
49.26	9.53	0.53	49.10	13.06	2.24	49.88	12.29	0.68	48.94	21.35	-0.52	50.67	25.94	0.52
52.25	9.26	0.33	52.10	11.43	0.68	52.88	12.02	0.48	51.94	21.40	-0.40	53.67	25.75	0.40
55.26	8.50	-0.82	55.10	9.76	-1.38	55.88	10.25	-1.68	54.94	22.33	0.14	56.67	25.60	-0.14
58.25	7.76	-0.50	58.10	9.03	-1.05	58.91	9.34	-1.52	57.94	21.31	0.19	59.70	24.49	-0.19
61.25	8.18	-0.66	61.10	9.73	-0.93	61.88	10.01	-1.43	60.94	21.17	-0.53	62.66	25.79	0.53
64.26	6.59	-2.36	64.10	8.79	-1.98	64.88	9.69	-1.87	63.94	21.98	0.16	65.67	25.21	-0.16
67.26	6.71	-1.06	67.10	9.34	-0.25	67.88	9.26	-1.12	66.94	20.95	0.31	68.67	23.88	-0.31
70.26	6.78	-0.34	70.10	9.25	0.31	70.88	9.00	-0.73	69.94	19.58	-0.41	71.67	23.95	0.41
73.26	6.22	-1.66	73.10	8.67	-1.03	73.91	9.16	-1.32	72.94	20.86	0.12	74.70	24.18	-0.12
76.26	6.95	-0.77	76.10	9.19	-0.35	76.88	8.31	-2.01	75.94	19.89	-0.69	77.67	24.83	0.69
79.25	6.61	-1.49	79.10	7.77	-2.15	79.88	9.02	-1.69	78.94	20.73	-0.24	80.67	24.76	0.24
82.25	5.86	-1.64	82.10	8.31	-1.01	82.88	8.98	-1.13	81.94	19.00	-1.37	83.67	25.29	1.37
85.26	5.93	-1.33	85.10	7.77	-1.31	85.88	8.75	-1.12	84.94	19.89	-0.24	86.67	23.92	0.24
88.26	7.64	-0.80	88.10	9.52	-0.74	88.91	8.78	-2.27	87.94	19.84	-1.47	89.70	26.33	1.47
91.26	6.56	-2.36	91.10	8.10	-2.64	91.88	8.96	-2.56	90.94	21.48	-0.30	92.67	25.64	0.30
94.26	7.42	-0.43	94.10	9.00	-0.67	94.88	9.36	-1.09	93.94	20.15	-0.56	95.67	24.83	0.56
97.25	7.15	-1.84	97.10	9.03	-1.78	97.88	8.45	-3.15	96.94	21.48	-0.38	98.67	25.79	0.38
100.25	6.78	-0.73	100.10	9.12	-0.21	100.88	8.73	-1.39	99.94	19.75	-0.63	101.67	24.56	0.63
103.26	7.15	-1.52	103.10	8.76	-1.73	103.91	9.22	-2.06	102.94	21.57	0.03	104.70	25.06	-0.03
106.25	8.15	0.62	106.10	9.67	0.32	106.88	9.28	-0.86	105.94	20.20	-0.20	107.67	24.15	0.20
109.25	7.02	-1.30	109.10	9.76	-0.38	109.88	9.32	-1.60	108.94	21.89	0.71	110.67	24.03	-0.71
112.26	7.83	0.03	112.10	9.58	-0.04	112.88	9.48	-0.92	111.94	20.51	-0.15	113.67	24.37	0.15
115.26	7.37	-0.90	115.10	10.06	-0.03	115.88	9.73	-1.14	114.94	20.15	-0.98	116.67	25.67	0.98
118.26	7.66	-0.60	118.10	10.31	0.23	118.91	9.10	-1.76	117.94	21.04	-0.08	119.70	24.76	0.08
121.25	7.66	-0.36	121.10	10.28	0.44	121.88	9.55	-1.08	120.94	20.73	-0.16	122.67	24.60	0.16
124.25	7.54	-1.33	124.10	9.12	-1.57	124.88	10.71	-0.76	123.94	21.08	-0.65	125.66	25.94	0.65
127.25	7.39	-1.61	127.10	10.22	-0.60	127.88	10.15	-1.46	126.94	21.35	-0.52	128.67	25.94	0.52
130.25	7.56	-0.53	130.10	10.73	0.82	130.88	9.83	-0.86	129.94	20.51	-0.44	131.67	24.95	0.44
133.25	7.10	-2.42	133.10	10.06	-1.28	133.91	9.89	-2.24	132.94	21.89	-0.50	134.70	26.44	0.50
136.25	7.66	-0.77	136.10	10.73	0.48	136.88	9.42	-1.62	135.94	21.66	0.36	137.67	24.49	-0.36
139.25	8.25	-0.56	139.10	11.04	0.41	139.88	10.21	-1.21	138.94	21.62	-0.06	140.67	25.29	0.06
142.25	7.22	-1.34	142.10	9.97	-0.41	142.88	9.79	-1.38	141.94	22.07	0.64	143.67	24.34	-0.64
145.25	8.30	-0.97	145.10	10.67	-0.42	145.88	10.01	-1.86	144.94	21.80	-0.33	146.67	26.02	0.33
148.25	7.34	-1.63	148.10	11.22	0.43	148.91	10.27	-1.31	147.94	21.17	-0.67	149.70	26.06	0.67
151.26	8.32	-0.97	151.10	9.76	-1.35	151.88	10.35	-1.55	150.94	21.31	-0.85	152.67	26.56	0.85
154.26	6.68	-2.13	154.10	11.43	0.80	154.88	10.59	-0.82	153.94	21.84	0.17	155.67	25.06	-0.17
157.26	8.35	-0.23	157.10	10.49	0.09	157.88	10.57	-0.62	156.94	21.35	-0.10	158.67	25.10	0.10
160.26	9.09	-0.33	160.10	11.10	-0.14	160.88	10.11	-1.91	159.94	22.33	0.05	161.67	25.79	-0.05
163.25	8.62	-0.04	163.10	10.89	0.41	163.91	10.09	-1.18	162.94	20.82	-0.71	164.70	25.79	0.71
166.25	8.08	-1.99	166.10	10.67	-1.22	166.88	10.43	-2.25	165.94	22.29	-0.65	167.67	27.14	0.65
169.25	7.46	-2.32	169.10	10.37	-1.23	169.88	11.30	-1.08	168.94	23.01	0.37	170.67	25.83	-0.37
172.26	7.93	-0.95	172.10	11.71	1.01	172.88	9.44	-2.05	171.94	21.57	-0.18	173.67	25.48	0.18
175.26	7.88	-1.32	175.10	10.73	-0.29	175.88	10.69	-1.12	174.94	22.02	-0.05	176.67	25.67	0.05
178.26	8.47	-0.27	178.10	11.37	0.81	178.91	10.91	-0.43	177.94	20.82	-0.78	179.70	25.94	0.78
181.26	8.23	-0.57	181.10	10.58	-0.04	181.88	11.66	0.25	180.94	20.95	-0.72	182.67	25.94	0.72
184.26	8.32	-0.58	184.10	10.31	-0.41	184.88	10.81	-0.70	183.94	21.53	-0.24	185.67	25.56	0.24
187.26	8.10	-0.23	187.10	11.16	1.01	187.88	11.16	0.22	186.94	19.93	-1.27	188.67	26.02	1.27
190.26	8.15	-1.61	190.10	10.67	-0.91	190.88	11.24	-1.13	189.94	23.10	0.47	191.67	25.71	-0.47
193.26	8.91	-0.06	193.10	11.40	0.61	193.91	10.91	-0.67	192.94	21.75	-0.09	194.70	25.48	0.09
196.26	8.82	-0.22	196.10	11.07	0.21	196.88	10.95	-0.69	195.94	21.57	-0.33	197.67	25.79	0.33
199.26	9.01	-0.33	199.10	11.59	0.43	199.88	11.07	-0.88	198.94	21.53	-0.68	200.67	26.44	0.68
202.26	7.86	-1.26	202.10	10.98	0.04	202.88	10.91	-0.82	201.94	21.66	-0.33	203.67	25.87	0.33
205.26	8.59	-0.20	205.10	10.09	-0.52	205.88	11.05	-0.35	204.94	20.77	-0.89	206.67	26.10	0.89
208.25	8.18	-0.43	208.10	10.89	0.46	208.91	10.77	-0.44	207.94	21.13	-0.34	209.70	25.37	0.34
211.25	8.64	-0.53	211.10	10.67	-0.32	211.88	11.36	-0.42	210.94	22.15	0.11	212.67	25.48	-0.11
214.25	8.50	-2.95	214.10	11.43	-1.84	214.88	11.40	-2.66	213.94	24.36	0.04	215.67	27.83	-0.04
217.25	7.42	-1.11	217.10	11.28	0.93	217.88	10.59	-0.55	216.94	21.48	0.08	218.67	24.87	-0.08
220.25	9.06	-0.03	220.10	10.58	-0.33	220.88	10.93	-0.77	219.94	21.22	-0.74	221.67	26.25	0.74
223.25	8.94	0.30	223.10	11.16	0.70	223.91	11.82	0.58	222.94	21.35	-0.15	224.70	25.21	0.15
226.25	9.11	-0.36	226.10	11.65	0.36	226.88	11.12	-0.95	225.94	22.20	-0.13	227.66	26.02	0.13
229.25	9.19	-0.96	229.10	11.65	-0.32	229.88	10.55	-2.20	228.94	22.83	-0.18	230.66	26.75	0.18
232.25	9.43	-0.30	232.10	11.37	-0.18	232.88	11.18	-1.15	231.94	22.07	-0.52	233.67	26.67	0.52
235.25	8.64	-0.89	235.10	11.89	0.54	235.88	11.40	-0.73	234.94	22.78	0.39	236.67	25.56	-0.39
238.25	8.94	-0.79	238.10	11.28	-0.27	238.91	11.92	-0.41	237.94	22.60	0.01	239.70	26.14	-0.01
241.25	9.36	-0.69	241.10	12.63	0.76	241.88	11.24	-1.41	240.94	22.74	-0.17	242.67	26.64	0.17
244.26	8.91	-1.79	244.10	12.05	-0.47	244.88	10.83	-2.48	243.94	23.82	0.25	245.67	26.87	-0.25
247.25	8.27	-1.92	247.10	11.10	-0.91	247.88	11.36	-1.44	246.94	22.69	-0.37	248.67	26.98	0.37
250.26	8.08	-2.51	250.10	12.20	-0.21	250.88	11.34	-1.86	249.94	22.83	-0.63	251.67	27.64	0.63
253.25	9.38	-0.83	253.10	12.75	0.72	253.91	12.04	-0.77	252.94	23.10	0.03	254.70	26.60	-0.03
256.25	9.80	-0.81	256.10	12.23	-0.20	256.88	11.32	-1.89	255.94	23.05	-0.42	257.67	27.45	0.42
259.26	9.70	-0.30	259.10	12.32	0.50	259.88	10.95	-1.66	258.94	22.38	-0.49	260.67	26.91	0.49
262.25	8.82	-0.85	262.10	12.57	1.08	262.88	11.44	-0.84	261.94	22.69	0.15	263.67	25.94	-0.15
265.25	9.38	-0.04	265.10	12.17	0.93	265.88	11.03	-1.00	264.94	21.84	-0.45	266.67	26.29	0.45
268.26	9.21	-0.22	268.10	12.91	1.66	268.91	12.00	-0.04	267.94	21.98	-0.32	269.70	26.17	0.32
271.26	10.20	1.35	271.10	11.89	1.22	271.88	11.26	-0.19	270.94	22.15	0.44	272.67	24.83	-0.44
274.25	9.85	-0.81	274.10	12.51	0.03	274.88	11.10	-2.17	273.94	23.05	-0.48	275.67	27.56	0.48
277.25	8.67	-0.68	277.10	12.29	1.12	277.88	11.34	-0.62	276.94	22.78	0.56	278.67	25.21	-0.56
280.26	9.01	-0.80	280.10	12.45	0.82	280.88	11.44	-0.98	279.94	21.89	-0.79	281.67	27.02	0.79
283.25	9.19	-1.19	283.10	12.85	0.65	283.91	12.23	-0.76	282.94	22.87	-0.38	284.70	27.18	0.38
286.26	8.94	-0.91	286.10	11.83	0.16	286.88	11.60	-0.85	285.94	23.23	0.52	287.67	25.75	-0.52
289.25	9.48	-0.68	289.10	12.48	0.50	289.88	11.52	-1.25	288.94	22.78	-0.25	290.67	26.83	0.25
292.26	10.23	-0.18	292.10	12.51	0.28	292.88	12.21	-0.81	291.94	22.51	-0.77	293.67	27.60	0.77
295.25	9.88	-0.27	295.10	11.92	-0.05	295.88	12.23	-0.53	294.94	22.65	-0.37	296.67	26.94	0.37
298.25	9.61	-0.38	298.10	12.82	1.01	298.91	11.86	-0.73	297.94	22.47	-0.38	299.70	26.79	0.38
301.25	9.58	-1.33	301.10	12.11	-0.62	301.88	12.06	-1.46	300.94	23.55	-0.23	302.67	27.56	0.23
304.25	9.78	0.37	304.10	12.48	1.25	304.88	11.78	-0.23	303.94	22.20	-0.07	305.67	25.90	0.07
307.26	9.73	-1.63	307.10	12.35	-0.83	307.88	12.12	-1.84	306.94	24.86	0.64	308.67	27.14	-0.64
310.25	9.61	-1.27	310.10	11.53	-1.17	310.88	12.19	-1.30	309.94	23.68	-0.07	311.66	27.37	0.07
313.25	9.85	-1.29	313.10	12.97	0.01	313.91	12.87	-0.88	312.94	23.50	-0.51	314.70	28.07	0.51
316.25	10.77	-1.12	316.10	11.92	-1.79	316.88	11.74	-2.76	315.94	24.58	-0.18	317.67	28.49	0.18
319.25	9.14	-1.45	319.10	13.12	0.71	319.88	11.88	-1.32	318.94	22.60	-0.86	320.67	27.87	0.86
322.25	9.56	-0.74	322.10	12.72	0.60	322.88	12.59	-0.32	321.94	21.98	-1.19	323.67	27.91	1.19
325.25	9.58	-0.88	325.10	13.37	1.09	325.88	12.25	-0.81	324.94	22.60	-0.72	326.67	27.60	0.72
328.26	9.85	-0.99	328.10	12.75	0.09	328.91	12.43	-1.01	327.94	23.82	0.12	329.70	27.14	-0.12
331.26	9.80	-0.68	331.10	12.05	-0.25	331.88	12.89	-0.19	330.94	23.91	0.57	332.67	26.33	-0.57
334.26	10.50	-0.90	334.10	12.57	-0.65	334.88	12.35	-1.65	333.94	23.59	-0.67	335.67	28.49	0.67
337.25	10.55	0.03	337.10	12.08	-0.26	337.88	13.01	-0.11	336.94	22.29	-1.09	338.66	28.03	1.09
340.25	10.25	-1.34	340.10	13.15	-0.26	340.89	12.61	-1.59	339.94	23.82	-0.64	341.67	28.65	0.64
343.25	9.26	-2.07	343.10	13.15	0.00	343.91	11.84	-2.09	342.94	23.64	-0.55	344.70	28.30	0.55
346.26	11.22	0.28	346.10	12.17	-0.59	346.89	12.53	-1.01	345.94	24.22	0.42	347.67	26.94	-0.42
349.25	10.40	-1.40	349.10	12.82	-0.80	349.88	11.98	-2.43	348.94	24.67	0.00	350.67	28.22	-0.00
352.26	11.07	0.86	352.10	12.23	0.20	352.88	12.93	0.12	351.94	22.56	-0.51	353.67	27.14	0.51
355.25	10.15	-0.13	355.10	13.52	1.42	355.88	12.71	-0.17	354.94	22.47	-0.67	356.67	27.37	0.67
358.26	9.95	-2.11	358.10	13.12	-0.76	358.91	12.61	-2.06	357.94	24.49	-0.44	359.70	28.92	0.44
361.25	10.47	0.17	361.10	13.52	1.40	361.88	12.73	-0.18	360.94	22.33	-0.84	362.67	27.56	0.84
364.26	10.08	-1.61	364.10	13.00	-0.51	364.88	12.67	-1.62	363.94	24.63	0.08	365.67	28.03	-0.08
367.26	10.47	-0.50	367.10	13.46	0.67	367.88	12.29	-1.28	366.94	24.04	0.21	368.67	27.18	-0.21
370.26	10.77	-0.30	370.10	13.99	1.10	370.88	13.01	-0.66	369.94	24.90	0.97	371.67	26.52	-0.97
373.25	10.13	-0.82	373.10	13.00	0.23	373.91	12.73	-0.82	372.94	23.23	-0.58	374.70	27.95	0.58
376.26	11.32	-0.09	376.10	13.03	-0.20	376.88	13.33	-0.69	375.94	23.77	-0.51	377.67	28.34	0.51
379.26	10.67	-1.28	379.10	13.93	0.16	379.89	12.97	-1.59	378.94	25.04	0.22	380.67	28.15	-0.22
382.25	10.57	0.00	382.10	13.40	1.01	382.88	13.09	-0.08	381.94	23.05	-0.38	383.67	27.37	0.38
385.25	11.10	-0.84	385.10	13.06	-0.70	385.88	12.41	-2.13	384.94	24.63	-0.17	386.67	28.53	0.17
388.25	10.90	-0.84	388.10	14.14	0.58	388.91	13.63	-0.72	387.94	25.17	0.56	389.70	27.60	-0.56
391.26	9.68	-1.89	391.10	12.78	-0.61	391.88	12.23	-1.95	390.94	23.86	-0.58	392.67	28.57	0.58
394.26	10.87	-1.01	394.10	13.74	0.04	394.88	13.29	-1.19	393.94	24.04	-0.70	395.67	29.00	0.70
397.25	9.93	-1.90	397.10	13.34	-0.31	397.88	12.89	-1.54	396.94	24.09	-0.60	398.66	28.85	0.60
400.25	10.42	-1.05	400.10	13.43	0.14	400.88	13.43	-0.64	399.94	23.41	-0.92	401.66	28.81	0.92
403.25	11.10	-0.63	403.10	12.51	-1.04	403.91	14.02	-0.32	402.94	23.01	-1.59	404.70	29.74	1.59
406.25	9.58	-2.43	406.10	13.15	-0.68	406.88	13.13	-1.48	405.94	23.64	-1.23	407.67	29.66	1.23
409.25	10.90	-1.55	409.10	12.91	-1.36	409.88	12.99	-2.07	408.94	25.58	0.26	410.66	28.61	-0.26
412.25	10.35	-1.72	412.10	13.68	-0.21	412.88	13.45	-1.23	411.94	24.27	-0.67	413.67	29.16	0.67
415.25	10.70	-0.98	415.10	13.80	0.30	415.88	12.41	-1.87	414.94	23.64	-0.90	416.67	29.00	0.90
418.26	10.80	-2.62	418.10	13.71	-1.53	418.92	13.96	-2.07	417.94	26.58	0.29	419.70	29.55	-0.29
421.25	10.90	-1.19	421.10	12.78	-1.13	421.88	12.67	-2.02	420.94	25.31	0.36	422.67	28.15	-0.36
424.25	9.98	-1.72	424.10	13.68	0.16	424.88	13.65	-0.65	423.94	24.22	-0.34	425.67	28.46	0.34
427.26	10.27	-2.42	427.10	14.58	0.07	427.88	13.92	-1.37	426.94	25.35	-0.20	428.67	29.31	0.20
430.26	11.74	-0.29	430.10	14.80	0.95	430.89	13.84	-0.80	429.94	24.54	-0.36	431.67	28.81	0.36
433.26	10.67	-1.79	433.10	13.25	-1.03	433.91	13.37	-1.70	432.94	25.17	-0.16	434.70	29.04	0.16
436.26	11.32	-1.25	436.10	14.02	-0.37	436.89	13.33	-1.85	435.94	25.90	0.46	437.67	28.53	-0.46
439.26	11.02	-2.57	439.10	13.74	-1.67	439.88	13.92	-2.27	438.94	26.68	0.23	440.67	29.78	-0.23
442.26	11.22	-0.59	442.10	13.93	0.30	442.88	13.92	-0.50	441.94	24.76	0.08	443.67	28.15	-0.08
445.26	11.40	-0.54	445.10	14.52	0.76	445.88	14.12	-0.42	444.94	25.17	0.37	446.67	27.99	-0.37
448.26	11.82	-0.46	448.10	14.30	0.20	448.91	14.20	-0.68	447.94	24.45	-0.69	449.70	29.39	0.69
451.25	12.00	-1.19	451.10	15.01	0.00	451.88	13.69	-2.10	450.94	25.49	-0.56	452.67	30.17	0.56
454.25	11.40	-1.10	454.10	14.48	0.16	454.88	13.37	-1.74	453.94	24.63	-0.74	455.67	29.66	0.74
457.25	11.97	-1.40	457.10	14.21	-0.98	457.88	13.63	-2.35	456.94	25.35	-0.89	458.67	30.68	0.89
460.26	10.47	-3.11	460.10	15.42	0.02	460.88	13.69	-2.49	459.94	25.72	-0.72	461.67	30.72	0.72
463.26	11.25	-1.70	463.10	14.70	-0.07	463.91	13.63	-1.93	462.94	25.76	-0.06	464.70	29.43	0.06
466.26	10.87	-2.16	466.10	14.67	-0.18	466.88	13.51	-2.12	465.94	25.99	0.10	467.67	29.35	-0.10
469.25	10.62	-2.49	469.10	13.74	-1.19	469.88	14.16	-1.55	468.94	25.99	0.02	470.67	29.51	-0.02
472.26	11.10	-0.93	472.10	13.99	0.14	472.89	13.51	-1.12	471.94	23.68	-1.21	473.67	29.66	1.21
475.26	11.17	-1.50	475.10	14.73	0.24	475.88	14.48	-0.79	474.94	23.86	-1.67	476.67	30.76	1.67
478.26	11.00	-3.19	478.10	13.96	-2.05	478.91	14.18	-2.62	477.94	26.95	-0.11	479.70	30.72	0.11
481.26	11.42	-2.44	481.10	14.24	-1.44	481.88	13.45	-3.01	480.94	26.04	-0.68	482.67	30.96	0.68
484.25	11.69	-1.08	484.10	13.77	-0.82	484.88	14.63	-0.74	483.94	25.90	0.27	485.67	28.92	-0.27
487.25	11.35	-2.37	487.10	15.14	-0.40	487.88	14.89	-1.43	486.94	26.86	0.28	488.67	29.86	-0.28
490.25	11.87	-1.70	490.10	15.76	0.37	490.88	13.63	-2.55	489.94	25.67	-0.77	491.67	30.76	0.77
493.25	11.69	-0.94	493.10	15.42	0.97	493.91	15.16	-0.08	492.94	24.49	-1.01	494.70	30.06	1.01
496.25	11.74	-1.37	496.10	14.83	-0.10	496.88	14.28	-1.44	495.94	25.85	-0.13	497.67	29.66	0.13
499.26	12.17	-0.97	499.10	14.58	-0.38	499.88	14.69	-1.05	498.94	25.90	-0.10	500.67	29.66	0.10
502.26	11.67	-1.14	502.10	15.17	0.54	502.88	14.40	-1.01	501.94	25.63	-0.04	503.67	29.27	0.04
505.25	10.85	-3.35	505.10	16.36	0.34	505.88	14.44	-2.37	504.94	27.59	0.52	506.67	30.10	-0.52
508.25	11.35	-1.83	508.10	15.48	0.48	508.91	14.20	-1.58	507.94	26.68	0.64	509.70	28.96	-0.64
511.25	11.49	-1.75	511.10	14.48	-0.58	511.88	14.55	-1.30	510.94	26.22	0.11	512.67	29.55	-0.11
514.26	11.72	-2.21	514.10	16.42	0.67	514.89	13.76	-2.77	513.94	27.04	0.25	515.67	30.10	-0.25
517.26	11.84	-1.56	517.10	14.76	-0.46	517.89	14.24	-1.77	516.94	25.13	-1.14	518.67	30.96	1.14
520.25	11.54	-1.42	520.10	14.95	0.17	520.89	14.81	-0.75	519.94	25.22	-0.60	521.67	29.98	0.60
523.26	10.92	-3.09	523.10	15.32	-0.51	523.92	14.59	-2.03	522.94	26.90	0.02	524.70	30.41	-0.02
526.26	12.55	-0.44	526.10	15.70	0.89	526.88	14.48	-1.12	525.94	25.76	-0.10	527.67	29.51	0.10
529.25	11.20	-2.00	529.10	15.85	0.83	529.89	14.44	-1.37	528.94	25.04	-1.03	530.67	30.65	1.03
532.26	11.37	-2.27	532.10	15.08	-0.38	532.88	14.14	-2.11	531.94	25.49	-1.02	533.67	31.08	1.02
535.26	12.12	-2.41	535.10	15.01	-1.34	535.88	14.42	-2.72	534.94	27.82	0.42	536.67	30.53	-0.42
538.26	11.77	-2.19	538.10	15.20	-0.58	538.91	14.36	-2.21	537.94	26.17	-0.66	539.70	31.04	0.66
541.26	11.22	-1.63	541.10	15.23	0.56	541.89	14.65	-0.80	540.94	24.49	-1.22	542.68	30.49	1.22
544.26	11.64	-1.46	544.10	15.60	0.68	544.89	15.20	-0.50	543.94	26.95	0.99	545.68	28.53	-0.99
547.26	12.22	-1.23	547.10	15.92	0.65	547.88	14.48	-1.57	546.94	25.26	-1.05	548.67	30.92	1.05
550.26	12.27	-2.37	550.10	16.39	-0.07	550.88	14.00	-3.24	549.94	28.97	1.47	551.67	29.59	-1.47
553.26	12.82	-1.47	553.10	15.29	-0.82	553.92	14.63	-2.26	552.94	26.31	-0.84	554.70	31.55	0.84
556.26	12.47	-1.19	556.10	15.48	0.00	556.89	14.93	-1.33	555.94	27.13	0.61	557.67	29.47	-0.61
559.25	12.22	-1.64	559.10	15.14	-0.54	559.89	14.93	-1.54	558.94	26.40	-0.33	560.68	30.61	0.33
562.25	12.40	-1.56	562.10	14.95	-0.83	562.89	14.30	-2.27	561.94	25.22	-1.61	563.67	31.99	1.61
565.25	12.95	-0.58	565.10	14.95	-0.40	565.89	14.79	-1.34	564.94	25.85	-0.54	566.67	30.49	0.54
568.26	12.92	-1.02	568.10	17.23	1.47	568.92	14.14	-2.40	567.94	25.13	-1.67	569.70	32.03	1.67
571.25	12.65	-0.71	571.10	16.83	1.65	571.88	15.24	-0.72	570.94	25.35	-0.87	572.67	30.65	0.87
574.25	12.67	-1.14	574.10	15.79	0.16	574.88	14.32	-2.10	573.94	26.81	0.13	575.67	30.10	-0.13
577.25	12.57	-1.39	577.10	14.80	-0.98	577.88	15.01	-1.56	576.94	26.13	-0.70	578.67	31.08	0.70
580.25	13.00	-2.06	580.10	16.48	-0.40	580.89	14.99	-2.67	579.94	27.45	-0.47	581.67	31.95	0.47
583.25	13.23	-0.89	583.10	16.20	0.26	583.91	14.22	-2.51	582.94	25.90	-1.09	584.70	31.63	1.09
586.26	12.87	-1.51	586.10	14.95	-1.25	586.89	15.58	-1.40	585.94	27.00	-0.24	587.68	31.04	0.24
589.25	12.32	-1.19	589.10	16.45	1.12	589.88	15.40	-0.71	588.94	25.22	-1.15	590.67	31.08	1.15
592.25	13.10	-0.46	592.09	15.67	0.29	592.88	15.77	-0.40	591.94	25.17	-1.26	593.67	31.24	1.26
595.25	12.20	-3.22	595.09	15.32	-1.92	595.88	15.52	-2.51	594.94	26.40	-1.89	596.67	33.73	1.89
598.25	12.92	-1.89	598.09	17.11	0.48	598.91	15.38	-2.04	597.94	26.45	-1.23	599.70	32.46	1.23
601.25	12.92	-2.00	601.09	16.48	-0.26	601.88	15.05	-2.48	600.94	25.99	-1.80	602.67	33.14	1.80
622.31	19.23	-6.03	622.16	23.33	-3.75	622.94	21.54	-6.33	622.00	33.22	-4.91	623.73	46.59	4.91
625.31	18.48	-4.64	625.15	22.98	-1.96	625.93	22.09	-3.64	624.99	32.09	-3.90	626.72	43.44	3.90
628.30	17.91	-4.18	628.15	22.27	-1.64	628.93	20.48	-4.22	627.99	33.51	-1.45	629.75	39.96	1.45
631.30	18.20	-2.51	631.15	20.92	-1.61	631.93	19.77	-3.54	630.99	32.09	-1.48	632.72	38.61	1.48
634.31	16.19	-2.11	634.15	20.25	0.13	634.94	18.29	-2.62	633.99	30.88	-0.29	635.72	35.01	0.29
637.31	15.53	-3.39	637.15	18.94	-1.80	637.93	18.27	-3.25	636.99	30.78	-1.00	638.72	36.34	1.00
640.31	15.33	-2.94	640.15	19.32	-0.77	640.93	17.53	-3.34	639.99	31.25	0.12	641.73	34.57	-0.12
643.30	14.90	-2.94	643.15	19.26	-0.40	643.94	17.06	-3.39	642.99	30.32	-0.39	644.76	34.65	0.39
646.30	14.87	-2.24	646.15	18.66	-0.27	646.94	17.49	-2.23	645.99	29.58	-0.40	647.73	33.93	0.40
649.30	14.92	-1.60	649.15	18.50	0.16	649.93	17.37	-1.75	648.99	29.34	-0.04	650.72	32.98	0.04
652.30	14.19	-2.61	652.15	18.28	-0.34	652.93	16.58	-2.82	651.99	28.79	-0.87	653.72	34.09	0.87
655.31	14.46	-3.10	655.15	18.59	-0.79	655.93	17.74	-2.42	654.99	28.70	-1.72	656.72	35.70	1.72
658.31	14.69	-2.43	658.15	19.26	0.32	658.93	16.18	-3.55	657.99	28.84	-1.15	659.73	34.69	1.15
661.31	14.29	-2.62	661.15	19.10	0.37	661.94	16.77	-2.74	660.99	29.53	-0.24	662.72	33.57	0.24
664.31	14.90	-2.80	664.15	19.00	-0.52	664.94	17.51	-2.80	663.99	30.60	0.03	665.72	34.09	-0.03
667.30	15.25	-0.47	667.15	19.04	1.50	667.93	17.45	-0.87	666.99	28.97	0.39	668.72	31.75	-0.39
670.30	15.12	-2.27	670.15	18.31	-0.90	670.93	17.02	-2.97	669.99	30.09	-0.16	671.72	33.97	0.16
673.31	14.82	-1.36	673.15	18.18	0.18	673.94	16.61	-2.17	672.99	28.70	-0.34	674.75	32.94	0.34
676.30	15.20	-1.19	676.15	18.66	0.45	676.94	16.97	-2.02	675.99	29.48	0.23	677.72	32.58	-0.23
679.31	14.84	-1.70	679.15	18.91	0.55	679.94	16.11	-3.03	678.99	29.58	0.18	680.73	32.78	-0.18
682.30	14.90	-1.64	682.15	18.88	0.52	682.94	16.48	-2.67	681.99	29.71	0.30	683.72	32.66	-0.30
685.31	14.77	-1.80	685.15	18.43	0.04	685.94	16.93	-2.24	684.99	29.44	0.01	686.73	32.98	-0.01
688.30	13.98	-1.80	688.15	18.97	1.37	688.94	17.37	-1.02	687.99	29.30	0.65	689.75	31.55	-0.65
691.31	14.74	-0.87	691.15	20.21	2.78	691.94	17.10	-1.12	690.99	28.60	0.12	692.72	31.91	-0.12
694.31	14.29	-3.48	694.15	20.28	0.69	694.94	17.32	-3.06	693.99	31.06	0.42	695.72	33.77	-0.42
697.30	15.10	-1.27	697.15	18.94	0.75	697.94	17.02	-1.95	696.99	29.44	0.21	698.72	32.58	-0.21
700.30	14.36	-1.14	700.15	18.69	1.37	700.93	17.22	-0.89	699.99	28.74	0.37	701.72	31.55	-0.37
703.30	14.39	-2.14	703.15	18.97	0.62	703.93	17.63	-1.50	702.99	28.93	-0.46	704.73	33.41	0.46
706.30	14.01	-3.29	706.15	19.23	0.11	706.93	17.10	-2.81	705.99	30.04	-0.13	707.72	33.85	0.13
709.30	14.67	-0.67	709.15	18.94	1.78	709.93	17.49	-0.46	708.99	28.10	-0.11	710.72	31.87	0.11
712.31	14.36	-1.68	712.15	18.50	0.64	712.94	16.52	-2.13	711.99	29.11	0.20	713.72	32.26	-0.20
715.30	14.62	-2.55	715.15	18.18	-0.81	715.94	17.08	-2.70	714.99	29.34	-0.70	716.72	34.29	0.70
718.30	14.87	-1.33	718.15	19.19	1.17	718.94	17.34	-1.47	717.99	29.11	0.04	719.75	32.58	-0.04
721.31	14.87	-1.39	721.15	19.96	1.88	721.94	17.24	-1.63	720.99	29.67	0.54	722.72	32.14	-0.54
724.31	14.24	-1.77	724.15	19.67	1.84	724.94	16.95	-1.67	723.99	28.33	-0.55	725.72	32.98	0.55
727.31	15.15	-1.22	727.15	19.51	1.32	727.94	17.88	-1.10	726.99	28.42	-0.82	728.72	33.61	0.82
730.30	15.25	-1.31	730.15	18.97	0.59	730.94	17.16	-2.00	729.99	28.79	-0.63	731.72	33.61	0.63
733.30	14.36	-1.25	733.15	19.83	2.40	733.94	17.18	-1.03	732.99	28.24	-0.23	734.75	32.26	0.23
736.31	14.95	-1.48	736.15	19.42	1.17	736.94	17.10	-1.93	735.99	28.65	-0.64	737.72	33.49	0.64
739.30	14.79	-2.82	739.15	20.15	0.72	739.94	17.57	-2.64	738.99	30.97	0.50	740.72	33.53	-0.50
742.31	15.63	-1.13	742.15	18.88	0.30	742.94	16.89	-2.47	741.99	29.58	-0.04	743.72	33.22	0.04
745.31	15.12	-0.95	745.15	19.39	1.50	745.94	17.84	-0.83	744.99	29.39	0.46	746.73	32.03	-0.46
748.31	14.39	-2.49	748.15	20.12	1.42	748.94	17.32	-2.16	747.99	30.78	1.04	749.75	32.26	-1.04
751.31	14.84	-1.57	751.15	19.86	1.63	751.94	17.04	-1.98	750.99	28.93	-0.35	752.72	33.18	0.35
754.30	15.15	-2.75	754.15	19.86	0.14	754.93	17.43	-3.08	753.99	31.91	1.14	755.72	33.18	-1.14
757.31	14.92	-2.44	757.15	19.29	0.11	757.94	16.85	-3.11	756.99	29.99	-0.23	758.72	34.01	0.23
760.30	15.07	-2.60	760.15	18.43	-1.06	760.94	17.80	-2.48	759.99	30.18	-0.36	761.72	34.45	0.36
763.30	15.61	-1.04	763.15	20.47	2.00	763.94	18.54	-0.72	762.99	30.13	0.61	764.75	32.46	-0.61
766.31	14.54	-2.58	766.15	19.32	0.38	766.94	17.65	-2.07	765.99	28.47	-1.51	767.73	35.05	1.51
769.30	14.82	-2.82	769.15	19.89	0.43	769.94	17.76	-2.49	768.99	30.32	-0.19	770.72	34.25	0.19
772.31	15.23	-2.40	772.15	20.02	0.57	772.94	17.69	-2.55	771.99	30.74	0.24	773.72	33.81	-0.24
775.31	15.30	-1.71	775.15	20.15	1.32	775.94	17.18	-2.44	774.99	29.34	-0.54	776.72	33.97	0.54
778.30	15.02	-1.85	778.15	19.48	0.79	778.94	17.98	-1.49	777.99	31.11	1.38	779.75	31.91	-1.38
781.31	15.53	-1.34	781.15	18.85	0.16	781.94	17.65	-1.82	780.99	30.04	0.31	782.73	32.98	-0.31
784.30	15.17	-3.23	784.15	20.47	0.25	784.93	17.43	-3.58	783.99	30.60	-0.67	785.72	35.49	0.67
787.30	15.48	-2.28	787.15	18.37	-1.21	787.93	17.92	-2.44	786.99	30.83	0.21	788.72	33.97	-0.21
790.30	15.07	-2.05	790.15	19.83	0.89	790.93	17.69	-2.03	789.99	30.27	0.29	791.72	33.25	-0.29
793.30	15.17	-1.93	793.15	18.97	0.05	793.93	18.13	-1.58	792.99	30.04	0.07	794.75	33.45	-0.07
796.30	14.92	-2.09	796.15	19.83	1.00	796.93	17.61	-2.00	795.99	29.21	-0.66	797.72	34.09	0.66
799.31	15.63	-3.50	799.15	20.82	-0.13	799.94	17.37	-4.37	798.99	32.42	0.42	800.73	35.13	-0.42
802.30	14.95	-2.69	802.15	19.86	0.40	802.94	18.89	-1.36	801.99	31.39	0.88	803.72	33.18	-0.88
805.31	15.51	-2.13	805.15	19.96	0.50	805.94	17.30	-2.95	804.99	31.39	0.88	806.72	33.18	-0.88
808.30	15.84	-1.43	808.15	19.42	0.33	808.94	18.36	-1.52	807.99	30.69	0.55	809.75	33.14	-0.55
811.30	16.76	-0.80	811.15	20.85	1.47	811.94	17.94	-2.22	810.99	30.23	-0.19	812.73	34.17	0.19
814.30	16.89	-0.27	814.15	19.86	0.88	814.94	18.73	-1.04	813.99	30.36	0.33	815.72	33.25	-0.33
817.31	15.25	-2.18	817.15	19.77	0.52	817.94	18.11	-1.92	816.99	29.85	-0.44	818.73	34.29	0.44
820.31	15.40	-2.75	820.15	20.44	0.47	820.94	18.07	-2.69	819.99	32.14	1.12	821.72	33.45	-1.12
823.31	16.42	-1.55	823.15	20.21	0.42	823.94	18.23	-2.34	822.99	31.81	0.98	824.75	33.41	-0.98
826.31	16.02	-2.49	826.15	21.30	0.97	826.94	17.72	-3.40	825.99	31.86	0.48	827.73	34.45	-0.48
829.30	15.56	-1.89	829.15	20.79	1.52	829.94	18.77	-1.28	828.99	30.13	-0.18	830.72	34.05	0.18
832.31	15.53	-2.70	832.15	19.67	-0.38	832.94	17.88	-2.95	831.99	30.97	-0.12	833.72	34.77	0.12
835.30	16.22	-2.28	835.15	20.76	0.44	835.94	18.15	-2.96	834.99	32.80	1.43	836.72	33.49	-1.43
838.31	15.48	-2.46	838.15	20.09	0.33	838.94	18.50	-2.05	837.99	30.64	-0.17	839.75	34.53	0.17
841.30	15.81	-2.01	841.15	21.11	1.47	841.94	18.96	-1.47	840.99	31.44	0.75	842.72	33.49	-0.75
844.31	15.96	-2.19	844.15	21.24	1.27	844.94	18.27	-2.49	843.99	31.62	0.60	845.72	33.97	-0.60
847.31	16.55	-2.13	847.15	21.56	1.06	847.94	18.44	-2.85	846.99	31.72	0.17	848.72	34.93	-0.17
850.30	16.12	-1.11	850.15	21.37	2.32	850.94	18.21	-1.63	849.99	31.72	1.62	851.72	32.03	-1.62
853.31	16.17	-1.83	853.15	20.41	0.59	853.94	17.63	-2.98	852.99	32.00	1.13	854.75	33.29	-1.13
856.30	16.48	-1.41	856.15	19.54	-0.17	856.93	18.58	-1.91	855.99	31.25	0.50	857.72	33.81	-0.50
859.30	15.38	-2.14	859.15	21.65	2.31	859.93	18.09	-2.04	858.99	29.76	-0.63	860.72	34.57	0.63
862.30	16.14	-2.83	862.15	21.24	0.45	862.94	18.27	-3.31	861.99	31.86	0.02	863.72	35.37	-0.02
865.30	16.40	-1.96	865.15	19.86	-0.32	865.94	19.06	-1.90	864.99	31.67	0.45	866.72	34.33	-0.45
868.30	16.35	-2.91	868.15	22.20	1.12	868.94	18.40	-3.47	867.99	33.60	1.47	869.75	34.21	-1.47
871.30	15.86	-2.10	871.15	20.21	0.43	871.93	17.59	-2.97	870.99	31.11	0.29	872.72	34.09	-0.29
874.30	16.04	-1.86	874.15	20.76	1.04	874.93	18.83	-1.68	873.99	30.92	0.15	875.72	34.17	-0.15
877.30	16.50	-1.96	877.15	21.24	0.96	877.93	18.54	-2.52	876.99	31.91	0.59	878.72	34.29	-0.59
880.30	16.30	-1.44	880.15	21.05	1.49	880.93	18.79	-1.56	879.99	30.92	0.31	881.72	33.85	-0.31
883.30	15.15	-3.77	883.15	21.27	0.53	883.93	19.12	-2.40	882.99	31.95	0.17	884.75	35.17	-0.17
886.31	16.07	-2.72	886.15	22.01	1.40	886.94	18.23	-3.17	885.99	31.25	-0.41	887.72	35.62	0.41
889.30	16.63	-2.22	889.15	20.50	-0.17	889.94	18.52	-2.94	888.99	31.58	-0.14	890.72	35.41	0.14
892.30	16.53	-1.62	892.15	22.11	2.14	892.94	18.58	-2.17	891.99	31.25	0.24	893.72	34.33	-0.24
895.31	16.50	-2.88	895.15	21.40	0.20	895.94	17.39	-4.60	894.99	33.36	1.11	896.72	34.69	-1.11
898.30	15.84	-2.25	898.15	21.08	1.17	898.93	18.79	-1.91	897.99	30.74	-0.22	899.73	34.73	0.22
901.31	15.94	-2.38	901.15	21.62	1.48	901.94	19.62	-1.31	900.99	30.92	-0.27	902.72	35.01	0.27
904.31	17.40	-1.41	904.15	21.62	0.99	904.94	19.85	-1.56	903.99	32.09	0.42	905.73	34.81	-0.42
907.30	16.78	-2.48	907.15	22.36	1.28	907.94	18.96	-2.91	906.99	31.02	-1.11	908.73	36.79	1.11
910.31	16.81	-2.17	910.15	21.72	0.92	910.94	18.75	-2.83	909.99	31.30	-0.54	911.72	35.94	0.54
913.31	16.40	-2.98	913.15	20.72	-0.48	913.94	19.06	-2.93	912.99	32.56	0.31	914.75	35.49	-0.31
916.30	16.45	-3.14	916.15	21.49	0.08	916.94	18.98	-3.21	915.99	33.13	0.68	917.72	35.33	-0.68
919.31	16.22	-2.90	919.15	22.23	1.29	919.94	19.31	-2.42	918.99	33.08	1.09	920.72	34.45	-1.09
922.31	15.84	-4.22	922.15	20.60	-1.28	922.94	19.72	-2.94	921.99	33.22	0.30	923.73	36.18	-0.30
925.31	15.94	-2.63	925.15	21.24	0.85	925.94	19.33	-1.84	924.99	32.37	0.94	926.72	34.05	-0.94
928.31	16.58	-2.53	928.15	21.46	0.53	928.94	19.87	-1.84	927.99	33.13	1.16	929.75	34.37	-1.16
931.30	16.53	-2.47	931.15	21.43	0.61	931.94	18.85	-2.75	930.99	32.23	0.37	932.72	35.05	-0.37
934.31	17.09	-2.80	934.15	22.23	0.52	934.94	19.83	-2.66	933.99	32.19	-0.56	935.73	36.87	0.56
937.31	17.58	-1.71	937.15	21.53	0.42	937.94	19.43	-2.46	936.99	32.61	0.46	938.73	35.25	-0.46
940.31	16.73	-1.40	940.15	21.46	1.51	940.94	19.00	-1.73	939.99	29.76	-1.23	941.72	35.78	1.23
943.30	16.55	-3.67	943.15	21.72	-0.32	943.94	19.35	-3.48	942.99	34.36	1.27	944.75	35.37	-1.27
946.30	16.58	-2.75	946.15	22.36	1.21	946.93	19.27	-2.67	945.99	32.94	0.74	947.72	35.01	-0.74
949.30	17.25	-2.54	949.15	22.94	1.33	949.94	19.39	-3.01	948.99	32.85	0.19	950.72	36.02	-0.19
952.30	17.09	-4.04	952.15	21.94	-1.01	952.94	18.79	-4.95	951.99	35.21	1.21	953.72	36.34	-1.21
955.30	17.35	-1.47	955.15	22.04	1.40	955.94	19.33	-2.09	954.99	33.03	1.35	956.72	33.89	-1.35
958.30	16.96	-1.81	958.15	22.20	1.61	958.93	19.16	-2.22	957.99	31.34	-0.30	959.75	35.49	0.30
961.30	17.76	-2.65	961.15	21.46	-0.77	961.94	19.95	-3.07	960.99	33.65	0.37	962.72	36.46	-0.37
964.30	16.96	-2.10	964.15	22.07	1.19	964.93	20.25	-1.41	963.99	31.91	-0.01	965.72	35.49	0.01
967.30	16.76	-2.87	967.15	21.33	-0.12	967.93	20.54	-1.69	966.99	33.17	0.68	968.72	35.37	-0.68
970.30	17.43	-3.37	970.15	22.56	-0.06	970.94	20.16	-3.24	969.99	33.41	-0.25	971.72	37.47	0.25
973.31	16.83	-1.76	973.15	21.94	1.53	973.94	20.33	-0.86	972.99	31.25	-0.20	974.75	35.21	0.20
976.31	17.12	-2.56	976.15	22.30	0.80	976.94	19.18	-3.11	975.99	32.47	-0.08	977.72	36.18	0.08
979.31	17.17	-2.88	979.15	22.36	0.49	979.94	19.39	-3.26	978.99	33.36	0.45	980.73	36.02	-0.45
982.30	17.99	-3.11	982.15	22.33	-0.59	982.93	19.95	-3.75	981.99	34.69	0.73	983.72	36.79	-0.73
985.30	16.63	-2.50	985.15	22.43	1.48	985.93	19.85	-1.89	984.99	32.42	0.42	986.72	35.13	-0.42
988.31	17.14	-3.42	988.15	21.78	-0.60	988.94	20.54	-2.62	987.99	34.74	1.32	989.75	35.66	-1.32
991.30	17.01	-1.72	991.15	21.88	1.33	991.94	19.00	-2.33	990.99	31.53	-0.06	992.72	35.21	0.06
994.31	17.17	-2.44	994.15	21.46	0.03	994.94	19.50	-2.71	993.99	32.52	0.05	995.72	35.98	-0.05
997.30	17.61	-4.03	997.15	22.88	-0.58	997.94	20.58	-3.66	996.99	34.03	-0.47	998.73	38.53	0.47
1000.30	17.68	-2.25	1000.15	23.20	1.45	1000.94	19.87	-2.66	999.99	33.69	0.90	1001.72	35.45	-0.90
1003.30	17.01	-3.07	1003.15	22.27	0.37	1003.94	19.58	-3.10	1002.99	32.61	-0.33	1004.75	36.83	0.33
1006.30	17.32	-2.78	1006.15	22.62	0.70	1006.94	20.89	-1.81	1005.99	33.46	0.50	1007.73	36.02	-0.50
1009.31	17.37	-2.63	1009.15	22.82	1.00	1009.94	20.29	-2.32	1008.99	34.36	1.49	1010.72	34.93	-1.49
1012.30	17.53	-2.77	1012.15	22.98	0.86	1012.94	20.27	-2.63	1011.99	33.22	0.06	1013.72	36.66	-0.06
1015.30	17.32	-3.49	1015.15	23.24	0.61	1015.94	19.91	-3.51	1014.99	33.60	-0.08	1016.73	37.31	0.08
1018.30	17.14	-3.94	1018.15	22.98	0.08	1018.94	19.81	-3.87	1017.99	35.02	1.08	1019.75	36.42	-1.08
1021.30	18.10	-2.45	1021.15	22.36	-0.01	1021.94	20.16	-2.99	1020.99	33.84	0.43	1022.72	36.54	-0.43
1024.30	17.76	-3.92	1024.15	21.94	-1.56	1024.94	19.23	-5.05	1023.99	34.31	-0.23	1025.73	38.33	0.23
1027.30	18.41	-1.26	1027.15	22.59	1.10	1027.94	20.20	-2.08	1026.99	32.05	-0.49	1028.73	36.58	0.49
1030.30	18.53	-2.13	1030.15	23.46	0.98	1030.93	20.22	-3.04	1029.99	33.69	0.17	1031.72	36.91	-0.17
1033.30	17.55	-3.83	1033.15	23.11	-0.09	1033.93	20.10	-3.88	1032.99	34.69	0.45	1034.72	37.35	-0.45
1036.30	17.48	-3.86	1036.15	24.02	0.86	1036.94	19.93	-4.01	1035.99	34.97	0.77	1037.72	36.99	-0.77
1039.31	18.15	-2.38	1039.15	21.46	-0.89	1039.94	20.20	-2.93	1038.99	33.27	-0.12	1040.73	37.07	0.12
1042.30	18.15	-2.75	1042.15	22.20	-0.52	1042.94	20.87	-2.64	1041.99	34.26	0.49	1043.73	36.83	-0.49
1045.30	18.56	-3.29	1045.15	22.98	-0.69	1045.93	20.96	-3.50	1044.99	34.78	0.06	1046.72	38.21	-0.06
1048.30	17.66	-3.04	1048.15	21.78	-0.74	1048.93	20.33	-2.97	1047.99	34.78	1.22	1049.73	35.90	-1.22
1051.31	17.79	-2.91	1051.15	23.17	0.65	1051.94	20.43	-2.88	1050.99	34.07	0.50	1052.73	36.62	-0.50
1054.30	17.86	-2.80	1054.15	23.17	0.69	1054.94	20.27	-2.99	1053.99	34.26	0.74	1055.73	36.34	-0.74
1057.31	17.66	-2.79	1057.15	22.69	0.42	1057.94	20.27	-2.79	1056.99	32.80	-0.52	1058.72	37.39	0.52
1060.31	17.89	-3.08	1060.15	23.37	0.58	1060.94	19.95	-3.63	1059.99	34.97	1.13	1061.73	36.26	-1.13
1063.30	17.99	-2.19	1063.15	22.01	0.01	1063.94	19.97	-2.82	1062.99	33.55	0.50	1064.75	36.10	-0.50
1066.30	17.94	-2.71	1066.15	23.66	1.19	1066.94	19.60	-3.66	1065.99	33.93	0.41	1067.72	36.66	-0.41
1069.30	17.30	-5.72	1069.15	23.07	-1.77	1069.93	19.95	-5.68	1068.99	36.31	0.42	1070.72	39.02	-0.42
1072.30	19.57	-1.41	1072.15	22.78	-0.02	1072.93	20.06	-3.53	1071.99	33.41	-0.44	1073.72	37.84	0.44
1075.31	18.20	-3.64	1075.15	22.59	-1.07	1075.94	20.43	-4.01	1074.99	35.12	0.42	1076.72	37.84	-0.42
1078.30	17.55	-3.48	1078.15	22.17	-0.68	1078.94	21.73	-1.90	1077.99	34.55	0.66	1079.75	36.79	-0.66
1081.31	17.61	-4.31	1081.15	24.31	0.57	1081.94	20.64	-3.89	1080.99	34.03	-0.76	1082.73	39.10	0.76
1084.30	17.68	-3.20	1084.15	23.43	0.73	1084.94	20.39	-3.10	1083.99	33.74	-0.01	1085.72	37.31	0.01
1087.31	18.35	-2.77	1087.15	22.69	-0.25	1087.94	20.58	-3.14	1086.99	33.88	-0.10	1088.73	37.64	0.10
1090.30	18.12	-2.58	1090.15	23.20	0.68	1090.94	20.37	-2.94	1089.99	33.74	0.17	1091.72	36.95	-0.17
1093.30	17.86	-3.68	1093.15	23.01	-0.35	1093.94	20.10	-4.04	1092.99	34.36	-0.04	1094.75	38.00	0.04
1096.31	17.63	-3.45	1096.15	24.18	1.28	1096.94	20.87	-2.81	1095.99	35.50	1.56	1097.73	35.94	-1.56
1099.30	17.89	-4.20	1099.15	22.52	-1.39	1099.94	20.33	-4.36	1098.99	34.93	-0.02	1100.72	38.53	0.02
1102.31	17.94	-4.24	1102.15	23.07	-0.93	1102.94	20.68	-4.10	1101.99	36.41	1.37	1103.73	37.23	-1.37
1105.31	18.48	-2.95	1105.15	23.24	-0.01	1105.94	20.66	-3.38	1104.99	34.59	0.29	1106.73	37.56	-0.29
1108.31	17.53	-3.87	1108.15	24.44	1.22	1108.94	21.25	-2.75	1107.99	34.69	0.43	1109.75	37.39	-0.43
1111.30	18.35	-2.39	1111.15	23.20	0.64	1111.94	21.31	-2.04	1110.99	32.89	-0.72	1112.73	37.88	0.72
1114.31	18.02	-3.74	1114.15	22.72	-0.86	1114.94	20.50	-3.86	1113.99	35.12	0.50	1115.73	37.68	-0.50
1117.30	18.66	-4.75	1117.15	22.36	-2.87	1117.94	21.17	-4.85	1116.99	35.16	-1.12	1118.72	40.95	1.12
1120.31	18.92	-2.22	1120.15	23.20	0.24	1120.94	20.60	-3.14	1119.99	33.88	-0.12	1121.72	37.68	0.12
1123.31	18.56	-2.77	1123.15	22.69	-0.46	1123.94	20.91	-3.03	1122.99	34.64	0.44	1124.75	37.31	-0.44
1126.30	18.56	-2.64	1126.15	24.24	1.22	1126.94	21.27	-2.53	1125.99	33.60	-0.46	1127.73	38.08	0.46
1129.30	19.47	-2.06	1129.15	24.60	1.25	1129.94	21.35	-2.78	1128.99	35.35	0.96	1130.72	36.99	-0.96
1132.30	18.72	-3.55	1132.15	22.94	-1.15	1132.93	20.98	-3.90	1131.99	34.97	-0.17	1133.72	38.86	0.17
1135.30	17.76	-4.22	1135.15	23.01	-0.79	1135.94	21.23	-3.35	1134.99	35.12	0.28	1136.72	38.12	-0.28
1138.30	19.86	-3.06	1138.15	23.24	-1.50	1138.93	20.77	-4.75	1137.99	36.02	0.24	1139.73	39.10	-0.24
1141.30	18.30	-3.25	1141.15	23.53	0.16	1141.93	21.80	-2.36	1140.99	34.59	0.17	1142.72	37.80	-0.17
1144.30	18.48	-3.28	1144.15	23.63	0.05	1144.93	22.49	-1.87	1143.99	35.16	0.54	1145.72	37.64	-0.54
1147.31	18.48	-4.27	1147.15	23.43	-1.14	1147.94	20.96	-4.39	1146.99	35.59	-0.02	1148.73	39.19	0.02
1150.30	18.51	-3.51	1150.15	22.98	-0.86	1150.94	21.00	-3.62	1149.99	34.26	-0.62	1151.72	39.06	0.62
1153.30	18.33	-4.57	1153.15	22.85	-1.87	1153.93	21.65	-3.85	1152.99	35.69	-0.07	1154.75	39.39	0.07
1156.30	19.18	-3.22	1156.15	24.37	0.15	1156.94	21.12	-3.89	1155.99	34.74	-0.53	1157.72	39.35	0.53
1159.30	19.26	-3.07	1159.15	24.83	0.68	1159.93	21.84	-3.09	1158.99	35.45	0.26	1160.72	38.49	-0.26
1162.31	19.00	-3.87	1162.15	23.92	-0.77	1162.94	21.86	-3.62	1161.99	35.35	-0.39	1163.72	39.68	0.39
1165.31	18.90	-3.25	1165.15	23.43	-0.54	1165.94	21.23	-3.53	1164.99	34.69	-0.33	1166.73	38.90	0.33
1168.31	18.56	-3.74	1168.15	24.11	-0.01	1168.94	21.67	-3.23	1167.99	35.35	0.19	1169.75	38.53	-0.19
1171.31	19.70	-1.70	1171.15	24.02	0.80	1171.94	20.77	-3.23	1170.99	34.12	-0.14	1172.73	37.96	0.14
1174.31	18.77	-4.32	1174.15	25.03	0.12	1174.94	21.61	-4.08	1173.99	35.21	-0.74	1175.72	40.25	0.74
1177.31	18.43	-3.93	1177.15	23.30	-0.88	1177.94	20.79	-4.17	1176.99	35.35	0.13	1178.73	38.65	-0.13
1180.31	18.82	-3.84	1180.15	24.93	0.45	1180.94	21.50	-3.77	1179.99	35.59	0.06	1181.73	39.02	-0.06
1183.31	18.95	-4.16	1183.15	24.99	0.06	1183.94	21.02	-4.70	1182.99	36.12	0.14	1184.73	39.39	-0.14
1186.31	19.10	-3.62	1186.15	24.02	-0.52	1186.94	21.77	-3.55	1185.99	35.45	-0.13	1187.72	39.27	0.13
1189.30	19.21	-2.98	1189.15	24.76	0.75	1189.94	21.42	-3.37	1188.99	34.88	-0.17	1190.72	38.78	0.17
1192.31	19.23	-3.99	1192.15	24.50	-0.54	1192.94	21.99	-3.83	1191.99	35.26	-0.82	1193.72	40.46	0.82
1195.30	18.95	-4.17	1195.15	24.31	-0.63	1195.94	20.89	-4.83	1194.99	35.97	-0.01	1196.72	39.55	0.01
1198.30	19.26	-3.83	1198.15	24.37	-0.54	1198.94	22.07	-3.62	1197.99	36.07	0.12	1199.75	39.39	-0.12
1201.31	19.18	-4.16	1201.15	24.63	-0.53	1201.94	21.92	-4.03	1200.99	36.21	0.00	1202.72	39.76	-0.00
1204.30	18.53	-5.66	1204.15	24.83	-1.18	1204.94	21.46	-5.33	1203.99	37.12	0.07	1205.73	40.54	-0.07
1207.30	18.74	-4.65	1207.15	24.67	-0.54	1207.94	22.60	-3.40	1206.99	36.93	0.67	1208.72	39.14	-0.67
1210.30	19.05	-4.83	1210.14	24.47	-1.23	1210.93	21.40	-5.09	1209.99	36.55	-0.20	1211.72	40.50	0.20
1213.30	17.73	-4.30	1213.14	23.76	-0.09	1213.93	22.15	-2.48	1212.99	34.07	-0.82	1214.73	39.27	0.82
1216.30	17.73	-5.57	1216.14	25.84	0.72	1216.93	21.67	-4.23	1215.99	34.93	-1.23	1217.72	40.95	1.23
1219.30	19.03	-3.68	1219.14	24.54	0.01	1219.94	22.13	-3.18	1218.99	35.64	0.07	1220.72	39.06	-0.07
