# Supplementary material for: Noise-precision tradeoff in predicting combinations of mutations and drugs
Source: PLoS Comput Biol. 2019 May 22;15(5):e1006956. doi: 10.1371/journal.pcbi.1006956 (PMC6548401; doi:10.1371/journal.pcbi.1006956)
Supplement: S1 Data — A zip file containing all datasets used in this paper. (ZIP) [file pcbi.1006956.s002.zip › calcium/calcium_double_RAW264.7/C5A_250_nM_I1B_20_pM_RW_ECC040303F.txt]

Tab-delimted data for ligand pair Complement C5a / Interleukin-1-beta
Celltype = RAW 264.7
ExperimentID = ECC040303F
t in seconds, Ca++ concentrations in nM
Adj Ca++ is the change in Ca++ concentration due to ligand

ECC040303F08	C5A 250 nM	I1B 20 pM	sim
ECC040303F02	C5A 250 nM	HBSS-BSA n/a 	lig1_only
ECC040303F07	C5A 250 nM	HBSS-BSA n/a 	lig1_only
ECC040303F01	HBSS-BSA n/a 	HBSS-BSA n/a 	con
ECC040303F12	HBSS-BSA n/a 	HBSS-BSA n/a 	con

t(ECC040303F08)	Ca++(ECC040303F08)	Adj Ca++(ECC040303F08)	t(ECC040303F02)	Ca++(ECC040303F02)	Adj Ca++(ECC040303F02)	t(ECC040303F07)	Ca++(ECC040303F07)	Adj Ca++(ECC040303F07)	t(ECC040303F01)	Ca++(ECC040303F01)	Adj Ca++(ECC040303F01)	t(ECC040303F12)	Ca++(ECC040303F12)	Adj Ca++(ECC040303F12)
-186.91	16.03	-0.39	-187.84	15.72	1.45	-187.06	17.03	-1.00	-188.00	30.93	-2.60	-186.25	38.29	2.60
-183.99	13.97	-5.56	-184.93	15.61	-1.77	-184.15	17.32	-3.82	-185.09	35.67	-0.97	-183.36	39.77	0.97
-180.99	15.41	-1.52	-181.93	14.46	-0.32	-181.15	16.07	-2.47	-182.09	33.02	-1.02	-180.36	37.22	1.02
-177.99	15.41	-0.61	-178.93	14.53	0.66	-178.15	17.00	-0.64	-179.09	33.29	0.15	-177.36	35.14	-0.15
-174.99	14.94	-1.78	-175.93	14.60	0.03	-175.14	17.81	-0.52	-176.09	32.55	-1.28	-174.36	37.27	1.28
-171.99	15.72	0.89	-172.93	14.71	2.03	-172.14	17.32	0.88	-173.09	31.34	-0.60	-171.36	34.70	0.60
-168.99	15.36	0.04	-169.93	12.63	-0.54	-169.14	16.65	-0.28	-170.09	31.54	-0.89	-168.36	35.48	0.89
-165.99	15.72	0.91	-166.93	14.01	1.35	-166.14	18.13	1.71	-167.09	32.14	0.22	-165.36	33.86	-0.22
-162.99	16.05	1.09	-163.93	14.46	1.65	-163.14	18.27	1.69	-164.09	31.00	-1.08	-162.36	35.31	1.08
-159.99	15.77	0.81	-160.93	14.43	1.62	-160.14	16.68	0.11	-161.09	31.60	-0.47	-159.36	34.70	0.47
-156.99	15.58	0.45	-157.93	13.22	0.24	-157.14	17.19	0.44	-158.09	32.68	0.43	-156.36	33.97	-0.43
-153.99	15.33	-1.59	-154.93	13.49	-1.28	-154.14	16.90	-1.64	-155.09	32.68	-1.36	-153.36	37.55	1.36
-150.99	16.19	0.05	-151.93	13.87	-0.12	-151.14	18.35	0.59	-152.09	33.36	0.10	-150.36	35.31	-0.10
-147.99	16.17	-0.54	-148.93	14.01	-0.55	-148.14	17.43	-0.90	-149.09	35.06	1.23	-147.36	34.75	-1.23
-144.99	15.97	-1.35	-145.93	13.25	-1.92	-145.14	16.49	-2.44	-146.09	34.37	-0.06	-144.36	36.65	0.06
-141.99	16.42	0.06	-142.93	13.18	-1.03	-142.14	17.46	-0.51	-143.09	33.90	0.43	-141.36	35.20	-0.43
-138.99	15.72	0.93	-139.93	13.98	1.34	-139.14	16.68	0.27	-140.09	31.00	-0.91	-138.36	34.97	0.91
-135.99	16.33	-0.34	-136.93	14.32	-0.20	-136.14	17.19	-1.10	-137.09	35.53	1.74	-135.36	34.20	-1.74
-132.99	17.79	1.62	-133.93	14.29	0.27	-133.15	16.65	-1.14	-134.09	33.70	0.41	-132.36	35.03	-0.41
-129.99	15.25	-0.36	-130.93	14.12	0.66	-130.15	18.05	0.82	-131.09	31.74	-0.99	-129.36	35.87	0.99
-126.99	16.64	0.21	-127.93	13.80	-0.48	-127.14	17.70	-0.34	-128.09	34.10	0.56	-126.36	35.14	-0.56
-123.99	15.66	0.65	-124.93	14.32	1.46	-124.14	17.19	0.56	-125.09	30.93	-1.20	-123.36	35.48	1.20
-120.99	16.75	0.55	-121.93	13.18	-0.87	-121.14	17.19	-0.63	-122.09	33.09	-0.23	-120.36	35.70	0.23
-117.99	16.56	-0.72	-118.93	13.49	-1.64	-118.15	17.11	-1.78	-119.09	34.51	0.12	-117.36	36.43	-0.12
-114.99	16.05	-0.26	-115.93	12.91	-1.25	-115.15	17.14	-0.79	-116.09	34.37	0.94	-114.36	34.64	-0.94
-111.99	16.98	-1.16	-112.93	14.46	-1.53	-112.15	18.16	-1.60	-113.09	35.74	0.48	-111.36	36.93	-0.48
-108.99	16.45	0.22	-109.93	15.02	0.94	-109.15	17.38	-0.46	-110.09	34.37	1.03	-108.36	34.47	-1.03
-105.99	15.72	0.49	-106.93	13.49	0.41	-106.14	17.38	0.54	-107.09	31.20	-1.14	-105.36	35.64	1.14
-102.99	14.94	-0.98	-103.93	14.74	0.97	-103.14	18.19	0.65	-104.09	33.42	0.38	-102.36	34.81	-0.38
-99.99	15.89	-0.88	-100.93	13.39	-1.23	-100.15	17.70	-0.68	-101.09	33.15	-0.73	-99.36	36.77	0.73
-96.99	16.36	1.13	-97.93	13.94	0.86	-97.15	18.02	1.17	-98.09	31.60	-0.75	-96.36	35.25	0.75
-93.99	16.39	0.09	-94.93	13.77	-0.38	-94.15	17.46	-0.46	-95.09	33.90	0.48	-93.36	35.09	-0.48
-90.99	15.61	-1.02	-91.93	14.32	-0.16	-91.15	17.62	-0.62	-92.09	33.83	0.09	-90.36	35.81	-0.09
-87.99	16.45	0.87	-88.93	13.94	0.51	-88.14	17.67	0.47	-89.09	31.07	-1.63	-87.36	36.48	1.63
-84.99	16.25	-0.04	-85.93	13.74	-0.40	-85.14	18.92	1.01	-86.09	34.44	1.03	-84.36	34.53	-1.03
-81.99	15.47	-0.70	-82.93	12.98	-1.04	-82.14	18.65	0.86	-83.09	33.42	0.13	-81.36	35.31	-0.13
-78.99	17.26	1.74	-79.93	13.08	-0.29	-79.14	17.03	-0.10	-80.09	32.95	0.32	-78.36	34.47	-0.32
-75.99	15.30	-0.90	-76.93	14.91	0.86	-76.14	17.35	-0.47	-77.09	33.09	-0.23	-75.36	35.70	0.23
-72.99	16.70	1.05	-73.93	13.91	0.41	-73.14	17.84	0.57	-74.09	33.22	0.45	-72.36	34.47	-0.45
-69.99	15.97	0.75	-70.93	14.22	1.15	-70.14	18.02	1.19	-71.09	33.90	1.57	-69.36	32.92	-1.57
-66.99	15.52	-1.20	-67.93	13.49	-1.08	-67.14	17.14	-1.19	-68.09	33.56	-0.27	-66.36	36.26	0.27
-63.99	15.91	-0.45	-64.93	13.39	-0.82	-64.14	17.97	-0.00	-65.09	33.29	-0.18	-63.36	35.81	0.18
-60.99	16.05	-0.26	-61.93	14.19	0.03	-61.14	17.94	0.01	-62.09	32.41	-1.02	-60.36	36.60	1.02
-57.99	16.70	-0.10	-58.93	12.84	-1.81	-58.14	17.54	-0.88	-59.09	34.85	0.93	-57.36	35.14	-0.93
-54.99	16.25	-0.24	-55.93	14.22	-0.12	-55.14	18.59	0.48	-56.09	35.06	1.45	-54.36	34.31	-1.45
-51.99	16.08	-1.56	-52.93	14.78	-0.71	-52.14	17.92	-1.34	-53.09	34.17	-0.59	-51.36	37.50	0.59
-48.99	17.23	0.81	-49.93	16.14	1.87	-49.14	17.43	-0.61	-50.09	32.41	-1.13	-48.36	36.82	1.13
-45.99	16.95	0.56	-46.93	14.19	-0.05	-46.14	18.51	0.51	-47.09	32.34	-1.16	-45.36	36.82	1.16
-42.99	16.95	1.21	-43.93	14.50	0.91	-43.14	18.00	0.65	-44.09	31.54	-1.31	-42.36	36.32	1.31
-39.99	17.34	1.37	-40.93	14.26	0.44	-40.14	18.37	0.78	-41.09	33.02	-0.07	-39.36	35.31	0.07
-36.99	16.53	0.57	-37.93	14.29	0.48	-37.14	17.97	0.39	-38.09	34.17	1.09	-36.36	34.14	-1.09
-33.99	16.31	-0.65	-34.93	14.01	-0.80	-34.14	19.97	1.40	-35.09	34.99	0.92	-33.36	35.31	-0.92
-30.99	16.22	-0.16	-31.93	14.71	0.48	-31.15	19.02	1.02	-32.09	32.55	-0.95	-30.36	36.60	0.95
-27.99	16.98	-1.69	-28.93	13.94	-2.58	-28.15	18.48	-1.80	-29.09	36.56	0.78	-27.36	37.16	-0.78
-24.99	17.20	-0.04	-25.93	15.12	0.03	-25.15	18.40	-0.46	-26.09	35.06	0.70	-24.36	35.81	-0.70
-21.99	15.97	-0.33	-22.93	14.71	0.56	-22.15	17.81	-0.10	-23.09	32.61	-0.80	-21.36	36.37	0.80
-18.99	17.31	-0.73	-19.93	14.43	-1.46	-19.15	18.62	-1.04	-20.09	36.15	0.99	-18.37	36.32	-0.99
-15.99	16.33	-0.23	-16.93	14.74	0.33	-16.15	18.92	0.74	-17.09	33.36	-0.32	-15.37	36.15	0.32
-12.99	17.51	1.28	-13.93	14.85	0.77	-13.15	18.37	0.53	-14.09	32.75	-0.59	-12.36	36.09	0.59
-9.99	16.47	-1.24	-10.93	15.33	-0.23	-10.15	18.05	-1.28	-11.09	35.94	1.11	-9.36	35.87	-1.11
5.10	27.90	-1.97	4.16	19.38	-8.34	4.95	30.75	-0.74	4.00	35.81	-11.18	5.73	60.32	11.18
8.11	44.61	17.40	7.17	27.13	2.07	7.96	49.65	20.83	7.01	39.26	-5.06	8.74	51.54	5.06
11.12	54.92	30.60	10.17	40.90	18.73	10.96	63.40	37.46	10.01	38.49	-2.95	11.74	46.54	2.95
14.11	56.03	32.04	13.17	46.85	25.01	13.96	62.47	36.86	13.01	39.12	-1.99	14.75	45.25	1.99
17.11	54.66	31.47	16.17	48.27	27.23	16.96	59.87	35.07	16.01	38.56	-1.74	17.74	44.20	1.74
20.12	51.27	26.64	19.17	49.70	27.22	19.96	57.62	31.38	19.01	38.98	-2.76	20.75	46.66	2.76
23.12	49.75	26.79	22.17	45.36	24.55	22.96	53.95	29.37	22.01	38.63	-1.45	23.75	43.68	1.45
26.12	44.83	22.98	25.17	42.24	22.54	25.96	47.78	24.31	25.01	38.84	-0.13	26.75	41.25	0.13
29.11	38.98	17.46	28.17	37.62	18.25	28.96	44.03	20.89	28.01	38.29	-0.35	29.75	41.14	0.35
32.12	35.98	13.69	31.17	34.73	14.59	31.96	39.20	15.29	31.01	37.87	-1.54	32.75	43.10	1.54
35.11	30.97	8.78	34.17	29.88	9.84	34.96	35.36	11.56	34.01	38.01	-1.29	35.75	42.75	1.29
38.11	28.02	6.12	37.17	26.91	7.16	37.96	31.53	8.01	37.01	39.40	0.38	38.75	40.79	-0.38
41.12	26.39	4.11	40.17	24.86	4.73	40.96	28.98	5.09	40.01	39.74	0.35	41.75	41.20	-0.35
44.11	24.09	2.89	43.17	24.57	5.52	43.96	25.49	2.68	43.01	36.84	-1.47	44.75	41.94	1.47
47.11	22.29	0.87	46.17	21.35	2.08	46.96	24.68	1.65	46.01	38.08	-0.45	47.74	41.14	0.45
50.11	21.40	0.27	49.17	21.81	2.83	49.96	23.32	0.57	49.01	37.80	-0.45	50.74	40.85	0.45
53.11	20.20	0.11	52.17	21.02	3.08	52.96	23.21	1.51	52.01	37.25	0.05	53.74	39.31	-0.05
56.11	20.66	-1.47	55.17	19.10	-0.88	55.96	23.65	-0.09	55.01	39.33	0.09	56.74	41.31	-0.09
59.11	19.75	-0.70	58.17	18.60	0.30	58.96	21.39	-0.67	58.01	38.42	0.86	59.75	38.86	-0.86
62.11	18.02	-3.22	61.17	17.19	-1.90	61.96	21.48	-1.37	61.01	38.98	0.63	62.74	39.88	-0.63
65.11	18.70	-3.49	64.17	18.00	-2.04	64.96	21.50	-2.30	64.01	40.65	1.35	65.74	40.11	-1.35
68.11	18.70	-2.57	67.17	18.11	-1.01	67.96	20.57	-2.31	67.01	38.01	-0.37	68.74	40.91	0.37
71.11	19.75	-2.51	70.17	17.54	-2.57	70.96	21.23	-2.65	70.01	39.54	0.16	71.74	41.37	-0.16
74.11	18.36	-2.67	73.17	17.12	-1.76	73.96	20.55	-2.10	73.01	38.91	0.76	74.75	39.54	-0.76
77.11	18.10	-1.62	76.17	18.64	1.07	76.96	20.55	-0.79	76.01	37.94	1.10	77.74	37.89	-1.10
80.11	17.93	-1.78	79.17	18.11	0.55	79.96	20.96	-0.37	79.01	36.84	0.01	80.74	38.97	-0.01
83.11	17.79	-3.05	82.17	18.35	-0.34	82.96	19.87	-2.58	82.01	37.04	-0.91	83.74	41.02	0.91
86.11	17.82	-3.22	85.17	18.35	-0.54	85.96	20.63	-2.03	85.01	39.67	1.51	86.74	38.80	-1.51
89.11	18.81	-1.78	88.17	17.86	-0.58	88.95	21.09	-1.12	88.01	38.15	0.44	89.75	39.42	-0.44
92.11	18.67	-2.39	91.17	18.32	-0.59	91.95	21.39	-1.28	91.01	38.56	0.39	92.74	39.94	-0.39
95.11	18.27	-3.68	94.17	17.01	-2.79	94.95	20.76	-2.80	94.01	40.51	1.45	95.74	39.77	-1.45
98.11	18.84	-2.44	97.17	17.44	-1.69	97.95	20.14	-2.76	97.01	39.81	1.41	98.74	39.14	-1.41
101.11	18.13	-2.19	100.17	18.57	0.40	100.95	20.57	-1.36	100.01	38.22	0.79	101.74	38.80	-0.79
104.11	19.41	-1.94	103.17	17.47	-1.73	103.95	20.63	-2.33	103.01	40.51	2.05	104.75	38.57	-2.05
107.11	18.41	-3.68	106.17	18.46	-1.48	106.95	20.06	-3.64	106.01	41.14	1.94	107.74	39.42	-1.94
110.11	19.23	-0.88	109.17	19.81	1.85	109.96	20.85	-0.88	109.01	37.87	0.64	110.74	38.74	-0.64
113.11	18.64	-3.06	112.17	17.19	-2.36	112.96	21.45	-1.87	112.01	40.02	1.20	113.74	39.77	-1.20
116.11	18.78	-1.95	115.17	18.96	0.38	115.96	20.85	-1.50	115.01	40.58	2.73	116.74	37.27	-2.73
119.11	19.43	-0.54	118.17	19.13	1.31	118.96	20.52	-1.07	118.01	38.15	1.06	119.75	38.18	-1.06
122.11	19.55	-0.74	121.17	18.14	-0.00	121.96	20.66	-1.25	121.01	39.19	1.78	122.74	37.78	-1.78
125.11	18.89	-3.95	124.17	18.32	-2.37	124.96	22.33	-2.12	124.01	42.41	2.46	125.74	39.65	-2.46
128.11	18.92	-1.24	127.17	18.49	0.48	127.96	20.98	-0.80	127.01	38.08	0.80	128.74	38.63	-0.80
131.11	18.70	-2.87	130.17	18.57	-0.85	130.95	21.42	-1.76	130.01	38.15	-0.53	131.74	41.37	0.53
134.11	19.58	-1.10	133.17	18.39	-0.14	133.96	20.96	-1.34	133.01	38.84	1.04	134.75	38.91	-1.04
137.11	19.12	-3.79	136.17	19.20	-1.56	136.96	20.79	-3.73	136.01	41.92	1.90	137.74	40.28	-1.90
140.11	19.21	-1.55	139.17	19.59	0.98	139.96	21.78	-0.59	139.01	40.23	2.36	140.74	37.67	-2.36
143.11	19.38	-1.46	142.17	19.52	0.83	142.96	21.34	-1.11	142.01	39.88	1.93	143.74	38.18	-1.93
146.11	19.52	-1.52	145.17	19.17	0.28	145.96	22.16	-0.50	145.01	39.67	1.51	146.74	38.80	-1.51
149.11	19.32	-1.13	148.17	19.38	1.08	148.96	22.11	0.05	148.01	39.33	1.77	149.75	37.95	-1.77
152.11	20.34	-1.03	151.17	18.18	-1.04	151.96	21.34	-1.65	151.01	39.88	1.39	152.74	39.25	-1.39
155.11	19.12	-1.04	154.17	19.74	1.73	154.96	22.03	0.25	154.01	39.61	2.33	155.74	37.10	-2.33
158.11	19.12	-2.21	157.17	19.42	0.24	157.96	21.56	-1.38	157.01	37.73	-0.71	158.74	41.31	0.71
161.11	18.50	-2.77	160.17	19.77	0.65	160.96	21.75	-1.13	160.01	40.86	2.48	161.74	38.06	-2.48
164.11	19.58	-1.26	163.17	20.34	1.65	163.96	22.03	-0.43	163.01	38.42	0.46	164.75	39.65	-0.46
167.11	19.35	-1.21	166.17	18.21	-0.20	166.96	21.56	-0.62	166.01	39.05	1.37	167.74	38.46	-1.37
170.11	19.83	-2.59	169.17	17.47	-2.80	169.96	21.78	-2.25	169.01	41.28	1.75	170.74	39.94	-1.75
173.11	19.12	-2.07	172.17	19.59	0.55	172.96	20.85	-1.96	172.01	39.74	1.43	173.74	39.03	-1.43
176.11	19.18	-1.47	175.17	19.56	1.06	175.95	21.50	-0.77	175.01	38.49	0.72	176.74	39.20	-0.72
179.11	19.83	-0.96	178.17	19.06	0.42	178.96	21.97	-0.44	178.01	40.30	2.39	179.75	37.67	-2.39
182.11	19.46	-0.19	181.17	18.67	1.17	181.96	20.98	-0.28	181.01	37.11	0.35	182.74	38.57	-0.35
185.11	19.80	-1.63	184.17	18.21	-1.07	184.96	22.30	-0.75	184.01	40.51	1.96	185.74	38.74	-1.96
188.11	20.00	-2.84	187.17	18.99	-1.70	187.96	21.75	-2.70	187.01	41.49	1.54	188.74	40.57	-1.54
191.11	20.29	-1.07	190.17	19.03	-0.18	190.96	21.86	-1.12	190.01	40.93	2.45	191.74	38.18	-2.45
194.11	20.06	-3.00	193.17	18.25	-2.66	193.96	22.74	-1.93	193.01	41.07	0.90	194.75	41.43	-0.90
197.11	19.77	-1.30	196.17	20.31	1.39	196.96	22.27	-0.42	196.01	39.33	1.14	197.74	39.20	-1.14
200.11	19.32	-3.26	199.17	19.10	-1.33	199.96	21.26	-2.93	199.01	40.86	1.17	200.75	40.68	-1.17
203.11	20.03	-2.70	202.17	17.29	-3.29	202.96	22.03	-2.32	202.01	40.37	0.52	203.74	41.48	-0.52
206.11	19.41	-2.68	205.17	19.74	-0.20	205.96	22.00	-1.71	205.01	41.71	2.50	206.74	38.86	-2.50
209.11	19.95	-2.42	208.17	19.84	-0.38	208.96	21.34	-2.65	208.01	39.47	-0.02	209.75	41.66	0.02
212.11	19.60	-3.22	211.17	19.45	-1.22	211.96	21.72	-2.71	211.01	40.65	0.72	212.74	41.37	-0.72
215.11	19.89	-2.93	214.17	19.81	-0.86	214.96	22.47	-1.97	214.01	41.92	1.98	215.74	40.11	-1.98
218.11	20.34	-2.41	217.17	18.53	-2.07	217.95	20.46	-3.90	217.01	42.06	2.20	218.74	39.82	-2.20
221.11	19.95	-1.90	220.17	19.52	-0.18	220.96	21.56	-1.91	220.01	40.72	1.75	221.74	39.37	-1.75
224.11	20.09	-1.18	223.17	19.10	-0.02	223.96	22.80	-0.09	223.01	40.30	1.91	224.75	38.63	-1.91
227.11	19.86	-1.34	226.17	19.56	0.51	226.96	22.03	-0.78	226.01	38.84	0.53	227.74	39.94	-0.53
230.11	20.77	-0.96	229.17	19.67	0.09	229.96	22.08	-1.26	229.01	39.33	0.49	230.74	40.51	-0.49
233.11	19.52	-3.66	232.17	19.49	-1.54	232.96	23.21	-1.59	232.01	42.13	1.83	233.74	40.62	-1.83
236.11	20.60	-1.88	235.17	18.81	-1.52	235.96	22.22	-1.88	235.01	39.12	-0.48	236.74	42.23	0.48
239.11	20.74	-1.23	238.17	19.35	-0.47	238.96	22.80	-0.78	238.01	39.81	0.73	239.75	40.51	-0.73
242.11	20.86	-1.02	241.17	20.27	0.54	241.96	22.77	-0.73	241.01	40.44	1.44	242.75	39.71	-1.44
245.11	21.00	0.17	244.17	19.92	1.24	244.96	23.27	0.83	244.01	39.47	1.53	245.74	38.57	-1.53
248.11	20.89	-1.34	247.17	21.53	1.45	247.96	22.58	-1.27	247.01	40.86	1.51	248.74	39.99	-1.51
251.11	19.97	-2.91	250.17	19.95	-0.78	250.96	22.49	-2.01	250.01	40.44	0.44	251.74	41.71	-0.44
254.11	19.80	-1.57	253.17	20.17	0.95	253.96	22.52	-0.47	253.01	38.91	0.42	254.75	40.22	-0.42
257.11	20.03	-2.90	256.17	19.63	-1.15	256.96	23.29	-1.26	256.01	41.00	0.95	257.74	41.25	-0.95
260.11	19.89	-2.23	259.17	21.31	1.34	259.96	21.86	-1.88	259.01	40.86	1.62	260.74	39.77	-1.62
263.11	20.72	-2.52	262.17	17.40	-3.69	262.96	22.77	-2.08	262.01	41.49	1.14	263.74	41.37	-1.14
266.11	19.69	-1.55	265.17	19.74	0.65	265.96	22.60	-0.25	265.01	39.26	0.91	266.74	39.60	-0.91
269.11	20.72	-3.44	268.17	20.88	-1.13	268.96	23.43	-2.34	268.01	44.82	3.55	269.75	39.88	-3.55
272.11	20.52	-0.91	271.17	19.67	0.39	271.96	23.38	0.33	271.01	38.91	0.36	272.74	40.34	-0.36
275.11	19.89	-2.96	274.17	19.81	-0.89	274.96	22.91	-1.56	274.01	42.27	2.30	275.74	39.82	-2.30
278.11	20.49	-2.69	277.17	19.81	-1.22	277.95	23.24	-1.55	277.01	43.26	2.97	278.74	39.48	-2.97
281.11	20.23	-2.95	280.17	19.70	-1.33	280.96	23.57	-1.22	280.01	43.83	3.54	281.74	38.91	-3.54
284.11	20.69	-2.05	283.17	20.38	-0.21	283.96	23.32	-1.03	283.01	41.92	2.07	284.75	39.94	-2.07
287.11	19.83	-0.79	286.17	19.74	1.27	286.96	22.88	0.64	286.01	39.74	2.00	287.74	37.89	-2.00
290.11	21.26	-2.59	289.17	20.09	-1.61	289.96	23.24	-2.23	289.01	43.12	2.15	290.74	40.97	-2.15
293.11	20.52	-3.01	292.17	20.81	-0.57	292.96	23.35	-1.79	292.01	41.78	1.14	293.74	41.66	-1.14
296.11	20.43	-2.29	295.17	20.06	-0.51	295.96	23.96	-0.37	295.01	40.51	0.68	296.74	41.31	-0.68
299.11	20.32	-2.67	298.17	20.06	-0.78	298.95	23.07	-1.53	298.01	41.28	1.18	299.75	41.08	-1.18
302.11	20.49	-1.24	301.17	19.06	-0.52	301.96	21.97	-1.37	301.01	40.02	1.18	302.74	39.82	-1.18
305.11	19.83	-3.52	304.17	18.96	-2.24	304.95	23.38	-1.58	304.01	42.69	2.23	305.74	40.39	-2.23
308.11	22.29	-0.33	307.17	20.77	0.30	307.96	23.07	-1.17	307.01	40.72	0.98	308.74	40.91	-0.98
311.11	20.23	-3.05	310.17	19.84	-1.29	310.96	22.47	-2.42	310.01	41.00	0.61	311.74	41.94	-0.61
314.11	21.60	-0.53	313.17	20.31	0.33	313.96	22.85	-0.90	313.01	41.85	2.60	314.75	38.80	-2.60
317.11	20.74	-3.62	316.17	20.31	-1.90	316.96	23.71	-2.27	316.01	41.49	0.01	317.74	43.62	-0.01
320.11	21.66	-0.83	319.17	20.74	0.40	319.96	23.99	-0.11	319.01	41.42	1.82	320.74	39.94	-1.82
323.11	21.20	-2.98	322.17	21.56	-0.47	322.96	23.93	-1.86	322.01	41.00	-0.29	323.74	43.74	0.29
326.11	21.09	-2.52	325.17	20.09	-1.37	325.96	24.40	-0.83	325.01	42.76	2.03	326.74	40.85	-2.03
329.11	20.74	-2.55	328.17	20.24	-0.90	328.96	23.99	-0.91	328.01	41.99	1.59	329.75	40.97	-1.59
332.11	22.21	-0.83	331.17	20.56	-0.33	331.96	23.46	-1.19	331.01	41.21	1.06	332.74	41.25	-1.06
335.11	21.12	-3.30	334.17	20.99	-1.28	334.96	24.29	-1.74	334.01	42.76	1.23	335.75	42.46	-1.23
338.11	21.52	-2.59	337.17	20.49	-1.47	337.96	24.38	-1.35	337.01	41.92	0.69	338.74	42.69	-0.69
341.11	22.24	-0.63	340.17	19.77	-0.95	340.96	23.54	-0.95	340.01	42.48	2.49	341.74	39.65	-2.49
344.11	21.09	-1.25	343.17	20.52	0.33	343.96	23.79	-0.16	343.01	41.35	1.90	344.75	39.71	-1.90
347.11	21.00	-2.13	346.17	20.27	-0.71	346.96	23.24	-1.50	346.01	40.93	0.69	347.74	41.71	-0.69
350.11	22.06	-0.81	349.17	20.52	-0.20	349.96	24.74	0.25	349.01	41.85	1.86	350.74	40.28	-1.86
353.11	21.75	-2.38	352.17	21.38	-0.60	352.95	23.63	-2.12	352.01	42.76	1.51	353.74	41.89	-1.51
356.11	22.18	-2.55	355.17	21.92	-0.66	355.96	25.13	-1.21	355.01	43.26	1.42	356.74	42.58	-1.42
359.11	20.77	-2.99	358.17	21.38	-0.23	358.96	24.10	-1.28	358.01	42.83	1.95	359.75	41.08	-1.95
362.11	22.03	-1.12	361.17	19.31	-1.69	361.96	24.10	-0.66	361.01	41.14	0.88	362.74	41.54	-0.88
365.11	21.26	-2.51	364.17	20.06	-1.56	364.95	24.24	-1.15	364.01	43.19	2.30	365.74	40.74	-2.30
368.11	21.26	-3.25	367.17	21.24	-1.12	367.96	24.82	-1.30	367.01	43.97	2.35	368.74	41.43	-2.35
371.11	22.12	-1.04	370.17	22.07	1.06	370.96	25.18	0.40	370.01	41.92	1.64	371.74	40.79	-1.64
374.11	21.43	-3.10	373.17	22.28	-0.10	373.96	23.88	-2.26	373.01	42.34	0.70	374.75	43.10	-0.70
377.11	21.60	-0.34	376.17	21.06	1.27	376.96	23.76	0.20	376.01	41.07	2.01	377.74	39.20	-2.01
380.11	22.61	-0.53	379.17	22.50	1.51	379.96	25.18	0.43	379.01	41.64	1.39	380.74	41.02	-1.39
383.11	22.32	-2.68	382.17	20.88	-1.97	382.95	24.85	-1.77	382.01	43.47	1.35	383.74	42.92	-1.35
386.11	22.24	-2.31	385.17	21.35	-1.05	385.95	25.94	-0.23	385.01	44.18	2.51	386.74	41.31	-2.51
389.11	22.58	-1.17	388.17	21.13	-0.47	388.95	24.68	-0.68	388.01	43.54	2.68	389.75	40.34	-2.68
392.11	22.67	-1.14	391.17	22.35	0.69	391.95	25.88	0.46	391.01	43.26	2.34	392.74	40.74	-2.34
395.11	22.50	-1.51	394.17	22.03	0.17	394.96	24.26	-1.37	394.01	42.98	1.85	395.74	41.43	-1.85
398.11	23.42	-2.83	397.17	22.35	-1.75	397.96	25.41	-2.45	397.01	43.69	0.33	398.74	45.19	-0.33
401.11	21.98	-3.06	400.17	21.67	-1.22	400.96	24.88	-1.77	400.01	46.47	4.32	401.74	39.99	-4.32
404.11	22.90	-0.25	403.17	21.31	0.31	403.96	25.18	0.41	403.01	43.61	3.34	404.75	39.08	-3.34
407.11	23.42	-0.40	406.17	21.20	-0.47	406.96	25.18	-0.25	406.01	44.25	3.32	407.74	39.77	-3.32
410.11	22.81	-3.40	409.17	22.46	-1.60	409.96	26.05	-1.78	409.01	46.98	3.65	410.74	41.83	-3.65
413.11	22.38	-1.60	412.17	22.17	0.34	412.96	25.18	-0.42	412.01	43.90	2.80	413.74	40.45	-2.80
416.11	21.43	-3.06	415.17	21.99	-0.35	415.96	25.41	-0.69	415.01	43.76	2.16	416.74	41.60	-2.16
419.11	23.19	-3.02	418.17	22.79	-1.27	418.96	25.38	-2.44	418.01	47.26	3.94	419.75	41.54	-3.94
422.11	23.33	-1.71	421.17	21.17	-1.72	421.96	24.49	-2.16	421.01	44.40	2.25	422.74	42.06	-2.25
425.11	23.10	-1.01	424.17	22.72	0.76	424.96	24.74	-0.98	424.01	43.69	2.47	425.74	40.91	-2.47
428.11	22.52	-0.20	427.17	21.99	1.42	427.96	25.85	1.51	427.01	40.58	0.74	428.74	41.25	-0.74
431.11	22.73	-2.13	430.17	22.07	-0.64	430.96	25.55	-0.92	430.01	46.11	4.14	431.74	39.99	-4.14
434.11	23.91	-1.13	433.17	22.21	-0.68	433.96	24.49	-2.16	433.01	43.19	1.04	434.75	43.27	-1.04
437.11	23.56	-1.76	436.17	22.64	-0.53	436.96	25.97	-0.97	436.01	44.11	1.67	437.74	42.92	-1.67
440.11	24.41	-0.98	439.17	22.28	-0.96	439.96	26.22	-0.79	439.01	45.40	2.89	440.74	41.77	-2.89
443.11	23.83	-0.10	442.17	22.61	0.83	442.96	25.99	0.44	442.01	43.40	2.35	443.74	40.85	-2.35
446.11	23.91	-3.22	445.17	21.67	-3.31	445.96	25.52	-3.23	445.01	46.04	1.79	446.74	44.61	-1.79
449.11	23.77	-0.24	448.17	23.98	2.12	448.96	25.63	0.01	448.01	42.69	1.57	449.75	41.71	-1.57
452.11	23.04	-2.13	451.17	22.07	-0.95	451.96	26.67	-0.11	451.01	43.33	1.05	452.74	43.39	-1.05
455.11	24.35	1.49	454.17	22.61	1.90	454.96	26.08	1.61	454.01	41.71	1.74	455.74	40.39	-1.74
458.11	23.16	-2.90	457.17	22.97	-0.94	457.96	25.66	-2.01	457.01	44.82	1.65	458.74	43.68	-1.65
461.11	23.33	-2.72	460.17	23.11	-0.79	460.96	25.10	-2.56	460.01	45.32	2.16	461.74	43.16	-2.16
464.11	23.71	-1.77	463.17	23.80	0.47	463.96	26.08	-1.02	463.01	43.90	1.30	464.75	43.45	-1.30
467.11	24.06	-0.87	466.17	23.04	0.26	466.96	25.49	-1.06	466.01	42.34	0.29	467.74	43.91	-0.29
470.11	23.48	-2.88	469.17	23.08	-1.13	469.96	25.66	-2.32	469.01	44.97	1.49	470.74	44.14	-1.49
473.11	23.36	-3.61	472.17	22.82	-2.00	472.96	26.92	-1.66	472.01	44.54	0.46	473.74	45.78	-0.46
476.11	23.71	-1.46	475.17	23.62	0.60	475.96	26.25	-0.53	475.01	42.98	0.70	476.74	43.74	-0.70
479.11	24.38	-0.42	478.17	23.15	0.50	478.96	27.15	0.74	478.01	44.90	2.99	479.75	41.08	-2.99
482.11	25.14	1.67	481.17	23.00	1.68	481.96	26.02	0.93	481.01	41.85	1.26	482.74	41.48	-1.26
485.11	24.79	0.31	484.17	24.38	2.05	484.96	27.06	0.96	484.01	44.04	2.44	485.75	41.31	-2.44
488.11	23.56	-2.64	487.17	22.64	-1.41	487.96	26.39	-1.43	487.01	45.11	1.79	488.74	43.68	-1.79
491.11	23.83	-2.17	490.17	23.26	-0.59	490.96	25.18	-2.43	490.01	45.11	2.00	491.75	43.27	-2.00
494.11	23.74	-2.30	493.17	22.93	-0.96	493.96	25.94	-1.72	493.01	44.68	1.52	494.75	43.79	-1.52
497.11	24.00	-1.30	496.17	22.72	-0.43	496.96	25.80	-1.12	496.01	43.54	1.12	497.75	43.45	-1.12
500.11	23.91	-0.91	499.17	22.68	0.01	499.96	27.37	0.94	499.01	45.11	3.18	500.74	40.91	-3.18
503.11	24.41	-2.27	502.17	22.86	-1.67	502.96	26.19	-2.11	502.01	45.90	2.10	503.75	43.85	-2.10
506.11	23.42	-2.18	505.17	23.44	-0.01	505.96	26.41	-0.80	505.01	45.18	2.47	506.74	42.40	-2.47
509.11	23.80	-3.68	508.17	23.48	-1.85	508.96	27.06	-2.04	508.01	45.75	1.15	509.75	45.60	-1.15
512.11	23.80	-1.58	511.17	23.37	0.14	511.96	28.22	1.23	511.01	44.04	1.55	512.74	43.10	-1.55
515.11	25.11	-1.24	514.17	24.42	0.22	514.96	26.36	-1.61	514.01	45.47	2.00	515.74	43.62	-2.00
518.11	24.17	-2.28	517.17	23.95	-0.35	517.96	26.53	-1.54	517.01	46.54	2.97	518.74	42.75	-2.97
521.11	23.88	-2.40	520.17	23.51	-0.62	520.96	26.50	-1.40	520.01	46.83	3.43	521.74	42.12	-3.43
524.11	25.25	-0.17	523.17	24.31	1.04	523.96	26.89	-0.14	523.01	44.18	1.65	524.75	43.04	-1.65
527.11	24.38	-1.82	526.17	23.37	-0.68	526.96	26.89	-0.93	526.01	45.11	1.79	527.75	43.68	-1.79
530.11	25.22	-1.78	529.17	22.93	-1.92	529.96	26.25	-2.36	529.01	46.76	2.65	530.75	43.62	-2.65
533.11	24.23	-1.62	532.17	24.02	0.32	532.96	27.20	-0.26	532.01	43.76	0.80	533.74	44.32	-0.80
536.11	23.59	-1.97	535.17	23.00	-0.41	535.96	26.98	-0.19	535.01	44.40	1.73	536.74	43.10	-1.73
539.11	23.97	-2.56	538.17	24.71	0.33	538.95	26.13	-2.02	538.01	46.47	2.82	539.75	42.98	-2.82
542.11	24.93	-3.04	541.17	23.62	-2.20	541.96	27.31	-2.27	541.01	44.18	-0.90	542.74	48.14	0.90
545.11	24.29	-2.96	544.17	23.87	-1.23	544.96	27.26	-1.60	544.01	44.75	0.39	545.74	46.13	-0.39
548.11	24.64	-2.68	547.17	22.79	-2.38	547.96	26.13	-2.81	547.01	47.41	2.97	548.75	43.62	-2.97
551.11	25.02	-1.70	550.17	22.10	-2.47	550.96	28.64	0.30	550.01	46.33	2.49	551.75	43.50	-2.49
554.11	25.40	-1.71	553.17	23.58	-1.38	553.95	27.60	-1.13	553.01	43.12	-1.11	554.75	47.49	1.11
557.11	23.65	-3.68	556.17	24.27	-0.91	556.96	27.46	-1.49	556.01	45.68	1.23	557.74	45.37	-1.23
560.11	24.35	-2.09	559.17	24.42	0.13	559.96	28.47	0.41	559.01	46.40	2.84	560.74	42.87	-2.84
563.11	24.29	-2.05	562.17	24.24	0.05	562.96	27.96	0.00	562.01	44.75	1.29	563.74	44.32	-1.29
566.11	24.70	-1.53	565.17	23.66	-0.42	565.96	25.91	-1.93	565.01	44.11	0.77	566.74	44.73	-0.77
569.11	24.99	-2.58	568.17	24.02	-1.40	568.96	28.50	-0.69	568.01	46.40	1.71	569.75	45.13	-1.71
572.11	24.67	-3.29	571.17	24.64	-1.17	571.96	27.15	-2.42	571.01	47.05	1.98	572.75	45.25	-1.98
575.11	24.84	-2.37	574.17	24.57	-0.49	574.96	27.88	-0.94	574.01	46.83	2.51	575.74	43.97	-2.51
578.11	25.28	-2.63	577.17	24.24	-1.52	577.96	28.08	-1.44	577.01	47.77	2.75	578.74	44.43	-2.75
581.11	25.05	-2.67	580.17	25.26	-0.31	580.95	26.84	-2.49	580.01	46.98	2.15	581.74	44.84	-2.15
584.11	25.31	-1.59	583.17	24.68	-0.07	583.96	27.51	-1.00	583.01	46.04	2.03	584.75	44.14	-2.03
587.11	24.79	-3.68	586.17	24.09	-2.23	586.96	27.74	-2.34	586.01	47.19	1.61	587.75	46.13	-1.61
590.11	25.43	-1.40	589.17	25.37	0.69	589.96	28.08	-0.37	589.01	47.41	3.46	590.74	42.64	-3.46
593.11	24.09	-4.29	592.17	25.33	-0.90	592.95	27.15	-2.84	592.01	47.19	1.70	593.74	45.95	-1.70
596.11	25.37	-1.56	595.17	24.38	-0.40	595.95	26.61	-1.93	595.01	45.75	1.71	596.75	44.49	-1.71
599.11	23.97	-3.82	598.17	24.31	-1.33	598.95	28.02	-1.38	598.01	46.47	1.57	599.75	45.49	-1.57
602.11	25.66	-1.90	601.17	25.00	-0.41	601.95	28.08	-1.10	601.01	45.97	1.29	602.74	45.54	-1.29
622.10	38.45	-3.13	621.16	36.23	-3.20	621.95	42.81	-0.39	621.00	53.79	-4.91	622.73	65.76	4.91
625.02	37.93	-3.43	624.08	37.11	-2.10	624.87	40.64	-2.34	623.92	54.75	-3.73	625.66	64.36	3.73
628.02	34.54	-0.93	627.08	34.35	1.03	627.87	35.60	-1.48	626.92	51.71	-0.87	628.66	55.61	0.87
631.03	31.51	-2.00	630.08	33.77	2.41	630.87	33.29	-1.84	629.92	50.24	-0.39	631.66	53.17	0.39
634.02	29.23	-3.06	633.08	32.52	2.38	633.86	31.39	-2.51	632.92	50.32	0.92	634.66	50.64	-0.92
637.02	28.08	-2.51	636.08	30.18	1.74	636.86	28.53	-3.68	635.92	46.33	-1.38	637.65	51.24	1.38
640.03	27.57	-3.19	639.08	29.14	0.53	639.87	29.27	-3.10	638.92	50.24	2.37	640.66	47.66	-2.37
643.03	26.42	-4.64	642.08	29.47	0.56	642.87	28.45	-4.22	641.92	48.64	0.47	643.66	49.86	-0.47
646.03	25.54	-5.80	645.08	30.26	1.07	645.87	26.81	-6.14	644.92	49.08	0.63	646.66	49.98	-0.63
649.03	27.13	-1.94	648.08	29.14	2.22	648.87	27.09	-3.59	647.92	45.97	-0.21	649.67	48.55	0.21
652.02	25.69	-4.27	651.08	27.50	-0.31	651.86	26.47	-5.11	650.92	47.70	0.62	652.65	48.61	-0.62
655.02	24.73	-4.29	654.08	29.06	2.19	654.86	25.49	-5.15	653.92	48.42	2.28	655.66	46.01	-2.28
658.02	25.54	-2.58	657.08	27.69	1.72	657.86	25.27	-4.46	656.92	45.61	0.38	658.65	47.01	-0.38
661.02	24.67	-3.35	660.08	27.21	1.34	660.86	25.77	-3.87	659.92	47.12	1.98	661.65	45.31	-1.98
664.02	24.76	-3.46	663.08	27.17	1.10	663.86	26.11	-3.72	662.92	46.40	1.07	664.66	46.42	-1.07
667.02	24.14	-4.00	666.08	27.17	1.18	666.86	26.27	-3.49	665.92	47.48	2.22	667.64	45.19	-2.22
670.02	26.48	-1.46	669.08	28.02	2.23	669.86	26.19	-3.36	668.92	46.54	1.49	670.65	45.72	-1.49
673.02	23.59	-3.81	672.08	26.43	1.18	672.86	25.07	-3.95	671.92	45.47	0.95	673.64	45.72	-0.95
676.02	23.97	-4.43	675.08	27.47	1.22	675.86	26.36	-3.65	674.92	47.34	1.83	676.64	45.84	-1.83
679.02	23.42	-4.63	678.08	27.84	1.94	678.86	24.85	-4.82	677.92	45.83	0.66	679.66	46.66	-0.66
682.02	23.74	-4.29	681.08	26.54	0.66	681.86	25.04	-4.60	680.92	48.35	3.21	682.65	44.09	-3.21
685.02	23.25	-4.95	684.08	25.92	-0.13	684.86	25.18	-4.63	683.92	47.41	2.10	685.65	45.37	-2.10
688.02	24.06	-4.63	687.08	27.73	1.19	687.86	24.88	-5.43	686.92	46.11	0.30	688.65	47.66	-0.30
691.02	24.35	-1.81	690.08	28.06	4.05	690.86	24.54	-3.23	689.92	46.47	3.20	691.65	42.23	-3.20
694.02	23.80	-4.46	693.08	26.51	0.40	693.86	24.82	-5.05	692.92	48.64	3.27	694.66	44.26	-3.27
697.02	24.03	-2.81	696.08	25.74	1.05	696.86	24.10	-4.36	695.92	46.04	2.08	697.65	44.03	-2.08
700.02	24.79	-2.40	699.08	27.54	2.50	699.86	24.85	-3.95	698.92	45.68	1.38	700.65	45.08	-1.38
703.02	24.00	-3.91	702.08	27.02	1.26	702.86	25.07	-4.46	701.92	46.90	1.87	703.65	45.31	-1.87
706.02	22.58	-5.08	705.08	26.58	1.07	705.86	25.15	-4.13	704.92	46.40	1.62	706.65	45.31	-1.62
709.02	24.03	-4.88	708.08	26.43	-0.33	708.86	23.35	-7.17	707.92	46.83	0.81	709.66	47.37	-0.81
712.02	22.29	-5.13	711.08	26.80	1.53	711.86	24.35	-4.68	710.92	45.32	0.79	712.65	45.90	-0.79
715.02	24.14	-4.26	714.08	26.43	0.18	714.86	23.96	-6.06	713.92	49.51	3.99	715.65	43.68	-3.99
718.02	23.88	-2.64	717.08	27.62	3.25	717.86	25.57	-2.56	716.92	46.26	2.63	718.65	43.16	-2.63
721.02	23.80	-3.49	720.08	26.07	0.93	720.86	24.51	-4.39	719.92	46.18	1.78	721.65	44.78	-1.78
724.02	24.81	-3.69	723.08	27.21	0.86	723.86	24.65	-5.46	722.92	48.71	3.10	724.66	44.67	-3.10
727.02	24.44	-3.37	726.08	26.66	1.00	726.86	23.96	-5.46	725.92	45.40	0.48	727.65	46.60	-0.48
730.02	25.16	-3.10	729.08	27.43	1.32	729.86	24.74	-5.13	728.92	47.12	1.75	730.65	45.78	-1.75
733.02	24.06	-4.25	732.08	26.36	0.20	732.86	24.68	-5.25	731.92	47.41	1.98	733.65	45.60	-1.98
736.02	22.99	-3.79	735.08	26.91	2.28	735.86	24.32	-4.07	734.92	46.26	2.37	736.65	43.68	-2.37
739.02	25.11	-1.50	738.08	28.06	3.60	738.86	25.66	-2.56	737.92	45.40	1.68	739.66	44.20	-1.68
742.02	24.32	-2.27	741.08	27.73	3.29	741.86	24.10	-4.11	740.92	45.83	2.12	742.64	43.74	-2.12
745.02	23.30	-3.12	744.08	27.13	2.86	744.86	24.18	-3.85	743.92	45.25	1.72	745.65	43.97	-1.72
748.02	23.88	-2.57	747.08	27.25	2.95	747.86	24.79	-3.27	746.92	45.54	1.98	748.65	43.74	-1.98
751.02	22.90	-5.78	750.08	26.66	0.13	750.86	23.63	-6.67	749.92	46.62	0.82	751.65	47.13	-0.82
754.02	23.62	-2.58	753.08	26.95	2.90	753.86	25.35	-2.47	752.92	44.47	1.15	754.66	44.32	-1.15
757.02	24.44	-2.92	756.08	28.10	2.89	756.86	23.90	-5.07	755.92	45.32	0.85	757.64	45.78	-0.85
760.02	24.49	-3.80	759.08	26.73	0.59	759.86	24.68	-5.23	758.92	47.48	2.07	760.64	45.49	-2.07
763.02	23.71	-5.81	762.08	27.50	0.13	762.86	24.76	-6.37	761.92	49.00	2.37	763.65	46.42	-2.37
766.02	24.79	-3.96	765.08	26.99	0.39	765.86	25.66	-4.71	764.92	47.70	1.83	766.65	46.19	-1.83
769.02	23.04	-4.56	768.08	27.02	1.57	768.86	24.96	-4.26	767.92	46.40	1.68	769.66	45.19	-1.68
772.02	24.93	-1.90	771.08	27.39	2.71	771.86	24.79	-3.65	770.92	46.54	2.60	772.65	43.50	-2.60
775.02	22.50	-3.24	774.08	27.54	3.95	774.86	25.15	-2.20	773.92	44.47	1.62	775.65	43.39	-1.62
778.02	24.67	-2.89	777.08	29.59	4.18	777.86	24.82	-4.36	776.92	47.48	2.80	778.65	44.03	-2.80
781.02	23.65	-4.08	780.08	27.87	2.29	780.86	24.68	-4.67	779.92	46.54	1.69	781.65	45.31	-1.69
784.02	24.38	-3.75	783.08	26.40	0.42	783.86	25.21	-4.53	782.92	48.50	3.26	784.66	44.14	-3.26
787.03	24.64	-2.67	786.08	28.47	3.31	786.87	24.07	-4.85	785.92	46.04	1.62	787.66	44.96	-1.62
790.02	24.03	-2.71	789.08	27.84	3.25	789.86	25.74	-2.62	788.92	45.61	1.75	790.65	44.26	-1.75
793.02	25.14	-2.06	792.08	26.18	1.13	792.86	24.85	-3.97	791.92	46.47	2.15	793.65	44.32	-2.15
796.02	23.74	-5.71	795.08	25.52	-1.78	795.87	26.16	-4.90	794.92	49.15	2.59	796.65	46.13	-2.59
799.02	25.22	-3.89	798.08	27.43	0.47	798.86	25.85	-4.88	797.92	46.18	-0.05	799.66	48.43	0.05
802.03	24.87	-2.11	801.08	29.25	4.42	801.87	25.27	-3.32	800.92	45.61	1.52	802.65	44.73	-1.52
805.02	26.01	-1.63	804.08	28.32	2.83	804.86	24.90	-4.36	803.92	45.83	1.07	805.65	45.84	-1.07
808.03	24.06	-4.81	807.08	27.87	1.15	807.87	26.13	-4.35	806.92	48.93	2.95	808.65	45.19	-2.95
811.02	24.20	-4.43	810.08	28.43	1.95	810.86	25.49	-4.76	809.92	47.70	1.95	811.65	45.95	-1.95
814.02	24.93	-2.23	813.08	27.62	2.61	813.87	24.88	-3.89	812.92	45.04	0.77	814.66	45.66	-0.77
817.03	25.25	-3.18	816.08	28.28	2.00	816.87	26.27	-3.78	815.92	46.47	0.92	817.65	46.78	-0.92
820.02	24.99	-3.19	819.08	27.25	1.22	819.87	25.60	-4.19	818.92	45.25	-0.04	820.65	47.49	0.04
823.02	24.20	-4.49	822.08	28.21	1.67	822.87	24.49	-5.81	821.92	47.92	2.12	823.65	45.84	-2.12
826.02	23.88	-5.42	825.08	27.43	0.28	825.86	25.41	-5.51	824.92	48.57	2.15	826.65	46.42	-2.15
829.02	25.02	-3.72	828.08	27.43	0.84	828.86	25.27	-5.08	827.92	47.55	1.70	829.66	46.31	-1.70
832.02	24.67	-4.17	831.08	27.02	0.33	831.87	25.97	-4.48	830.92	49.51	3.56	832.66	44.55	-3.56
835.03	23.19	-4.18	834.08	28.17	2.95	834.87	25.43	-3.55	833.92	45.75	1.27	835.65	45.37	-1.27
838.02	24.44	-5.21	837.08	28.17	0.67	837.87	25.57	-5.69	836.92	49.08	2.32	838.65	46.60	-2.32
841.02	24.61	-1.40	840.08	28.28	4.42	840.87	25.32	-2.30	839.92	44.90	1.78	841.65	43.50	-1.78
844.02	24.90	-4.28	843.08	27.95	0.92	843.86	26.53	-4.27	842.92	48.50	2.20	844.66	46.25	-2.20
847.02	25.52	-4.30	846.08	28.10	0.43	846.86	25.91	-5.53	845.92	48.13	1.19	847.65	47.90	-1.19
850.02	24.70	-4.45	849.08	27.95	0.95	849.86	24.96	-5.81	848.92	48.79	2.52	850.65	45.90	-2.52
853.03	24.29	-4.58	852.08	27.43	0.71	852.87	25.29	-5.19	851.92	47.70	1.72	853.66	46.42	-1.72
856.02	26.42	-1.66	855.08	29.59	3.66	855.87	26.08	-3.62	854.92	48.06	2.86	856.65	44.49	-2.86
859.02	24.64	-4.07	858.08	28.17	1.61	858.87	25.21	-5.11	857.92	47.26	1.44	859.66	46.54	-1.44
862.02	24.64	-3.39	861.08	28.54	2.66	861.86	25.13	-4.52	860.92	47.26	2.11	862.65	45.19	-2.11
865.02	24.93	-4.58	864.08	29.10	1.74	864.86	26.50	-4.63	863.92	49.81	3.18	865.65	45.60	-3.18
868.03	24.46	-3.50	867.08	28.95	3.14	867.87	26.33	-3.25	866.92	46.18	1.10	868.65	46.13	-1.10
871.03	24.96	-3.75	870.08	28.84	2.28	870.87	24.82	-5.50	869.92	46.90	1.08	871.65	46.90	-1.08
874.02	25.37	-4.53	873.08	28.58	0.83	873.87	26.05	-5.46	872.92	51.34	4.33	874.66	44.84	-4.33
877.02	26.07	-1.73	876.08	28.54	2.89	876.87	26.64	-2.78	875.92	46.62	1.70	877.65	45.37	-1.70
880.02	26.19	-2.48	879.08	27.84	1.32	879.87	25.04	-5.25	878.92	48.71	2.92	880.66	45.02	-2.92
883.02	24.38	-4.69	882.08	28.54	1.62	882.87	24.93	-5.76	881.92	48.28	2.09	883.65	46.25	-2.09
886.02	23.59	-7.42	885.08	27.91	-0.95	885.87	25.46	-7.17	884.92	49.44	1.31	886.66	48.97	-1.31
889.02	24.76	-3.43	888.08	28.17	2.13	888.87	25.52	-4.28	887.92	46.98	1.68	889.66	45.78	-1.68
892.02	26.25	-4.46	891.08	28.65	0.09	891.87	25.69	-6.64	890.92	49.08	1.25	892.66	48.73	-1.25
895.02	23.68	-5.04	894.08	28.43	1.86	894.87	25.43	-4.91	893.92	46.40	0.56	895.65	47.43	-0.56
898.02	24.79	-4.93	897.08	28.02	0.45	897.87	25.77	-5.56	896.92	49.81	2.98	898.65	46.01	-2.98
901.02	25.52	-3.49	900.08	28.54	1.68	900.87	26.55	-4.08	899.92	50.32	4.19	901.65	44.09	-4.19
904.02	24.99	-5.15	903.08	27.25	-0.74	903.87	26.05	-5.70	902.92	49.88	2.63	904.66	46.78	-2.63
907.02	25.16	-5.04	906.08	28.25	0.20	906.87	26.55	-5.26	905.92	48.64	1.33	907.65	48.14	-1.33
910.02	24.90	-4.34	909.08	29.96	2.87	909.87	26.81	-4.04	908.92	49.73	3.38	910.65	45.13	-3.38
913.02	24.93	-4.56	912.08	30.71	3.37	912.86	26.25	-4.86	911.92	49.88	3.27	913.65	45.49	-3.27
916.02	26.10	-4.60	915.08	28.69	0.14	915.87	26.75	-5.57	914.92	49.00	1.18	916.66	48.79	-1.18
919.02	25.98	-3.54	918.08	28.65	1.28	918.87	28.11	-3.02	917.92	48.35	1.72	919.66	47.07	-1.72
922.02	25.40	-4.24	921.08	30.15	2.66	921.87	25.66	-5.59	920.92	46.40	-0.35	922.65	49.26	0.35
925.02	25.25	-6.00	924.08	29.40	0.30	924.87	26.67	-6.19	923.92	48.42	0.06	925.65	50.46	-0.06
928.02	26.45	-3.07	927.08	29.62	2.25	927.87	26.70	-4.44	926.92	50.24	3.60	928.65	45.19	-3.60
931.02	26.86	-4.32	930.08	30.07	1.04	930.87	25.63	-7.17	929.92	49.66	1.36	931.65	49.09	-1.36
934.02	25.49	-3.52	933.08	28.65	1.79	933.87	26.19	-4.44	932.92	48.57	2.44	934.66	45.84	-2.44
937.03	26.25	-3.18	936.08	29.92	2.64	936.87	25.63	-5.41	935.92	47.99	1.45	937.66	47.25	-1.45
940.02	25.60	-5.41	939.08	29.55	0.69	939.87	26.50	-6.12	938.92	50.68	2.56	940.66	47.72	-2.56
943.02	25.34	-3.41	942.08	29.36	2.76	942.86	26.61	-3.75	941.92	47.63	1.77	943.66	46.25	-1.77
946.02	26.34	-2.97	945.08	29.81	2.65	945.86	26.13	-4.79	944.92	47.63	1.21	946.65	47.37	-1.21
949.02	26.69	-3.99	948.08	30.30	1.77	948.87	26.64	-5.65	947.92	48.42	0.63	949.66	49.32	-0.63
952.02	25.69	-6.53	951.08	29.44	-0.63	951.87	26.44	-7.40	950.92	51.57	2.23	952.66	49.26	-2.23
955.03	26.07	-4.61	954.08	30.22	1.69	954.87	27.31	-4.98	953.92	50.61	2.82	955.65	47.13	-2.82
958.02	26.16	-3.12	957.08	28.95	1.82	957.87	27.77	-3.13	956.92	47.70	1.30	958.65	47.25	-1.30
961.03	25.54	-5.19	960.08	29.18	0.60	960.87	26.44	-5.90	959.92	49.59	1.75	961.66	48.25	-1.75
964.02	26.54	-3.44	963.08	30.07	2.24	963.87	26.75	-4.85	962.92	48.57	1.47	964.66	47.78	-1.47
967.02	27.13	-2.75	966.08	28.88	1.15	966.87	26.67	-4.83	965.92	49.73	2.73	967.66	46.42	-2.73
970.02	25.81	-4.65	969.08	28.84	0.53	969.87	26.22	-5.85	968.92	48.57	1.00	970.66	48.73	-1.00
973.02	26.39	-3.79	972.08	29.21	1.18	972.87	27.15	-4.65	971.92	48.50	1.20	973.66	48.25	-1.20
976.02	26.04	-4.81	975.08	30.48	1.78	975.87	26.64	-5.83	974.92	49.66	1.69	976.66	48.43	-1.69
979.02	25.49	-4.58	978.08	28.28	0.36	978.87	26.05	-5.64	977.92	48.93	1.74	979.66	47.60	-1.74
982.02	25.78	-5.48	981.08	30.03	0.92	981.87	25.99	-6.89	980.92	51.42	3.04	982.65	47.49	-3.04
985.02	26.22	-5.47	984.08	30.15	0.61	984.87	27.51	-5.80	983.92	50.68	1.87	985.66	49.09	-1.87
988.02	26.51	-2.50	987.08	30.48	3.62	987.87	27.34	-3.29	986.92	47.63	1.50	988.66	46.78	-1.50
991.02	26.10	-4.05	990.08	28.58	0.58	990.87	26.50	-5.27	989.92	50.32	3.05	991.65	46.37	-3.05
994.02	27.69	-2.02	993.08	31.42	3.86	993.87	27.06	-4.27	992.92	48.50	1.67	994.66	47.31	-1.67
997.02	25.87	-5.97	996.08	30.82	1.13	996.87	27.03	-6.43	995.92	50.03	1.07	997.66	50.04	-1.07
1000.03	28.19	-3.65	999.08	31.42	1.73	999.87	27.26	-6.20	998.92	50.98	2.02	1000.66	49.09	-2.02
1003.02	26.63	-5.02	1002.08	28.84	-0.66	1002.87	27.31	-5.95	1001.92	49.22	0.46	1003.66	50.46	-0.46
1006.02	26.16	-4.70	1005.08	29.51	0.80	1005.87	27.63	-4.85	1004.92	49.08	1.10	1006.65	49.03	-1.10
1009.03	26.78	-4.48	1008.08	30.37	1.26	1008.87	26.98	-5.90	1007.92	49.88	1.50	1009.66	49.03	-1.50
1012.02	25.93	-5.21	1011.08	31.46	2.47	1011.86	28.19	-4.57	1010.92	50.83	2.57	1012.65	47.84	-2.57
1015.02	27.43	-3.99	1014.08	28.88	-0.39	1014.87	27.74	-5.30	1013.92	50.68	2.14	1015.65	48.55	-2.14
1018.02	26.95	-4.44	1017.08	30.00	0.76	1017.86	26.78	-6.22	1016.92	51.79	3.29	1018.65	47.37	-3.29
1021.02	26.31	-8.12	1020.08	32.07	-0.21	1020.86	28.59	-7.45	1019.92	53.64	2.10	1021.65	51.60	-2.10
1024.02	27.51	-2.38	1023.08	31.27	3.53	1023.87	27.77	-3.73	1022.92	48.50	1.50	1024.66	47.66	-1.50
1027.02	27.57	-3.37	1026.08	30.90	2.11	1026.86	27.12	-5.44	1025.92	51.20	3.14	1027.65	47.07	-3.14
1030.02	27.19	-3.23	1029.08	30.11	1.84	1029.86	27.57	-4.46	1028.92	49.08	1.55	1030.65	48.14	-1.55
1033.02	27.54	-3.67	1032.08	31.84	2.78	1032.87	27.82	-5.00	1031.92	49.30	0.98	1033.66	49.50	-0.98
1036.02	27.37	-4.26	1035.08	30.86	1.38	1035.87	27.51	-5.74	1034.92	52.75	4.00	1036.66	46.90	-4.00
1039.02	26.78	-6.49	1038.08	31.01	-0.11	1038.87	26.95	-7.93	1037.92	53.12	2.74	1039.66	49.80	-2.74
1042.02	27.16	-4.70	1041.08	31.01	1.30	1041.87	27.57	-5.90	1040.92	52.97	4.00	1042.66	47.13	-4.00
1045.02	26.54	-5.08	1044.08	29.47	-0.00	1044.87	28.25	-4.99	1043.92	51.49	2.75	1045.66	48.14	-2.75
1048.02	26.51	-4.48	1047.08	31.80	2.96	1047.87	27.79	-4.82	1046.92	48.57	0.46	1048.66	49.80	-0.46
1051.02	25.84	-7.06	1050.08	30.15	-0.60	1050.87	27.94	-6.57	1049.92	51.42	1.41	1051.66	50.76	-1.41
1054.02	27.16	-1.95	1053.08	32.25	5.29	1053.86	28.73	-2.00	1052.92	47.48	1.25	1054.66	47.13	-1.25
1057.02	27.51	-5.01	1056.08	31.16	0.79	1056.87	28.08	-6.06	1055.92	52.82	3.18	1057.66	48.61	-3.18
1060.03	27.72	-4.04	1059.08	30.71	1.10	1059.87	29.04	-4.33	1058.92	50.46	1.59	1060.66	49.44	-1.59
1063.03	27.40	-5.23	1062.08	30.45	-0.03	1062.87	27.99	-6.26	1061.92	50.83	1.08	1063.66	50.82	-1.08
1066.02	27.57	-5.31	1065.08	31.42	0.69	1065.87	29.13	-5.37	1064.92	51.57	1.57	1066.66	50.58	-1.57
1069.03	27.37	-4.23	1068.08	32.25	2.80	1068.87	28.36	-4.86	1067.92	49.73	1.01	1069.66	49.86	-1.01
1072.02	27.84	-7.17	1071.08	31.69	-1.17	1071.87	27.74	-8.89	1070.92	55.05	2.92	1072.66	51.36	-2.92
1075.03	26.72	-6.59	1074.08	31.88	0.72	1074.87	28.11	-6.81	1073.92	53.56	3.14	1075.66	49.44	-3.14
1078.02	27.81	-4.93	1077.08	31.16	0.57	1077.87	28.93	-5.43	1076.92	50.39	0.53	1078.66	51.48	-0.53
1081.02	26.86	-5.49	1080.08	31.61	1.41	1080.87	28.70	-5.26	1079.92	51.34	1.88	1081.66	49.74	-1.88
1084.03	27.84	-4.78	1083.08	31.39	0.92	1083.87	28.56	-5.67	1082.92	51.34	1.61	1084.67	50.28	-1.61
1087.02	26.25	-6.09	1086.08	31.54	1.35	1086.87	28.96	-4.99	1085.92	50.24	0.79	1087.66	50.82	-0.79
1090.02	27.90	-5.39	1089.08	31.88	0.74	1089.87	28.70	-6.20	1088.92	52.38	1.98	1090.66	50.58	-1.98
1093.03	27.51	-6.55	1092.08	29.59	-2.32	1092.87	27.91	-7.76	1091.92	53.86	2.69	1093.66	50.64	-2.69
1096.03	27.81	-6.01	1095.08	32.07	0.40	1095.87	30.24	-5.19	1094.92	52.30	1.37	1096.66	51.72	-1.37
1099.02	27.01	-6.50	1098.08	32.60	1.24	1098.87	28.28	-6.84	1097.92	53.12	2.50	1099.66	50.28	-2.50
1102.02	27.28	-5.27	1101.08	32.14	1.74	1101.86	27.79	-6.38	1100.92	50.61	0.94	1102.65	50.88	-0.94
1105.02	27.66	-4.13	1104.08	30.03	0.39	1104.86	28.39	-5.02	1103.92	50.17	1.26	1105.66	49.80	-1.26
1108.03	27.57	-4.27	1107.08	32.25	2.56	1107.87	26.72	-6.74	1106.92	50.39	1.43	1108.66	49.68	-1.43
1111.02	27.99	-6.20	1110.08	31.91	-0.13	1110.87	28.33	-7.47	1109.92	53.34	2.04	1111.66	51.42	-2.04
1114.02	28.02	-5.16	1113.08	32.78	1.75	1113.86	29.04	-5.76	1112.92	50.61	0.31	1114.66	52.14	-0.31
1117.02	28.37	-3.55	1116.08	31.46	1.69	1116.87	28.79	-4.74	1115.92	50.90	1.87	1117.66	49.32	-1.87
1120.03	28.25	-6.62	1119.08	31.69	-1.03	1119.87	29.70	-6.79	1118.92	53.93	1.94	1120.66	52.20	-1.94
1123.03	27.87	-5.68	1122.08	30.15	-1.25	1122.87	28.73	-6.43	1121.92	51.64	0.98	1123.66	51.84	-0.98
1126.03	28.85	-4.43	1125.08	31.57	0.44	1125.87	28.62	-6.28	1124.92	51.71	1.31	1126.66	51.24	-1.31
1129.03	29.59	-4.40	1128.08	32.67	0.83	1128.87	29.27	-6.34	1127.92	53.49	2.38	1129.66	50.88	-2.38
1132.03	27.93	-5.07	1131.08	31.61	0.76	1131.87	29.78	-4.84	1130.92	52.23	2.11	1132.66	50.16	-2.11
1135.02	28.49	-5.41	1134.08	31.91	0.16	1134.87	28.16	-7.36	1133.92	53.79	2.77	1135.66	50.40	-2.77
1138.02	27.16	-6.04	1137.08	32.63	1.58	1137.86	29.92	-4.89	1136.92	53.34	3.03	1138.66	49.44	-3.03
1141.02	29.03	-4.70	1140.08	32.90	1.32	1140.87	29.81	-5.53	1139.92	54.16	3.32	1141.66	49.68	-3.32
1144.02	28.02	-5.86	1143.08	32.75	1.02	1143.87	28.79	-6.70	1142.92	51.57	0.58	1144.66	52.57	-0.58
1147.02	27.51	-6.97	1146.08	31.61	-0.72	1146.87	29.07	-7.03	1145.92	53.93	2.33	1147.66	51.42	-2.33
1150.02	29.08	-2.97	1149.08	31.50	1.60	1149.87	29.27	-4.39	1148.92	50.32	1.16	1150.66	50.16	-1.16
1153.03	27.60	-5.21	1152.08	31.73	1.07	1152.87	28.59	-5.84	1151.92	50.83	0.90	1153.66	51.18	-0.90
1156.02	27.90	-5.66	1155.08	32.25	0.84	1155.87	29.35	-5.82	1154.92	52.38	1.71	1156.66	51.12	-1.71
1159.02	28.13	-4.32	1158.08	32.63	2.33	1158.87	29.95	-4.12	1157.92	51.49	1.92	1159.66	49.80	-1.92
1162.02	28.70	-5.27	1161.08	33.01	1.19	1161.87	28.59	-6.99	1160.92	53.56	2.48	1162.66	50.76	-2.48
1165.03	28.37	-5.67	1164.08	32.33	0.44	1164.87	29.75	-5.90	1163.92	53.04	1.89	1165.66	51.42	-1.89
1168.02	28.08	-5.15	1167.08	31.27	0.19	1167.87	29.16	-5.68	1166.92	52.38	2.04	1168.66	50.46	-2.04
1171.02	28.02	-6.28	1170.08	33.24	1.09	1170.87	29.16	-6.75	1169.92	53.86	2.45	1171.66	51.12	-2.45
1174.03	29.86	-4.42	1173.08	32.82	0.69	1173.87	29.47	-6.43	1172.92	54.01	2.61	1174.66	50.94	-2.61
1177.03	28.16	-7.01	1176.08	32.71	-0.31	1176.87	30.04	-6.74	1175.92	54.46	2.18	1177.66	52.26	-2.18
1180.02	26.98	-6.65	1179.08	31.91	0.43	1179.87	28.67	-6.58	1178.92	53.49	2.74	1180.66	50.16	-2.74
1183.03	28.82	-5.87	1182.08	32.25	-0.29	1182.87	28.81	-7.49	1181.92	54.46	2.66	1183.66	51.30	-2.66
1186.02	27.87	-6.45	1185.08	31.27	-0.90	1185.87	29.58	-6.35	1184.92	53.12	1.69	1186.65	51.90	-1.69
1189.02	27.57	-6.29	1188.08	34.15	2.44	1188.86	29.50	-5.97	1187.92	52.08	1.11	1189.66	52.02	-1.11
1192.02	28.67	-5.99	1191.08	34.35	1.84	1191.86	29.33	-6.95	1190.92	53.93	2.15	1192.66	51.78	-2.15
1195.03	29.41	-5.40	1194.08	30.60	-2.06	1194.87	29.01	-7.42	1193.92	54.83	2.90	1195.66	51.18	-2.90
1198.02	28.97	-5.37	1197.08	33.28	1.09	1197.87	28.73	-7.22	1196.92	53.04	1.59	1198.66	52.02	-1.59
1201.02	29.17	-4.61	1200.08	33.09	1.46	1200.86	29.33	-6.06	1199.92	51.86	0.97	1201.66	52.08	-0.97
1204.02	29.86	-4.77	1203.08	33.32	0.84	1203.87	30.04	-6.21	1202.92	54.23	2.48	1204.66	51.42	-2.48
1207.03	29.47	-5.21	1206.08	33.32	0.79	1206.87	30.47	-5.83	1205.92	53.49	1.69	1207.66	52.26	-1.69
1210.02	27.99	-5.34	1209.07	34.80	3.62	1209.86	29.73	-5.22	1208.92	51.57	1.12	1210.65	51.48	-1.12
1213.02	29.89	-5.08	1212.07	32.90	0.08	1212.86	30.07	-6.52	1211.92	53.04	0.95	1213.65	53.29	-0.95
1216.02	28.64	-6.24	1215.07	32.63	-0.10	1215.86	29.90	-6.59	1214.92	54.60	2.61	1216.65	51.54	-2.61
1219.02	29.56	-4.26	1218.08	32.60	0.93	1218.86	30.33	-5.11	1217.92	51.34	0.40	1219.66	52.69	-0.40
