# Supplementary material for: Noise-precision tradeoff in predicting combinations of mutations and drugs
Source: PLoS Comput Biol. 2019 May 22;15(5):e1006956. doi: 10.1371/journal.pcbi.1006956 (PMC6548401; doi:10.1371/journal.pcbi.1006956)
Supplement: S1 Data — A zip file containing all datasets used in this paper. (ZIP) [file pcbi.1006956.s002.zip › calcium/calcium_double_RAW264.7/C5A_250_nM_IFA_1_nM_RW_ECC040212D.txt]

Tab-delimted data for ligand pair Complement C5a / Interferon-alpha 
Celltype = RAW 264.7
ExperimentID = ECC040212D
t in seconds, Ca++ concentrations in nM
Adj Ca++ is the change in Ca++ concentration due to ligand

ECC040212D05	C5A 250 nM	IFA 1 nM	sim
ECC040212D02	C5A 250 nM	HBSS-BSA n/a 	lig1_only
ECC040212D07	C5A 250 nM	HBSS-BSA n/a 	lig1_only
ECC040212D01	HBSS-BSA n/a 	HBSS-BSA n/a 	con
ECC040212D12	HBSS-BSA n/a 	HBSS-BSA n/a 	con

t(ECC040212D05)	Ca++(ECC040212D05)	Adj Ca++(ECC040212D05)	t(ECC040212D02)	Ca++(ECC040212D02)	Adj Ca++(ECC040212D02)	t(ECC040212D07)	Ca++(ECC040212D07)	Adj Ca++(ECC040212D07)	t(ECC040212D01)	Ca++(ECC040212D01)	Adj Ca++(ECC040212D01)	t(ECC040212D12)	Ca++(ECC040212D12)	Adj Ca++(ECC040212D12)
-201.37	23.16	3.51	-201.84	26.84	0.24	-201.06	21.90	0.24	-202.00	32.02	-0.22	-200.27	16.88	0.22
-198.42	21.48	2.20	-198.89	24.27	-1.96	-198.11	21.86	0.58	-199.05	32.24	0.37	-197.32	15.91	-0.37
-195.42	17.44	-1.64	-195.89	24.51	-1.52	-195.11	21.24	0.16	-196.05	31.41	-0.26	-194.32	16.34	0.26
-192.42	19.51	0.68	-192.89	24.87	-0.91	-192.11	19.81	-1.02	-193.05	30.15	-1.27	-191.30	17.10	1.27
-189.42	16.41	-1.90	-189.89	25.27	0.01	-189.11	21.16	0.85	-190.05	30.67	-0.23	-188.32	15.54	0.23
-186.42	17.40	-0.72	-186.89	21.97	-3.10	-186.11	18.11	-2.01	-187.05	29.37	-1.34	-185.32	16.46	1.34
-183.42	17.73	0.59	-183.89	24.99	0.90	-183.11	19.97	0.83	-184.05	28.46	-1.27	-182.32	15.41	1.27
-180.42	16.94	-0.51	-180.89	23.91	-0.49	-180.11	17.66	-1.79	-181.05	29.63	-0.41	-179.32	14.86	0.41
-177.42	16.74	-0.20	-177.89	22.72	-1.17	-177.11	17.86	-1.08	-178.05	28.94	-0.59	-176.30	14.53	0.59
-174.42	16.49	-0.79	-174.89	23.12	-1.11	-174.11	19.04	-0.25	-175.05	29.80	-0.07	-173.32	14.36	0.07
-171.42	16.65	0.54	-171.89	22.96	-0.10	-171.11	18.51	0.39	-172.05	28.29	-0.41	-170.32	13.53	0.41
-168.42	15.79	-0.69	-168.89	22.60	-0.83	-168.11	18.75	0.27	-169.05	30.02	0.95	-167.32	12.53	-0.95
-165.42	16.94	0.77	-165.89	23.75	0.63	-165.11	17.78	-0.39	-166.05	27.82	-0.94	-164.32	14.11	0.94
-162.42	16.61	-0.85	-162.89	22.92	-1.49	-162.11	17.66	-1.80	-163.05	30.19	0.14	-161.31	14.32	-0.14
-159.42	17.31	1.19	-159.89	22.44	-0.63	-159.11	17.14	-0.99	-160.05	27.56	-1.15	-158.33	14.28	1.15
-156.42	16.00	-1.01	-156.89	22.84	-1.12	-156.11	18.75	-0.27	-157.05	29.84	0.24	-155.32	13.78	-0.24
-153.42	15.34	-1.92	-153.89	22.88	-1.33	-153.11	17.22	-2.05	-154.05	29.97	0.12	-152.33	14.15	-0.12
-150.42	17.15	-0.02	-150.89	22.32	-1.80	-150.11	18.11	-1.06	-151.05	30.28	0.52	-149.32	13.65	-0.52
-147.42	17.52	1.19	-147.89	24.03	0.75	-147.11	15.98	-2.36	-148.05	29.89	0.97	-146.31	12.37	-0.97
-144.42	15.88	-0.99	-144.89	23.87	0.05	-144.11	17.94	-0.94	-145.05	28.98	-0.48	-143.32	14.36	0.48
-141.42	15.63	-0.12	-141.89	22.17	-0.53	-141.11	16.54	-1.21	-142.05	27.52	-0.82	-140.32	13.57	0.82
-138.42	15.75	-1.26	-138.89	22.48	-1.48	-138.11	16.34	-2.67	-139.05	29.33	-0.27	-137.33	14.28	0.27
-135.42	15.83	0.81	-135.89	22.21	0.24	-135.11	16.54	-0.48	-136.05	26.97	-0.64	-134.33	12.66	0.64
-132.42	14.57	-1.20	-132.89	23.00	0.28	-132.11	17.34	-0.43	-133.05	27.52	-0.84	-131.31	13.61	0.84
-129.42	15.10	-1.42	-129.89	23.35	-0.12	-129.11	16.66	-1.86	-130.05	29.02	-0.09	-128.32	13.61	0.09
-126.42	16.45	1.33	-126.89	23.35	1.28	-126.11	16.90	-0.23	-127.05	28.38	0.67	-125.32	11.46	-0.67
-123.42	17.73	1.72	-123.89	21.57	-1.39	-123.11	19.16	1.14	-124.05	28.55	-0.05	-122.32	13.07	0.05
-120.42	16.49	0.36	-120.89	23.31	0.23	-120.11	16.66	-1.48	-121.05	28.08	-0.64	-119.32	13.78	0.64
-117.42	16.82	1.34	-117.89	23.16	0.73	-117.11	17.34	-0.14	-118.05	27.35	-0.72	-116.30	13.20	0.72
-114.42	16.20	-0.29	-114.89	23.79	0.35	-114.11	17.54	-0.96	-115.05	28.51	-0.57	-113.32	14.07	0.57
-111.42	14.73	-1.13	-111.89	21.46	-1.35	-111.11	17.58	-0.28	-112.05	27.78	-0.67	-110.32	13.53	0.67
-108.42	16.57	0.52	-108.89	21.65	-1.35	-108.11	18.88	0.82	-109.05	28.34	-0.30	-107.32	13.36	0.30
-105.42	16.78	1.96	-105.89	23.99	2.22	-105.11	16.42	-0.40	-106.05	27.65	0.24	-104.32	11.58	-0.24
-102.42	16.45	0.84	-102.89	22.32	-0.24	-102.11	18.31	0.69	-103.05	28.29	0.09	-101.31	12.53	-0.09
-99.42	16.90	-0.17	-99.89	23.87	-0.15	-99.11	16.70	-2.37	-100.05	29.28	-0.38	-98.32	14.45	0.38
-96.42	16.24	0.57	-96.89	22.52	-0.10	-96.11	18.19	0.52	-97.05	28.81	0.55	-95.32	12.12	-0.55
-93.42	15.55	-0.79	-93.89	22.68	-0.61	-93.11	18.71	0.37	-94.05	28.12	-0.81	-92.32	14.15	0.81
-90.42	15.55	-0.54	-90.89	24.59	1.55	-90.11	17.86	-0.24	-91.05	28.04	-0.64	-89.33	13.74	0.64
-87.42	16.53	0.32	-87.89	23.43	0.27	-87.11	16.66	-1.56	-88.05	28.12	-0.68	-86.31	13.90	0.68
-84.42	16.82	0.46	-84.89	22.92	-0.39	-84.11	17.50	-0.87	-85.05	28.42	-0.53	-83.33	13.90	0.53
-81.42	16.24	0.87	-81.89	22.28	-0.04	-81.11	17.70	0.32	-82.05	27.56	-0.40	-80.32	12.78	0.40
-78.42	16.82	0.77	-78.89	23.51	0.51	-78.11	17.26	-0.79	-79.05	28.25	-0.39	-77.32	13.44	0.39
-75.42	15.83	-0.63	-75.89	23.59	0.18	-75.11	18.15	-0.31	-76.05	28.77	-0.28	-74.32	13.74	0.28
-72.42	17.15	2.27	-72.89	22.56	0.73	-72.11	18.15	1.26	-73.05	26.33	-1.14	-71.31	13.03	1.14
-69.42	15.39	0.24	-69.89	21.42	-0.68	-69.11	17.82	0.66	-70.05	27.78	0.04	-68.32	12.12	-0.04
-66.42	15.96	-0.66	-66.89	23.04	-0.53	-66.11	15.98	-2.64	-67.05	29.84	0.63	-65.32	12.99	-0.63
-63.42	15.47	-0.92	-63.89	23.51	0.17	-63.11	17.18	-1.21	-64.05	28.51	-0.47	-62.32	13.86	0.47
-60.42	15.59	-1.08	-60.89	20.24	-3.38	-60.11	16.34	-2.34	-61.05	29.54	0.28	-59.32	13.40	-0.28
-57.42	15.14	-0.82	-57.89	23.35	0.44	-57.11	17.86	-0.10	-58.05	27.48	-1.07	-56.31	14.03	1.07
-54.42	16.49	0.85	-54.89	23.31	0.72	-54.11	17.78	0.14	-55.05	28.38	0.15	-53.33	12.49	-0.15
-51.42	16.37	-0.37	-51.89	22.48	-1.21	-51.11	18.23	-0.51	-52.05	29.50	0.17	-50.32	13.57	-0.17
-48.42	15.47	-1.07	-48.89	22.28	-1.21	-48.11	17.34	-1.20	-49.05	28.89	-0.24	-47.33	13.78	0.24
-45.42	14.94	-0.35	-45.89	23.31	1.07	-45.11	18.31	1.01	-46.05	27.52	-0.36	-44.32	12.66	0.36
-42.42	15.67	-0.07	-42.89	22.96	0.27	-42.11	17.70	-0.05	-43.05	28.55	0.22	-41.31	12.53	-0.22
-39.42	15.88	0.33	-39.89	23.16	0.66	-39.11	19.00	1.45	-40.05	27.95	-0.19	-38.32	12.74	0.19
-36.42	14.98	-1.74	-36.89	23.04	-0.63	-36.11	17.74	-0.98	-37.05	29.71	0.40	-35.32	13.32	-0.40
-33.43	17.23	1.69	-33.90	22.01	-0.48	-33.11	18.15	0.60	-34.05	27.65	-0.48	-32.33	13.03	0.48
-30.43	15.67	0.58	-30.90	23.16	1.12	-30.11	17.46	0.36	-31.05	27.95	0.27	-29.33	11.83	-0.27
-27.43	16.04	-0.34	-27.90	23.04	-0.29	-27.11	16.90	-1.48	-28.05	29.20	0.23	-26.31	13.15	-0.23
-24.43	16.86	0.97	-24.90	22.32	-0.52	-24.11	18.19	0.29	-25.05	28.64	0.16	-23.33	12.74	-0.16
4.66	25.21	10.75	4.16	26.52	5.11	4.97	28.55	12.08	4.00	25.82	-1.23	5.75	12.70	1.23
7.61	52.21	37.37	7.14	52.39	30.60	7.93	55.29	38.44	6.98	26.46	-0.97	8.72	12.82	0.97
10.62	68.79	54.46	10.14	73.11	51.83	10.93	66.23	49.89	9.98	25.69	-1.23	11.72	12.57	1.23
13.62	67.28	52.40	13.14	74.51	52.68	13.93	62.72	45.84	12.98	25.82	-1.65	14.72	13.53	1.65
16.62	58.11	43.03	16.14	65.94	43.91	16.93	56.93	39.84	15.98	28.34	0.67	17.72	11.42	-0.67
19.62	55.98	40.89	19.14	60.69	38.65	19.93	51.80	34.70	18.98	26.75	-0.93	20.72	13.03	0.93
22.62	51.38	36.99	22.14	57.08	35.74	22.93	50.15	33.75	21.98	26.67	-0.31	23.72	11.71	0.31
25.61	48.74	34.37	25.14	54.63	33.31	25.93	45.18	28.80	24.98	25.73	-1.23	26.72	12.61	1.23
28.62	41.04	26.14	28.14	48.78	26.93	28.93	40.67	23.77	27.98	27.27	-0.22	29.72	12.12	0.22
31.61	37.87	22.57	31.14	41.82	19.57	31.93	36.79	19.49	30.98	26.41	-1.48	32.72	13.78	1.48
34.61	33.02	18.32	34.14	38.55	16.90	34.92	32.81	16.10	33.98	26.84	-0.45	35.71	12.16	0.45
37.61	28.58	13.26	37.14	34.49	12.22	37.92	28.30	10.98	36.98	27.82	-0.09	38.71	12.41	0.09
40.61	25.25	10.96	40.14	32.20	10.96	40.92	25.31	9.02	39.98	26.75	-0.13	41.71	11.42	0.13
43.61	20.89	7.22	43.14	29.60	8.98	43.92	23.72	8.04	42.98	25.69	-0.57	44.71	11.25	0.57
46.61	20.34	6.59	46.14	27.04	6.34	46.92	21.86	6.11	45.98	25.18	-1.16	47.70	11.91	1.16
49.61	19.43	5.92	49.14	25.07	4.61	49.92	20.38	4.86	48.98	25.90	-0.20	50.70	10.72	0.20
52.61	16.24	2.82	52.14	25.07	4.70	52.92	18.43	3.01	51.98	26.24	0.23	53.71	10.19	-0.23
55.61	16.41	2.06	55.14	23.12	1.82	55.92	16.46	0.10	54.98	25.44	-1.50	56.71	12.86	1.50
58.61	17.27	3.86	58.14	21.06	0.70	58.92	16.78	1.37	57.98	25.65	-0.35	59.71	10.76	0.35
61.61	17.64	3.21	61.14	22.88	1.50	61.92	16.66	0.22	60.98	26.92	-0.10	62.71	11.54	0.10
64.61	14.57	0.81	64.14	22.92	2.21	64.92	15.18	-0.58	63.98	25.69	-0.66	65.71	11.42	0.66
67.61	14.37	0.18	67.14	20.59	-0.55	67.92	16.70	0.50	66.98	27.14	0.36	68.71	10.84	-0.36
70.61	14.49	-0.39	70.14	22.76	0.93	70.92	15.98	-0.90	69.98	27.48	0.01	71.71	11.87	-0.01
73.61	13.11	-1.14	73.14	19.46	-1.74	73.92	15.58	-0.67	72.98	26.63	-0.21	74.71	11.46	0.21
76.61	14.08	-1.33	76.14	22.68	0.32	76.92	15.06	-2.36	75.98	28.34	0.34	77.71	12.08	-0.34
79.61	15.51	2.15	79.14	20.98	0.67	79.92	14.98	-0.39	78.98	25.44	-0.51	80.70	10.88	0.51
82.61	13.88	-0.16	82.14	19.69	-1.30	82.92	15.66	-0.39	81.98	25.56	-1.07	83.70	12.12	1.07
85.61	15.47	1.25	85.14	20.16	-1.01	85.92	15.70	-0.53	84.98	24.97	-1.84	86.71	13.07	1.84
88.61	14.65	0.03	88.14	21.38	-0.19	88.92	16.02	-0.61	87.98	27.05	-0.16	89.71	11.79	0.16
91.61	14.73	0.20	91.14	21.73	0.25	91.92	15.70	-0.83	90.98	27.27	0.15	92.71	11.38	-0.15
94.61	14.86	0.10	94.14	21.53	-0.18	94.92	14.42	-2.35	93.98	26.88	-0.47	95.71	12.24	0.47
97.61	14.49	0.88	97.14	21.61	1.05	97.92	15.34	-0.28	96.98	25.86	-0.34	98.71	10.96	0.34
100.61	13.72	-0.56	100.14	21.73	0.50	100.92	15.82	-0.47	99.98	26.12	-0.75	101.71	12.04	0.75
103.61	15.67	1.10	103.14	21.61	0.09	103.92	14.42	-2.15	102.98	27.44	0.28	104.71	11.29	-0.28
106.61	15.67	0.22	106.14	21.22	-1.18	106.92	15.02	-2.43	105.98	28.29	0.25	107.71	12.20	-0.25
109.61	15.02	0.80	109.14	21.22	0.05	109.92	16.30	0.08	108.98	27.27	0.46	110.71	10.76	-0.46
112.61	15.02	1.58	112.14	21.93	1.54	112.92	14.94	-0.51	111.98	26.29	0.26	113.71	10.19	-0.26
115.61	15.10	1.76	115.14	22.21	1.92	115.92	14.38	-0.96	114.98	25.10	-0.83	116.71	11.17	0.83
118.61	16.90	2.71	118.14	23.00	1.86	118.92	16.38	0.19	117.98	27.05	0.27	119.71	10.92	-0.27
121.61	16.94	2.82	121.14	22.84	1.77	121.92	15.38	-0.75	120.98	26.75	0.04	122.71	11.09	-0.04
124.61	14.98	1.57	124.14	21.93	1.57	124.92	14.86	-0.55	123.98	25.73	-0.27	125.71	10.68	0.27
127.61	14.53	-0.13	127.14	22.72	1.11	127.92	14.10	-2.57	126.98	26.97	-0.28	128.71	11.95	0.28
130.61	14.86	0.89	130.14	23.20	2.28	130.92	15.02	-0.95	129.98	25.82	-0.74	131.71	11.71	0.74
133.61	16.08	0.69	133.14	23.12	0.78	133.92	16.10	-1.30	132.98	27.18	-0.80	134.71	13.20	0.80
136.61	15.83	0.47	136.14	22.32	0.01	136.92	15.06	-2.30	135.98	27.99	0.04	137.71	12.32	-0.04
139.61	16.00	0.56	139.14	22.24	-0.15	139.92	16.34	-1.10	138.98	28.72	0.69	140.71	11.75	-0.69
142.61	16.08	1.17	142.14	23.91	2.05	142.92	16.70	-0.21	141.98	26.92	-0.58	143.71	12.49	0.58
145.61	15.96	2.04	145.14	24.35	3.48	145.92	16.26	0.33	144.98	25.61	-0.90	146.71	11.83	0.90
148.61	16.29	1.14	148.14	22.05	-0.05	148.92	16.94	-0.22	147.98	27.86	0.12	149.71	12.04	-0.12
151.61	16.78	3.44	151.14	23.67	3.38	151.92	16.94	1.60	150.98	25.14	-0.79	152.71	11.13	0.79
154.61	14.98	-0.88	154.14	23.20	0.39	154.92	16.06	-1.81	153.98	28.29	-0.16	155.71	13.03	0.16
157.61	16.98	3.53	157.14	24.27	3.87	157.92	16.66	1.21	156.98	26.63	0.59	158.71	9.86	-0.59
160.61	15.63	0.89	160.14	24.39	2.70	160.92	15.94	-0.81	159.98	26.80	-0.53	161.71	12.28	0.53
163.61	17.07	2.03	163.14	23.63	1.64	163.92	16.58	-0.47	162.98	28.55	0.92	164.71	11.13	-0.92
166.61	16.53	1.47	166.14	23.08	1.07	166.92	16.06	-1.01	165.98	27.31	-0.34	167.71	12.41	0.34
169.61	16.16	2.09	169.14	24.71	3.69	169.92	15.98	-0.09	168.98	27.91	1.25	170.70	9.82	-1.25
172.61	16.37	2.30	172.14	22.72	1.70	172.92	18.27	2.19	171.98	27.31	0.65	173.70	10.43	-0.65
175.61	16.82	1.37	175.14	22.96	0.56	175.92	16.70	-0.75	174.98	28.08	0.04	176.71	12.41	-0.04
178.61	16.90	2.29	178.14	23.08	1.52	178.92	16.38	-0.23	177.98	27.48	0.28	179.71	11.33	-0.28
181.61	17.31	3.55	181.14	24.51	3.80	181.92	16.82	1.05	180.98	25.99	-0.36	182.71	11.13	0.36
184.61	17.44	2.67	184.14	24.39	2.67	184.92	16.18	-0.60	183.98	28.59	1.23	185.71	10.55	-1.23
187.61	16.45	2.39	187.14	24.35	3.34	187.92	16.86	0.80	186.98	26.46	-0.19	188.71	11.25	0.19
190.61	18.10	2.91	190.14	24.03	1.89	190.92	17.34	0.15	189.98	28.59	0.81	191.71	11.38	-0.81
193.61	16.86	2.22	193.14	23.55	1.96	193.92	16.02	-0.62	192.98	27.86	0.63	194.71	11.01	-0.63
196.61	16.70	2.57	196.14	24.51	3.43	196.92	16.94	0.80	195.98	27.39	0.67	197.71	10.47	-0.67
199.61	17.64	3.09	199.14	24.47	2.97	199.92	17.26	0.70	198.98	26.58	-0.56	200.71	12.12	0.56
202.61	16.98	3.49	202.14	24.07	3.63	202.92	17.58	2.08	201.98	25.86	-0.22	203.71	10.72	0.22
205.61	16.98	2.27	205.14	24.15	2.49	205.92	17.14	0.42	204.98	27.69	0.39	206.71	11.33	-0.39
208.61	16.74	1.22	208.14	25.15	2.68	208.92	18.23	0.70	207.98	28.81	0.70	209.71	11.83	-0.70
211.61	17.35	2.71	211.14	24.63	3.04	211.92	17.10	0.46	210.98	26.75	-0.48	212.71	12.12	0.48
214.61	16.57	1.75	214.14	23.51	1.74	214.92	16.78	-0.05	213.98	27.99	0.58	215.71	11.25	-0.58
217.61	17.40	1.79	217.14	25.43	2.87	217.92	18.27	0.66	216.98	27.74	-0.46	218.71	13.07	0.46
220.61	15.83	0.43	220.14	25.55	3.20	220.92	16.62	-0.79	219.98	28.08	0.09	221.71	12.32	-0.09
223.61	14.69	-0.92	223.14	24.11	1.55	223.92	16.82	-0.79	222.98	27.99	-0.21	224.71	12.82	0.21
226.61	18.43	3.07	226.14	23.79	1.48	226.92	16.66	-0.70	225.98	28.77	0.82	227.71	11.54	-0.82
229.61	17.77	3.25	229.14	24.23	2.76	229.92	16.74	0.22	228.98	28.08	0.97	230.71	10.55	-0.97
232.61	18.84	3.31	232.14	24.39	1.91	232.92	17.30	-0.24	231.98	29.24	1.12	233.71	11.42	-1.12
235.61	17.81	2.49	235.14	25.83	3.56	235.92	19.04	1.72	234.98	27.74	-0.17	236.71	12.49	0.17
238.61	16.70	1.09	238.14	24.75	2.19	238.92	18.15	0.53	237.98	29.07	0.87	239.71	11.75	-0.87
241.61	17.27	1.73	241.14	25.63	3.14	241.92	17.46	-0.09	240.98	27.65	-0.48	242.71	13.03	0.48
244.61	17.48	2.86	244.14	26.44	4.87	244.92	17.66	1.04	243.98	27.82	0.61	245.71	11.01	-0.61
247.61	18.51	2.15	247.14	25.71	2.40	247.92	19.65	1.29	246.98	29.24	0.29	248.71	13.07	-0.29
250.61	17.77	1.46	250.14	24.67	1.41	250.92	19.00	0.68	249.98	29.11	0.21	251.70	13.11	-0.21
253.61	16.70	1.04	253.14	24.79	2.18	253.92	18.96	1.30	252.98	28.34	0.09	254.71	12.57	-0.09
256.61	17.68	0.94	256.14	26.48	2.79	256.92	17.18	-1.56	255.98	30.54	1.21	257.71	12.53	-1.21
259.61	18.51	2.81	259.14	24.11	1.46	259.92	18.67	0.96	258.98	28.72	0.43	260.71	12.28	-0.43
262.61	19.38	3.34	262.14	26.60	3.61	262.92	17.70	-0.35	261.98	30.06	1.43	263.71	11.62	-1.43
265.61	18.18	2.99	265.14	24.15	2.01	265.92	18.51	1.31	264.98	28.77	0.99	266.71	11.21	-0.99
268.61	17.85	1.47	268.14	26.11	2.78	268.92	17.70	-0.68	267.98	29.24	0.27	269.71	13.11	-0.27
271.61	20.43	5.55	271.14	25.35	3.52	271.92	17.66	0.77	270.98	27.74	0.27	272.71	11.62	-0.27
274.61	17.81	1.65	274.14	24.99	1.88	274.92	18.51	0.34	273.98	30.54	1.79	275.71	11.38	-1.79
277.61	17.64	1.81	277.14	26.11	3.33	277.92	18.51	0.67	276.98	28.98	0.56	278.70	12.28	-0.56
280.61	19.26	2.99	280.14	26.64	3.42	280.92	18.27	-0.01	279.98	28.94	0.08	281.71	13.20	-0.08
283.61	16.29	-0.18	283.14	25.79	2.37	283.92	18.31	-0.17	282.98	29.93	0.87	284.71	12.61	-0.87
286.61	18.22	0.96	286.14	24.83	0.62	286.92	18.79	-0.48	285.98	30.97	1.12	287.71	13.15	-1.12
289.61	19.30	3.13	289.14	24.87	1.75	289.92	18.31	0.14	288.98	29.07	0.31	290.71	12.86	-0.31
292.61	17.68	1.08	292.14	26.84	3.29	292.92	18.39	-0.22	291.98	31.14	1.95	293.71	11.66	-1.95
295.61	17.35	0.79	295.14	25.39	1.88	295.92	17.22	-1.35	294.98	30.23	1.08	296.71	12.49	-1.08
298.61	18.59	3.06	298.14	26.92	4.44	298.92	19.77	2.23	297.98	28.46	0.34	299.71	12.20	-0.34
301.61	17.19	1.10	301.14	26.96	3.92	301.92	19.81	1.71	300.98	28.34	-0.34	302.71	13.44	0.34
304.61	19.72	2.75	304.14	25.35	1.43	304.92	18.71	-0.26	303.98	30.67	1.11	305.71	12.86	-1.11
307.61	19.34	3.10	307.14	26.27	3.08	307.92	18.15	-0.10	306.98	28.68	-0.15	308.71	13.40	0.15
310.61	18.01	1.37	310.14	27.12	3.53	310.92	21.04	2.40	309.98	30.71	1.48	311.71	12.16	-1.48
313.61	17.35	0.55	313.14	25.43	1.68	313.92	18.84	0.03	312.98	30.67	1.28	314.71	12.53	-1.28
316.61	18.80	2.22	316.14	25.55	2.02	316.92	21.32	2.73	315.98	30.23	1.06	317.71	12.53	-1.06
319.61	20.39	4.78	319.14	25.23	2.67	319.92	18.51	0.90	318.98	29.15	0.95	320.71	11.66	-0.95
322.61	20.22	3.51	322.14	25.75	2.09	322.92	18.07	-0.64	321.98	31.10	1.80	323.71	11.91	-1.80
325.61	19.63	2.92	325.14	26.19	2.53	325.92	19.81	1.09	324.98	30.45	1.15	326.70	12.57	-1.15
328.61	19.22	2.78	328.14	25.19	1.80	328.92	18.92	0.47	327.98	29.33	0.30	329.71	13.15	-0.30
331.61	18.55	1.85	331.14	26.92	3.27	331.92	19.81	1.10	330.98	31.67	2.38	332.71	11.33	-2.38
334.61	18.59	1.02	334.14	25.35	0.83	334.92	19.73	0.16	333.98	31.41	1.25	335.71	13.32	-1.25
337.61	19.34	2.36	337.14	27.08	3.15	337.92	18.19	-0.79	336.98	30.06	0.49	338.70	13.49	-0.49
340.61	20.22	2.91	340.14	27.28	3.02	340.92	20.10	0.79	339.98	30.93	1.03	341.71	13.28	-1.03
343.61	18.84	2.26	343.14	27.32	3.79	343.92	19.93	1.34	342.98	30.15	0.98	344.71	12.61	-0.98
346.61	19.72	2.41	346.14	26.19	1.93	346.92	19.44	0.13	345.98	30.93	1.03	347.70	13.28	-1.03
349.61	18.88	1.38	349.14	26.80	2.35	349.92	19.77	0.27	348.98	31.19	1.10	350.70	13.40	-1.10
352.61	18.93	2.41	352.14	27.45	3.98	352.92	20.10	1.58	351.98	29.89	0.78	353.71	12.74	-0.78
355.61	19.97	2.68	355.14	26.92	2.68	355.92	20.42	1.12	354.98	31.19	1.31	356.71	12.99	-1.31
358.61	19.63	1.76	358.14	27.81	2.99	358.92	20.91	1.03	357.98	32.10	1.64	359.71	13.24	-1.64
361.61	19.80	2.19	361.14	27.36	2.80	361.92	19.49	-0.12	360.98	30.28	0.08	362.71	14.53	-0.08
364.61	21.52	5.17	364.14	27.08	3.78	364.92	20.75	2.39	363.98	29.93	0.99	365.70	12.37	-0.99
367.61	21.31	3.96	367.14	26.76	2.46	367.92	20.91	1.55	366.98	32.10	2.16	368.70	12.20	-2.16
370.61	20.43	3.20	370.14	25.71	1.53	370.92	19.81	0.58	369.98	31.89	2.07	371.71	12.16	-2.07
373.61	21.06	2.85	373.14	27.36	2.20	373.92	20.26	0.04	372.98	32.45	1.65	374.71	13.57	-1.65
376.61	21.01	3.51	376.14	27.77	3.32	376.92	19.93	0.43	375.98	32.80	2.71	377.71	11.79	-2.71
379.61	19.55	1.73	379.14	26.68	1.91	379.92	19.32	-0.50	378.98	30.62	0.21	380.71	14.61	-0.21
382.61	20.05	2.82	382.14	26.44	2.26	382.92	19.49	0.25	381.98	30.41	0.59	383.71	13.65	-0.59
385.61	20.43	3.48	385.14	27.65	3.75	385.92	19.89	0.93	384.98	31.01	1.47	386.71	12.49	-1.47
388.61	20.80	3.91	388.14	27.77	3.93	388.92	19.77	0.88	387.98	30.88	1.40	389.71	12.49	-1.40
391.61	20.22	2.50	391.14	27.73	3.06	391.92	20.38	0.65	390.98	31.80	1.49	392.71	13.24	-1.49
394.61	20.43	3.26	394.14	28.01	3.89	394.92	19.49	0.31	393.98	30.54	0.78	395.71	13.40	-0.78
397.61	19.30	1.12	397.14	27.61	2.48	397.92	20.18	-0.00	396.98	31.67	0.90	398.71	14.28	-0.90
400.61	19.80	2.98	400.14	27.00	3.23	400.92	19.61	0.78	399.98	30.58	1.17	401.71	12.66	-1.17
403.61	21.10	2.71	403.14	28.54	3.20	403.92	21.12	0.72	402.98	30.97	-0.01	404.71	15.41	0.01
406.61	18.80	1.88	406.14	29.19	5.32	406.92	21.69	2.76	405.98	31.49	1.98	407.71	11.95	-1.98
409.61	20.76	2.75	409.14	27.89	2.93	409.92	21.37	1.35	408.98	32.80	2.20	410.70	12.82	-2.20
412.61	20.89	2.37	412.14	27.89	2.42	412.92	20.42	-0.11	411.98	31.19	0.08	413.70	15.45	-0.08
415.61	19.68	1.49	415.14	27.77	2.63	415.92	19.97	-0.22	414.98	31.32	0.54	416.71	14.65	-0.54
418.61	20.13	2.36	418.14	27.57	2.85	418.92	20.83	1.06	417.98	31.10	0.74	419.71	14.03	-0.74
421.61	19.76	2.76	421.14	28.22	4.27	421.92	20.38	1.37	420.98	31.36	1.77	422.71	12.24	-1.77
424.61	20.09	0.88	424.14	27.97	1.81	424.92	20.87	-0.35	423.98	32.15	0.35	425.71	15.87	-0.35
427.61	20.26	1.72	427.14	27.41	1.92	427.92	19.77	-0.77	426.98	31.97	0.84	428.71	14.70	-0.84
430.61	21.14	2.87	430.14	27.85	2.63	430.92	19.49	-0.79	429.98	31.36	0.50	431.71	14.78	-0.50
433.61	21.94	3.17	433.14	27.81	2.09	433.92	19.36	-1.42	432.98	32.32	0.96	434.71	14.82	-0.96
436.61	19.93	0.05	436.14	28.01	1.18	436.92	21.90	0.01	435.98	34.96	2.49	437.71	14.40	-2.49
439.61	19.84	0.41	439.14	29.07	2.69	439.92	20.83	-0.61	438.98	33.64	1.62	440.71	14.82	-1.62
442.61	20.09	2.28	442.14	27.93	3.17	442.92	21.08	1.26	441.98	31.23	0.83	443.71	13.99	-0.83
445.61	22.32	4.04	445.14	28.34	3.11	445.92	23.31	3.02	444.98	31.97	1.10	446.71	14.19	-1.10
448.61	20.64	2.67	448.14	28.22	3.30	448.92	20.79	0.82	447.98	31.54	0.98	449.71	13.99	-0.98
451.61	20.76	2.83	451.14	29.52	4.64	451.92	20.34	0.40	450.98	32.06	1.54	452.71	13.40	-1.54
454.61	20.01	1.98	454.14	27.85	2.87	454.92	20.34	0.30	453.98	31.84	1.22	455.71	13.82	-1.22
457.61	20.51	1.80	457.14	29.69	4.03	457.92	22.15	1.43	456.98	32.45	1.15	458.71	14.57	-1.15
460.61	22.23	3.68	460.14	29.56	4.06	460.92	22.02	1.47	459.98	33.20	2.06	461.71	13.49	-2.06
463.61	20.51	1.41	463.14	28.87	2.82	463.92	20.22	-0.88	462.98	32.63	0.94	464.71	15.16	-0.94
466.61	20.64	2.77	466.14	31.08	6.26	466.92	21.41	1.54	465.98	31.89	1.43	467.71	13.44	-1.43
469.61	21.43	3.01	469.14	27.73	2.36	469.92	21.49	1.07	468.98	32.32	1.31	470.71	14.11	-1.31
472.61	21.31	1.62	472.14	27.85	1.21	472.92	21.78	0.09	471.98	33.64	1.36	473.71	15.33	-1.36
475.61	20.26	1.81	475.14	30.18	4.78	475.92	23.14	2.68	474.98	31.89	0.85	476.71	14.61	-0.85
478.61	21.94	2.28	478.14	27.53	0.92	478.92	20.79	-0.87	477.98	35.01	2.76	479.71	13.90	-2.76
481.61	21.22	1.78	481.14	30.01	3.62	481.92	21.78	0.34	480.98	33.82	1.79	482.71	14.65	-1.79
484.61	21.81	2.25	484.14	29.03	2.52	484.92	21.78	0.22	483.98	33.51	1.36	485.71	15.20	-1.36
487.61	19.72	1.02	487.14	29.81	4.16	487.92	23.10	2.40	486.98	32.63	1.34	488.71	14.36	-1.34
490.61	21.31	1.18	490.14	27.32	0.24	490.92	20.83	-1.30	489.98	34.48	1.76	491.71	15.37	-1.76
493.61	21.77	2.33	493.14	30.63	4.24	493.92	22.02	0.57	492.98	34.12	2.09	494.71	14.36	-2.09
496.61	23.33	4.17	496.14	29.03	2.92	496.92	21.69	0.53	495.98	33.42	1.67	497.71	14.49	-1.67
499.61	21.43	1.95	499.14	29.69	3.26	499.92	23.10	1.61	498.98	32.98	0.91	500.71	15.58	-0.91
502.61	22.57	2.14	502.14	27.81	0.43	502.92	20.91	-1.53	501.98	34.92	1.90	503.71	15.54	-1.90
505.61	21.77	2.64	505.14	29.56	3.48	505.92	22.27	1.13	504.98	34.04	2.32	506.71	13.82	-2.32
508.61	22.95	3.19	508.14	29.15	2.44	508.92	21.90	0.14	507.98	33.99	1.64	509.71	15.12	-1.64
511.61	21.01	1.19	511.14	30.59	3.82	511.92	21.90	0.07	510.98	34.17	1.76	512.70	15.07	-1.76
514.61	21.64	1.64	514.14	30.10	3.15	514.92	23.06	1.06	513.98	33.42	0.83	515.71	16.17	-0.83
517.61	22.40	2.26	517.14	28.83	1.74	517.92	22.68	0.53	516.98	34.43	1.70	518.71	15.45	-1.70
520.61	22.61	2.32	520.14	29.60	2.36	520.92	21.00	-1.29	519.98	34.34	1.46	521.71	15.83	-1.46
523.61	22.23	2.37	523.14	28.95	2.14	523.92	23.31	1.45	522.98	33.86	1.41	524.71	15.45	-1.41
526.61	22.70	2.01	526.14	31.99	4.35	526.92	21.74	-0.96	525.98	34.48	1.20	527.71	16.50	-1.20
529.61	21.52	2.04	529.14	29.36	2.93	529.92	23.10	1.62	528.98	33.77	1.70	530.71	14.78	-1.70
532.61	22.40	2.09	532.14	29.48	2.22	532.92	22.73	0.41	531.98	35.10	2.20	533.71	15.12	-2.20
535.61	22.74	3.04	535.14	30.67	4.02	535.92	22.44	0.73	534.98	34.26	1.97	536.71	14.74	-1.97
538.61	23.46	3.69	538.14	31.16	4.44	538.92	21.69	-0.08	537.98	34.43	2.07	539.71	14.70	-2.07
541.61	22.45	2.48	541.14	30.75	3.83	541.92	21.32	-0.65	540.98	34.92	2.36	542.71	14.61	-2.36
544.61	24.23	4.22	544.14	30.55	3.59	544.93	21.82	-0.20	543.98	34.04	1.44	545.71	15.58	-1.44
547.61	23.29	3.40	547.14	28.34	1.50	547.92	22.60	0.71	546.98	33.29	0.81	548.71	16.08	-0.81
550.61	21.69	1.73	550.14	32.28	5.37	550.92	22.19	0.23	549.98	34.39	1.84	551.71	15.12	-1.84
553.61	21.73	1.55	553.14	30.42	3.29	553.92	21.65	-0.53	552.98	33.95	1.18	554.71	16.00	-1.18
556.61	23.80	3.07	556.14	30.63	2.95	556.92	22.07	-0.66	555.98	35.05	1.73	557.71	16.00	-1.73
559.61	23.04	3.69	559.14	31.87	5.57	559.92	22.60	1.25	558.98	32.80	0.86	560.71	15.49	-0.86
562.61	22.83	1.40	562.14	29.85	1.47	562.92	22.44	-1.00	561.98	36.21	2.19	563.71	16.25	-2.19
565.61	21.69	1.78	565.14	30.92	4.06	565.92	22.23	0.32	564.98	33.29	0.79	566.71	16.12	-0.79
568.61	24.01	3.72	568.14	31.33	4.09	568.92	23.93	1.63	567.98	34.48	1.60	569.71	15.70	-1.60
571.61	23.38	2.57	571.14	31.45	3.69	571.92	22.73	-0.09	570.98	35.85	2.45	572.71	15.37	-2.45
574.61	23.33	2.79	574.14	28.95	1.46	574.92	22.81	0.26	573.98	34.30	1.17	575.71	16.38	-1.17
577.61	23.80	2.53	577.14	30.55	2.33	577.92	22.64	-0.63	576.98	35.63	1.77	578.71	16.50	-1.77
580.61	21.52	0.97	580.14	30.59	3.09	580.92	23.80	1.25	579.98	34.52	1.38	581.71	16.17	-1.38
583.61	23.63	2.78	583.14	32.57	4.77	583.92	23.80	0.95	582.98	35.54	2.10	584.71	15.75	-2.10
586.61	24.53	4.51	586.14	31.33	4.36	586.92	23.76	1.73	585.98	33.60	0.99	587.71	16.04	-0.99
589.61	23.63	3.49	589.14	31.87	4.78	589.92	24.01	1.87	588.98	34.92	2.19	590.71	14.95	-2.19
592.60	23.08	2.51	592.13	30.55	3.03	592.92	22.85	0.28	591.98	34.61	1.45	593.70	16.12	-1.45
595.61	24.61	3.39	595.14	31.70	3.53	595.92	22.81	-0.41	594.98	35.27	1.46	596.70	16.76	-1.46
598.60	23.16	1.50	598.13	32.65	4.04	598.92	23.80	0.13	597.98	36.16	1.91	599.71	16.76	-1.91
601.60	23.67	2.71	601.13	31.95	4.04	601.92	25.22	2.25	600.98	36.03	2.48	602.70	15.49	-2.48
621.63	34.40	6.28	621.16	168.25	133.18	621.94	29.75	-0.38	621.00	44.20	3.49	622.73	21.64	-3.49
624.62	34.49	5.73	624.15	195.77	160.06	624.95	30.91	0.15	623.99	43.78	2.43	625.74	23.33	-2.43
627.62	31.51	0.86	627.15	140.50	102.90	627.93	26.86	-5.80	626.99	41.90	-1.34	628.72	29.00	1.34
630.65	30.72	0.76	630.18	117.23	80.32	630.97	26.14	-5.82	630.02	39.21	-3.34	631.76	30.30	3.34
633.62	29.54	-0.01	633.15	126.24	89.74	633.94	24.80	-6.76	632.99	38.81	-3.33	634.73	29.89	3.33
636.62	27.02	-1.25	636.15	121.21	85.99	636.94	23.31	-6.97	635.99	36.74	-4.12	637.72	29.40	4.12
639.62	27.45	1.07	639.15	112.49	79.16	639.95	23.22	-5.16	638.99	35.14	-3.83	640.74	27.21	3.83
642.62	25.77	-1.61	642.15	106.29	71.96	642.93	23.43	-5.96	641.99	36.48	-3.49	643.72	27.88	3.49
645.65	26.46	-0.34	645.18	105.72	71.97	645.96	23.02	-5.79	645.02	35.32	-4.07	646.75	27.88	4.07
648.62	26.07	0.89	648.15	100.91	68.78	648.93	21.16	-6.03	647.99	33.02	-4.75	649.72	26.94	4.75
651.62	25.60	-0.89	651.15	96.63	63.19	651.94	22.60	-5.90	650.99	35.90	-3.18	652.72	26.68	3.18
654.62	25.47	0.18	654.15	93.08	60.84	654.95	22.11	-5.19	653.99	33.86	-4.02	655.74	26.32	4.02
657.62	25.72	-0.43	657.15	92.75	59.65	657.94	22.02	-6.14	656.99	35.45	-3.29	658.72	26.45	3.29
660.65	25.38	-0.62	660.18	90.38	57.43	660.97	21.86	-6.14	660.03	34.43	-4.16	661.75	27.16	4.16
663.62	25.94	-0.19	663.15	88.03	54.95	663.94	22.23	-5.91	662.99	35.41	-3.31	664.72	26.45	3.31
666.62	26.54	1.18	666.15	86.50	54.19	666.94	21.90	-5.46	665.99	35.01	-2.94	667.72	25.30	2.94
669.62	26.93	0.82	669.15	86.44	53.38	669.96	22.81	-5.30	668.99	35.58	-3.12	670.74	26.23	3.12
672.63	27.15	1.24	672.15	82.10	49.24	672.94	21.94	-5.98	671.99	34.26	-4.24	673.73	27.16	4.24
675.65	27.67	0.82	675.18	81.90	48.10	675.96	22.56	-6.29	675.02	35.50	-3.94	676.75	27.79	3.94
678.62	26.97	-0.48	678.15	81.53	47.13	678.94	22.11	-7.34	677.99	35.85	-4.19	679.72	28.64	4.19
681.62	27.23	1.40	681.15	77.99	45.21	681.94	22.77	-5.06	680.99	34.26	-4.16	682.72	26.99	4.16
684.62	25.98	0.51	684.15	79.83	47.41	684.96	20.42	-7.06	683.99	33.42	-4.64	685.74	27.12	4.64
687.62	27.67	2.07	687.15	79.89	47.34	687.94	21.12	-6.49	686.99	33.55	-4.64	688.72	27.25	4.64
690.65	25.94	-0.04	690.18	78.96	46.03	690.97	21.86	-6.12	690.03	34.34	-4.23	691.75	27.21	4.23
693.62	28.14	1.92	693.15	78.10	44.93	693.94	22.27	-5.96	692.99	36.03	-2.78	694.72	26.01	2.78
696.62	26.24	-0.83	696.15	76.17	42.15	696.94	22.31	-6.76	695.99	36.39	-3.27	697.72	27.34	3.27
699.62	27.19	2.41	699.15	76.93	45.20	699.95	22.60	-4.19	698.99	33.24	-4.13	700.74	25.92	4.13
702.63	26.46	0.44	702.15	75.97	43.00	702.94	22.56	-5.47	701.99	34.88	-3.73	703.73	26.76	3.73
705.66	25.72	-1.79	705.18	75.87	41.41	705.97	21.86	-7.66	705.02	35.58	-4.52	706.75	29.04	4.52
708.62	27.93	2.42	708.15	75.92	43.46	708.94	21.00	-6.52	707.99	34.30	-3.80	709.72	26.32	3.80
711.62	27.88	1.50	711.15	74.66	41.33	711.94	21.53	-6.85	710.99	34.52	-4.45	712.72	27.83	4.45
714.62	26.58	-0.02	714.15	75.82	42.27	714.95	23.85	-4.75	713.99	35.27	-3.92	715.74	27.52	3.92
717.62	27.32	1.54	717.15	73.36	40.63	717.94	23.43	-4.35	716.99	34.74	-3.63	718.72	26.41	3.63
720.65	26.84	0.75	720.18	72.61	39.57	720.97	20.87	-7.22	720.02	35.01	-3.67	721.75	26.76	3.67
723.62	25.00	-1.31	723.15	71.67	38.41	723.94	22.07	-6.25	722.99	34.74	-4.16	724.72	27.48	4.16
726.62	28.19	0.83	726.15	74.56	40.25	726.94	23.10	-6.26	725.99	36.52	-3.43	727.72	27.79	3.43
729.62	27.62	1.77	729.15	71.91	39.11	729.95	23.76	-4.09	728.99	35.41	-3.03	730.74	25.88	3.03
732.63	27.15	-0.36	732.15	71.96	37.50	732.94	21.74	-7.78	731.99	36.12	-3.98	733.72	28.50	3.98
735.65	27.41	0.99	735.18	71.91	38.54	735.97	21.94	-6.49	735.02	35.72	-3.29	736.75	26.72	3.29
738.63	28.14	1.90	738.15	69.64	36.45	738.94	21.32	-6.93	737.99	35.05	-3.78	739.73	27.03	3.78
741.63	27.06	1.02	741.15	68.22	35.23	741.94	21.49	-6.56	740.99	35.98	-2.65	742.72	25.70	2.65
744.62	26.84	2.10	744.15	68.71	37.02	744.95	23.10	-3.64	743.99	33.24	-4.09	745.74	25.83	4.09
747.63	28.01	1.68	747.15	69.05	35.77	747.94	22.89	-5.45	746.99	35.76	-3.16	748.73	26.50	3.16
750.66	27.80	0.44	750.18	69.40	35.09	750.97	22.60	-6.76	750.02	36.88	-3.07	751.75	27.43	3.07
753.63	27.97	2.02	753.15	68.91	36.01	753.94	21.90	-6.06	752.99	35.27	-3.27	754.72	26.23	3.27
756.63	29.49	2.11	756.15	68.03	33.70	756.94	23.85	-5.53	755.99	36.65	-3.32	757.73	27.70	3.32
759.62	28.19	0.79	759.15	66.18	31.83	759.96	22.64	-6.77	758.99	37.06	-2.93	760.74	27.34	2.93
762.62	29.58	1.47	762.15	64.06	29.00	762.94	21.69	-8.43	761.99	37.50	-3.20	763.73	28.32	3.20
765.65	27.28	-0.25	765.18	66.81	32.33	765.97	23.35	-6.19	765.02	36.16	-3.96	766.75	28.50	3.96
768.63	28.23	0.85	768.15	62.77	28.44	768.94	24.14	-5.24	767.99	36.34	-3.63	769.72	28.01	3.63
771.63	28.23	1.05	771.15	65.89	31.76	771.94	22.77	-6.41	770.99	36.39	-3.38	772.73	27.56	3.38
774.63	28.53	1.60	774.15	66.09	32.21	774.96	22.60	-6.34	773.99	36.12	-3.40	775.74	27.34	3.40
777.63	28.19	1.88	777.15	65.75	32.49	777.94	21.20	-7.11	776.99	35.05	-3.85	778.73	27.16	3.85
780.65	27.80	1.51	780.18	65.22	31.98	780.97	22.73	-5.56	780.02	35.27	-3.61	781.75	26.90	3.61
783.62	27.28	-0.66	783.15	65.22	30.33	783.94	22.64	-7.30	782.99	36.79	-3.74	784.72	28.68	3.74
786.62	28.75	1.33	786.15	64.98	30.61	786.94	23.97	-5.46	785.99	36.16	-3.85	787.73	28.28	3.85
789.62	28.36	0.92	789.15	64.83	30.44	789.96	23.18	-6.27	788.99	37.23	-2.80	790.74	27.25	2.80
792.63	28.93	1.57	792.15	62.92	28.61	792.94	23.31	-6.05	791.99	36.25	-3.70	793.73	28.06	3.70
795.65	27.75	0.90	795.18	62.30	28.50	795.97	22.19	-6.66	795.02	35.50	-3.94	796.75	27.79	3.94
798.62	29.62	1.48	798.15	64.40	29.31	798.94	22.85	-7.29	797.99	36.07	-4.66	799.72	29.80	4.66
801.62	27.84	0.64	801.15	61.73	27.58	801.94	22.07	-7.14	800.99	37.41	-2.38	802.73	26.59	2.38
804.62	29.80	1.05	804.15	61.35	25.65	804.95	22.85	-7.90	803.99	36.52	-4.82	805.74	30.57	4.82
807.62	29.27	0.33	807.15	61.68	25.79	807.94	22.93	-8.02	806.99	37.59	-3.94	808.72	29.89	3.94
810.65	28.53	0.32	810.18	63.15	27.99	810.97	22.64	-7.57	810.02	37.10	-3.70	811.75	28.91	3.70
813.62	29.32	-0.05	813.15	61.54	25.22	813.94	23.06	-8.32	812.99	38.94	-3.02	814.73	29.40	3.02
816.63	28.49	0.60	816.15	60.87	26.03	816.94	24.30	-5.60	815.99	36.16	-4.32	817.72	29.22	4.32
819.62	28.71	1.02	819.15	61.25	26.61	819.96	23.06	-6.64	818.99	37.73	-2.55	820.74	27.25	2.55
822.63	30.41	2.38	822.15	60.45	25.47	822.94	24.05	-5.99	821.99	35.90	-4.72	823.73	29.76	4.72
825.65	26.46	-0.94	825.18	58.34	23.99	825.97	24.14	-5.26	825.02	36.65	-3.34	826.75	27.74	3.34
828.62	28.88	1.30	828.15	60.07	25.54	828.94	22.48	-7.11	827.99	37.15	-3.02	829.72	27.61	3.02
831.63	29.89	0.47	831.15	58.90	22.53	831.94	24.85	-6.57	830.99	37.59	-4.42	832.73	30.84	4.42
834.62	28.01	-0.49	834.15	59.84	24.39	834.96	23.72	-6.78	833.99	37.15	-3.94	835.74	29.44	3.94
837.62	29.19	1.03	837.15	57.08	21.97	837.94	23.64	-6.53	836.99	37.55	-3.20	838.73	28.37	3.20
840.66	30.72	1.28	840.18	58.57	22.18	840.97	22.40	-9.05	840.03	38.72	-3.31	841.75	29.76	3.31
843.62	28.97	0.97	843.15	57.36	22.41	843.94	25.05	-4.96	842.99	36.92	-3.67	844.73	28.68	3.67
846.63	30.24	3.06	846.15	57.45	23.32	846.94	23.93	-5.25	845.99	36.07	-3.70	847.72	27.88	3.70
849.62	30.94	2.80	849.15	58.48	23.39	849.96	24.30	-5.85	848.99	38.45	-2.28	850.74	27.43	2.28
852.63	29.67	1.87	852.15	57.92	23.17	852.94	25.64	-4.17	851.99	37.06	-3.33	853.73	28.14	3.33
855.65	28.36	-0.09	855.18	57.73	22.33	855.97	23.10	-7.36	855.02	38.67	-2.37	856.75	27.83	2.37
858.63	28.88	0.04	858.15	59.88	24.09	858.94	23.43	-7.41	857.99	39.08	-2.35	859.72	28.19	2.35
861.62	32.40	3.32	861.15	56.15	20.12	861.94	24.43	-6.66	860.99	38.00	-3.67	862.72	29.76	3.67
864.62	29.84	1.88	864.15	58.20	23.29	864.96	24.89	-5.08	863.99	38.58	-1.97	865.74	26.94	1.97
867.62	29.93	0.42	867.15	59.41	22.95	867.94	23.72	-7.79	866.99	39.35	-2.75	868.72	29.26	2.75
870.65	31.51	1.96	870.18	58.57	22.07	870.97	26.27	-5.29	870.02	39.30	-2.84	871.75	29.40	2.84
873.62	29.23	-0.42	873.15	57.03	20.43	873.94	23.76	-7.90	872.99	40.62	-1.62	874.72	28.28	1.62
876.63	30.24	0.33	876.15	58.10	21.24	876.94	24.05	-7.87	875.99	38.94	-3.56	877.73	30.48	3.56
879.63	31.25	3.02	879.15	56.43	21.25	879.96	24.22	-6.02	878.99	37.15	-3.67	880.74	28.91	3.67
882.62	31.16	1.25	882.15	55.87	19.01	882.94	25.60	-6.32	881.99	39.44	-3.06	883.72	29.98	3.06
885.65	31.29	2.97	885.18	57.31	22.04	885.96	24.47	-5.86	885.02	38.99	-1.92	886.75	27.25	1.92
888.62	29.67	-0.49	888.15	57.45	20.34	888.94	24.80	-7.37	887.99	40.03	-2.72	889.72	29.89	2.72
891.62	30.15	0.21	891.15	56.61	19.72	891.94	25.01	-6.93	890.99	38.31	-4.22	892.73	31.16	4.22
894.62	31.25	0.36	894.15	57.22	19.38	894.95	23.85	-9.04	893.99	39.53	-3.95	895.74	31.84	3.95
897.62	30.37	0.23	897.15	57.73	20.64	897.94	24.26	-7.89	896.99	40.35	-2.38	898.72	29.53	2.38
900.66	30.76	1.21	900.18	56.38	19.88	900.97	24.34	-7.22	900.03	39.26	-2.88	901.75	29.44	2.88
903.62	29.19	-0.48	903.15	56.15	19.53	903.94	23.76	-7.91	902.99	40.16	-2.10	904.73	28.77	2.10
906.62	29.45	-0.10	906.15	55.83	19.33	906.94	24.05	-7.51	905.99	38.99	-3.15	907.72	29.71	3.15
909.63	31.82	1.88	909.15	56.61	19.72	909.95	26.35	-5.59	908.99	38.45	-4.08	910.74	31.02	4.08
912.62	30.28	0.39	912.15	58.99	22.15	912.94	25.47	-6.43	911.99	39.58	-2.90	913.73	29.80	2.90
915.66	31.38	0.67	915.18	55.09	17.43	915.97	25.85	-6.86	915.03	40.26	-3.04	916.75	30.75	3.04
918.62	30.81	1.30	918.15	55.97	19.51	918.94	24.22	-7.29	917.99	38.76	-3.34	919.72	29.85	3.34
921.62	30.85	0.57	921.15	56.94	19.71	921.94	24.89	-7.39	920.99	38.94	-3.93	922.72	31.21	3.93
924.62	30.28	1.07	924.15	55.69	19.53	924.96	23.72	-7.50	923.99	38.58	-3.22	925.74	29.44	3.22
927.63	30.33	-0.24	927.15	56.29	18.77	927.94	23.76	-8.81	926.99	40.07	-3.09	928.73	30.66	3.09
930.65	30.81	0.08	930.18	56.57	18.89	930.97	26.06	-6.68	930.02	40.94	-2.38	931.75	30.12	2.38
933.63	30.98	1.27	933.15	54.86	18.20	933.94	26.31	-5.41	932.99	38.67	-3.63	934.72	30.35	3.63
936.62	32.18	2.20	936.15	54.49	17.56	936.94	24.05	-7.94	935.99	38.90	-3.67	937.72	30.66	3.67
939.62	32.00	1.48	939.15	56.15	18.68	939.96	24.05	-8.48	938.99	39.03	-4.08	940.74	31.61	4.08
942.62	32.00	1.66	942.15	54.86	17.57	942.94	25.81	-6.54	941.99	39.17	-3.76	943.73	31.11	3.76
945.65	29.49	-0.02	945.18	53.90	17.44	945.97	26.78	-4.73	945.02	38.22	-3.88	946.75	30.39	3.88
948.62	30.72	-0.44	948.15	55.46	17.35	948.94	25.39	-7.78	947.99	40.76	-2.99	949.72	31.16	2.99
951.62	31.87	1.48	951.15	56.43	19.09	951.94	25.05	-7.35	950.99	40.44	-2.54	952.73	29.94	2.54
954.62	31.34	0.47	954.15	55.74	17.92	954.96	24.97	-7.90	953.99	40.62	-2.84	955.74	30.71	2.84
957.62	32.75	1.58	957.15	57.54	19.42	957.94	25.98	-7.19	956.99	41.58	-2.18	958.73	30.35	2.18
960.65	30.54	-0.62	960.18	55.50	17.39	960.97	25.85	-7.31	960.02	39.98	-3.77	961.75	31.93	3.77
963.62	30.85	0.25	963.15	55.60	18.05	963.94	26.73	-5.87	962.99	40.26	-2.93	964.72	30.53	2.93
966.62	31.56	1.04	966.15	55.04	17.57	966.94	27.58	-4.95	965.99	39.71	-3.40	967.73	30.93	3.40
969.62	30.85	-0.27	969.15	53.85	15.78	969.96	26.10	-7.02	968.99	39.53	-4.18	970.74	32.30	4.18
972.62	31.78	0.85	972.15	56.34	18.46	972.94	25.68	-7.26	971.99	39.85	-3.67	973.72	31.61	3.67
975.65	30.72	0.42	975.18	54.40	17.15	975.97	26.48	-5.82	975.02	39.26	-3.63	976.75	30.93	3.63
978.62	31.03	-0.40	978.15	55.41	17.03	978.94	25.05	-8.39	977.99	39.98	-4.04	979.72	32.48	4.04
981.63	34.18	2.79	981.15	55.74	17.40	981.94	26.44	-6.95	980.99	40.12	-3.86	982.73	32.25	3.86
984.62	32.31	0.70	984.15	55.83	17.27	984.95	25.47	-8.15	983.99	40.62	-3.58	985.74	32.20	3.58
987.62	33.60	1.71	987.15	55.23	16.39	987.94	27.24	-6.65	986.99	40.98	-3.50	988.72	32.39	3.50
990.66	30.06	-0.97	990.18	53.99	16.01	990.97	27.87	-5.16	990.03	40.76	-2.86	991.75	30.89	2.86
993.62	32.31	0.38	993.15	55.14	16.26	993.94	26.02	-7.92	992.99	40.98	-3.54	994.73	32.48	3.54
996.62	29.80	-1.90	996.15	54.81	16.16	996.94	25.10	-8.60	995.99	43.23	-1.06	997.72	29.76	1.06
999.62	32.13	0.63	999.15	56.57	18.12	999.95	25.98	-7.52	998.99	41.48	-2.61	1000.74	31.11	2.61
1002.62	31.38	-0.60	1002.15	53.85	14.92	1002.94	25.77	-8.21	1001.99	41.71	-2.86	1003.72	31.84	2.86
1005.65	31.29	-0.69	1005.18	54.91	15.98	1005.97	26.82	-7.17	1005.02	41.67	-2.90	1006.75	31.89	2.90
1008.62	31.43	-0.46	1008.15	55.09	16.25	1008.94	26.90	-6.99	1007.99	41.53	-2.95	1009.72	31.84	2.95
1011.62	33.15	2.55	1011.15	54.45	16.90	1011.94	25.81	-6.79	1010.99	41.39	-1.80	1012.72	29.40	1.80
1014.62	32.00	0.93	1014.15	55.41	17.39	1014.96	27.28	-5.80	1013.99	41.76	-1.90	1015.74	29.98	1.90
1017.62	32.97	1.81	1017.15	55.41	17.30	1017.94	25.60	-7.57	1016.99	40.03	-3.72	1018.73	31.89	3.72
1020.65	33.33	2.53	1020.18	54.63	16.88	1020.97	25.85	-6.95	1020.02	40.12	-3.27	1021.75	31.07	3.27
1023.63	34.49	2.85	1023.15	54.77	16.18	1023.94	26.86	-6.79	1022.99	41.90	-2.33	1024.72	30.98	2.33
1026.62	33.73	0.70	1026.15	55.14	15.16	1026.94	26.52	-8.51	1025.99	42.49	-3.13	1027.72	33.16	3.13
1029.62	32.31	0.15	1029.15	54.40	15.29	1029.96	27.70	-6.46	1028.99	41.39	-3.36	1030.74	32.52	3.36
1032.62	32.84	0.68	1032.15	57.64	18.53	1032.94	26.02	-8.15	1031.99	41.17	-3.58	1033.73	32.75	3.58
1035.65	31.82	-1.30	1035.18	54.31	14.24	1035.97	27.16	-7.97	1035.02	42.45	-3.26	1036.75	33.39	3.26
1038.62	32.09	-2.16	1038.15	55.74	14.54	1038.94	26.48	-9.78	1037.99	42.54	-4.30	1039.73	35.56	4.30
1041.63	32.40	-1.18	1041.15	54.08	13.55	1041.94	26.82	-8.76	1040.99	42.72	-3.45	1042.73	34.03	3.45
1044.63	33.82	1.72	1044.15	54.17	15.12	1044.96	25.89	-8.21	1043.99	41.90	-2.79	1045.74	31.89	2.79
1047.63	33.78	1.16	1047.15	55.92	16.35	1047.94	26.10	-8.53	1046.99	40.94	-4.27	1048.73	33.90	4.27
1050.65	31.82	0.05	1050.18	57.13	18.41	1050.97	27.28	-6.50	1050.02	41.80	-2.56	1051.75	31.34	2.56
1053.62	33.64	-0.13	1053.15	56.20	15.48	1053.94	26.56	-9.21	1052.99	42.45	-3.91	1054.72	34.68	3.91
1056.62	34.13	0.96	1056.15	54.49	14.37	1056.94	28.04	-7.14	1055.99	43.78	-1.98	1057.72	32.16	1.98
1059.63	33.38	0.46	1059.15	54.72	14.85	1059.96	27.03	-7.89	1058.99	42.81	-2.70	1060.74	32.62	2.70
1062.63	35.25	1.78	1062.15	54.58	14.16	1062.94	27.20	-8.27	1061.99	42.95	-3.11	1063.73	33.58	3.11
1065.65	34.49	0.36	1065.18	54.12	13.04	1065.97	27.62	-8.52	1065.02	44.10	-2.62	1066.75	33.76	2.62
1068.62	33.33	0.27	1068.15	55.69	15.68	1068.94	27.07	-7.99	1067.99	42.45	-3.20	1069.72	33.26	3.20
1071.63	34.40	0.84	1071.15	54.95	14.44	1071.94	27.70	-7.86	1070.99	43.00	-3.15	1072.73	33.71	3.15
1074.62	34.45	1.44	1074.15	53.07	13.11	1074.96	28.30	-6.72	1073.99	43.87	-1.73	1075.74	31.75	1.73
1077.63	33.64	-0.28	1077.15	55.00	14.13	1077.94	27.66	-8.26	1076.99	45.45	-1.06	1078.73	31.98	1.06
1080.66	33.60	-0.21	1080.18	55.60	14.84	1080.97	27.24	-8.57	1080.03	42.35	-4.05	1081.75	34.86	4.05
1083.62	35.21	2.34	1083.15	55.37	15.55	1083.94	26.65	-8.23	1082.99	41.67	-3.79	1084.73	33.67	3.79
1086.62	33.46	0.22	1086.15	55.64	15.45	1086.94	27.24	-8.00	1085.99	42.22	-3.61	1087.72	33.85	3.61
1089.62	33.29	-0.77	1089.15	54.68	13.67	1089.96	27.07	-9.00	1088.99	44.10	-2.55	1090.74	33.62	2.55
1092.62	33.55	-0.50	1092.15	54.40	13.40	1092.94	28.43	-7.62	1091.99	44.57	-2.07	1093.72	33.12	2.07
1095.65	34.09	1.03	1095.18	54.72	14.71	1095.96	27.32	-7.74	1095.02	42.68	-2.97	1096.75	33.03	2.97
1098.62	34.76	0.28	1098.15	54.63	13.20	1098.94	29.19	-7.30	1097.99	43.37	-3.70	1099.72	35.19	3.70
1101.62	35.03	2.04	1101.15	55.92	15.98	1101.94	28.26	-6.73	1100.99	41.76	-3.82	1102.73	33.81	3.82
1104.62	34.67	1.32	1104.15	52.71	12.41	1104.95	28.09	-7.27	1103.99	42.95	-2.99	1105.74	33.35	2.99
1107.62	33.02	-1.10	1107.15	56.01	14.94	1107.94	27.24	-8.88	1106.99	45.26	-1.45	1108.73	32.57	1.45
1110.66	35.34	1.85	1110.18	55.64	15.20	1110.97	28.04	-7.45	1110.03	42.35	-3.73	1111.75	34.22	3.73
1113.63	34.72	1.80	1113.15	54.54	14.67	1113.94	27.70	-7.22	1112.99	43.18	-2.33	1114.73	32.25	2.33
1116.62	34.27	-0.00	1116.15	56.48	15.26	1116.94	26.35	-9.93	1115.99	44.98	-1.88	1117.72	33.16	1.88
1119.63	34.45	-0.49	1119.15	55.18	13.29	1119.95	28.34	-8.61	1118.99	44.94	-2.59	1120.74	34.54	2.59
1122.62	34.13	0.57	1122.15	53.99	13.48	1122.94	28.00	-7.57	1121.99	43.37	-2.78	1123.73	33.35	2.78
1125.66	34.67	0.17	1125.18	58.76	17.31	1125.97	28.30	-8.21	1125.03	44.98	-2.11	1126.76	33.62	2.11
1128.62	33.33	-0.72	1128.15	55.64	14.64	1128.94	29.75	-6.30	1127.99	45.49	-1.15	1129.72	32.20	1.15
1131.63	35.61	0.02	1131.15	54.22	11.68	1131.94	28.30	-9.29	1130.99	44.89	-3.29	1132.72	35.88	3.29
1134.62	36.15	1.12	1134.15	54.45	12.47	1134.96	27.70	-9.34	1133.99	44.57	-3.05	1135.74	35.09	3.05
1137.62	35.34	1.69	1137.15	56.34	15.74	1137.94	27.96	-7.69	1136.99	42.90	-3.34	1138.73	33.99	3.34
1140.65	34.04	-0.90	1140.18	55.64	13.75	1140.97	27.62	-9.33	1140.02	44.52	-3.01	1141.75	34.96	3.01
1143.63	35.16	1.00	1143.15	55.55	14.44	1143.94	28.21	-7.95	1142.99	44.15	-2.60	1144.73	33.76	2.60
1146.63	36.11	1.68	1146.15	55.64	14.26	1146.94	29.45	-6.99	1145.99	44.01	-3.01	1147.73	34.45	3.01
1149.63	35.52	0.81	1149.15	53.85	12.19	1149.96	28.47	-8.24	1148.99	43.73	-3.57	1150.74	35.28	3.57
1152.63	37.87	3.36	1152.15	55.69	14.23	1152.94	29.66	-6.85	1151.99	42.45	-4.65	1153.73	36.16	4.65
1155.65	34.94	-0.49	1155.18	55.87	13.49	1155.97	28.64	-8.79	1155.02	45.68	-2.34	1156.75	34.77	2.34
1158.62	34.67	0.08	1158.15	56.06	14.52	1158.94	27.75	-8.85	1157.99	44.52	-2.66	1159.72	34.26	2.66
1161.62	35.70	1.06	1161.15	54.81	13.22	1161.94	28.89	-7.76	1160.99	45.03	-2.20	1162.73	33.85	2.20
1164.62	35.97	1.72	1164.15	54.45	13.25	1164.95	29.19	-7.06	1163.99	44.61	-2.23	1165.74	33.48	2.23
1167.62	34.76	-0.34	1167.15	53.62	11.57	1167.94	29.36	-7.75	1166.99	44.61	-3.08	1168.72	35.19	3.08
1170.65	34.80	-1.02	1170.18	53.90	11.13	1170.97	30.22	-7.60	1170.02	47.79	-0.62	1171.75	33.44	0.62
1173.62	34.63	-0.25	1173.15	55.41	13.58	1173.94	29.45	-7.43	1172.99	45.22	-2.25	1174.72	34.13	2.25
1176.62	35.57	0.65	1176.15	54.72	12.85	1176.94	29.49	-7.43	1175.99	44.38	-3.13	1177.72	35.05	3.13
1179.62	37.60	2.43	1179.15	56.52	14.40	1179.95	29.83	-7.34	1178.99	44.33	-3.43	1180.74	35.60	3.43
1182.62	35.88	1.19	1182.15	54.91	13.27	1182.94	29.88	-6.81	1181.99	44.98	-2.30	1183.73	33.99	2.30
1185.65	36.47	1.34	1185.18	57.26	15.18	1185.97	29.62	-7.52	1185.02	46.05	-1.67	1186.75	33.81	1.67
1188.62	34.94	-0.44	1188.15	57.03	14.70	1188.94	29.83	-7.56	1187.99	45.08	-2.89	1189.73	35.28	2.89
1191.62	34.98	-1.31	1191.15	54.81	11.57	1191.94	28.77	-9.53	1190.99	47.36	-1.52	1192.73	34.82	1.52
1194.62	37.33	2.41	1194.15	55.60	13.73	1194.95	28.43	-8.50	1193.99	42.86	-4.65	1195.74	36.58	4.65
1197.62	35.16	-1.53	1197.15	56.15	12.51	1197.94	30.91	-7.78	1196.99	47.18	-2.10	1198.73	35.79	2.10
1200.65	35.84	0.18	1200.18	53.90	11.29	1200.97	30.22	-7.45	1200.02	45.59	-2.66	1201.75	35.33	2.66
1203.63	35.61	-0.40	1203.15	55.46	12.50	1203.94	30.73	-7.28	1202.99	46.05	-2.55	1204.72	35.56	2.55
1206.62	35.75	1.10	1206.15	58.15	16.55	1206.94	28.94	-7.71	1205.99	45.22	-2.02	1207.72	33.67	2.02
1209.62	34.58	-1.34	1209.15	56.48	13.61	1209.95	29.06	-8.86	1208.99	45.87	-2.64	1210.74	35.56	2.64
1212.62	35.43	-1.04	1212.15	54.31	10.89	1212.94	29.58	-8.90	1211.99	46.47	-2.59	1213.72	36.07	2.59
1215.65	36.29	1.09	1215.18	55.41	13.26	1215.97	30.00	-7.20	1215.02	45.91	-1.88	1216.75	34.08	1.88
1218.62	37.60	1.08	1218.15	56.85	13.38	1218.94	30.00	-8.53	1217.99	47.08	-2.03	1219.72	35.56	2.03
