# Supplementary material for: Noise-precision tradeoff in predicting combinations of mutations and drugs
Source: PLoS Comput Biol. 2019 May 22;15(5):e1006956. doi: 10.1371/journal.pcbi.1006956 (PMC6548401; doi:10.1371/journal.pcbi.1006956)
Supplement: S1 Data — A zip file containing all datasets used in this paper. (ZIP) [file pcbi.1006956.s002.zip › calcium/calcium_double_RAW264.7/C5A_250_nM_IFA_1_nM_RW_ECC040225C.txt]

Tab-delimted data for ligand pair Complement C5a / Interferon-alpha 
Celltype = RAW 264.7
ExperimentID = ECC040225C
t in seconds, Ca++ concentrations in nM
Adj Ca++ is the change in Ca++ concentration due to ligand

ECC040225C05	C5A 250 nM	IFA 1 nM	sim
ECC040225C02	C5A 250 nM	HBSS-BSA n/a 	lig1_only
ECC040225C07	C5A 250 nM	HBSS-BSA n/a 	lig1_only
ECC040225C01	HBSS-BSA n/a 	HBSS-BSA n/a 	con
ECC040225C12	HBSS-BSA n/a 	HBSS-BSA n/a 	con

t(ECC040225C05)	Ca++(ECC040225C05)	Adj Ca++(ECC040225C05)	t(ECC040225C02)	Ca++(ECC040225C02)	Adj Ca++(ECC040225C02)	t(ECC040225C07)	Ca++(ECC040225C07)	Adj Ca++(ECC040225C07)	t(ECC040225C01)	Ca++(ECC040225C01)	Adj Ca++(ECC040225C01)	t(ECC040225C12)	Ca++(ECC040225C12)	Adj Ca++(ECC040225C12)
-182.36	24.73	4.03	-182.85	27.00	2.10	-182.04	24.24	3.70	-183.00	38.57	-1.34	-181.26	35.53	1.34
-179.37	24.28	0.34	-179.84	27.35	-0.79	-179.06	24.75	0.96	-180.00	42.97	-0.18	-178.28	37.62	0.18
-176.37	24.02	1.39	-176.84	27.59	0.76	-176.06	23.62	1.14	-177.00	41.67	-0.17	-175.28	36.30	0.17
-173.37	23.76	1.13	-173.84	27.79	0.96	-173.06	25.19	2.71	-174.00	40.99	-0.85	-172.28	36.98	0.85
-170.37	23.80	0.09	-170.84	27.35	-0.56	-170.06	25.30	1.74	-171.00	41.31	-1.61	-169.28	38.82	1.61
-167.35	24.66	1.31	-167.84	27.50	-0.05	-167.04	25.19	1.99	-168.00	42.93	0.37	-166.26	36.48	-0.37
-164.37	25.14	1.83	-164.84	28.12	0.61	-164.06	24.50	1.35	-165.00	42.24	-0.28	-163.28	37.08	0.28
-161.37	24.28	1.04	-161.84	28.62	1.18	-161.06	25.08	2.00	-162.00	41.88	-0.57	-160.28	37.30	0.57
-158.37	24.79	1.02	-158.84	28.59	0.62	-158.06	24.90	1.29	-159.00	42.85	-0.13	-157.28	37.39	0.13
-155.37	25.43	1.41	-155.84	27.15	-1.07	-155.06	24.72	0.85	-156.00	42.49	-0.74	-154.28	38.26	0.74
-152.35	25.34	1.45	-152.84	28.20	0.11	-152.04	23.58	-0.16	-153.00	42.73	-0.37	-151.26	37.76	0.37
-149.37	25.21	1.30	-149.84	27.32	-0.79	-149.06	25.19	1.43	-150.00	43.18	0.06	-148.28	37.35	-0.06
-146.37	24.21	0.65	-146.84	30.16	2.40	-146.06	26.04	2.64	-147.00	41.19	-1.58	-145.28	38.63	1.58
-143.37	25.27	2.23	-143.84	28.80	1.56	-143.06	25.23	2.34	-144.00	42.12	-0.13	-142.28	36.67	0.13
-140.37	26.44	1.69	-140.84	29.39	0.44	-140.06	25.16	0.57	-141.00	43.02	-0.94	-139.28	39.18	0.94
-137.35	25.31	0.32	-137.84	28.35	-0.84	-137.04	25.41	0.58	-138.00	42.53	-1.67	-136.26	40.15	1.67
-134.37	24.60	0.23	-134.84	28.77	0.20	-134.06	25.12	0.91	-135.00	43.22	-0.36	-133.28	38.22	0.36
-131.37	24.73	0.52	-131.84	28.56	0.15	-131.06	27.48	3.42	-132.00	42.45	-0.97	-130.28	38.68	0.97
-128.37	25.76	1.58	-128.84	28.82	0.44	-128.06	25.56	1.54	-129.00	42.24	-1.15	-127.28	38.82	1.15
-125.37	25.34	0.77	-125.84	29.21	0.44	-125.06	25.74	1.32	-126.00	43.22	-0.56	-124.28	38.63	0.56
-122.35	26.05	1.83	-122.84	30.25	1.83	-122.04	25.12	1.06	-123.00	43.38	-0.05	-121.26	37.76	0.05
-119.37	25.34	1.14	-119.84	29.45	1.05	-119.06	25.16	1.12	-120.00	43.06	-0.35	-118.28	38.04	0.35
-116.37	27.25	2.68	-116.84	29.63	0.86	-116.06	26.48	2.06	-117.00	43.26	-0.52	-115.28	38.59	0.52
-113.37	25.60	-0.79	-113.84	30.01	-0.58	-113.06	26.19	-0.05	-114.00	45.85	0.25	-112.28	39.64	-0.25
-110.37	26.08	-0.31	-110.84	30.46	-0.13	-110.06	25.52	-0.72	-111.00	45.48	-0.12	-109.27	40.01	0.12
-107.35	26.02	0.12	-107.84	31.03	0.93	-107.04	25.67	-0.08	-108.00	43.71	-1.40	-106.26	40.80	1.40
-104.37	26.63	0.96	-104.84	30.10	0.23	-104.06	25.38	-0.13	-105.00	44.90	0.02	-103.28	39.14	-0.02
-101.37	26.57	0.49	-101.84	30.31	0.03	-101.06	26.15	0.23	-102.00	45.81	0.52	-100.27	39.05	-0.52
-98.37	26.41	0.29	-98.84	31.03	0.71	-98.05	25.86	-0.11	-99.00	44.98	-0.35	-97.27	39.97	0.35
-95.37	25.92	0.02	-95.84	32.53	2.43	-95.06	26.70	0.95	-96.00	45.19	0.08	-94.28	39.32	-0.08
-92.35	25.92	-0.56	-92.84	30.91	0.23	-92.04	27.26	0.94	-93.00	44.12	-1.57	-91.26	41.54	1.57
-89.37	25.37	-1.24	-89.84	30.85	0.04	-89.06	27.89	1.44	-90.00	44.65	-1.17	-88.28	41.27	1.17
-86.37	26.80	0.09	-86.84	30.40	-0.51	-86.06	27.67	1.11	-87.00	46.39	0.47	-85.27	39.74	-0.47
-83.37	27.38	0.09	-83.84	30.61	-0.88	-83.05	26.70	-0.43	-84.00	46.43	-0.07	-82.27	40.85	0.07
-80.37	26.67	0.27	-80.84	30.31	-0.29	-80.06	27.96	1.71	-81.00	44.94	-0.67	-79.28	40.57	0.67
-77.35	26.34	-0.45	-77.84	32.01	1.02	-77.04	27.19	0.55	-78.00	45.35	-0.65	-76.26	40.94	0.65
-74.37	27.97	1.67	-74.84	32.04	1.54	-74.06	26.70	0.55	-75.00	44.28	-1.23	-73.28	41.03	1.23
-71.37	27.74	0.84	-71.84	30.76	-0.34	-71.06	27.44	0.69	-72.00	46.59	0.48	-70.27	39.92	-0.48
-68.37	28.49	1.07	-68.84	30.91	-0.71	-68.05	26.48	-0.79	-69.00	46.10	-0.53	-67.27	41.45	0.53
-65.37	28.88	0.92	-65.84	31.18	-0.98	-65.06	28.75	0.94	-66.00	47.55	0.38	-64.27	41.08	-0.38
-62.35	27.67	0.86	-62.84	31.86	0.85	-62.04	28.08	1.42	-63.00	45.85	-0.17	-61.26	40.48	0.17
-59.37	27.90	0.07	-59.84	32.32	0.29	-59.06	26.56	-1.11	-60.00	47.51	0.47	-58.27	40.85	-0.47
-56.37	28.00	-0.68	-56.84	31.95	-0.93	-56.05	26.89	-1.63	-57.00	47.63	-0.26	-55.27	42.43	0.26
-53.37	28.33	0.15	-53.84	30.88	-1.50	-53.06	27.26	-0.76	-54.00	46.63	-0.76	-52.27	42.43	0.76
-50.37	27.61	0.09	-50.84	32.29	0.57	-50.06	28.60	1.23	-51.00	46.72	-0.01	-49.27	41.03	0.01
-47.35	28.62	0.79	-47.84	33.28	1.25	-47.04	27.41	-0.26	-48.00	46.72	-0.32	-46.26	41.64	0.32
-44.37	28.62	1.04	-44.84	33.04	1.26	-44.05	29.20	1.78	-45.00	46.55	-0.24	-43.27	41.31	0.24
-41.37	28.20	-0.99	-41.84	31.53	-1.86	-41.05	28.97	-0.06	-42.00	48.84	0.44	-40.27	42.24	-0.44
-38.37	28.33	-0.35	-38.84	31.74	-1.14	-38.05	27.67	-0.85	-39.00	48.05	0.16	-37.27	42.01	-0.16
-35.37	27.71	-0.97	-35.84	31.92	-0.96	-35.06	28.41	-0.12	-36.00	47.97	0.08	-34.27	42.10	-0.08
-32.35	28.88	-0.13	-32.84	32.22	-0.99	-32.04	27.96	-0.90	-33.00	47.97	-0.25	-31.26	42.76	0.25
-29.37	28.69	0.77	-29.84	33.19	1.07	-29.05	29.31	1.55	-30.00	46.39	-0.74	-28.27	42.15	0.74
-26.37	29.54	1.21	-26.84	33.07	0.54	-26.05	28.19	0.01	-27.00	48.43	0.89	-25.27	40.94	-0.89
-23.37	28.43	0.16	-23.84	33.34	0.87	-23.05	28.90	0.78	-24.00	47.05	-0.43	-22.27	42.20	0.43
-20.37	28.75	0.06	-20.84	33.01	0.12	-20.05	27.37	-1.16	-21.00	47.42	-0.48	-19.27	42.66	0.48
-17.35	29.28	0.21	-17.84	32.44	-0.83	-17.04	29.08	0.17	-18.00	48.97	0.69	-16.25	41.87	-0.69
-14.37	27.84	-1.38	-14.84	33.22	-0.20	-14.06	28.86	-0.21	-15.00	48.30	-0.13	-13.27	42.85	0.13
-11.37	29.94	-0.37	-11.84	33.95	-0.56	-11.06	30.17	0.01	-12.00	49.73	0.21	-10.27	43.60	-0.21
-8.37	29.08	-0.39	-8.84	34.04	0.37	-8.06	29.38	0.07	-9.00	48.13	-0.55	-7.27	43.51	0.55
-5.37	29.18	-0.30	-5.84	34.10	0.42	-5.06	27.89	-1.43	-6.00	48.76	0.07	-4.27	42.90	-0.07
4.63	88.62	45.75	4.15	80.24	33.17	4.94	98.73	56.01	4.00	60.32	-1.76	5.72	58.13	1.76
7.61	141.68	103.69	7.14	140.35	98.16	7.92	147.93	110.09	6.98	53.80	-3.40	8.72	54.89	3.40
10.61	128.33	92.85	10.14	132.36	92.68	10.92	129.72	94.40	9.98	49.81	-4.88	11.71	53.85	4.88
13.61	99.26	66.77	13.14	103.00	66.31	13.92	97.36	65.03	12.98	47.30	-4.40	14.71	50.38	4.40
16.61	85.00	55.48	16.14	90.11	56.39	16.92	84.12	54.76	15.98	44.82	-3.91	17.71	46.92	3.91
19.60	79.78	51.01	19.14	82.76	49.79	19.92	80.94	52.33	18.98	44.94	-3.04	20.71	45.30	3.04
22.61	72.31	44.11	22.14	73.73	41.33	22.92	68.48	40.44	21.98	44.65	-2.76	23.73	44.45	2.76
25.61	62.72	34.30	25.14	67.05	34.43	25.92	63.70	35.43	24.98	45.48	-2.15	26.71	44.07	2.15
28.61	54.26	27.19	28.14	58.78	27.51	28.92	53.54	26.63	27.98	46.18	-0.10	29.70	40.66	0.10
31.62	49.58	23.20	31.14	51.86	21.28	31.93	48.00	21.78	30.98	45.31	-0.28	32.71	40.15	0.28
34.61	45.08	17.23	34.14	47.26	15.21	34.93	42.67	14.98	33.98	46.76	-0.30	35.71	41.64	0.30
37.61	39.38	11.47	37.14	43.71	11.60	37.92	39.04	11.29	36.98	46.88	-0.24	38.72	41.64	0.24
40.61	36.20	8.50	40.14	41.47	9.57	40.92	35.89	8.34	39.98	46.43	-0.48	41.70	41.68	0.48
43.61	33.97	6.57	43.14	39.60	8.00	43.92	35.23	7.99	42.98	48.09	1.48	44.70	39.41	-1.48
46.61	31.96	4.53	46.14	36.17	4.54	46.92	30.62	3.34	45.98	46.72	0.08	47.70	40.85	-0.08
49.61	30.50	2.80	49.14	34.74	2.84	49.93	30.55	3.00	48.98	47.22	0.31	50.71	40.89	-0.31
52.61	30.43	2.95	52.14	34.55	2.87	52.92	29.23	1.90	51.98	47.80	1.11	53.72	39.87	-1.11
55.61	29.71	1.73	55.14	34.58	2.40	55.93	28.90	1.07	54.98	48.80	1.61	56.71	39.87	-1.61
58.61	28.26	0.88	58.14	32.53	0.95	58.92	28.78	1.56	57.98	47.63	1.04	59.70	39.83	-1.04
61.61	28.79	0.75	61.14	32.77	0.53	61.92	27.67	-0.22	60.98	48.55	1.30	62.70	40.24	-1.30
64.61	27.51	-0.93	64.14	33.07	0.43	64.93	27.11	-1.17	63.98	49.89	2.24	65.71	39.69	-2.24
67.61	28.43	-0.28	67.14	31.32	-1.59	67.93	29.31	0.76	66.98	48.72	0.80	68.73	41.40	-0.80
70.61	27.48	0.08	70.14	32.29	0.69	70.92	28.15	0.90	69.98	48.05	1.44	71.70	39.46	-1.44
73.61	29.64	1.72	73.14	32.92	0.80	73.93	27.78	0.02	72.98	47.92	0.79	74.71	40.62	-0.79
76.61	29.61	0.77	76.14	34.89	1.85	76.93	28.19	-0.50	75.98	50.10	2.05	77.71	40.29	-2.05
79.61	27.97	0.01	79.14	34.74	2.58	79.92	28.90	1.10	78.98	48.47	1.30	80.71	40.15	-1.30
82.61	28.75	0.76	82.14	33.34	1.15	82.93	28.26	0.43	81.98	50.23	3.03	83.73	38.45	-3.03
85.61	29.81	3.23	85.14	34.77	3.99	85.93	29.83	3.40	84.98	47.47	1.68	86.71	38.40	-1.68
88.61	29.58	0.37	88.14	34.67	1.26	88.93	30.21	1.16	87.98	50.23	1.81	89.71	40.89	-1.81
91.61	30.80	1.41	91.14	35.31	1.72	91.92	29.08	-0.15	90.98	50.91	2.31	92.71	40.57	-2.31
94.61	29.71	2.53	94.14	34.70	3.32	94.92	30.40	3.38	93.98	48.43	2.04	95.71	38.63	-2.04
97.61	30.43	1.22	97.14	34.67	1.26	97.93	30.89	1.83	96.98	51.16	2.74	98.73	39.97	-2.74
100.61	30.83	2.83	100.14	35.86	3.66	100.93	30.62	2.77	99.98	49.85	2.64	101.71	38.86	-2.64
103.61	31.29	2.70	103.14	36.75	3.96	103.93	30.96	2.52	102.98	50.06	2.26	104.71	39.83	-2.26
106.61	32.29	2.84	106.14	35.74	2.09	106.92	29.72	0.43	105.98	51.08	2.42	107.70	40.52	-2.42
109.61	31.43	1.59	109.14	37.21	3.17	109.92	31.83	2.15	108.98	51.63	2.58	110.70	40.75	-2.58
112.61	32.19	4.12	112.14	36.75	4.48	112.92	30.96	3.04	111.98	48.93	1.65	113.72	39.92	-1.65
115.61	32.59	4.74	115.14	36.69	4.64	115.93	31.19	3.50	114.98	49.26	2.20	116.71	39.14	-2.20
118.61	31.19	0.66	118.14	37.15	2.42	118.93	31.45	1.08	117.98	52.22	2.48	119.71	41.54	-2.48
121.61	31.49	1.26	121.14	36.72	2.29	121.92	32.78	2.71	120.98	51.29	1.85	122.70	41.87	-1.85
124.61	30.83	0.91	124.14	36.57	2.45	124.92	31.23	1.47	123.98	51.41	2.28	125.71	41.13	-2.28
127.61	32.43	2.31	127.14	37.52	3.20	127.92	32.10	2.13	126.98	51.08	1.75	128.72	41.87	-1.75
130.61	31.76	0.96	130.14	36.81	1.81	130.93	30.92	0.28	129.98	52.43	2.42	131.71	41.87	-2.42
133.62	33.03	3.13	133.14	37.43	3.33	133.93	30.81	1.07	132.98	51.33	2.22	134.71	41.17	-2.22
136.61	31.69	1.50	136.14	37.31	2.92	136.92	31.68	1.64	135.98	51.92	2.52	137.71	41.17	-2.52
139.61	31.56	1.22	139.14	38.08	3.54	139.92	30.89	0.70	138.98	53.42	3.87	140.71	39.97	-3.87
142.61	31.79	0.80	142.14	38.26	3.07	142.92	33.01	2.18	141.98	53.46	3.26	143.72	41.22	-3.26
145.61	33.03	4.04	145.14	39.38	6.19	145.92	33.35	4.52	144.98	50.53	2.33	146.70	40.15	-2.33
148.61	32.09	1.03	148.14	38.54	3.28	148.92	33.01	2.11	147.98	52.39	2.12	149.70	42.43	-2.12
151.61	33.33	1.86	151.14	37.18	1.51	151.93	31.23	-0.08	150.98	53.16	2.48	152.71	42.48	-2.48
154.61	32.59	1.96	154.14	37.80	2.97	154.93	31.57	1.09	153.98	52.05	2.21	155.71	41.92	-2.21
157.61	32.59	2.20	157.14	39.60	5.01	157.92	33.58	3.34	156.98	51.71	2.11	158.72	41.78	-2.11
160.61	32.13	1.83	160.14	38.57	4.07	160.92	32.63	2.48	159.98	52.09	2.58	161.71	41.22	-2.58
163.61	34.44	2.75	163.14	37.65	1.76	163.93	33.35	1.81	162.98	53.71	2.81	164.71	42.38	-2.81
166.61	32.23	1.10	166.14	38.57	3.24	166.92	33.58	2.60	165.98	53.33	2.99	167.71	41.64	-2.99
169.61	33.83	4.06	169.14	39.04	5.07	169.92	32.82	3.20	168.98	51.08	2.10	170.71	41.17	-2.10
172.61	33.87	2.42	172.14	39.44	3.79	172.92	33.24	1.94	171.98	53.46	2.80	173.73	42.15	-2.80
175.61	32.26	0.51	175.14	37.61	1.66	175.92	33.24	1.65	174.98	52.69	1.73	176.71	43.51	-1.73
178.61	33.19	1.25	178.14	39.94	3.80	178.93	34.08	2.30	177.98	55.13	3.98	179.71	41.45	-3.98
181.61	33.80	1.89	181.14	38.23	2.12	181.92	32.36	0.61	180.98	54.32	3.20	182.71	42.20	-3.20
184.61	33.60	2.92	184.14	39.88	5.00	184.93	33.24	2.71	183.98	52.01	2.12	185.71	42.06	-2.12
187.61	33.90	1.97	187.14	37.83	1.70	187.92	34.12	2.34	186.98	54.75	3.61	188.72	41.82	-3.61
190.61	34.64	1.75	190.14	37.99	0.90	190.92	34.00	1.26	189.98	55.22	3.12	191.71	43.27	-3.12
193.61	34.17	2.31	193.14	37.83	1.77	193.93	32.74	1.04	192.98	54.27	3.20	194.71	42.15	-3.20
196.61	32.93	-0.30	196.14	39.60	2.17	196.92	35.00	1.92	195.98	55.05	2.61	197.71	44.12	-2.61
199.61	33.93	2.31	199.14	39.13	3.31	199.92	34.23	2.76	198.98	54.96	4.13	200.71	40.99	-4.13
202.61	34.84	2.71	202.14	38.85	2.52	202.93	34.69	2.71	201.98	54.49	3.15	203.73	42.48	-3.15
205.61	32.59	-0.56	205.14	38.54	1.19	205.93	34.12	1.13	204.98	54.36	2.00	206.71	44.64	-2.00
208.61	33.77	0.02	208.14	38.05	0.10	208.92	34.23	0.63	207.98	55.95	2.99	209.70	44.26	-2.99
211.61	33.36	0.02	211.14	39.54	2.00	211.92	33.77	0.59	210.98	55.31	2.76	212.70	44.07	-2.76
214.61	33.66	0.91	214.14	40.75	3.80	214.92	34.54	1.94	213.98	55.31	3.35	215.70	42.90	-3.35
217.61	34.20	0.75	217.14	38.36	0.71	217.92	34.58	1.28	216.98	54.92	2.26	218.72	44.69	-2.26
220.61	34.17	1.47	220.14	39.72	2.82	220.92	36.27	3.73	219.98	54.87	2.96	221.70	43.23	-2.96
223.61	35.01	2.20	223.14	40.22	3.21	223.93	34.00	1.34	222.98	56.04	4.02	224.71	42.29	-4.02
226.61	34.71	2.30	226.14	37.99	1.38	226.92	34.54	2.29	225.98	54.62	3.00	227.70	42.90	-3.00
229.61	35.59	0.52	229.14	38.76	-0.51	229.92	35.38	0.47	228.98	57.30	3.02	230.70	45.54	-3.02
232.61	33.93	0.87	232.14	39.04	1.78	232.92	34.12	1.21	231.98	55.13	2.86	233.72	43.70	-2.86
235.61	34.78	1.34	235.14	39.66	2.02	235.92	33.85	0.57	234.98	56.21	3.56	236.70	43.37	-3.56
238.61	35.45	1.79	238.14	40.28	2.42	238.93	35.65	2.14	237.98	56.43	3.56	239.71	43.60	-3.56
241.61	34.44	0.82	241.14	40.16	2.34	241.93	33.50	0.03	240.98	55.31	2.48	242.71	44.64	-2.48
244.62	34.47	2.98	244.14	41.25	5.56	244.93	33.96	2.62	243.98	54.66	3.96	245.71	41.03	-3.96
247.61	34.91	1.70	247.14	40.47	3.06	247.92	35.08	2.03	246.98	55.52	3.10	248.72	43.60	-3.10
250.61	35.69	1.17	250.14	41.88	3.16	250.93	35.19	0.83	249.98	57.86	4.13	251.71	43.88	-4.13
253.61	34.54	0.29	253.14	40.13	1.68	253.93	36.35	2.25	252.98	56.52	3.06	254.71	44.69	-3.06
256.61	35.55	1.81	256.14	40.31	2.37	256.92	35.15	1.56	255.98	56.26	3.31	257.71	43.93	-3.31
259.61	35.89	1.03	259.14	40.44	1.38	259.93	35.11	0.41	258.98	56.60	2.53	260.71	45.82	-2.53
262.61	34.61	0.38	262.14	40.00	1.57	262.92	36.70	2.62	261.98	55.35	1.91	263.73	45.82	-1.91
265.61	35.65	0.97	265.14	40.07	1.19	265.92	34.92	0.39	264.98	57.95	4.06	266.71	44.12	-4.06
268.61	36.13	2.81	268.14	40.66	3.14	268.93	35.11	1.95	267.98	56.30	3.77	269.71	43.04	-3.77
271.61	35.76	2.57	271.14	41.10	3.71	271.92	36.20	3.16	270.98	56.00	3.60	272.70	43.09	-3.60
274.61	36.10	2.28	274.14	40.31	2.29	274.92	34.85	1.19	273.98	55.61	2.58	275.71	44.73	-2.58
277.61	35.25	0.37	277.14	40.97	1.89	277.92	36.54	1.82	276.98	57.21	3.12	278.72	45.25	-3.12
280.61	35.45	0.72	280.14	41.50	2.57	280.92	35.58	1.00	279.98	57.25	3.31	281.71	44.92	-3.31
283.61	36.27	1.91	283.14	42.73	4.17	283.93	35.77	1.57	282.98	56.69	3.12	284.71	44.73	-3.12
286.61	35.35	0.62	286.14	41.16	2.23	286.92	35.08	0.50	285.98	57.25	3.31	287.71	44.92	-3.31
289.61	35.82	1.54	289.14	40.38	1.90	289.92	36.20	2.08	288.98	56.34	2.85	290.71	44.92	-2.85
292.61	35.72	1.16	292.14	41.35	2.59	292.92	36.43	2.03	291.98	56.04	2.27	293.72	45.78	-2.27
295.61	35.59	0.41	295.14	41.00	1.62	295.92	35.77	0.74	294.98	57.34	2.95	296.71	45.73	-2.95
298.61	34.51	-0.73	298.14	39.66	0.22	298.92	35.50	0.42	297.98	57.12	2.67	299.70	46.06	-2.67
301.61	34.88	0.57	301.14	41.29	2.78	301.92	36.43	2.28	300.98	56.26	2.74	302.70	45.06	-2.74
304.61	34.51	0.39	304.14	41.10	2.78	304.92	35.92	1.96	303.98	56.30	2.97	305.70	44.64	-2.97
307.61	36.23	1.25	307.14	41.63	2.45	307.92	34.77	-0.05	306.98	57.12	2.93	308.72	45.54	-2.93
310.61	38.14	2.63	310.14	40.35	0.64	310.92	35.35	-0.00	309.98	58.04	3.32	311.70	45.68	-3.32
313.61	37.32	2.12	313.14	40.94	1.54	313.92	34.42	-0.63	312.98	58.00	3.59	314.70	45.11	-3.59
316.61	34.51	-0.32	316.14	41.13	2.10	316.92	36.35	1.67	315.98	56.78	2.74	317.70	45.59	-2.74
319.61	36.23	1.91	319.14	41.32	2.80	319.92	35.81	1.64	318.98	56.52	2.99	320.70	44.83	-2.99
322.62	36.47	0.91	322.14	41.79	2.03	322.93	35.81	0.40	321.98	57.91	3.14	323.72	45.92	-3.14
325.61	37.36	1.50	325.14	41.69	1.63	325.92	36.89	1.19	324.98	58.26	3.19	326.71	46.16	-3.19
328.61	37.15	1.68	328.14	41.69	2.02	328.93	36.39	1.07	327.98	57.30	2.62	329.71	46.35	-2.62
331.61	38.38	3.21	331.14	41.32	1.95	331.93	35.15	0.13	330.98	56.47	2.09	332.71	46.58	-2.09
334.61	35.69	-1.84	334.14	41.54	-0.19	334.92	36.62	-0.75	333.98	58.78	2.04	335.71	48.98	-2.04
337.62	38.35	2.73	337.14	42.35	2.53	337.93	37.94	2.47	336.98	57.08	2.25	338.72	46.87	-2.25
340.61	37.59	3.09	340.14	42.58	3.88	340.92	36.62	2.28	339.98	57.30	3.59	341.71	44.40	-3.59
343.62	38.01	2.18	343.14	42.48	2.45	343.93	36.93	1.26	342.98	57.30	2.26	344.71	47.06	-2.26
346.61	37.56	2.07	346.14	41.25	1.56	346.93	36.85	1.51	345.98	57.82	3.12	347.71	45.87	-3.12
349.61	37.83	2.84	349.14	41.22	2.03	349.93	35.96	1.12	348.98	57.34	3.14	350.71	45.35	-3.14
352.61	37.32	1.59	352.14	42.26	2.33	352.93	35.23	-0.35	351.98	57.82	2.88	353.72	46.35	-2.88
355.61	37.59	1.33	355.14	43.11	2.65	355.92	36.08	-0.02	354.98	57.73	2.26	356.71	47.49	-2.26
358.61	36.84	0.06	358.14	41.98	1.00	358.93	38.22	1.60	357.98	59.44	3.45	359.71	46.82	-3.45
361.61	37.97	3.31	361.14	41.19	2.33	361.93	37.36	2.86	360.98	56.86	2.99	362.71	45.16	-2.99
364.62	37.63	0.77	364.14	42.61	1.55	364.93	35.58	-1.13	363.98	59.70	3.63	365.71	46.73	-3.63
367.61	36.47	1.19	367.14	42.04	2.56	367.92	37.36	2.23	366.98	57.21	2.72	368.72	46.06	-2.72
370.61	36.95	0.50	370.14	42.51	1.86	370.92	37.79	1.50	369.98	58.87	3.21	371.70	46.73	-3.21
373.61	38.31	2.85	373.14	41.22	1.56	373.93	37.32	2.02	372.98	57.65	2.98	374.71	45.97	-2.98
376.61	38.35	2.24	376.14	43.37	3.06	376.93	36.70	0.74	375.98	58.30	2.98	377.71	46.63	-2.98
379.62	37.53	1.79	379.14	43.90	3.96	379.93	37.20	1.61	378.98	56.99	2.04	380.71	47.20	-2.04
382.61	38.55	2.81	382.14	41.60	1.66	382.92	38.45	2.87	381.98	57.17	2.22	383.72	47.01	-2.22
385.61	37.12	1.02	385.14	42.80	2.50	385.92	36.93	0.98	384.98	58.61	3.30	386.70	46.30	-3.30
388.61	36.88	2.43	388.14	41.69	3.04	388.92	38.45	4.16	387.98	56.91	3.25	389.70	44.69	-3.25
391.61	38.97	4.01	391.14	43.21	4.05	391.92	37.13	2.33	390.98	57.65	3.48	392.71	44.97	-3.48
394.61	37.36	2.06	394.14	42.32	2.82	394.92	37.20	2.05	393.98	57.30	2.79	395.71	46.01	-2.79
397.61	38.25	3.15	397.14	40.75	1.45	397.92	37.98	3.04	396.98	58.26	3.95	398.72	44.64	-3.95
400.61	37.36	0.07	400.14	42.99	1.50	400.93	37.94	0.80	399.98	60.90	4.40	401.71	46.39	-4.40
403.61	36.78	0.31	403.14	42.73	2.06	403.92	37.20	0.88	402.98	58.21	2.53	404.71	47.44	-2.53
406.61	36.64	0.33	406.14	42.54	2.03	406.92	37.48	1.33	405.98	58.78	3.26	407.70	46.54	-3.26
409.61	37.70	2.71	409.14	42.10	2.91	409.93	38.53	3.69	408.98	56.30	2.10	410.71	46.39	-2.10
412.61	37.15	0.29	412.14	44.16	3.10	412.92	39.74	3.04	411.98	58.26	2.19	413.72	48.16	-2.19
415.62	38.86	2.24	415.14	43.52	2.70	415.93	37.83	1.36	414.98	59.27	3.44	416.71	46.68	-3.44
418.61	37.08	0.35	418.14	43.71	2.78	418.93	39.12	2.54	417.98	60.01	4.07	419.71	46.16	-4.07
421.61	39.38	2.60	421.14	43.02	2.04	421.92	39.82	3.19	420.98	59.35	3.36	422.70	46.92	-3.36
424.61	37.87	1.10	424.14	42.73	1.76	424.92	36.78	0.16	423.98	59.09	3.11	425.70	47.16	-3.11
427.61	38.42	1.28	427.14	42.51	1.17	427.93	38.10	1.11	426.98	59.40	3.05	428.73	47.59	-3.05
430.61	37.36	0.70	430.14	42.01	1.15	430.93	38.53	2.03	429.98	59.44	3.57	431.71	46.58	-3.57
433.61	39.04	2.66	433.14	42.29	1.71	433.93	37.20	0.97	432.98	59.27	3.68	434.71	46.20	-3.68
436.61	38.28	0.99	436.14	42.92	1.43	436.93	36.70	-0.44	435.98	60.32	3.82	437.71	46.97	-3.82
439.61	38.38	2.52	439.14	43.52	3.46	439.93	37.67	1.97	438.98	58.17	3.10	440.71	46.25	-3.10
442.61	37.56	0.26	442.14	43.68	2.18	442.93	38.18	1.03	441.98	58.91	2.40	443.72	48.40	-2.40
445.61	38.69	2.72	445.14	43.62	3.45	445.92	38.88	3.07	444.98	57.82	2.64	446.71	46.82	-2.64
448.62	38.07	1.55	448.14	42.92	2.20	448.93	37.51	1.15	447.98	59.49	3.76	449.71	46.25	-3.76
451.62	38.04	1.19	451.14	44.86	3.81	451.93	37.67	0.98	450.98	59.00	2.94	452.71	47.40	-2.94
454.61	38.93	2.29	454.14	44.00	3.16	454.93	38.92	2.44	453.98	59.35	3.50	455.71	46.63	-3.50
457.62	39.17	1.91	457.14	43.94	2.48	457.93	39.15	2.04	456.98	58.83	2.36	458.73	48.40	-2.36
460.62	38.52	1.68	460.14	44.83	3.79	460.93	38.76	2.08	459.98	59.22	3.17	461.71	47.16	-3.17
463.61	38.07	1.69	463.14	42.23	1.65	463.93	39.27	3.04	462.98	57.69	2.10	464.71	47.78	-2.10
466.61	40.87	4.36	466.14	43.81	3.10	466.93	39.23	2.87	465.98	58.48	2.76	467.71	47.25	-2.76
469.61	38.28	1.53	469.14	42.92	1.97	469.92	39.12	2.52	468.98	57.95	1.99	470.70	48.26	-1.99
472.62	38.21	0.92	472.14	42.26	0.77	472.93	38.57	1.43	471.98	59.22	2.72	473.73	48.07	-2.72
475.61	38.73	2.51	475.14	44.41	3.99	475.93	38.02	1.96	474.98	59.84	4.41	476.71	45.30	-4.41
478.61	38.14	1.08	478.14	43.52	2.26	478.93	38.37	1.47	477.98	58.08	1.81	479.71	48.74	-1.81
481.61	38.38	1.31	481.14	43.05	1.78	481.92	37.67	0.76	480.98	59.49	3.21	482.71	47.35	-3.21
484.61	38.28	0.42	484.14	43.65	1.59	484.92	38.18	0.47	483.98	60.32	3.25	485.70	48.11	-3.25
487.62	39.04	2.78	487.14	44.45	3.99	487.93	39.43	3.32	486.98	58.74	3.27	488.73	46.49	-3.27
490.62	39.79	2.77	490.14	43.02	1.80	490.93	38.14	1.27	489.98	59.31	3.08	491.71	47.44	-3.08
493.61	38.52	1.97	493.14	42.67	1.92	493.92	39.00	2.60	492.98	57.60	1.84	494.71	48.21	-1.84
496.61	38.86	2.48	496.14	43.14	2.56	496.93	37.83	1.61	495.98	59.35	3.76	497.71	46.11	-3.76
499.61	39.10	2.76	499.14	44.16	3.62	499.92	40.06	3.88	498.98	58.65	3.10	500.71	46.73	-3.10
502.62	39.38	3.65	502.14	44.41	4.48	502.93	38.57	3.00	501.98	58.00	3.06	503.73	46.16	-3.06
505.62	40.04	2.62	505.14	44.25	2.63	505.93	37.63	0.36	504.98	58.52	1.89	506.71	49.03	-1.89
508.61	39.31	2.93	508.14	42.39	1.81	508.92	38.33	2.11	507.98	59.40	3.81	509.70	46.06	-3.81
511.61	40.00	3.20	511.14	42.61	1.61	511.93	38.88	2.23	510.98	58.48	2.47	512.71	47.83	-2.47
514.61	38.35	1.23	514.14	42.64	1.32	514.92	39.63	2.67	513.98	59.97	3.64	515.71	46.97	-3.64
517.62	39.76	2.97	517.14	43.94	2.95	517.93	39.55	2.92	516.98	60.50	4.50	518.73	45.78	-4.50
520.62	39.41	2.89	520.14	44.00	3.28	520.93	37.83	1.46	519.98	58.74	3.01	521.71	47.01	-3.01
523.62	38.83	2.74	523.14	43.78	3.49	523.93	39.15	3.22	522.98	57.82	2.52	524.71	47.06	-2.52
526.62	40.49	3.13	526.14	43.49	1.93	526.93	39.00	1.80	525.98	59.93	3.36	527.71	47.49	-3.36
529.62	40.17	2.45	529.14	43.27	1.35	529.93	37.32	-0.24	528.98	60.50	3.57	530.71	47.64	-3.57
532.61	39.21	2.44	532.14	42.54	1.57	532.93	39.15	2.53	531.98	59.62	3.64	533.73	46.63	-3.64
535.61	39.10	2.22	535.14	43.08	2.00	535.92	38.25	1.53	534.98	59.49	3.40	536.71	46.97	-3.40
538.62	38.97	2.13	538.14	43.97	2.93	538.93	38.49	1.81	537.98	58.70	2.65	539.72	47.68	-2.65
541.62	39.21	3.29	541.14	44.16	4.04	541.93	38.68	2.92	540.98	57.86	2.73	542.71	46.68	-2.73
544.61	38.04	-0.05	544.14	43.08	0.79	544.93	39.00	1.06	543.98	61.69	4.39	545.71	47.20	-4.39
547.62	40.97	5.20	547.14	44.92	4.95	547.93	38.53	2.92	546.98	57.47	2.49	548.73	46.77	-2.49
550.62	39.48	2.57	550.14	44.03	2.92	550.93	38.53	1.78	549.98	59.70	3.58	551.71	46.82	-3.58
553.62	38.52	1.00	553.14	45.98	4.26	553.93	37.86	0.49	552.98	59.49	2.76	554.71	48.26	-2.76
556.62	40.42	2.42	556.14	44.25	2.05	556.93	37.86	0.02	555.98	60.63	3.42	557.71	48.07	-3.42
559.62	38.04	1.14	559.14	42.64	1.54	559.93	38.61	1.86	558.98	58.83	2.72	560.71	47.68	-2.72
562.62	40.04	3.50	562.14	43.52	2.78	562.93	39.78	3.40	561.98	59.05	3.30	563.73	46.73	-3.30
565.62	40.69	2.92	565.14	43.68	1.71	565.93	37.71	0.10	564.98	59.93	2.95	566.71	48.31	-2.95
568.62	39.69	2.05	568.14	43.30	1.46	568.93	38.80	1.32	567.98	61.21	4.36	569.71	46.77	-4.36
571.61	39.97	3.31	571.14	44.22	3.36	571.93	39.35	2.84	570.98	59.40	3.53	572.71	46.63	-3.53
574.61	37.94	0.50	574.14	42.95	1.31	574.92	38.41	1.12	573.98	60.72	4.07	575.71	46.87	-4.07
577.62	40.17	1.78	577.14	42.48	-0.11	577.93	40.06	1.83	576.98	60.45	2.85	578.72	49.03	-2.85
580.62	38.38	1.86	580.14	43.59	2.87	580.93	38.29	1.92	579.98	59.93	4.20	581.71	45.82	-4.20
583.62	41.22	4.87	583.14	44.45	3.90	583.93	38.80	2.60	582.98	57.73	2.17	584.71	47.68	-2.17
586.61	39.55	3.00	586.14	43.75	3.00	586.92	38.68	2.29	585.98	58.26	2.50	587.71	47.54	-2.50
589.62	39.86	2.42	589.14	45.11	3.47	589.93	40.97	3.68	588.98	59.57	2.92	590.71	48.02	-2.92
592.61	39.79	1.66	592.13	42.45	0.12	592.92	38.88	0.91	591.98	59.84	2.50	593.72	49.12	-2.50
595.61	39.21	1.50	595.13	43.81	1.90	595.92	38.88	1.33	594.98	59.57	2.65	596.70	48.55	-2.65
598.61	39.31	2.57	598.13	43.37	2.43	598.92	39.67	3.08	597.98	59.70	3.75	599.70	46.49	-3.75
601.61	39.93	2.44	601.13	44.32	2.63	601.92	39.55	2.21	600.98	61.34	4.64	602.70	46.35	-4.64
621.63	70.72	-6.20	621.16	79.35	-1.77	621.94	71.45	-5.31	621.00	122.36	26.23	622.73	64.18	-26.23
624.59	62.11	-7.23	624.12	68.07	-5.47	624.91	61.78	-7.41	623.96	116.21	27.66	625.70	55.18	-27.66
627.59	55.07	-9.26	627.12	60.45	-8.08	627.91	52.58	-11.60	626.96	112.39	28.85	628.69	48.98	-28.85
630.59	49.51	-7.95	630.12	54.78	-6.88	630.91	46.86	-10.45	629.96	101.33	24.66	631.69	46.30	-24.66
633.60	45.25	-6.16	633.12	50.38	-5.23	633.94	45.12	-6.13	632.96	94.49	23.87	634.73	41.03	-23.87
636.60	43.24	-4.18	636.12	46.65	-4.97	636.91	41.80	-5.46	635.96	85.67	19.04	637.70	41.87	-19.04
639.60	41.18	-1.75	639.12	44.19	-2.94	639.91	39.94	-2.84	638.96	78.97	16.83	640.70	39.60	-16.83
642.60	37.97	-3.48	642.12	43.37	-2.28	642.92	38.10	-3.19	641.96	76.69	16.03	643.70	38.91	-16.03
645.60	37.90	0.73	645.12	42.83	1.46	645.91	38.68	1.67	644.96	68.27	11.89	646.70	38.77	-11.89
648.59	36.40	3.41	648.12	40.63	3.44	648.94	35.96	3.12	647.96	63.34	11.14	649.72	35.35	-11.14
651.60	33.97	1.69	651.12	39.69	3.21	651.91	35.15	3.03	650.96	61.96	10.47	652.70	35.30	-10.47
654.59	34.98	3.82	654.12	39.22	3.86	654.91	34.88	3.87	653.96	60.54	10.17	655.69	34.49	-10.17
657.60	34.57	4.21	657.12	40.31	5.75	657.91	34.31	4.10	656.96	58.08	8.51	658.69	35.35	-8.51
660.59	33.36	4.33	660.12	38.85	5.62	660.91	33.93	5.05	659.96	56.95	8.71	661.69	33.82	-8.71
663.60	33.13	3.42	663.12	38.05	4.14	663.94	33.20	3.65	662.96	56.95	8.03	664.72	35.17	-8.03
666.59	32.69	2.95	666.12	39.26	5.32	666.91	33.77	4.19	665.96	54.92	5.97	667.69	37.26	-5.97
669.59	33.43	4.74	669.12	37.83	4.94	669.91	34.04	5.51	668.96	54.19	6.29	670.69	35.89	-6.29
672.59	32.73	3.80	672.12	38.54	5.41	672.91	33.96	5.19	671.96	54.62	6.48	673.69	35.94	-6.48
675.60	32.69	4.27	675.12	36.57	3.95	675.91	33.35	5.08	674.96	54.79	7.16	676.69	34.76	-7.16
678.59	32.66	5.58	678.12	37.68	6.40	678.94	32.13	5.20	677.96	52.56	6.27	679.72	34.31	-6.27
681.59	33.16	5.00	681.12	37.49	5.13	681.91	32.82	4.82	680.96	52.90	5.53	682.69	36.12	-5.53
684.59	30.96	3.17	684.12	38.14	6.15	684.91	32.93	5.29	683.96	53.89	6.89	685.69	34.40	-6.89
687.60	33.09	5.15	687.12	38.39	6.25	687.91	32.51	4.72	686.96	51.97	4.82	688.69	36.62	-4.82
690.59	33.03	5.01	690.12	36.94	4.72	690.91	32.13	4.27	689.96	51.71	4.48	691.69	37.03	-4.48
693.60	31.43	3.85	693.12	36.81	5.03	693.94	33.77	6.35	692.96	52.01	5.22	694.72	35.85	-5.22
696.59	32.03	4.96	696.12	37.43	6.16	696.91	33.24	6.33	695.96	50.95	4.67	697.69	35.89	-4.67
699.59	31.13	5.14	699.12	36.85	6.66	699.91	32.25	6.42	698.96	50.10	4.90	700.69	34.58	-4.90
702.59	31.00	3.55	702.12	38.42	6.77	702.91	33.77	6.48	701.96	52.48	5.82	703.69	35.12	-5.82
705.59	31.19	2.97	705.12	38.98	6.56	705.91	30.74	2.67	704.96	52.39	4.96	706.69	36.76	-4.96
708.59	33.09	4.91	708.12	39.26	6.88	708.94	32.89	4.87	707.96	52.99	5.60	709.72	36.07	-5.60
711.60	32.63	5.08	711.12	37.61	5.86	711.91	33.16	5.77	710.96	51.41	4.65	712.69	36.39	-4.65
714.59	32.03	5.93	714.12	37.86	7.56	714.91	32.48	6.54	713.96	50.27	4.96	715.69	34.63	-4.96
717.60	32.69	5.17	717.12	37.34	5.62	717.91	32.25	4.88	716.96	51.08	4.35	718.69	36.67	-4.35
720.59	33.09	6.90	720.12	37.83	7.44	720.91	31.87	5.84	719.96	50.36	4.96	721.69	34.72	-4.96
723.60	32.06	4.91	723.12	38.11	6.76	723.94	31.64	4.64	722.96	51.75	5.39	724.72	35.26	-5.39
726.59	32.33	5.42	726.12	37.71	6.60	726.91	32.32	5.57	725.96	51.03	4.91	727.69	35.49	-4.91
729.60	33.73	7.23	729.12	38.36	7.66	729.91	33.09	6.74	728.96	50.86	5.15	730.70	34.85	-5.15
732.59	31.66	4.89	732.12	38.36	7.39	732.91	32.82	6.21	731.96	50.53	4.55	733.69	35.71	-4.55
735.60	31.89	6.18	735.12	38.91	9.00	735.91	32.55	6.99	734.96	49.10	4.18	736.69	35.03	-4.18
738.59	31.79	4.97	738.12	39.04	8.02	738.94	32.93	6.26	737.96	50.82	4.79	739.72	35.53	-4.79
741.60	33.26	6.04	741.12	38.88	7.46	741.91	30.92	3.86	740.96	52.69	6.26	742.69	34.45	-6.26
744.59	33.09	6.02	744.12	39.38	8.11	744.91	32.70	5.79	743.96	51.54	5.26	745.69	35.30	-5.26
747.60	31.79	5.20	747.12	38.63	7.84	747.91	32.17	5.74	746.96	50.53	4.73	748.69	35.35	-4.73
750.59	32.46	4.17	750.12	38.79	6.30	750.91	33.81	5.67	749.96	53.67	6.17	751.69	35.62	-6.17
753.59	31.33	4.35	753.12	39.04	7.86	753.93	32.78	5.95	752.96	50.78	4.59	754.72	35.89	-4.59
756.59	32.29	4.04	756.12	38.45	6.00	756.91	32.93	4.84	755.96	50.57	3.11	757.69	38.63	-3.11
759.60	33.19	5.54	759.12	37.74	5.89	759.91	34.77	7.28	758.96	51.33	4.47	760.69	36.67	-4.47
762.59	32.93	4.65	762.12	39.69	7.21	762.91	32.48	4.35	761.96	51.92	4.43	763.69	37.35	-4.43
765.60	33.03	5.03	765.12	38.91	6.71	765.91	32.40	4.55	764.96	52.82	5.61	766.69	35.89	-5.61
768.59	32.49	3.89	768.12	38.05	5.25	768.94	33.28	4.83	767.96	53.24	5.43	769.72	36.67	-5.43
771.60	33.40	5.39	771.12	38.91	6.70	771.91	32.89	5.03	770.96	51.75	4.53	772.69	36.98	-4.53
774.59	31.39	3.31	774.12	39.35	7.07	774.91	32.67	4.74	773.96	52.52	5.23	775.69	36.35	-5.23
777.60	33.40	5.10	777.12	39.07	6.57	777.91	33.16	5.02	776.96	52.18	4.67	778.69	37.12	-4.67
780.59	33.66	5.18	780.12	40.13	7.45	780.91	33.24	4.92	779.96	52.22	4.53	781.69	37.44	-4.53
783.59	33.33	4.90	783.12	37.71	5.08	783.94	33.89	5.62	782.96	53.71	6.07	784.72	35.85	-6.07
786.59	32.63	3.16	786.12	39.91	6.24	786.91	33.39	4.08	785.96	52.73	4.05	787.69	38.91	-4.05
789.59	33.46	5.75	789.12	38.98	7.07	789.91	32.67	5.11	788.96	51.37	4.45	790.69	36.76	-4.45
792.59	33.33	5.98	792.12	39.78	8.23	792.91	33.62	6.42	791.96	51.29	4.73	793.69	36.12	-4.73
795.59	32.96	6.09	795.12	37.99	6.92	795.91	33.43	6.71	794.96	50.10	4.02	796.69	36.35	-4.02
798.59	33.09	3.96	798.12	38.39	5.06	798.94	33.35	4.37	797.96	53.16	4.82	799.72	37.81	-4.82
801.60	33.73	4.93	801.12	38.79	5.79	801.91	34.31	5.66	800.96	53.33	5.32	802.69	36.98	-5.32
804.59	33.60	5.30	804.12	38.88	6.38	804.91	33.50	5.35	803.96	51.41	3.90	805.69	37.90	-3.90
807.60	35.86	6.85	807.12	40.56	7.35	807.91	33.16	4.31	806.96	53.33	5.11	808.69	37.39	-5.11
810.59	33.66	4.85	810.12	40.66	7.65	810.91	32.67	4.01	809.96	52.52	4.50	811.69	37.81	-4.50
813.60	35.21	6.42	813.12	39.29	6.30	813.94	34.00	5.36	812.96	53.12	5.12	814.72	37.17	-5.12
816.59	33.60	4.46	816.12	39.94	6.60	816.91	33.05	4.06	815.96	53.37	5.02	817.69	37.62	-5.02
819.60	34.30	5.86	819.12	39.38	6.74	819.91	34.16	5.88	818.96	52.14	4.49	820.69	37.44	-4.49
822.59	33.16	4.43	822.12	39.13	6.20	822.91	34.92	6.35	821.96	52.90	4.96	823.69	37.26	-4.96
825.60	35.59	6.65	825.12	38.88	5.74	825.91	33.50	4.71	824.96	53.29	5.14	826.69	37.30	-5.14
828.59	33.06	5.20	828.12	41.85	9.79	828.94	34.58	6.88	827.96	51.80	4.73	829.72	36.62	-4.73
831.60	34.64	5.96	831.12	39.50	6.62	831.91	33.50	4.98	830.96	53.03	5.14	832.69	37.03	-5.14
834.59	34.00	5.94	834.12	39.35	7.09	834.91	34.81	6.91	833.96	53.20	5.93	835.69	35.62	-5.93
837.60	33.73	5.40	837.12	39.69	7.16	837.91	35.42	7.24	836.96	51.20	3.66	838.69	38.17	-3.66
840.59	34.17	5.33	840.12	40.07	7.03	840.91	34.00	5.32	839.96	52.39	4.34	841.69	37.99	-4.34
843.60	35.15	6.02	843.12	38.48	5.15	843.94	33.58	4.61	842.96	53.29	4.95	844.72	37.67	-4.95
846.59	34.94	5.02	846.12	39.91	5.79	846.91	34.88	5.11	845.96	54.19	5.06	847.69	38.36	-5.06
849.60	35.72	7.13	849.12	41.60	8.81	849.91	35.04	6.61	848.96	53.71	5.91	850.69	36.17	-5.91
852.59	34.20	5.16	852.12	39.88	6.64	852.91	33.89	5.00	851.96	53.67	5.42	853.69	37.12	-5.42
855.59	34.00	4.89	855.12	39.82	6.51	855.91	34.50	5.54	854.96	53.12	4.80	856.69	37.81	-4.80
858.59	33.87	6.11	858.12	40.10	8.14	858.94	34.58	6.97	857.96	51.97	5.00	859.72	36.26	-5.00
861.60	34.40	5.77	861.12	41.32	8.49	861.91	36.35	7.87	860.96	52.48	4.64	862.70	37.49	-4.64
864.59	34.61	5.27	864.12	41.19	7.65	864.91	36.20	7.01	863.96	53.63	5.08	865.69	37.76	-5.08
867.60	34.71	5.22	867.12	41.88	8.19	867.91	35.27	5.93	866.96	53.29	4.59	868.69	38.40	-4.59
870.59	34.84	4.36	870.12	40.53	5.85	870.91	32.63	2.30	869.96	55.13	5.44	871.69	38.54	-5.44
873.59	34.37	5.43	873.12	41.13	7.99	873.94	34.73	5.94	872.96	52.60	4.45	874.72	37.99	-4.45
876.59	34.13	5.01	876.12	40.41	7.09	876.91	35.65	6.69	875.96	53.50	5.17	877.69	37.44	-5.17
879.59	34.30	5.44	879.12	41.29	8.23	879.91	35.38	6.68	878.96	53.07	5.00	880.69	37.35	-5.00
882.59	34.81	5.61	882.12	39.78	6.38	882.91	35.54	6.50	881.96	53.89	5.48	883.69	37.21	-5.48
885.60	35.82	6.62	885.12	40.56	7.16	885.91	35.92	6.87	884.96	54.49	6.08	886.70	36.62	-6.08
888.59	34.61	5.21	888.12	40.78	7.18	888.94	35.58	6.33	887.96	52.60	3.99	889.72	38.91	-3.99
891.60	35.25	7.48	891.12	39.72	7.75	891.91	35.77	8.15	890.96	52.99	6.01	892.69	35.26	-6.01
894.59	35.25	5.10	894.12	41.03	6.68	894.91	35.38	5.39	893.96	53.63	4.27	895.69	39.37	-4.27
897.59	35.08	4.94	897.12	40.56	6.22	897.91	35.00	5.01	896.96	55.09	5.74	898.69	37.90	-5.74
900.59	35.11	5.71	900.12	40.88	7.28	900.91	34.31	5.06	899.96	54.53	5.92	901.69	36.98	-5.92
903.60	36.16	7.10	903.12	41.13	7.87	903.94	34.62	5.71	902.96	53.16	4.89	904.72	37.67	-4.89
906.59	36.64	6.66	906.12	40.94	6.76	906.91	34.81	4.99	905.96	53.84	4.65	907.69	38.82	-4.65
909.60	35.48	5.02	909.12	40.07	5.41	909.91	34.85	4.55	908.96	53.84	4.17	910.69	39.78	-4.17
912.59	33.80	3.59	912.12	40.91	6.50	912.91	35.46	5.41	911.96	54.44	5.02	913.69	38.68	-5.02
915.60	35.86	5.84	915.12	41.76	7.54	915.91	34.42	4.55	914.96	55.22	5.99	916.69	37.53	-5.99
918.60	35.45	6.19	918.12	41.94	8.48	918.94	37.01	7.91	917.96	55.05	6.58	919.72	36.17	-6.58
921.60	35.25	4.15	921.12	41.35	6.05	921.91	34.27	3.33	920.96	54.79	4.48	922.69	40.11	-4.48
924.59	35.38	5.39	924.12	41.16	6.97	924.91	34.35	4.51	923.96	54.06	4.86	925.69	38.63	-4.86
927.60	35.52	4.82	927.12	41.88	6.98	927.91	34.85	4.30	926.96	54.83	4.92	928.69	39.28	-4.92
930.59	34.57	4.00	930.12	40.69	5.92	930.91	35.11	4.69	929.96	56.00	6.22	931.69	37.85	-6.22
933.60	34.51	5.65	933.12	40.44	7.38	933.94	35.08	6.37	932.96	54.36	6.29	934.72	36.07	-6.29
936.59	36.20	5.12	936.12	41.98	6.70	936.91	35.19	4.27	935.96	55.22	4.93	937.69	39.64	-4.93
939.60	35.76	5.39	939.12	41.25	6.68	939.91	35.35	5.13	938.96	54.27	4.69	940.69	39.18	-4.69
942.59	34.88	4.66	942.12	40.66	6.24	942.91	35.62	5.56	941.96	54.19	4.76	943.69	38.95	-4.76
945.60	35.72	5.28	945.12	42.89	8.25	945.91	35.85	5.57	944.96	54.53	4.88	946.69	39.05	-4.88
948.59	35.65	5.14	948.12	39.97	5.26	948.94	35.89	5.54	947.96	55.09	5.37	949.72	38.63	-5.37
951.60	35.38	4.22	951.12	42.58	7.22	951.91	35.00	4.00	950.96	54.87	4.50	952.70	40.15	-4.50
954.59	34.71	3.96	954.12	40.88	5.93	954.91	35.50	4.91	953.96	54.92	4.96	955.69	39.28	-4.96
957.59	37.12	6.46	957.12	42.54	7.68	957.91	37.16	6.66	956.96	54.79	4.92	958.69	39.23	-4.92
960.60	35.79	5.33	960.12	41.44	6.78	960.91	35.54	5.23	959.96	55.78	6.11	961.69	37.85	-6.11
963.59	35.42	4.49	963.12	42.42	7.29	963.94	35.85	5.08	962.96	55.65	5.51	964.72	38.91	-5.51
966.59	36.54	4.29	966.12	41.32	4.87	966.91	34.69	2.60	965.96	57.56	6.10	967.69	39.64	-6.10
969.59	36.84	5.57	969.12	41.25	5.78	969.91	36.74	5.62	968.96	57.17	6.69	970.69	38.08	-6.69
972.59	35.93	4.35	972.12	40.56	4.78	972.91	35.11	3.69	971.96	56.95	6.16	973.69	38.91	-6.16
975.60	35.35	5.07	975.12	42.01	7.53	975.91	36.12	6.00	974.96	55.13	5.64	976.69	38.13	-5.64
978.59	35.96	4.99	978.12	41.16	5.99	978.94	35.46	4.64	977.96	54.96	4.78	979.72	39.69	-4.78
981.59	35.76	4.94	981.12	41.35	6.33	981.91	36.23	5.56	980.96	54.66	4.63	982.69	39.69	-4.63
984.59	36.13	5.48	984.12	42.01	7.16	984.91	35.04	4.55	983.96	55.00	5.14	985.69	39.00	-5.14
987.60	36.30	4.77	987.12	41.41	5.68	987.91	36.12	4.75	986.96	55.65	4.91	988.70	40.11	-4.91
990.59	36.03	5.34	990.12	42.04	7.15	990.91	34.92	4.39	989.96	55.91	6.01	991.69	38.17	-6.01
993.60	36.33	5.33	993.12	42.10	6.90	993.94	35.54	4.69	992.96	55.48	5.27	994.72	39.23	-5.27
996.59	35.89	4.86	996.12	41.16	5.93	996.91	33.96	3.09	995.96	56.04	5.80	997.69	38.72	-5.80
999.60	36.67	5.36	999.12	40.72	5.21	999.91	37.05	5.89	998.96	56.65	6.13	1000.70	38.68	-6.13
1002.59	37.01	5.80	1002.12	40.91	5.50	1002.91	35.42	4.37	1001.96	56.26	5.84	1003.69	38.86	-5.84
1005.60	35.52	5.04	1005.12	42.51	7.83	1005.91	36.16	5.83	1004.96	53.80	4.11	1006.69	39.87	-4.11
1008.59	36.23	4.54	1008.12	41.50	5.61	1008.94	35.46	3.93	1007.96	57.08	6.18	1009.72	39.00	-6.18
1011.60	35.89	5.21	1011.12	41.94	7.06	1011.91	36.08	5.56	1010.96	54.83	4.94	1012.69	39.23	-4.94
1014.59	35.76	3.99	1014.12	42.35	6.38	1014.91	35.38	3.77	1013.96	56.00	5.02	1015.69	40.24	-5.02
1017.60	37.73	6.58	1017.12	41.63	6.28	1017.91	36.85	5.85	1016.96	55.09	4.73	1018.69	39.92	-4.73
1020.59	36.13	4.31	1020.12	42.07	6.05	1020.91	35.77	4.11	1019.96	56.00	4.97	1021.69	40.34	-4.97
1023.60	36.71	5.49	1023.12	41.10	5.68	1023.94	35.96	4.89	1022.96	55.78	5.35	1024.72	39.37	-5.35
1026.59	34.27	2.43	1026.12	42.51	6.47	1026.91	36.74	5.05	1025.96	56.65	5.60	1027.69	39.74	-5.60
1029.59	36.71	5.47	1029.12	41.44	6.00	1029.91	36.70	5.62	1028.96	56.13	5.68	1030.69	39.05	-5.68
1032.59	37.49	5.52	1032.12	41.82	5.65	1032.91	36.78	4.97	1031.96	56.21	5.03	1033.69	40.43	-5.03
1035.60	36.47	4.34	1035.12	42.13	5.80	1035.91	35.69	3.71	1034.96	56.73	5.39	1036.70	40.24	-5.39
1038.59	37.32	6.73	1038.12	43.14	8.35	1038.94	36.54	6.11	1037.96	56.17	6.37	1039.72	37.71	-6.37
1041.60	35.99	4.33	1041.12	41.85	5.99	1041.91	36.04	4.53	1040.96	56.39	5.52	1042.70	39.64	-5.52
1044.59	35.86	3.69	1044.12	41.03	4.66	1044.91	35.85	3.84	1043.96	57.21	5.83	1045.69	39.83	-5.83
1047.59	37.12	4.62	1047.12	42.51	5.81	1047.91	37.09	4.74	1046.96	56.86	5.15	1048.69	40.85	-5.15
1050.60	37.05	5.08	1050.12	42.95	6.78	1050.91	36.58	4.77	1049.96	57.78	6.60	1051.69	38.86	-6.60
1053.60	35.32	3.27	1053.12	43.56	7.31	1053.94	36.23	4.34	1052.96	56.69	5.43	1054.72	40.11	-5.43
1056.60	36.33	5.20	1056.12	42.54	7.21	1056.91	36.31	5.34	1055.96	56.47	6.13	1057.69	38.49	-6.13
1059.60	35.65	2.70	1059.12	42.07	4.92	1059.91	36.47	3.68	1058.96	57.43	5.27	1060.70	41.17	-5.27
1062.60	36.57	4.54	1062.12	41.94	5.71	1062.91	34.92	3.05	1061.96	57.25	6.01	1063.69	39.51	-6.01
1065.59	36.98	4.20	1065.12	43.02	6.04	1065.91	35.77	3.14	1064.96	57.47	5.48	1066.69	40.80	-5.48
1068.60	36.57	4.69	1068.12	42.04	5.96	1068.94	35.73	4.00	1067.96	56.69	5.60	1069.72	39.78	-5.60
1071.59	37.39	5.75	1071.12	41.72	5.88	1071.91	36.16	4.67	1070.96	57.08	6.23	1072.69	38.91	-6.23
1074.59	37.59	4.71	1074.12	41.41	4.33	1074.91	36.27	3.54	1073.96	58.13	6.04	1075.69	40.34	-6.04
1077.60	37.42	4.96	1077.12	41.98	5.32	1077.91	37.51	5.20	1076.96	57.25	5.58	1078.69	40.38	-5.58
1080.59	37.12	4.63	1080.12	41.76	5.07	1080.91	37.13	4.79	1079.96	56.52	4.82	1081.69	41.17	-4.82
1083.60	37.15	6.16	1083.12	41.22	6.03	1083.94	35.35	4.51	1082.96	55.78	5.58	1084.72	38.91	-5.58
1086.59	37.22	4.65	1086.12	42.17	5.40	1086.91	36.81	4.39	1085.96	57.65	5.87	1087.69	40.20	-5.87
1089.60	36.47	3.78	1089.12	43.21	6.32	1089.91	37.40	4.86	1088.96	56.82	4.92	1090.69	41.27	-4.92
1092.59	35.69	3.52	1092.12	42.39	6.02	1092.91	36.78	4.77	1091.96	55.91	4.53	1093.69	41.13	-4.53
1095.60	37.08	4.69	1095.12	42.61	6.02	1095.91	37.40	5.17	1094.96	55.52	3.92	1096.70	41.96	-3.92
1098.59	36.44	3.80	1098.12	41.76	4.92	1098.94	36.81	4.32	1097.96	58.35	6.50	1099.72	39.64	-6.50
1101.60	38.14	7.02	1101.12	42.61	7.29	1101.91	37.09	6.12	1100.96	56.73	6.40	1102.69	38.22	-6.40
1104.60	36.61	5.62	1104.12	42.99	7.80	1104.91	37.40	6.57	1103.96	55.91	5.71	1105.69	38.77	-5.71
1107.60	36.61	5.54	1107.12	42.20	6.93	1107.91	36.62	5.70	1106.96	56.26	5.98	1108.70	38.59	-5.98
1110.59	37.94	5.66	1110.12	42.07	5.59	1110.91	36.81	4.69	1109.96	57.43	5.94	1111.69	39.83	-5.94
1113.60	36.67	3.85	1113.12	43.18	6.16	1113.94	36.89	4.23	1112.96	57.91	5.88	1114.72	40.43	-5.88
1116.59	36.03	3.29	1116.12	43.21	6.27	1116.91	36.16	3.58	1115.96	57.52	5.57	1117.69	40.66	-5.57
1119.60	37.56	5.10	1119.12	42.48	5.82	1119.91	35.85	3.54	1118.96	56.69	5.02	1120.69	40.94	-5.02
1122.59	37.94	5.60	1122.12	42.01	5.47	1122.91	38.14	5.96	1121.96	57.04	5.49	1123.69	40.34	-5.49
1125.60	37.73	4.34	1125.12	42.76	5.17	1125.91	36.31	3.08	1124.96	58.08	5.48	1126.70	41.40	-5.48
1128.59	38.25	6.18	1128.12	41.94	5.67	1128.94	36.08	4.17	1127.96	56.13	4.85	1129.72	40.71	-4.85
1131.60	38.25	5.99	1131.12	43.75	7.29	1131.91	37.05	4.95	1130.96	57.39	5.92	1132.70	39.83	-5.92
1134.59	37.39	4.04	1134.12	42.80	5.25	1134.91	37.67	4.47	1133.96	57.17	4.61	1135.69	42.24	-4.61
1137.60	37.01	4.23	1137.12	43.27	6.29	1137.91	37.44	4.82	1136.96	56.99	5.00	1138.70	41.27	-5.00
1140.59	38.04	6.35	1140.12	42.29	6.40	1140.91	36.47	4.94	1139.96	57.17	6.27	1141.69	38.91	-6.27
1143.59	36.78	3.84	1143.12	42.73	5.59	1143.94	35.89	3.11	1142.96	56.52	4.37	1144.72	42.06	-4.37
1146.59	36.61	4.34	1146.12	41.50	5.03	1146.91	37.90	5.78	1145.96	57.47	5.99	1147.69	39.78	-5.99
1149.60	36.81	4.78	1149.12	42.76	6.53	1149.91	35.38	3.51	1148.96	57.12	5.88	1150.69	39.64	-5.88
1152.59	36.84	4.21	1152.12	42.76	5.93	1152.91	37.51	5.03	1151.96	57.91	6.07	1153.69	40.06	-6.07
1155.59	38.86	4.92	1155.12	42.54	4.40	1155.91	37.44	3.66	1154.96	58.52	5.37	1156.69	42.06	-5.37
1158.59	37.05	4.15	1158.12	43.30	6.20	1158.94	37.67	4.93	1157.96	58.30	6.19	1159.72	40.20	-6.19
1161.60	37.80	4.31	1161.12	43.84	6.15	1161.91	36.78	3.44	1160.96	57.73	5.03	1162.70	41.96	-5.03
1164.60	37.46	4.68	1164.12	43.90	6.92	1164.91	36.85	4.22	1163.96	58.30	6.31	1165.69	39.97	-6.31
1167.60	38.79	5.89	1167.12	42.67	5.57	1167.91	36.89	4.15	1166.96	57.56	5.45	1168.70	40.94	-5.45
1170.59	36.33	3.51	1170.12	43.14	6.12	1170.91	35.54	2.87	1169.96	57.78	5.75	1171.69	40.57	-5.75
1173.60	38.01	5.54	1173.12	43.30	6.63	1173.94	36.39	4.07	1172.96	57.08	5.40	1174.72	40.57	-5.40
1176.60	36.33	3.10	1176.12	43.71	6.28	1176.91	37.51	4.43	1175.96	57.21	4.77	1177.69	41.96	-4.77
1179.60	37.59	4.71	1179.12	41.76	4.68	1179.91	38.02	5.30	1178.96	56.82	4.73	1180.69	41.64	-4.73
1182.59	38.35	5.49	1182.12	43.65	6.59	1182.91	36.89	4.19	1181.96	57.25	5.18	1183.69	41.17	-5.18
1185.60	38.69	6.97	1185.12	42.67	6.75	1185.91	36.50	4.94	1184.96	56.73	5.80	1186.69	39.41	-5.80
1188.60	38.62	5.62	1188.12	42.86	5.66	1188.94	36.85	4.01	1187.96	57.25	5.04	1189.72	41.45	-5.04
1191.60	38.55	4.74	1191.12	42.29	4.28	1191.91	37.79	4.13	1190.96	58.83	5.81	1192.69	41.50	-5.81
1194.59	37.42	4.52	1194.12	43.56	6.46	1194.91	37.71	4.97	1193.96	57.65	5.54	1195.69	40.85	-5.54
1197.60	36.27	3.58	1197.12	42.86	5.97	1197.91	37.20	4.67	1196.96	56.26	4.36	1198.69	41.82	-4.36
1200.60	37.36	5.27	1200.12	44.00	7.71	1200.91	37.28	5.34	1199.96	56.00	4.70	1201.69	40.89	-4.70
1203.60	38.01	5.08	1203.12	43.11	5.98	1203.94	37.48	4.70	1202.96	57.91	5.77	1204.72	40.66	-5.77
1206.60	37.08	3.93	1206.12	42.76	5.41	1206.91	36.81	3.81	1205.96	58.21	5.85	1207.70	40.80	-5.85
1209.59	38.25	5.80	1209.12	42.61	5.96	1209.91	38.61	6.31	1208.96	56.21	4.55	1210.69	41.40	-4.55
1212.59	38.18	6.17	1212.12	42.67	6.46	1212.91	37.71	5.85	1211.96	56.21	4.99	1213.69	40.52	-4.99
1215.59	36.30	3.25	1215.12	42.73	5.48	1215.91	38.14	5.25	1214.96	57.95	5.69	1216.69	40.85	-5.69
1218.59	37.32	5.30	1218.12	42.58	6.36	1218.93	37.86	5.99	1217.96	58.26	7.03	1219.72	38.49	-7.03
