# Supplementary material for: Noise-precision tradeoff in predicting combinations of mutations and drugs
Source: PLoS Comput Biol. 2019 May 22;15(5):e1006956. doi: 10.1371/journal.pcbi.1006956 (PMC6548401; doi:10.1371/journal.pcbi.1006956)
Supplement: S1 Data — A zip file containing all datasets used in this paper. (ZIP) [file pcbi.1006956.s002.zip › calcium/calcium_double_RAW264.7/C5A_250_nM_IFG_300_pM_RW_ECC040212D.txt]

Tab-delimted data for ligand pair Complement C5a / Interferon-gamma
Celltype = RAW 264.7
ExperimentID = ECC040212D
t in seconds, Ca++ concentrations in nM
Adj Ca++ is the change in Ca++ concentration due to ligand

ECC040212D10	C5A 250 nM	IFG 300 pM	sim
ECC040212D02	C5A 250 nM	HBSS-BSA n/a 	lig1_only
ECC040212D07	C5A 250 nM	HBSS-BSA n/a 	lig1_only
ECC040212D01	HBSS-BSA n/a 	HBSS-BSA n/a 	con
ECC040212D12	HBSS-BSA n/a 	HBSS-BSA n/a 	con

t(ECC040212D10)	Ca++(ECC040212D10)	Adj Ca++(ECC040212D10)	t(ECC040212D02)	Ca++(ECC040212D02)	Adj Ca++(ECC040212D02)	t(ECC040212D07)	Ca++(ECC040212D07)	Adj Ca++(ECC040212D07)	t(ECC040212D01)	Ca++(ECC040212D01)	Adj Ca++(ECC040212D01)	t(ECC040212D12)	Ca++(ECC040212D12)	Adj Ca++(ECC040212D12)
-200.59	21.49	-0.46	-201.84	26.84	0.24	-201.06	21.90	0.24	-202.00	32.02	-0.22	-200.27	16.88	0.22
-197.64	23.15	1.58	-198.89	24.27	-1.96	-198.11	21.86	0.58	-199.05	32.24	0.37	-197.32	15.91	-0.37
-194.64	21.66	0.29	-195.89	24.51	-1.52	-195.11	21.24	0.16	-196.05	31.41	-0.26	-194.32	16.34	0.26
-191.62	22.71	1.59	-192.89	24.87	-0.91	-192.11	19.81	-1.02	-193.05	30.15	-1.27	-191.30	17.10	1.27
-188.64	21.79	1.19	-189.89	25.27	0.01	-189.11	21.16	0.85	-190.05	30.67	-0.23	-188.32	15.54	0.23
-185.64	24.52	4.11	-186.89	21.97	-3.10	-186.11	18.11	-2.01	-187.05	29.37	-1.34	-185.32	16.46	1.34
-182.64	27.11	7.68	-183.89	24.99	0.90	-183.11	19.97	0.83	-184.05	28.46	-1.27	-182.32	15.41	1.27
-179.64	22.41	2.67	-180.89	23.91	-0.49	-180.11	17.66	-1.79	-181.05	29.63	-0.41	-179.32	14.86	0.41
-176.62	22.14	2.91	-177.89	22.72	-1.17	-177.11	17.86	-1.08	-178.05	28.94	-0.59	-176.30	14.53	0.59
-173.64	26.39	6.81	-174.89	23.12	-1.11	-174.11	19.04	-0.25	-175.05	29.80	-0.07	-173.32	14.36	0.07
-170.64	19.19	0.78	-171.89	22.96	-0.10	-171.11	18.51	0.39	-172.05	28.29	-0.41	-170.32	13.53	0.41
-167.64	22.89	4.12	-168.89	22.60	-0.83	-168.11	18.75	0.27	-169.05	30.02	0.95	-167.32	12.53	-0.95
-164.64	24.21	5.75	-165.89	23.75	0.63	-165.11	17.78	-0.39	-166.05	27.82	-0.94	-164.32	14.11	0.94
-161.62	24.30	4.55	-162.89	22.92	-1.49	-162.11	17.66	-1.80	-163.05	30.19	0.14	-161.31	14.32	-0.14
-158.64	22.49	4.07	-159.89	22.44	-0.63	-159.11	17.14	-0.99	-160.05	27.56	-1.15	-158.33	14.28	1.15
-155.64	23.24	3.93	-156.89	22.84	-1.12	-156.11	18.75	-0.27	-157.05	29.84	0.24	-155.32	13.78	-0.24
-152.64	22.93	3.37	-153.89	22.88	-1.33	-153.11	17.22	-2.05	-154.05	29.97	0.12	-152.33	14.15	-0.12
-149.64	23.68	4.22	-150.89	22.32	-1.80	-150.11	18.11	-1.06	-151.05	30.28	0.52	-149.32	13.65	-0.52
-146.62	22.19	3.56	-147.89	24.03	0.75	-147.11	15.98	-2.36	-148.05	29.89	0.97	-146.31	12.37	-0.97
-143.64	22.76	3.59	-144.89	23.87	0.05	-144.11	17.94	-0.94	-145.05	28.98	-0.48	-143.32	14.36	0.48
-140.64	22.84	4.80	-141.89	22.17	-0.53	-141.11	16.54	-1.21	-142.05	27.52	-0.82	-140.32	13.57	0.82
-137.64	24.08	4.78	-138.89	22.48	-1.48	-138.11	16.34	-2.67	-139.05	29.33	-0.27	-137.33	14.28	0.27
-134.64	24.34	7.03	-135.89	22.21	0.24	-135.11	16.54	-0.48	-136.05	26.97	-0.64	-134.33	12.66	0.64
-131.62	21.84	3.78	-132.89	23.00	0.28	-132.11	17.34	-0.43	-133.05	27.52	-0.84	-131.31	13.61	0.84
-128.64	17.98	-0.83	-129.89	23.35	-0.12	-129.11	16.66	-1.86	-130.05	29.02	-0.09	-128.32	13.61	0.09
-125.64	18.71	1.29	-126.89	23.35	1.28	-126.11	16.90	-0.23	-127.05	28.38	0.67	-125.32	11.46	-0.67
-122.64	18.88	0.57	-123.89	21.57	-1.39	-123.11	19.16	1.14	-124.05	28.55	-0.05	-122.32	13.07	0.05
-119.64	16.95	-1.48	-120.89	23.31	0.23	-120.11	16.66	-1.48	-121.05	28.08	-0.64	-119.32	13.78	0.64
-116.62	18.84	1.07	-117.89	23.16	0.73	-117.11	17.34	-0.14	-118.05	27.35	-0.72	-116.30	13.20	0.72
-113.64	18.41	-0.38	-114.89	23.79	0.35	-114.11	17.54	-0.96	-115.05	28.51	-0.57	-113.32	14.07	0.57
-110.64	17.60	-0.55	-111.89	21.46	-1.35	-111.11	17.58	-0.28	-112.05	27.78	-0.67	-110.32	13.53	0.67
-107.64	18.15	-0.20	-108.89	21.65	-1.35	-108.11	18.88	0.82	-109.05	28.34	-0.30	-107.32	13.36	0.30
-104.64	16.70	-0.41	-105.89	23.99	2.22	-105.11	16.42	-0.40	-106.05	27.65	0.24	-104.32	11.58	-0.24
-101.62	17.38	-0.53	-102.89	22.32	-0.24	-102.11	18.31	0.69	-103.05	28.29	0.09	-101.31	12.53	-0.09
-98.64	17.68	-1.68	-99.89	23.87	-0.15	-99.11	16.70	-2.37	-100.05	29.28	-0.38	-98.32	14.45	0.38
-95.64	17.90	-0.06	-96.89	22.52	-0.10	-96.11	18.19	0.52	-97.05	28.81	0.55	-95.32	12.12	-0.55
-92.64	18.15	-0.48	-93.89	22.68	-0.61	-93.11	18.71	0.37	-94.05	28.12	-0.81	-92.32	14.15	0.81
-89.64	17.34	-1.05	-90.89	24.59	1.55	-90.11	17.86	-0.24	-91.05	28.04	-0.64	-89.33	13.74	0.64
-86.62	17.34	-1.17	-87.89	23.43	0.27	-87.11	16.66	-1.56	-88.05	28.12	-0.68	-86.31	13.90	0.68
-83.64	17.51	-1.15	-84.89	22.92	-0.39	-84.11	17.50	-0.87	-85.05	28.42	-0.53	-83.33	13.90	0.53
-80.64	18.02	0.35	-81.89	22.28	-0.04	-81.11	17.70	0.32	-82.05	27.56	-0.40	-80.32	12.78	0.40
-77.64	19.27	0.93	-78.89	23.51	0.51	-78.11	17.26	-0.79	-79.05	28.25	-0.39	-77.32	13.44	0.39
-74.64	18.50	-0.25	-75.89	23.59	0.18	-75.11	18.15	-0.31	-76.05	28.77	-0.28	-74.32	13.74	0.28
-71.62	17.98	0.80	-72.89	22.56	0.73	-72.11	18.15	1.26	-73.05	26.33	-1.14	-71.31	13.03	1.14
-68.64	17.98	0.53	-69.89	21.42	-0.68	-69.11	17.82	0.66	-70.05	27.78	0.04	-68.32	12.12	-0.04
-65.64	19.06	0.15	-66.89	23.04	-0.53	-66.11	15.98	-2.64	-67.05	29.84	0.63	-65.32	12.99	-0.63
-62.64	18.11	-0.57	-63.89	23.51	0.17	-63.11	17.18	-1.21	-64.05	28.51	-0.47	-62.32	13.86	0.47
-59.64	18.76	-0.21	-60.89	20.24	-3.38	-60.11	16.34	-2.34	-61.05	29.54	0.28	-59.32	13.40	-0.28
-56.62	18.07	-0.18	-57.89	23.35	0.44	-57.11	17.86	-0.10	-58.05	27.48	-1.07	-56.31	14.03	1.07
-53.64	18.20	0.27	-54.89	23.31	0.72	-54.11	17.78	0.14	-55.05	28.38	0.15	-53.33	12.49	-0.15
-50.64	18.33	-0.70	-51.89	22.48	-1.21	-51.11	18.23	-0.51	-52.05	29.50	0.17	-50.32	13.57	-0.17
-47.64	18.63	-0.20	-48.89	22.28	-1.21	-48.11	17.34	-1.20	-49.05	28.89	-0.24	-47.33	13.78	0.24
-44.64	18.33	0.74	-45.89	23.31	1.07	-45.11	18.31	1.01	-46.05	27.52	-0.36	-44.32	12.66	0.36
-41.62	18.02	-0.02	-42.89	22.96	0.27	-42.11	17.70	-0.05	-43.05	28.55	0.22	-41.31	12.53	-0.22
-38.64	17.60	-0.24	-39.89	23.16	0.66	-39.11	19.00	1.45	-40.05	27.95	-0.19	-38.32	12.74	0.19
-35.64	17.90	-1.11	-36.89	23.04	-0.63	-36.11	17.74	-0.98	-37.05	29.71	0.40	-35.32	13.32	-0.40
-32.64	18.37	0.53	-33.90	22.01	-0.48	-33.11	18.15	0.60	-34.05	27.65	-0.48	-32.33	13.03	0.48
-29.64	17.98	0.59	-30.90	23.16	1.12	-30.11	17.46	0.36	-31.05	27.95	0.27	-29.33	11.83	-0.27
-26.62	19.01	0.34	-27.90	23.04	-0.29	-27.11	16.90	-1.48	-28.05	29.20	0.23	-26.31	13.15	-0.23
-23.64	17.55	-0.64	-24.90	22.32	-0.52	-24.11	18.19	0.29	-25.05	28.64	0.16	-23.33	12.74	-0.16
5.44	30.91	14.15	4.16	26.52	5.11	4.97	28.55	12.08	4.00	25.82	-1.23	5.75	12.70	1.23
8.40	50.10	32.96	7.14	52.39	30.60	7.93	55.29	38.44	6.98	26.46	-0.97	8.72	12.82	0.97
11.41	62.10	45.47	10.14	73.11	51.83	10.93	66.23	49.89	9.98	25.69	-1.23	11.72	12.57	1.23
14.41	63.16	45.99	13.14	74.51	52.68	13.93	62.72	45.84	12.98	25.82	-1.65	14.72	13.53	1.65
17.41	57.77	40.39	16.14	65.94	43.91	16.93	56.93	39.84	15.98	28.34	0.67	17.72	11.42	-0.67
20.41	56.07	38.68	19.14	60.69	38.65	19.93	51.80	34.70	18.98	26.75	-0.93	20.72	13.03	0.93
23.41	53.17	36.48	22.14	57.08	35.74	22.93	50.15	33.75	21.98	26.67	-0.31	23.72	11.71	0.31
26.40	50.00	33.33	25.14	54.63	33.31	25.93	45.18	28.80	24.98	25.73	-1.23	26.72	12.61	1.23
29.40	46.05	28.86	28.14	48.78	26.93	28.93	40.67	23.77	27.98	27.27	-0.22	29.72	12.12	0.22
32.40	41.58	23.99	31.14	41.82	19.57	31.93	36.79	19.49	30.98	26.41	-1.48	32.72	13.78	1.48
35.40	36.69	19.69	34.14	38.55	16.90	34.92	32.81	16.10	33.98	26.84	-0.45	35.71	12.16	0.45
38.40	33.90	16.29	37.14	34.49	12.22	37.92	28.30	10.98	36.98	27.82	-0.09	38.71	12.41	0.09
41.39	28.05	11.47	40.14	32.20	10.96	40.92	25.31	9.02	39.98	26.75	-0.13	41.71	11.42	0.13
44.39	26.08	10.11	43.14	29.60	8.98	43.92	23.72	8.04	42.98	25.69	-0.57	44.71	11.25	0.57
47.39	25.19	9.15	46.14	27.04	6.34	46.92	21.86	6.11	45.98	25.18	-1.16	47.70	11.91	1.16
50.39	24.65	8.84	49.14	25.07	4.61	49.92	20.38	4.86	48.98	25.90	-0.20	50.70	10.72	0.20
53.39	22.45	6.74	52.14	25.07	4.70	52.92	18.43	3.01	51.98	26.24	0.23	53.71	10.19	-0.23
56.39	23.90	7.25	55.14	23.12	1.82	55.92	16.46	0.10	54.98	25.44	-1.50	56.71	12.86	1.50
59.39	21.27	5.57	58.14	21.06	0.70	58.92	16.78	1.37	57.98	25.65	-0.35	59.71	10.76	0.35
62.39	20.88	4.15	61.14	22.88	1.50	61.92	16.66	0.22	60.98	26.92	-0.10	62.71	11.54	0.10
65.39	20.53	4.48	64.14	22.92	2.21	64.92	15.18	-0.58	63.98	25.69	-0.66	65.71	11.42	0.66
68.39	19.10	2.61	67.14	20.59	-0.55	67.92	16.70	0.50	66.98	27.14	0.36	68.71	10.84	-0.36
71.39	20.62	3.45	70.14	22.76	0.93	70.92	15.98	-0.90	69.98	27.48	0.01	71.71	11.87	-0.01
74.39	18.97	2.43	73.14	19.46	-1.74	73.92	15.58	-0.67	72.98	26.63	-0.21	74.71	11.46	0.21
77.39	20.57	2.86	76.14	22.68	0.32	76.92	15.06	-2.36	75.98	28.34	0.34	77.71	12.08	-0.34
80.39	19.49	3.83	79.14	20.98	0.67	79.92	14.98	-0.39	78.98	25.44	-0.51	80.70	10.88	0.51
83.39	20.62	4.28	82.14	19.69	-1.30	82.92	15.66	-0.39	81.98	25.56	-1.07	83.70	12.12	1.07
86.39	17.51	0.99	85.14	20.16	-1.01	85.92	15.70	-0.53	84.98	24.97	-1.84	86.71	13.07	1.84
89.39	19.88	2.96	88.14	21.38	-0.19	88.92	16.02	-0.61	87.98	27.05	-0.16	89.71	11.79	0.16
92.39	20.66	3.84	91.14	21.73	0.25	91.92	15.70	-0.83	90.98	27.27	0.15	92.71	11.38	-0.15
95.39	19.06	2.00	94.14	21.53	-0.18	94.92	14.42	-2.35	93.98	26.88	-0.47	95.71	12.24	0.47
98.39	19.49	3.58	97.14	21.61	1.05	97.92	15.34	-0.28	96.98	25.86	-0.34	98.71	10.96	0.34
101.39	17.77	1.19	100.14	21.73	0.50	100.92	15.82	-0.47	99.98	26.12	-0.75	101.71	12.04	0.75
104.39	19.70	2.84	103.14	21.61	0.09	103.92	14.42	-2.15	102.98	27.44	0.28	104.71	11.29	-0.28
107.39	19.96	2.22	106.14	21.22	-1.18	106.92	15.02	-2.43	105.98	28.29	0.25	107.71	12.20	-0.25
110.39	19.53	3.02	109.14	21.22	0.05	109.92	16.30	0.08	108.98	27.27	0.46	110.71	10.76	-0.46
113.39	19.10	3.36	112.14	21.93	1.54	112.92	14.94	-0.51	111.98	26.29	0.26	113.71	10.19	-0.26
116.39	18.93	3.30	115.14	22.21	1.92	115.92	14.38	-0.96	114.98	25.10	-0.83	116.71	11.17	0.83
119.39	20.44	3.96	118.14	23.00	1.86	118.92	16.38	0.19	117.98	27.05	0.27	119.71	10.92	-0.27
122.39	21.09	4.67	121.14	22.84	1.77	121.92	15.38	-0.75	120.98	26.75	0.04	122.71	11.09	-0.04
125.39	19.23	3.53	124.14	21.93	1.57	124.92	14.86	-0.55	123.98	25.73	-0.27	125.71	10.68	0.27
128.39	19.66	2.70	127.14	22.72	1.11	127.92	14.10	-2.57	126.98	26.97	-0.28	128.71	11.95	0.28
131.39	19.88	3.62	130.14	23.20	2.28	130.92	15.02	-0.95	129.98	25.82	-0.74	131.71	11.71	0.74
134.39	19.14	1.45	133.14	23.12	0.78	133.92	16.10	-1.30	132.98	27.18	-0.80	134.71	13.20	0.80
137.39	19.88	2.23	136.14	22.32	0.01	136.92	15.06	-2.30	135.98	27.99	0.04	137.71	12.32	-0.04
140.39	20.22	2.49	139.14	22.24	-0.15	139.92	16.34	-1.10	138.98	28.72	0.69	140.71	11.75	-0.69
143.39	19.70	2.50	142.14	23.91	2.05	142.92	16.70	-0.21	141.98	26.92	-0.58	143.71	12.49	0.58
146.39	20.01	3.79	145.14	24.35	3.48	145.92	16.26	0.33	144.98	25.61	-0.90	146.71	11.83	0.90
149.39	18.71	1.26	148.14	22.05	-0.05	148.92	16.94	-0.22	147.98	27.86	0.12	149.71	12.04	-0.12
152.39	21.01	5.38	151.14	23.67	3.38	151.92	16.94	1.60	150.98	25.14	-0.79	152.71	11.13	0.79
155.39	20.44	2.28	154.14	23.20	0.39	154.92	16.06	-1.81	153.98	28.29	-0.16	155.71	13.03	0.16
158.39	20.83	5.09	157.14	24.27	3.87	157.92	16.66	1.21	156.98	26.63	0.59	158.71	9.86	-0.59
161.39	21.18	4.14	160.14	24.39	2.70	160.92	15.94	-0.81	159.98	26.80	-0.53	161.71	12.28	0.53
164.39	21.05	3.71	163.14	23.63	1.64	163.92	16.58	-0.47	162.98	28.55	0.92	164.71	11.13	-0.92
167.39	22.01	4.65	166.14	23.08	1.07	166.92	16.06	-1.01	165.98	27.31	-0.34	167.71	12.41	0.34
170.39	21.75	5.39	169.14	24.71	3.69	169.92	15.98	-0.09	168.98	27.91	1.25	170.70	9.82	-1.25
173.39	21.44	5.07	172.14	22.72	1.70	172.92	18.27	2.19	171.98	27.31	0.65	173.70	10.43	-0.65
176.39	21.62	3.88	175.14	22.96	0.56	175.92	16.70	-0.75	174.98	28.08	0.04	176.71	12.41	-0.04
179.39	20.75	3.85	178.14	23.08	1.52	178.92	16.38	-0.23	177.98	27.48	0.28	179.71	11.33	-0.28
182.39	19.62	3.56	181.14	24.51	3.80	181.92	16.82	1.05	180.98	25.99	-0.36	182.71	11.13	0.36
185.39	20.92	3.85	184.14	24.39	2.67	184.92	16.18	-0.60	183.98	28.59	1.23	185.71	10.55	-1.23
188.39	20.36	4.01	187.14	24.35	3.34	187.92	16.86	0.80	186.98	26.46	-0.19	188.71	11.25	0.19
191.39	20.27	2.79	190.14	24.03	1.89	190.92	17.34	0.15	189.98	28.59	0.81	191.71	11.38	-0.81
194.39	21.44	4.51	193.14	23.55	1.96	193.92	16.02	-0.62	192.98	27.86	0.63	194.71	11.01	-0.63
197.39	21.31	4.88	196.14	24.51	3.43	196.92	16.94	0.80	195.98	27.39	0.67	197.71	10.47	-0.67
200.39	21.62	4.77	199.14	24.47	2.97	199.92	17.26	0.70	198.98	26.58	-0.56	200.71	12.12	0.56
203.39	20.62	4.83	202.14	24.07	3.63	202.92	17.58	2.08	201.98	25.86	-0.22	203.71	10.72	0.22
206.39	20.96	3.95	205.14	24.15	2.49	205.92	17.14	0.42	204.98	27.69	0.39	206.71	11.33	-0.39
209.39	21.92	4.10	208.14	25.15	2.68	208.92	18.23	0.70	207.98	28.81	0.70	209.71	11.83	-0.70
212.39	21.31	4.38	211.14	24.63	3.04	211.92	17.10	0.46	210.98	26.75	-0.48	212.71	12.12	0.48
215.39	20.57	3.45	214.14	23.51	1.74	214.92	16.78	-0.05	213.98	27.99	0.58	215.71	11.25	-0.58
218.39	20.36	2.46	217.14	25.43	2.87	217.92	18.27	0.66	216.98	27.74	-0.46	218.71	13.07	0.46
221.39	20.22	2.52	220.14	25.55	3.20	220.92	16.62	-0.79	219.98	28.08	0.09	221.71	12.32	-0.09
224.39	20.36	2.46	223.14	24.11	1.55	223.92	16.82	-0.79	222.98	27.99	-0.21	224.71	12.82	0.21
227.39	20.44	2.79	226.14	23.79	1.48	226.92	16.66	-0.70	225.98	28.77	0.82	227.71	11.54	-0.82
230.39	20.57	3.76	229.14	24.23	2.76	229.92	16.74	0.22	228.98	28.08	0.97	230.71	10.55	-0.97
233.39	21.57	3.74	232.14	24.39	1.91	232.92	17.30	-0.24	231.98	29.24	1.12	233.71	11.42	-1.12
236.39	22.01	4.40	235.14	25.83	3.56	235.92	19.04	1.72	234.98	27.74	-0.17	236.71	12.49	0.17
239.39	20.79	2.88	238.14	24.75	2.19	238.92	18.15	0.53	237.98	29.07	0.87	239.71	11.75	-0.87
242.39	19.66	1.82	241.14	25.63	3.14	241.92	17.46	-0.09	240.98	27.65	-0.48	242.71	13.03	0.48
245.39	20.70	3.79	244.14	26.44	4.87	244.92	17.66	1.04	243.98	27.82	0.61	245.71	11.01	-0.61
248.39	21.01	2.36	247.14	25.71	2.40	247.92	19.65	1.29	246.98	29.24	0.29	248.71	13.07	-0.29
251.39	20.22	1.61	250.14	24.67	1.41	250.92	19.00	0.68	249.98	29.11	0.21	251.70	13.11	-0.21
254.39	21.31	3.36	253.14	24.79	2.18	253.92	18.96	1.30	252.98	28.34	0.09	254.71	12.57	-0.09
257.39	21.05	2.02	256.14	26.48	2.79	256.92	17.18	-1.56	255.98	30.54	1.21	257.71	12.53	-1.21
260.39	22.10	4.10	259.14	24.11	1.46	259.92	18.67	0.96	258.98	28.72	0.43	260.71	12.28	-0.43
263.39	21.14	2.80	262.14	26.60	3.61	262.92	17.70	-0.35	261.98	30.06	1.43	263.71	11.62	-1.43
266.39	20.57	3.08	265.14	24.15	2.01	265.92	18.51	1.31	264.98	28.77	0.99	266.71	11.21	-0.99
269.39	21.01	2.34	268.14	26.11	2.78	268.92	17.70	-0.68	267.98	29.24	0.27	269.71	13.11	-0.27
272.39	22.01	4.83	271.14	25.35	3.52	271.92	17.66	0.77	270.98	27.74	0.27	272.71	11.62	-0.27
275.39	21.27	2.81	274.14	24.99	1.88	274.92	18.51	0.34	273.98	30.54	1.79	275.71	11.38	-1.79
278.39	22.19	4.06	277.14	26.11	3.33	277.92	18.51	0.67	276.98	28.98	0.56	278.70	12.28	-0.56
281.39	20.31	1.74	280.14	26.64	3.42	280.92	18.27	-0.01	279.98	28.94	0.08	281.71	13.20	-0.08
284.39	21.27	2.50	283.14	25.79	2.37	283.92	18.31	-0.17	282.98	29.93	0.87	284.71	12.61	-0.87
287.39	20.36	0.80	286.14	24.83	0.62	286.92	18.79	-0.48	285.98	30.97	1.12	287.71	13.15	-1.12
290.39	21.09	2.63	289.14	24.87	1.75	289.92	18.31	0.14	288.98	29.07	0.31	290.71	12.86	-0.31
293.39	21.84	2.94	292.14	26.84	3.29	292.92	18.39	-0.22	291.98	31.14	1.95	293.71	11.66	-1.95
296.39	21.49	2.63	295.14	25.39	1.88	295.92	17.22	-1.35	294.98	30.23	1.08	296.71	12.49	-1.08
299.39	22.10	4.27	298.14	26.92	4.44	298.92	19.77	2.23	297.98	28.46	0.34	299.71	12.20	-0.34
302.39	23.28	4.89	301.14	26.96	3.92	301.92	19.81	1.71	300.98	28.34	-0.34	302.71	13.44	0.34
305.39	23.11	3.85	304.14	25.35	1.43	304.92	18.71	-0.26	303.98	30.67	1.11	305.71	12.86	-1.11
308.39	22.84	4.30	307.14	26.27	3.08	307.92	18.15	-0.10	306.98	28.68	-0.15	308.71	13.40	0.15
311.39	21.92	2.99	310.14	27.12	3.53	310.92	21.04	2.40	309.98	30.71	1.48	311.71	12.16	-1.48
314.39	22.14	3.04	313.14	25.43	1.68	313.92	18.84	0.03	312.98	30.67	1.28	314.71	12.53	-1.28
317.39	21.97	3.09	316.14	25.55	2.02	316.92	21.32	2.73	315.98	30.23	1.06	317.71	12.53	-1.06
320.39	22.05	4.15	319.14	25.23	2.67	319.92	18.51	0.90	318.98	29.15	0.95	320.71	11.66	-0.95
323.39	23.55	4.55	322.14	25.75	2.09	322.92	18.07	-0.64	321.98	31.10	1.80	323.71	11.91	-1.80
326.39	23.06	4.05	325.14	26.19	2.53	325.92	19.81	1.09	324.98	30.45	1.15	326.70	12.57	-1.15
329.39	22.23	3.49	328.14	25.19	1.80	328.92	18.92	0.47	327.98	29.33	0.30	329.71	13.15	-0.30
332.39	23.42	4.42	331.14	26.92	3.27	331.92	19.81	1.10	330.98	31.67	2.38	332.71	11.33	-2.38
335.39	23.02	3.16	334.14	25.35	0.83	334.92	19.73	0.16	333.98	31.41	1.25	335.71	13.32	-1.25
338.39	23.11	3.84	337.14	27.08	3.15	337.92	18.19	-0.79	336.98	30.06	0.49	338.70	13.49	-0.49
341.39	23.42	3.82	340.14	27.28	3.02	340.92	20.10	0.79	339.98	30.93	1.03	341.71	13.28	-1.03
344.39	21.84	2.96	343.14	27.32	3.79	343.92	19.93	1.34	342.98	30.15	0.98	344.71	12.61	-0.98
347.39	21.79	2.19	346.14	26.19	1.93	346.92	19.44	0.13	345.98	30.93	1.03	347.70	13.28	-1.03
350.39	21.92	2.13	349.14	26.80	2.35	349.92	19.77	0.27	348.98	31.19	1.10	350.70	13.40	-1.10
353.39	21.40	2.59	352.14	27.45	3.98	352.92	20.10	1.58	351.98	29.89	0.78	353.71	12.74	-0.78
356.39	21.84	2.25	355.14	26.92	2.68	355.92	20.42	1.12	354.98	31.19	1.31	356.71	12.99	-1.31
359.39	24.70	4.53	358.14	27.81	2.99	358.92	20.91	1.03	357.98	32.10	1.64	359.71	13.24	-1.64
362.39	23.42	3.52	361.14	27.36	2.80	361.92	19.49	-0.12	360.98	30.28	0.08	362.71	14.53	-0.08
365.39	23.46	4.81	364.14	27.08	3.78	364.92	20.75	2.39	363.98	29.93	0.99	365.70	12.37	-0.99
368.39	22.41	2.76	367.14	26.76	2.46	367.92	20.91	1.55	366.98	32.10	2.16	368.70	12.20	-2.16
371.39	23.64	4.12	370.14	25.71	1.53	370.92	19.81	0.58	369.98	31.89	2.07	371.71	12.16	-2.07
374.39	23.42	2.91	373.14	27.36	2.20	373.92	20.26	0.04	372.98	32.45	1.65	374.71	13.57	-1.65
377.39	23.42	3.63	376.14	27.77	3.32	376.92	19.93	0.43	375.98	32.80	2.71	377.71	11.79	-2.71
380.39	22.01	1.90	379.14	26.68	1.91	379.92	19.32	-0.50	378.98	30.62	0.21	380.71	14.61	-0.21
383.39	23.02	3.49	382.14	26.44	2.26	382.92	19.49	0.25	381.98	30.41	0.59	383.71	13.65	-0.59
386.39	21.05	1.80	385.14	27.65	3.75	385.92	19.89	0.93	384.98	31.01	1.47	386.71	12.49	-1.47
389.39	22.67	3.49	388.14	27.77	3.93	388.92	19.77	0.88	387.98	30.88	1.40	389.71	12.49	-1.40
392.39	23.28	3.26	391.14	27.73	3.06	391.92	20.38	0.65	390.98	31.80	1.49	392.71	13.24	-1.49
395.39	23.81	4.34	394.14	28.01	3.89	394.92	19.49	0.31	393.98	30.54	0.78	395.71	13.40	-0.78
398.39	22.84	2.37	397.14	27.61	2.48	397.92	20.18	-0.00	396.98	31.67	0.90	398.71	14.28	-0.90
401.39	22.62	3.50	400.14	27.00	3.23	400.92	19.61	0.78	399.98	30.58	1.17	401.71	12.66	-1.17
404.39	23.11	2.42	403.14	28.54	3.20	403.92	21.12	0.72	402.98	30.97	-0.01	404.71	15.41	0.01
407.39	23.90	4.68	406.14	29.19	5.32	406.92	21.69	2.76	405.98	31.49	1.98	407.71	11.95	-1.98
410.39	21.62	1.31	409.14	27.89	2.93	409.92	21.37	1.35	408.98	32.80	2.20	410.70	12.82	-2.20
413.39	23.81	2.99	412.14	27.89	2.42	412.92	20.42	-0.11	411.98	31.19	0.08	413.70	15.45	-0.08
416.39	23.06	2.58	415.14	27.77	2.63	415.92	19.97	-0.22	414.98	31.32	0.54	416.71	14.65	-0.54
419.39	22.98	2.92	418.14	27.57	2.85	418.92	20.83	1.06	417.98	31.10	0.74	419.71	14.03	-0.74
422.39	24.39	5.09	421.14	28.22	4.27	421.92	20.38	1.37	420.98	31.36	1.77	422.71	12.24	-1.77
425.39	24.48	2.97	424.14	27.97	1.81	424.92	20.87	-0.35	423.98	32.15	0.35	425.71	15.87	-0.35
428.39	24.08	3.25	427.14	27.41	1.92	427.92	19.77	-0.77	426.98	31.97	0.84	428.71	14.70	-0.84
431.39	24.56	3.99	430.14	27.85	2.63	430.92	19.49	-0.79	429.98	31.36	0.50	431.71	14.78	-0.50
434.39	23.68	2.61	433.14	27.81	2.09	433.92	19.36	-1.42	432.98	32.32	0.96	434.71	14.82	-0.96
437.39	23.37	1.19	436.14	28.01	1.18	436.92	21.90	0.01	435.98	34.96	2.49	437.71	14.40	-2.49
440.39	22.93	1.20	439.14	29.07	2.69	439.92	20.83	-0.61	438.98	33.64	1.62	440.71	14.82	-1.62
443.39	24.03	3.92	442.14	27.93	3.17	442.92	21.08	1.26	441.98	31.23	0.83	443.71	13.99	-0.83
446.39	23.68	3.10	445.14	28.34	3.11	445.92	23.31	3.02	444.98	31.97	1.10	446.71	14.19	-1.10
449.39	24.74	4.48	448.14	28.22	3.30	448.92	20.79	0.82	447.98	31.54	0.98	449.71	13.99	-0.98
452.39	23.33	3.10	451.14	29.52	4.64	451.92	20.34	0.40	450.98	32.06	1.54	452.71	13.40	-1.54
455.39	23.50	3.17	454.14	27.85	2.87	454.92	20.34	0.30	453.98	31.84	1.22	455.71	13.82	-1.22
458.39	23.68	2.67	457.14	29.69	4.03	457.92	22.15	1.43	456.98	32.45	1.15	458.71	14.57	-1.15
461.39	24.08	3.24	460.14	29.56	4.06	460.92	22.02	1.47	459.98	33.20	2.06	461.71	13.49	-2.06
464.39	23.72	2.33	463.14	28.87	2.82	463.92	20.22	-0.88	462.98	32.63	0.94	464.71	15.16	-0.94
467.39	24.74	4.58	466.14	31.08	6.26	466.92	21.41	1.54	465.98	31.89	1.43	467.71	13.44	-1.43
470.39	24.52	3.81	469.14	27.73	2.36	469.92	21.49	1.07	468.98	32.32	1.31	470.71	14.11	-1.31
473.39	24.96	2.98	472.14	27.85	1.21	472.92	21.78	0.09	471.98	33.64	1.36	473.71	15.33	-1.36
476.39	21.88	1.13	475.14	30.18	4.78	475.92	23.14	2.68	474.98	31.89	0.85	476.71	14.61	-0.85
479.39	24.52	2.57	478.14	27.53	0.92	478.92	20.79	-0.87	477.98	35.01	2.76	479.71	13.90	-2.76
482.39	23.81	2.08	481.14	30.01	3.62	481.92	21.78	0.34	480.98	33.82	1.79	482.71	14.65	-1.79
485.39	24.17	2.32	484.14	29.03	2.52	484.92	21.78	0.22	483.98	33.51	1.36	485.71	15.20	-1.36
488.39	23.50	2.51	487.14	29.81	4.16	487.92	23.10	2.40	486.98	32.63	1.34	488.71	14.36	-1.34
491.39	24.83	2.41	490.14	27.32	0.24	490.92	20.83	-1.30	489.98	34.48	1.76	491.71	15.37	-1.76
494.39	23.77	2.03	493.14	30.63	4.24	493.92	22.02	0.57	492.98	34.12	2.09	494.71	14.36	-2.09
497.39	23.55	2.10	496.14	29.03	2.92	496.92	21.69	0.53	495.98	33.42	1.67	497.71	14.49	-1.67
500.39	24.96	3.18	499.14	29.69	3.26	499.92	23.10	1.61	498.98	32.98	0.91	500.71	15.58	-0.91
503.39	24.79	2.06	502.14	27.81	0.43	502.92	20.91	-1.53	501.98	34.92	1.90	503.71	15.54	-1.90
506.39	24.96	3.53	505.14	29.56	3.48	505.92	22.27	1.13	504.98	34.04	2.32	506.71	13.82	-2.32
509.39	23.68	1.63	508.14	29.15	2.44	508.92	21.90	0.14	507.98	33.99	1.64	509.71	15.12	-1.64
512.39	24.03	1.91	511.14	30.59	3.82	511.92	21.90	0.07	510.98	34.17	1.76	512.70	15.07	-1.76
515.39	24.83	2.54	514.14	30.10	3.15	514.92	23.06	1.06	513.98	33.42	0.83	515.71	16.17	-0.83
518.39	24.74	2.30	517.14	28.83	1.74	517.92	22.68	0.53	516.98	34.43	1.70	518.71	15.45	-1.70
521.39	24.70	2.12	520.14	29.60	2.36	520.92	21.00	-1.29	519.98	34.34	1.46	521.71	15.83	-1.46
524.39	25.81	3.66	523.14	28.95	2.14	523.92	23.31	1.45	522.98	33.86	1.41	524.71	15.45	-1.41
527.39	23.24	0.25	526.14	31.99	4.35	526.92	21.74	-0.96	525.98	34.48	1.20	527.71	16.50	-1.20
530.39	24.08	2.31	529.14	29.36	2.93	529.92	23.10	1.62	528.98	33.77	1.70	530.71	14.78	-1.70
533.39	24.25	1.64	532.14	29.48	2.22	532.92	22.73	0.41	531.98	35.10	2.20	533.71	15.12	-2.20
536.39	25.05	3.05	535.14	30.67	4.02	535.92	22.44	0.73	534.98	34.26	1.97	536.71	14.74	-1.97
539.39	23.95	1.89	538.14	31.16	4.44	538.92	21.69	-0.08	537.98	34.43	2.07	539.71	14.70	-2.07
542.39	25.23	2.97	541.14	30.75	3.83	541.92	21.32	-0.65	540.98	34.92	2.36	542.71	14.61	-2.36
545.39	22.98	0.67	544.14	30.55	3.59	544.93	21.82	-0.20	543.98	34.04	1.44	545.71	15.58	-1.44
548.39	25.45	3.27	547.14	28.34	1.50	547.92	22.60	0.71	546.98	33.29	0.81	548.71	16.08	-0.81
551.39	23.86	1.61	550.14	32.28	5.37	550.92	22.19	0.23	549.98	34.39	1.84	551.71	15.12	-1.84
554.39	24.79	2.32	553.14	30.42	3.29	553.92	21.65	-0.53	552.98	33.95	1.18	554.71	16.00	-1.18
557.39	24.08	1.06	556.14	30.63	2.95	556.92	22.07	-0.66	555.98	35.05	1.73	557.71	16.00	-1.73
560.39	25.94	4.30	559.14	31.87	5.57	559.92	22.60	1.25	558.98	32.80	0.86	560.71	15.49	-0.86
563.39	24.39	0.66	562.14	29.85	1.47	562.92	22.44	-1.00	561.98	36.21	2.19	563.71	16.25	-2.19
566.39	23.33	1.13	565.14	30.92	4.06	565.92	22.23	0.32	564.98	33.29	0.79	566.71	16.12	-0.79
569.39	24.92	2.33	568.14	31.33	4.09	568.92	23.93	1.63	567.98	34.48	1.60	569.71	15.70	-1.60
572.39	26.66	3.55	571.14	31.45	3.69	571.92	22.73	-0.09	570.98	35.85	2.45	572.71	15.37	-2.45
575.39	24.79	1.95	574.14	28.95	1.46	574.92	22.81	0.26	573.98	34.30	1.17	575.71	16.38	-1.17
578.39	25.59	2.03	577.14	30.55	2.33	577.92	22.64	-0.63	576.98	35.63	1.77	578.71	16.50	-1.77
581.39	25.14	2.30	580.14	30.59	3.09	580.92	23.80	1.25	579.98	34.52	1.38	581.71	16.17	-1.38
584.39	24.25	1.11	583.14	32.57	4.77	583.92	23.80	0.95	582.98	35.54	2.10	584.71	15.75	-2.10
587.39	26.84	4.52	586.14	31.33	4.36	586.92	23.76	1.73	585.98	33.60	0.99	587.71	16.04	-0.99
590.39	25.19	2.76	589.14	31.87	4.78	589.92	24.01	1.87	588.98	34.92	2.19	590.71	14.95	-2.19
593.39	26.61	3.75	592.13	30.55	3.03	592.92	22.85	0.28	591.98	34.61	1.45	593.70	16.12	-1.45
596.39	25.90	2.39	595.14	31.70	3.53	595.92	22.81	-0.41	594.98	35.27	1.46	596.70	16.76	-1.46
599.39	25.01	1.05	598.13	32.65	4.04	598.92	23.80	0.13	597.98	36.16	1.91	599.71	16.76	-1.91
602.39	26.88	3.62	601.13	31.95	4.04	601.92	25.22	2.25	600.98	36.03	2.48	602.70	15.49	-2.48
622.41	32.88	2.46	621.16	168.25	133.18	621.94	29.75	-0.38	621.00	44.20	3.49	622.73	21.64	-3.49
625.43	31.14	0.09	624.15	195.77	160.06	624.95	30.91	0.15	623.99	43.78	2.43	625.74	23.33	-2.43
628.40	26.52	-6.43	627.15	140.50	102.90	627.93	26.86	-5.80	626.99	41.90	-1.34	628.72	29.00	1.34
631.44	28.23	-4.02	630.18	117.23	80.32	630.97	26.14	-5.82	630.02	39.21	-3.34	631.76	30.30	3.34
634.41	26.48	-5.37	633.15	126.24	89.74	633.94	24.80	-6.76	632.99	38.81	-3.33	634.73	29.89	3.33
637.41	25.45	-5.12	636.15	121.21	85.99	636.94	23.31	-6.97	635.99	36.74	-4.12	637.72	29.40	4.12
640.43	26.12	-2.55	639.15	112.49	79.16	639.95	23.22	-5.16	638.99	35.14	-3.83	640.74	27.21	3.83
643.41	26.70	-2.98	642.15	106.29	71.96	642.93	23.43	-5.96	641.99	36.48	-3.49	643.72	27.88	3.49
646.44	25.54	-3.56	645.18	105.72	71.97	645.96	23.02	-5.79	645.02	35.32	-4.07	646.75	27.88	4.07
649.40	25.68	-1.80	648.15	100.91	68.78	648.93	21.16	-6.03	647.99	33.02	-4.75	649.72	26.94	4.75
652.41	27.24	-1.55	651.15	96.63	63.19	651.94	22.60	-5.90	650.99	35.90	-3.18	652.72	26.68	3.18
655.43	25.41	-2.18	654.15	93.08	60.84	654.95	22.11	-5.19	653.99	33.86	-4.02	655.74	26.32	4.02
658.41	26.43	-2.02	657.15	92.75	59.65	657.94	22.02	-6.14	656.99	35.45	-3.29	658.72	26.45	3.29
661.44	25.81	-2.48	660.18	90.38	57.43	660.97	21.86	-6.14	660.03	34.43	-4.16	661.75	27.16	4.16
664.40	25.94	-2.49	663.15	88.03	54.95	663.94	22.23	-5.91	662.99	35.41	-3.31	664.72	26.45	3.31
667.41	25.72	-1.93	666.15	86.50	54.19	666.94	21.90	-5.46	665.99	35.01	-2.94	667.72	25.30	2.94
670.43	25.23	-3.17	669.15	86.44	53.38	669.96	22.81	-5.30	668.99	35.58	-3.12	670.74	26.23	3.12
673.41	26.61	-1.60	672.15	82.10	49.24	672.94	21.94	-5.98	671.99	34.26	-4.24	673.73	27.16	4.24
676.44	26.08	-3.06	675.18	81.90	48.10	675.96	22.56	-6.29	675.02	35.50	-3.94	676.75	27.79	3.94
679.41	26.97	-2.77	678.15	81.53	47.13	678.94	22.11	-7.34	677.99	35.85	-4.19	679.72	28.64	4.19
682.41	26.52	-1.60	681.15	77.99	45.21	681.94	22.77	-5.06	680.99	34.26	-4.16	682.72	26.99	4.16
685.43	26.03	-1.74	684.15	79.83	47.41	684.96	20.42	-7.06	683.99	33.42	-4.64	685.74	27.12	4.64
688.41	25.63	-2.27	687.15	79.89	47.34	687.94	21.12	-6.49	686.99	33.55	-4.64	688.72	27.25	4.64
691.44	25.99	-2.28	690.18	78.96	46.03	690.97	21.86	-6.12	690.03	34.34	-4.23	691.75	27.21	4.23
694.41	25.94	-2.58	693.15	78.10	44.93	693.94	22.27	-5.96	692.99	36.03	-2.78	694.72	26.01	2.78
697.41	26.39	-2.97	696.15	76.17	42.15	696.94	22.31	-6.76	695.99	36.39	-3.27	697.72	27.34	3.27
700.43	27.28	0.20	699.15	76.93	45.20	699.95	22.60	-4.19	698.99	33.24	-4.13	700.74	25.92	4.13
703.41	26.70	-1.62	702.15	75.97	43.00	702.94	22.56	-5.47	701.99	34.88	-3.73	703.73	26.76	3.73
706.44	25.90	-3.91	705.18	75.87	41.41	705.97	21.86	-7.66	705.02	35.58	-4.52	706.75	29.04	4.52
709.41	28.00	0.19	708.15	75.92	43.46	708.94	21.00	-6.52	707.99	34.30	-3.80	709.72	26.32	3.80
712.41	25.01	-3.66	711.15	74.66	41.33	711.94	21.53	-6.85	710.99	34.52	-4.45	712.72	27.83	4.45
715.43	27.51	-1.38	714.15	75.82	42.27	714.95	23.85	-4.75	713.99	35.27	-3.92	715.74	27.52	3.92
718.41	24.83	-3.24	717.15	73.36	40.63	717.94	23.43	-4.35	716.99	34.74	-3.63	718.72	26.41	3.63
721.44	27.51	-0.87	720.18	72.61	39.57	720.97	20.87	-7.22	720.02	35.01	-3.67	721.75	26.76	3.67
724.41	26.26	-2.35	723.15	71.67	38.41	723.94	22.07	-6.25	722.99	34.74	-4.16	724.72	27.48	4.16
727.41	25.68	-3.97	726.15	74.56	40.25	726.94	23.10	-6.26	725.99	36.52	-3.43	727.72	27.79	3.43
730.43	26.79	-1.35	729.15	71.91	39.11	729.95	23.76	-4.09	728.99	35.41	-3.03	730.74	25.88	3.03
733.41	25.14	-4.67	732.15	71.96	37.50	732.94	21.74	-7.78	731.99	36.12	-3.98	733.72	28.50	3.98
736.44	25.36	-3.36	735.18	71.91	38.54	735.97	21.94	-6.49	735.02	35.72	-3.29	736.75	26.72	3.29
739.41	24.65	-3.89	738.15	69.64	36.45	738.94	21.32	-6.93	737.99	35.05	-3.78	739.73	27.03	3.78
742.41	26.30	-2.04	741.15	68.22	35.23	741.94	21.49	-6.56	740.99	35.98	-2.65	742.72	25.70	2.65
745.43	26.88	-0.15	744.15	68.71	37.02	744.95	23.10	-3.64	743.99	33.24	-4.09	745.74	25.83	4.09
748.41	27.11	-1.52	747.15	69.05	35.77	747.94	22.89	-5.45	746.99	35.76	-3.16	748.73	26.50	3.16
751.44	26.26	-3.39	750.18	69.40	35.09	750.97	22.60	-6.76	750.02	36.88	-3.07	751.75	27.43	3.07
754.41	26.34	-1.91	753.15	68.91	36.01	753.94	21.90	-6.06	752.99	35.27	-3.27	754.72	26.23	3.27
757.41	25.27	-4.40	756.15	68.03	33.70	756.94	23.85	-5.53	755.99	36.65	-3.32	757.73	27.70	3.32
760.43	26.93	-2.77	759.15	66.18	31.83	759.96	22.64	-6.77	758.99	37.06	-2.93	760.74	27.34	2.93
763.41	26.88	-3.53	762.15	64.06	29.00	762.94	21.69	-8.43	761.99	37.50	-3.20	763.73	28.32	3.20
766.44	25.85	-3.98	765.18	66.81	32.33	765.97	23.35	-6.19	765.02	36.16	-3.96	766.75	28.50	3.96
769.41	26.66	-3.01	768.15	62.77	28.44	768.94	24.14	-5.24	767.99	36.34	-3.63	769.72	28.01	3.63
772.41	25.54	-3.93	771.15	65.89	31.76	771.94	22.77	-6.41	770.99	36.39	-3.38	772.73	27.56	3.38
775.43	26.97	-2.26	774.15	66.09	32.21	774.96	22.60	-6.34	773.99	36.12	-3.40	775.74	27.34	3.40
778.41	26.30	-2.30	777.15	65.75	32.49	777.94	21.20	-7.11	776.99	35.05	-3.85	778.73	27.16	3.85
781.44	26.66	-1.92	780.18	65.22	31.98	780.97	22.73	-5.56	780.02	35.27	-3.61	781.75	26.90	3.61
784.41	25.32	-4.91	783.15	65.22	30.33	783.94	22.64	-7.30	782.99	36.79	-3.74	784.72	28.68	3.74
787.41	25.68	-4.04	786.15	64.98	30.61	786.94	23.97	-5.46	785.99	36.16	-3.85	787.73	28.28	3.85
790.43	25.76	-3.98	789.15	64.83	30.44	789.96	23.18	-6.27	788.99	37.23	-2.80	790.74	27.25	2.80
793.41	24.74	-4.91	792.15	62.92	28.61	792.94	23.31	-6.05	791.99	36.25	-3.70	793.73	28.06	3.70
796.44	26.70	-2.44	795.18	62.30	28.50	795.97	22.19	-6.66	795.02	35.50	-3.94	796.75	27.79	3.94
799.41	26.12	-4.31	798.15	64.40	29.31	798.94	22.85	-7.29	797.99	36.07	-4.66	799.72	29.80	4.66
802.41	27.51	-1.99	801.15	61.73	27.58	801.94	22.07	-7.14	800.99	37.41	-2.38	802.73	26.59	2.38
805.43	25.81	-5.23	804.15	61.35	25.65	804.95	22.85	-7.90	803.99	36.52	-4.82	805.74	30.57	4.82
808.41	26.66	-4.58	807.15	61.68	25.79	807.94	22.93	-8.02	806.99	37.59	-3.94	808.72	29.89	3.94
811.44	26.08	-4.42	810.18	63.15	27.99	810.97	22.64	-7.57	810.02	37.10	-3.70	811.75	28.91	3.70
814.41	24.70	-6.97	813.15	61.54	25.22	813.94	23.06	-8.32	812.99	38.94	-3.02	814.73	29.40	3.02
817.41	26.66	-3.53	816.15	60.87	26.03	816.94	24.30	-5.60	815.99	36.16	-4.32	817.72	29.22	4.32
820.43	26.39	-3.60	819.15	61.25	26.61	819.96	23.06	-6.64	818.99	37.73	-2.55	820.74	27.25	2.55
823.41	27.33	-3.00	822.15	60.45	25.47	822.94	24.05	-5.99	821.99	35.90	-4.72	823.73	29.76	4.72
826.44	26.88	-2.81	825.18	58.34	23.99	825.97	24.14	-5.26	825.02	36.65	-3.34	826.75	27.74	3.34
829.41	27.46	-2.42	828.15	60.07	25.54	828.94	22.48	-7.11	827.99	37.15	-3.02	829.72	27.61	3.02
832.41	26.88	-4.83	831.15	58.90	22.53	831.94	24.85	-6.57	830.99	37.59	-4.42	832.73	30.84	4.42
835.43	25.72	-5.07	834.15	59.84	24.39	834.96	23.72	-6.78	833.99	37.15	-3.94	835.74	29.44	3.94
838.41	26.48	-3.98	837.15	57.08	21.97	837.94	23.64	-6.53	836.99	37.55	-3.20	838.73	28.37	3.20
841.44	27.02	-4.72	840.18	58.57	22.18	840.97	22.40	-9.05	840.03	38.72	-3.31	841.75	29.76	3.31
844.41	26.43	-3.87	843.15	57.36	22.41	843.94	25.05	-4.96	842.99	36.92	-3.67	844.73	28.68	3.67
847.41	26.84	-2.63	846.15	57.45	23.32	846.94	23.93	-5.25	845.99	36.07	-3.70	847.72	27.88	3.70
850.43	25.99	-4.45	849.15	58.48	23.39	849.96	24.30	-5.85	848.99	38.45	-2.28	850.74	27.43	2.28
853.41	25.14	-4.96	852.15	57.92	23.17	852.94	25.64	-4.17	851.99	37.06	-3.33	853.73	28.14	3.33
856.44	27.87	-2.88	855.18	57.73	22.33	855.97	23.10	-7.36	855.02	38.67	-2.37	856.75	27.83	2.37
859.41	25.68	-5.45	858.15	59.88	24.09	858.94	23.43	-7.41	857.99	39.08	-2.35	859.72	28.19	2.35
862.41	26.30	-5.08	861.15	56.15	20.12	861.94	24.43	-6.66	860.99	38.00	-3.67	862.72	29.76	3.67
865.43	26.88	-3.38	864.15	58.20	23.29	864.96	24.89	-5.08	863.99	38.58	-1.97	865.74	26.94	1.97
868.41	26.26	-5.54	867.15	59.41	22.95	867.94	23.72	-7.79	866.99	39.35	-2.75	868.72	29.26	2.75
871.44	26.84	-5.01	870.18	58.57	22.07	870.97	26.27	-5.29	870.02	39.30	-2.84	871.75	29.40	2.84
874.41	27.78	-4.17	873.15	57.03	20.43	873.94	23.76	-7.90	872.99	40.62	-1.62	874.72	28.28	1.62
877.41	25.36	-6.85	876.15	58.10	21.24	876.94	24.05	-7.87	875.99	38.94	-3.56	877.73	30.48	3.56
880.43	28.27	-2.26	879.15	56.43	21.25	879.96	24.22	-6.02	878.99	37.15	-3.67	880.74	28.91	3.67
883.41	27.15	-5.06	882.15	55.87	19.01	882.94	25.60	-6.32	881.99	39.44	-3.06	883.72	29.98	3.06
886.44	26.43	-4.19	885.18	57.31	22.04	885.96	24.47	-5.86	885.02	38.99	-1.92	886.75	27.25	1.92
889.41	26.66	-5.80	888.15	57.45	20.34	888.94	24.80	-7.37	887.99	40.03	-2.72	889.72	29.89	2.72
892.41	27.51	-4.72	891.15	56.61	19.72	891.94	25.01	-6.93	890.99	38.31	-4.22	892.73	31.16	4.22
895.43	29.27	-3.91	894.15	57.22	19.38	894.95	23.85	-9.04	893.99	39.53	-3.95	895.74	31.84	3.95
898.41	26.93	-5.51	897.15	57.73	20.64	897.94	24.26	-7.89	896.99	40.35	-2.38	898.72	29.53	2.38
901.44	26.21	-5.64	900.18	56.38	19.88	900.97	24.34	-7.22	900.03	39.26	-2.88	901.75	29.44	2.88
904.41	26.61	-5.35	903.15	56.15	19.53	903.94	23.76	-7.91	902.99	40.16	-2.10	904.73	28.77	2.10
907.41	26.70	-5.15	906.15	55.83	19.33	906.94	24.05	-7.51	905.99	38.99	-3.15	907.72	29.71	3.15
910.43	28.86	-3.37	909.15	56.61	19.72	909.95	26.35	-5.59	908.99	38.45	-4.08	910.74	31.02	4.08
913.41	26.34	-5.85	912.15	58.99	22.15	912.94	25.47	-6.43	911.99	39.58	-2.90	913.73	29.80	2.90
916.44	28.59	-4.41	915.18	55.09	17.43	915.97	25.85	-6.86	915.03	40.26	-3.04	916.75	30.75	3.04
919.41	26.75	-5.05	918.15	55.97	19.51	918.94	24.22	-7.29	917.99	38.76	-3.34	919.72	29.85	3.34
922.41	27.37	-5.20	921.15	56.94	19.71	921.94	24.89	-7.39	920.99	38.94	-3.93	922.72	31.21	3.93
925.43	27.55	-3.96	924.15	55.69	19.53	924.96	23.72	-7.50	923.99	38.58	-3.22	925.74	29.44	3.22
928.41	26.75	-6.11	927.15	56.29	18.77	927.94	23.76	-8.81	926.99	40.07	-3.09	928.73	30.66	3.09
931.44	27.69	-5.34	930.18	56.57	18.89	930.97	26.06	-6.68	930.02	40.94	-2.38	931.75	30.12	2.38
934.41	26.52	-5.49	933.15	54.86	18.20	933.94	26.31	-5.41	932.99	38.67	-3.63	934.72	30.35	3.63
937.41	26.17	-6.11	936.15	54.49	17.56	936.94	24.05	-7.94	935.99	38.90	-3.67	937.72	30.66	3.67
940.43	28.23	-4.59	939.15	56.15	18.68	939.96	24.05	-8.48	938.99	39.03	-4.08	940.74	31.61	4.08
943.41	27.20	-5.44	942.15	54.86	17.57	942.94	25.81	-6.54	941.99	39.17	-3.76	943.73	31.11	3.76
946.44	29.54	-2.26	945.18	53.90	17.44	945.97	26.78	-4.73	945.02	38.22	-3.88	946.75	30.39	3.88
949.41	27.51	-5.95	948.15	55.46	17.35	948.94	25.39	-7.78	947.99	40.76	-2.99	949.72	31.16	2.99
952.41	28.41	-4.28	951.15	56.43	19.09	951.94	25.05	-7.35	950.99	40.44	-2.54	952.73	29.94	2.54
955.43	26.75	-6.41	954.15	55.74	17.92	954.96	24.97	-7.90	953.99	40.62	-2.84	955.74	30.71	2.84
958.41	27.60	-5.86	957.15	57.54	19.42	957.94	25.98	-7.19	956.99	41.58	-2.18	958.73	30.35	2.18
961.44	28.86	-4.59	960.18	55.50	17.39	960.97	25.85	-7.31	960.02	39.98	-3.77	961.75	31.93	3.77
964.41	26.70	-6.19	963.15	55.60	18.05	963.94	26.73	-5.87	962.99	40.26	-2.93	964.72	30.53	2.93
967.41	27.51	-5.31	966.15	55.04	17.57	966.94	27.58	-4.95	965.99	39.71	-3.40	967.73	30.93	3.40
970.43	27.91	-5.50	969.15	53.85	15.78	969.96	26.10	-7.02	968.99	39.53	-4.18	970.74	32.30	4.18
973.41	27.51	-5.72	972.15	56.34	18.46	972.94	25.68	-7.26	971.99	39.85	-3.67	973.72	31.61	3.67
976.44	27.15	-5.44	975.18	54.40	17.15	975.97	26.48	-5.82	975.02	39.26	-3.63	976.75	30.93	3.63
979.41	26.97	-6.76	978.15	55.41	17.03	978.94	25.05	-8.39	977.99	39.98	-4.04	979.72	32.48	4.04
982.41	28.05	-5.63	981.15	55.74	17.40	981.94	26.44	-6.95	980.99	40.12	-3.86	982.73	32.25	3.86
985.43	28.09	-5.82	984.15	55.83	17.27	984.95	25.47	-8.15	983.99	40.62	-3.58	985.74	32.20	3.58
988.41	26.75	-7.43	987.15	55.23	16.39	987.94	27.24	-6.65	986.99	40.98	-3.50	988.72	32.39	3.50
991.44	26.39	-6.93	990.18	53.99	16.01	990.97	27.87	-5.16	990.03	40.76	-2.86	991.75	30.89	2.86
994.41	28.18	-6.05	993.15	55.14	16.26	993.94	26.02	-7.92	992.99	40.98	-3.54	994.73	32.48	3.54
997.41	28.18	-5.81	996.15	54.81	16.16	996.94	25.10	-8.60	995.99	43.23	-1.06	997.72	29.76	1.06
1000.43	29.45	-4.34	999.15	56.57	18.12	999.95	25.98	-7.52	998.99	41.48	-2.61	1000.74	31.11	2.61
1003.41	28.91	-5.36	1002.15	53.85	14.92	1002.94	25.77	-8.21	1001.99	41.71	-2.86	1003.72	31.84	2.86
1006.44	28.64	-5.64	1005.18	54.91	15.98	1005.97	26.82	-7.17	1005.02	41.67	-2.90	1006.75	31.89	2.90
1009.41	30.50	-3.68	1008.15	55.09	16.25	1008.94	26.90	-6.99	1007.99	41.53	-2.95	1009.72	31.84	2.95
1012.41	27.24	-5.65	1011.15	54.45	16.90	1011.94	25.81	-6.79	1010.99	41.39	-1.80	1012.72	29.40	1.80
1015.43	29.22	-4.15	1014.15	55.41	17.39	1014.96	27.28	-5.80	1013.99	41.76	-1.90	1015.74	29.98	1.90
1018.41	28.50	-4.96	1017.15	55.41	17.30	1017.94	25.60	-7.57	1016.99	40.03	-3.72	1018.73	31.89	3.72
1021.44	27.55	-5.54	1020.18	54.63	16.88	1020.97	25.85	-6.95	1020.02	40.12	-3.27	1021.75	31.07	3.27
1024.41	29.36	-4.58	1023.15	54.77	16.18	1023.94	26.86	-6.79	1022.99	41.90	-2.33	1024.72	30.98	2.33
1027.41	27.42	-7.90	1026.15	55.14	15.16	1026.94	26.52	-8.51	1025.99	42.49	-3.13	1027.72	33.16	3.13
1030.43	29.36	-5.09	1029.15	54.40	15.29	1029.96	27.70	-6.46	1028.99	41.39	-3.36	1030.74	32.52	3.36
1033.41	28.41	-6.05	1032.15	57.64	18.53	1032.94	26.02	-8.15	1031.99	41.17	-3.58	1033.73	32.75	3.58
1036.44	28.82	-6.60	1035.18	54.31	14.24	1035.97	27.16	-7.97	1035.02	42.45	-3.26	1036.75	33.39	3.26
1039.41	26.88	-9.67	1038.15	55.74	14.54	1038.94	26.48	-9.78	1037.99	42.54	-4.30	1039.73	35.56	4.30
1042.41	28.32	-7.55	1041.15	54.08	13.55	1041.94	26.82	-8.76	1040.99	42.72	-3.45	1042.73	34.03	3.45
1045.43	28.27	-6.12	1044.15	54.17	15.12	1044.96	25.89	-8.21	1043.99	41.90	-2.79	1045.74	31.89	2.79
1048.41	29.04	-5.88	1047.15	55.92	16.35	1047.94	26.10	-8.53	1046.99	40.94	-4.27	1048.73	33.90	4.27
1051.44	29.13	-4.94	1050.18	57.13	18.41	1050.97	27.28	-6.50	1050.02	41.80	-2.56	1051.75	31.34	2.56
1054.41	30.22	-5.84	1053.15	56.20	15.48	1053.94	26.56	-9.21	1052.99	42.45	-3.91	1054.72	34.68	3.91
1057.41	27.42	-8.05	1056.15	54.49	14.37	1056.94	28.04	-7.14	1055.99	43.78	-1.98	1057.72	32.16	1.98
1060.43	29.27	-5.94	1059.15	54.72	14.85	1059.96	27.03	-7.89	1058.99	42.81	-2.70	1060.74	32.62	2.70
1063.41	27.87	-7.89	1062.15	54.58	14.16	1062.94	27.20	-8.27	1061.99	42.95	-3.11	1063.73	33.58	3.11
1066.44	28.55	-7.88	1065.18	54.12	13.04	1065.97	27.62	-8.52	1065.02	44.10	-2.62	1066.75	33.76	2.62
1069.41	28.09	-7.26	1068.15	55.69	15.68	1068.94	27.07	-7.99	1067.99	42.45	-3.20	1069.72	33.26	3.20
1072.41	29.04	-6.81	1071.15	54.95	14.44	1071.94	27.70	-7.86	1070.99	43.00	-3.15	1072.73	33.71	3.15
1075.43	29.09	-6.22	1074.15	53.07	13.11	1074.96	28.30	-6.72	1073.99	43.87	-1.73	1075.74	31.75	1.73
1078.41	29.36	-6.85	1077.15	55.00	14.13	1077.94	27.66	-8.26	1076.99	45.45	-1.06	1078.73	31.98	1.06
1081.44	30.00	-6.10	1080.18	55.60	14.84	1080.97	27.24	-8.57	1080.03	42.35	-4.05	1081.75	34.86	4.05
1084.41	30.72	-4.45	1083.15	55.37	15.55	1083.94	26.65	-8.23	1082.99	41.67	-3.79	1084.73	33.67	3.79
1087.41	28.50	-7.03	1086.15	55.64	15.45	1086.94	27.24	-8.00	1085.99	42.22	-3.61	1087.72	33.85	3.61
1090.43	29.27	-7.09	1089.15	54.68	13.67	1089.96	27.07	-9.00	1088.99	44.10	-2.55	1090.74	33.62	2.55
1093.41	30.59	-5.75	1092.15	54.40	13.40	1092.94	28.43	-7.62	1091.99	44.57	-2.07	1093.72	33.12	2.07
1096.44	29.86	-5.49	1095.18	54.72	14.71	1095.96	27.32	-7.74	1095.02	42.68	-2.97	1096.75	33.03	2.97
1099.41	28.86	-7.92	1098.15	54.63	13.20	1098.94	29.19	-7.30	1097.99	43.37	-3.70	1099.72	35.19	3.70
1102.41	28.09	-7.19	1101.15	55.92	15.98	1101.94	28.26	-6.73	1100.99	41.76	-3.82	1102.73	33.81	3.82
1105.43	29.13	-6.52	1104.15	52.71	12.41	1104.95	28.09	-7.27	1103.99	42.95	-2.99	1105.74	33.35	2.99
1108.41	30.45	-5.96	1107.15	56.01	14.94	1107.94	27.24	-8.88	1106.99	45.26	-1.45	1108.73	32.57	1.45
1111.44	28.77	-7.01	1110.18	55.64	15.20	1110.97	28.04	-7.45	1110.03	42.35	-3.73	1111.75	34.22	3.73
1114.41	28.23	-6.98	1113.15	54.54	14.67	1113.94	27.70	-7.22	1112.99	43.18	-2.33	1114.73	32.25	2.33
1117.41	29.22	-7.35	1116.15	56.48	15.26	1116.94	26.35	-9.93	1115.99	44.98	-1.88	1117.72	33.16	1.88
1120.43	29.27	-7.97	1119.15	55.18	13.29	1119.95	28.34	-8.61	1118.99	44.94	-2.59	1120.74	34.54	2.59
1123.41	30.18	-5.68	1122.15	53.99	13.48	1122.94	28.00	-7.57	1121.99	43.37	-2.78	1123.73	33.35	2.78
1126.44	29.95	-6.85	1125.18	58.76	17.31	1125.97	28.30	-8.21	1125.03	44.98	-2.11	1126.76	33.62	2.11
1129.41	29.72	-6.62	1128.15	55.64	14.64	1128.94	29.75	-6.30	1127.99	45.49	-1.15	1129.72	32.20	1.15
1132.41	27.91	-9.97	1131.15	54.22	11.68	1131.94	28.30	-9.29	1130.99	44.89	-3.29	1132.72	35.88	3.29
1135.43	30.50	-6.83	1134.15	54.45	12.47	1134.96	27.70	-9.34	1133.99	44.57	-3.05	1135.74	35.09	3.05
1138.41	29.45	-6.49	1137.15	56.34	15.74	1137.94	27.96	-7.69	1136.99	42.90	-3.34	1138.73	33.99	3.34
1141.44	30.04	-7.20	1140.18	55.64	13.75	1140.97	27.62	-9.33	1140.02	44.52	-3.01	1141.75	34.96	3.01
1144.41	29.86	-6.59	1143.15	55.55	14.44	1143.94	28.21	-7.95	1142.99	44.15	-2.60	1144.73	33.76	2.60
1147.41	29.63	-7.10	1146.15	55.64	14.26	1146.94	29.45	-6.99	1145.99	44.01	-3.01	1147.73	34.45	3.01
1150.43	29.77	-7.23	1149.15	53.85	12.19	1149.96	28.47	-8.24	1148.99	43.73	-3.57	1150.74	35.28	3.57
1153.41	30.00	-6.80	1152.15	55.69	14.23	1152.94	29.66	-6.85	1151.99	42.45	-4.65	1153.73	36.16	4.65
1156.44	30.91	-6.81	1155.18	55.87	13.49	1155.97	28.64	-8.79	1155.02	45.68	-2.34	1156.75	34.77	2.34
1159.41	29.50	-7.39	1158.15	56.06	14.52	1158.94	27.75	-8.85	1157.99	44.52	-2.66	1159.72	34.26	2.66
1162.41	31.50	-5.44	1161.15	54.81	13.22	1161.94	28.89	-7.76	1160.99	45.03	-2.20	1162.73	33.85	2.20
1165.43	30.22	-6.32	1164.15	54.45	13.25	1164.95	29.19	-7.06	1163.99	44.61	-2.23	1165.74	33.48	2.23
1168.41	30.45	-6.95	1167.15	53.62	11.57	1167.94	29.36	-7.75	1166.99	44.61	-3.08	1168.72	35.19	3.08
1171.44	28.91	-9.20	1170.18	53.90	11.13	1170.97	30.22	-7.60	1170.02	47.79	-0.62	1171.75	33.44	0.62
1174.41	30.59	-6.58	1173.15	55.41	13.58	1173.94	29.45	-7.43	1172.99	45.22	-2.25	1174.72	34.13	2.25
1177.41	29.41	-7.80	1176.15	54.72	12.85	1176.94	29.49	-7.43	1175.99	44.38	-3.13	1177.72	35.05	3.13
1180.43	30.13	-7.33	1179.15	56.52	14.40	1179.95	29.83	-7.34	1178.99	44.33	-3.43	1180.74	35.60	3.43
1183.41	31.09	-5.89	1182.15	54.91	13.27	1182.94	29.88	-6.81	1181.99	44.98	-2.30	1183.73	33.99	2.30
1186.44	31.23	-6.20	1185.18	57.26	15.18	1185.97	29.62	-7.52	1185.02	46.05	-1.67	1186.75	33.81	1.67
1189.41	30.13	-7.55	1188.15	57.03	14.70	1188.94	29.83	-7.56	1187.99	45.08	-2.89	1189.73	35.28	2.89
1192.41	31.14	-7.45	1191.15	54.81	11.57	1191.94	28.77	-9.53	1190.99	47.36	-1.52	1192.73	34.82	1.52
1195.43	31.18	-6.04	1194.15	55.60	13.73	1194.95	28.43	-8.50	1193.99	42.86	-4.65	1195.74	36.58	4.65
1198.41	29.18	-9.80	1197.15	56.15	12.51	1197.94	30.91	-7.78	1196.99	47.18	-2.10	1198.73	35.79	2.10
1201.44	29.95	-8.01	1200.18	53.90	11.29	1200.97	30.22	-7.45	1200.02	45.59	-2.66	1201.75	35.33	2.66
1204.41	30.36	-7.94	1203.15	55.46	12.50	1203.94	30.73	-7.28	1202.99	46.05	-2.55	1204.72	35.56	2.55
1207.41	29.04	-7.90	1206.15	58.15	16.55	1206.94	28.94	-7.71	1205.99	45.22	-2.02	1207.72	33.67	2.02
1210.43	31.36	-6.85	1209.15	56.48	13.61	1209.95	29.06	-8.86	1208.99	45.87	-2.64	1210.74	35.56	2.64
1213.41	31.27	-7.50	1212.15	54.31	10.89	1212.94	29.58	-8.90	1211.99	46.47	-2.59	1213.72	36.07	2.59
1216.44	31.46	-6.03	1215.18	55.41	13.26	1215.97	30.00	-7.20	1215.02	45.91	-1.88	1216.75	34.08	1.88
1219.40	30.00	-8.82	1218.15	56.85	13.38	1218.94	30.00	-8.53	1217.99	47.08	-2.03	1219.72	35.56	2.03
