# Supplementary material for: Noise-precision tradeoff in predicting combinations of mutations and drugs
Source: PLoS Comput Biol. 2019 May 22;15(5):e1006956. doi: 10.1371/journal.pcbi.1006956 (PMC6548401; doi:10.1371/journal.pcbi.1006956)
Supplement: S1 Data — A zip file containing all datasets used in this paper. (ZIP) [file pcbi.1006956.s002.zip › calcium/calcium_double_RAW264.7/C5A_250_nM_ISO_50_nM_RW_ECC040302F.txt]

Tab-delimted data for ligand pair Complement C5a / Isoproterenol
Celltype = RAW 264.7
ExperimentID = ECC040302F
t in seconds, Ca++ concentrations in nM
Adj Ca++ is the change in Ca++ concentration due to ligand

ECC040302F05	C5A 250 nM	ISO 50 nM	sim
ECC040302F02	C5A 250 nM	HBSS-BSA n/a 	lig1_only
ECC040302F07	C5A 250 nM	HBSS-BSA n/a 	lig1_only
ECC040302F01	HBSS-BSA n/a 	HBSS-BSA n/a 	con
ECC040302F12	HBSS-BSA n/a 	HBSS-BSA n/a 	con

t(ECC040302F05)	Ca++(ECC040302F05)	Adj Ca++(ECC040302F05)	t(ECC040302F02)	Ca++(ECC040302F02)	Adj Ca++(ECC040302F02)	t(ECC040302F07)	Ca++(ECC040302F07)	Adj Ca++(ECC040302F07)	t(ECC040302F01)	Ca++(ECC040302F01)	Adj Ca++(ECC040302F01)	t(ECC040302F12)	Ca++(ECC040302F12)	Adj Ca++(ECC040302F12)
-187.37	38.58	5.64	-187.84	48.79	9.16	-187.06	27.81	2.60	-188.00	60.26	0.18	-186.25	30.67	-0.18
-184.46	37.73	4.48	-184.93	41.51	1.57	-184.15	25.52	-0.00	-185.09	60.26	-0.13	-183.36	31.29	0.13
-181.46	34.32	1.89	-181.93	40.69	1.57	-181.15	25.89	1.18	-182.09	61.55	1.98	-180.36	28.37	-1.98
-178.46	32.88	0.92	-178.93	40.98	2.33	-178.15	26.00	1.77	-179.09	58.39	-0.71	-177.36	30.58	0.71
-175.46	35.43	2.19	-175.93	40.55	0.62	-175.15	25.94	0.42	-176.09	59.09	-1.29	-174.36	32.45	1.29
-172.46	34.38	2.53	-172.93	40.12	1.58	-172.15	26.10	1.98	-173.09	58.97	-0.02	-171.36	29.78	0.02
-169.46	31.95	-1.19	-169.93	40.93	1.10	-169.15	24.99	-0.42	-170.09	61.55	1.27	-168.36	29.78	-1.27
-166.46	34.38	3.44	-166.93	39.98	2.35	-166.15	26.26	3.04	-167.09	57.69	-0.39	-165.36	29.25	0.39
-163.46	33.82	2.54	-163.93	40.88	2.91	-163.15	26.58	3.03	-164.09	58.97	0.55	-162.36	28.64	-0.55
-160.46	34.93	2.38	-160.93	39.50	0.26	-160.15	25.94	1.11	-161.09	59.32	-0.37	-159.36	30.84	0.37
-157.46	35.88	1.93	-157.93	39.36	-1.28	-157.15	25.31	-0.92	-158.09	63.80	2.71	-156.36	29.16	-2.71
-154.46	30.15	-4.35	-154.93	39.07	-2.12	-154.15	23.78	-3.00	-155.09	59.91	-1.73	-153.36	34.15	1.73
-151.46	33.16	-1.83	-151.93	41.56	-0.12	-151.15	25.31	-1.96	-152.09	62.14	0.01	-150.36	32.90	-0.01
-148.46	34.99	2.37	-148.93	41.22	1.91	-148.15	25.04	0.14	-149.09	60.96	1.20	-147.36	29.34	-1.20
-145.46	34.32	1.58	-145.93	39.59	0.16	-145.15	24.51	-0.50	-146.09	60.84	0.96	-144.37	29.69	-0.96
-142.46	34.04	0.78	-142.93	37.98	-1.97	-142.15	27.17	1.64	-143.09	60.73	0.33	-141.36	30.84	-0.33
-139.46	33.10	-0.95	-139.93	39.36	-1.38	-139.15	25.41	-0.92	-140.09	61.43	0.24	-138.36	31.73	-0.24
-136.46	34.76	2.25	-136.93	40.64	1.44	-136.15	24.62	-0.16	-137.09	60.02	0.37	-135.36	30.05	-0.37
-133.46	34.26	1.92	-133.93	40.45	1.42	-133.15	26.64	2.02	-134.09	56.31	-3.17	-132.36	33.43	3.17
-130.46	32.94	-0.64	-130.93	40.36	0.09	-130.15	23.15	-2.71	-131.09	60.49	-0.23	-129.36	31.73	0.23
-127.46	34.21	0.27	-127.93	38.26	-2.37	-127.15	23.78	-2.43	-128.09	61.20	0.12	-126.36	31.73	-0.12
-124.46	35.10	2.07	-124.93	41.17	1.45	-124.15	26.42	1.12	-125.09	58.39	-1.78	-123.36	32.72	1.78
-121.46	32.88	-2.15	-121.93	41.75	0.03	-121.15	26.00	-1.31	-122.09	63.56	1.39	-120.36	31.56	-1.39
-118.46	34.65	1.70	-118.93	38.50	-1.14	-118.15	25.41	0.18	-119.09	59.32	-0.77	-117.36	31.64	0.77
-115.46	33.55	-0.34	-115.93	39.93	-0.65	-115.15	24.94	-1.23	-116.09	62.26	1.23	-114.36	30.58	-1.23
-112.46	33.71	1.65	-112.93	40.41	1.66	-112.15	24.25	-0.09	-113.09	60.02	0.82	-111.36	29.16	-0.82
-109.46	32.77	0.31	-109.93	38.83	-0.32	-109.15	25.36	0.62	-110.09	59.67	0.07	-108.36	30.31	-0.07
-106.46	33.77	1.64	-106.93	39.88	1.06	-106.15	26.05	1.64	-107.09	58.74	-0.53	-105.36	30.58	0.53
-103.46	34.15	1.93	-103.93	39.21	0.30	-103.15	26.58	2.09	-104.09	56.77	-2.59	-102.36	32.72	2.59
-100.46	34.32	0.71	-100.93	40.64	0.34	-100.15	24.83	-1.06	-101.09	59.56	-1.19	-99.37	32.72	1.19
-97.46	34.65	1.16	-97.93	41.32	1.14	-97.15	26.96	1.19	-98.09	60.84	0.21	-96.36	31.20	-0.21
-94.46	33.55	-1.83	-94.93	40.21	-1.86	-94.15	24.83	-2.82	-95.09	63.09	0.57	-93.37	32.72	-0.57
-91.46	34.26	-0.49	-91.93	41.12	-0.32	-91.15	27.49	0.47	-92.09	63.44	1.55	-90.36	31.11	-1.55
-88.46	33.49	-1.11	-88.93	39.26	-2.03	-88.15	24.30	-2.57	-89.09	62.61	0.87	-87.36	31.64	-0.87
-85.46	34.88	3.58	-85.93	39.88	1.89	-85.15	25.10	1.52	-86.09	56.19	-2.25	-84.36	31.47	2.25
-82.46	33.60	0.49	-82.93	39.69	-0.11	-82.15	26.32	0.93	-83.09	60.26	0.01	-81.37	31.02	-0.01
-79.46	34.26	2.25	-79.93	40.79	2.09	-79.15	25.73	1.45	-80.09	57.69	-1.46	-78.36	31.38	1.46
-76.46	34.60	1.51	-76.93	39.64	-0.14	-76.15	25.10	-0.26	-77.09	59.67	-0.56	-75.37	31.56	0.56
-73.46	31.84	-3.06	-73.93	38.41	-3.18	-73.15	25.78	-1.39	-74.09	64.27	2.23	-72.37	30.58	-2.23
-70.46	34.21	0.52	-70.93	40.02	-0.36	-70.15	25.68	-0.29	-71.09	58.74	-2.09	-69.36	33.70	2.09
-67.46	33.82	0.92	-67.93	41.32	1.73	-67.15	26.16	0.98	-68.09	58.86	-1.18	-66.36	32.00	1.18
-64.46	35.32	-0.27	-64.93	41.89	-0.39	-64.15	26.48	-1.38	-65.09	62.26	-0.47	-63.36	33.97	0.47
-61.46	35.04	-0.50	-61.93	41.22	-1.01	-61.15	28.94	1.13	-62.09	63.68	1.00	-60.37	32.45	-1.00
-58.46	34.88	1.69	-58.93	41.27	1.39	-58.15	27.01	1.54	-59.09	61.31	0.98	-57.37	30.13	-0.98
-55.46	35.32	0.12	-55.93	43.73	1.84	-55.15	25.63	-1.84	-56.09	62.73	0.39	-54.36	32.72	-0.39
-52.46	33.77	-0.74	-52.93	42.57	1.37	-52.15	26.58	-0.20	-53.09	60.37	-1.28	-51.36	33.70	1.28
-49.46	31.78	-2.99	-49.93	41.75	0.29	-49.15	26.90	-0.14	-50.09	61.43	-0.48	-48.36	33.16	0.48
-46.46	34.88	2.99	-46.93	41.27	2.69	-46.15	27.38	3.22	-47.09	59.67	0.64	-45.36	29.16	-0.64
-43.46	34.15	-0.92	-43.93	41.03	-0.73	-43.15	26.26	-1.09	-44.09	60.96	-1.25	-42.36	34.24	1.25
-40.46	35.15	-0.17	-40.93	41.22	-0.79	-40.15	25.94	-1.66	-41.09	61.55	-0.91	-39.36	34.15	0.91
-37.46	35.66	3.07	-37.93	40.55	1.27	-37.15	26.85	1.98	-38.09	61.43	1.70	-36.36	28.81	-1.70
-34.46	34.43	0.56	-34.93	41.12	0.56	-34.15	27.12	0.97	-35.09	60.26	-0.75	-33.36	32.54	0.75
-31.46	35.21	-0.13	-31.93	41.12	-0.91	-31.15	27.60	-0.02	-32.09	64.63	2.15	-30.36	31.11	-2.15
-28.46	32.28	-2.65	-28.93	40.79	-0.83	-28.15	24.99	-2.22	-29.09	62.38	0.31	-27.36	32.54	-0.31
-25.46	33.49	1.50	-25.93	40.31	1.63	-25.15	26.85	2.59	-26.09	57.12	-2.01	-24.36	31.91	2.01
-22.46	36.10	1.40	-22.93	41.12	-0.27	-22.15	27.38	0.41	-23.09	60.84	-1.00	-21.36	33.61	1.00
-19.47	34.21	-2.78	-19.94	41.65	-2.03	-19.15	25.89	-3.38	-20.09	63.44	-0.69	-18.37	35.60	0.69
-16.47	35.27	0.82	-16.94	40.21	-0.93	-16.15	25.41	-1.32	-17.09	61.78	0.19	-15.37	32.18	-0.19
-13.47	33.88	-0.60	-13.94	39.98	-1.19	-13.15	26.80	0.04	-14.09	62.73	1.11	-12.37	31.29	-1.11
-10.47	33.44	-0.11	-10.94	41.51	1.27	-10.15	26.42	0.59	-11.09	61.67	0.98	-9.37	30.49	-0.98
4.64	48.59	1.01	4.16	58.23	3.96	4.95	44.43	4.57	4.00	79.56	4.84	5.74	40.66	-4.84
7.62	66.09	19.90	7.14	75.58	22.70	7.93	59.80	21.34	6.98	76.77	3.44	8.72	40.66	-3.44
10.62	71.14	26.24	10.14	85.11	33.52	10.93	65.47	28.29	9.98	74.39	2.35	11.72	40.47	-2.35
13.61	68.21	23.71	13.14	90.77	39.58	13.93	64.51	27.73	12.98	74.89	3.25	14.71	39.17	-3.25
16.62	62.28	18.66	16.14	87.28	36.97	16.93	60.24	24.35	15.98	71.91	1.15	17.72	40.38	-1.15
19.64	57.29	13.16	19.16	82.62	31.80	19.95	53.73	17.33	19.00	71.91	0.64	20.74	41.40	-0.64
22.62	52.24	6.59	22.14	77.71	25.37	22.93	52.28	14.36	21.98	74.39	1.60	23.72	41.96	-1.60
25.62	48.71	2.75	25.14	74.29	21.64	25.93	47.70	9.46	24.98	75.39	2.29	26.71	41.59	-2.29
28.62	45.94	1.45	28.14	68.90	17.72	28.93	43.05	6.29	27.98	71.79	0.16	29.72	42.24	-0.16
31.62	44.13	-0.43	31.14	65.18	13.93	31.93	40.01	3.17	30.98	72.78	1.08	32.72	41.40	-1.08
34.64	41.37	-2.47	34.16	61.58	11.05	34.95	38.15	2.03	34.00	69.09	-1.89	35.74	43.65	1.89
37.61	40.97	-2.45	37.14	59.64	9.53	37.92	35.85	0.16	36.98	71.05	0.49	38.71	40.84	-0.49
40.61	40.11	-3.51	40.14	55.45	5.14	40.92	35.57	-0.32	39.98	71.91	1.15	41.71	40.38	-1.15
43.61	39.37	-5.25	43.14	54.53	3.22	43.93	32.31	-4.59	42.98	72.90	1.14	44.71	41.40	-1.14
46.61	40.22	-5.18	46.14	56.53	4.44	46.92	33.19	-4.48	45.98	73.89	1.35	47.71	41.96	-1.35
49.63	38.58	-6.98	49.16	53.36	1.11	49.94	30.40	-7.43	49.00	75.14	2.44	50.73	41.03	-2.44
52.61	39.82	-2.81	52.14	51.74	2.42	52.93	30.08	-4.82	51.98	70.68	0.91	53.71	39.63	-0.91
55.61	39.14	-6.38	55.14	52.85	0.64	55.93	32.48	-5.32	54.98	74.14	1.48	56.71	41.96	-1.48
58.61	39.82	-3.43	58.14	50.89	0.95	58.92	31.93	-3.60	57.98	68.85	-1.54	59.71	42.71	1.54
61.61	37.34	-6.99	61.14	49.74	-1.28	61.92	31.22	-5.38	60.98	73.15	1.68	62.71	40.56	-1.68
64.63	38.58	-5.69	64.16	50.29	-0.67	64.94	30.29	-6.25	64.00	74.14	2.73	65.73	39.45	-2.73
67.61	37.50	-5.99	67.14	51.74	1.56	67.93	32.20	-3.56	66.98	70.07	-0.56	68.71	41.96	0.56
70.61	37.45	-7.53	70.14	50.09	-1.58	70.93	31.71	-5.54	69.98	73.89	1.77	71.71	41.12	-1.77
73.61	39.71	-5.64	73.14	51.24	-0.80	73.93	31.55	-6.08	72.98	76.77	4.28	74.71	38.99	-4.28
76.61	38.29	-6.60	76.14	48.59	-2.99	76.93	28.46	-8.71	75.98	75.39	3.36	77.71	39.45	-3.36
79.63	37.45	-5.92	79.16	52.40	2.34	79.94	30.29	-5.36	79.00	71.05	0.54	80.73	40.75	-0.54
82.61	39.37	-5.72	82.14	49.74	-2.04	82.93	30.08	-7.28	81.98	74.39	2.16	83.71	40.84	-2.16
85.61	38.92	-6.36	85.14	50.94	-1.03	85.93	29.27	-8.28	84.98	72.90	0.48	86.71	42.71	-0.48
88.61	38.80	-6.62	88.14	51.14	-0.97	88.93	29.21	-8.49	87.98	75.89	3.33	89.71	40.01	-3.33
91.61	39.20	-4.01	91.14	51.14	1.24	91.93	31.66	-3.82	90.98	68.85	-1.50	92.71	42.62	1.50
94.63	38.75	-6.36	94.16	52.30	0.50	94.94	31.55	-5.83	94.00	72.28	0.03	95.73	42.99	-0.03
97.61	37.62	-7.27	97.14	52.80	1.22	97.93	32.09	-5.07	96.98	73.52	1.49	98.71	41.31	-1.49
100.61	37.62	-6.53	100.14	49.44	-1.40	100.93	29.64	-6.78	99.98	71.30	0.01	101.71	42.05	-0.01
103.61	39.77	-4.02	103.14	52.04	1.56	103.93	30.35	-5.72	102.98	74.39	3.46	104.71	38.25	-3.46
106.61	39.60	-4.51	106.14	51.59	0.79	106.92	31.87	-4.52	105.98	72.90	1.65	107.71	40.38	-1.65
109.63	39.43	-5.74	109.16	53.82	1.96	109.94	31.17	-6.27	109.00	73.15	0.84	110.73	42.24	-0.84
112.61	39.14	-4.70	112.14	52.90	2.37	112.93	30.68	-5.44	111.98	70.31	-0.67	113.71	42.43	0.67
115.61	38.92	-6.12	115.14	53.36	1.63	115.93	30.29	-7.03	114.98	73.27	1.09	116.71	41.87	-1.09
118.61	40.00	-4.75	118.14	52.35	0.91	118.93	33.63	-3.39	117.98	74.27	2.38	119.71	40.28	-2.38
121.61	39.71	-8.06	121.14	53.11	-1.35	121.92	32.26	-7.78	120.98	78.54	3.63	122.71	42.05	-3.63
124.63	40.00	-4.95	124.16	52.60	0.96	124.94	31.49	-5.74	124.00	72.16	0.07	125.73	42.80	-0.07
127.61	38.46	-7.31	127.14	53.87	1.41	127.92	31.11	-6.94	126.98	75.39	2.48	128.71	41.21	-2.48
130.61	37.90	-8.42	130.14	53.56	0.55	130.92	33.25	-5.34	129.98	75.26	1.80	131.71	42.43	-1.80
133.61	40.34	-4.73	133.14	52.70	0.94	133.92	34.07	-3.28	132.98	73.15	0.94	134.71	42.05	-0.94
136.61	40.74	-4.16	136.14	54.07	2.48	136.93	32.04	-5.13	135.98	70.07	-1.97	137.71	44.78	1.97
139.64	37.96	-6.51	139.16	51.44	0.28	139.95	31.93	-4.81	139.00	73.89	2.28	140.74	40.10	-2.28
142.61	39.03	-6.85	142.14	51.44	-1.13	142.92	29.64	-8.52	141.98	74.39	1.37	143.71	42.43	-1.37
145.61	39.20	-7.18	145.14	53.51	0.44	145.92	33.08	-5.57	144.98	75.76	2.24	146.71	42.05	-2.24
148.61	39.43	-5.99	148.14	52.40	0.29	148.92	33.36	-4.33	147.98	74.02	1.46	149.71	41.87	-1.46
151.62	40.17	-5.12	151.14	53.31	1.33	151.93	32.53	-5.03	150.98	76.27	3.84	152.72	39.36	-3.84
154.64	40.62	-4.78	154.16	51.29	-0.80	154.95	31.77	-5.90	154.00	73.89	1.35	155.73	41.96	-1.35
157.61	40.62	-5.50	157.14	52.95	0.14	157.93	30.40	-7.99	156.98	75.89	2.63	158.71	41.40	-2.63
160.61	39.60	-6.69	160.14	52.55	-0.43	160.93	33.19	-5.37	159.98	75.76	2.33	161.71	41.87	-2.33
163.61	39.37	-7.34	163.14	53.00	-0.40	163.93	32.31	-6.67	162.98	75.76	1.91	164.71	42.71	-1.91
166.61	38.69	-4.96	166.14	54.48	4.14	166.93	32.20	-3.73	165.98	70.31	-0.48	167.71	42.05	0.48
169.64	39.71	-4.72	169.16	53.56	2.44	169.95	31.77	-4.94	169.00	73.64	2.07	170.73	40.28	-2.07
172.61	37.96	-7.86	172.14	53.97	1.46	172.93	32.81	-5.28	171.98	75.01	2.05	173.71	41.68	-2.05
175.61	39.60	-7.64	175.14	55.09	1.16	175.93	34.02	-5.50	174.98	77.02	2.64	176.71	42.52	-2.64
178.61	42.00	-5.98	178.14	55.30	0.63	178.93	33.14	-7.12	177.98	79.81	4.69	179.71	41.21	-4.69
181.61	40.22	-4.78	181.14	54.02	2.33	181.93	31.93	-5.35	180.98	72.16	0.02	182.71	42.90	-0.02
184.63	40.74	-5.30	184.16	52.95	0.22	184.94	32.92	-5.40	184.00	73.77	0.59	185.73	43.37	-0.59
187.61	39.94	-5.13	187.14	54.84	3.08	187.93	33.03	-4.32	186.98	73.89	1.68	188.71	41.31	-1.68
190.61	40.68	-4.21	190.14	54.12	2.54	190.93	31.60	-5.56	189.98	75.01	2.98	191.71	39.82	-2.98
193.61	38.35	-8.30	193.14	51.99	-1.35	193.93	32.75	-6.17	192.98	72.90	-0.89	194.71	45.45	0.89
196.61	39.09	-7.06	196.14	53.36	0.52	196.93	33.85	-4.58	195.98	74.27	0.98	197.71	43.09	-0.98
199.63	39.26	-7.29	199.16	52.85	-0.39	199.94	31.82	-7.01	199.00	77.78	4.09	200.73	40.38	-4.09
202.61	37.50	-8.82	202.14	54.58	1.57	202.93	32.64	-5.96	201.98	73.77	0.31	203.71	43.93	-0.31
205.61	40.11	-7.89	205.14	54.02	-0.67	205.93	34.29	-5.99	204.98	78.54	3.40	206.71	42.52	-3.40
208.61	39.31	-8.15	208.14	55.71	1.56	208.93	33.14	-6.60	207.98	75.76	1.16	209.71	44.22	-1.16
211.61	41.60	-4.94	211.14	54.17	0.94	211.92	32.31	-6.51	210.98	77.02	3.34	212.71	41.12	-3.34
214.63	39.65	-6.81	214.16	54.07	0.92	214.94	32.59	-6.15	214.00	74.52	0.92	215.73	43.46	-0.92
217.61	42.52	-3.86	217.14	54.48	1.41	217.92	33.19	-5.47	216.98	75.39	1.87	218.71	42.43	-1.87
220.61	39.94	-7.08	220.14	55.04	1.33	220.92	33.30	-6.00	219.98	76.39	2.23	221.71	42.71	-2.23
223.61	42.00	-7.75	223.14	55.81	-0.63	223.93	34.41	-7.61	222.98	81.09	4.20	224.71	43.46	-4.20
226.61	41.48	-9.42	226.14	53.11	-4.48	226.92	33.91	-9.26	225.98	82.25	4.21	227.71	44.60	-4.21
229.64	41.54	-5.01	229.16	54.43	1.19	229.95	33.96	-4.87	229.00	75.26	1.57	230.73	42.90	-1.57
232.61	40.74	-6.43	232.14	53.77	-0.09	232.92	32.59	-6.85	231.98	76.02	1.71	233.71	43.37	-1.71
235.61	39.77	-7.74	235.14	54.12	-0.08	235.92	34.57	-5.22	234.98	76.52	1.87	236.71	43.56	-1.87
238.61	40.34	-7.08	238.14	55.65	1.54	238.93	34.46	-5.24	237.98	74.64	0.08	239.71	45.26	-0.08
241.61	42.75	-7.32	241.14	55.76	-1.00	241.93	34.79	-7.56	240.98	80.32	3.11	242.71	44.88	-3.11
244.64	41.08	-7.16	244.16	53.00	-1.93	244.95	34.74	-5.77	244.00	78.16	2.78	245.73	43.37	-2.78
247.61	40.45	-7.48	247.14	54.84	0.22	247.93	35.29	-4.92	246.98	79.05	3.98	248.71	41.87	-3.98
250.61	40.62	-8.82	250.14	54.68	-1.45	250.93	34.79	-6.92	249.98	77.91	1.33	251.71	46.02	-1.33
253.61	42.00	-4.66	253.14	54.63	1.28	253.93	33.14	-5.79	252.98	73.77	-0.03	254.71	44.60	0.03
256.61	40.68	-8.19	256.14	55.76	0.20	256.93	33.80	-7.34	255.98	78.67	2.66	257.71	44.12	-2.66
259.63	40.79	-7.35	259.16	55.19	0.36	259.94	32.81	-7.61	259.00	78.16	2.88	260.73	43.18	-2.88
262.62	41.77	-7.01	262.14	55.96	0.49	262.93	33.19	-7.87	261.98	77.65	1.73	263.72	44.97	-1.73
265.61	39.37	-7.23	265.14	55.91	2.62	265.93	33.52	-5.36	264.98	76.02	2.28	266.71	42.24	-2.28
268.62	42.29	-7.10	268.14	56.53	0.45	268.93	34.85	-6.81	267.98	77.91	1.38	269.72	45.92	-1.38
271.61	42.17	-6.54	271.14	56.94	1.54	271.93	34.90	-6.09	270.98	79.68	3.83	272.71	42.80	-3.83
274.63	40.85	-7.43	274.16	56.94	1.97	274.94	35.46	-5.09	274.00	76.64	1.22	275.73	44.97	-1.22
277.62	40.00	-7.09	277.14	57.61	3.83	277.93	34.63	-4.74	276.98	77.65	3.42	278.72	41.59	-3.42
280.62	41.88	-3.97	280.14	56.22	3.68	280.93	35.57	-2.56	279.98	73.77	0.78	281.72	42.99	-0.78
283.62	42.57	-7.01	283.14	56.48	0.21	283.93	35.02	-6.83	282.98	79.43	2.71	284.72	44.78	-2.71
286.62	42.46	-5.66	286.14	56.99	2.18	286.93	36.46	-3.93	285.98	79.05	3.79	287.71	42.24	-3.79
289.63	42.46	-5.07	289.16	54.22	-0.00	289.94	35.13	-4.68	289.00	78.16	3.49	290.73	41.96	-3.49
292.61	44.02	-5.42	292.14	58.18	2.05	292.93	34.96	-6.75	291.98	79.43	2.85	293.72	44.50	-2.85
295.61	43.90	-4.84	295.14	56.22	0.79	295.93	36.80	-4.21	294.98	78.79	2.91	296.71	43.74	-2.91
298.61	41.31	-10.86	298.14	55.91	-2.95	298.93	35.52	-8.93	297.98	83.67	4.36	299.71	45.73	-4.36
301.61	42.69	-6.18	301.14	58.02	2.46	301.93	36.91	-4.23	300.98	78.67	2.66	302.71	44.12	-2.66
304.64	42.92	-5.85	304.16	57.20	1.74	304.95	35.35	-5.70	304.00	77.15	1.24	305.74	45.45	-1.24
307.61	39.60	-10.83	307.14	56.58	-0.54	307.93	35.79	-6.91	306.98	77.78	0.21	308.71	48.13	-0.21
310.61	42.98	-5.57	310.14	56.37	1.13	310.93	36.41	-4.41	309.98	77.27	1.58	311.72	44.88	-1.58
313.61	41.65	-8.02	313.14	57.61	1.25	313.92	35.07	-6.88	312.98	78.67	1.86	314.71	45.73	-1.86
316.61	43.38	-6.22	316.14	56.73	0.44	316.92	36.24	-5.63	315.98	80.32	3.58	317.71	43.93	-3.58
319.64	42.52	-5.43	319.16	55.19	0.55	319.95	36.74	-3.49	319.00	75.89	0.80	320.73	45.07	-0.80
322.61	40.97	-9.98	322.14	55.30	-2.34	322.92	36.80	-6.42	321.98	80.83	2.74	323.71	46.12	-2.74
325.61	41.14	-8.57	325.14	57.20	0.80	325.93	36.41	-5.58	324.98	80.45	3.60	326.71	44.03	-3.60
328.61	40.62	-8.91	328.14	56.32	0.10	328.93	35.24	-6.57	327.98	78.67	2.00	329.71	45.45	-2.00
331.61	41.94	-11.63	331.14	56.01	-4.25	331.93	37.47	-8.37	330.98	86.27	5.56	332.71	45.92	-5.56
334.64	42.92	-8.46	334.16	55.71	-2.36	334.95	37.75	-5.90	334.00	80.83	2.31	335.74	46.98	-2.31
337.61	43.56	-6.59	337.14	57.46	0.62	337.93	35.68	-6.75	336.98	78.67	1.38	338.71	46.69	-1.38
340.61	41.83	-8.34	340.14	57.20	0.34	340.93	36.24	-6.20	339.98	80.70	3.39	341.71	44.69	-3.39
343.62	43.27	-8.83	343.14	58.02	-0.77	343.93	35.40	-8.98	342.98	80.07	0.83	344.72	49.19	-0.83
346.61	43.96	-7.58	346.14	56.27	-1.96	346.93	35.85	-7.96	345.98	81.73	3.05	347.72	46.40	-3.05
349.64	42.75	-9.10	349.16	58.23	-0.31	349.95	36.85	-7.27	349.00	82.25	3.26	350.74	46.50	-3.26
352.62	44.43	-7.72	352.14	58.23	-0.61	352.93	34.96	-9.46	351.98	81.99	2.70	353.72	47.36	-2.70
355.61	42.69	-8.21	355.14	56.12	-1.47	355.93	36.35	-6.83	354.98	83.02	4.98	356.71	43.84	-4.98
358.61	41.77	-8.88	358.14	57.40	0.06	358.93	37.53	-5.39	357.98	82.89	5.10	359.71	43.46	-5.10
361.62	42.63	-8.54	361.14	59.22	1.36	361.93	36.13	-7.32	360.98	81.09	2.78	362.72	46.31	-2.78
364.64	41.65	-9.17	364.16	56.94	-0.57	364.95	36.52	-6.58	364.00	81.35	3.39	365.74	45.35	-3.39
367.61	43.56	-6.32	367.14	57.97	1.40	367.93	37.81	-4.35	366.98	81.73	4.71	368.71	43.09	-4.71
370.62	43.50	-9.59	370.14	60.68	0.90	370.93	33.52	-11.85	369.98	82.63	2.40	371.72	48.61	-2.40
373.61	45.36	-6.27	373.14	57.51	-0.81	373.93	36.24	-7.67	372.98	80.96	2.19	374.71	47.36	-2.19
376.61	44.13	-8.69	376.14	59.27	-0.24	376.93	35.29	-9.81	375.98	84.97	5.01	377.72	45.73	-5.01
379.64	42.69	-9.14	379.16	60.63	2.11	379.95	36.97	-7.13	379.00	82.50	3.53	380.73	46.21	-3.53
382.61	42.57	-8.05	382.14	57.87	0.56	382.93	36.35	-6.54	381.98	81.60	3.84	383.71	44.69	-3.84
385.61	44.08	-5.43	385.14	59.48	3.28	385.93	36.41	-5.38	384.98	78.92	2.27	386.71	45.16	-2.27
388.62	42.46	-10.63	388.14	57.56	-2.22	388.93	36.52	-8.85	387.98	82.63	2.40	389.72	48.61	-2.40
391.61	43.56	-9.13	391.14	59.17	-0.21	391.93	37.53	-7.43	390.98	83.93	4.10	392.71	46.50	-4.10
394.63	43.03	-8.52	394.16	58.54	0.30	394.94	35.63	-8.20	394.00	81.47	2.78	395.73	46.69	-2.78
397.61	42.92	-8.15	397.14	58.54	0.78	397.92	36.69	-6.66	396.98	79.94	1.73	398.71	47.26	-1.73
400.61	44.72	-7.94	400.14	59.43	0.08	400.93	36.80	-8.13	399.98	82.63	2.83	401.72	47.74	-2.83
403.61	43.73	-8.66	403.14	61.68	2.60	403.93	37.53	-7.13	402.98	82.76	3.23	404.71	47.07	-3.23
406.61	44.02	-6.32	406.14	59.64	2.61	406.92	38.71	-3.91	405.98	79.43	1.95	407.71	46.31	-1.95
409.64	44.60	-6.33	409.16	58.75	1.13	409.95	37.30	-5.91	409.00	81.09	3.02	410.73	45.83	-3.02
412.61	45.88	-5.70	412.14	60.63	2.36	412.93	36.85	-7.01	411.98	80.19	1.47	413.72	48.03	-1.47
415.61	43.79	-9.44	415.14	57.46	-2.46	415.93	36.91	-8.60	414.98	84.45	4.08	416.71	47.07	-4.08
418.61	43.96	-7.79	418.14	59.01	0.57	418.93	38.03	-6.00	417.98	82.25	3.36	419.71	46.31	-3.36
421.61	44.72	-5.16	421.14	60.94	4.37	421.93	38.26	-3.89	420.98	78.79	1.77	422.71	46.02	-1.77
424.64	45.59	-5.90	424.16	57.40	-0.78	424.95	37.53	-6.23	424.00	80.96	2.33	425.74	47.07	-2.33
427.61	45.47	-6.90	427.14	61.05	1.99	427.93	36.97	-7.68	426.98	82.63	3.12	428.72	47.17	-3.12
430.61	45.01	-5.41	430.14	58.02	0.91	430.93	36.69	-6.01	429.98	78.54	0.98	431.71	47.36	-0.98
433.62	45.24	-9.77	433.14	58.23	-3.47	433.93	38.88	-8.40	432.98	86.27	4.12	434.72	48.80	-4.12
436.62	42.06	-10.85	436.14	59.32	-0.28	436.93	37.92	-7.27	435.98	82.37	2.32	437.72	48.51	-2.32
439.64	44.43	-7.41	439.16	60.47	1.94	439.95	37.53	-6.58	439.00	81.47	2.49	440.74	47.26	-2.49
442.62	44.77	-7.44	442.14	61.26	2.36	442.93	36.02	-8.46	441.98	80.96	1.61	443.72	48.51	-1.61
445.62	44.66	-8.75	445.14	60.11	0.01	445.93	38.71	-6.98	444.98	84.71	4.16	446.72	47.17	-4.16
448.62	45.30	-7.76	448.14	60.32	0.57	448.93	37.58	-7.76	447.98	82.76	2.56	449.72	48.42	-2.56
451.62	44.13	-9.65	451.14	58.70	-1.77	451.93	38.88	-7.17	450.98	84.58	3.66	452.72	48.03	-3.66
454.64	45.24	-7.69	454.16	58.02	-1.60	454.95	38.54	-6.67	454.00	82.50	2.43	455.74	48.42	-2.43
457.62	45.88	-6.81	457.14	60.37	0.99	457.93	38.15	-6.82	456.98	82.89	3.06	458.72	47.55	-3.06
460.62	44.08	-7.97	460.14	63.11	4.37	460.93	39.11	-5.22	459.98	84.19	5.00	461.72	44.97	-5.00
463.62	44.13	-8.35	463.14	59.17	-0.00	463.93	40.30	-4.46	462.98	81.60	1.98	464.72	48.42	-1.98
466.61	45.77	-8.88	466.14	60.63	-0.71	466.93	36.97	-9.95	465.98	83.02	1.23	467.72	51.33	-1.23
469.64	44.37	-8.11	469.16	60.53	1.36	469.95	39.16	-5.60	469.00	82.76	3.14	470.73	47.26	-3.14
472.61	46.00	-7.97	472.14	61.15	0.49	472.92	39.28	-6.96	471.98	84.19	3.08	473.71	48.80	-3.08
475.61	44.54	-7.92	475.14	61.58	2.43	475.93	39.33	-5.41	474.98	81.47	1.87	476.72	48.51	-1.87
478.62	43.96	-9.41	478.14	60.11	0.05	478.93	39.28	-6.36	477.98	82.89	2.38	479.72	48.90	-2.38
481.61	45.65	-6.88	481.14	58.80	-0.42	481.93	39.11	-5.70	480.98	82.76	3.09	482.72	47.36	-3.09
484.64	45.82	-6.24	484.16	62.05	3.30	484.95	37.70	-6.64	484.00	80.96	1.76	485.74	48.22	-1.76
487.61	47.94	-4.90	487.14	62.42	2.89	487.93	36.46	-8.66	486.98	83.67	3.69	488.71	47.07	-3.69
490.61	45.82	-8.40	490.14	62.42	1.51	490.93	38.32	-8.18	489.98	82.37	1.01	491.71	51.13	-1.01
493.61	47.00	-9.24	493.14	61.68	-1.25	493.93	38.94	-9.57	492.98	88.25	4.87	494.71	49.28	-4.87
496.61	44.43	-8.55	496.14	60.79	1.12	496.93	37.92	-7.34	495.98	80.96	0.84	497.72	50.06	-0.84
499.64	46.00	-6.34	499.16	60.42	1.39	499.95	37.86	-6.76	499.00	83.15	3.67	500.74	46.59	-3.67
502.62	44.89	-10.36	502.14	61.63	-0.31	502.93	36.74	-10.78	501.98	84.32	1.93	503.72	51.23	-1.93
505.61	46.59	-5.70	505.14	63.27	4.29	505.93	37.25	-7.31	504.98	82.37	2.94	506.71	47.26	-2.94
508.61	47.23	-6.64	508.14	60.11	-0.45	508.93	37.81	-8.34	507.98	84.19	3.18	509.71	48.61	-3.18
511.61	47.59	-5.96	511.14	62.31	2.07	511.93	40.13	-5.69	510.98	83.54	2.85	512.71	48.61	-2.85
514.64	43.79	-10.80	514.16	60.26	-1.02	514.95	38.88	-7.98	514.00	86.01	4.28	515.74	48.22	-4.28
517.62	44.02	-11.24	517.14	63.43	1.48	517.93	38.20	-9.34	516.98	85.23	2.83	518.72	50.35	-2.83
520.62	45.18	-7.81	520.14	61.10	1.42	520.93	36.57	-8.70	519.98	81.47	1.34	521.72	49.57	-1.34
523.62	44.25	-10.35	523.14	64.01	2.72	523.93	40.01	-6.86	522.98	84.19	2.45	524.72	50.06	-2.45
526.62	45.42	-9.77	526.14	62.68	0.80	526.93	36.80	-10.67	525.98	86.93	4.60	527.72	48.51	-4.60
529.64	42.75	-12.55	529.16	59.69	-2.30	529.95	40.24	-7.33	529.00	85.49	3.05	530.74	50.16	-3.05
532.62	44.66	-8.42	532.14	63.80	4.03	532.93	40.41	-4.95	531.98	83.67	3.45	533.72	47.55	-3.45
535.62	45.88	-7.82	535.14	62.10	1.71	535.93	40.41	-5.57	534.98	82.89	2.05	536.72	49.57	-2.05
538.62	45.77	-8.29	538.14	62.00	1.25	538.93	37.86	-8.48	537.98	83.80	2.60	539.72	49.38	-2.60
541.62	46.41	-7.31	541.14	62.68	2.27	541.93	39.73	-6.27	540.98	83.41	2.55	542.72	49.09	-2.55
544.64	46.53	-9.07	544.16	60.05	-2.24	544.95	37.36	-10.52	544.00	86.01	3.27	545.74	50.25	-3.27
547.62	47.17	-8.43	547.14	63.37	1.08	547.93	40.75	-7.13	546.98	86.01	3.27	548.72	50.25	-3.27
550.62	44.66	-9.53	550.14	61.58	0.70	550.93	39.56	-6.91	549.98	83.28	1.95	551.72	50.16	-1.95
553.61	46.06	-7.39	553.14	62.74	2.60	553.93	40.47	-5.25	552.98	83.15	2.56	554.72	48.80	-2.56
556.62	45.59	-10.88	556.14	61.63	-1.53	556.93	39.90	-8.85	555.98	88.91	5.30	557.72	49.09	-5.30
559.64	46.88	-10.41	559.16	62.74	-1.24	559.95	41.27	-8.29	559.00	86.93	2.50	560.73	52.70	-2.50
562.62	46.88	-8.05	562.14	61.58	-0.04	562.93	39.22	-7.98	561.98	87.46	5.39	563.71	47.45	-5.39
565.62	44.95	-10.06	565.14	63.74	2.04	565.93	38.71	-8.57	564.98	86.27	4.12	566.72	48.80	-4.12
568.62	46.53	-8.80	568.14	61.00	-1.02	568.93	38.37	-9.23	567.98	83.80	1.33	569.72	51.91	-1.33
571.61	47.41	-7.01	571.14	62.74	1.63	571.93	39.05	-7.64	570.98	84.32	2.76	572.71	49.57	-2.76
574.64	46.53	-10.11	574.16	64.38	1.05	574.95	41.38	-7.54	574.00	88.38	4.60	575.74	49.96	-4.60
577.61	48.83	-6.91	577.14	62.47	0.04	577.93	39.28	-8.74	576.98	88.51	5.63	578.71	48.03	-5.63
580.61	46.94	-7.11	580.14	62.63	1.89	580.93	40.24	-6.08	579.98	84.45	3.26	581.71	48.70	-3.26
583.61	47.23	-6.27	583.14	62.63	2.44	583.93	39.84	-5.93	582.98	83.54	2.90	584.71	48.51	-2.90
586.62	48.00	-6.30	586.14	63.21	2.22	586.93	39.96	-6.62	585.98	83.41	1.97	587.72	50.25	-1.97
589.64	46.06	-13.70	589.16	64.76	-1.69	589.95	38.77	-13.27	589.00	91.98	5.08	590.73	52.60	-5.08
592.61	46.82	-10.47	592.14	65.02	1.04	592.93	38.54	-11.02	591.98	87.72	3.29	593.71	51.91	-3.29
595.61	47.47	-8.36	595.14	64.86	2.34	595.93	38.65	-9.46	594.98	85.49	2.52	596.71	51.23	-2.52
598.61	45.24	-12.15	598.14	62.26	-1.82	598.93	41.27	-8.40	597.98	88.51	3.98	599.71	51.33	-3.98
601.61	46.59	-10.30	601.14	62.31	-1.27	601.93	40.30	-8.86	600.98	88.38	4.35	602.71	50.45	-4.35
622.63	58.77	-14.64	622.16	79.24	-0.86	622.94	49.77	-15.92	622.00	103.52	2.97	623.73	68.36	-2.97
625.58	58.09	-18.22	625.11	78.90	-4.10	625.90	47.88	-20.70	624.95	105.92	2.47	626.69	71.75	-2.47
628.59	51.63	-21.31	628.11	73.02	-6.61	628.90	43.85	-21.36	627.95	105.92	5.84	629.69	65.01	-5.84
631.59	48.89	-24.11	631.11	72.24	-7.45	631.90	42.76	-22.51	630.95	106.35	6.21	632.69	64.70	-6.21
634.61	50.67	-19.27	634.11	70.65	-5.98	634.93	40.87	-21.35	633.95	100.86	3.78	635.71	64.08	-3.78
637.59	47.94	-20.25	637.11	69.34	-5.54	637.90	41.10	-19.36	636.95	102.96	7.63	638.69	58.47	-7.63
640.58	48.35	-17.03	640.11	68.36	-3.71	640.90	39.84	-17.81	639.95	94.81	2.29	641.68	61.00	-2.29
643.59	47.53	-20.26	643.11	67.60	-6.88	643.90	40.13	-19.94	642.95	95.63	0.70	644.69	65.01	-0.70
646.59	48.59	-16.42	646.11	67.98	-3.72	646.90	39.39	-17.89	645.95	93.05	0.90	647.69	62.02	-0.90
649.59	46.70	-21.61	649.11	65.50	-9.50	649.90	40.64	-19.94	648.95	99.75	4.30	650.69	61.92	-4.30
652.59	46.12	-20.55	652.11	65.88	-7.48	652.90	37.75	-21.20	651.95	95.35	1.54	653.68	63.05	-1.54
655.58	47.59	-16.92	655.11	65.45	-5.75	655.90	39.39	-17.39	654.95	95.90	4.25	656.68	58.17	-4.25
658.58	46.88	-17.92	658.11	65.99	-5.50	658.90	39.22	-17.86	657.95	95.49	3.55	659.68	59.17	-3.55
661.59	45.94	-20.84	661.11	66.52	-6.95	661.90	38.94	-20.11	660.95	96.99	3.07	662.69	61.62	-3.07
664.61	44.72	-20.14	664.11	66.52	-5.03	664.92	40.81	-16.32	663.95	94.68	2.68	665.71	60.09	-2.68
667.58	45.77	-19.33	667.11	66.15	-5.64	667.90	40.64	-16.73	666.95	96.58	4.34	668.68	58.67	-4.34
670.58	46.06	-19.25	670.11	63.74	-8.26	670.89	37.53	-20.06	669.95	95.49	3.04	671.68	60.19	-3.04
673.58	46.53	-17.43	673.11	67.12	-3.53	673.90	38.60	-17.64	672.95	94.81	3.71	674.69	58.17	-3.71
676.59	49.36	-14.01	676.11	65.83	-4.23	676.90	39.22	-16.42	675.95	92.11	1.60	677.69	59.68	-1.60
679.59	45.12	-20.09	679.11	67.87	-4.03	679.90	38.65	-18.84	678.95	97.82	5.47	680.69	57.66	-5.47
682.58	46.65	-19.04	682.11	66.04	-6.34	682.90	38.88	-19.09	681.95	96.45	3.62	683.68	59.99	-3.62
685.58	46.70	-16.59	685.11	63.90	-6.08	685.90	38.37	-17.20	684.95	94.68	4.25	686.68	56.96	-4.25
688.58	47.00	-15.13	688.11	67.06	-1.76	688.90	39.28	-15.12	687.95	93.05	3.78	689.69	56.26	-3.78
691.59	48.59	-12.92	691.11	65.77	-2.43	691.90	38.54	-15.24	690.95	91.71	3.06	692.69	56.36	-3.06
694.61	47.06	-18.87	694.11	67.39	-5.23	694.93	39.56	-18.64	693.95	94.68	1.61	695.71	62.23	-1.61
697.58	45.42	-17.70	697.11	67.17	-2.64	697.90	37.36	-18.04	696.95	94.54	4.28	698.69	56.76	-4.28
700.58	47.06	-16.95	700.11	65.66	-5.04	700.90	39.05	-17.23	699.95	96.31	5.16	701.68	56.76	-5.16
703.58	44.43	-19.39	703.11	64.92	-5.59	703.89	38.26	-17.84	702.95	96.04	5.08	704.68	56.66	-5.08
706.58	47.06	-15.90	706.11	66.58	-3.07	706.89	38.88	-16.36	705.95	92.51	2.41	707.68	58.47	-2.41
709.59	46.29	-17.84	709.11	66.31	-4.51	709.90	39.62	-16.78	708.95	94.54	3.27	710.69	58.77	-3.27
712.58	46.65	-17.69	712.11	67.33	-3.70	712.90	38.82	-17.79	711.95	97.27	5.79	713.68	56.46	-5.79
715.59	47.76	-17.59	715.11	64.01	-8.03	715.90	39.79	-17.83	714.95	96.58	4.09	716.69	59.17	-4.09
718.58	45.71	-17.31	718.11	66.04	-3.67	718.90	39.28	-16.01	717.95	95.63	5.47	719.68	55.46	-5.47
721.58	45.94	-19.25	721.11	66.09	-5.79	721.90	38.82	-18.65	720.95	95.35	3.02	722.68	60.09	-3.02
724.61	46.23	-19.17	724.11	66.47	-5.62	724.93	37.92	-19.76	723.95	96.99	4.45	725.71	58.87	-4.45
727.58	46.65	-17.58	727.11	66.42	-4.50	727.90	38.65	-17.85	726.95	96.45	5.08	728.68	57.06	-5.08
730.58	46.35	-20.00	730.11	67.60	-5.44	730.90	39.73	-18.90	729.95	96.04	2.55	731.68	61.72	-2.55
733.58	46.23	-20.46	733.11	68.09	-5.29	733.90	37.81	-21.16	732.95	96.72	2.89	734.68	61.72	-2.89
736.59	47.41	-16.14	736.11	67.28	-2.96	736.90	37.70	-18.13	735.95	93.59	2.90	737.68	58.57	-2.90
739.61	48.47	-17.88	739.11	65.83	-7.21	739.93	38.26	-20.37	738.95	96.86	3.37	740.71	60.90	-3.37
742.58	45.30	-20.82	742.11	67.93	-4.88	742.90	38.03	-20.36	741.95	97.41	4.15	743.68	59.88	-4.15
745.59	46.76	-18.09	745.11	66.15	-5.39	745.90	37.64	-19.48	744.95	96.99	5.00	746.69	57.76	-5.00
748.59	46.23	-18.38	748.11	67.17	-4.13	748.90	39.50	-17.38	747.95	97.41	5.66	749.69	56.86	-5.66
751.59	44.66	-20.81	751.11	69.45	-2.71	751.90	39.90	-17.84	750.95	95.90	3.29	752.69	60.09	-3.29
754.59	43.32	-20.61	754.11	66.42	-4.20	754.90	39.39	-16.81	753.95	95.35	4.28	755.69	57.56	-4.28
757.58	45.24	-20.17	757.11	69.45	-2.65	757.90	40.01	-17.68	756.95	97.41	4.86	758.68	58.47	-4.86
760.58	46.82	-19.86	760.11	69.34	-4.03	760.90	40.92	-18.03	759.95	97.41	3.59	761.69	61.00	-3.59
763.58	47.00	-20.72	763.11	66.04	-8.37	763.90	40.70	-19.29	762.95	99.89	5.03	764.69	60.60	-5.03
766.58	44.19	-22.71	766.11	66.47	-7.12	766.90	38.65	-20.53	765.95	98.37	4.33	767.69	60.49	-4.33
769.61	46.41	-20.71	769.11	68.25	-5.56	769.92	40.18	-19.21	768.95	97.27	3.01	770.71	62.02	-3.01
772.59	45.88	-20.17	772.11	66.31	-6.43	772.90	41.44	-16.88	771.95	97.27	4.08	773.69	59.88	-4.08
775.58	48.00	-17.98	775.11	66.95	-5.72	775.90	40.13	-18.12	774.95	94.27	1.15	776.68	62.74	-1.15
778.58	47.41	-20.11	778.11	67.39	-6.82	778.90	39.90	-19.89	777.95	98.37	3.71	779.68	61.72	-3.71
781.58	46.35	-18.56	781.11	68.58	-3.02	781.90	38.03	-19.16	780.95	96.31	4.26	782.68	58.57	-4.26
784.61	49.01	-17.36	784.11	68.20	-4.86	784.92	40.81	-17.84	783.95	97.41	3.90	785.71	60.39	-3.90
787.58	47.41	-18.60	787.11	66.79	-5.91	787.90	40.47	-17.82	786.95	96.99	3.84	788.69	60.09	-3.84
790.58	46.88	-19.54	790.11	67.82	-5.29	790.90	39.79	-18.91	789.95	99.33	5.77	791.68	58.57	-5.77
793.58	45.24	-20.22	793.11	68.20	-3.95	793.89	39.50	-18.23	792.95	98.51	5.91	794.68	57.46	-5.91
796.58	46.23	-20.79	796.11	68.79	-4.92	796.90	40.30	-18.99	795.95	97.27	3.11	797.68	61.82	-3.11
799.59	43.90	-21.01	799.11	68.20	-3.40	799.90	38.88	-18.30	798.95	95.49	3.44	800.69	59.38	-3.44
802.58	49.48	-16.81	802.11	67.39	-5.59	802.90	40.58	-17.98	801.95	97.95	4.52	803.69	59.68	-4.52
805.59	46.76	-21.30	805.11	69.88	-4.87	805.90	39.67	-20.67	804.95	98.64	3.44	806.69	62.54	-3.44
808.59	47.41	-17.67	808.11	70.16	-1.61	808.90	41.67	-15.68	807.95	95.63	3.41	809.69	59.58	-3.41
811.59	47.23	-19.88	811.11	68.85	-4.95	811.90	40.98	-18.40	810.95	100.30	6.05	812.68	58.97	-6.05
814.61	48.30	-16.76	814.11	68.96	-2.79	814.92	41.78	-15.55	813.95	98.51	6.31	815.71	56.66	-6.31
817.59	47.47	-18.56	817.11	69.67	-3.05	817.90	39.45	-18.85	816.95	96.72	3.55	818.69	60.39	-3.55
820.58	47.23	-18.13	820.11	67.49	-4.56	820.90	42.18	-15.46	819.95	94.68	2.18	821.69	61.10	-2.18
823.59	48.00	-20.85	823.11	70.21	-5.33	823.90	41.67	-19.46	822.95	101.14	5.15	824.69	61.62	-5.15
826.59	48.24	-19.88	826.11	68.41	-6.40	826.90	38.15	-22.25	825.95	100.30	5.04	827.69	61.00	-5.04
829.59	45.24	-23.06	829.11	67.87	-7.12	829.90	40.87	-19.71	828.95	101.98	6.54	830.69	59.68	-6.54
832.59	46.12	-21.51	832.11	68.09	-6.23	832.90	40.87	-19.04	831.95	97.68	2.91	833.69	62.64	-2.91
835.59	49.78	-20.01	835.11	70.27	-6.21	835.90	39.90	-22.17	834.95	101.28	4.35	836.69	63.36	-4.35
838.58	45.71	-23.06	838.11	68.47	-6.99	838.90	41.44	-19.60	837.95	98.92	3.01	839.68	63.67	-3.01
841.59	47.82	-21.36	841.11	70.16	-5.71	841.90	41.95	-19.51	840.95	98.09	1.77	842.69	65.33	-1.77
844.61	48.24	-20.35	844.11	69.45	-5.83	844.93	40.92	-19.95	843.95	98.78	3.05	845.71	63.46	-3.05
847.59	47.70	-19.71	847.11	68.58	-5.52	847.90	42.99	-16.69	846.95	97.13	2.58	848.69	62.74	-2.58
850.58	45.94	-22.09	850.11	68.79	-5.93	850.90	40.64	-19.66	849.95	100.72	5.55	851.68	60.39	-5.55
853.58	49.42	-17.49	853.11	69.94	-3.66	853.90	38.20	-20.98	852.95	98.78	4.73	854.69	60.09	-4.73
856.58	49.13	-16.88	856.11	68.31	-4.39	856.90	39.96	-18.33	855.95	96.99	3.84	857.69	60.09	-3.84
859.61	47.06	-23.66	859.11	69.56	-7.85	859.92	41.44	-21.56	858.95	100.03	2.17	860.71	66.47	-2.17
862.59	49.07	-19.78	862.11	70.98	-4.56	862.90	39.33	-21.80	861.95	103.38	7.39	863.68	59.38	-7.39
865.58	46.59	-20.91	865.11	72.35	-1.84	865.90	42.58	-17.19	864.95	100.17	5.53	866.69	59.88	-5.53
868.58	48.24	-18.96	868.11	70.54	-3.35	868.90	41.32	-18.16	867.95	96.72	2.38	869.69	62.74	-2.38
871.58	48.06	-21.40	871.11	71.42	-4.73	871.90	41.32	-20.42	870.95	102.26	5.66	872.68	61.72	-5.66
874.61	50.38	-20.04	874.11	69.56	-7.55	874.92	41.04	-21.65	873.95	101.70	4.14	875.71	64.19	-4.14
877.58	48.30	-19.97	877.11	67.49	-7.47	877.90	42.13	-18.42	876.95	99.06	3.65	878.68	62.54	-3.65
880.58	48.77	-19.96	880.11	68.85	-6.57	880.90	42.41	-18.60	879.95	99.47	3.60	881.69	63.05	-3.60
883.58	49.66	-19.62	883.11	69.83	-6.14	883.90	41.44	-20.12	882.95	99.33	2.91	884.68	64.29	-2.91
886.58	49.54	-18.48	886.11	71.64	-3.07	886.90	41.32	-18.98	885.95	99.89	4.73	887.69	61.21	-4.73
889.61	49.54	-18.25	889.11	70.65	-3.83	889.92	41.67	-18.40	888.95	96.45	1.52	890.71	64.19	-1.52
892.58	47.59	-22.81	892.11	72.35	-4.74	892.90	41.72	-20.95	891.95	101.56	4.02	893.68	64.29	-4.02
895.59	47.76	-22.27	895.11	70.70	-6.02	895.90	42.01	-20.29	894.95	102.26	5.09	896.69	62.85	-5.09
898.58	47.94	-20.63	898.11	71.09	-4.17	898.90	42.58	-18.27	897.95	100.58	4.87	899.68	61.62	-4.87
901.58	46.94	-23.73	901.11	70.76	-6.60	901.90	41.38	-21.56	900.95	103.24	5.43	902.69	63.15	-5.43
904.61	48.18	-23.58	904.11	73.13	-5.32	904.93	40.24	-23.79	903.95	103.24	4.34	905.71	65.33	-4.34
907.58	48.65	-19.01	907.11	71.86	-2.49	907.90	42.82	-17.11	906.95	99.06	4.26	908.68	61.31	-4.26
910.59	49.18	-21.92	910.11	72.63	-5.16	910.90	40.98	-22.40	909.95	100.58	2.34	911.68	66.68	-2.34
913.59	48.06	-20.80	913.11	72.30	-3.25	913.90	42.30	-18.83	912.95	100.44	4.44	914.69	62.33	-4.44
916.58	49.66	-18.19	916.11	70.70	-3.84	916.90	43.28	-16.84	915.95	99.75	4.76	917.69	61.00	-4.76
919.61	49.30	-18.19	919.11	71.31	-2.87	919.93	42.64	-17.13	918.95	96.58	1.95	920.71	63.46	-1.95
922.58	48.89	-21.13	922.11	70.65	-6.06	922.90	39.62	-22.67	921.95	101.42	4.26	923.68	63.67	-4.26
925.58	49.30	-23.28	925.11	72.52	-6.75	925.90	44.20	-20.66	924.95	104.79	5.07	926.69	65.43	-5.07
928.58	50.50	-20.10	928.11	73.24	-4.05	928.90	43.10	-19.77	927.95	102.68	4.94	929.69	63.57	-4.94
931.59	50.26	-20.33	931.11	71.20	-6.08	931.90	42.87	-20.00	930.95	104.22	6.49	932.69	62.02	-6.49
934.61	50.56	-16.61	934.11	71.14	-2.72	934.93	41.78	-17.67	933.95	97.68	3.37	935.72	61.72	-3.37
937.59	50.32	-21.08	937.11	72.74	-5.35	937.90	42.30	-21.37	936.95	103.66	5.12	938.68	64.19	-5.12
940.58	48.41	-20.85	940.11	72.19	-3.76	940.90	45.54	-15.99	939.95	101.14	4.74	941.69	62.43	-4.74
943.58	51.15	-19.13	943.11	69.67	-7.30	943.90	41.32	-21.23	942.95	101.84	4.42	944.68	63.77	-4.42
946.58	48.59	-22.74	946.11	72.91	-5.11	946.90	43.16	-20.44	945.95	103.94	5.47	947.68	63.77	-5.47
949.61	49.96	-20.80	949.11	71.91	-5.54	949.92	43.10	-19.93	948.95	100.72	2.82	950.71	65.85	-2.82
952.59	49.66	-20.94	952.11	71.47	-5.82	952.90	42.58	-20.29	951.95	100.30	2.56	953.69	65.95	-2.56
955.58	51.63	-18.20	955.11	74.07	-2.45	955.90	42.87	-19.23	954.95	101.56	4.59	956.69	63.15	-4.59
958.58	48.41	-22.61	958.11	71.14	-6.57	958.90	40.70	-22.59	957.95	101.14	2.98	959.68	65.95	-2.98
961.58	48.95	-23.58	961.11	73.52	-5.70	961.90	45.13	-19.68	960.95	105.21	5.54	962.68	64.91	-5.54
964.61	48.77	-22.39	964.11	72.46	-5.39	964.92	41.84	-21.59	963.95	104.22	5.92	965.71	63.15	-5.92
967.58	48.00	-23.81	967.11	75.86	-2.64	967.90	42.24	-21.84	966.95	103.66	4.71	968.69	65.01	-4.71
970.58	50.32	-19.26	970.11	74.24	-2.03	970.90	42.07	-19.79	969.95	100.03	3.31	971.69	64.19	-3.31
973.58	50.44	-19.26	973.11	71.64	-4.75	973.90	44.66	-17.32	972.95	98.51	1.67	974.69	65.95	-1.67
976.58	49.90	-21.12	976.11	72.35	-5.36	976.90	43.68	-19.62	975.95	102.40	4.24	977.68	64.70	-4.24
979.61	51.99	-18.56	979.11	73.52	-3.72	979.92	41.72	-21.11	978.95	103.52	5.83	980.71	62.64	-5.83
982.58	50.97	-19.30	982.11	74.85	-2.11	982.90	42.70	-19.84	981.95	102.54	5.13	983.69	63.05	-5.13
985.58	52.90	-15.20	985.11	72.13	-2.66	985.90	43.68	-16.69	984.95	98.51	3.27	986.69	62.74	-3.27
988.58	50.08	-22.44	988.11	72.57	-6.64	988.90	43.33	-21.46	987.95	106.63	6.97	989.69	63.46	-6.97
991.59	49.90	-22.44	991.11	71.91	-7.12	991.90	44.90	-19.72	990.95	102.54	3.06	992.69	67.20	-3.06
994.61	52.05	-18.89	994.11	73.29	-4.34	994.93	43.85	-19.37	993.95	104.51	6.43	995.72	62.43	-6.43
997.58	50.38	-21.07	997.11	73.85	-4.29	997.90	45.60	-18.13	996.95	101.70	3.11	998.69	66.26	-3.11
1000.58	48.53	-22.61	1000.11	73.13	-4.70	1000.90	42.30	-21.11	999.95	103.66	5.38	1001.69	63.67	-5.38
1003.59	50.67	-20.55	1003.11	72.63	-5.28	1003.90	43.51	-19.98	1002.95	102.68	4.32	1004.69	64.81	-4.32
1006.58	48.89	-22.61	1006.11	74.57	-3.62	1006.90	45.25	-18.52	1005.95	103.66	5.02	1007.69	64.39	-5.02
1009.61	50.67	-20.16	1009.11	74.79	-2.73	1009.93	42.01	-21.09	1008.95	101.70	3.73	1010.72	65.01	-3.73
1012.58	51.09	-20.13	1012.11	73.79	-4.12	1012.90	43.05	-20.44	1011.95	103.10	4.74	1013.69	64.39	-4.74
1015.59	50.56	-19.88	1015.11	73.74	-3.39	1015.90	42.87	-19.84	1014.95	102.26	4.68	1016.69	63.67	-4.68
1018.58	52.84	-19.22	1018.11	78.79	0.04	1018.90	42.64	-21.70	1017.95	100.72	1.52	1019.69	68.46	-1.52
1021.59	50.44	-24.17	1021.11	74.29	-7.01	1021.90	43.10	-23.79	1020.95	107.49	5.74	1022.69	66.79	-5.74
1024.61	49.01	-24.79	1024.11	72.68	-7.81	1024.93	45.01	-21.07	1023.95	106.92	5.98	1025.72	65.74	-5.98
1027.59	49.30	-23.91	1027.11	76.70	-3.20	1027.90	44.78	-20.70	1026.95	105.21	4.86	1028.69	66.26	-4.86
1030.58	49.84	-21.30	1030.11	72.80	-5.03	1030.90	42.93	-20.49	1029.95	101.70	3.42	1031.68	65.64	-3.42
1033.58	51.09	-21.89	1033.11	73.85	-5.82	1033.90	43.85	-21.41	1032.95	104.65	4.53	1034.69	66.37	-4.53
1036.59	49.84	-23.28	1036.11	75.63	-4.18	1036.90	43.80	-21.60	1035.95	107.63	7.37	1037.69	63.67	-7.37
1039.61	51.99	-21.96	1039.11	73.90	-6.74	1039.93	43.51	-22.72	1038.95	106.07	4.98	1040.72	66.89	-4.98
1042.58	51.39	-21.65	1042.11	75.97	-3.76	1042.90	43.56	-21.75	1041.95	106.63	6.45	1043.69	64.50	-6.45
1045.58	53.56	-17.18	1045.11	72.80	-4.63	1045.90	45.25	-17.77	1044.95	101.42	3.54	1046.69	65.12	-3.54
1048.58	49.72	-21.41	1048.11	72.68	-5.14	1048.90	46.18	-17.22	1047.95	102.40	4.13	1049.69	64.91	-4.13
1051.58	51.15	-22.03	1051.11	76.14	-3.73	1051.90	44.43	-21.03	1050.95	103.80	3.48	1052.69	67.62	-3.48
1054.61	50.79	-22.04	1054.11	74.24	-5.28	1054.93	45.60	-19.51	1053.95	103.10	3.13	1055.72	67.62	-3.13
1057.58	50.32	-21.02	1057.11	72.68	-5.35	1057.90	44.20	-19.41	1056.95	102.82	4.34	1058.69	64.91	-4.34
1060.59	52.17	-21.91	1060.11	73.29	-7.48	1060.90	46.18	-20.17	1059.95	106.63	5.41	1061.69	66.58	-5.41
1063.58	52.84	-18.79	1063.11	73.79	-4.53	1063.90	43.91	-20.00	1062.95	102.68	3.91	1064.69	65.64	-3.91
1066.58	53.93	-20.28	1066.11	75.97	-4.93	1066.90	43.28	-23.20	1065.95	107.21	5.86	1067.69	66.26	-5.86
1069.61	52.54	-21.84	1069.11	74.96	-6.11	1069.93	44.49	-22.17	1068.95	105.78	4.26	1070.71	68.04	-4.26
1072.58	51.39	-22.95	1072.11	76.08	-4.95	1072.90	46.12	-20.49	1071.95	106.63	5.15	1073.69	67.10	-5.15
1075.58	50.97	-22.60	1075.11	75.02	-5.24	1075.90	46.18	-19.67	1074.95	103.52	2.81	1076.69	68.68	-2.81
1078.58	51.63	-21.55	1078.11	76.87	-3.00	1078.90	44.72	-20.74	1077.95	103.80	3.48	1079.69	67.62	-3.48
1081.59	51.33	-20.77	1081.11	76.30	-2.49	1081.90	43.05	-21.33	1080.95	103.10	3.86	1082.69	66.16	-3.86
1084.61	51.45	-23.08	1084.11	76.08	-5.14	1084.93	44.55	-22.25	1083.95	106.49	4.82	1085.72	67.62	-4.82
1087.59	51.21	-23.39	1087.11	77.99	-3.30	1087.90	44.66	-22.21	1086.95	106.21	4.47	1088.69	68.04	-4.47
1090.59	51.57	-24.13	1090.11	74.85	-7.54	1090.90	44.14	-23.84	1089.95	110.51	7.67	1091.69	65.95	-7.67
1093.58	52.54	-20.78	1093.11	76.36	-3.65	1093.90	44.61	-20.99	1092.95	104.08	3.62	1094.69	67.62	-3.62
1096.58	52.84	-22.06	1096.11	76.25	-5.34	1096.90	45.07	-22.10	1095.95	108.06	6.02	1097.69	66.79	-6.02
1099.61	51.87	-24.39	1099.11	76.53	-6.42	1099.93	45.25	-23.28	1098.95	107.63	4.23	1100.72	69.94	-4.23
1102.58	50.67	-20.55	1102.11	74.68	-3.23	1102.90	45.48	-18.01	1101.95	103.10	4.74	1103.69	64.39	-4.74
1105.58	54.54	-20.54	1105.11	77.49	-4.28	1105.90	45.30	-22.05	1104.95	107.06	4.84	1106.69	68.15	-4.84
1108.58	53.44	-20.09	1108.11	77.32	-2.90	1108.90	45.83	-19.97	1107.95	106.78	6.11	1109.69	65.33	-6.11
1111.58	53.81	-20.91	1111.11	77.49	-3.92	1111.90	47.76	-19.23	1110.95	105.50	3.64	1112.69	68.99	-3.64
1114.61	53.50	-20.05	1114.11	77.60	-2.64	1114.93	45.30	-20.53	1113.95	103.80	3.11	1115.72	68.36	-3.11
1117.58	52.17	-23.37	1117.11	75.74	-6.49	1117.90	44.90	-22.92	1116.95	107.78	5.10	1118.69	68.36	-5.10
1120.59	54.84	-21.57	1120.11	75.24	-7.86	1120.90	46.53	-22.15	1119.95	108.35	4.80	1121.69	69.52	-4.80
1123.59	52.90	-22.09	1123.11	76.53	-5.15	1123.90	43.68	-23.58	1122.95	106.35	4.22	1124.69	68.68	-4.22
1126.58	53.14	-24.22	1126.11	76.19	-7.86	1126.90	44.66	-24.97	1125.95	111.09	6.59	1127.69	68.68	-6.59
1129.61	52.54	-21.45	1129.11	76.98	-3.70	1129.93	47.12	-19.15	1128.95	103.94	2.81	1130.72	69.10	-2.81
1132.58	53.56	-20.54	1132.11	76.36	-4.43	1132.90	45.54	-20.83	1131.95	104.79	3.55	1133.69	68.46	-3.55
1135.58	54.35	-19.12	1135.11	77.43	-2.73	1135.90	46.00	-19.75	1134.95	105.21	4.60	1136.69	66.79	-4.60
1138.58	53.93	-22.59	1138.11	73.90	-9.31	1138.90	45.19	-23.60	1137.95	108.78	5.12	1139.69	69.31	-5.12
1141.58	52.11	-21.81	1141.11	75.86	-4.75	1141.90	46.00	-20.20	1140.95	104.22	3.16	1142.69	68.68	-3.16
1144.61	51.45	-25.13	1144.11	75.24	-8.03	1144.92	48.00	-20.86	1143.95	107.21	3.49	1145.71	71.01	-3.49
1147.58	54.84	-20.92	1147.11	77.49	-4.96	1147.90	47.59	-20.45	1146.95	105.36	2.46	1148.69	71.22	-2.46
1150.58	51.09	-26.17	1150.11	75.30	-8.65	1150.90	46.82	-22.72	1149.95	112.69	8.29	1151.69	66.89	-8.29
1153.58	52.66	-25.03	1153.11	76.92	-7.46	1153.90	44.43	-25.53	1152.95	110.80	5.97	1154.69	69.63	-5.97
1156.58	54.29	-22.30	1156.11	79.47	-3.81	1156.90	48.29	-20.57	1155.95	110.08	6.35	1157.69	68.15	-6.35
1159.61	53.99	-19.86	1159.11	74.24	-6.30	1159.92	44.96	-21.17	1158.95	102.82	1.83	1160.71	69.94	-1.83
1162.58	53.99	-22.54	1162.11	76.14	-7.08	1162.90	46.76	-22.04	1161.95	110.80	7.13	1163.69	67.31	-7.13
1165.58	52.96	-23.95	1165.11	79.92	-3.68	1165.90	47.35	-21.84	1164.95	109.36	5.31	1166.69	69.52	-5.31
1168.58	53.26	-24.68	1168.11	76.81	-7.82	1168.90	49.18	-21.03	1167.95	109.50	4.42	1169.69	71.43	-4.42
1171.59	55.08	-20.88	1171.11	78.50	-4.15	1171.90	44.55	-23.69	1170.95	107.35	4.25	1172.69	69.63	-4.25
1174.61	52.90	-23.28	1174.11	76.75	-6.12	1174.93	46.71	-21.75	1173.95	106.63	3.31	1175.72	70.79	-3.31
1177.58	54.60	-21.75	1177.11	78.33	-4.71	1177.90	46.06	-22.57	1176.95	110.66	7.17	1178.69	67.10	-7.17
1180.59	53.50	-26.50	1180.11	77.66	-9.03	1180.90	45.71	-26.56	1179.95	113.72	6.58	1181.69	71.33	-6.58
1183.59	53.14	-22.52	1183.11	76.59	-5.76	1183.90	49.24	-18.69	1182.95	109.79	6.99	1184.69	66.58	-6.99
1186.59	54.35	-23.47	1186.11	77.77	-6.74	1186.90	48.89	-21.21	1185.95	110.22	5.26	1187.69	70.48	-5.26
1189.61	53.75	-22.17	1189.11	75.97	-6.64	1189.93	48.94	-19.25	1188.95	106.63	3.57	1190.71	70.26	-3.57
1192.59	56.43	-21.11	1192.11	76.87	-7.36	1192.90	46.06	-23.75	1191.95	109.65	4.97	1193.69	70.48	-4.97
1195.59	52.60	-25.93	1195.11	77.32	-7.90	1195.90	47.53	-23.28	1194.95	111.96	6.29	1196.69	70.16	-6.29
1198.58	54.84	-23.12	1198.11	80.49	-4.16	1198.90	45.71	-24.53	1197.95	109.65	4.55	1199.69	71.33	-4.55
1201.58	53.87	-22.17	1201.11	77.49	-5.24	1201.90	46.53	-21.79	1200.95	108.78	5.60	1202.69	68.36	-5.60
1204.61	54.23	-23.05	1204.11	77.49	-6.48	1204.93	47.29	-22.27	1203.95	109.36	4.94	1205.72	70.26	-4.94
1207.58	52.96	-25.47	1207.11	79.24	-5.88	1207.90	47.59	-23.11	1206.95	110.80	5.23	1208.69	71.11	-5.23
1210.58	53.38	-25.04	1210.11	76.53	-8.58	1210.90	48.89	-21.81	1209.95	109.93	4.37	1211.68	71.97	-4.37
1213.58	54.17	-21.48	1213.11	77.54	-4.80	1213.90	49.48	-18.45	1212.95	105.78	2.99	1214.69	70.58	-2.99
1216.58	54.78	-21.43	1216.11	80.55	-2.35	1216.90	48.23	-20.25	1215.95	107.63	4.28	1217.68	69.84	-4.28
1219.59	51.45	-27.24	1219.11	78.22	-7.16	1219.90	46.24	-24.73	1218.95	111.96	6.13	1220.69	70.48	-6.13
