# Supplementary material for: Noise-precision tradeoff in predicting combinations of mutations and drugs
Source: PLoS Comput Biol. 2019 May 22;15(5):e1006956. doi: 10.1371/journal.pcbi.1006956 (PMC6548401; doi:10.1371/journal.pcbi.1006956)
Supplement: S1 Data — A zip file containing all datasets used in this paper. (ZIP) [file pcbi.1006956.s002.zip › calcium/calcium_double_RAW264.7/C5A_250_nM_ISO_50_nM_RW_ECC040303F.txt]

Tab-delimted data for ligand pair Complement C5a / Isoproterenol
Celltype = RAW 264.7
ExperimentID = ECC040303F
t in seconds, Ca++ concentrations in nM
Adj Ca++ is the change in Ca++ concentration due to ligand

ECC040303F05	C5A 250 nM	ISO 50 nM	sim
ECC040303F02	C5A 250 nM	HBSS-BSA n/a 	lig1_only
ECC040303F07	C5A 250 nM	HBSS-BSA n/a 	lig1_only
ECC040303F01	HBSS-BSA n/a 	HBSS-BSA n/a 	con
ECC040303F12	HBSS-BSA n/a 	HBSS-BSA n/a 	con

t(ECC040303F05)	Ca++(ECC040303F05)	Adj Ca++(ECC040303F05)	t(ECC040303F02)	Ca++(ECC040303F02)	Adj Ca++(ECC040303F02)	t(ECC040303F07)	Ca++(ECC040303F07)	Adj Ca++(ECC040303F07)	t(ECC040303F01)	Ca++(ECC040303F01)	Adj Ca++(ECC040303F01)	t(ECC040303F12)	Ca++(ECC040303F12)	Adj Ca++(ECC040303F12)
-187.38	16.03	0.34	-187.84	15.72	1.45	-187.06	17.03	-1.00	-188.00	30.93	-2.60	-186.25	38.29	2.60
-184.46	16.62	-2.18	-184.93	15.61	-1.77	-184.15	17.32	-3.82	-185.09	35.67	-0.97	-183.36	39.77	0.97
-181.46	15.55	-0.65	-181.93	14.46	-0.32	-181.15	16.07	-2.47	-182.09	33.02	-1.02	-180.36	37.22	1.02
-178.46	14.88	-0.41	-178.93	14.53	0.66	-178.15	17.00	-0.64	-179.09	33.29	0.15	-177.36	35.14	-0.15
-175.46	15.12	-0.87	-175.93	14.60	0.03	-175.14	17.81	-0.52	-176.09	32.55	-1.28	-174.36	37.27	1.28
-172.46	15.12	1.02	-172.93	14.71	2.03	-172.14	17.32	0.88	-173.09	31.34	-0.60	-171.36	34.70	0.60
-169.46	15.12	0.53	-169.93	12.63	-0.54	-169.14	16.65	-0.28	-170.09	31.54	-0.89	-168.36	35.48	0.89
-166.46	14.56	0.48	-166.93	14.01	1.35	-166.14	18.13	1.71	-167.09	32.14	0.22	-165.36	33.86	-0.22
-163.46	14.24	0.01	-163.93	14.46	1.65	-163.14	18.27	1.69	-164.09	31.00	-1.08	-162.36	35.31	1.08
-160.46	15.31	1.08	-160.93	14.43	1.62	-160.14	16.68	0.11	-161.09	31.60	-0.47	-159.36	34.70	0.47
-157.46	13.92	-0.48	-157.93	13.22	0.24	-157.14	17.19	0.44	-158.09	32.68	0.43	-156.36	33.97	-0.43
-154.46	15.33	-0.86	-154.93	13.49	-1.28	-154.14	16.90	-1.64	-155.09	32.68	-1.36	-153.36	37.55	1.36
-151.46	15.20	-0.21	-151.93	13.87	-0.12	-151.14	18.35	0.59	-152.09	33.36	0.10	-150.36	35.31	-0.10
-148.46	15.52	-0.46	-148.93	14.01	-0.55	-148.14	17.43	-0.90	-149.09	35.06	1.23	-147.36	34.75	-1.23
-145.46	14.24	-2.35	-145.93	13.25	-1.92	-145.14	16.49	-2.44	-146.09	34.37	-0.06	-144.36	36.65	0.06
-142.46	15.60	-0.03	-142.93	13.18	-1.03	-142.14	17.46	-0.51	-143.09	33.90	0.43	-141.36	35.20	-0.43
-139.46	14.21	0.15	-139.93	13.98	1.34	-139.14	16.68	0.27	-140.09	31.00	-0.91	-138.36	34.97	0.91
-136.46	14.67	-1.27	-136.93	14.32	-0.20	-136.14	17.19	-1.10	-137.09	35.53	1.74	-135.36	34.20	-1.74
-133.46	14.80	-0.64	-133.93	14.29	0.27	-133.15	16.65	-1.14	-134.09	33.70	0.41	-132.36	35.03	-0.41
-130.46	14.08	-0.80	-130.93	14.12	0.66	-130.15	18.05	0.82	-131.09	31.74	-0.99	-129.36	35.87	0.99
-127.46	14.83	-0.87	-127.93	13.80	-0.48	-127.14	17.70	-0.34	-128.09	34.10	0.56	-126.36	35.14	-0.56
-124.46	15.55	1.27	-124.93	14.32	1.46	-124.14	17.19	0.56	-125.09	30.93	-1.20	-123.36	35.48	1.20
-121.46	14.93	-0.54	-121.93	13.18	-0.87	-121.14	17.19	-0.63	-122.09	33.09	-0.23	-120.36	35.70	0.23
-118.46	14.85	-1.70	-118.93	13.49	-1.64	-118.15	17.11	-1.78	-119.09	34.51	0.12	-117.36	36.43	-0.12
-115.46	15.12	-0.46	-115.93	12.91	-1.25	-115.15	17.14	-0.79	-116.09	34.37	0.94	-114.36	34.64	-0.94
-112.46	14.75	-2.66	-112.93	14.46	-1.53	-112.15	18.16	-1.60	-113.09	35.74	0.48	-111.36	36.93	-0.48
-109.46	14.29	-1.21	-109.93	15.02	0.94	-109.15	17.38	-0.46	-110.09	34.37	1.03	-108.36	34.47	-1.03
-106.46	15.84	1.34	-106.93	13.49	0.41	-106.14	17.38	0.54	-107.09	31.20	-1.14	-105.36	35.64	1.14
-103.46	15.71	0.52	-103.93	14.74	0.97	-103.14	18.19	0.65	-104.09	33.42	0.38	-102.36	34.81	-0.38
-100.46	15.23	-0.81	-100.93	13.39	-1.23	-100.15	17.70	-0.68	-101.09	33.15	-0.73	-99.36	36.77	0.73
-97.46	15.01	0.51	-97.93	13.94	0.86	-97.15	18.02	1.17	-98.09	31.60	-0.75	-96.36	35.25	0.75
-94.46	15.28	-0.29	-94.93	13.77	-0.38	-94.15	17.46	-0.46	-95.09	33.90	0.48	-93.36	35.09	-0.48
-91.46	16.16	0.26	-91.93	14.32	-0.16	-91.15	17.62	-0.62	-92.09	33.83	0.09	-90.36	35.81	-0.09
-88.46	15.36	0.51	-88.93	13.94	0.51	-88.14	17.67	0.47	-89.09	31.07	-1.63	-87.36	36.48	1.63
-85.46	15.39	-0.17	-85.93	13.74	-0.40	-85.14	18.92	1.01	-86.09	34.44	1.03	-84.36	34.53	-1.03
-82.46	15.71	0.27	-82.93	12.98	-1.04	-82.14	18.65	0.86	-83.09	33.42	0.13	-81.36	35.31	-0.13
-79.46	15.55	0.76	-79.93	13.08	-0.29	-79.14	17.03	-0.10	-80.09	32.95	0.32	-78.36	34.47	-0.32
-76.46	16.83	1.36	-76.93	14.91	0.86	-76.14	17.35	-0.47	-77.09	33.09	-0.23	-75.36	35.70	0.23
-73.46	16.30	1.38	-73.93	13.91	0.41	-73.14	17.84	0.57	-74.09	33.22	0.45	-72.36	34.47	-0.45
-70.46	17.10	2.61	-70.93	14.22	1.15	-70.14	18.02	1.19	-71.09	33.90	1.57	-69.36	32.92	-1.57
-67.46	15.36	-0.63	-67.93	13.49	-1.08	-67.14	17.14	-1.19	-68.09	33.56	-0.27	-66.36	36.26	0.27
-64.46	16.08	0.45	-64.93	13.39	-0.82	-64.14	17.97	-0.00	-65.09	33.29	-0.18	-63.36	35.81	0.18
-61.46	15.23	-0.35	-61.93	14.19	0.03	-61.14	17.94	0.01	-62.09	32.41	-1.02	-60.36	36.60	1.02
-58.46	15.84	-0.23	-58.93	12.84	-1.81	-58.14	17.54	-0.88	-59.09	34.85	0.93	-57.36	35.14	-0.93
-55.46	15.68	-0.08	-55.93	14.22	-0.12	-55.14	18.59	0.48	-56.09	35.06	1.45	-54.36	34.31	-1.45
-52.46	16.08	-0.83	-52.93	14.78	-0.71	-52.14	17.92	-1.34	-53.09	34.17	-0.59	-51.36	37.50	0.59
-49.46	15.55	-0.14	-49.93	16.14	1.87	-49.14	17.43	-0.61	-50.09	32.41	-1.13	-48.36	36.82	1.13
-46.46	16.30	0.64	-46.93	14.19	-0.05	-46.14	18.51	0.51	-47.09	32.34	-1.16	-45.36	36.82	1.16
-43.46	15.57	0.56	-43.93	14.50	0.91	-43.14	18.00	0.65	-44.09	31.54	-1.31	-42.36	36.32	1.31
-40.46	16.94	1.70	-40.93	14.26	0.44	-40.14	18.37	0.78	-41.09	33.02	-0.07	-39.36	35.31	0.07
-37.46	14.72	-0.51	-37.93	14.29	0.48	-37.14	17.97	0.39	-38.09	34.17	1.09	-36.36	34.14	-1.09
-34.46	16.22	-0.01	-34.93	14.01	-0.80	-34.14	19.97	1.40	-35.09	34.99	0.92	-33.36	35.31	-0.92
-31.46	17.05	1.40	-31.93	14.71	0.48	-31.15	19.02	1.02	-32.09	32.55	-0.95	-30.36	36.60	0.95
-28.46	15.73	-2.21	-28.93	13.94	-2.58	-28.15	18.48	-1.80	-29.09	36.56	0.78	-27.36	37.16	-0.78
-25.46	15.44	-1.07	-25.93	15.12	0.03	-25.15	18.40	-0.46	-26.09	35.06	0.70	-24.36	35.81	-0.70
-22.46	15.25	-0.32	-22.93	14.71	0.56	-22.15	17.81	-0.10	-23.09	32.61	-0.80	-21.36	36.37	0.80
-19.46	16.86	-0.45	-19.93	14.43	-1.46	-19.15	18.62	-1.04	-20.09	36.15	0.99	-18.37	36.32	-0.99
-16.46	16.03	0.20	-16.93	14.74	0.33	-16.15	18.92	0.74	-17.09	33.36	-0.32	-15.37	36.15	0.32
-13.46	16.51	1.01	-13.93	14.85	0.77	-13.15	18.37	0.53	-14.09	32.75	-0.59	-12.36	36.09	0.59
-10.46	16.94	-0.04	-10.93	15.33	-0.23	-10.15	18.05	-1.28	-11.09	35.94	1.11	-9.36	35.87	-1.11
4.63	24.74	-4.40	4.16	19.38	-8.34	4.95	30.75	-0.74	4.00	35.81	-11.18	5.73	60.32	11.18
7.64	42.14	15.66	7.17	27.13	2.07	7.96	49.65	20.83	7.01	39.26	-5.06	8.74	51.54	5.06
10.64	55.54	31.95	10.17	40.90	18.73	10.96	63.40	37.46	10.01	38.49	-2.95	11.74	46.54	2.95
13.64	54.47	31.21	13.17	46.85	25.01	13.96	62.47	36.86	13.01	39.12	-1.99	14.75	45.25	1.99
16.64	47.42	24.96	16.17	48.27	27.23	16.96	59.87	35.07	16.01	38.56	-1.74	17.74	44.20	1.74
19.65	40.74	16.84	19.17	49.70	27.22	19.96	57.62	31.38	19.01	38.98	-2.76	20.75	46.66	2.76
22.64	37.60	15.37	22.17	45.36	24.55	22.96	53.95	29.37	22.01	38.63	-1.45	23.75	43.68	1.45
25.64	33.16	12.04	25.17	42.24	22.54	25.96	47.78	24.31	25.01	38.84	-0.13	26.75	41.25	0.13
28.64	31.10	10.31	28.17	37.62	18.25	28.96	44.03	20.89	28.01	38.29	-0.35	29.75	41.14	0.35
31.65	27.61	6.05	31.17	34.73	14.59	31.96	39.20	15.29	31.01	37.87	-1.54	32.75	43.10	1.54
34.64	24.77	3.31	34.17	29.88	9.84	34.96	35.36	11.56	34.01	38.01	-1.29	35.75	42.75	1.29
37.64	23.23	2.06	37.17	26.91	7.16	37.96	31.53	8.01	37.01	39.40	0.38	38.75	40.79	-0.38
40.64	20.75	-0.80	40.17	24.86	4.73	40.96	28.98	5.09	40.01	39.74	0.35	41.75	41.20	-0.35
43.64	21.13	0.66	43.17	24.57	5.52	43.96	25.49	2.68	43.01	36.84	-1.47	44.75	41.94	1.47
46.64	19.19	-1.50	46.17	21.35	2.08	46.96	24.68	1.65	46.01	38.08	-0.45	47.74	41.14	0.45
49.64	19.82	-0.58	49.17	21.81	2.83	49.96	23.32	0.57	49.01	37.80	-0.45	50.74	40.85	0.45
52.64	19.52	0.16	52.17	21.02	3.08	52.96	23.21	1.51	52.01	37.25	0.05	53.74	39.31	-0.05
55.64	18.21	-3.19	55.17	19.10	-0.88	55.96	23.65	-0.09	55.01	39.33	0.09	56.74	41.31	-0.09
58.64	18.05	-1.67	58.17	18.60	0.30	58.96	21.39	-0.67	58.01	38.42	0.86	59.75	38.86	-0.86
61.64	18.51	-2.00	61.17	17.19	-1.90	61.96	21.48	-1.37	61.01	38.98	0.63	62.74	39.88	-0.63
64.64	18.02	-3.44	64.17	18.00	-2.04	64.96	21.50	-2.30	64.01	40.65	1.35	65.74	40.11	-1.35
67.64	17.81	-2.73	67.17	18.11	-1.01	67.96	20.57	-2.31	67.01	38.01	-0.37	68.74	40.91	0.37
70.64	17.45	-4.08	70.17	17.54	-2.57	70.96	21.23	-2.65	70.01	39.54	0.16	71.74	41.37	-0.16
73.64	18.24	-2.06	73.17	17.12	-1.76	73.96	20.55	-2.10	73.01	38.91	0.76	74.75	39.54	-0.76
76.64	17.24	-1.75	76.17	18.64	1.07	76.96	20.55	-0.79	76.01	37.94	1.10	77.74	37.89	-1.10
79.64	18.27	-0.71	79.17	18.11	0.55	79.96	20.96	-0.37	79.01	36.84	0.01	80.74	38.97	-0.01
82.64	17.54	-2.57	82.17	18.35	-0.34	82.96	19.87	-2.58	82.01	37.04	-0.91	83.74	41.02	0.91
85.64	18.40	-1.91	85.17	18.35	-0.54	85.96	20.63	-2.03	85.01	39.67	1.51	86.74	38.80	-1.51
88.64	18.16	-1.70	88.17	17.86	-0.58	88.95	21.09	-1.12	88.01	38.15	0.44	89.75	39.42	-0.44
91.64	17.32	-3.01	91.17	18.32	-0.59	91.95	21.39	-1.28	91.01	38.56	0.39	92.74	39.94	-0.39
94.64	17.24	-3.98	94.17	17.01	-2.79	94.95	20.76	-2.80	94.01	40.51	1.45	95.74	39.77	-1.45
97.64	17.08	-3.47	97.17	17.44	-1.69	97.95	20.14	-2.76	97.01	39.81	1.41	98.74	39.14	-1.41
100.64	16.97	-2.62	100.17	18.57	0.40	100.95	20.57	-1.36	100.01	38.22	0.79	101.74	38.80	-0.79
103.64	17.10	-3.52	103.17	17.47	-1.73	103.95	20.63	-2.33	103.01	40.51	2.05	104.75	38.57	-2.05
106.64	17.70	-3.66	106.17	18.46	-1.48	106.95	20.06	-3.64	106.01	41.14	1.94	107.74	39.42	-1.94
109.64	18.32	-1.06	109.17	19.81	1.85	109.96	20.85	-0.88	109.01	37.87	0.64	110.74	38.74	-0.64
112.64	18.19	-2.78	112.17	17.19	-2.36	112.96	21.45	-1.87	112.01	40.02	1.20	113.74	39.77	-1.20
115.64	18.37	-1.63	115.17	18.96	0.38	115.96	20.85	-1.50	115.01	40.58	2.73	116.74	37.27	-2.73
118.64	18.29	-0.95	118.17	19.13	1.31	118.96	20.52	-1.07	118.01	38.15	1.06	119.75	38.18	-1.06
121.64	18.19	-1.37	121.17	18.14	-0.00	121.96	20.66	-1.25	121.01	39.19	1.78	122.74	37.78	-1.78
124.64	18.16	-3.95	124.17	18.32	-2.37	124.96	22.33	-2.12	124.01	42.41	2.46	125.74	39.65	-2.46
127.64	18.37	-1.06	127.17	18.49	0.48	127.96	20.98	-0.80	127.01	38.08	0.80	128.74	38.63	-0.80
130.64	17.70	-3.14	130.17	18.57	-0.85	130.95	21.42	-1.76	130.01	38.15	-0.53	131.74	41.37	0.53
133.64	17.91	-2.04	133.17	18.39	-0.14	133.96	20.96	-1.34	133.01	38.84	1.04	134.75	38.91	-1.04
136.64	17.37	-4.81	136.17	19.20	-1.56	136.96	20.79	-3.73	136.01	41.92	1.90	137.74	40.28	-1.90
139.64	17.97	-2.06	139.17	19.59	0.98	139.96	21.78	-0.59	139.01	40.23	2.36	140.74	37.67	-2.36
142.64	19.14	-0.97	142.17	19.52	0.83	142.96	21.34	-1.11	142.01	39.88	1.93	143.74	38.18	-1.93
145.64	17.73	-2.58	145.17	19.17	0.28	145.96	22.16	-0.50	145.01	39.67	1.51	146.74	38.80	-1.51
148.64	18.37	-1.35	148.17	19.38	1.08	148.96	22.11	0.05	148.01	39.33	1.77	149.75	37.95	-1.77
151.64	17.64	-3.00	151.17	18.18	-1.04	151.96	21.34	-1.65	151.01	39.88	1.39	152.74	39.25	-1.39
154.64	18.46	-0.97	154.17	19.74	1.73	154.96	22.03	0.25	154.01	39.61	2.33	155.74	37.10	-2.33
157.64	18.21	-2.39	157.17	19.42	0.24	157.96	21.56	-1.38	157.01	37.73	-0.71	158.74	41.31	0.71
160.64	18.73	-1.81	160.17	19.77	0.65	160.96	21.75	-1.13	160.01	40.86	2.48	161.74	38.06	-2.48
163.64	18.95	-1.16	163.17	20.34	1.65	163.96	22.03	-0.43	163.01	38.42	0.46	164.75	39.65	-0.46
166.64	17.43	-2.40	166.17	18.21	-0.20	166.96	21.56	-0.62	166.01	39.05	1.37	167.74	38.46	-1.37
169.64	18.27	-3.42	169.17	17.47	-2.80	169.96	21.78	-2.25	169.01	41.28	1.75	170.74	39.94	-1.75
172.64	18.46	-2.00	172.17	19.59	0.55	172.96	20.85	-1.96	172.01	39.74	1.43	173.74	39.03	-1.43
175.64	17.67	-2.25	175.17	19.56	1.06	175.95	21.50	-0.77	175.01	38.49	0.72	176.74	39.20	-0.72
178.64	17.35	-2.71	178.17	19.06	0.42	178.96	21.97	-0.44	178.01	40.30	2.39	179.75	37.67	-2.39
181.64	18.92	0.00	181.17	18.67	1.17	181.96	20.98	-0.28	181.01	37.11	0.35	182.74	38.57	-0.35
184.64	18.70	-2.00	184.17	18.21	-1.07	184.96	22.30	-0.75	184.01	40.51	1.96	185.74	38.74	-1.96
187.64	19.19	-2.92	187.17	18.99	-1.70	187.96	21.75	-2.70	187.01	41.49	1.54	188.74	40.57	-1.54
190.64	19.00	-1.63	190.17	19.03	-0.18	190.96	21.86	-1.12	190.01	40.93	2.45	191.74	38.18	-2.45
193.64	19.05	-3.28	193.17	18.25	-2.66	193.96	22.74	-1.93	193.01	41.07	0.90	194.75	41.43	-0.90
196.64	18.43	-1.91	196.17	20.31	1.39	196.96	22.27	-0.42	196.01	39.33	1.14	197.74	39.20	-1.14
199.64	19.44	-2.41	199.17	19.10	-1.33	199.96	21.26	-2.93	199.01	40.86	1.17	200.75	40.68	-1.17
202.64	18.84	-3.16	202.17	17.29	-3.29	202.96	22.03	-2.32	202.01	40.37	0.52	203.74	41.48	-0.52
205.64	18.70	-2.66	205.17	19.74	-0.20	205.96	22.00	-1.71	205.01	41.71	2.50	206.74	38.86	-2.50
208.64	18.54	-3.10	208.17	19.84	-0.38	208.96	21.34	-2.65	208.01	39.47	-0.02	209.75	41.66	0.02
211.64	18.35	-3.74	211.17	19.45	-1.22	211.96	21.72	-2.71	211.01	40.65	0.72	212.74	41.37	-0.72
214.64	17.89	-4.20	214.17	19.81	-0.86	214.96	22.47	-1.97	214.01	41.92	1.98	215.74	40.11	-1.98
217.64	19.33	-2.69	217.17	18.53	-2.07	217.95	20.46	-3.90	217.01	42.06	2.20	218.74	39.82	-2.20
220.64	19.24	-1.88	220.17	19.52	-0.18	220.96	21.56	-1.91	220.01	40.72	1.75	221.74	39.37	-1.75
223.64	18.84	-1.70	223.17	19.10	-0.02	223.96	22.80	-0.09	223.01	40.30	1.91	224.75	38.63	-1.91
226.64	19.46	-1.01	226.17	19.56	0.51	226.96	22.03	-0.78	226.01	38.84	0.53	227.74	39.94	-0.53
229.64	19.03	-1.97	229.17	19.67	0.09	229.96	22.08	-1.26	229.01	39.33	0.49	230.74	40.51	-0.49
232.64	19.30	-3.15	232.17	19.49	-1.54	232.96	23.21	-1.59	232.01	42.13	1.83	233.74	40.62	-1.83
235.64	18.27	-3.48	235.17	18.81	-1.52	235.96	22.22	-1.88	235.01	39.12	-0.48	236.74	42.23	0.48
238.64	18.67	-2.57	238.17	19.35	-0.47	238.96	22.80	-0.78	238.01	39.81	0.73	239.75	40.51	-0.73
241.64	18.97	-2.18	241.17	20.27	0.54	241.96	22.77	-0.73	241.01	40.44	1.44	242.75	39.71	-1.44
244.64	18.70	-1.40	244.17	19.92	1.24	244.96	23.27	0.83	244.01	39.47	1.53	245.74	38.57	-1.53
247.64	19.84	-1.66	247.17	21.53	1.45	247.96	22.58	-1.27	247.01	40.86	1.51	248.74	39.99	-1.51
250.64	18.89	-3.26	250.17	19.95	-0.78	250.96	22.49	-2.01	250.01	40.44	0.44	251.74	41.71	-0.44
253.64	20.53	-0.11	253.17	20.17	0.95	253.96	22.52	-0.47	253.01	38.91	0.42	254.75	40.22	-0.42
256.64	19.68	-2.52	256.17	19.63	-1.15	256.96	23.29	-1.26	256.01	41.00	0.95	257.74	41.25	-0.95
259.64	19.38	-2.01	259.17	21.31	1.34	259.96	21.86	-1.88	259.01	40.86	1.62	260.74	39.77	-1.62
262.64	19.49	-3.02	262.17	17.40	-3.69	262.96	22.77	-2.08	262.01	41.49	1.14	263.74	41.37	-1.14
265.64	18.78	-1.73	265.17	19.74	0.65	265.96	22.60	-0.25	265.01	39.26	0.91	266.74	39.60	-0.91
268.64	19.44	-3.99	268.17	20.88	-1.13	268.96	23.43	-2.34	268.01	44.82	3.55	269.75	39.88	-3.55
271.64	19.22	-1.48	271.17	19.67	0.39	271.96	23.38	0.33	271.01	38.91	0.36	272.74	40.34	-0.36
274.64	18.62	-3.50	274.17	19.81	-0.89	274.96	22.91	-1.56	274.01	42.27	2.30	275.74	39.82	-2.30
277.64	19.65	-2.80	277.17	19.81	-1.22	277.95	23.24	-1.55	277.01	43.26	2.97	278.74	39.48	-2.97
280.64	19.76	-2.69	280.17	19.70	-1.33	280.96	23.57	-1.22	280.01	43.83	3.54	281.74	38.91	-3.54
283.64	20.23	-1.78	283.17	20.38	-0.21	283.96	23.32	-1.03	283.01	41.92	2.07	284.75	39.94	-2.07
286.64	18.62	-1.27	286.17	19.74	1.27	286.96	22.88	0.64	286.01	39.74	2.00	287.74	37.89	-2.00
289.64	20.47	-2.65	289.17	20.09	-1.61	289.96	23.24	-2.23	289.01	43.12	2.15	290.74	40.97	-2.15
292.64	19.60	-3.20	292.17	20.81	-0.57	292.96	23.35	-1.79	292.01	41.78	1.14	293.74	41.66	-1.14
295.64	19.16	-2.83	295.17	20.06	-0.51	295.96	23.96	-0.37	295.01	40.51	0.68	296.74	41.31	-0.68
298.64	19.57	-2.69	298.17	20.06	-0.78	298.95	23.07	-1.53	298.01	41.28	1.18	299.75	41.08	-1.18
301.64	18.48	-2.52	301.17	19.06	-0.52	301.96	21.97	-1.37	301.01	40.02	1.18	302.74	39.82	-1.18
304.64	19.49	-3.13	304.17	18.96	-2.24	304.95	23.38	-1.58	304.01	42.69	2.23	305.74	40.39	-2.23
307.64	19.35	-2.54	307.17	20.77	0.30	307.96	23.07	-1.17	307.01	40.72	0.98	308.74	40.91	-0.98
310.64	19.38	-3.17	310.17	19.84	-1.29	310.96	22.47	-2.42	310.01	41.00	0.61	311.74	41.94	-0.61
313.64	18.97	-2.43	313.17	20.31	0.33	313.96	22.85	-0.90	313.01	41.85	2.60	314.75	38.80	-2.60
316.64	20.45	-3.18	316.17	20.31	-1.90	316.96	23.71	-2.27	316.01	41.49	0.01	317.74	43.62	-0.01
319.64	20.58	-1.18	319.17	20.74	0.40	319.96	23.99	-0.11	319.01	41.42	1.82	320.74	39.94	-1.82
322.64	18.95	-4.50	322.17	21.56	-0.47	322.96	23.93	-1.86	322.01	41.00	-0.29	323.74	43.74	0.29
325.64	20.36	-2.52	325.17	20.09	-1.37	325.96	24.40	-0.83	325.01	42.76	2.03	326.74	40.85	-2.03
328.64	20.34	-2.22	328.17	20.24	-0.90	328.96	23.99	-0.91	328.01	41.99	1.59	329.75	40.97	-1.59
331.64	20.09	-2.22	331.17	20.56	-0.33	331.96	23.46	-1.19	331.01	41.21	1.06	332.74	41.25	-1.06
334.64	20.56	-3.13	334.17	20.99	-1.28	334.96	24.29	-1.74	334.01	42.76	1.23	335.75	42.46	-1.23
337.64	20.17	-3.21	337.17	20.49	-1.47	337.96	24.38	-1.35	337.01	41.92	0.69	338.74	42.69	-0.69
340.64	20.50	-1.64	340.17	19.77	-0.95	340.96	23.54	-0.95	340.01	42.48	2.49	341.74	39.65	-2.49
343.64	20.25	-1.36	343.17	20.52	0.33	343.96	23.79	-0.16	343.01	41.35	1.90	344.75	39.71	-1.90
346.64	19.65	-2.75	346.17	20.27	-0.71	346.96	23.24	-1.50	346.01	40.93	0.69	347.74	41.71	-0.69
349.64	20.91	-1.23	349.17	20.52	-0.20	349.96	24.74	0.25	349.01	41.85	1.86	350.74	40.28	-1.86
352.64	19.98	-3.42	352.17	21.38	-0.60	352.95	23.63	-2.12	352.01	42.76	1.51	353.74	41.89	-1.51
355.64	19.82	-4.18	355.17	21.92	-0.66	355.96	25.13	-1.21	355.01	43.26	1.42	356.74	42.58	-1.42
358.64	21.13	-1.90	358.17	21.38	-0.23	358.96	24.10	-1.28	358.01	42.83	1.95	359.75	41.08	-1.95
361.64	20.72	-1.70	361.17	19.31	-1.69	361.96	24.10	-0.66	361.01	41.14	0.88	362.74	41.54	-0.88
364.64	21.24	-1.80	364.17	20.06	-1.56	364.95	24.24	-1.15	364.01	43.19	2.30	365.74	40.74	-2.30
367.64	21.08	-2.70	367.17	21.24	-1.12	367.96	24.82	-1.30	367.01	43.97	2.35	368.74	41.43	-2.35
370.64	20.23	-2.20	370.17	22.07	1.06	370.96	25.18	0.40	370.01	41.92	1.64	371.74	40.79	-1.64
373.64	20.80	-3.00	373.17	22.28	-0.10	373.96	23.88	-2.26	373.01	42.34	0.70	374.75	43.10	-0.70
376.64	21.35	0.14	376.17	21.06	1.27	376.96	23.76	0.20	376.01	41.07	2.01	377.74	39.20	-2.01
379.64	20.72	-1.69	379.17	22.50	1.51	379.96	25.18	0.43	379.01	41.64	1.39	380.74	41.02	-1.39
382.64	19.44	-4.83	382.17	20.88	-1.97	382.95	24.85	-1.77	382.01	43.47	1.35	383.74	42.92	-1.35
385.64	20.42	-3.40	385.17	21.35	-1.05	385.95	25.94	-0.23	385.01	44.18	2.51	386.74	41.31	-2.51
388.64	21.68	-1.34	388.17	21.13	-0.47	388.95	24.68	-0.68	388.01	43.54	2.68	389.75	40.34	-2.68
391.64	21.19	-1.89	391.17	22.35	0.69	391.95	25.88	0.46	391.01	43.26	2.34	392.74	40.74	-2.34
394.64	21.93	-1.35	394.17	22.03	0.17	394.96	24.26	-1.37	394.01	42.98	1.85	395.74	41.43	-1.85
397.64	21.35	-4.17	397.17	22.35	-1.75	397.96	25.41	-2.45	397.01	43.69	0.33	398.74	45.19	-0.33
400.64	21.66	-2.65	400.17	21.67	-1.22	400.96	24.88	-1.77	400.01	46.47	4.32	401.74	39.99	-4.32
403.64	22.26	-0.16	403.17	21.31	0.31	403.96	25.18	0.41	403.01	43.61	3.34	404.75	39.08	-3.34
406.64	21.02	-2.07	406.17	21.20	-0.47	406.96	25.18	-0.25	406.01	44.25	3.32	407.74	39.77	-3.32
409.64	20.91	-4.57	409.17	22.46	-1.60	409.96	26.05	-1.78	409.01	46.98	3.65	410.74	41.83	-3.65
412.64	20.42	-2.83	412.17	22.17	0.34	412.96	25.18	-0.42	412.01	43.90	2.80	413.74	40.45	-2.80
415.64	20.78	-2.98	415.17	21.99	-0.35	415.96	25.41	-0.69	415.01	43.76	2.16	416.74	41.60	-2.16
418.64	21.57	-3.91	418.17	22.79	-1.27	418.96	25.38	-2.44	418.01	47.26	3.94	419.75	41.54	-3.94
421.64	21.24	-3.07	421.17	21.17	-1.72	421.96	24.49	-2.16	421.01	44.40	2.25	422.74	42.06	-2.25
424.64	21.93	-1.45	424.17	22.72	0.76	424.96	24.74	-0.98	424.01	43.69	2.47	425.74	40.91	-2.47
427.64	21.13	-0.86	427.17	21.99	1.42	427.96	25.85	1.51	427.01	40.58	0.74	428.74	41.25	-0.74
430.64	22.18	-1.95	430.17	22.07	-0.64	430.96	25.55	-0.92	430.01	46.11	4.14	431.74	39.99	-4.14
433.64	21.16	-3.15	433.17	22.21	-0.68	433.96	24.49	-2.16	433.01	43.19	1.04	434.75	43.27	-1.04
436.64	22.68	-1.91	436.17	22.64	-0.53	436.96	25.97	-0.97	436.01	44.11	1.67	437.74	42.92	-1.67
439.64	21.52	-3.14	439.17	22.28	-0.96	439.96	26.22	-0.79	439.01	45.40	2.89	440.74	41.77	-2.89
442.64	21.05	-2.15	442.17	22.61	0.83	442.96	25.99	0.44	442.01	43.40	2.35	443.74	40.85	-2.35
445.64	22.18	-4.22	445.17	21.67	-3.31	445.96	25.52	-3.23	445.01	46.04	1.79	446.74	44.61	-1.79
448.64	22.04	-1.24	448.17	23.98	2.12	448.96	25.63	0.01	448.01	42.69	1.57	449.75	41.71	-1.57
451.64	21.96	-2.48	451.17	22.07	-0.95	451.96	26.67	-0.11	451.01	43.33	1.05	452.74	43.39	-1.05
454.64	22.95	0.82	454.17	22.61	1.90	454.96	26.08	1.61	454.01	41.71	1.74	455.74	40.39	-1.74
457.64	21.63	-3.70	457.17	22.97	-0.94	457.96	25.66	-2.01	457.01	44.82	1.65	458.74	43.68	-1.65
460.64	22.04	-3.28	460.17	23.11	-0.79	460.96	25.10	-2.56	460.01	45.32	2.16	461.74	43.16	-2.16
463.64	21.16	-3.59	463.17	23.80	0.47	463.96	26.08	-1.02	463.01	43.90	1.30	464.75	43.45	-1.30
466.64	22.07	-2.13	466.17	23.04	0.26	466.96	25.49	-1.06	466.01	42.34	0.29	467.74	43.91	-0.29
469.64	21.35	-4.28	469.17	23.08	-1.13	469.96	25.66	-2.32	469.01	44.97	1.49	470.74	44.14	-1.49
472.64	21.02	-5.22	472.17	22.82	-2.00	472.96	26.92	-1.66	472.01	44.54	0.46	473.74	45.78	-0.46
475.64	22.10	-2.34	475.17	23.62	0.60	475.96	26.25	-0.53	475.01	42.98	0.70	476.74	43.74	-0.70
478.64	22.29	-1.78	478.17	23.15	0.50	478.96	27.15	0.74	478.01	44.90	2.99	479.75	41.08	-2.99
481.64	21.27	-1.47	481.17	23.00	1.68	481.96	26.02	0.93	481.01	41.85	1.26	482.74	41.48	-1.26
484.64	22.18	-1.57	484.17	24.38	2.05	484.96	27.06	0.96	484.01	44.04	2.44	485.75	41.31	-2.44
487.64	22.62	-2.85	487.17	22.64	-1.41	487.96	26.39	-1.43	487.01	45.11	1.79	488.74	43.68	-1.79
490.64	22.79	-2.48	490.17	23.26	-0.59	490.96	25.18	-2.43	490.01	45.11	2.00	491.75	43.27	-2.00
493.64	22.71	-2.60	493.17	22.93	-0.96	493.96	25.94	-1.72	493.01	44.68	1.52	494.75	43.79	-1.52
496.64	23.23	-1.34	496.17	22.72	-0.43	496.96	25.80	-1.12	496.01	43.54	1.12	497.75	43.45	-1.12
499.64	22.43	-1.66	499.17	22.68	0.01	499.96	27.37	0.94	499.01	45.11	3.18	500.74	40.91	-3.18
502.64	22.48	-3.47	502.17	22.86	-1.67	502.96	26.19	-2.11	502.01	45.90	2.10	503.75	43.85	-2.10
505.64	21.35	-3.52	505.17	23.44	-0.01	505.96	26.41	-0.80	505.01	45.18	2.47	506.74	42.40	-2.47
508.64	23.07	-3.68	508.17	23.48	-1.85	508.96	27.06	-2.04	508.01	45.75	1.15	509.75	45.60	-1.15
511.64	22.57	-2.08	511.17	23.37	0.14	511.96	28.22	1.23	511.01	44.04	1.55	512.74	43.10	-1.55
514.64	23.29	-2.33	514.17	24.42	0.22	514.96	26.36	-1.61	514.01	45.47	2.00	515.74	43.62	-2.00
517.64	22.43	-3.29	517.17	23.95	-0.35	517.96	26.53	-1.54	517.01	46.54	2.97	518.74	42.75	-2.97
520.64	22.59	-2.96	520.17	23.51	-0.62	520.96	26.50	-1.40	520.01	46.83	3.43	521.74	42.12	-3.43
523.64	22.40	-2.29	523.17	24.31	1.04	523.96	26.89	-0.14	523.01	44.18	1.65	524.75	43.04	-1.65
526.64	22.87	-2.60	526.17	23.37	-0.68	526.96	26.89	-0.93	526.01	45.11	1.79	527.75	43.68	-1.79
529.64	23.01	-3.26	529.17	22.93	-1.92	529.96	26.25	-2.36	529.01	46.76	2.65	530.75	43.62	-2.65
532.64	23.01	-2.11	532.17	24.02	0.32	532.96	27.20	-0.26	532.01	43.76	0.80	533.74	44.32	-0.80
535.64	22.65	-2.18	535.17	23.00	-0.41	535.96	26.98	-0.19	535.01	44.40	1.73	536.74	43.10	-1.73
538.64	23.18	-2.62	538.17	24.71	0.33	538.95	26.13	-2.02	538.01	46.47	2.82	539.75	42.98	-2.82
541.64	23.43	-3.81	541.17	23.62	-2.20	541.96	27.31	-2.27	541.01	44.18	-0.90	542.74	48.14	0.90
544.64	23.34	-3.18	544.17	23.87	-1.23	544.96	27.26	-1.60	544.01	44.75	0.39	545.74	46.13	-0.39
547.64	23.84	-2.75	547.17	22.79	-2.38	547.96	26.13	-2.81	547.01	47.41	2.97	548.75	43.62	-2.97
550.64	22.84	-3.15	550.17	22.10	-2.47	550.96	28.64	0.30	550.01	46.33	2.49	551.75	43.50	-2.49
553.64	22.40	-3.98	553.17	23.58	-1.38	553.95	27.60	-1.13	553.01	43.12	-1.11	554.75	47.49	1.11
556.64	22.21	-4.39	556.17	24.27	-0.91	556.96	27.46	-1.49	556.01	45.68	1.23	557.74	45.37	-1.23
559.64	22.59	-3.12	559.17	24.42	0.13	559.96	28.47	0.41	559.01	46.40	2.84	560.74	42.87	-2.84
562.64	22.59	-3.02	562.17	24.24	0.05	562.96	27.96	0.00	562.01	44.75	1.29	563.74	44.32	-1.29
565.64	23.59	-1.91	565.17	23.66	-0.42	565.96	25.91	-1.93	565.01	44.11	0.77	566.74	44.73	-0.77
568.64	23.07	-3.77	568.17	24.02	-1.40	568.96	28.50	-0.69	568.01	46.40	1.71	569.75	45.13	-1.71
571.64	22.87	-4.36	571.17	24.64	-1.17	571.96	27.15	-2.42	571.01	47.05	1.98	572.75	45.25	-1.98
574.64	23.76	-2.72	574.17	24.57	-0.49	574.96	27.88	-0.94	574.01	46.83	2.51	575.74	43.97	-2.51
577.64	23.29	-3.89	577.17	24.24	-1.52	577.96	28.08	-1.44	577.01	47.77	2.75	578.74	44.43	-2.75
580.64	23.54	-3.45	580.17	25.26	-0.31	580.95	26.84	-2.49	580.01	46.98	2.15	581.74	44.84	-2.15
583.64	25.13	-1.04	583.17	24.68	-0.07	583.96	27.51	-1.00	583.01	46.04	2.03	584.75	44.14	-2.03
586.64	24.12	-3.62	586.17	24.09	-2.23	586.96	27.74	-2.34	586.01	47.19	1.61	587.75	46.13	-1.61
589.64	24.23	-1.87	589.17	25.37	0.69	589.96	28.08	-0.37	589.01	47.41	3.46	590.74	42.64	-3.46
592.64	22.79	-4.86	592.17	25.33	-0.90	592.95	27.15	-2.84	592.01	47.19	1.70	593.74	45.95	-1.70
595.64	23.84	-2.36	595.17	24.38	-0.40	595.95	26.61	-1.93	595.01	45.75	1.71	596.75	44.49	-1.71
598.64	23.29	-3.77	598.17	24.31	-1.33	598.95	28.02	-1.38	598.01	46.47	1.57	599.75	45.49	-1.57
601.64	23.37	-3.46	601.17	25.00	-0.41	601.95	28.08	-1.10	601.01	45.97	1.29	602.74	45.54	-1.29
621.63	33.74	-7.11	621.16	36.23	-3.20	621.95	42.81	-0.39	621.00	53.79	-4.91	622.73	65.76	4.91
624.55	34.50	-6.13	624.08	37.11	-2.10	624.87	40.64	-2.34	623.92	54.75	-3.73	625.66	64.36	3.73
627.55	33.59	-1.15	627.08	34.35	1.03	627.87	35.60	-1.48	626.92	51.71	-0.87	628.66	55.61	0.87
630.55	31.07	-1.71	630.08	33.77	2.41	630.87	33.29	-1.84	629.92	50.24	-0.39	631.66	53.17	0.39
633.55	29.60	-1.96	633.08	32.52	2.38	633.86	31.39	-2.51	632.92	50.32	0.92	634.66	50.64	-0.92
636.55	28.06	-1.80	636.08	30.18	1.74	636.86	28.53	-3.68	635.92	46.33	-1.38	637.65	51.24	1.38
639.55	25.92	-4.11	639.08	29.14	0.53	639.87	29.27	-3.10	638.92	50.24	2.37	640.66	47.66	-2.37
642.56	25.94	-4.39	642.08	29.47	0.56	642.87	28.45	-4.22	641.92	48.64	0.47	643.66	49.86	-0.47
645.55	24.99	-5.62	645.08	30.26	1.07	645.87	26.81	-6.14	644.92	49.08	0.63	646.66	49.98	-0.63
648.56	24.90	-3.44	648.08	29.14	2.22	648.87	27.09	-3.59	647.92	45.97	-0.21	649.67	48.55	0.21
651.55	25.35	-3.88	651.08	27.50	-0.31	651.86	26.47	-5.11	650.92	47.70	0.62	652.65	48.61	-0.62
654.55	24.54	-3.75	654.08	29.06	2.19	654.86	25.49	-5.15	653.92	48.42	2.28	655.66	46.01	-2.28
657.55	23.68	-3.71	657.08	27.69	1.72	657.86	25.27	-4.46	656.92	45.61	0.38	658.65	47.01	-0.38
660.55	24.40	-2.89	660.08	27.21	1.34	660.86	25.77	-3.87	659.92	47.12	1.98	661.65	45.31	-1.98
663.55	25.02	-2.47	663.08	27.17	1.10	663.86	26.11	-3.72	662.92	46.40	1.07	664.66	46.42	-1.07
666.55	24.46	-2.95	666.08	27.17	1.18	666.86	26.27	-3.49	665.92	47.48	2.22	667.64	45.19	-2.22
669.55	22.62	-4.59	669.08	28.02	2.23	669.86	26.19	-3.36	668.92	46.54	1.49	670.65	45.72	-1.49
672.55	25.13	-1.54	672.08	26.43	1.18	672.86	25.07	-3.95	671.92	45.47	0.95	673.64	45.72	-0.95
675.55	23.96	-3.71	675.08	27.47	1.22	675.86	26.36	-3.65	674.92	47.34	1.83	676.64	45.84	-1.83
678.55	23.82	-3.50	678.08	27.84	1.94	678.86	24.85	-4.82	677.92	45.83	0.66	679.66	46.66	-0.66
681.55	22.59	-4.71	681.08	26.54	0.66	681.86	25.04	-4.60	680.92	48.35	3.21	682.65	44.09	-3.21
684.55	24.04	-3.43	684.08	25.92	-0.13	684.86	25.18	-4.63	683.92	47.41	2.10	685.65	45.37	-2.10
687.55	23.45	-4.51	687.08	27.73	1.19	687.86	24.88	-5.43	686.92	46.11	0.30	688.65	47.66	-0.30
690.55	23.07	-2.36	690.08	28.06	4.05	690.86	24.54	-3.23	689.92	46.47	3.20	691.65	42.23	-3.20
693.55	23.18	-4.35	693.08	26.51	0.40	693.86	24.82	-5.05	692.92	48.64	3.27	694.66	44.26	-3.27
696.55	22.93	-3.18	696.08	25.74	1.05	696.86	24.10	-4.36	695.92	46.04	2.08	697.65	44.03	-2.08
699.55	23.09	-3.37	699.08	27.54	2.50	699.86	24.85	-3.95	698.92	45.68	1.38	700.65	45.08	-1.38
702.55	22.51	-4.67	702.08	27.02	1.26	702.86	25.07	-4.46	701.92	46.90	1.87	703.65	45.31	-1.87
705.55	23.34	-3.59	705.08	26.58	1.07	705.86	25.15	-4.13	704.92	46.40	1.62	706.65	45.31	-1.62
708.55	23.43	-4.75	708.08	26.43	-0.33	708.86	23.35	-7.17	707.92	46.83	0.81	709.66	47.37	-0.81
711.55	22.71	-3.98	711.08	26.80	1.53	711.86	24.35	-4.68	710.92	45.32	0.79	712.65	45.90	-0.79
714.55	23.79	-3.88	714.08	26.43	0.18	714.86	23.96	-6.06	713.92	49.51	3.99	715.65	43.68	-3.99
717.55	22.93	-2.86	717.08	27.62	3.25	717.86	25.57	-2.56	716.92	46.26	2.63	718.65	43.16	-2.63
720.55	23.68	-2.88	720.08	26.07	0.93	720.86	24.51	-4.39	719.92	46.18	1.78	721.65	44.78	-1.78
723.55	23.43	-4.34	723.08	27.21	0.86	723.86	24.65	-5.46	722.92	48.71	3.10	724.66	44.67	-3.10
726.55	23.40	-3.68	726.08	26.66	1.00	726.86	23.96	-5.46	725.92	45.40	0.48	727.65	46.60	-0.48
729.55	23.29	-4.24	729.08	27.43	1.32	729.86	24.74	-5.13	728.92	47.12	1.75	730.65	45.78	-1.75
732.55	23.32	-4.26	732.08	26.36	0.20	732.86	24.68	-5.25	731.92	47.41	1.98	733.65	45.60	-1.98
735.55	23.29	-2.76	735.08	26.91	2.28	735.86	24.32	-4.07	734.92	46.26	2.37	736.65	43.68	-2.37
738.55	23.37	-2.51	738.08	28.06	3.60	738.86	25.66	-2.56	737.92	45.40	1.68	739.66	44.20	-1.68
741.55	23.43	-2.43	741.08	27.73	3.29	741.86	24.10	-4.11	740.92	45.83	2.12	742.64	43.74	-2.12
744.55	23.12	-2.57	744.08	27.13	2.86	744.86	24.18	-3.85	743.92	45.25	1.72	745.65	43.97	-1.72
747.55	23.48	-2.24	747.08	27.25	2.95	747.86	24.79	-3.27	746.92	45.54	1.98	748.65	43.74	-1.98
750.55	24.07	-3.88	750.08	26.66	0.13	750.86	23.63	-6.67	749.92	46.62	0.82	751.65	47.13	-0.82
753.55	22.82	-2.65	753.08	26.95	2.90	753.86	25.35	-2.47	752.92	44.47	1.15	754.66	44.32	-1.15
756.55	23.20	-3.43	756.08	28.10	2.89	756.86	23.90	-5.07	755.92	45.32	0.85	757.64	45.78	-0.85
759.55	24.15	-3.41	759.08	26.73	0.59	759.86	24.68	-5.23	758.92	47.48	2.07	760.64	45.49	-2.07
762.55	24.07	-4.72	762.08	27.50	0.13	762.86	24.76	-6.37	761.92	49.00	2.37	763.65	46.42	-2.37
765.55	24.54	-3.48	765.08	26.99	0.39	765.86	25.66	-4.71	764.92	47.70	1.83	766.65	46.19	-1.83
768.55	24.79	-2.08	768.08	27.02	1.57	768.86	24.96	-4.26	767.92	46.40	1.68	769.66	45.19	-1.68
771.55	24.01	-2.09	771.08	27.39	2.71	771.86	24.79	-3.65	770.92	46.54	2.60	772.65	43.50	-2.60
774.55	23.73	-1.28	774.08	27.54	3.95	774.86	25.15	-2.20	773.92	44.47	1.62	775.65	43.39	-1.62
777.55	23.40	-3.43	777.08	29.59	4.18	777.86	24.82	-4.36	776.92	47.48	2.80	778.65	44.03	-2.80
780.55	22.73	-4.27	780.08	27.87	2.29	780.86	24.68	-4.67	779.92	46.54	1.69	781.65	45.31	-1.69
783.55	23.37	-4.03	783.08	26.40	0.42	783.86	25.21	-4.53	782.92	48.50	3.26	784.66	44.14	-3.26
786.56	23.65	-2.93	786.08	28.47	3.31	786.87	24.07	-4.85	785.92	46.04	1.62	787.66	44.96	-1.62
789.55	22.37	-3.64	789.08	27.84	3.25	789.86	25.74	-2.62	788.92	45.61	1.75	790.65	44.26	-1.75
792.55	23.12	-3.35	792.08	26.18	1.13	792.86	24.85	-3.97	791.92	46.47	2.15	793.65	44.32	-2.15
795.55	24.57	-4.15	795.08	25.52	-1.78	795.87	26.16	-4.90	794.92	49.15	2.59	796.65	46.13	-2.59
798.55	24.04	-4.34	798.08	27.43	0.47	798.86	25.85	-4.88	797.92	46.18	-0.05	799.66	48.43	0.05
801.56	24.65	-1.60	801.08	29.25	4.42	801.87	25.27	-3.32	800.92	45.61	1.52	802.65	44.73	-1.52
804.55	23.09	-3.82	804.08	28.32	2.83	804.86	24.90	-4.36	803.92	45.83	1.07	805.65	45.84	-1.07
807.55	23.09	-5.05	807.08	27.87	1.15	807.87	26.13	-4.35	806.92	48.93	2.95	808.65	45.19	-2.95
810.55	24.15	-3.75	810.08	28.43	1.95	810.86	25.49	-4.76	809.92	47.70	1.95	811.65	45.95	-1.95
813.55	23.34	-3.09	813.08	27.62	2.61	813.87	24.88	-3.89	812.92	45.04	0.77	814.66	45.66	-0.77
816.56	24.32	-3.38	816.08	28.28	2.00	816.87	26.27	-3.78	815.92	46.47	0.92	817.65	46.78	-0.92
819.55	24.90	-2.55	819.08	27.25	1.22	819.87	25.60	-4.19	818.92	45.25	-0.04	820.65	47.49	0.04
822.55	23.29	-4.67	822.08	28.21	1.67	822.87	24.49	-5.81	821.92	47.92	2.12	823.65	45.84	-2.12
825.55	23.18	-5.39	825.08	27.43	0.28	825.86	25.41	-5.51	824.92	48.57	2.15	826.65	46.42	-2.15
828.55	22.46	-5.55	828.08	27.43	0.84	828.86	25.27	-5.08	827.92	47.55	1.70	829.66	46.31	-1.70
831.55	23.51	-4.60	831.08	27.02	0.33	831.87	25.97	-4.48	830.92	49.51	3.56	832.66	44.55	-3.56
834.56	24.77	-1.87	834.08	28.17	2.95	834.87	25.43	-3.55	833.92	45.75	1.27	835.65	45.37	-1.27
837.55	24.37	-4.55	837.08	28.17	0.67	837.87	25.57	-5.69	836.92	49.08	2.32	838.65	46.60	-2.32
840.55	23.82	-1.46	840.08	28.28	4.42	840.87	25.32	-2.30	839.92	44.90	1.78	841.65	43.50	-1.78
843.55	23.37	-5.08	843.08	27.95	0.92	843.86	26.53	-4.27	842.92	48.50	2.20	844.66	46.25	-2.20
846.55	24.63	-4.46	846.08	28.10	0.43	846.86	25.91	-5.53	845.92	48.13	1.19	847.65	47.90	-1.19
849.55	23.40	-5.02	849.08	27.95	0.95	849.86	24.96	-5.81	848.92	48.79	2.52	850.65	45.90	-2.52
852.56	24.71	-3.43	852.08	27.43	0.71	852.87	25.29	-5.19	851.92	47.70	1.72	853.66	46.42	-1.72
855.55	24.49	-2.86	855.08	29.59	3.66	855.87	26.08	-3.62	854.92	48.06	2.86	856.65	44.49	-2.86
858.55	24.57	-3.41	858.08	28.17	1.61	858.87	25.21	-5.11	857.92	47.26	1.44	859.66	46.54	-1.44
861.55	24.09	-3.21	861.08	28.54	2.66	861.86	25.13	-4.52	860.92	47.26	2.11	862.65	45.19	-2.11
864.55	24.37	-4.41	864.08	29.10	1.74	864.86	26.50	-4.63	863.92	49.81	3.18	865.65	45.60	-3.18
867.56	23.68	-3.55	867.08	28.95	3.14	867.87	26.33	-3.25	866.92	46.18	1.10	868.65	46.13	-1.10
870.56	25.24	-2.74	870.08	28.84	2.28	870.87	24.82	-5.50	869.92	46.90	1.08	871.65	46.90	-1.08
873.55	24.15	-5.02	873.08	28.58	0.83	873.87	26.05	-5.46	872.92	51.34	4.33	874.66	44.84	-4.33
876.55	24.60	-2.47	876.08	28.54	2.89	876.87	26.64	-2.78	875.92	46.62	1.70	877.65	45.37	-1.70
879.55	24.32	-3.62	879.08	27.84	1.32	879.87	25.04	-5.25	878.92	48.71	2.92	880.66	45.02	-2.92
882.56	25.44	-2.90	882.08	28.54	1.62	882.87	24.93	-5.76	881.92	48.28	2.09	883.65	46.25	-2.09
885.55	23.82	-6.46	885.08	27.91	-0.95	885.87	25.46	-7.17	884.92	49.44	1.31	886.66	48.97	-1.31
888.55	24.57	-2.89	888.08	28.17	2.13	888.87	25.52	-4.28	887.92	46.98	1.68	889.66	45.78	-1.68
891.55	23.76	-6.22	891.08	28.65	0.09	891.87	25.69	-6.64	890.92	49.08	1.25	892.66	48.73	-1.25
894.56	24.26	-3.73	894.08	28.43	1.86	894.87	25.43	-4.91	893.92	46.40	0.56	895.65	47.43	-0.56
897.55	24.37	-4.62	897.08	28.02	0.45	897.87	25.77	-5.56	896.92	49.81	2.98	898.65	46.01	-2.98
900.55	25.02	-3.26	900.08	28.54	1.68	900.87	26.55	-4.08	899.92	50.32	4.19	901.65	44.09	-4.19
903.55	23.79	-5.62	903.08	27.25	-0.74	903.87	26.05	-5.70	902.92	49.88	2.63	904.66	46.78	-2.63
906.55	26.06	-3.41	906.08	28.25	0.20	906.87	26.55	-5.26	905.92	48.64	1.33	907.65	48.14	-1.33
909.55	24.15	-4.36	909.08	29.96	2.87	909.87	26.81	-4.04	908.92	49.73	3.38	910.65	45.13	-3.38
912.55	24.60	-4.16	912.08	30.71	3.37	912.86	26.25	-4.86	911.92	49.88	3.27	913.65	45.49	-3.27
915.55	25.41	-4.56	915.08	28.69	0.14	915.87	26.75	-5.57	914.92	49.00	1.18	916.66	48.79	-1.18
918.55	26.22	-2.57	918.08	28.65	1.28	918.87	28.11	-3.02	917.92	48.35	1.72	919.66	47.07	-1.72
921.55	25.30	-3.61	921.08	30.15	2.66	921.87	25.66	-5.59	920.92	46.40	-0.35	922.65	49.26	0.35
924.56	24.82	-5.70	924.08	29.40	0.30	924.87	26.67	-6.19	923.92	48.42	0.06	925.65	50.46	-0.06
927.55	25.02	-3.77	927.08	29.62	2.25	927.87	26.70	-4.44	926.92	50.24	3.60	928.65	45.19	-3.60
930.55	24.04	-6.41	930.08	30.07	1.04	930.87	25.63	-7.17	929.92	49.66	1.36	931.65	49.09	-1.36
933.55	24.60	-3.68	933.08	28.65	1.79	933.87	26.19	-4.44	932.92	48.57	2.44	934.66	45.84	-2.44
936.56	25.35	-3.35	936.08	29.92	2.64	936.87	25.63	-5.41	935.92	47.99	1.45	937.66	47.25	-1.45
939.55	26.08	-4.20	939.08	29.55	0.69	939.87	26.50	-6.12	938.92	50.68	2.56	940.66	47.72	-2.56
942.55	23.93	-4.09	942.08	29.36	2.76	942.86	26.61	-3.75	941.92	47.63	1.77	943.66	46.25	-1.77
945.55	25.35	-3.23	945.08	29.81	2.65	945.86	26.13	-4.79	944.92	47.63	1.21	946.65	47.37	-1.21
948.55	25.94	-4.01	948.08	30.30	1.77	948.87	26.64	-5.65	947.92	48.42	0.63	949.66	49.32	-0.63
951.55	25.66	-5.83	951.08	29.44	-0.63	951.87	26.44	-7.40	950.92	51.57	2.23	952.66	49.26	-2.23
954.56	24.60	-5.35	954.08	30.22	1.69	954.87	27.31	-4.98	953.92	50.61	2.82	955.65	47.13	-2.82
957.56	25.24	-3.31	957.08	28.95	1.82	957.87	27.77	-3.13	956.92	47.70	1.30	958.65	47.25	-1.30
960.56	26.45	-3.55	960.08	29.18	0.60	960.87	26.44	-5.90	959.92	49.59	1.75	961.66	48.25	-1.75
963.55	25.16	-4.09	963.08	30.07	2.24	963.87	26.75	-4.85	962.92	48.57	1.47	964.66	47.78	-1.47
966.55	25.75	-3.40	966.08	28.88	1.15	966.87	26.67	-4.83	965.92	49.73	2.73	967.66	46.42	-2.73
969.55	26.90	-2.83	969.08	28.84	0.53	969.87	26.22	-5.85	968.92	48.57	1.00	970.66	48.73	-1.00
972.55	23.96	-5.49	972.08	29.21	1.18	972.87	27.15	-4.65	971.92	48.50	1.20	973.66	48.25	-1.20
975.55	26.45	-3.67	975.08	30.48	1.78	975.87	26.64	-5.83	974.92	49.66	1.69	976.66	48.43	-1.69
978.55	25.35	-3.99	978.08	28.28	0.36	978.87	26.05	-5.64	977.92	48.93	1.74	979.66	47.60	-1.74
981.55	25.52	-5.01	981.08	30.03	0.92	981.87	25.99	-6.89	980.92	51.42	3.04	982.65	47.49	-3.04
984.56	27.24	-3.72	984.08	30.15	0.61	984.87	27.51	-5.80	983.92	50.68	1.87	985.66	49.09	-1.87
987.55	25.47	-2.81	987.08	30.48	3.62	987.87	27.34	-3.29	986.92	47.63	1.50	988.66	46.78	-1.50
990.55	25.97	-3.45	990.08	28.58	0.58	990.87	26.50	-5.27	989.92	50.32	3.05	991.65	46.37	-3.05
993.55	25.27	-3.71	993.08	31.42	3.86	993.87	27.06	-4.27	992.92	48.50	1.67	994.66	47.31	-1.67
996.55	25.80	-5.31	996.08	30.82	1.13	996.87	27.03	-6.43	995.92	50.03	1.07	997.66	50.04	-1.07
999.56	25.69	-5.42	999.08	31.42	1.73	999.87	27.26	-6.20	998.92	50.98	2.02	1000.66	49.09	-2.02
1002.55	26.62	-4.30	1002.08	28.84	-0.66	1002.87	27.31	-5.95	1001.92	49.22	0.46	1003.66	50.46	-0.46
1005.56	27.33	-2.80	1005.08	29.51	0.80	1005.87	27.63	-4.85	1004.92	49.08	1.10	1006.65	49.03	-1.10
1008.56	25.52	-5.01	1008.08	30.37	1.26	1008.87	26.98	-5.90	1007.92	49.88	1.50	1009.66	49.03	-1.50
1011.55	26.48	-3.93	1011.08	31.46	2.47	1011.86	28.19	-4.57	1010.92	50.83	2.57	1012.65	47.84	-2.57
1014.55	26.48	-4.21	1014.08	28.88	-0.39	1014.87	27.74	-5.30	1013.92	50.68	2.14	1015.65	48.55	-2.14
1017.55	25.92	-4.74	1017.08	30.00	0.76	1017.86	26.78	-6.22	1016.92	51.79	3.29	1018.65	47.37	-3.29
1020.55	25.69	-8.01	1020.08	32.07	-0.21	1020.86	28.59	-7.45	1019.92	53.64	2.10	1021.65	51.60	-2.10
1023.55	25.69	-3.47	1023.08	31.27	3.53	1023.87	27.77	-3.73	1022.92	48.50	1.50	1024.66	47.66	-1.50
1026.55	25.24	-4.97	1026.08	30.90	2.11	1026.86	27.12	-5.44	1025.92	51.20	3.14	1027.65	47.07	-3.14
1029.55	25.44	-4.25	1029.08	30.11	1.84	1029.86	27.57	-4.46	1028.92	49.08	1.55	1030.65	48.14	-1.55
1032.55	26.48	-4.00	1032.08	31.84	2.78	1032.87	27.82	-5.00	1031.92	49.30	0.98	1033.66	49.50	-0.98
1035.55	26.51	-4.39	1035.08	30.86	1.38	1035.87	27.51	-5.74	1034.92	52.75	4.00	1036.66	46.90	-4.00
1038.55	26.14	-6.40	1038.08	31.01	-0.11	1038.87	26.95	-7.93	1037.92	53.12	2.74	1039.66	49.80	-2.74
1041.55	26.68	-4.45	1041.08	31.01	1.30	1041.87	27.57	-5.90	1040.92	52.97	4.00	1042.66	47.13	-4.00
1044.56	26.70	-4.19	1044.08	29.47	-0.00	1044.87	28.25	-4.99	1043.92	51.49	2.75	1045.66	48.14	-2.75
1047.56	25.72	-4.54	1047.08	31.80	2.96	1047.87	27.79	-4.82	1046.92	48.57	0.46	1048.66	49.80	-0.46
1050.55	26.08	-6.09	1050.08	30.15	-0.60	1050.87	27.94	-6.57	1049.92	51.42	1.41	1051.66	50.76	-1.41
1053.55	25.80	-2.58	1053.08	32.25	5.29	1053.86	28.73	-2.00	1052.92	47.48	1.25	1054.66	47.13	-1.25
1056.56	25.92	-5.87	1056.08	31.16	0.79	1056.87	28.08	-6.06	1055.92	52.82	3.18	1057.66	48.61	-3.18
1059.55	27.04	-3.99	1059.08	30.71	1.10	1059.87	29.04	-4.33	1058.92	50.46	1.59	1060.66	49.44	-1.59
1062.56	26.99	-4.91	1062.08	30.45	-0.03	1062.87	27.99	-6.26	1061.92	50.83	1.08	1063.66	50.82	-1.08
1065.55	26.56	-5.59	1065.08	31.42	0.69	1065.87	29.13	-5.37	1064.92	51.57	1.57	1066.66	50.58	-1.57
1068.55	27.04	-3.83	1068.08	32.25	2.80	1068.87	28.36	-4.86	1067.92	49.73	1.01	1069.66	49.86	-1.01
1071.55	27.24	-7.04	1071.08	31.69	-1.17	1071.87	27.74	-8.89	1070.92	55.05	2.92	1072.66	51.36	-2.92
1074.56	26.79	-5.79	1074.08	31.88	0.72	1074.87	28.11	-6.81	1073.92	53.56	3.14	1075.66	49.44	-3.14
1077.56	27.07	-4.94	1077.08	31.16	0.57	1077.87	28.93	-5.43	1076.92	50.39	0.53	1078.66	51.48	-0.53
1080.55	27.78	-3.84	1080.08	31.61	1.41	1080.87	28.70	-5.26	1079.92	51.34	1.88	1081.66	49.74	-1.88
1083.55	27.02	-4.87	1083.08	31.39	0.92	1083.87	28.56	-5.67	1082.92	51.34	1.61	1084.67	50.28	-1.61
1086.55	27.50	-4.11	1086.08	31.54	1.35	1086.87	28.96	-4.99	1085.92	50.24	0.79	1087.66	50.82	-0.79
1089.55	26.17	-6.39	1089.08	31.88	0.74	1089.87	28.70	-6.20	1088.92	52.38	1.98	1090.66	50.58	-1.98
1092.55	26.56	-6.77	1092.08	29.59	-2.32	1092.87	27.91	-7.76	1091.92	53.86	2.69	1093.66	50.64	-2.69
1095.55	26.68	-6.41	1095.08	32.07	0.40	1095.87	30.24	-5.19	1094.92	52.30	1.37	1096.66	51.72	-1.37
1098.55	27.24	-5.54	1098.08	32.60	1.24	1098.87	28.28	-6.84	1097.92	53.12	2.50	1099.66	50.28	-2.50
1101.55	27.67	-4.15	1101.08	32.14	1.74	1101.86	27.79	-6.38	1100.92	50.61	0.94	1102.65	50.88	-0.94
1104.55	27.16	-3.90	1104.08	30.03	0.39	1104.86	28.39	-5.02	1103.92	50.17	1.26	1105.66	49.80	-1.26
1107.55	27.47	-3.64	1107.08	32.25	2.56	1107.87	26.72	-6.74	1106.92	50.39	1.43	1108.66	49.68	-1.43
1110.55	26.51	-6.95	1110.08	31.91	-0.13	1110.87	28.33	-7.47	1109.92	53.34	2.04	1111.66	51.42	-2.04
1113.55	27.55	-4.90	1113.08	32.78	1.75	1113.86	29.04	-5.76	1112.92	50.61	0.31	1114.66	52.14	-0.31
1116.55	28.41	-2.78	1116.08	31.46	1.69	1116.87	28.79	-4.74	1115.92	50.90	1.87	1117.66	49.32	-1.87
1119.55	27.72	-6.42	1119.08	31.69	-1.03	1119.87	29.70	-6.79	1118.92	53.93	1.94	1120.66	52.20	-1.94
1122.55	27.75	-5.07	1122.08	30.15	-1.25	1122.87	28.73	-6.43	1121.92	51.64	0.98	1123.66	51.84	-0.98
1125.55	27.24	-5.31	1125.08	31.57	0.44	1125.87	28.62	-6.28	1124.92	51.71	1.31	1126.66	51.24	-1.31
1128.55	28.46	-4.80	1128.08	32.67	0.83	1128.87	29.27	-6.34	1127.92	53.49	2.38	1129.66	50.88	-2.38
1131.56	27.89	-4.38	1131.08	31.61	0.76	1131.87	29.78	-4.84	1130.92	52.23	2.11	1132.66	50.16	-2.11
1134.55	27.47	-5.70	1134.08	31.91	0.16	1134.87	28.16	-7.36	1133.92	53.79	2.77	1135.66	50.40	-2.77
1137.55	27.30	-5.17	1137.08	32.63	1.58	1137.86	29.92	-4.89	1136.92	53.34	3.03	1138.66	49.44	-3.03
1140.55	28.01	-4.99	1140.08	32.90	1.32	1140.87	29.81	-5.53	1139.92	54.16	3.32	1141.66	49.68	-3.32
1143.55	27.75	-5.40	1143.08	32.75	1.02	1143.87	28.79	-6.70	1142.92	51.57	0.58	1144.66	52.57	-0.58
1146.56	27.18	-6.57	1146.08	31.61	-0.72	1146.87	29.07	-7.03	1145.92	53.93	2.33	1147.66	51.42	-2.33
1149.55	28.78	-2.54	1149.08	31.50	1.60	1149.87	29.27	-4.39	1148.92	50.32	1.16	1150.66	50.16	-1.16
1152.56	26.99	-5.09	1152.08	31.73	1.07	1152.87	28.59	-5.84	1151.92	50.83	0.90	1153.66	51.18	-0.90
1155.55	27.81	-5.02	1155.08	32.25	0.84	1155.87	29.35	-5.82	1154.92	52.38	1.71	1156.66	51.12	-1.71
1158.55	27.52	-4.20	1158.08	32.63	2.33	1158.87	29.95	-4.12	1157.92	51.49	1.92	1159.66	49.80	-1.92
1161.55	26.39	-6.85	1161.08	33.01	1.19	1161.87	28.59	-6.99	1160.92	53.56	2.48	1162.66	50.76	-2.48
1164.56	27.84	-5.47	1164.08	32.33	0.44	1164.87	29.75	-5.90	1163.92	53.04	1.89	1165.66	51.42	-1.89
1167.55	28.60	-3.90	1167.08	31.27	0.19	1167.87	29.16	-5.68	1166.92	52.38	2.04	1168.66	50.46	-2.04
1170.55	28.55	-5.02	1170.08	33.24	1.09	1170.87	29.16	-6.75	1169.92	53.86	2.45	1171.66	51.12	-2.45
1173.55	29.43	-4.12	1173.08	32.82	0.69	1173.87	29.47	-6.43	1172.92	54.01	2.61	1174.66	50.94	-2.61
1176.55	28.12	-6.32	1176.08	32.71	-0.31	1176.87	30.04	-6.74	1175.92	54.46	2.18	1177.66	52.26	-2.18
1179.56	27.67	-5.23	1179.08	31.91	0.43	1179.87	28.67	-6.58	1178.92	53.49	2.74	1180.66	50.16	-2.74
1182.56	28.52	-5.44	1182.08	32.25	-0.29	1182.87	28.81	-7.49	1181.92	54.46	2.66	1183.66	51.30	-2.66
1185.55	27.87	-5.72	1185.08	31.27	-0.90	1185.87	29.58	-6.35	1184.92	53.12	1.69	1186.65	51.90	-1.69
1188.55	27.61	-5.52	1188.08	34.15	2.44	1188.86	29.50	-5.97	1187.92	52.08	1.11	1189.66	52.02	-1.11
1191.55	28.52	-5.41	1191.08	34.35	1.84	1191.86	29.33	-6.95	1190.92	53.93	2.15	1192.66	51.78	-2.15
1194.56	28.01	-6.07	1194.08	30.60	-2.06	1194.87	29.01	-7.42	1193.92	54.83	2.90	1195.66	51.18	-2.90
1197.55	27.81	-5.80	1197.08	33.28	1.09	1197.87	28.73	-7.22	1196.92	53.04	1.59	1198.66	52.02	-1.59
1200.55	27.89	-5.16	1200.08	33.09	1.46	1200.86	29.33	-6.06	1199.92	51.86	0.97	1201.66	52.08	-0.97
1203.55	28.55	-5.35	1203.08	33.32	0.84	1203.87	30.04	-6.21	1202.92	54.23	2.48	1204.66	51.42	-2.48
1206.56	28.04	-5.91	1206.08	33.32	0.79	1206.87	30.47	-5.83	1205.92	53.49	1.69	1207.66	52.26	-1.69
1209.55	28.32	-4.28	1209.07	34.80	3.62	1209.86	29.73	-5.22	1208.92	51.57	1.12	1210.65	51.48	-1.12
1212.55	28.95	-5.29	1212.07	32.90	0.08	1212.86	30.07	-6.52	1211.92	53.04	0.95	1213.65	53.29	-0.95
1215.55	29.09	-5.06	1215.07	32.63	-0.10	1215.86	29.90	-6.59	1214.92	54.60	2.61	1216.65	51.54	-2.61
1218.55	28.49	-4.60	1218.08	32.60	0.93	1218.86	30.33	-5.11	1217.92	51.34	0.40	1219.66	52.69	-0.40
