# Supplementary material for: Noise-precision tradeoff in predicting combinations of mutations and drugs
Source: PLoS Comput Biol. 2019 May 22;15(5):e1006956. doi: 10.1371/journal.pcbi.1006956 (PMC6548401; doi:10.1371/journal.pcbi.1006956)
Supplement: S1 Data — A zip file containing all datasets used in this paper. (ZIP) [file pcbi.1006956.s002.zip › calcium/calcium_double_RAW264.7/C5A_250_nM_LPA_2.5_uM_RW_ECC030918C.txt]

Tab-delimted data for ligand pair Complement C5a / Lysophosphatidic acid
Celltype = RAW 264.7
ExperimentID = ECC030918C
t in seconds, Ca++ concentrations in nM
Adj Ca++ is the change in Ca++ concentration due to ligand

ECC030918C10	C5A 250 nM	LPA 2.5 uM	sim
ECC030918C05	C5A 250 nM	LPA 2.5 uM	lig1_then_lig2
ECC030918C07	LPA 2.5 uM	C5A 250 nM	lig2_then_lig1
ECC030918C01	HBSS-BSA n/a 	HBSS-BSA n/a 	con
ECC030918C11	HBSS-BSA n/a 	HBSS-BSA n/a 	con
ECC030918C12	HBSS-BSA n/a 	HBSS-BSA n/a 	con

t(ECC030918C10)	Ca++(ECC030918C10)	Adj Ca++(ECC030918C10)	t(ECC030918C05)	Ca++(ECC030918C05)	Adj Ca++(ECC030918C05)	t(ECC030918C07)	Ca++(ECC030918C07)	Adj Ca++(ECC030918C07)	t(ECC030918C01)	Ca++(ECC030918C01)	Adj Ca++(ECC030918C01)	t(ECC030918C11)	Ca++(ECC030918C11)	Adj Ca++(ECC030918C11)	t(ECC030918C12)	Ca++(ECC030918C12)	Adj Ca++(ECC030918C12)
-140.59	42.34	0.50	-141.37	35.25	2.06	-141.06	34.05	1.13	-142.00	28.87	0.69	-140.44	37.02	0.87	-140.25	44.90	-1.55
-138.36	42.01	1.96	-139.14	33.90	2.50	-138.83	32.71	1.58	-139.77	24.56	-1.84	-138.20	36.44	2.07	-138.05	44.44	-0.23
-136.16	42.89	2.40	-136.94	34.05	2.21	-136.62	33.37	1.80	-137.57	26.67	-0.16	-136.00	35.48	0.68	-135.84	44.59	-0.51
-133.92	42.27	1.32	-134.71	34.08	1.78	-134.39	33.31	1.28	-135.34	26.91	-0.38	-133.77	36.34	1.08	-133.61	44.87	-0.69
-131.73	41.32	0.84	-132.51	33.21	1.38	-132.20	33.19	1.63	-133.14	24.65	-2.18	-131.57	35.12	0.32	-131.41	46.96	1.86
-129.52	41.39	0.66	-130.31	32.37	0.29	-130.00	32.26	0.45	-130.94	25.19	-1.88	-129.37	35.87	0.83	-129.21	46.40	1.06
-127.32	41.31	0.67	-128.11	32.19	0.20	-127.79	31.34	-0.38	-128.74	26.39	-0.60	-127.17	35.35	0.40	-127.01	45.46	0.20
-125.09	40.28	0.43	-125.91	30.96	-0.24	-125.59	31.08	0.15	-126.54	26.87	0.67	-124.94	33.57	-0.59	-124.78	44.39	-0.08
-122.89	40.59	-0.32	-123.67	30.67	-1.59	-123.36	31.33	-0.66	-124.30	29.29	2.03	-122.73	33.59	-1.64	-122.57	45.14	-0.39
-120.69	39.64	1.11	-121.47	30.61	0.73	-121.16	30.70	1.09	-122.10	25.85	0.97	-120.53	33.92	1.07	-120.36	41.11	-2.04
-118.46	40.51	0.28	-119.25	31.30	-0.28	-118.93	31.62	0.31	-119.87	26.08	-0.49	-118.31	33.59	-0.95	-118.15	46.29	1.45
-116.26	40.15	1.14	-117.04	30.40	0.04	-116.73	30.97	0.88	-117.67	24.77	-0.59	-116.10	32.99	-0.34	-115.94	44.56	0.93
-114.05	39.38	-0.66	-114.84	30.98	-0.41	-114.52	30.53	-0.59	-115.46	26.54	0.15	-113.90	33.91	-0.45	-113.74	44.96	0.30
-111.85	40.13	0.21	-112.63	31.14	-0.13	-112.32	30.45	-0.55	-113.26	25.62	-0.64	-111.70	34.31	0.08	-111.54	45.10	0.57
-109.62	40.25	0.97	-110.40	30.84	0.21	-110.08	29.93	-0.43	-111.06	25.22	-0.41	-109.46	33.13	-0.46	-109.30	44.77	0.87
-107.42	40.45	-0.30	-108.20	31.49	-0.61	-107.89	32.14	0.31	-108.83	27.54	0.44	-107.26	33.80	-1.26	-107.11	46.19	0.82
-105.20	40.01	0.06	-106.00	31.44	0.14	-105.69	31.21	0.18	-106.63	25.49	-0.80	-105.04	35.17	0.91	-104.88	44.46	-0.10
-103.00	41.32	1.65	-103.78	31.18	0.16	-103.47	31.72	0.97	-104.41	25.89	-0.12	-102.84	34.48	0.50	-102.68	43.91	-0.37
-100.80	41.40	1.81	-101.58	31.40	0.46	-101.27	31.00	0.33	-102.21	26.02	0.08	-100.65	34.90	1.00	-100.49	43.13	-1.08
-98.60	42.31	2.23	-99.38	29.99	-1.44	-99.07	30.86	-0.30	-100.01	25.85	-0.58	-98.45	34.00	-0.40	-98.29	45.68	0.98
-96.41	40.29	0.27	-97.19	30.35	-1.02	-96.87	32.25	1.15	-97.82	26.94	0.57	-96.25	33.83	-0.50	-96.09	44.57	-0.07
-94.21	40.27	-0.29	-94.99	30.73	-1.18	-94.67	31.30	-0.34	-95.62	27.04	0.13	-94.05	34.46	-0.41	-93.89	45.46	0.28
-92.01	39.73	-1.23	-92.79	31.81	-0.50	-92.48	32.15	0.11	-93.42	26.95	-0.36	-91.85	33.91	-1.36	-91.69	47.30	1.72
-89.81	41.28	0.59	-90.60	31.11	-0.93	-90.28	31.75	-0.02	-91.22	27.07	0.04	-89.66	33.80	-1.20	-89.50	46.47	1.17
-87.62	40.03	-1.13	-88.40	31.48	-1.03	-88.08	30.13	-2.11	-89.03	26.81	-0.70	-87.46	35.46	-0.01	-87.30	46.49	0.71
-85.40	41.48	0.24	-86.20	32.13	-0.46	-85.89	32.28	-0.04	-86.83	26.37	-1.22	-85.24	34.88	-0.68	-85.08	47.76	1.90
-83.19	40.60	-0.57	-83.97	32.17	-0.35	-83.66	31.09	-1.16	-84.60	27.19	-0.32	-83.04	34.58	-0.90	-82.88	47.01	1.23
-80.99	42.34	1.64	-81.77	30.59	-1.46	-81.46	31.48	-0.30	-82.40	26.36	-0.68	-80.84	35.38	0.37	-80.68	45.63	0.32
-78.79	41.07	-0.94	-79.57	32.02	-1.34	-79.26	32.40	-0.69	-80.20	28.45	0.09	-78.64	36.71	0.38	-78.48	46.16	-0.47
-76.59	40.70	-0.76	-77.37	31.73	-1.08	-77.06	32.45	-0.09	-78.00	27.93	0.12	-76.44	35.76	-0.01	-76.28	45.97	-0.11
-74.39	41.26	0.31	-75.17	32.29	-0.01	-74.86	31.04	-0.99	-75.80	26.37	-0.92	-74.23	36.02	0.76	-74.08	45.73	0.17
-72.19	40.95	-0.26	-72.97	30.78	-1.78	-72.66	32.57	0.28	-73.60	28.12	0.57	-72.04	34.98	-0.54	-71.88	45.80	-0.02
-69.99	41.10	-0.17	-70.77	32.70	0.08	-70.46	32.88	0.53	-71.40	27.72	0.11	-69.84	35.58	-0.00	-69.68	45.78	-0.10
-67.79	41.28	0.27	-68.57	31.21	-1.15	-68.26	32.62	0.53	-69.20	26.78	-0.57	-67.63	35.13	-0.19	-67.48	46.39	0.77
-65.59	40.99	1.03	-66.37	32.16	0.85	-66.06	32.68	1.64	-67.00	27.46	1.15	-65.44	34.01	-0.27	-65.25	43.70	-0.88
-63.35	41.68	0.39	-64.14	32.26	-0.38	-63.82	31.51	-0.86	-64.76	27.99	0.35	-63.20	35.37	-0.24	-63.04	45.80	-0.11
-61.15	40.90	1.02	-61.94	31.45	0.22	-61.62	30.95	-0.01	-62.56	26.34	0.11	-61.00	34.94	0.75	-60.84	43.64	-0.86
-58.92	40.46	-0.47	-59.71	31.53	-0.75	-59.39	33.10	1.09	-60.33	27.76	0.49	-58.77	35.04	-0.20	-58.61	45.26	-0.28
-56.72	40.50	-0.50	-57.51	31.37	-0.98	-57.19	31.21	-0.87	-58.14	26.10	-1.25	-56.56	35.47	0.15	-56.41	46.72	1.10
-54.52	42.06	1.48	-55.31	31.54	-0.39	-54.99	32.40	0.74	-55.93	26.16	-0.77	-54.37	35.15	0.26	-54.21	45.71	0.51
-52.32	39.98	-1.01	-53.11	31.95	-0.39	-52.80	31.42	-0.65	-53.74	26.87	-0.47	-52.17	35.28	-0.02	-52.01	46.10	0.49
-50.13	40.50	-0.27	-50.91	32.86	0.74	-50.60	32.73	0.88	-51.54	26.65	-0.47	-49.97	35.20	0.11	-49.81	45.75	0.36
-47.93	40.37	0.12	-48.71	32.23	0.63	-48.40	32.00	0.67	-49.34	25.96	-0.64	-47.77	35.15	0.58	-47.62	44.93	0.06
-45.73	40.97	0.21	-46.51	31.47	-0.64	-46.20	33.20	1.36	-47.14	26.56	-0.54	-45.57	35.61	0.54	-45.39	45.38	0.01
-43.51	41.12	0.62	-44.29	32.94	1.09	-43.98	32.22	0.64	-44.92	26.89	0.05	-43.35	34.46	-0.35	-43.20	45.42	0.31
-41.31	40.64	-0.04	-42.09	31.74	-0.29	-41.78	32.35	0.59	-42.72	26.54	-0.48	-41.16	34.79	-0.20	-41.00	45.98	0.69
-39.10	41.32	1.10	-39.88	31.21	-0.36	-39.57	32.34	1.04	-40.53	26.57	0.00	-38.95	34.59	0.06	-38.79	44.78	-0.06
-36.90	41.67	1.43	-37.68	32.69	1.10	-37.37	31.94	0.62	-38.31	27.32	0.73	-36.75	34.84	0.29	-36.59	43.84	-1.02
-34.70	40.80	0.48	-35.48	32.24	0.57	-35.17	31.02	-0.38	-36.11	26.94	0.27	-34.55	33.93	-0.70	-34.39	45.37	0.43
-32.51	41.01	-0.75	-33.29	32.25	-0.86	-32.98	31.94	-0.90	-33.92	29.13	1.02	-32.35	35.17	-0.90	-32.20	46.26	-0.12
-30.32	41.30	0.22	-31.10	32.72	0.29	-30.78	31.30	-0.86	-31.72	26.59	-0.84	-30.16	35.28	-0.12	-30.00	46.66	0.96
-28.12	41.66	0.88	-28.90	32.73	0.60	-28.59	31.74	-0.12	-29.53	27.33	0.20	-27.96	35.20	0.10	-27.81	45.10	-0.30
-25.92	40.47	-1.49	-26.70	32.84	-0.47	-26.39	33.26	0.22	-27.33	27.95	-0.36	-25.77	35.53	-0.74	-25.61	47.68	1.10
-23.72	40.01	-1.03	-24.51	33.85	1.46	-24.20	32.82	0.70	-25.14	28.28	0.90	-23.57	35.30	-0.05	-23.41	44.81	-0.84
-21.53	41.32	0.05	-22.31	31.66	-0.96	-22.00	31.79	-0.56	-22.94	27.92	0.30	-21.37	36.09	0.51	-21.22	45.08	-0.81
-19.30	41.14	0.82	-20.08	32.38	0.71	-19.77	32.51	1.11	-20.74	26.37	-0.30	-19.15	35.08	0.44	-18.99	44.80	-0.14
-17.10	39.33	-1.66	-17.88	31.70	-0.64	-17.57	32.05	-0.02	-18.52	26.54	-0.80	-16.95	35.91	0.61	-16.79	45.80	0.19
-14.89	40.22	-1.60	-15.69	33.05	-0.12	-15.36	30.83	-2.07	-16.32	29.57	1.40	-14.73	35.48	-0.66	-14.57	45.70	-0.74
-12.69	42.14	-0.20	-13.47	32.69	-1.00	-13.16	32.70	-0.72	-14.10	28.47	-0.22	-12.53	36.72	0.06	-12.37	47.12	0.16
-10.49	41.87	0.88	-11.27	31.26	-1.08	-10.96	30.81	-1.26	-11.90	26.67	-0.66	-10.34	35.97	0.67	-10.18	45.60	-0.00
8.41	119.84	81.60	7.62	53.30	23.71	7.94	81.91	52.59	7.00	26.94	2.36	8.56	32.65	0.10	8.72	40.40	-2.45
11.37	131.04	93.59	10.59	53.92	25.12	10.90	82.51	53.98	9.96	26.00	2.20	11.53	30.56	-1.20	11.68	41.07	-1.00
14.37	155.32	119.28	13.59	65.08	37.69	13.90	120.11	92.99	12.96	24.60	2.21	14.53	30.07	-0.29	14.68	38.74	-1.92
17.39	141.65	105.99	16.61	67.83	40.82	16.92	116.78	90.04	15.96	23.85	1.84	17.54	28.95	-1.02	17.70	39.46	-0.82
20.37	125.56	89.32	19.59	63.89	36.30	19.90	103.61	76.29	18.96	23.20	0.61	20.53	29.90	-0.65	20.68	40.90	0.04
23.37	110.18	73.83	22.59	58.34	30.64	22.90	94.65	67.22	21.96	22.83	0.13	23.53	30.35	-0.32	23.68	41.16	0.19
26.37	98.88	62.56	25.59	53.70	26.03	25.90	87.88	60.48	24.96	22.95	0.28	26.53	30.09	-0.54	26.68	41.20	0.26
29.37	90.62	53.62	28.58	48.94	20.59	28.90	81.53	53.45	27.96	23.89	0.54	29.52	29.83	-1.49	29.68	42.57	0.95
32.39	86.74	49.69	31.60	44.52	16.12	31.92	76.98	48.85	30.96	24.62	1.22	32.54	29.19	-2.17	32.70	42.62	0.95
35.37	81.65	44.91	34.59	40.23	12.14	34.90	74.53	46.71	33.96	22.81	-0.27	35.53	29.90	-1.15	35.68	42.78	1.43
38.37	79.54	42.43	37.59	37.99	9.53	37.90	70.93	42.74	36.96	24.45	0.99	38.53	29.77	-1.65	38.68	42.39	0.66
41.37	76.46	38.36	40.59	35.48	6.03	40.90	68.99	39.81	39.96	25.01	0.57	41.53	31.94	-0.47	41.68	42.62	-0.09
44.37	74.86	36.83	43.59	34.30	4.92	43.90	67.41	38.30	42.96	24.62	0.24	44.53	31.18	-1.16	44.68	43.57	0.92
47.39	75.69	38.15	46.61	33.65	4.76	46.92	66.07	37.45	45.96	24.17	0.28	47.54	30.24	-1.61	47.70	43.49	1.33
50.37	76.73	38.07	49.59	31.14	1.13	49.90	63.89	34.15	48.96	24.98	-0.03	50.53	32.20	-0.77	50.68	44.08	0.80
53.37	77.09	38.56	52.59	31.40	1.52	52.90	64.03	34.42	51.96	24.52	-0.35	53.53	31.11	-1.73	53.68	45.23	2.09
56.37	75.23	36.65	55.59	30.54	0.61	55.90	62.20	32.54	54.96	25.17	0.24	56.53	32.33	-0.57	56.68	43.53	0.33
59.37	72.56	34.25	58.59	30.53	0.87	58.90	62.12	32.73	57.96	25.63	0.98	59.53	30.93	-1.69	59.68	43.64	0.72
62.39	75.50	37.24	61.61	29.47	-0.14	61.92	60.93	31.59	60.96	25.35	0.74	62.54	30.94	-1.64	62.70	43.78	0.90
65.37	76.41	39.09	64.59	31.43	2.76	64.90	61.29	32.89	63.96	24.63	0.96	65.53	30.68	-0.96	65.68	41.94	-0.00
68.37	76.44	38.43	67.59	30.43	1.07	67.90	60.65	31.56	66.96	24.36	0.00	68.53	31.46	-0.86	68.68	43.49	0.86
71.37	76.76	38.38	70.59	30.95	1.22	70.90	60.99	31.53	69.96	25.35	0.62	71.53	31.95	-0.75	71.68	43.13	0.13
74.37	76.51	37.34	73.59	30.21	-0.31	73.90	61.62	31.37	72.96	25.42	-0.10	74.53	32.19	-1.30	74.68	45.19	1.40
77.39	76.99	38.96	76.61	30.37	0.99	76.92	60.03	30.92	75.96	24.90	0.52	77.54	31.48	-0.87	77.70	43.00	0.35
80.37	77.26	38.55	79.59	30.67	0.61	79.90	60.04	30.25	78.96	26.43	1.38	80.53	32.02	-1.00	80.68	42.95	-0.37
83.37	75.67	36.58	82.59	30.39	-0.05	82.90	59.84	29.67	81.96	25.32	-0.12	83.53	33.18	-0.22	83.68	44.05	0.34
86.37	77.91	38.76	85.59	31.37	0.87	85.90	59.89	29.66	84.96	26.19	0.69	86.53	32.71	-0.76	86.68	43.84	0.07
89.37	77.09	37.55	88.59	30.58	-0.31	88.90	61.44	30.82	87.96	26.38	0.50	89.52	32.02	-1.83	89.68	45.49	1.34
92.39	76.42	38.05	91.60	29.29	-0.43	91.92	60.88	31.43	90.96	24.65	-0.06	92.54	32.25	-0.43	92.70	43.48	0.50
95.37	78.12	39.35	94.59	30.44	0.32	94.90	61.12	31.27	93.96	27.20	2.08	95.53	31.08	-2.01	95.68	43.32	-0.07
98.37	76.86	38.30	97.59	29.84	-0.07	97.90	60.64	31.00	96.96	24.49	-0.41	98.53	32.66	-0.21	98.68	43.80	0.63
101.37	77.12	38.95	100.59	31.22	1.70	100.90	61.45	32.20	99.96	24.54	0.02	101.53	31.30	-1.18	101.68	43.95	1.16
104.37	76.90	37.94	103.59	31.07	0.76	103.90	60.94	30.90	102.96	23.47	-1.83	104.52	31.82	-1.45	104.68	46.86	3.29
107.39	78.99	40.25	106.60	30.89	0.80	106.92	60.49	30.67	105.96	25.28	0.19	107.54	32.50	-0.56	107.70	43.73	0.37
110.37	76.06	37.53	109.59	30.33	0.45	109.90	61.02	31.41	108.96	24.84	-0.04	110.53	31.88	-0.97	110.68	44.16	1.01
113.37	76.20	37.63	112.58	31.74	1.82	112.90	60.25	30.60	111.96	24.33	-0.59	113.52	32.44	-0.45	113.68	44.23	1.04
116.37	77.29	38.28	115.59	30.99	0.63	115.90	61.89	31.80	114.96	25.53	0.17	116.53	31.86	-1.47	116.68	44.93	1.30
119.37	77.19	38.13	118.59	32.50	2.09	118.90	60.29	30.15	117.96	26.70	1.29	119.53	32.17	-1.20	119.68	43.59	-0.09
122.39	77.29	38.62	121.61	30.84	0.82	121.92	59.39	29.64	120.96	25.84	0.82	122.54	31.45	-1.53	122.70	44.00	0.71
125.37	75.68	36.28	124.59	29.84	-0.91	124.90	61.14	30.66	123.96	24.60	-1.15	125.53	32.44	-1.28	125.68	46.45	2.43
128.37	77.12	37.83	127.59	30.56	-0.08	127.90	59.57	29.20	126.96	25.83	0.20	128.53	31.37	-2.23	128.68	45.94	2.04
131.37	77.22	38.56	130.59	30.42	0.41	130.90	60.52	30.78	129.96	24.97	-0.04	131.53	31.93	-1.05	131.68	44.37	1.09
134.37	77.09	38.58	133.59	31.10	1.24	133.90	60.28	30.69	132.96	25.33	0.47	134.53	31.53	-1.30	134.68	43.96	0.83
137.39	76.34	36.42	136.60	30.80	-0.47	136.92	58.09	27.09	135.96	27.15	0.88	137.54	32.59	-1.65	137.70	45.31	0.77
140.37	77.19	37.27	139.58	30.25	-1.02	139.90	58.29	27.29	138.96	26.36	0.09	140.52	31.64	-2.60	140.68	47.05	2.51
143.37	75.85	36.58	142.59	30.96	0.34	142.90	59.29	28.94	141.96	26.78	1.17	143.53	32.12	-1.46	143.68	44.18	0.30
146.37	75.02	35.51	145.59	30.29	-0.57	145.90	59.48	28.89	144.96	27.11	1.26	146.53	32.66	-1.16	146.68	44.03	-0.09
149.37	74.85	36.10	148.59	30.77	0.67	148.90	58.27	28.44	147.96	24.65	-0.45	149.53	32.93	-0.14	149.68	43.96	0.59
152.39	75.69	36.94	151.61	29.75	-0.35	151.92	58.11	28.28	150.96	26.65	1.56	152.54	32.00	-1.06	152.70	42.87	-0.49
155.37	74.15	34.81	154.59	30.31	-0.38	154.90	59.03	28.61	153.96	26.34	0.65	155.53	32.43	-1.23	155.68	44.54	0.58
158.37	75.56	36.96	157.59	29.80	-0.15	157.90	57.27	27.59	156.96	25.22	0.27	158.53	31.81	-1.11	158.68	44.06	0.84
161.37	74.91	35.37	160.59	30.83	-0.06	160.90	58.45	27.83	159.96	26.59	0.71	161.53	32.77	-1.08	161.68	44.53	0.38
164.37	73.33	33.89	163.59	29.93	-0.86	163.90	57.32	26.80	162.96	25.88	0.09	164.53	33.18	-0.57	164.68	44.54	0.48
167.39	73.15	32.76	166.61	29.79	-1.95	166.92	57.95	26.48	165.96	27.26	0.52	167.54	33.35	-1.35	167.70	45.84	0.83
170.37	73.52	34.21	169.59	30.16	-0.50	169.90	56.70	26.31	168.96	25.65	-0.01	170.53	33.17	-0.46	170.68	44.40	0.47
173.37	73.47	34.14	172.59	28.98	-1.70	172.90	56.50	26.09	171.96	26.69	1.02	173.53	31.83	-1.81	173.68	44.74	0.80
176.37	72.87	32.81	175.59	30.95	-0.46	175.90	57.63	26.49	174.96	25.51	-0.90	176.53	32.42	-1.96	176.68	47.54	2.86
179.37	71.93	32.49	178.59	30.57	-0.22	178.90	55.96	25.44	177.96	25.39	-0.39	179.53	33.29	-0.46	179.68	44.91	0.86
182.39	74.11	34.71	181.60	29.69	-1.06	181.92	56.62	26.14	180.96	26.74	0.99	182.54	32.61	-1.10	182.70	44.13	0.11
185.37	71.22	31.51	184.59	30.31	-0.75	184.90	55.37	24.58	183.96	24.74	-1.32	185.53	33.55	-0.48	185.68	46.13	1.80
188.37	71.27	31.59	187.59	30.35	-0.68	187.90	56.94	26.18	186.96	25.52	-0.51	188.53	33.30	-0.70	188.68	45.51	1.21
191.37	73.68	33.20	190.59	29.78	-2.05	190.90	56.54	24.98	189.96	26.71	-0.11	191.53	33.00	-1.79	191.68	47.00	1.91
194.37	71.21	31.39	193.59	29.70	-1.47	193.90	55.12	24.22	192.96	26.38	0.21	194.53	32.73	-1.41	194.68	45.64	1.20
197.39	70.71	30.83	196.61	29.75	-1.48	196.92	54.79	23.83	195.96	26.82	0.59	197.54	31.97	-2.22	197.70	46.13	1.63
200.37	71.34	31.61	199.58	29.81	-1.27	199.90	54.92	24.11	198.96	26.55	0.47	200.52	31.59	-2.45	200.68	46.33	1.98
203.37	73.14	33.44	202.59	29.48	-1.57	202.90	54.33	23.55	201.96	25.53	-0.51	203.53	32.35	-1.66	203.68	46.49	2.18
206.37	70.94	31.40	205.59	29.91	-0.98	205.90	54.97	24.35	204.96	25.94	0.05	206.53	32.73	-1.12	206.68	45.23	1.07
209.37	70.01	29.28	208.59	29.63	-2.45	208.90	54.58	22.77	207.96	27.59	0.51	209.53	33.32	-1.72	209.68	46.56	1.21
212.38	69.70	28.92	211.60	30.18	-1.95	211.92	55.28	23.42	210.96	26.54	-0.59	212.54	32.90	-2.20	212.70	48.19	2.79
215.37	69.52	30.27	214.59	28.83	-1.77	214.90	54.47	24.14	213.96	26.61	1.01	215.53	31.86	-1.71	215.68	44.57	0.70
218.37	68.97	28.81	217.59	29.14	-2.37	217.90	54.18	22.94	216.96	27.54	1.03	218.53	32.58	-1.90	218.68	45.65	0.87
221.37	68.31	27.98	220.59	29.36	-2.32	220.90	53.62	22.21	219.96	27.37	0.70	221.53	32.29	-2.35	221.68	46.60	1.66
224.37	68.55	28.34	223.59	30.37	-1.19	223.90	53.85	22.56	222.96	27.78	1.22	224.52	33.38	-1.14	224.68	44.75	-0.08
227.39	66.50	26.01	226.61	28.93	-2.91	226.92	51.99	20.42	225.96	28.10	1.26	227.54	32.95	-1.86	227.70	45.71	0.60
230.37	68.12	27.20	229.59	28.84	-3.43	229.90	52.83	20.83	228.96	26.56	-0.70	230.53	34.13	-1.10	230.68	47.34	1.81
233.37	69.09	29.51	232.59	29.43	-1.50	232.90	52.13	21.47	231.96	26.71	0.78	233.53	32.92	-0.98	233.68	44.40	0.20
236.37	68.92	29.23	235.59	29.26	-1.78	235.90	51.78	21.01	234.96	25.39	-0.65	236.53	32.44	-1.56	236.68	46.52	2.21
239.37	66.82	27.71	238.59	29.91	-0.55	238.90	51.88	21.69	237.96	24.81	-0.64	239.52	32.76	-0.66	239.68	45.03	1.31
242.39	67.53	26.48	241.60	29.21	-3.19	241.92	51.97	19.84	240.96	28.00	0.60	242.54	34.42	-0.95	242.70	46.02	0.35
245.37	65.76	25.67	244.59	29.27	-2.17	244.90	51.94	20.77	243.96	27.36	0.92	245.53	32.08	-2.32	245.68	46.11	1.40
248.37	66.47	26.08	247.59	29.35	-2.39	247.90	51.69	20.22	246.96	26.23	-0.50	248.53	33.66	-1.04	248.68	46.55	1.55
251.37	65.52	25.23	250.59	29.57	-2.07	250.90	51.13	19.76	249.96	27.07	0.44	251.53	34.16	-0.44	251.68	44.91	0.01
254.37	66.44	25.45	253.59	30.16	-2.18	253.90	51.37	19.30	252.96	26.93	-0.40	254.53	34.04	-1.26	254.68	47.27	1.67
257.39	65.58	25.79	256.60	29.62	-1.52	256.92	51.38	20.51	255.96	27.19	1.05	257.54	31.76	-2.34	257.70	45.70	1.29
260.37	65.04	24.20	259.59	28.87	-3.32	259.90	52.04	20.12	258.96	27.69	0.50	260.53	35.00	-0.15	260.68	45.11	-0.35
263.37	65.66	25.27	262.59	29.06	-2.68	262.90	51.10	19.63	261.96	26.49	-0.25	263.53	33.43	-1.27	263.68	46.53	1.52
266.37	63.76	23.05	265.59	29.97	-2.09	265.90	49.89	18.10	264.96	25.33	-1.72	266.53	34.33	-0.69	266.68	47.74	2.42
269.37	65.29	24.35	268.59	30.39	-1.90	268.90	49.23	17.21	267.96	27.04	-0.24	269.53	34.13	-1.12	269.68	46.92	1.37
272.39	63.61	23.43	271.61	30.01	-1.52	271.92	50.91	19.65	270.96	26.43	-0.10	272.54	33.87	-0.63	272.70	45.53	0.73
275.37	65.17	24.66	274.59	29.41	-2.45	274.90	49.27	17.68	273.96	25.34	-1.52	275.53	33.57	-1.26	275.68	47.91	2.78
278.37	64.57	24.42	277.59	30.27	-1.23	277.90	50.06	18.83	276.96	26.05	-0.45	278.53	33.46	-1.00	278.68	46.22	1.45
281.37	65.45	24.33	280.59	29.29	-3.18	280.90	50.78	18.58	279.96	27.63	0.17	281.53	33.94	-1.49	281.68	47.06	1.33
284.37	62.83	21.37	283.59	29.24	-3.57	283.90	49.93	17.39	282.96	28.44	0.63	284.53	34.68	-1.10	284.68	46.55	0.47
287.39	63.81	23.45	286.60	30.12	-1.59	286.92	49.47	18.03	285.96	24.92	-1.79	287.54	34.12	-0.55	287.70	47.32	2.34
290.37	63.22	22.33	289.59	29.56	-2.68	289.90	50.44	18.47	288.96	28.29	1.06	290.53	34.04	-1.16	290.68	45.61	0.11
293.37	62.69	21.65	292.59	30.29	-2.10	292.90	50.62	18.50	291.96	28.19	0.80	293.53	34.11	-1.24	293.68	46.10	0.44
296.37	61.41	20.87	295.59	29.91	-1.98	295.90	49.27	17.65	294.96	26.48	-0.41	296.53	33.91	-0.94	296.68	46.51	1.35
299.37	62.46	21.03	298.59	30.55	-2.23	298.90	49.28	16.77	297.96	28.43	0.66	299.53	34.25	-1.49	299.68	46.88	0.84
302.39	62.25	20.87	301.61	28.81	-3.92	301.92	49.03	16.57	300.96	28.23	0.50	302.54	34.08	-1.61	302.70	47.11	1.11
305.37	63.52	22.89	304.59	30.73	-1.25	304.90	48.18	16.47	303.96	27.56	0.58	305.53	32.69	-2.26	305.68	46.93	1.68
308.37	62.72	22.06	307.59	29.76	-2.25	307.90	48.35	16.61	306.96	27.51	0.50	308.52	33.91	-1.06	308.68	45.84	0.56
311.37	61.99	21.06	310.58	30.09	-2.19	310.90	46.82	14.81	309.96	26.54	-0.74	311.52	34.20	-1.05	311.68	47.34	1.79
314.37	61.41	20.53	313.59	30.34	-1.89	313.90	47.78	15.82	312.96	26.66	-0.57	314.53	34.79	-0.41	314.68	46.48	0.98
317.39	62.06	21.18	316.60	29.31	-2.92	316.92	48.00	16.04	315.96	27.36	0.14	317.54	33.51	-1.68	317.70	47.04	1.55
320.37	62.00	21.26	319.59	29.09	-3.00	319.90	48.18	16.36	318.96	27.25	0.16	320.53	33.01	-2.04	320.68	47.24	1.88
323.37	61.47	20.68	322.59	30.05	-2.09	322.90	48.89	17.02	321.96	27.53	0.40	323.53	33.94	-1.16	323.68	46.17	0.77
326.37	61.13	20.21	325.59	30.43	-1.84	325.90	47.63	15.63	324.96	26.44	-0.82	326.53	34.43	-0.80	326.68	47.16	1.63
329.37	59.76	18.72	328.59	29.17	-3.22	328.90	46.81	14.69	327.96	27.17	-0.21	329.53	34.61	-0.74	329.68	46.61	0.96
332.39	61.80	20.83	331.60	30.18	-2.14	331.92	45.90	13.85	330.96	26.70	-0.62	332.54	33.39	-1.89	332.70	48.10	2.51
335.37	60.30	20.01	334.59	30.42	-1.22	334.90	46.68	15.31	333.96	26.64	-0.00	335.53	33.03	-1.58	335.68	46.49	1.58
338.37	61.23	19.61	337.59	30.12	-2.85	337.90	46.75	14.05	336.96	27.84	-0.13	338.53	34.78	-1.15	338.68	47.52	1.28
341.37	59.56	18.23	340.59	30.84	-1.84	340.90	46.85	14.44	339.96	27.89	0.21	341.53	35.06	-0.58	341.68	46.32	0.37
344.37	59.76	18.21	343.59	29.02	-3.88	343.90	45.75	13.12	342.96	28.06	0.17	344.53	34.14	-1.72	344.68	47.72	1.56
347.38	60.36	19.04	346.60	30.41	-2.26	346.92	46.05	13.65	345.96	27.32	-0.35	347.54	33.69	-1.95	347.70	48.24	2.30
350.37	60.14	18.87	349.59	30.02	-2.60	349.90	46.82	14.47	348.96	26.99	-0.63	350.53	34.35	-1.23	350.68	47.75	1.86
353.37	58.73	17.70	352.59	30.39	-1.99	352.90	44.53	12.42	351.96	28.84	1.46	353.53	33.80	-1.55	353.68	45.74	0.09
356.37	59.96	18.33	355.59	29.81	-3.17	355.90	46.51	13.80	354.96	27.58	-0.39	356.53	35.52	-0.42	356.68	47.06	0.82
359.37	60.00	18.73	358.59	29.20	-3.42	358.90	45.11	12.76	357.96	26.82	-0.80	359.52	33.85	-1.73	359.68	48.42	2.53
362.39	59.41	18.75	361.61	30.36	-1.65	361.92	45.30	13.56	360.96	26.67	-0.34	362.54	33.60	-1.37	362.70	46.99	1.71
365.37	58.07	16.61	364.59	30.01	-2.80	364.90	47.50	14.96	363.96	27.50	-0.31	365.53	34.13	-1.64	365.68	48.03	1.95
368.37	59.10	17.04	367.59	31.21	-2.20	367.90	45.93	12.79	366.96	28.36	-0.04	368.52	35.31	-1.06	368.68	47.78	1.11
371.37	58.40	16.52	370.59	29.93	-3.30	370.90	46.26	13.30	369.96	27.67	-0.56	371.53	34.50	-1.69	371.68	48.75	2.25
374.37	57.07	14.97	373.59	31.33	-2.12	373.90	44.94	11.76	372.96	28.15	-0.29	374.53	34.66	-1.75	374.68	48.76	2.05
377.39	58.69	17.48	376.60	30.14	-2.42	376.92	45.03	12.74	375.96	26.74	-0.82	377.54	34.28	-1.24	377.70	47.89	2.06
380.37	56.53	14.74	379.59	30.75	-2.39	379.90	45.48	12.61	378.96	27.94	-0.20	380.53	35.00	-1.10	380.68	47.71	1.30
383.37	58.51	17.31	382.59	29.63	-2.92	382.90	45.92	13.64	381.96	27.00	-0.55	383.52	34.07	-1.44	383.68	47.81	1.99
386.37	57.58	15.19	385.59	30.28	-3.46	385.90	46.32	12.85	384.96	28.91	0.17	386.53	34.85	-1.86	386.68	48.70	1.69
389.37	57.92	15.84	388.59	30.39	-3.04	388.90	46.34	13.18	387.96	28.67	0.24	389.53	34.78	-1.62	389.68	48.08	1.38
392.39	58.02	15.74	391.61	30.02	-3.61	391.92	45.43	12.07	390.96	27.88	-0.74	392.54	33.05	-3.54	392.70	51.18	4.29
395.37	57.71	16.11	394.59	30.15	-2.80	394.90	44.49	11.81	393.96	28.33	0.39	395.52	33.83	-2.08	395.68	47.91	1.70
398.37	57.63	16.22	397.59	31.24	-1.52	397.90	46.82	14.33	396.96	27.64	-0.12	398.53	34.33	-1.39	398.68	47.54	1.51
401.37	57.01	14.49	400.59	29.99	-3.88	400.90	45.71	12.11	399.96	28.57	-0.30	401.53	36.43	-0.40	401.68	47.84	0.70
404.37	56.79	15.36	403.59	30.94	-1.84	403.90	43.86	11.35	402.96	26.80	-0.97	404.53	34.58	-1.16	404.68	48.18	2.14
407.39	58.34	16.50	406.60	29.36	-3.83	406.92	45.89	12.97	405.96	27.72	-0.46	407.54	34.61	-1.54	407.70	48.46	2.01
410.37	56.67	14.48	409.59	31.90	-1.64	409.90	44.27	11.00	408.96	27.09	-1.45	410.53	35.36	-1.15	410.68	49.41	2.60
413.37	56.95	15.22	412.59	30.04	-3.04	412.90	45.17	12.36	411.96	27.69	-0.38	413.53	34.92	-1.12	413.68	47.85	1.51
416.37	56.68	15.34	415.59	30.76	-1.93	415.90	44.80	12.38	414.96	27.91	0.22	416.53	33.92	-1.73	416.68	47.47	1.51
419.37	54.66	13.38	418.59	30.83	-1.80	418.90	44.18	11.82	417.96	28.61	0.99	419.53	33.79	-1.80	419.68	46.71	0.82
422.39	56.37	13.64	421.60	30.40	-3.68	421.92	44.87	11.06	420.96	29.21	0.14	422.54	34.68	-2.36	422.70	49.57	2.23
425.37	56.67	15.50	424.59	30.50	-2.02	424.90	43.68	11.43	423.96	26.28	-1.23	425.53	34.90	-0.58	425.68	47.60	1.82
428.37	57.74	16.00	427.59	31.13	-1.96	427.90	44.58	11.76	426.96	27.62	-0.46	428.53	34.93	-1.12	428.68	47.94	1.59
431.37	54.82	12.34	430.59	30.17	-3.66	430.90	45.03	11.47	429.96	29.03	0.21	431.53	34.40	-2.39	431.68	49.28	2.19
434.37	56.97	15.34	433.59	31.31	-1.67	433.90	43.51	10.80	432.96	27.13	-0.85	434.53	35.63	-0.32	434.68	47.42	1.17
437.39	56.28	14.32	436.61	30.61	-2.70	436.92	43.53	10.49	435.96	28.33	0.03	437.54	34.66	-1.61	437.70	48.16	1.59
440.37	56.30	14.45	439.59	30.38	-2.82	439.90	45.82	12.89	438.96	28.99	0.79	440.53	34.26	-1.91	440.68	47.59	1.12
443.37	54.70	12.89	442.59	30.75	-2.41	442.90	43.81	10.92	441.96	27.22	-0.94	443.53	35.81	-0.32	443.68	47.69	1.26
446.37	55.67	13.82	445.59	30.26	-2.94	445.90	44.74	11.81	444.96	27.06	-1.14	446.53	35.36	-0.81	446.68	48.42	1.95
449.37	55.55	12.55	448.59	30.28	-4.07	448.90	44.76	10.68	447.96	29.10	-0.25	449.53	35.51	-1.81	449.68	49.68	2.06
452.39	55.63	12.97	451.61	29.49	-4.52	451.92	43.69	9.95	450.96	29.05	0.04	452.54	35.74	-1.24	452.70	48.48	1.20
455.37	56.26	13.68	454.59	31.68	-2.25	454.90	43.06	9.40	453.96	27.90	-1.02	455.53	35.56	-1.33	455.68	49.55	2.36
458.37	54.84	13.08	457.59	31.72	-1.39	457.90	43.53	10.69	456.96	27.47	-0.64	458.53	34.55	-1.53	458.68	48.55	2.17
461.37	55.91	13.48	460.59	31.24	-2.54	460.90	43.07	9.56	459.96	28.23	-0.54	461.53	34.79	-1.95	461.68	49.54	2.50
464.37	55.11	12.20	463.59	29.94	-4.32	463.90	44.47	10.48	462.96	28.24	-1.02	464.53	34.38	-2.84	464.68	51.39	3.86
467.38	54.38	12.59	466.60	30.03	-3.11	466.92	42.58	9.71	465.96	25.93	-2.21	467.54	35.41	-0.70	467.70	49.32	2.91
470.37	54.97	12.59	469.59	31.02	-2.71	469.90	42.17	8.71	468.96	27.72	-1.01	470.53	35.07	-1.62	470.68	49.63	2.63
473.37	55.21	13.55	472.59	30.18	-2.83	472.90	43.70	10.96	471.96	27.36	-0.65	473.53	34.02	-1.95	473.68	48.88	2.60
476.37	54.76	12.93	475.59	30.34	-2.84	475.90	44.56	11.65	474.96	28.57	0.40	476.53	34.18	-1.96	476.68	48.01	1.57
479.37	55.45	13.68	478.58	30.64	-2.48	478.90	43.46	10.61	477.96	27.92	-0.20	479.52	34.27	-1.81	479.68	48.40	2.01
482.39	54.49	13.07	481.61	31.73	-1.04	481.92	43.56	11.06	480.96	26.85	-0.92	482.54	35.32	-0.42	482.70	47.38	1.34
485.37	53.39	11.13	484.59	31.91	-1.70	484.90	43.18	9.84	483.96	26.73	-1.87	485.53	34.43	-2.14	485.68	50.89	4.02
488.37	55.04	12.97	487.59	31.67	-1.75	487.90	43.58	10.43	486.96	28.62	0.20	488.53	33.45	-2.93	488.68	49.42	2.73
491.37	53.57	11.14	490.59	30.77	-3.01	490.90	43.31	9.80	489.96	28.72	-0.06	491.53	35.12	-1.63	491.68	48.74	1.69
494.37	54.69	11.63	493.59	30.35	-4.06	493.90	42.92	8.78	492.96	28.77	-0.64	494.53	35.08	-2.29	494.68	50.61	2.93
497.39	53.78	11.71	496.61	31.03	-2.39	496.92	43.04	9.89	495.96	28.28	-0.14	497.54	34.58	-1.81	497.70	48.64	1.95
500.37	53.67	10.99	499.59	31.57	-2.46	499.90	43.40	9.64	498.96	28.01	-1.02	500.53	35.14	-1.86	500.68	50.18	2.88
503.37	54.67	12.77	502.59	31.93	-1.32	502.90	43.46	10.48	501.96	27.93	-0.31	503.52	34.46	-1.75	503.68	48.58	2.07
506.37	53.92	10.98	505.59	30.60	-3.69	505.90	41.51	7.49	504.96	27.48	-1.81	506.53	37.38	0.13	506.68	49.24	1.68
509.37	54.57	11.34	508.59	31.40	-3.18	508.90	42.48	8.17	507.96	29.48	-0.10	509.53	35.42	-2.12	509.68	50.07	2.22
512.39	54.40	13.15	511.61	31.47	-1.13	511.92	42.73	10.40	510.96	27.52	-0.08	512.54	35.20	-0.37	512.70	46.32	0.45
515.37	54.44	12.07	514.59	31.74	-1.98	514.90	42.32	8.87	513.96	28.13	-0.59	515.53	35.04	-1.64	515.68	49.22	2.23
518.37	53.76	11.30	517.59	31.92	-1.89	517.90	42.82	9.28	516.96	27.25	-1.56	518.53	35.85	-0.93	518.68	49.57	2.49
521.37	53.10	10.82	520.59	33.22	-0.41	520.90	42.45	9.09	519.96	27.35	-1.28	521.53	36.13	-0.46	521.68	48.64	1.74
524.37	54.12	11.16	523.59	30.45	-3.86	523.90	40.63	6.59	522.96	28.45	-0.85	524.53	35.41	-1.86	524.68	50.29	2.72
527.39	53.27	11.15	526.61	31.97	-1.50	526.92	42.91	9.71	525.96	28.25	-0.21	527.54	34.23	-2.20	527.70	49.15	2.42
530.37	54.26	11.41	529.59	31.49	-2.71	529.90	42.56	8.63	528.96	27.02	-2.18	530.53	36.41	-0.76	530.68	50.41	2.94
533.37	51.88	9.49	532.59	31.88	-1.86	532.90	42.48	9.01	531.96	28.86	0.12	533.53	35.71	-0.99	533.68	47.88	0.87
536.37	53.99	11.85	535.59	31.74	-1.75	535.90	41.86	8.64	534.96	27.20	-1.28	536.53	35.28	-1.17	536.68	49.21	2.46
539.37	53.61	11.16	538.59	30.85	-2.95	538.90	41.89	8.36	537.96	28.88	0.08	539.53	35.08	-1.68	539.68	48.67	1.60
542.39	52.41	9.81	541.61	31.98	-1.97	541.92	42.26	8.58	540.96	28.43	-0.51	542.54	36.54	-0.37	542.70	48.10	0.89
545.37	53.34	11.23	544.59	31.05	-2.41	544.90	41.38	8.19	543.96	28.79	0.33	545.53	35.20	-1.22	545.68	47.62	0.89
548.37	54.39	11.07	547.59	32.73	-1.94	547.90	41.15	6.75	546.96	27.65	-2.02	548.53	36.92	-0.71	548.68	50.67	2.73
551.37	53.00	9.88	550.59	31.05	-3.42	550.90	42.76	8.56	549.96	26.82	-2.64	551.53	36.77	-0.66	551.68	51.04	3.31
554.37	52.63	9.12	553.59	32.04	-2.82	553.90	42.07	7.48	552.96	29.30	-0.56	554.53	36.30	-1.53	554.68	50.22	2.09
557.39	53.64	10.55	556.61	31.91	-2.53	556.92	41.90	7.73	555.96	28.79	-0.64	557.54	35.97	-1.43	557.70	49.78	2.08
560.37	53.09	10.17	559.59	31.09	-3.18	559.90	42.33	8.33	558.96	28.85	-0.41	560.53	34.18	-3.05	560.68	51.00	3.47
563.37	53.36	9.77	562.58	31.73	-3.21	562.90	41.16	6.49	561.96	29.08	-0.85	563.52	35.77	-2.13	563.68	51.19	2.99
566.37	52.67	9.91	565.59	32.22	-1.89	565.90	41.81	7.97	564.96	28.81	-0.30	566.53	35.68	-1.39	566.68	49.07	1.69
569.37	51.89	9.43	568.59	31.45	-2.36	568.90	41.32	7.78	567.96	27.41	-1.40	569.53	34.37	-2.40	569.68	50.88	3.80
572.39	53.01	10.55	571.61	31.26	-2.55	571.92	42.51	8.97	570.96	27.51	-1.29	572.54	34.90	-1.87	572.70	50.24	3.17
575.37	53.35	10.74	574.59	32.40	-1.56	574.90	40.73	7.04	573.96	29.59	0.63	575.53	35.65	-1.28	575.68	47.88	0.65
578.37	52.96	9.99	577.59	31.60	-2.72	577.90	41.92	7.87	576.96	28.72	-0.60	578.53	35.86	-1.42	578.68	49.61	2.02
581.37	53.37	9.52	580.59	32.05	-3.15	580.90	41.30	6.37	579.96	30.05	-0.15	581.53	36.76	-1.41	581.68	50.03	1.56
584.37	52.54	9.22	583.59	32.27	-2.40	583.90	41.98	7.58	582.96	28.76	-0.91	584.53	35.01	-2.62	584.68	51.47	3.53
587.39	51.35	7.68	586.60	31.75	-3.27	586.92	42.22	7.47	585.96	30.04	0.02	587.54	36.05	-1.94	587.70	50.21	1.92
590.37	53.39	9.77	589.59	31.66	-3.31	589.90	42.69	7.99	588.96	28.45	-1.51	590.53	36.40	-1.53	590.68	51.28	3.05
593.37	53.11	10.42	592.59	32.97	-1.07	592.90	41.17	7.40	591.96	26.84	-2.19	593.53	36.64	-0.36	593.68	49.86	2.56
596.37	53.05	9.15	595.58	31.54	-3.71	595.90	40.68	5.70	594.96	30.19	-0.06	596.52	37.22	-1.00	596.68	49.58	1.06
599.37	52.35	9.55	598.58	31.99	-2.16	598.90	40.00	6.12	597.96	27.93	-1.22	599.52	36.30	-0.81	599.68	49.45	2.03
602.39	53.68	10.97	601.61	31.89	-2.17	601.92	40.15	6.36	600.96	27.61	-1.45	602.54	35.47	-1.55	602.70	50.33	3.00
605.37	51.75	8.36	604.58	32.10	-2.64	604.90	41.77	7.30	603.96	27.89	-1.84	605.52	35.99	-1.71	605.68	51.56	3.56
690.41	44.69	3.97	689.63	66.54	34.47	689.94	38.48	6.68	689.00	21.00	-6.06	690.57	36.25	1.22	690.72	50.18	4.85
693.33	45.87	4.83	692.55	68.45	36.06	692.86	39.30	7.18	691.92	24.67	-2.72	693.49	33.74	-1.61	693.65	49.99	4.33
696.33	47.14	5.71	695.55	86.64	53.86	695.86	62.75	30.24	694.92	25.65	-2.13	696.49	34.81	-0.93	696.64	49.11	3.06
699.33	50.36	9.85	698.55	100.79	68.93	698.86	83.49	51.90	697.92	24.25	-2.61	699.48	33.45	-1.37	699.64	49.11	3.98
702.33	53.80	13.23	701.55	96.93	65.01	701.86	81.24	49.59	700.92	25.65	-1.27	702.48	32.46	-2.43	702.64	48.89	3.70
705.33	53.75	12.91	704.55	90.42	58.23	704.86	78.26	46.34	703.92	24.86	-2.32	705.49	33.11	-2.04	705.64	49.82	4.37
708.33	54.94	15.46	707.55	86.12	55.29	707.86	71.90	41.34	706.92	26.72	0.90	708.49	30.03	-3.76	708.64	46.96	2.87
711.33	54.75	14.86	710.55	79.04	47.80	710.86	65.60	34.63	709.92	25.39	-0.85	711.49	32.41	-1.79	711.64	47.15	2.64
714.33	55.79	16.23	713.55	75.00	44.09	713.86	59.75	29.11	712.92	25.08	-0.83	714.49	30.39	-3.49	714.65	48.50	4.32
717.33	54.08	14.41	716.55	71.78	40.76	716.86	55.73	24.98	715.92	26.31	0.29	717.48	30.67	-3.31	717.64	47.31	3.02
720.33	53.81	14.35	719.55	67.82	37.01	719.86	54.12	23.58	718.92	25.81	-0.00	720.49	31.20	-2.58	720.64	46.66	2.58
723.33	52.76	13.46	722.55	66.01	35.36	722.86	50.64	20.26	721.92	28.53	2.89	723.49	28.68	-4.93	723.65	45.96	2.05
726.33	50.44	10.95	725.55	64.49	33.65	725.86	47.32	16.75	724.92	27.82	1.99	726.49	29.40	-4.40	726.64	46.52	2.42
729.33	52.35	12.94	728.55	63.31	32.55	728.86	46.90	16.41	727.92	27.93	2.17	729.49	29.44	-4.28	729.64	46.14	2.11
732.33	50.48	10.67	731.55	60.99	29.83	731.86	44.82	13.93	730.92	27.83	1.68	732.48	30.26	-3.86	732.64	46.61	2.19
735.33	50.17	10.16	734.55	59.07	27.71	734.86	42.55	11.46	733.92	27.64	1.28	735.49	30.16	-4.16	735.64	47.51	2.88
738.33	50.93	11.41	737.55	58.90	28.03	737.86	42.49	11.89	736.92	28.07	2.21	738.49	28.91	-4.92	738.65	46.85	2.72
741.33	50.50	10.13	740.55	59.25	27.53	740.86	41.14	9.69	739.92	28.51	1.80	741.48	30.64	-4.04	741.64	47.23	2.25
744.33	49.71	9.73	743.55	58.33	27.00	743.86	39.73	8.67	742.92	27.62	1.30	744.49	30.53	-3.76	744.64	47.06	2.47
747.33	49.33	9.31	746.55	56.85	25.48	746.86	39.18	8.08	745.92	28.57	2.21	747.49	29.59	-4.74	747.64	47.17	2.54
750.33	49.35	9.74	749.55	56.75	25.79	749.86	40.13	9.44	748.92	26.89	0.93	750.49	29.80	-4.12	750.64	47.42	3.19
753.33	48.82	9.82	752.55	56.34	25.99	752.86	39.41	9.33	751.92	28.17	2.82	753.49	28.45	-4.86	753.65	45.66	2.04
756.33	49.48	10.23	755.55	56.88	26.28	755.86	40.56	10.23	754.92	26.70	1.10	756.49	29.95	-3.62	756.64	46.39	2.52
759.33	50.09	9.95	758.55	55.67	24.18	758.86	39.55	8.33	757.92	28.15	1.66	759.49	30.61	-3.84	759.64	46.94	2.18
762.33	49.41	8.74	761.55	55.49	23.47	761.86	38.85	7.10	760.92	27.98	0.97	762.49	31.19	-3.79	762.64	48.11	2.83
765.33	48.87	9.39	764.55	55.03	24.20	764.86	40.09	9.53	763.92	28.04	2.22	765.49	30.40	-3.39	765.64	45.27	1.18
768.33	47.31	7.74	767.55	55.08	24.16	767.86	39.50	8.85	766.92	28.36	2.45	768.49	30.12	-3.76	768.64	45.50	1.32
771.33	48.44	9.23	770.55	54.90	24.34	770.86	39.45	9.16	769.92	26.70	1.15	771.49	30.88	-2.64	771.64	45.32	1.50
774.33	47.54	7.80	773.54	56.17	25.08	773.86	38.37	7.55	772.92	26.91	0.82	774.48	30.55	-3.50	774.64	47.04	2.68
777.33	49.03	8.66	776.54	54.53	22.81	776.86	39.05	7.60	775.92	27.74	1.02	777.48	32.26	-2.43	777.64	46.40	1.41
780.33	48.74	8.83	779.54	55.41	24.15	779.86	39.48	8.49	778.92	28.79	2.53	780.48	30.04	-4.19	780.64	46.19	1.66
783.33	49.26	9.38	782.55	54.94	23.71	782.86	39.90	8.94	781.92	27.49	1.27	783.49	30.11	-4.08	783.65	47.31	2.82
786.33	49.12	8.00	785.55	56.54	24.07	785.86	40.22	8.02	784.92	29.58	2.11	786.48	31.70	-3.73	786.64	47.36	1.62
789.33	49.49	8.19	788.55	56.68	24.03	788.86	39.59	7.21	787.92	29.70	2.05	789.48	32.34	-3.27	789.64	47.14	1.22
792.33	49.69	8.98	791.55	55.92	23.86	791.86	38.89	7.10	790.92	27.93	0.88	792.49	32.30	-2.72	792.64	47.17	1.85
795.33	48.95	7.82	794.55	55.80	23.32	794.86	39.51	7.30	793.92	28.47	0.99	795.48	31.67	-3.77	795.64	48.53	2.78
798.33	49.21	8.13	797.55	55.40	22.97	797.86	40.75	8.59	796.92	27.25	-0.18	798.49	32.30	-3.09	798.64	48.97	3.27
801.33	50.06	9.14	800.55	54.84	22.57	800.86	39.75	7.75	799.92	28.03	0.76	801.48	31.80	-3.43	801.64	48.21	2.67
804.33	50.29	9.15	803.55	56.16	23.67	803.86	39.68	7.46	802.92	28.49	1.00	804.49	32.63	-2.82	804.64	47.58	1.82
807.33	48.33	6.54	806.55	55.45	22.31	806.86	40.84	7.97	805.92	29.39	1.25	807.49	33.73	-2.37	807.64	47.53	1.12
810.33	50.35	8.72	809.55	55.51	22.53	809.86	39.77	7.06	808.92	28.35	0.37	810.49	32.42	-3.52	810.64	49.40	3.15
813.33	48.28	7.58	812.55	55.14	23.09	812.86	40.19	8.41	811.92	26.54	-0.50	813.49	32.82	-2.19	813.64	48.01	2.70
816.33	48.58	7.00	815.55	55.53	22.60	815.86	39.38	6.72	814.92	29.30	1.37	816.49	32.40	-3.50	816.64	48.33	2.13
819.33	48.18	6.80	818.55	56.43	23.70	818.86	39.57	7.11	817.92	29.25	1.52	819.49	33.02	-2.67	819.64	47.15	1.15
822.33	48.78	7.26	821.55	55.33	22.46	821.86	40.56	7.96	820.92	29.25	1.38	822.49	32.47	-3.37	822.64	48.13	1.99
825.33	48.76	8.15	824.55	56.23	24.27	824.86	39.57	7.88	823.92	26.69	-0.27	825.49	31.99	-2.94	825.64	48.44	3.21
828.33	48.55	7.73	827.55	55.48	23.31	827.86	40.95	9.05	826.92	28.27	1.10	828.49	31.80	-3.33	828.65	47.67	2.23
831.33	50.51	8.40	830.55	54.93	21.47	830.86	39.59	6.40	829.92	29.32	0.86	831.48	32.59	-3.84	831.64	49.71	2.98
834.33	50.37	8.80	833.55	55.38	22.46	833.86	39.58	6.93	832.92	26.78	-1.14	834.49	33.48	-2.40	834.64	49.73	3.54
837.33	49.17	7.38	836.55	55.44	22.30	836.86	40.11	7.24	835.92	27.83	-0.31	837.49	33.42	-2.68	837.64	49.40	2.99
840.33	49.39	6.93	839.55	54.27	20.46	839.86	38.79	5.25	838.92	29.25	0.44	840.49	34.07	-2.70	840.64	49.34	2.26
843.33	50.12	8.89	842.55	53.97	21.39	842.86	39.01	6.70	841.92	28.80	1.23	843.49	31.92	-3.62	843.65	48.24	2.40
846.33	48.21	6.47	845.55	55.06	21.97	845.86	39.11	6.29	844.92	29.15	1.06	846.48	32.84	-3.21	846.64	48.51	2.15
849.33	49.61	7.99	848.55	55.41	22.44	848.86	38.65	5.95	847.92	28.69	0.73	849.49	33.08	-2.85	849.64	48.36	2.13
852.33	48.70	6.92	851.55	55.31	22.18	851.86	38.82	5.96	850.92	28.23	0.10	852.49	33.06	-3.03	852.64	49.33	2.93
855.33	50.38	8.30	854.55	53.13	19.70	854.86	38.50	5.34	853.92	28.05	-0.38	855.49	33.70	-2.70	855.64	49.78	3.08
858.33	50.73	9.09	857.55	56.19	23.20	857.86	38.97	6.25	856.92	29.26	1.27	858.49	31.45	-4.51	858.64	49.50	3.24
861.33	50.20	8.77	860.54	53.50	20.72	860.86	38.02	5.51	859.92	28.10	0.32	861.48	32.77	-2.97	861.64	48.70	2.65
864.33	49.54	7.15	863.54	54.42	20.68	863.86	38.46	4.99	862.92	28.71	-0.03	864.48	34.06	-2.64	864.64	49.68	2.67
867.32	50.27	7.81	866.54	53.53	19.72	866.86	38.36	4.82	865.92	29.15	0.34	867.48	33.32	-3.46	867.64	50.20	3.12
870.33	51.12	8.29	869.55	54.53	20.35	869.86	38.95	5.04	868.92	29.27	0.09	870.49	33.95	-3.20	870.64	50.56	3.11
873.33	50.27	7.51	872.55	53.72	19.61	872.86	38.53	4.69	871.92	29.70	0.59	873.49	33.05	-4.03	873.64	50.82	3.44
876.33	48.62	5.91	875.55	53.61	19.55	875.86	38.47	4.68	874.92	29.22	0.16	876.49	33.76	-3.26	876.64	50.43	3.10
879.33	48.68	6.02	878.55	54.90	20.89	878.86	38.11	4.37	877.92	30.67	1.66	879.49	33.94	-3.03	879.64	48.65	1.37
882.33	49.04	6.29	881.55	53.19	19.09	881.86	39.25	5.42	880.92	29.21	0.11	882.49	32.99	-4.07	882.64	51.33	3.96
885.33	50.08	7.30	884.55	52.62	18.49	884.86	39.53	5.67	883.92	28.91	-0.21	885.48	35.33	-1.76	885.64	49.37	1.98
888.33	50.17	8.21	887.55	52.94	19.63	887.86	39.13	6.09	886.92	28.67	0.36	888.49	33.25	-3.03	888.64	49.25	2.67
891.33	50.28	7.26	890.55	53.18	18.81	890.86	38.65	4.55	889.92	29.52	0.15	891.48	34.89	-2.44	891.64	49.93	2.29
894.33	49.27	6.39	893.55	53.42	19.19	893.86	39.67	5.71	892.92	28.96	-0.26	894.48	34.67	-2.52	894.64	50.28	2.79
897.33	49.40	6.72	896.55	53.54	19.51	896.86	38.76	5.00	895.92	29.63	0.60	897.48	34.11	-2.88	897.64	49.58	2.28
900.33	50.27	7.35	899.55	52.11	17.84	899.86	38.55	4.55	898.92	29.30	0.03	900.49	35.34	-1.90	900.64	49.41	1.87
903.33	49.94	7.21	902.55	51.77	17.69	902.86	38.09	4.28	901.92	29.79	0.71	903.49	33.04	-4.00	903.64	50.64	3.29
906.33	49.89	7.24	905.55	50.70	16.70	905.86	38.28	4.55	904.92	28.99	-0.01	906.49	33.88	-3.08	906.64	50.36	3.09
909.33	48.98	5.60	908.55	51.68	16.95	908.86	39.27	4.81	907.92	30.42	0.69	909.49	34.25	-3.44	909.64	50.75	2.75
912.33	50.43	6.49	911.55	51.93	16.64	911.86	37.58	2.56	910.92	31.11	0.83	912.48	34.14	-4.11	912.64	51.84	3.29
915.33	49.07	5.68	914.55	52.49	17.75	914.86	39.01	4.54	913.92	28.85	-0.88	915.48	35.41	-2.29	915.64	51.18	3.18
918.33	50.78	7.95	917.55	52.28	18.10	917.86	39.18	5.27	916.92	29.10	-0.08	918.49	34.00	-3.14	918.64	50.67	3.22
921.33	49.80	6.42	920.55	51.60	16.87	920.86	38.99	4.53	919.92	29.98	0.25	921.49	34.56	-3.13	921.64	50.88	2.88
924.33	49.46	6.81	923.55	52.25	18.25	923.86	39.17	5.44	922.92	29.00	0.01	924.49	34.68	-2.28	924.64	49.54	2.28
927.33	49.39	6.02	926.55	51.56	16.84	926.86	39.04	4.59	925.92	29.89	0.17	927.48	34.91	-2.77	927.64	50.59	2.60
930.33	50.13	6.56	929.55	52.22	17.30	929.86	38.67	4.02	928.92	31.16	1.24	930.49	33.60	-4.28	930.64	51.23	3.04
933.33	50.13	7.33	932.55	51.32	17.17	932.86	37.98	4.10	931.92	29.53	0.39	933.49	33.57	-3.54	933.65	50.57	3.16
936.33	51.04	7.52	935.55	51.85	16.98	935.86	38.17	3.57	934.92	30.40	0.53	936.49	34.05	-3.79	936.64	51.40	3.26
939.33	50.12	6.85	938.55	52.41	17.79	938.86	39.02	4.67	937.92	29.17	-0.45	939.49	34.57	-3.01	939.64	51.35	3.46
942.33	49.91	6.49	941.55	52.18	17.41	941.86	37.56	3.06	940.92	30.86	1.09	942.49	33.13	-4.61	942.64	51.56	3.52
945.32	49.46	6.18	944.54	50.62	15.99	944.86	38.39	4.03	943.92	29.04	-0.59	945.48	35.49	-2.10	945.64	50.59	2.69
948.32	50.61	7.04	947.54	51.06	16.14	947.86	38.81	4.16	946.92	28.82	-1.10	948.49	34.29	-3.59	948.64	52.88	4.69
951.33	49.50	5.33	950.55	51.67	16.15	950.86	38.97	3.72	949.92	31.01	0.49	951.48	34.17	-4.32	951.64	52.62	3.83
954.33	50.96	7.30	953.55	49.84	14.83	953.86	38.65	3.91	952.92	29.81	-0.20	954.49	34.01	-3.96	954.64	52.44	4.16
957.33	51.80	7.79	956.55	51.75	16.39	956.86	38.90	3.81	955.92	30.18	-0.18	957.48	34.67	-3.65	957.64	52.46	3.83
960.33	51.03	7.30	959.55	50.85	15.77	959.86	38.84	4.03	958.92	28.80	-1.28	960.49	34.72	-3.33	960.64	52.96	4.61
963.33	49.94	6.37	962.55	48.84	13.92	962.86	38.18	3.53	961.92	30.00	0.08	963.49	35.64	-2.25	963.64	50.36	2.17
966.33	50.09	6.43	965.55	50.88	15.87	965.86	38.20	3.46	964.92	30.29	0.29	966.48	36.19	-1.78	966.64	49.77	1.50
969.33	49.21	5.89	968.55	50.85	16.18	968.86	39.01	4.61	967.92	30.28	0.61	969.49	34.30	-3.33	969.64	50.66	2.72
972.33	50.33	6.31	971.54	50.28	14.91	971.86	38.59	3.49	970.92	29.49	-0.88	972.48	34.81	-3.53	972.64	53.05	4.41
975.33	51.15	6.71	974.55	49.94	14.15	974.86	38.25	2.73	973.92	29.63	-1.16	975.49	36.52	-2.23	975.64	52.45	3.39
978.33	49.96	5.81	977.55	50.00	14.50	977.86	37.89	2.66	976.92	30.29	-0.21	978.49	35.61	-2.86	978.65	51.84	3.07
981.33	51.41	7.79	980.55	48.82	13.85	980.86	37.32	2.62	979.92	29.23	-0.74	981.48	34.51	-3.43	981.64	52.41	4.17
984.33	50.74	6.14	983.55	51.12	15.17	983.86	38.39	2.71	982.92	29.26	-1.69	984.48	36.32	-2.59	984.64	53.50	4.28
987.33	49.67	5.24	986.55	48.70	12.92	986.86	39.02	3.51	985.92	30.81	0.04	987.49	35.93	-2.81	987.64	51.82	2.78
990.33	51.18	7.76	989.55	49.87	15.10	989.86	38.12	3.62	988.92	29.24	-0.53	990.48	35.21	-2.52	990.64	51.09	3.05
993.33	50.40	5.99	992.55	49.80	14.04	992.86	37.40	1.91	991.92	31.36	0.60	993.49	36.40	-2.32	993.64	50.75	1.72
996.33	50.25	5.59	995.55	50.36	14.35	995.86	38.89	3.15	994.92	29.32	-1.68	996.49	36.46	-2.51	996.64	53.47	4.20
999.33	51.01	6.41	998.55	50.12	14.17	998.86	37.38	1.70	997.92	30.84	-0.10	999.49	35.67	-3.24	999.64	52.56	3.35
1002.33	51.57	7.09	1001.55	48.79	12.96	1001.86	38.72	3.16	1000.92	30.09	-0.74	1002.48	36.77	-2.03	1002.64	51.87	2.77
1005.33	51.00	6.67	1004.55	47.69	12.01	1004.86	39.13	3.72	1003.92	30.32	-0.35	1005.49	35.63	-3.01	1005.64	52.31	3.37
1008.33	50.10	6.63	1007.55	49.76	14.94	1007.86	38.87	4.32	1006.92	29.31	-0.51	1008.49	35.46	-2.33	1008.64	50.93	2.84
1011.33	50.76	6.14	1010.55	48.05	12.08	1010.86	38.86	3.16	1009.92	31.19	0.23	1011.49	36.15	-2.78	1011.64	51.79	2.56
1014.33	51.10	7.32	1013.55	48.76	13.63	1013.86	37.98	3.12	1012.92	28.94	-1.19	1014.48	34.93	-3.17	1014.64	52.76	4.36
1017.33	50.43	6.65	1016.55	48.68	13.55	1016.86	38.97	4.11	1015.92	30.21	0.09	1017.49	35.68	-2.41	1017.64	50.72	2.33
1020.33	51.00	6.61	1019.55	49.86	14.12	1019.86	38.48	3.01	1018.92	30.04	-0.70	1020.48	35.78	-2.92	1020.64	52.63	3.62
1023.33	50.06	5.46	1022.55	47.75	11.80	1022.86	39.13	3.45	1021.92	30.32	-0.63	1023.49	35.54	-3.37	1023.65	53.22	4.00
1026.33	51.47	6.44	1025.55	48.00	11.62	1025.86	38.76	2.65	1024.92	31.38	-0.00	1026.49	37.61	-1.74	1026.64	51.39	1.74
1029.33	49.46	4.56	1028.55	48.01	11.76	1028.86	37.63	1.65	1027.92	30.46	-0.79	1029.48	36.27	-2.94	1029.64	53.25	3.73
1032.33	51.06	5.77	1031.54	47.47	10.83	1031.86	37.96	1.59	1030.92	30.14	-1.50	1032.48	36.08	-3.52	1032.64	54.93	5.02
1035.33	50.96	6.23	1034.55	48.27	12.19	1034.86	37.36	1.55	1033.92	30.03	-1.05	1035.49	36.01	-3.04	1035.64	53.44	4.09
1038.33	51.47	6.19	1037.55	48.08	11.45	1037.86	39.68	3.32	1036.92	30.99	-0.63	1038.49	37.35	-2.24	1038.64	52.77	2.88
1041.33	51.12	6.42	1040.55	47.94	11.89	1040.86	37.86	2.08	1039.92	30.15	-0.90	1041.48	35.93	-3.09	1041.64	53.31	3.99
1044.33	50.48	5.38	1043.55	48.86	12.41	1043.86	39.03	2.85	1042.92	29.88	-1.56	1044.49	36.13	-3.28	1044.64	54.56	4.85
1047.33	51.60	6.70	1046.55	48.85	12.60	1046.86	38.67	2.69	1045.92	29.92	-1.33	1047.49	36.84	-2.37	1047.64	53.22	3.70
1050.33	49.30	4.18	1049.55	48.72	12.25	1049.86	39.46	3.26	1048.92	30.27	-1.20	1050.48	36.45	-2.98	1050.64	53.92	4.18
1053.33	49.90	5.10	1052.55	47.48	11.33	1052.86	38.41	2.53	1051.92	30.09	-1.06	1053.49	35.91	-3.20	1053.65	53.68	4.26
1056.33	50.96	5.89	1055.54	48.08	11.66	1055.86	38.78	2.63	1054.92	29.59	-1.83	1056.48	36.80	-2.59	1056.64	54.11	4.42
1059.32	50.99	6.30	1058.54	48.38	12.34	1058.86	38.80	3.03	1057.92	30.92	-0.12	1059.48	35.67	-3.34	1059.64	52.77	3.46
1062.33	50.80	6.61	1061.55	48.72	13.18	1061.86	38.85	3.58	1060.92	28.95	-1.59	1062.49	37.81	-0.69	1062.64	51.09	2.28
1065.33	51.13	6.14	1064.55	48.97	12.63	1064.86	39.12	3.05	1063.92	30.87	-0.47	1065.48	37.12	-2.18	1065.64	52.26	2.65
1068.33	52.48	8.32	1067.55	47.95	12.44	1067.86	38.36	3.12	1066.92	28.62	-1.89	1068.49	36.64	-1.84	1068.64	52.51	3.73
1071.33	50.30	5.02	1070.55	46.99	10.36	1070.86	38.15	1.79	1069.92	29.73	-1.89	1071.48	38.12	-1.47	1071.64	53.26	3.37
1074.33	50.99	6.18	1073.55	49.13	12.97	1073.86	39.64	3.75	1072.92	30.82	-0.34	1074.49	35.63	-3.49	1074.64	53.26	3.83
1077.33	52.32	7.04	1076.55	48.12	11.49	1076.86	38.85	2.49	1075.92	30.02	-1.61	1077.48	37.95	-1.64	1077.64	53.15	3.25
1080.33	52.42	7.58	1079.55	47.83	11.64	1079.86	38.63	2.71	1078.92	28.51	-2.68	1080.49	37.70	-1.46	1080.64	53.60	4.14
1083.33	50.94	6.22	1082.55	47.37	11.30	1082.86	39.29	3.49	1081.92	30.49	-0.58	1083.49	35.92	-3.11	1083.65	53.03	3.69
1086.33	50.64	4.90	1085.55	47.89	10.80	1085.86	37.83	1.01	1084.92	31.71	-0.37	1086.49	37.79	-2.26	1086.64	52.99	2.64
1089.33	51.64	5.96	1088.55	47.11	10.08	1088.86	39.57	2.81	1087.92	30.59	-1.43	1089.48	36.70	-3.29	1089.64	55.02	4.73
1092.33	50.32	4.35	1091.55	47.28	9.96	1091.86	38.58	1.53	1090.92	30.78	-1.54	1092.49	37.70	-2.58	1092.64	54.71	4.12
1095.33	50.76	5.51	1094.55	46.89	10.29	1094.86	38.87	2.54	1093.92	29.54	-2.05	1095.48	36.55	-3.01	1095.64	54.93	5.07
1098.33	51.06	5.71	1097.55	48.00	11.30	1097.86	39.73	3.30	1096.92	30.40	-1.30	1098.49	36.15	-3.52	1098.64	54.79	4.82
1101.33	51.73	6.25	1100.55	47.30	10.47	1100.86	39.80	3.24	1099.92	30.05	-1.78	1101.48	36.77	-3.02	1101.64	54.90	4.80
1104.33	52.00	6.34	1103.55	47.86	10.85	1103.86	38.90	2.16	1102.92	31.48	-0.52	1104.49	36.31	-3.66	1104.64	54.46	4.19
1107.33	52.14	6.43	1106.55	47.24	10.18	1106.86	39.40	2.61	1105.92	31.46	-0.60	1107.49	37.48	-2.55	1107.64	53.48	3.15
1110.33	50.96	5.13	1109.55	48.11	10.93	1109.86	38.70	1.79	1108.92	30.16	-2.02	1110.49	37.83	-2.32	1110.64	54.79	4.34
1113.33	51.37	6.98	1112.55	47.95	12.21	1112.86	38.80	3.33	1111.92	29.02	-1.72	1113.49	35.37	-3.33	1113.65	54.06	5.05
1116.33	50.73	5.22	1115.55	47.42	10.56	1115.86	38.83	2.24	1114.92	31.39	-0.47	1116.49	36.43	-3.39	1116.64	53.99	3.86
1119.33	51.44	5.65	1118.55	46.48	9.34	1118.86	39.17	2.30	1117.92	31.27	-0.87	1119.49	37.42	-2.69	1119.64	53.97	3.56
1122.33	50.67	5.38	1121.55	47.56	10.92	1121.86	38.25	1.88	1120.92	30.87	-0.76	1122.49	37.10	-2.50	1122.64	53.17	3.27
1125.33	50.86	4.82	1124.55	46.89	9.50	1124.86	39.50	2.38	1123.92	30.33	-2.06	1125.49	38.24	-2.11	1125.64	54.83	4.17
1128.33	51.50	6.97	1127.55	47.19	11.31	1127.86	39.25	3.64	1126.92	29.53	-1.35	1128.49	35.76	-3.09	1128.64	53.59	4.44
1131.33	51.46	5.77	1130.55	46.94	9.90	1130.86	38.84	2.07	1129.92	31.52	-0.51	1131.48	37.92	-2.08	1131.64	52.90	2.60
1134.33	51.46	6.12	1133.55	47.23	10.54	1133.86	37.48	1.06	1132.92	31.55	-0.13	1134.49	36.32	-3.33	1134.64	53.42	3.47
1137.33	50.46	4.71	1136.55	46.57	9.47	1136.86	39.48	2.65	1135.92	30.75	-1.35	1137.49	37.36	-2.71	1137.64	54.43	4.06
1140.33	51.81	6.60	1139.55	46.68	10.12	1139.86	37.41	1.12	1138.92	30.10	-1.45	1140.48	36.29	-3.23	1140.64	54.51	4.69
1143.33	50.59	5.14	1142.55	46.52	9.72	1142.86	39.03	2.50	1141.92	30.53	-1.26	1143.49	37.45	-2.31	1143.64	53.64	3.58
1146.33	52.28	5.94	1145.55	46.42	8.73	1145.86	39.24	1.82	1144.92	31.00	-1.69	1146.49	37.65	-3.01	1146.64	55.66	4.70
1149.33	51.19	5.05	1148.55	46.90	9.41	1148.86	38.66	1.44	1147.92	30.14	-2.34	1149.48	36.45	-4.00	1149.64	57.10	6.35
1152.33	51.42	5.57	1151.55	47.29	10.09	1151.86	40.31	3.38	1150.92	29.90	-2.30	1152.49	37.62	-2.54	1152.64	55.31	4.84
1155.33	51.09	5.02	1154.55	46.57	9.15	1154.86	39.55	2.40	1153.92	31.17	-1.25	1155.49	37.13	-3.26	1155.64	55.20	4.51
1158.33	51.83	6.74	1157.55	46.24	9.80	1157.86	40.62	4.45	1156.92	30.31	-1.13	1158.49	35.62	-3.79	1158.65	54.63	4.92
1161.33	50.69	4.80	1160.55	46.84	9.60	1160.86	40.12	3.15	1159.92	29.21	-3.03	1161.49	37.56	-2.64	1161.64	56.18	5.67
1164.33	51.40	5.68	1163.55	46.57	9.50	1163.86	39.10	2.30	1162.92	30.27	-1.79	1164.49	37.18	-2.85	1164.64	54.98	4.65
1167.33	52.80	7.43	1166.55	45.38	8.66	1166.86	39.05	2.60	1165.92	30.34	-1.38	1167.49	38.79	-0.90	1167.64	52.27	2.28
1170.33	52.80	6.74	1169.55	45.69	8.28	1169.86	39.38	2.24	1168.92	31.06	-1.35	1170.49	37.55	-2.82	1170.64	54.85	4.17
1173.33	51.53	6.20	1172.55	46.71	10.03	1172.86	39.65	3.24	1171.92	30.17	-1.51	1173.49	37.04	-2.61	1173.64	54.07	4.12
1176.33	52.54	7.40	1175.55	48.09	11.60	1175.86	39.32	3.10	1174.92	30.73	-0.76	1176.49	36.07	-3.39	1176.64	53.91	4.15
1179.33	51.59	5.70	1178.55	45.85	8.61	1178.86	40.20	3.23	1177.92	29.89	-2.35	1179.49	37.87	-2.33	1179.64	55.19	4.68
1182.33	50.76	4.88	1181.55	47.40	10.17	1181.86	40.41	3.45	1180.92	31.66	-0.56	1182.49	38.09	-2.10	1182.64	53.16	2.67
1185.33	51.33	5.81	1184.55	47.26	10.39	1184.86	38.59	1.99	1183.92	30.82	-1.05	1185.48	37.79	-2.04	1185.64	53.23	3.09
1188.33	51.37	5.83	1187.55	46.68	9.79	1187.86	39.19	2.57	1186.92	31.16	-0.73	1188.49	36.66	-3.19	1188.65	54.08	3.92
1191.33	50.68	4.63	1190.55	47.15	9.75	1190.86	39.92	2.79	1189.92	31.34	-1.06	1191.49	37.01	-3.35	1191.64	55.08	4.41
1194.33	52.41	6.64	1193.55	44.95	7.83	1193.86	39.91	3.06	1192.92	31.25	-0.87	1194.49	38.19	-1.89	1194.64	53.15	2.76
1197.33	51.91	6.32	1196.55	46.15	9.21	1196.86	40.15	3.48	1195.92	30.07	-1.87	1197.48	36.84	-3.06	1197.64	55.14	4.93
1200.33	50.61	4.79	1199.55	46.00	8.83	1199.86	38.80	1.90	1198.92	29.85	-2.32	1200.48	36.84	-3.30	1200.64	56.06	5.62
1203.33	52.86	6.64	1202.55	46.28	8.71	1202.86	39.54	2.24	1201.92	30.66	-1.91	1203.49	38.54	-1.99	1203.64	54.74	3.90
1206.33	51.96	5.68	1205.55	46.62	8.99	1205.86	39.70	2.34	1204.92	30.53	-2.10	1206.49	38.16	-2.44	1206.64	55.44	4.54
1209.33	51.67	5.42	1208.55	45.17	7.57	1208.86	40.33	3.00	1207.92	30.27	-2.33	1209.49	37.92	-2.64	1209.64	55.84	4.97
1212.33	51.03	5.19	1211.55	45.59	8.40	1211.86	38.97	2.05	1210.92	29.87	-2.32	1212.49	36.92	-3.24	1212.64	56.02	5.56
1215.33	52.96	7.55	1214.55	46.47	9.71	1214.86	39.48	2.99	1213.92	30.54	-1.21	1215.48	37.81	-1.91	1215.64	53.15	3.13
1218.33	52.78	7.25	1217.55	46.85	9.97	1217.86	39.93	3.32	1216.92	30.45	-1.42	1218.49	37.09	-2.75	1218.65	54.32	4.18
1221.33	51.03	4.50	1220.55	47.16	9.28	1220.86	39.95	2.34	1219.92	31.54	-1.34	1221.48	36.92	-3.92	1221.64	56.41	5.26
1224.33	51.55	5.34	1223.55	45.48	7.92	1223.86	38.24	0.95	1222.92	31.80	-0.76	1224.48	35.80	-4.72	1224.64	56.31	5.48
1227.33	52.19	6.18	1226.54	45.37	8.01	1226.86	39.90	2.81	1225.92	30.13	-2.22	1227.48	37.83	-2.49	1227.64	55.34	4.72
1230.33	50.87	4.48	1229.55	45.98	8.24	1229.86	40.53	3.06	1228.92	31.40	-1.34	1230.49	37.87	-2.83	1230.64	55.18	4.17
1233.33	51.21	4.65	1232.55	44.54	6.63	1232.86	39.67	2.03	1231.92	31.38	-1.52	1233.49	37.51	-3.36	1233.64	56.06	4.89
1236.33	51.39	5.42	1235.55	45.59	8.27	1235.86	40.58	3.53	1234.92	31.24	-1.08	1236.49	37.32	-2.96	1236.64	54.63	4.04
1239.33	51.78	6.11	1238.55	45.50	8.48	1238.86	40.23	3.48	1237.92	29.68	-2.34	1239.49	37.25	-2.73	1239.64	55.36	5.07
1242.33	50.37	4.28	1241.55	45.03	7.59	1241.86	39.49	2.32	1240.92	31.17	-1.27	1242.48	37.40	-3.00	1242.64	54.98	4.27
1245.33	52.80	7.30	1244.55	46.09	9.24	1244.86	39.92	3.34	1243.92	28.74	-3.11	1245.49	38.08	-1.74	1245.64	54.97	4.85
1248.33	52.99	7.19	1247.55	45.94	8.79	1247.86	38.66	1.78	1246.92	31.68	-0.46	1248.49	37.09	-3.02	1248.64	53.90	3.49
1251.33	51.06	4.88	1250.55	45.87	8.34	1250.86	38.99	1.73	1249.92	30.74	-1.78	1251.48	37.67	-2.82	1251.64	55.40	4.61
1254.33	52.51	6.71	1253.55	45.21	8.06	1253.86	39.68	2.80	1252.92	31.02	-1.13	1254.49	38.04	-2.08	1254.64	53.63	3.21
1257.33	52.37	5.51	1256.55	46.52	8.31	1256.86	40.13	2.19	1255.92	32.55	-0.65	1257.48	37.37	-3.80	1257.64	55.93	4.46
1260.33	51.66	5.16	1259.55	45.19	7.34	1259.86	40.34	2.76	1258.92	31.21	-1.64	1260.48	38.51	-2.31	1260.64	55.07	3.95
1263.33	52.23	6.54	1262.55	45.05	8.01	1262.86	40.48	3.71	1261.92	31.41	-0.63	1263.49	36.43	-3.58	1263.64	54.52	4.21
1266.33	51.28	5.30	1265.55	45.32	7.99	1265.86	40.11	3.05	1264.92	32.25	-0.07	1266.49	37.37	-2.92	1266.64	53.59	3.00
1269.33	51.10	5.23	1268.55	44.61	7.39	1268.86	39.43	2.48	1267.92	30.23	-1.98	1269.48	37.28	-2.90	1269.64	55.37	4.89
1272.33	51.48	5.16	1271.55	46.08	8.41	1271.86	40.71	3.31	1270.92	31.24	-1.43	1272.49	37.39	-3.25	1272.64	55.62	4.68
1275.33	52.85	6.60	1274.55	45.05	7.45	1274.86	39.76	2.43	1273.92	30.72	-1.88	1275.48	37.85	-2.72	1275.64	55.47	4.60
1278.33	51.45	6.73	1277.54	45.14	9.07	1277.86	40.88	5.08	1276.92	30.89	-0.17	1278.49	35.59	-3.44	1278.64	52.95	3.62
1281.32	50.62	3.51	1280.54	44.50	6.04	1280.86	39.18	0.99	1279.92	32.68	-0.78	1281.48	38.06	-3.37	1281.64	55.88	4.15
1284.32	51.49	5.78	1283.54	45.49	8.43	1283.86	41.31	4.52	1282.92	30.03	-2.03	1284.48	39.19	-0.84	1284.64	53.20	2.87
1287.32	51.70	5.86	1286.54	44.72	7.53	1286.86	39.79	2.87	1285.92	30.09	-2.10	1287.48	36.97	-3.19	1287.64	55.75	5.29
