# Supplementary material for: Noise-precision tradeoff in predicting combinations of mutations and drugs
Source: PLoS Comput Biol. 2019 May 22;15(5):e1006956. doi: 10.1371/journal.pcbi.1006956 (PMC6548401; doi:10.1371/journal.pcbi.1006956)
Supplement: S1 Data — A zip file containing all datasets used in this paper. (ZIP) [file pcbi.1006956.s002.zip › calcium/calcium_double_RAW264.7/C5A_250_nM_LPA_2.5_uM_RW_ECC030923B.txt]

Tab-delimted data for ligand pair Complement C5a / Lysophosphatidic acid
Celltype = RAW 264.7
ExperimentID = ECC030923B
t in seconds, Ca++ concentrations in nM
Adj Ca++ is the change in Ca++ concentration due to ligand

ECC030923B10	C5A 250 nM	LPA 2.5 uM	sim
ECC030923B05	C5A 250 nM	LPA 2.5 uM	lig1_then_lig2
ECC030923B07	LPA 2.5 uM	C5A 250 nM	lig2_then_lig1
ECC030923B01	HBSS-BSA n/a 	HBSS-BSA n/a 	con
ECC030923B11	HBSS-BSA n/a 	HBSS-BSA n/a 	con
ECC030923B12	HBSS-BSA n/a 	HBSS-BSA n/a 	con

t(ECC030923B10)	Ca++(ECC030923B10)	Adj Ca++(ECC030923B10)	t(ECC030923B05)	Ca++(ECC030923B05)	Adj Ca++(ECC030923B05)	t(ECC030923B07)	Ca++(ECC030923B07)	Adj Ca++(ECC030923B07)	t(ECC030923B01)	Ca++(ECC030923B01)	Adj Ca++(ECC030923B01)	t(ECC030923B11)	Ca++(ECC030923B11)	Adj Ca++(ECC030923B11)	t(ECC030923B12)	Ca++(ECC030923B12)	Adj Ca++(ECC030923B12)
-204.75	27.88	-0.79	-206.00	33.44	-1.70	-205.50	30.81	-1.53	-207.00	30.59	-2.17	-204.50	22.88	1.52	-204.25	23.56	0.65
-201.47	27.07	-0.79	-202.72	33.70	-0.63	-202.22	30.52	-1.01	-203.72	30.03	-1.92	-201.22	22.36	1.82	-200.97	22.20	0.11
-198.19	27.57	-0.48	-199.44	33.08	-1.44	-198.94	32.39	0.67	-200.44	30.66	-1.48	-197.94	22.66	1.93	-197.69	21.84	-0.44
-194.90	27.23	-0.98	-196.15	34.00	-0.68	-195.65	29.19	-2.69	-197.17	32.15	-0.15	-194.65	21.30	0.40	-194.40	22.20	-0.25
-191.62	27.29	-0.60	-192.87	33.25	-1.11	-192.37	30.96	-0.61	-193.87	30.87	-1.12	-191.37	21.69	1.11	-191.12	22.14	0.01
-188.34	28.40	0.40	-189.59	34.07	-0.40	-189.09	30.85	-0.82	-190.59	31.68	-0.41	-188.09	20.97	0.29	-187.84	22.36	0.13
-185.06	26.44	-2.10	-186.31	33.51	-1.50	-185.81	29.90	-2.32	-187.32	32.11	-0.53	-184.81	21.30	0.07	-184.56	23.24	0.46
-181.78	27.46	-0.68	-183.03	32.90	-1.71	-182.53	29.43	-2.39	-184.04	31.84	-0.40	-181.52	21.82	0.99	-181.27	21.79	-0.59
-178.49	28.46	-0.15	-179.74	34.56	-0.52	-179.24	31.07	-1.21	-180.74	32.65	-0.05	-178.24	21.63	0.34	-177.99	22.56	-0.28
-175.22	27.18	-1.35	-176.47	34.94	-0.06	-175.97	30.04	-2.17	-177.47	31.77	-0.86	-174.97	21.85	0.63	-174.72	23.00	0.23
-171.94	27.84	-0.51	-173.19	32.68	-2.14	-172.69	30.02	-2.00	-174.19	32.99	0.55	-171.66	21.42	0.39	-171.41	21.65	-0.93
-168.63	28.38	0.19	-169.88	32.52	-2.14	-169.38	29.89	-1.97	-170.88	31.28	-1.00	-168.38	21.53	0.65	-168.13	22.78	0.35
-165.36	27.24	-0.98	-166.61	33.91	-0.78	-166.11	30.93	-0.96	-167.61	31.61	-0.70	-165.11	21.86	0.95	-164.86	22.21	-0.25
-162.09	27.31	-0.62	-163.34	33.51	-0.89	-162.84	29.17	-2.43	-164.34	31.21	-0.81	-161.84	20.91	0.30	-161.59	22.68	0.52
-158.81	28.75	0.73	-160.06	32.99	-1.50	-159.56	29.88	-1.82	-161.07	32.19	0.07	-158.56	20.16	-0.55	-158.31	22.74	0.48
-155.52	28.17	-0.21	-156.78	34.23	-0.62	-156.27	29.92	-2.14	-157.78	31.75	-0.73	-155.27	20.85	-0.22	-155.02	23.57	0.95
-152.24	27.83	-0.22	-153.49	33.95	-0.57	-152.99	30.25	-1.47	-154.49	31.99	-0.15	-151.99	20.81	0.07	-151.74	22.37	0.08
-148.97	28.24	0.16	-150.22	34.56	0.01	-149.72	31.72	-0.03	-151.22	31.53	-0.64	-148.72	21.36	0.59	-148.47	22.37	0.05
-145.66	26.87	-1.93	-146.94	34.90	-0.37	-146.41	29.00	-3.48	-147.94	32.75	-0.15	-145.41	22.07	0.58	-145.16	22.61	-0.43
-142.39	28.88	1.14	-143.64	33.67	-0.54	-143.14	31.49	0.08	-144.64	31.55	-0.28	-142.14	21.92	1.49	-141.89	20.77	-1.21
-139.11	28.78	0.28	-140.36	33.88	-1.09	-139.86	31.51	-0.67	-141.37	31.22	-1.38	-138.86	22.19	1.00	-138.61	23.12	0.38
-135.83	28.60	-1.00	-137.08	35.31	-0.76	-136.58	29.27	-4.00	-138.08	32.62	-1.07	-135.58	23.02	0.74	-135.33	24.17	0.34
-132.54	29.61	1.81	-133.79	34.03	-0.24	-133.29	31.52	0.05	-134.81	31.54	-0.35	-132.29	20.56	0.08	-132.04	22.31	0.28
-129.26	28.99	0.48	-130.51	35.43	0.45	-130.01	31.60	-0.58	-131.51	31.27	-1.33	-129.01	22.50	1.30	-128.76	22.78	0.03
-125.98	29.31	0.06	-127.23	34.90	-0.82	-126.73	31.93	-0.99	-128.24	33.25	-0.09	-125.73	21.41	-0.52	-125.48	24.10	0.62
-122.71	27.42	-1.63	-123.96	35.54	0.02	-123.46	31.44	-1.28	-124.96	33.08	-0.06	-122.46	21.99	0.26	-122.21	23.09	-0.19
-119.41	28.05	-0.92	-120.66	35.71	0.27	-120.16	30.86	-1.78	-121.66	33.11	0.05	-119.16	21.64	-0.02	-118.91	23.18	-0.03
-116.12	29.24	0.61	-117.38	34.13	-0.97	-116.88	31.19	-1.11	-118.38	32.67	-0.05	-115.87	20.75	-0.57	-115.62	23.49	0.62
-112.84	28.49	0.24	-114.09	34.70	-0.02	-113.59	30.59	-1.34	-115.09	31.62	-0.73	-112.59	22.17	1.23	-112.34	21.99	-0.50
-109.57	29.81	0.77	-110.82	35.88	0.37	-110.32	30.66	-2.05	-111.82	32.64	-0.49	-109.32	21.76	0.03	-109.07	23.74	0.46
-106.27	29.15	-0.80	-107.55	36.19	-0.23	-107.05	31.53	-2.09	-108.55	35.58	1.54	-106.02	21.92	-0.72	-105.77	23.37	-0.82
-102.99	29.59	-0.05	-104.24	35.78	-0.33	-103.74	33.62	0.30	-105.25	34.59	0.85	-102.74	22.39	0.06	-102.49	22.97	-0.91
-99.71	29.01	-0.28	-100.96	36.02	0.26	-100.46	31.10	-1.87	-101.97	32.30	-1.09	-99.46	22.79	0.81	-99.21	23.81	0.28
-96.40	28.17	-0.14	-97.68	35.44	0.66	-97.18	30.80	-1.18	-98.68	32.18	-0.22	-96.15	21.17	0.18	-95.89	22.59	0.05
-93.11	28.60	-0.85	-94.36	35.45	-0.47	-93.86	32.60	-0.52	-95.36	33.78	0.24	-92.86	22.13	-0.01	-92.61	23.46	-0.23
-89.83	29.86	-0.55	-91.08	35.23	-1.65	-90.58	33.39	-0.69	-92.08	35.08	0.58	-89.58	22.54	-0.55	-89.33	24.62	-0.02
-86.56	30.36	0.43	-87.81	35.67	-0.73	-87.31	31.46	-2.15	-88.81	32.26	-1.77	-86.31	23.78	1.16	-86.06	24.78	0.61
-83.29	30.35	0.15	-84.54	35.52	-1.15	-84.04	32.23	-1.64	-85.54	34.92	0.63	-83.04	22.94	0.06	-82.79	23.75	-0.68
-80.01	29.76	-0.16	-81.26	35.88	-0.51	-80.76	32.23	-1.37	-82.27	33.57	-0.45	-79.76	23.08	0.47	-79.51	24.14	-0.02
-76.73	29.07	-2.03	-77.98	36.01	-1.56	-77.48	32.05	-2.72	-78.98	34.97	-0.22	-76.48	24.10	0.31	-76.23	25.25	-0.09
-73.46	29.29	-0.31	-74.71	36.80	0.73	-74.21	32.04	-1.24	-75.71	32.45	-1.25	-73.21	22.87	0.58	-72.96	24.51	0.67
-70.16	30.31	-0.16	-71.41	36.77	-0.17	-70.91	32.69	-1.46	-72.44	34.84	0.27	-69.91	23.35	0.19	-69.66	24.25	-0.46
-66.89	28.82	-1.25	-68.14	35.35	-1.19	-67.64	33.71	-0.03	-69.14	34.70	0.54	-66.62	23.10	0.34	-66.37	23.43	-0.88
-63.59	30.60	0.50	-64.84	36.36	-0.21	-64.34	32.41	-1.36	-65.84	34.46	0.27	-63.34	23.45	0.67	-63.09	23.40	-0.93
-60.32	31.04	0.53	-61.57	37.54	0.56	-61.07	34.43	0.25	-62.57	34.38	-0.22	-60.07	23.69	0.49	-59.82	24.48	-0.27
-57.04	31.17	0.20	-58.29	36.79	-0.65	-57.79	34.54	-0.11	-59.29	34.99	-0.08	-56.79	24.76	1.10	-56.52	24.19	-1.02
-53.74	31.21	1.38	-54.99	37.60	1.30	-54.49	34.84	1.34	-55.99	32.86	-1.06	-53.49	23.88	1.37	-53.24	23.76	-0.30
-50.47	30.14	-0.40	-51.72	37.10	0.09	-51.22	34.60	0.39	-52.72	33.58	-1.05	-50.22	23.70	0.48	-49.97	25.35	0.58
-47.19	30.35	-0.61	-48.44	38.09	0.66	-47.94	34.24	-0.39	-49.45	35.02	-0.03	-46.94	23.98	0.34	-46.66	24.89	-0.30
-43.88	30.33	-0.67	-45.13	37.69	0.22	-44.63	34.15	-0.53	-46.14	35.08	-0.02	-43.63	24.20	0.51	-43.38	24.75	-0.49
-40.61	31.22	0.28	-41.86	36.96	-0.45	-41.36	34.49	-0.12	-42.86	35.67	0.64	-40.36	22.78	-0.84	-40.11	25.38	0.21
-37.33	31.44	0.21	-38.58	37.86	0.16	-38.08	35.12	0.22	-39.58	35.86	0.54	-37.08	24.22	0.30	-36.83	24.63	-0.84
-34.06	31.38	1.34	-35.31	37.53	1.02	-34.81	35.14	1.43	-36.31	34.00	-0.13	-33.81	23.14	0.42	-33.56	23.99	-0.28
-30.77	29.10	-2.28	-32.04	37.37	-0.48	-31.52	35.57	0.51	-33.04	35.39	-0.09	-30.52	23.94	-0.13	-30.27	25.84	0.22
-27.49	30.81	-0.46	-28.74	37.57	-0.17	-28.24	33.70	-1.24	-29.74	34.32	-1.04	-27.24	24.82	0.86	-26.99	25.69	0.18
-24.21	31.51	0.09	-25.46	37.45	-0.44	-24.96	34.87	-0.22	-26.47	34.13	-1.38	-23.96	24.25	0.14	-23.71	26.90	1.24
-20.91	32.76	1.38	-22.19	37.53	-0.32	-21.66	33.73	-1.33	-23.19	36.41	0.93	-20.66	22.92	-1.15	-20.41	25.84	0.22
-17.64	31.59	-0.31	-18.89	38.84	0.47	-18.39	35.72	0.14	-19.89	37.31	1.31	-17.39	23.88	-0.71	-17.14	25.54	-0.60
-14.34	31.89	0.10	-15.59	38.37	0.11	-15.09	36.21	0.75	-16.59	35.79	-0.09	-14.09	24.80	0.32	-13.84	25.80	-0.23
-11.07	31.90	0.92	-12.32	36.64	-0.81	-11.82	35.42	0.77	-13.32	34.41	-0.66	-10.82	23.59	-0.07	-10.57	25.95	0.74
10.25	49.64	18.14	9.00	43.53	5.56	9.50	56.45	21.27	8.00	36.62	1.02	10.50	24.35	0.16	10.75	24.56	-1.18
13.52	54.63	22.33	12.27	45.32	6.55	12.77	61.07	25.10	11.27	36.77	0.38	13.77	26.12	1.13	14.02	25.03	-1.51
16.80	80.41	49.37	15.55	55.54	18.03	16.05	80.27	45.55	14.55	34.70	-0.44	17.07	24.69	0.96	17.33	24.76	-0.52
20.11	104.61	72.45	18.86	64.81	26.18	19.36	100.25	64.42	17.86	36.42	0.17	20.36	25.28	0.43	20.61	25.80	-0.60
23.40	113.12	82.65	22.14	63.85	26.91	22.65	110.51	76.36	21.14	32.83	-1.74	23.65	25.60	2.44	23.90	24.01	-0.70
26.67	107.35	75.86	25.42	63.59	25.63	25.92	110.87	75.71	24.42	33.89	-1.69	26.92	25.81	1.63	27.17	25.79	0.06
29.95	97.47	65.75	28.70	62.51	24.32	29.20	102.63	67.24	27.69	33.87	-1.94	30.20	26.03	1.62	30.45	26.28	0.32
33.22	89.01	57.95	31.97	55.57	18.04	32.47	98.00	63.27	30.97	34.71	-0.44	33.47	24.47	0.73	33.72	25.01	-0.28
36.50	81.83	51.19	35.25	53.68	16.57	35.75	88.88	54.56	34.25	34.10	-0.64	36.75	23.00	-0.33	37.00	25.85	0.97
39.77	76.65	46.59	38.52	51.21	14.68	39.02	82.91	49.17	37.52	30.60	-3.56	40.02	24.68	1.93	40.27	25.93	1.63
43.09	73.40	42.17	41.80	48.67	10.97	42.33	80.19	45.29	40.79	33.74	-1.58	43.34	24.79	0.88	43.59	26.17	0.71
46.37	68.04	36.68	45.12	46.18	8.35	45.62	76.32	41.28	44.11	33.61	-1.85	46.62	24.95	0.90	46.87	26.55	0.95
49.65	65.93	33.57	48.40	44.02	5.19	48.90	73.30	37.27	47.39	34.67	-1.78	49.90	25.91	0.87	50.15	27.51	0.92
52.92	63.68	33.28	51.67	43.31	6.44	52.17	70.88	36.81	50.67	32.65	-1.84	53.17	25.27	2.19	53.42	24.29	-0.34
56.20	62.16	30.54	54.95	42.04	3.95	55.45	69.38	34.08	53.95	34.19	-1.53	56.45	25.77	1.46	56.70	25.93	0.07
59.47	62.35	30.39	58.22	40.69	2.26	58.72	69.26	33.62	57.22	34.38	-1.68	59.72	25.63	0.98	59.97	26.90	0.70
62.74	58.32	25.73	61.49	40.28	1.22	61.99	66.23	29.97	60.49	34.32	-2.36	62.99	25.74	0.46	63.24	28.73	1.90
66.02	59.02	26.90	64.77	40.64	2.05	65.27	66.32	30.52	63.76	34.81	-1.41	66.27	24.58	-0.23	66.52	28.00	1.64
69.32	61.06	29.26	68.07	40.21	1.94	68.57	65.52	30.04	67.07	34.16	-1.74	69.57	25.00	0.51	69.82	27.27	1.23
72.61	60.52	28.49	71.35	42.19	3.69	71.85	66.29	30.59	70.35	32.81	-3.31	72.86	25.75	1.04	73.11	28.54	2.28
75.89	58.52	26.54	74.64	39.83	1.38	75.14	65.83	30.18	73.64	34.51	-1.56	76.14	26.12	1.45	76.39	26.33	0.11
79.16	60.90	28.19	77.91	42.01	2.83	78.41	67.67	31.29	76.91	35.83	-0.97	79.41	27.37	1.97	79.66	25.95	-1.00
82.46	59.04	25.92	81.19	42.43	2.84	81.69	67.00	30.21	80.19	36.86	-0.35	82.71	25.89	0.09	82.96	27.62	0.27
85.74	61.52	29.45	84.49	42.17	3.63	84.99	67.55	31.81	83.49	33.33	-2.83	86.00	26.50	1.75	86.25	27.39	1.09
89.02	60.49	27.52	87.77	41.57	2.13	88.27	66.64	30.00	86.77	36.21	-0.85	89.27	26.41	0.75	89.52	27.31	0.10
92.33	60.35	27.46	91.05	42.28	2.92	91.55	65.74	29.18	90.05	36.03	-0.95	92.59	26.54	0.97	92.84	27.11	-0.01
95.62	63.05	29.85	94.37	42.62	2.95	94.87	66.12	29.25	93.36	35.05	-2.24	95.87	26.60	0.72	96.12	28.96	1.53
98.90	61.93	29.18	97.65	42.26	3.04	98.15	68.01	31.59	96.65	34.82	-2.02	99.15	26.55	1.11	99.40	27.90	0.91
102.21	61.13	29.27	100.95	42.14	3.81	101.45	65.68	30.14	99.92	32.73	-3.23	102.46	26.53	1.98	102.71	27.35	1.25
105.50	61.76	28.44	104.25	42.62	2.83	104.75	65.84	28.85	103.24	36.55	-0.86	105.75	26.23	0.23	106.00	28.19	0.64
108.82	61.46	28.06	107.57	42.18	2.31	108.07	69.40	32.33	106.52	36.74	-0.75	109.07	26.47	0.39	109.32	28.00	0.37
112.11	62.06	28.59	110.85	42.74	2.80	111.35	66.58	29.44	109.85	36.08	-1.48	112.37	27.03	0.88	112.62	28.31	0.61
115.40	59.70	26.42	114.15	42.27	2.52	114.65	65.91	28.96	113.15	35.69	-1.68	115.65	27.33	1.36	115.90	27.84	0.32
118.67	60.67	27.56	117.42	43.94	4.36	117.92	66.69	29.91	116.42	35.47	-1.73	118.92	26.12	0.32	119.17	28.76	1.41
121.95	60.74	27.58	120.70	43.43	3.80	121.20	66.27	29.44	119.69	35.91	-1.34	122.21	27.50	1.66	122.46	27.08	-0.31
125.25	58.81	23.89	124.00	43.06	1.67	124.50	66.50	27.90	122.99	37.41	-1.61	125.50	29.20	1.59	125.75	29.18	0.02
128.52	61.38	27.73	127.27	42.03	1.91	127.77	66.65	29.33	126.27	35.70	-2.04	128.77	27.07	0.74	129.02	29.19	1.31
131.80	59.16	25.40	130.55	43.11	2.88	131.05	67.60	30.16	129.55	35.43	-2.43	132.07	26.58	0.13	132.33	30.30	2.30
135.11	60.32	26.19	133.86	44.58	3.98	134.36	67.43	29.63	132.86	37.21	-1.01	135.36	27.26	0.44	135.61	28.94	0.57
138.40	60.35	26.70	137.14	43.65	3.53	137.64	67.83	30.51	136.14	35.80	-1.94	138.65	26.87	0.53	138.90	29.30	1.41
141.67	60.86	27.83	140.42	42.94	3.44	140.92	66.82	30.12	139.42	34.84	-2.28	141.92	27.04	1.32	142.17	28.23	0.96
144.94	60.98	26.28	143.69	43.88	2.71	144.19	69.22	30.84	142.69	38.90	0.10	145.19	27.22	-0.17	145.44	29.01	0.07
148.21	60.41	27.08	146.96	44.45	4.65	147.46	65.65	28.65	145.96	35.19	-2.23	148.46	27.08	1.06	148.71	28.74	1.17
151.49	58.74	24.76	150.24	43.55	3.10	150.74	66.35	28.70	149.24	35.71	-2.36	151.74	28.28	1.61	151.99	28.97	0.75
154.76	60.63	26.50	153.51	45.34	4.74	154.01	67.30	29.50	152.51	36.62	-1.60	155.01	28.21	1.40	155.26	28.57	0.21
158.07	59.42	25.18	156.79	43.54	2.83	157.32	65.75	27.83	155.79	36.78	-1.56	158.32	28.61	1.68	158.57	28.36	-0.12
161.34	58.23	24.23	160.09	43.48	3.01	160.59	68.66	30.99	159.09	35.18	-2.91	161.60	29.16	2.48	161.85	28.67	0.44
164.62	60.30	25.76	163.37	44.69	3.68	163.87	67.49	29.28	162.37	37.01	-1.62	164.87	29.48	2.25	165.12	28.15	-0.63
167.90	60.42	27.08	166.65	44.28	4.47	167.15	65.95	28.94	165.65	34.21	-3.22	168.15	28.11	2.08	168.40	28.72	1.14
171.20	58.39	23.70	169.95	43.99	2.83	170.45	65.48	27.12	168.92	35.74	-3.04	171.45	29.34	1.97	171.70	30.00	1.08
174.50	58.88	24.78	173.25	43.39	2.82	173.75	65.48	27.71	172.22	36.39	-1.80	174.75	27.27	0.48	175.00	29.66	1.32
177.84	58.51	24.44	176.55	42.81	2.27	177.07	65.82	28.08	175.52	36.80	-1.36	178.10	28.73	1.98	178.35	27.69	-0.61
181.14	58.87	25.44	179.89	43.02	3.12	180.39	64.94	27.84	178.87	34.89	-2.63	181.40	28.04	1.93	181.65	28.37	0.71
184.46	58.93	23.62	183.21	42.77	0.99	183.71	67.34	28.36	182.20	38.03	-1.37	184.71	29.38	1.39	184.96	29.53	-0.01
187.74	58.18	24.26	186.49	42.18	1.79	186.99	65.78	28.18	185.49	36.20	-1.82	188.00	28.56	1.95	188.25	28.03	-0.13
191.04	58.98	24.30	189.79	43.95	2.80	190.29	65.26	26.91	188.77	37.03	-1.74	191.30	28.87	1.51	191.55	29.15	0.24
194.34	58.73	24.05	193.09	43.82	2.67	193.59	66.08	27.73	192.08	36.78	-1.99	194.60	28.97	1.60	194.85	29.31	0.39
197.64	59.04	23.80	196.39	43.59	1.88	196.89	66.53	27.62	195.37	36.24	-3.09	197.90	30.29	2.36	198.15	30.21	0.73
200.94	58.76	23.30	199.69	43.74	1.81	200.19	66.45	27.32	198.67	37.76	-1.79	201.19	29.16	1.01	201.44	30.48	0.78
204.22	57.68	23.83	202.97	43.18	2.86	203.47	63.89	26.37	201.96	34.18	-3.76	204.47	29.43	2.89	204.72	28.96	0.87
207.50	57.62	23.22	206.25	43.10	2.23	206.75	66.90	28.82	205.25	35.67	-2.83	207.75	29.30	2.21	208.00	29.26	0.62
210.77	58.95	24.18	209.52	43.48	2.24	210.02	64.36	25.92	208.52	36.91	-1.95	211.02	28.95	1.50	211.27	29.46	0.46
214.07	57.71	23.39	212.82	41.49	0.70	213.32	62.70	24.71	211.79	34.85	-3.56	214.32	29.68	2.68	214.57	29.44	0.89
217.36	59.06	23.30	216.10	42.51	0.28	216.60	66.76	27.33	215.09	37.89	-1.96	217.61	30.40	1.96	217.86	30.00	0.01
220.65	56.67	21.98	219.40	42.99	1.83	219.90	64.30	25.93	218.39	37.55	-1.24	220.90	28.05	0.67	221.15	29.50	0.57
223.92	56.12	21.91	222.67	44.98	4.30	223.17	63.47	25.58	221.67	35.94	-2.37	224.17	29.43	2.53	224.42	28.29	-0.16
227.21	56.95	21.87	225.95	45.00	3.45	226.45	64.28	25.53	224.95	37.11	-2.06	227.46	28.72	0.95	227.71	30.43	1.11
230.50	55.79	20.20	229.24	44.49	2.43	229.74	63.51	24.24	228.24	38.84	-0.85	230.75	29.36	1.08	231.00	29.60	-0.23
233.77	57.94	23.22	232.52	43.13	1.94	233.02	63.16	24.77	231.52	36.36	-2.45	234.02	29.87	2.47	234.27	28.94	-0.01
237.07	56.22	19.94	235.79	43.63	0.88	236.29	64.46	24.51	234.79	38.52	-1.85	237.32	31.76	2.80	237.57	29.57	-0.94
240.35	56.10	21.11	239.09	43.35	1.89	239.60	63.22	24.56	238.09	37.36	-1.72	240.60	29.24	1.56	240.85	29.39	0.16
243.62	55.62	20.39	242.37	44.10	2.40	242.87	64.55	25.64	241.37	35.40	-3.93	243.87	30.58	2.66	244.12	30.74	1.27
246.90	55.36	20.10	245.65	44.96	3.23	246.15	64.35	25.41	244.65	37.19	-2.17	247.15	28.95	1.00	247.40	30.67	1.17
250.17	55.69	19.97	248.92	43.38	1.19	249.42	63.79	24.40	247.92	36.82	-2.99	250.42	30.45	2.04	250.67	30.91	0.95
253.46	55.87	19.92	252.21	42.40	-0.02	252.71	62.34	22.72	251.19	38.65	-1.39	253.71	30.25	1.61	253.96	29.97	-0.22
256.74	57.88	21.74	255.49	41.74	-0.87	255.99	61.91	22.10	254.49	38.52	-1.71	257.00	29.92	1.09	257.25	31.00	0.62
260.04	56.77	21.41	258.78	43.78	1.95	259.29	61.89	22.86	257.77	37.39	-2.06	260.30	30.02	1.98	260.55	29.68	0.09
263.34	55.65	18.94	262.08	43.04	-0.14	262.59	60.14	19.75	261.07	37.94	-2.87	263.60	31.39	1.99	263.85	31.83	0.88
266.64	54.32	18.60	265.39	44.27	2.08	265.89	61.96	22.57	264.37	37.80	-2.01	266.90	30.34	1.93	267.15	30.04	0.08
269.94	54.07	18.21	268.68	43.85	1.52	269.19	61.78	22.24	267.67	37.88	-2.08	270.19	30.38	1.83	270.44	30.35	0.25
273.22	53.99	17.47	271.97	42.59	-0.40	272.47	60.87	20.68	270.96	40.44	-0.17	273.47	29.55	0.35	273.72	30.58	-0.17
276.50	54.51	18.32	275.25	44.26	1.60	275.75	61.57	21.71	274.25	38.47	-1.81	276.75	31.26	2.39	277.00	29.85	-0.57
279.77	55.53	19.15	278.52	45.04	2.19	279.02	62.37	22.31	277.52	40.56	0.08	280.02	29.09	0.02	280.27	30.52	-0.10
283.10	56.38	20.07	281.80	43.32	0.54	282.33	60.75	20.77	280.79	38.31	-2.09	283.35	29.14	0.15	283.60	32.49	1.95
286.40	54.71	17.98	285.13	42.60	-0.60	285.64	60.59	20.19	284.12	38.09	-2.73	286.65	32.30	2.89	286.90	30.81	-0.15
289.70	55.39	20.35	288.43	43.23	1.72	288.94	60.01	21.30	287.42	36.88	-2.25	289.95	29.46	1.74	290.20	29.79	0.52
293.00	54.66	18.15	291.73	43.52	0.54	292.24	60.27	20.09	290.72	37.79	-2.81	293.25	31.00	1.80	293.50	31.76	1.01
296.30	54.83	18.43	295.04	43.21	0.34	295.54	60.08	20.01	294.02	39.23	-1.26	296.55	30.90	1.81	296.80	30.09	-0.55
299.60	54.72	17.98	298.34	44.76	1.55	298.84	60.86	20.44	297.32	39.39	-1.45	299.85	30.22	0.79	300.10	31.64	0.66
302.90	52.72	17.19	301.64	45.32	3.32	302.14	58.46	19.26	300.62	36.26	-3.36	303.15	31.89	3.68	303.40	29.45	-0.31
306.19	55.13	18.87	304.94	43.36	0.63	305.44	61.37	21.44	303.92	37.18	-3.17	306.44	31.92	2.98	306.69	30.69	0.20
309.47	53.39	17.53	308.22	45.51	3.18	308.72	60.21	20.68	307.22	37.26	-2.69	309.72	30.32	1.77	309.97	31.02	0.92
312.75	53.27	16.84	311.50	43.04	0.14	312.00	59.57	19.47	310.49	38.25	-2.27	313.00	31.57	2.46	313.25	30.48	-0.18
316.02	53.16	17.43	314.77	43.48	1.28	315.27	59.93	20.53	313.77	37.09	-2.73	316.27	29.36	0.95	316.52	31.75	1.79
319.35	54.57	17.15	318.08	43.95	0.06	318.59	58.61	17.52	317.07	38.59	-2.92	319.60	32.34	2.24	319.85	32.34	0.69
322.62	53.44	17.00	321.37	42.73	-0.18	321.87	58.55	18.44	320.37	37.24	-3.29	322.87	31.81	2.68	323.12	31.29	0.61
325.90	54.18	17.54	324.65	45.05	1.94	325.15	59.00	18.68	323.65	36.95	-3.79	326.15	31.49	2.16	326.40	32.51	1.63
329.17	53.71	16.35	327.92	43.61	-0.22	328.42	58.92	17.88	326.92	37.81	-3.65	329.42	31.87	1.82	329.67	33.43	1.83
332.46	52.70	15.69	331.19	42.69	-0.79	331.70	57.95	17.27	330.19	38.50	-2.60	332.71	31.97	2.27	332.96	31.58	0.33
335.75	54.06	17.30	334.49	42.74	-0.49	335.00	59.34	18.91	333.48	38.92	-1.93	336.00	29.72	0.28	336.25	32.65	1.66
339.02	54.22	17.13	337.77	45.09	1.53	338.27	56.97	16.21	336.77	39.65	-1.53	339.27	31.44	1.66	339.52	31.20	-0.13
342.32	51.92	14.89	341.05	44.20	0.70	341.55	59.05	18.35	340.05	39.12	-2.00	342.57	32.01	2.29	342.82	30.98	-0.29
345.60	51.87	15.24	344.35	44.56	1.46	344.85	57.24	16.93	343.35	37.93	-2.80	345.85	30.73	1.41	346.10	32.26	1.39
348.87	53.95	17.09	347.62	44.10	0.77	348.12	57.03	16.49	346.62	39.06	-1.90	349.12	31.29	1.74	349.37	31.26	0.16
352.14	52.87	16.08	350.89	45.56	2.30	351.39	57.80	17.33	349.89	38.84	-2.05	352.40	31.00	1.52	352.65	31.56	0.53
355.44	53.41	15.25	354.19	43.84	-0.79	354.69	56.79	14.96	353.17	38.94	-3.31	355.70	32.80	1.95	355.95	33.76	1.36
358.74	53.89	16.88	357.49	44.40	0.92	357.99	57.91	17.22	356.47	39.05	-2.06	358.99	31.81	2.11	359.24	31.20	-0.05
362.02	52.11	15.27	360.77	44.84	1.53	361.27	58.33	17.82	359.77	38.07	-2.86	362.27	31.54	2.01	362.52	31.93	0.85
365.30	53.34	16.30	364.05	44.95	1.44	364.55	57.34	16.63	363.05	38.82	-2.31	365.55	31.48	1.76	365.80	31.83	0.56
368.61	53.02	16.21	367.36	44.64	1.36	367.86	58.18	17.69	366.32	37.82	-3.09	368.86	31.94	2.44	369.11	31.70	0.65
371.90	51.66	15.27	370.65	44.18	1.32	371.15	57.79	17.73	369.64	37.69	-2.79	372.15	30.65	1.58	372.40	31.84	1.22
375.17	51.22	12.71	373.92	44.63	-0.35	374.42	56.55	14.36	372.92	41.38	-1.23	375.42	32.27	1.07	375.67	32.91	0.16
378.46	50.26	12.83	377.21	44.74	0.84	377.71	56.71	15.61	376.19	40.88	-0.64	378.71	31.29	1.17	378.96	31.14	-0.53
381.75	52.19	15.10	380.49	44.70	1.14	380.99	55.71	14.95	379.49	37.82	-3.36	382.00	31.92	2.15	382.25	32.54	1.22
385.02	52.22	14.63	383.77	44.29	0.23	384.27	57.38	16.12	382.77	40.46	-1.22	385.27	32.08	1.80	385.52	31.25	-0.58
388.35	52.05	15.07	387.07	45.13	1.68	387.59	59.46	18.81	386.05	36.74	-4.33	388.60	33.04	3.37	388.85	32.18	0.96
391.64	51.73	14.39	390.38	44.97	1.16	390.89	57.40	16.38	389.38	38.32	-3.12	391.89	31.15	1.12	392.14	33.58	2.00
394.91	53.09	16.62	393.66	46.28	3.34	394.16	55.29	15.15	392.66	37.18	-3.38	395.16	30.61	1.45	395.41	32.64	1.93
398.21	52.67	15.33	396.94	44.56	0.75	397.46	55.83	14.81	395.94	38.38	-3.06	398.46	32.56	2.53	398.71	32.11	0.53
401.50	49.78	12.66	400.24	42.81	-0.78	400.74	56.55	15.75	399.24	38.30	-2.92	401.75	31.85	2.04	402.00	32.24	0.88
404.79	49.25	12.52	403.53	45.37	2.17	404.04	54.71	14.31	402.53	37.42	-3.40	405.04	31.79	2.37	405.29	32.00	1.03
408.09	53.42	16.84	406.82	43.69	0.64	407.34	56.37	16.12	405.82	38.32	-2.35	408.34	31.05	1.79	408.59	31.38	0.57
411.37	50.86	13.93	410.12	44.20	0.80	410.62	56.55	15.95	409.12	38.54	-2.48	411.62	30.58	0.96	411.87	32.69	1.52
414.65	50.99	14.01	413.40	44.28	0.83	413.90	54.61	13.96	412.40	37.47	-3.60	414.90	32.53	2.87	415.15	31.95	0.74
417.96	50.61	13.61	416.68	45.61	2.14	417.21	53.80	13.13	415.68	37.70	-3.39	418.21	31.88	2.19	418.46	32.44	1.20
421.25	51.03	13.87	419.99	42.85	-0.78	420.50	54.27	13.44	418.99	39.43	-1.82	421.50	31.35	1.51	421.75	31.71	0.32
424.55	51.30	15.03	423.28	42.67	-0.07	423.80	54.90	14.96	422.28	36.88	-3.48	424.80	31.85	2.89	425.05	31.10	0.59
427.86	49.15	11.84	426.58	44.84	1.06	427.11	54.53	13.55	425.58	39.20	-2.20	428.11	31.97	1.98	428.36	31.77	0.23
431.15	49.93	12.87	429.89	44.22	0.69	430.40	54.19	13.46	428.89	37.61	-3.54	431.40	32.05	2.31	431.65	32.53	1.24
434.46	48.95	11.72	433.21	45.44	1.74	433.71	55.01	14.11	432.21	38.70	-2.62	434.71	32.73	2.82	434.96	31.27	-0.19
437.75	48.72	11.27	436.49	43.77	-0.15	437.00	53.95	12.83	435.49	37.54	-4.00	438.00	33.24	3.10	438.25	32.59	0.90
441.05	49.81	12.52	439.78	44.58	0.82	440.30	56.57	15.61	438.78	40.49	-0.89	441.30	31.54	1.56	441.55	30.86	-0.67
444.36	51.24	13.74	443.11	44.26	0.29	443.61	54.11	12.94	442.11	38.84	-2.75	444.61	31.25	1.06	444.86	33.43	1.69
447.65	50.05	12.48	446.39	44.19	0.15	446.90	53.02	11.78	445.39	38.80	-2.86	447.90	32.29	2.03	448.15	32.64	0.83
450.94	49.56	12.73	449.68	44.75	1.45	450.19	53.81	13.31	448.68	37.99	-2.93	451.19	31.75	2.23	451.44	31.77	0.70
454.22	48.09	12.30	452.97	43.31	1.05	453.47	54.28	14.81	451.97	37.54	-2.35	454.47	30.14	1.66	454.72	30.72	0.69
457.50	49.23	11.53	456.25	44.34	0.17	456.75	52.58	11.20	455.25	38.70	-3.10	457.75	31.73	1.34	458.00	33.70	1.76
460.79	48.53	11.25	459.54	44.55	0.80	460.04	53.96	13.01	458.53	39.25	-2.12	461.04	31.87	1.91	461.29	31.73	0.22
464.09	49.98	12.91	462.84	43.64	0.10	463.34	50.87	10.12	461.82	39.37	-1.80	464.34	31.94	2.18	464.59	30.93	-0.38
467.37	49.50	12.26	466.12	43.05	-0.66	466.62	51.39	10.47	465.12	37.80	-3.54	467.62	32.28	2.35	467.87	32.67	1.19
470.65	49.28	12.56	469.40	43.06	-0.13	469.90	53.41	13.02	468.40	38.47	-2.34	470.90	31.51	2.11	471.15	31.19	0.24
473.96	49.08	12.23	472.71	45.35	2.03	473.21	52.79	12.26	471.68	38.04	-2.91	474.21	31.54	2.00	474.46	32.00	0.91
477.24	49.13	11.39	475.99	44.40	0.19	476.49	53.09	11.68	474.99	38.64	-3.19	477.49	32.17	1.74	477.74	33.43	1.45
480.52	50.31	12.56	479.27	45.52	1.30	479.77	52.66	11.23	478.27	39.67	-2.18	480.77	32.69	2.25	481.02	31.92	-0.07
483.84	49.90	13.42	482.58	43.72	0.77	483.09	53.19	13.03	481.55	38.05	-2.53	484.09	31.76	2.59	484.34	30.66	-0.06
487.12	49.49	12.19	485.87	44.10	0.33	486.37	53.13	12.16	484.87	37.70	-3.69	487.37	31.79	1.81	487.62	33.42	1.89
490.40	49.38	12.96	489.15	44.04	1.15	489.65	52.26	12.17	488.15	37.54	-2.97	490.65	31.57	2.46	490.90	31.17	0.51
493.71	48.25	10.50	492.46	43.35	-0.87	492.96	52.62	11.20	491.43	39.91	-1.93	493.96	31.97	1.53	494.21	32.39	0.40
496.99	48.94	11.32	495.74	43.79	-0.30	496.24	53.04	11.75	494.74	39.28	-2.43	497.24	32.69	2.38	497.49	31.91	0.05
500.27	48.37	9.83	499.02	43.91	-1.10	499.52	52.94	10.73	498.02	40.55	-2.08	500.52	33.74	2.51	500.77	32.35	-0.43
503.57	49.38	11.10	502.32	43.91	-0.84	502.82	53.31	11.36	501.30	40.55	-1.82	503.82	32.46	1.49	504.07	32.85	0.33
506.85	47.30	9.36	505.60	44.16	-0.25	506.10	52.18	10.57	504.60	39.33	-2.70	507.11	32.84	2.22	507.36	32.66	0.49
510.15	49.38	12.25	508.89	44.45	0.85	509.39	52.32	11.51	507.89	38.79	-2.44	510.40	30.85	1.03	510.65	32.78	1.41
513.46	50.18	12.66	512.21	44.74	0.75	512.71	54.25	13.06	511.18	38.60	-3.01	513.71	32.03	1.83	513.96	32.94	1.19
516.75	49.18	11.78	515.49	43.46	-0.41	515.99	51.70	10.63	514.49	39.22	-2.27	517.00	32.59	2.51	517.25	31.40	-0.23
520.05	47.05	9.58	518.79	44.12	0.18	519.29	54.32	13.17	517.78	39.13	-2.44	520.30	32.66	2.50	520.55	31.65	-0.06
523.36	48.99	10.97	522.11	46.27	1.78	522.61	53.13	11.44	521.08	39.04	-3.07	523.61	33.51	2.81	523.86	32.52	0.27
526.65	48.84	11.54	525.39	44.68	0.91	525.89	51.63	10.66	524.39	38.36	-3.03	526.90	31.85	1.86	527.15	32.71	1.17
529.94	47.57	9.61	528.69	44.45	0.02	529.19	53.10	11.47	527.68	39.18	-2.87	530.19	33.58	2.93	530.44	32.14	-0.06
533.22	48.31	10.60	531.97	43.60	-0.58	532.47	50.45	9.07	530.97	39.21	-2.59	533.47	32.04	1.65	533.72	32.89	0.95
536.50	48.46	10.84	535.25	44.78	0.69	535.75	52.30	11.00	534.25	39.62	-2.10	536.75	31.93	1.62	537.00	32.34	0.48
539.79	48.67	10.36	538.53	43.48	-1.30	539.04	51.91	9.92	537.53	39.92	-2.49	540.04	32.00	1.00	540.29	34.04	1.49
543.08	47.80	11.10	541.82	44.52	1.35	542.33	51.26	10.89	540.82	39.21	-1.58	543.33	31.30	1.91	543.58	30.61	-0.33
546.37	47.84	8.75	545.12	44.52	-1.04	545.62	52.86	10.10	544.11	40.52	-2.66	546.62	34.17	2.39	546.87	33.60	0.27
549.65	48.05	10.52	548.40	43.80	-0.20	548.90	50.62	9.42	547.40	38.67	-2.95	549.90	33.08	2.86	550.15	31.86	0.09
552.96	47.68	9.64	551.68	43.38	-1.13	552.21	51.70	9.98	550.68	40.97	-1.17	553.21	33.60	2.87	553.46	30.58	-1.70
556.25	49.94	12.03	554.99	44.34	-0.04	555.50	51.84	10.25	553.99	39.64	-2.37	556.50	32.78	2.18	556.75	32.34	0.19
559.54	48.30	10.90	558.29	44.42	0.55	558.79	50.57	9.50	557.28	38.83	-2.66	559.79	32.05	1.97	560.04	32.33	0.70
562.84	47.15	10.48	561.57	43.23	0.09	562.08	52.11	11.77	560.57	37.79	-2.97	563.09	31.97	2.62	563.34	31.26	0.36
566.12	48.56	10.69	564.87	43.04	-1.30	565.37	51.36	9.81	563.87	39.20	-2.77	566.37	32.22	1.66	566.62	33.22	1.11
569.45	49.31	12.32	568.19	44.22	0.76	568.70	51.72	11.05	567.18	37.96	-3.13	569.70	31.28	1.60	569.95	32.76	1.53
572.75	48.18	11.76	571.48	44.20	1.31	572.00	49.48	9.39	570.48	36.74	-3.77	573.00	31.98	2.87	573.25	31.56	0.90
576.04	47.53	10.26	574.78	44.42	0.68	575.29	52.87	11.92	573.78	38.42	-2.95	576.29	30.76	0.80	576.54	33.66	2.15
579.34	48.47	10.76	578.08	43.96	-0.22	578.59	49.14	7.75	577.08	39.54	-2.27	579.59	32.05	1.65	579.84	32.57	0.62
582.62	46.72	9.49	581.37	44.26	0.56	581.87	51.16	10.25	580.37	38.83	-2.50	582.87	31.49	1.57	583.12	32.40	0.93
585.90	47.23	9.67	584.65	43.26	-0.77	585.15	50.51	9.28	583.65	37.89	-3.76	586.15	32.85	2.60	586.40	32.96	1.16
589.21	49.54	11.56	587.96	42.90	-1.55	588.46	50.71	9.05	586.93	39.41	-2.67	589.46	33.00	2.33	589.71	32.56	0.34
592.49	47.34	9.57	591.24	43.35	-0.89	591.74	49.78	8.34	590.24	39.80	-2.06	592.74	33.03	2.57	592.99	31.50	-0.51
595.77	47.04	10.65	594.52	43.54	0.68	595.02	50.00	9.94	593.52	37.28	-3.20	596.02	31.35	2.27	596.27	31.56	0.93
599.07	46.43	8.59	597.82	44.69	0.38	598.32	50.97	9.46	596.80	39.91	-2.02	599.32	32.93	2.40	599.57	31.70	-0.38
602.36	47.75	9.20	601.10	44.44	-0.58	601.60	51.30	9.08	600.10	41.65	-0.99	602.61	32.24	1.00	602.86	32.78	-0.01
605.64	47.52	9.86	604.39	43.31	-0.82	604.89	50.10	8.76	603.39	39.72	-2.04	605.89	32.05	1.70	606.14	32.24	0.34
608.92	46.25	8.51	607.67	43.05	-1.16	608.17	50.24	8.82	606.67	38.62	-3.22	609.17	32.35	1.92	609.42	33.28	1.30
612.21	47.42	9.41	610.95	44.64	0.16	611.45	50.71	9.03	609.95	38.46	-3.64	612.46	32.68	1.99	612.71	33.90	1.66
615.49	46.89	8.70	614.24	43.21	-1.45	614.74	50.95	9.09	613.24	38.84	-3.44	615.74	33.57	2.70	615.99	33.17	0.75
618.77	49.76	11.98	617.52	43.59	-0.66	618.02	50.99	9.53	616.52	38.75	-3.13	619.02	32.12	1.65	619.27	33.50	1.48
622.07	47.00	8.67	620.80	43.31	-1.49	621.30	51.24	9.24	619.80	39.77	-2.65	622.32	32.61	1.59	622.57	33.63	1.06
625.35	46.76	8.98	624.10	44.72	0.47	624.60	50.95	9.49	623.10	39.03	-2.85	625.60	31.46	0.99	625.85	33.88	1.86
628.64	47.77	10.37	627.39	43.74	-0.13	627.89	48.14	7.06	626.38	36.77	-4.73	628.89	32.58	2.49	629.14	33.88	2.24
631.92	47.36	9.49	630.67	44.47	0.13	631.17	50.08	8.53	629.67	38.10	-3.87	632.17	32.78	2.22	632.42	33.76	1.65
635.20	46.21	8.00	633.95	43.33	-1.35	634.45	50.16	8.28	632.95	39.14	-3.16	635.45	32.61	1.72	635.70	33.89	1.45
638.49	47.80	9.72	637.23	44.55	0.00	637.74	50.67	8.92	636.23	39.49	-2.68	638.74	33.20	2.43	638.99	32.57	0.25
641.77	48.05	10.56	640.52	43.48	-0.48	641.02	50.12	8.96	639.52	38.71	-2.87	642.02	32.18	2.01	642.27	32.59	0.87
645.05	47.06	8.68	643.80	43.79	-1.06	644.30	50.43	8.37	642.80	39.87	-2.61	645.30	33.16	2.09	645.55	33.14	0.52
648.36	47.42	9.09	647.11	43.73	-1.07	647.61	50.12	8.11	646.08	40.91	-1.52	648.61	32.06	1.04	648.86	33.05	0.48
651.65	46.77	8.79	650.39	44.05	-0.40	650.90	50.27	8.61	649.39	39.15	-2.93	651.90	33.88	3.21	652.15	31.94	-0.28
654.94	47.25	8.35	653.68	43.62	-1.75	654.19	50.49	7.92	652.68	41.17	-1.82	655.19	33.97	2.38	655.44	32.58	-0.56
658.22	46.93	8.89	656.97	43.78	-0.73	657.47	49.28	7.57	655.97	40.07	-2.06	658.47	31.99	1.27	658.72	33.07	0.80
661.50	46.54	8.33	660.25	45.15	0.47	660.75	50.63	8.75	659.25	39.63	-2.67	661.75	32.75	1.85	662.00	33.27	0.82
664.79	47.55	10.29	663.54	44.42	0.69	664.04	49.28	8.35	662.53	39.43	-1.92	665.04	31.10	1.15	665.29	32.27	0.77
695.26	37.83	5.35	694.01	100.82	61.87	694.51	50.05	13.89	693.00	32.31	-4.27	695.51	26.84	1.67	695.76	29.32	2.60
698.54	37.80	5.30	697.29	88.92	49.95	697.79	49.20	13.03	696.28	32.78	-3.81	698.79	27.19	2.00	699.04	28.55	1.81
701.82	36.75	4.32	700.57	86.15	47.25	701.07	51.51	15.40	699.57	34.27	-2.26	702.07	26.55	1.43	702.32	27.50	0.83
705.11	41.43	7.46	703.86	82.57	42.13	704.36	52.22	14.58	702.84	34.22	-3.84	705.36	28.21	1.56	705.61	30.49	2.29
708.39	43.46	10.04	707.14	77.19	37.30	707.64	55.12	18.03	706.13	34.74	-2.77	708.64	28.35	2.25	708.89	28.18	0.53
711.67	43.95	9.34	710.42	74.25	33.17	710.92	54.95	16.67	709.41	34.66	-4.04	711.92	29.29	1.99	712.17	30.90	2.05
714.94	46.17	11.87	713.69	72.83	32.06	714.19	54.53	16.56	712.69	34.28	-4.11	715.19	29.40	2.42	715.44	30.23	1.70
718.23	46.73	11.63	716.97	71.45	29.88	717.47	53.50	14.73	715.97	36.47	-2.72	718.48	29.66	1.88	718.73	30.18	0.85
721.52	47.67	12.06	720.26	69.93	27.85	720.76	54.09	14.80	719.26	36.20	-3.51	721.77	30.22	1.92	722.02	31.44	1.59
724.79	47.65	10.82	723.54	67.47	24.17	724.04	51.44	10.94	722.54	37.92	-3.00	725.04	30.89	1.38	725.29	32.69	1.63
728.09	47.79	11.01	726.81	66.64	23.39	727.32	52.73	12.28	725.81	38.62	-2.25	728.34	30.78	1.31	728.59	31.96	0.94
731.37	48.37	11.00	730.11	65.98	22.14	730.62	53.09	12.04	729.11	37.71	-3.76	731.62	31.92	1.86	731.87	33.51	1.90
734.64	47.42	9.79	733.39	66.09	21.99	733.89	51.31	10.00	732.39	39.53	-2.20	734.89	33.15	2.83	735.14	31.24	-0.63
737.92	46.82	9.27	736.67	65.59	21.57	737.17	50.31	9.08	735.67	41.01	-0.64	738.17	31.35	1.11	738.42	31.32	-0.47
741.19	47.67	10.38	739.94	67.14	23.38	740.44	50.76	9.80	738.94	39.66	-1.72	741.44	30.91	0.93	741.69	32.32	0.79
744.48	47.39	9.40	743.23	66.37	21.91	743.73	51.35	9.68	742.21	41.89	-0.20	744.73	31.20	0.52	744.98	31.91	-0.32
747.76	47.23	9.09	746.51	66.18	21.57	747.01	49.74	7.93	745.51	39.31	-2.92	748.01	32.62	1.79	748.26	33.51	1.13
751.04	46.44	8.79	749.79	67.28	23.16	750.29	48.05	6.73	748.78	40.72	-1.02	751.29	30.95	0.61	751.54	32.30	0.41
754.36	46.36	9.35	753.09	66.59	23.11	753.61	50.76	10.07	752.07	38.69	-2.42	754.61	31.44	1.74	754.86	31.93	0.68
757.64	47.11	8.88	756.39	64.23	19.53	756.89	50.12	8.22	755.38	39.44	-2.88	757.89	32.91	1.99	758.14	33.36	0.89
760.92	46.37	7.99	759.67	65.07	20.22	760.17	51.25	9.19	758.67	40.97	-1.51	761.17	31.96	0.89	761.42	33.24	0.62
764.23	46.22	7.42	762.96	65.91	20.64	763.48	49.56	7.08	761.94	41.76	-1.14	764.48	32.95	1.46	764.73	32.72	-0.32
767.51	46.61	8.99	766.26	66.97	22.88	766.76	50.93	9.64	765.26	38.30	-3.41	767.76	32.41	2.10	768.01	33.17	1.31
770.79	45.05	7.87	769.54	66.02	22.37	770.04	49.08	8.22	768.53	38.63	-2.65	771.04	31.05	1.18	771.29	32.89	1.47
774.11	46.83	8.48	772.82	65.43	20.61	773.35	51.02	8.99	771.81	39.65	-2.80	774.36	32.64	1.60	774.61	33.79	1.20
777.39	47.12	8.88	776.14	66.69	21.98	776.64	49.77	7.85	775.13	40.37	-1.97	777.64	32.68	1.75	777.89	32.70	0.22
780.67	48.07	10.27	779.42	67.81	23.54	779.92	50.01	8.54	778.41	38.82	-3.07	780.92	32.47	1.98	781.17	33.13	1.09
783.94	46.82	8.58	782.69	67.16	22.45	783.19	49.83	7.91	781.69	39.62	-2.72	784.19	32.52	1.59	784.44	33.61	1.13
787.22	46.36	9.27	785.97	65.73	22.17	786.47	51.31	10.55	784.97	38.90	-2.28	787.47	31.16	1.38	787.72	32.23	0.90
790.49	47.24	9.07	789.24	66.20	21.56	789.74	50.19	8.34	788.24	41.36	-0.91	790.74	31.88	1.02	790.99	32.30	-0.11
793.77	46.46	8.56	792.51	65.85	21.48	793.02	51.09	9.51	791.51	39.72	-2.28	794.02	32.35	1.76	794.27	32.66	0.52
797.04	45.77	8.03	795.79	68.13	23.92	796.29	50.35	8.94	794.79	38.59	-3.24	797.29	33.42	2.99	797.54	32.23	0.25
800.34	44.96	6.16	799.09	65.78	20.51	799.59	51.62	9.15	798.09	41.20	-1.69	800.59	31.96	0.47	800.84	34.26	1.22
803.63	45.46	6.58	802.37	67.32	21.97	802.87	51.48	8.92	801.37	40.32	-2.66	803.88	33.72	2.15	804.13	33.63	0.51
806.92	46.42	8.34	805.66	66.86	22.31	806.17	51.00	9.24	804.66	40.24	-1.94	807.17	33.08	2.31	807.42	31.95	-0.37
810.19	45.44	6.37	808.94	67.60	22.06	809.44	49.74	6.99	807.94	40.90	-2.27	810.44	33.75	1.99	810.69	33.59	0.28
813.48	46.36	7.62	812.22	66.74	21.53	812.72	50.93	8.52	811.21	39.44	-3.39	813.73	33.06	1.63	813.98	34.74	1.76
816.76	46.74	8.13	815.51	64.69	19.61	816.01	50.85	8.57	814.51	40.06	-2.64	817.01	32.64	1.34	817.26	34.15	1.30
820.04	46.94	9.18	818.79	66.34	22.11	819.29	48.54	7.11	817.79	38.47	-3.38	820.29	32.77	2.33	820.54	33.05	1.06
823.35	44.87	6.03	822.07	67.43	22.12	822.57	50.29	7.78	821.07	39.97	-2.96	823.60	33.62	2.10	823.85	33.94	0.87
826.63	46.68	8.39	825.38	67.49	22.73	825.88	49.09	7.12	824.38	38.24	-4.15	826.88	33.52	2.54	827.13	34.14	1.61
829.91	46.15	7.10	828.66	65.08	19.56	829.16	50.06	7.34	827.66	40.95	-2.19	830.16	32.24	0.51	830.41	34.97	1.69
833.19	47.65	8.55	831.94	66.79	21.22	832.44	49.84	7.07	830.93	40.94	-2.25	833.44	32.53	0.75	833.69	34.84	1.51
836.47	45.31	6.48	835.22	64.58	19.28	835.72	51.26	8.75	834.21	40.73	-2.20	836.72	32.25	0.73	836.97	34.54	1.47
839.74	45.37	7.35	838.49	66.50	22.01	838.99	51.01	9.32	837.49	39.97	-2.14	839.99	32.62	1.92	840.24	32.48	0.23
843.02	45.75	6.85	841.77	64.70	19.33	842.27	51.05	8.48	840.77	41.04	-1.95	843.27	32.68	1.09	843.52	34.00	0.86
846.29	45.06	5.56	845.04	66.62	20.65	845.54	50.02	6.84	844.04	41.58	-2.02	846.54	32.73	0.54	846.79	35.22	1.48
849.61	46.18	7.20	848.35	65.64	20.19	848.86	50.31	7.66	847.31	41.05	-2.02	849.86	32.64	0.98	850.11	34.26	1.05
852.88	46.91	8.23	851.63	67.18	22.03	852.13	52.22	9.86	850.63	40.39	-2.39	853.13	33.19	1.82	853.38	33.49	0.57
856.16	45.72	6.83	854.91	64.38	19.02	855.41	50.48	7.92	853.90	41.99	-0.99	856.41	32.68	1.11	856.66	33.01	-0.11
859.44	45.49	6.15	858.19	64.64	18.83	858.69	50.44	7.43	857.18	40.79	-2.64	859.69	33.71	1.68	859.94	34.54	0.96
862.72	45.24	6.86	861.47	66.45	21.60	861.97	49.28	7.23	860.47	40.24	-2.23	862.97	33.05	1.99	863.23	32.86	0.25
866.02	47.06	8.33	864.76	64.75	19.55	865.27	48.83	6.42	863.76	38.61	-4.22	866.27	33.71	2.29	866.52	34.90	1.93
869.29	45.95	7.29	868.04	65.00	19.87	868.54	49.69	7.35	867.04	39.59	-3.17	869.54	33.56	2.21	869.79	33.86	0.96
872.57	45.23	5.83	871.32	63.12	17.25	871.82	48.92	5.84	870.31	42.11	-1.39	872.82	33.13	1.04	873.09	33.99	0.35
875.87	45.72	6.65	874.62	65.04	19.50	875.12	48.47	5.73	873.62	39.84	-3.32	876.12	33.95	2.19	876.37	34.44	1.13
879.14	45.33	7.73	877.89	63.31	19.24	878.39	49.78	8.51	876.89	37.50	-4.19	879.39	33.39	3.11	879.64	32.92	1.09
882.42	46.07	6.79	881.17	64.77	19.02	881.67	49.66	6.71	880.17	40.63	-2.74	882.67	33.97	2.00	882.92	34.26	0.74
885.72	46.32	7.05	884.47	62.86	17.12	884.97	47.89	4.95	883.44	40.84	-2.52	885.97	33.30	1.34	886.22	34.69	1.18
889.01	46.65	7.43	887.76	63.81	18.12	888.26	50.68	7.79	886.74	40.29	-3.02	889.26	34.78	2.87	889.51	33.61	0.15
892.28	47.65	8.47	891.03	63.86	18.21	891.53	50.82	7.97	890.03	39.86	-3.41	892.53	34.30	2.44	892.78	34.39	0.98
895.56	46.96	9.06	894.31	63.61	19.24	894.81	51.52	9.95	893.31	39.23	-2.76	895.81	31.95	1.36	896.06	33.54	1.40
898.85	46.31	6.15	897.58	62.81	16.18	898.10	50.15	6.32	896.58	41.26	-2.99	899.10	35.47	2.62	899.35	34.77	0.37
902.13	46.26	7.67	900.88	63.97	18.91	901.38	49.50	7.24	899.88	38.83	-3.85	902.38	33.84	2.57	902.63	34.11	1.29
905.44	45.44	5.32	904.19	62.62	16.03	904.69	48.29	4.50	903.19	41.27	-2.94	905.69	33.60	0.79	905.94	36.51	2.15
908.73	46.16	7.46	907.47	64.45	19.28	907.97	50.33	7.95	906.47	41.59	-1.21	908.98	31.77	0.38	909.23	33.77	0.83
912.01	46.88	8.32	910.76	62.86	17.83	911.26	49.81	7.58	909.76	39.04	-3.61	912.26	33.28	2.03	912.51	34.38	1.58
915.28	46.40	7.78	914.03	62.60	17.51	914.53	49.44	7.15	913.03	40.52	-2.19	915.53	32.33	1.02	915.78	34.03	1.17
918.59	47.45	8.91	917.31	61.40	16.39	917.82	50.93	8.71	916.30	39.23	-3.41	918.84	32.59	1.36	919.09	34.83	2.05
921.87	47.18	8.47	920.61	61.45	16.27	921.12	50.01	7.63	919.61	39.46	-3.34	922.12	34.11	2.71	922.37	33.58	0.63
925.14	46.20	6.15	923.89	62.90	16.38	924.39	50.84	7.11	922.89	41.30	-2.85	925.39	34.47	1.73	925.64	35.41	1.12
928.42	44.40	4.66	927.17	61.24	15.03	927.67	48.81	5.40	926.17	40.80	-3.03	928.67	34.36	1.93	928.92	35.08	1.10
931.69	45.93	6.45	930.44	63.05	17.10	930.94	50.08	6.93	929.44	40.73	-2.84	931.94	34.09	1.93	932.19	34.63	0.92
934.98	47.08	7.69	933.73	60.26	14.40	934.23	49.65	6.59	932.71	39.98	-3.50	935.23	33.48	1.40	935.48	35.73	2.10
938.27	46.99	7.23	937.02	63.30	17.07	937.52	49.56	6.13	936.01	41.85	-2.00	938.52	33.16	0.71	938.77	35.29	1.29
941.54	45.42	5.37	940.29	60.37	13.85	940.79	51.66	7.94	939.29	40.69	-3.45	941.79	34.31	1.57	942.04	36.17	1.88
944.86	47.46	7.45	943.61	60.89	14.41	944.11	48.28	4.60	942.57	42.92	-1.18	945.11	34.64	1.94	945.36	33.49	-0.76
948.14	47.49	8.33	946.89	59.35	13.72	947.39	48.26	5.42	945.88	41.52	-1.74	948.39	32.92	1.07	948.64	34.07	0.67
951.42	45.32	5.36	950.17	60.63	14.20	950.67	49.75	6.11	949.17	41.45	-2.61	951.67	33.90	1.25	951.92	35.56	1.36
954.73	46.09	5.71	953.48	59.73	12.88	953.98	49.80	5.74	952.44	42.10	-2.38	954.98	36.03	2.96	955.23	34.04	-0.58
958.01	47.71	8.25	956.76	59.52	13.59	957.26	49.55	6.42	955.76	41.92	-1.63	958.26	32.93	0.78	958.51	34.55	0.85
961.29	46.33	7.49	960.04	60.33	15.02	960.54	48.71	6.20	959.03	39.63	-3.30	961.54	32.86	1.34	961.79	35.04	1.97
964.61	47.31	8.03	963.35	60.70	14.95	963.86	50.56	7.60	962.31	39.58	-3.80	964.86	34.12	2.15	965.11	35.17	1.65
967.89	46.45	7.43	966.64	59.33	13.84	967.14	49.18	6.48	965.63	41.97	-1.15	968.14	32.64	0.93	968.39	33.48	0.22
971.17	46.37	6.90	969.92	61.45	15.51	970.42	50.17	7.02	968.91	40.55	-3.02	971.42	34.34	2.18	971.67	34.55	0.84
974.44	46.69	6.79	973.19	59.18	12.81	973.69	50.61	7.04	972.19	41.07	-2.92	974.69	35.49	2.90	974.94	34.16	0.02
977.72	45.70	5.47	976.47	60.61	13.91	976.97	49.87	5.97	975.47	41.54	-2.78	977.97	35.09	2.17	978.23	35.08	0.61
981.01	44.71	3.94	979.76	58.80	11.56	980.26	51.62	7.18	978.76	40.79	-4.07	981.26	35.43	1.98	981.51	37.10	2.10
984.28	47.35	7.39	983.03	58.14	11.71	983.53	51.27	7.64	982.03	40.26	-3.79	984.53	34.78	2.14	984.78	35.85	1.66
987.57	47.00	6.37	986.31	59.80	12.70	986.82	50.86	6.56	985.31	43.07	-1.65	987.82	34.82	1.51	988.09	35.01	0.15
990.87	46.98	6.96	989.62	58.94	12.45	990.12	50.38	6.69	988.62	40.62	-3.49	991.12	35.38	2.68	991.37	35.07	0.82
994.14	46.18	5.50	992.89	58.25	11.10	993.39	49.95	5.59	991.89	42.18	-2.60	994.39	34.04	0.67	994.64	36.85	1.93
997.42	46.47	6.77	996.17	60.26	14.09	996.67	48.96	5.59	995.17	40.51	-3.28	997.67	34.37	1.99	997.92	35.23	1.30
1000.69	46.41	6.30	999.44	58.25	11.67	999.94	50.24	6.46	998.44	41.64	-2.56	1000.94	34.13	1.33	1001.19	35.58	1.23
1003.98	46.94	6.26	1002.72	58.57	11.42	1003.23	50.13	5.77	1001.71	43.54	-1.24	1004.23	35.27	1.90	1004.48	34.26	-0.66
1007.27	47.50	7.65	1006.02	60.14	13.82	1006.52	51.33	7.81	1005.01	42.12	-1.82	1007.52	33.97	1.43	1007.77	34.48	0.39
1010.57	47.83	7.48	1009.32	59.68	12.86	1009.82	50.79	6.77	1008.29	42.02	-2.42	1010.82	33.82	0.79	1011.07	36.22	1.64
1013.88	45.68	4.42	1012.62	59.03	11.30	1013.13	51.32	6.39	1011.59	43.24	-2.11	1014.13	35.77	1.82	1014.38	35.79	0.29
1017.17	46.06	5.44	1015.92	60.13	13.04	1016.42	50.31	6.02	1014.91	42.55	-2.16	1017.42	34.09	0.79	1017.67	36.23	1.38
1020.48	46.20	5.98	1019.23	59.06	12.37	1019.73	51.16	7.27	1018.23	41.46	-2.85	1020.73	34.94	2.03	1020.98	35.28	0.82
1023.77	47.46	7.50	1022.52	57.90	11.47	1023.02	49.57	5.93	1021.51	41.46	-2.60	1024.02	34.11	1.46	1024.27	35.34	1.14
1027.07	47.84	6.48	1025.82	59.55	11.72	1026.32	50.54	5.50	1024.79	45.02	-0.44	1027.32	34.62	0.57	1027.57	35.47	-0.13
1030.37	45.89	6.08	1029.12	59.63	13.35	1029.62	51.09	7.61	1028.10	42.10	-1.80	1030.62	33.16	0.67	1030.87	35.18	1.14
1033.67	49.11	8.31	1032.42	57.57	10.30	1032.92	49.87	5.40	1031.39	43.90	-0.99	1033.92	33.01	-0.47	1034.17	36.50	1.47
1036.94	45.15	4.90	1035.69	58.38	11.66	1036.19	50.27	6.35	1034.69	42.41	-1.93	1037.19	33.85	0.92	1037.44	35.50	1.02
1040.23	48.25	8.01	1038.98	58.44	11.73	1039.48	50.38	6.46	1037.97	42.07	-2.27	1040.48	35.08	2.15	1040.73	34.60	0.12
1043.51	48.62	7.87	1042.26	57.70	10.48	1042.76	51.08	6.65	1041.26	41.24	-3.61	1043.76	35.64	2.20	1044.01	36.40	1.41
1046.79	49.20	8.14	1045.54	57.70	10.17	1046.04	50.27	5.54	1044.53	42.77	-2.38	1047.04	35.66	1.92	1047.29	35.76	0.47
1050.11	47.73	6.25	1048.86	57.72	9.77	1049.36	51.21	6.06	1047.81	43.25	-2.32	1050.36	37.04	2.88	1050.61	35.16	-0.55
1053.39	46.49	5.84	1052.14	57.03	9.91	1052.64	50.36	6.04	1051.14	41.90	-2.84	1053.64	34.84	1.51	1053.89	36.22	1.34
1056.67	48.73	8.39	1055.42	55.65	8.84	1055.92	50.58	6.56	1054.41	41.80	-2.64	1056.92	35.23	2.20	1057.17	35.02	0.44
1059.94	47.63	6.46	1058.69	58.03	10.39	1059.19	49.22	4.38	1057.69	43.21	-2.05	1060.19	34.86	1.00	1060.44	36.46	1.05
1063.23	46.87	5.98	1061.97	57.94	10.58	1062.47	49.03	4.47	1060.97	42.13	-2.85	1063.48	35.73	2.15	1063.73	35.83	0.70
1066.51	46.95	6.69	1065.26	59.31	12.58	1065.76	51.48	7.55	1064.26	41.89	-2.46	1066.76	34.74	1.80	1067.01	35.16	0.67
1069.78	47.66	8.07	1068.53	58.09	12.03	1069.03	50.98	7.72	1067.53	38.83	-4.85	1070.03	34.97	2.69	1070.28	35.99	2.16
1073.09	47.85	7.15	1071.81	58.03	10.86	1072.32	50.92	6.55	1070.80	43.30	-1.49	1073.34	34.59	1.20	1073.59	35.23	0.29
1076.37	47.10	6.17	1075.11	58.39	10.99	1075.62	51.24	6.64	1074.11	42.69	-2.33	1076.62	33.52	-0.09	1076.87	37.59	2.43
1079.67	46.66	5.21	1078.41	56.98	9.06	1078.92	52.30	7.18	1077.39	42.96	-2.58	1079.92	36.32	2.18	1080.17	36.09	0.40
1082.94	47.99	7.32	1081.69	57.09	9.95	1082.19	51.54	7.20	1080.69	43.06	-1.70	1083.19	34.87	1.52	1083.44	35.09	0.19
1086.22	47.83	6.55	1084.97	57.19	9.44	1085.47	50.89	5.93	1083.97	41.70	-3.68	1086.47	36.72	2.75	1086.72	36.45	0.93
1089.49	47.91	7.24	1088.24	56.56	9.42	1088.74	49.82	5.48	1087.24	42.45	-2.31	1089.74	34.51	1.16	1089.99	36.06	1.16
1092.77	47.67	6.23	1091.52	57.61	9.70	1092.02	51.64	6.53	1090.51	43.36	-2.17	1093.02	35.03	0.91	1093.27	36.94	1.27
1096.07	47.06	5.56	1094.82	57.46	9.49	1095.32	51.37	6.20	1093.79	43.41	-2.18	1096.32	35.29	1.10	1096.57	36.82	1.08
1099.38	47.45	5.52	1098.13	57.02	8.62	1098.63	52.48	6.87	1097.09	43.49	-2.54	1099.63	36.52	1.90	1099.88	36.81	0.64
1102.67	47.43	6.71	1101.42	57.06	9.87	1101.92	51.30	6.90	1100.41	41.16	-3.66	1102.92	36.57	3.16	1103.17	35.46	0.50
1105.97	49.04	7.87	1104.72	56.64	9.00	1105.22	50.71	5.87	1103.69	42.63	-2.63	1106.22	34.74	0.89	1106.47	37.15	1.75
1109.27	46.89	5.64	1108.02	55.97	8.25	1108.52	50.54	5.61	1106.99	41.78	-3.57	1109.52	35.96	2.02	1109.77	37.04	1.55
1112.57	47.87	7.16	1111.32	57.03	9.85	1111.82	50.85	6.47	1110.29	40.42	-4.38	1112.82	35.92	2.53	1113.09	36.80	1.86
1115.87	48.11	6.62	1114.62	56.59	8.63	1115.12	50.76	5.60	1113.62	41.55	-4.03	1116.12	36.35	2.17	1116.37	37.59	1.86
1119.16	47.22	6.28	1117.91	55.45	8.04	1118.41	51.67	7.06	1116.89	42.61	-2.42	1119.41	35.64	2.01	1119.66	35.59	0.41
1122.44	47.68	7.05	1121.19	55.01	7.91	1121.69	50.28	5.98	1120.18	41.86	-2.86	1122.69	34.92	1.61	1122.94	36.12	1.26
1125.72	48.41	6.72	1124.47	55.32	7.16	1124.97	52.05	6.69	1123.47	42.88	-2.90	1125.97	35.42	1.04	1126.22	37.79	1.86
1129.01	48.96	7.06	1127.76	54.95	6.58	1128.26	52.11	6.54	1126.74	43.13	-2.86	1129.26	37.05	2.47	1129.51	36.53	0.40
1132.29	47.78	6.59	1131.04	55.18	7.52	1131.54	51.52	6.66	1130.03	43.33	-1.95	1132.54	35.69	1.82	1132.79	35.56	0.14
1135.57	48.06	6.19	1134.32	54.96	6.62	1134.82	52.56	7.02	1133.31	45.15	-0.81	1135.82	35.20	0.65	1136.07	36.27	0.17
1138.86	48.15	7.20	1137.59	55.88	8.46	1138.10	52.24	7.61	1136.59	42.49	-2.56	1139.11	35.47	1.83	1139.36	35.92	0.73
1142.13	47.61	6.37	1140.88	56.72	9.01	1141.38	51.89	6.97	1139.88	42.50	-2.84	1142.38	35.64	1.71	1142.63	36.61	1.13
1145.44	48.51	7.88	1144.19	54.13	7.03	1144.69	50.66	6.35	1143.18	42.15	-2.58	1145.69	35.33	2.01	1145.94	35.44	0.57
1148.73	46.89	5.75	1147.47	56.58	8.97	1147.97	52.31	7.50	1146.47	41.71	-3.52	1148.98	35.40	1.58	1149.23	37.32	1.95
1152.01	47.82	5.87	1150.76	55.37	6.95	1151.26	51.18	5.56	1149.76	42.03	-4.01	1152.26	36.33	1.69	1152.51	38.51	2.32
1155.28	48.42	6.83	1154.03	56.12	8.06	1154.53	50.33	5.06	1153.03	42.54	-3.15	1155.53	36.29	2.01	1155.78	36.97	1.14
1158.60	46.95	5.08	1157.31	55.98	7.64	1157.82	51.40	5.85	1156.30	43.16	-2.81	1158.85	37.02	2.46	1159.10	36.46	0.35
1161.88	46.22	3.73	1160.63	55.43	6.47	1161.13	51.34	5.17	1159.63	45.01	-1.58	1162.13	35.44	0.26	1162.38	38.05	1.32
1165.17	48.10	7.14	1163.91	55.61	8.18	1164.42	51.63	7.00	1162.90	41.53	-3.52	1165.42	35.83	2.18	1165.67	36.54	1.34
1168.44	48.48	6.46	1167.19	56.17	7.68	1167.69	50.66	4.96	1166.19	44.94	-1.18	1168.69	35.68	0.97	1168.94	36.47	0.21
1171.72	47.55	6.71	1170.47	56.84	9.53	1170.97	50.54	6.03	1169.47	41.71	-3.22	1171.97	36.30	2.77	1172.22	35.53	0.45
1174.99	48.32	5.70	1173.74	56.11	7.02	1174.24	50.44	4.15	1172.74	44.50	-2.21	1175.24	35.15	-0.16	1175.49	39.23	2.37
1178.27	49.52	7.05	1177.02	55.39	6.45	1177.52	52.35	6.21	1176.01	43.80	-2.76	1178.52	37.34	2.18	1178.77	37.29	0.58
1181.56	48.35	6.10	1180.31	54.92	6.20	1180.81	52.91	6.99	1179.29	43.93	-2.41	1181.82	36.29	1.35	1182.07	37.55	1.06
1184.88	49.04	7.85	1183.63	56.92	9.26	1184.13	52.39	7.53	1182.59	42.52	-2.76	1185.13	35.73	1.85	1185.38	36.34	0.91
1188.17	48.40	6.86	1186.92	54.70	6.69	1187.42	51.49	6.28	1185.91	43.23	-2.40	1188.42	35.71	1.49	1188.67	36.69	0.92
1191.47	47.00	4.92	1190.22	55.84	7.29	1190.72	51.97	6.22	1189.19	44.19	-1.98	1191.72	36.02	1.25	1191.97	37.05	0.73
1194.74	48.03	6.23	1193.49	55.83	7.56	1193.99	51.28	5.80	1192.49	43.45	-2.45	1194.99	36.02	1.53	1195.24	36.96	0.92
1198.02	49.87	7.21	1196.77	55.09	5.96	1197.27	53.55	7.22	1195.77	43.70	-3.05	1198.27	37.33	1.98	1198.52	37.97	1.07
1201.31	47.20	4.83	1200.06	55.89	7.05	1200.56	51.30	5.25	1199.04	43.91	-2.56	1201.56	36.98	1.92	1201.81	37.25	0.64
1204.61	48.23	6.01	1203.36	54.89	6.20	1203.86	52.98	7.08	1202.33	43.54	-2.78	1204.86	37.85	2.94	1205.11	36.30	-0.16
1207.89	48.51	5.96	1206.64	55.69	6.67	1207.14	53.12	6.89	1205.63	43.77	-2.88	1208.14	35.91	0.67	1208.39	39.00	2.21
1211.17	48.04	5.06	1209.92	53.70	4.25	1210.42	52.54	5.88	1208.91	44.69	-2.39	1211.42	36.89	1.22	1211.67	38.39	1.17
1214.44	46.40	4.56	1213.19	56.42	8.11	1213.69	51.55	6.04	1212.19	43.01	-2.92	1214.69	36.16	1.64	1214.94	37.36	1.29
1217.72	48.35	6.22	1216.47	55.37	6.77	1216.97	51.96	6.15	1215.47	42.12	-4.11	1217.97	38.03	3.21	1218.23	37.27	0.90
1221.01	49.63	7.67	1219.76	55.16	6.73	1220.26	52.59	6.96	1218.76	43.51	-2.54	1221.26	36.72	2.08	1221.51	36.66	0.47
1224.28	48.41	6.16	1223.03	54.25	5.53	1223.53	52.83	6.90	1222.03	41.67	-4.68	1224.53	36.61	1.67	1224.78	39.50	3.01
1227.57	47.84	6.24	1226.31	54.09	6.02	1226.82	51.48	6.21	1225.31	42.85	-2.84	1227.82	34.87	0.59	1228.09	38.09	2.26
1230.87	49.37	7.35	1229.62	54.40	5.91	1230.12	52.43	6.73	1228.62	43.41	-2.71	1231.12	36.41	1.70	1231.37	37.27	1.01
1234.14	47.98	5.33	1232.89	53.72	4.60	1233.39	54.12	7.80	1231.89	44.68	-2.06	1234.39	36.64	1.31	1234.64	37.64	0.76
1237.42	50.03	8.30	1236.17	54.69	6.49	1236.67	51.48	6.08	1235.17	43.28	-2.54	1237.67	36.98	2.56	1237.92	35.95	-0.02
1240.69	48.31	5.43	1239.44	53.39	4.04	1239.94	52.42	5.87	1238.44	45.35	-1.62	1240.94	36.59	1.03	1241.19	37.71	0.60
1243.98	48.76	6.01	1242.72	56.08	6.86	1243.23	53.53	7.11	1241.71	45.50	-1.34	1244.23	38.25	2.82	1244.48	35.51	-1.47
1247.27	50.25	8.11	1246.02	53.95	5.34	1246.52	51.83	6.02	1245.01	42.60	-3.63	1247.52	36.31	1.49	1247.77	38.52	2.15
1250.56	47.65	4.45	1249.31	56.10	6.43	1249.81	52.12	5.25	1248.29	43.86	-3.43	1250.81	37.40	1.52	1251.06	39.35	1.92
1253.86	48.79	6.13	1252.59	53.74	4.61	1253.10	50.22	3.88	1251.59	44.15	-2.61	1254.11	36.81	1.46	1254.36	38.05	1.15
1257.14	49.54	6.90	1255.89	55.71	6.60	1256.39	52.57	6.26	1254.88	44.48	-2.25	1257.39	36.86	1.54	1257.64	37.59	0.72
1260.47	49.61	6.75	1259.22	54.44	5.11	1259.72	52.31	5.78	1258.20	43.08	-3.87	1260.72	39.34	3.80	1260.97	37.17	0.08
1263.76	50.74	8.23	1262.51	55.36	6.38	1263.01	52.65	6.47	1261.49	44.92	-1.68	1264.01	36.71	1.51	1264.26	36.92	0.17
1267.04	50.67	9.18	1265.79	53.56	5.60	1266.29	52.38	7.21	1264.79	41.67	-3.92	1267.29	36.63	2.45	1267.54	37.20	1.47
1270.34	47.94	5.34	1269.09	53.47	4.40	1269.59	52.42	6.15	1268.09	42.51	-4.18	1270.59	38.24	2.95	1270.84	38.07	1.23
1273.63	48.34	5.14	1272.37	55.39	5.72	1272.87	51.76	4.89	1271.37	44.82	-2.47	1273.88	37.68	1.79	1274.13	38.12	0.68
1276.91	49.48	7.37	1275.66	55.19	6.61	1276.16	51.40	5.62	1274.66	44.96	-1.24	1277.16	37.23	2.44	1277.41	35.15	-1.19
1280.19	48.14	5.94	1278.94	53.54	4.87	1279.44	53.94	8.06	1277.93	44.54	-1.76	1280.44	35.48	0.59	1280.69	37.61	1.17
1283.48	50.13	7.69	1282.22	53.30	4.39	1282.72	52.74	6.63	1281.21	42.71	-3.82	1283.73	37.82	2.70	1283.98	37.80	1.13
1286.77	50.04	7.34	1285.52	55.44	6.27	1286.02	51.62	5.25	1284.51	45.60	-1.19	1287.02	35.51	0.13	1287.27	38.00	1.07
1290.04	49.24	6.18	1288.79	54.91	5.38	1289.29	51.79	5.05	1287.79	45.07	-2.09	1290.29	35.92	0.17	1290.54	39.22	1.92
1293.34	48.11	5.20	1292.07	54.91	5.53	1292.57	51.94	5.36	1291.07	44.02	-2.98	1293.59	38.32	2.72	1293.84	37.41	0.26
1296.62	49.57	7.15	1295.37	54.27	5.38	1295.87	52.21	6.12	1294.37	43.43	-3.08	1296.87	37.52	2.41	1297.12	37.33	0.67
1299.91	48.22	5.60	1298.65	53.66	4.57	1299.16	51.96	5.67	1297.65	43.47	-3.24	1300.16	36.83	1.53	1300.41	38.57	1.72
1303.19	49.99	7.02	1301.94	51.49	2.05	1302.44	53.11	6.46	1300.94	44.60	-2.47	1303.44	38.21	2.55	1303.69	37.13	-0.08
1306.47	49.11	7.09	1305.22	55.62	7.13	1305.72	52.37	6.68	1304.22	42.01	-4.10	1306.72	37.09	2.38	1306.97	37.98	1.72
1309.77	49.33	7.25	1308.51	53.65	5.10	1309.02	53.10	7.35	1307.50	43.59	-2.58	1310.02	36.00	1.23	1310.27	37.67	1.35
1313.09	48.48	5.99	1311.81	55.33	6.37	1312.32	52.75	6.59	1310.80	43.45	-3.13	1313.35	37.01	1.84	1313.60	38.02	1.30
1316.39	49.82	7.29	1315.14	53.95	4.95	1315.64	53.10	6.89	1314.13	42.41	-4.22	1316.64	38.73	3.51	1316.89	37.48	0.71
1319.67	50.16	6.57	1318.42	54.50	4.44	1318.92	50.91	3.64	1317.42	45.43	-2.26	1319.92	38.08	1.80	1320.17	38.29	0.46
1322.97	49.65	7.72	1321.71	55.42	7.02	1322.22	51.89	6.28	1320.70	42.25	-3.78	1323.23	37.18	2.56	1323.48	37.39	1.22
1326.27	50.45	7.05	1325.01	53.06	3.19	1325.52	51.76	4.69	1324.01	41.96	-5.53	1326.52	39.73	3.64	1326.77	39.53	1.89
1329.59	48.37	5.73	1328.34	53.87	4.76	1328.84	51.04	4.72	1327.30	44.22	-2.52	1329.84	36.97	1.64	1330.09	37.76	0.88
1332.87	49.78	7.00	1331.62	54.54	5.29	1332.12	51.83	5.38	1330.62	43.67	-3.20	1333.13	37.49	2.02	1333.38	38.20	1.18
1336.17	48.70	6.15	1334.91	55.01	5.99	1335.42	53.20	6.97	1333.91	44.24	-2.41	1336.42	37.84	2.60	1336.67	36.60	-0.19
1339.48	48.46	7.17	1338.23	54.02	6.26	1338.73	52.02	7.06	1337.20	41.86	-3.52	1339.73	35.33	1.35	1339.98	37.70	2.17
1342.77	49.44	6.92	1341.51	55.10	6.11	1342.02	53.30	7.10	1340.51	44.38	-2.24	1343.02	36.05	0.84	1343.27	38.16	1.40
1346.07	50.70	7.12	1344.80	53.41	3.36	1345.32	53.14	5.89	1343.80	45.70	-1.97	1346.32	37.92	1.66	1346.57	38.13	0.32
1349.38	49.13	6.26	1348.13	54.85	5.51	1348.63	51.43	4.89	1347.10	44.21	-2.75	1349.63	37.62	2.06	1349.88	37.80	0.69
