# Supplementary material for: Noise-precision tradeoff in predicting combinations of mutations and drugs
Source: PLoS Comput Biol. 2019 May 22;15(5):e1006956. doi: 10.1371/journal.pcbi.1006956 (PMC6548401; doi:10.1371/journal.pcbi.1006956)
Supplement: S1 Data — A zip file containing all datasets used in this paper. (ZIP) [file pcbi.1006956.s002.zip › calcium/calcium_double_RAW264.7/C5A_250_nM_LPA_2.5_uM_RW_ECC030925D.txt]

Tab-delimted data for ligand pair Complement C5a / Lysophosphatidic acid
Celltype = RAW 264.7
ExperimentID = ECC030925D
t in seconds, Ca++ concentrations in nM
Adj Ca++ is the change in Ca++ concentration due to ligand

ECC030925D10	C5A 250 nM	LPA 2.5 uM	sim
ECC030925D05	C5A 250 nM	LPA 2.5 uM	lig1_then_lig2
ECC030925D07	LPA 2.5 uM	C5A 250 nM	lig2_then_lig1
ECC030925D01	HBSS-BSA n/a 	HBSS-BSA n/a 	con
ECC030925D11	HBSS-BSA n/a 	HBSS-BSA n/a 	con
ECC030925D12	HBSS-BSA n/a 	HBSS-BSA n/a 	con

t(ECC030925D10)	Ca++(ECC030925D10)	Adj Ca++(ECC030925D10)	t(ECC030925D05)	Ca++(ECC030925D05)	Adj Ca++(ECC030925D05)	t(ECC030925D07)	Ca++(ECC030925D07)	Adj Ca++(ECC030925D07)	t(ECC030925D01)	Ca++(ECC030925D01)	Adj Ca++(ECC030925D01)	t(ECC030925D11)	Ca++(ECC030925D11)	Adj Ca++(ECC030925D11)	t(ECC030925D12)	Ca++(ECC030925D12)	Adj Ca++(ECC030925D12)
-194.58	17.25	-1.01	-195.37	17.34	0.00	-195.06	16.60	1.30	-196.00	21.65	-2.02	-194.43	15.48	0.26	-194.27	19.05	1.76
-191.60	19.10	-1.35	-192.38	17.47	-2.06	-192.07	19.27	1.78	-193.01	29.34	3.48	-191.44	14.99	-2.42	-191.28	18.41	-1.06
-188.59	18.29	-1.38	-189.38	17.63	-1.12	-189.07	18.20	1.49	-190.01	25.54	0.46	-188.43	15.79	-0.84	-188.28	19.08	0.38
-185.57	18.75	-2.06	-186.38	17.47	-2.42	-186.07	18.36	0.51	-187.01	29.04	2.82	-185.41	15.34	-2.44	-185.25	19.46	-0.38
-182.60	18.19	-2.61	-183.38	17.22	-2.66	-183.07	17.89	0.05	-184.01	28.88	2.67	-182.44	15.70	-2.06	-182.28	19.22	-0.61
-179.58	17.95	-1.89	-180.37	16.87	-2.05	-180.06	16.92	0.04	-181.01	27.57	2.32	-179.42	15.15	-1.65	-179.26	18.20	-0.67
-176.60	18.46	-1.30	-177.38	16.57	-2.27	-177.07	17.94	1.14	-178.01	26.83	1.66	-176.44	16.28	-0.44	-176.28	17.56	-1.22
-173.60	17.03	-2.75	-174.38	16.50	-2.36	-174.07	18.04	1.22	-175.01	28.15	2.96	-173.44	14.71	-2.04	-173.28	17.89	-0.92
-170.57	17.48	-1.97	-171.38	16.36	-2.17	-171.07	16.31	-0.18	-172.01	27.72	2.86	-170.41	14.65	-1.76	-170.25	17.37	-1.10
-167.60	17.78	-1.13	-168.38	16.02	-1.97	-168.07	16.38	0.43	-169.01	27.35	3.03	-167.44	13.72	-2.15	-167.29	17.06	-0.88
-164.59	18.09	-0.83	-165.37	16.05	-1.95	-165.06	16.10	0.14	-166.01	26.70	2.37	-164.43	14.85	-1.03	-164.27	16.60	-1.34
-161.60	17.35	-0.68	-162.38	16.82	-0.29	-162.07	16.25	1.18	-163.01	25.27	1.83	-161.44	14.40	-0.59	-161.28	15.82	-1.24
-158.59	17.09	-1.90	-159.38	15.93	-2.14	-159.07	14.84	-1.19	-160.01	26.66	2.26	-158.44	14.31	-1.65	-158.28	17.41	-0.61
-155.57	16.13	-2.53	-156.38	15.49	-2.25	-156.07	15.34	-0.36	-157.01	25.17	1.10	-155.42	14.22	-1.40	-155.26	17.99	0.30
-152.60	17.38	-1.65	-153.38	15.46	-2.65	-153.07	15.60	-0.47	-154.01	26.56	2.12	-152.44	14.76	-1.23	-152.29	17.16	-0.89
-149.59	17.19	-0.85	-150.37	15.82	-1.30	-150.06	14.39	-0.69	-151.01	24.58	1.13	-149.43	12.96	-2.04	-149.27	17.98	0.91
-146.60	16.79	-1.33	-147.38	16.04	-1.16	-147.07	14.49	-0.67	-148.01	25.72	2.19	-146.44	13.67	-1.41	-146.29	16.37	-0.78
-143.61	17.48	-0.96	-144.39	15.37	-2.15	-144.07	14.56	-0.92	-145.01	26.42	2.57	-143.45	14.31	-1.10	-143.29	16.00	-1.47
-140.58	16.69	-1.05	-141.39	14.72	-2.10	-141.07	15.16	0.38	-142.01	24.99	1.84	-140.42	13.97	-0.73	-140.26	15.65	-1.11
-137.60	16.05	-2.31	-138.39	15.88	-1.56	-138.07	14.01	-1.39	-139.01	26.25	2.48	-137.45	14.03	-1.29	-137.29	16.19	-1.19
-134.59	16.08	-0.83	-135.37	15.09	-0.90	-135.06	14.27	0.32	-136.01	24.46	2.14	-134.43	13.48	-0.39	-134.27	14.19	-1.75
-131.60	15.51	-1.91	-132.38	15.07	-1.43	-132.07	15.07	0.61	-133.01	24.16	1.33	-131.44	13.35	-1.04	-131.29	16.16	-0.29
-128.60	16.49	-1.45	-129.38	15.31	-1.71	-129.07	15.45	0.47	-130.01	25.52	2.17	-128.44	13.56	-1.35	-128.29	16.15	-0.82
-125.57	14.90	-1.73	-126.38	14.79	-0.92	-126.07	14.63	0.96	-127.01	21.83	-0.21	-125.42	13.50	-0.09	-125.26	15.96	0.30
-122.60	17.11	-0.32	-123.38	15.42	-1.09	-123.07	14.11	-0.36	-124.01	24.25	1.41	-122.44	14.05	-0.35	-122.28	15.40	-1.06
-119.59	16.26	-0.41	-120.37	14.59	-1.16	-120.06	13.70	-0.01	-121.01	22.30	0.22	-119.43	14.75	1.11	-119.28	14.37	-1.33
-116.60	16.14	-0.61	-117.38	15.27	-0.56	-117.07	13.70	-0.09	-118.01	24.24	2.08	-116.44	11.47	-2.24	-116.29	15.94	0.16
-113.60	16.75	-0.56	-114.38	15.38	-1.01	-114.07	14.48	0.13	-115.01	23.64	0.92	-113.44	14.19	-0.08	-113.29	15.49	-0.84
-110.57	15.52	-1.08	-111.38	14.70	-0.98	-111.07	14.14	0.50	-112.01	23.22	1.21	-110.42	13.41	-0.15	-110.26	14.56	-1.06
-107.60	15.71	-0.40	-108.38	14.70	-0.49	-108.07	13.16	0.01	-109.01	22.30	0.78	-107.44	12.69	-0.38	-107.28	14.74	-0.40
-104.59	16.76	-0.55	-105.37	15.55	-0.84	-105.06	12.83	-1.52	-106.01	25.16	2.44	-104.43	12.64	-1.63	-104.28	15.52	-0.81
-101.60	15.76	-1.93	-102.38	14.54	-2.23	-102.07	13.90	-0.83	-103.01	26.20	3.10	-101.44	12.92	-1.73	-101.28	15.34	-1.37
-98.60	16.58	0.01	-99.38	13.98	-1.67	-99.07	12.46	-1.15	-100.01	24.57	2.59	-98.44	12.11	-1.42	-98.28	14.43	-1.17
-95.57	15.44	-1.07	-96.38	15.23	-0.36	-96.07	13.87	0.32	-97.01	22.91	0.99	-95.41	13.47	-0.00	-95.26	14.55	-0.99
-92.60	17.11	0.16	-93.38	15.20	-0.83	-93.07	13.63	-0.36	-94.01	23.57	1.21	-92.44	13.06	-0.86	-92.29	15.63	-0.35
-89.59	15.91	-0.29	-90.37	14.57	-0.71	-90.06	12.90	-0.34	-91.01	22.13	0.52	-89.43	13.26	0.10	-89.27	14.60	-0.62
-86.60	15.72	-1.47	-87.38	14.44	-1.83	-87.07	13.66	-0.57	-88.01	23.48	0.88	-86.44	13.21	-0.94	-86.28	16.28	0.06
-83.60	15.62	-0.16	-84.38	15.44	0.58	-84.07	13.76	0.94	-85.01	22.15	0.96	-83.44	12.30	-0.45	-83.29	14.30	-0.51
-80.57	16.41	-0.80	-81.38	13.90	-2.39	-81.07	12.70	-1.55	-82.01	24.72	2.10	-80.41	12.77	-1.40	-80.26	15.53	-0.70
-77.60	16.81	0.35	-78.38	15.01	-0.53	-78.07	13.64	0.14	-79.01	23.38	1.51	-77.44	11.95	-1.48	-77.29	15.46	-0.03
-74.59	16.21	-0.81	-75.37	14.87	-1.23	-75.06	13.36	-0.70	-76.01	24.60	2.17	-74.43	12.40	-1.58	-74.27	15.46	-0.59
-71.60	16.04	-0.24	-72.38	15.82	0.46	-72.07	12.53	-0.79	-73.01	22.96	1.27	-71.44	12.18	-1.06	-71.28	15.09	-0.21
-68.60	15.29	-2.30	-69.38	15.48	-1.19	-69.07	13.43	-1.20	-70.01	24.94	1.94	-68.44	13.22	-1.34	-68.29	16.02	-0.60
-65.57	15.15	-0.71	-66.38	14.91	-0.03	-66.07	14.45	1.55	-67.01	22.02	0.75	-65.42	12.23	-0.60	-65.26	14.74	-0.15
-62.60	16.60	0.46	-63.38	14.36	-0.86	-63.07	13.03	-0.15	-64.01	21.79	0.24	-62.44	13.33	0.23	-62.29	14.70	-0.47
-59.59	15.91	-0.15	-60.37	15.33	0.19	-60.06	13.85	0.75	-61.01	21.58	0.11	-59.43	12.96	-0.06	-59.27	15.03	-0.05
-56.60	16.65	0.28	-57.39	14.86	-0.59	-57.07	13.58	0.17	-58.01	21.57	-0.21	-56.45	13.01	-0.33	-56.29	15.94	0.54
-53.61	16.22	-0.77	-54.39	15.20	-0.87	-54.07	13.45	-0.58	-55.01	24.22	1.82	-53.45	12.48	-1.47	-53.29	15.66	-0.35
-50.57	16.92	-0.37	-51.38	14.65	-1.72	-51.07	12.83	-1.50	-52.01	24.87	2.17	-50.41	13.57	-0.69	-50.26	14.84	-1.48
-47.60	16.47	0.46	-48.38	14.48	-0.61	-48.07	12.72	-0.33	-49.01	20.48	-0.94	-47.44	12.69	-0.29	-47.28	16.27	1.23
-44.59	17.01	1.29	-45.37	14.89	0.09	-45.06	12.20	-0.56	-46.01	20.31	-0.82	-44.43	13.56	0.88	-44.28	14.69	-0.06
-41.60	15.46	-0.43	-42.38	15.09	0.12	-42.07	12.93	-0.00	-43.01	21.04	-0.26	-41.44	13.73	0.87	-41.29	14.31	-0.61
-38.60	16.01	-0.02	-39.38	15.36	0.25	-39.07	13.17	0.10	-40.01	21.40	-0.04	-38.44	12.46	-0.53	-38.29	15.62	0.57
-35.57	16.48	0.31	-36.38	14.53	-0.72	-36.07	12.82	-0.39	-37.01	21.93	0.35	-35.42	13.02	-0.12	-35.26	14.97	-0.23
-32.60	15.67	-1.27	-33.38	16.12	0.10	-33.07	13.90	-0.08	-34.01	24.62	2.27	-32.44	12.77	-1.14	-32.28	14.84	-1.13
-29.59	15.40	-0.57	-30.37	14.47	-0.58	-30.06	12.78	-0.23	-31.01	21.70	0.32	-29.43	12.08	-0.85	-29.27	15.52	0.53
-26.61	16.17	0.33	-27.39	15.28	0.36	-27.07	13.89	1.01	-28.01	19.55	-1.70	-26.45	13.92	1.12	-26.29	15.45	0.58
-23.61	16.79	0.41	-24.39	15.62	0.16	-24.07	13.82	0.40	-25.01	22.01	0.22	-23.45	13.50	0.15	-23.29	15.04	-0.37
-20.57	15.64	-0.40	-21.39	15.33	0.21	-21.07	13.11	0.03	-22.01	21.59	0.14	-20.42	13.04	0.04	-20.26	14.89	-0.18
-17.61	15.99	-0.10	-18.39	15.79	0.62	-18.07	13.18	0.05	-19.01	21.97	0.47	-17.45	12.93	-0.12	-17.29	14.77	-0.35
8.41	43.91	25.90	7.63	17.33	0.24	7.94	16.92	1.87	7.00	25.90	2.48	8.57	13.55	-1.43	8.73	15.99	-1.05
11.43	50.71	33.83	10.64	18.58	2.62	10.96	18.19	4.27	10.01	22.27	-0.02	11.59	13.76	-0.08	11.75	16.00	0.10
14.45	50.62	33.99	13.66	20.19	4.48	13.98	21.65	7.98	13.03	22.77	0.73	14.61	12.31	-1.28	14.76	16.21	0.55
17.42	61.25	44.51	16.64	29.62	13.80	16.96	37.40	23.62	16.01	21.85	-0.30	17.58	13.78	0.07	17.74	16.00	0.23
20.43	69.30	52.04	19.64	36.95	20.61	19.96	54.18	39.88	19.01	23.10	0.43	20.58	13.41	-0.81	20.74	16.67	0.38
23.43	70.36	53.56	22.64	38.86	22.98	22.96	59.53	45.69	22.01	22.72	0.51	23.58	12.79	-0.97	23.74	16.29	0.46
26.43	67.62	51.09	25.64	39.66	24.05	25.96	62.41	48.84	25.01	23.70	1.76	26.58	12.28	-1.22	26.74	15.02	-0.54
29.45	63.67	47.63	28.66	39.66	24.54	28.97	62.85	49.77	28.03	22.43	0.98	29.60	12.72	-0.29	29.76	14.38	-0.69
32.43	60.16	43.60	31.64	37.85	22.21	31.96	60.20	46.60	31.01	20.70	-1.27	32.58	13.80	0.27	32.74	16.59	1.00
35.43	56.34	40.44	34.64	35.20	20.22	34.96	59.51	46.57	34.01	21.64	0.33	35.58	13.02	0.15	35.74	14.45	-0.48
38.43	52.69	36.42	37.64	32.15	16.80	37.96	57.72	44.41	37.01	22.56	0.88	38.58	13.01	-0.22	38.74	14.64	-0.66
41.42	48.67	32.09	40.64	29.04	13.38	40.96	54.67	41.05	40.01	22.51	0.52	41.58	13.23	-0.32	41.74	15.41	-0.20
44.45	45.82	29.02	43.66	26.19	10.31	43.97	52.92	39.08	43.03	23.92	1.71	44.60	12.27	-1.49	44.76	15.60	-0.22
47.42	42.69	26.66	46.64	24.37	9.26	46.96	50.88	37.81	46.01	20.50	-0.94	47.58	12.43	-0.57	47.74	16.57	1.51
50.42	40.56	24.19	49.64	22.29	6.84	49.95	48.96	35.55	49.01	24.03	2.25	50.58	12.94	-0.39	50.73	13.54	-1.86
53.42	38.64	22.55	52.64	20.73	5.56	52.96	48.04	34.91	52.01	20.84	-0.66	53.58	14.13	1.08	53.74	14.70	-0.42
56.42	37.89	21.04	55.64	18.98	3.05	55.95	44.94	31.05	55.01	22.54	0.28	56.58	12.85	-0.97	56.73	16.57	0.69
59.44	37.02	20.53	58.66	18.88	3.31	58.97	44.41	30.88	58.03	22.45	0.55	59.60	13.21	-0.24	59.75	15.20	-0.31
62.42	35.11	19.26	61.64	17.06	2.13	61.96	44.42	31.53	61.01	20.15	-1.11	62.58	13.13	0.31	62.74	15.68	0.80
65.42	34.51	18.78	64.64	16.61	1.80	64.95	41.93	29.16	64.01	21.21	0.07	65.58	12.76	0.07	65.73	14.62	-0.14
68.42	34.61	18.40	67.64	16.35	1.06	67.95	40.58	27.33	67.01	21.69	0.07	68.58	12.67	-0.50	68.73	15.67	0.43
71.42	33.40	16.92	70.64	16.83	1.27	70.95	40.08	26.56	70.01	22.84	0.95	71.58	12.92	-0.52	71.73	15.08	-0.43
74.44	33.60	16.61	73.66	15.23	-0.84	73.97	38.37	24.34	73.03	22.15	-0.25	74.59	14.57	0.62	74.75	15.65	-0.37
77.43	32.81	16.19	76.64	16.26	0.56	76.96	38.98	25.32	76.01	23.23	1.20	77.58	13.33	-0.25	77.74	14.69	-0.95
80.42	33.22	16.67	79.64	15.17	-0.46	79.95	37.77	24.18	79.01	22.27	0.31	80.58	13.29	-0.22	80.73	15.48	-0.09
83.42	32.81	15.84	82.64	15.39	-0.66	82.95	37.51	23.50	82.01	22.25	-0.13	83.58	14.40	0.46	83.73	15.67	-0.33
86.42	32.81	15.86	85.64	15.45	-0.58	85.95	38.15	24.16	85.01	22.16	-0.20	86.58	13.83	-0.08	86.73	16.26	0.28
89.45	32.04	15.48	88.66	15.85	0.21	88.98	37.62	24.02	88.03	21.85	-0.12	89.60	13.50	-0.02	89.76	15.72	0.14
92.42	32.96	16.00	91.64	15.58	-0.46	91.96	37.15	23.15	91.01	22.24	-0.13	92.58	13.10	-0.82	92.74	16.93	0.95
95.42	33.39	16.61	94.64	16.17	0.31	94.95	38.61	24.79	94.01	22.61	0.42	95.58	13.35	-0.39	95.73	15.78	-0.03
98.42	33.70	16.90	97.64	15.28	-0.60	97.95	37.41	23.57	97.01	23.51	1.30	98.58	13.50	-0.26	98.73	14.78	-1.04
101.42	32.99	16.27	100.64	16.57	0.77	100.95	37.13	23.37	100.01	22.64	0.51	101.58	13.17	-0.52	101.73	15.76	0.01
104.44	32.82	15.55	103.66	16.63	0.28	103.97	36.99	22.68	103.03	22.72	0.04	104.60	14.39	0.16	104.75	16.10	-0.20
107.43	33.02	15.49	106.64	15.62	-0.99	106.96	37.90	23.33	106.01	22.00	-0.94	107.58	14.68	0.19	107.74	17.30	0.75
110.42	33.87	17.17	109.64	16.01	0.23	109.95	36.81	23.07	109.01	22.10	-0.01	110.58	13.28	-0.39	110.73	16.13	0.40
113.42	33.40	15.72	112.64	16.08	-0.68	112.96	37.95	23.23	112.01	21.95	-1.14	113.58	14.81	0.17	113.74	17.68	0.97
116.42	33.93	17.18	115.64	15.49	-0.34	115.95	37.59	23.80	115.01	20.78	-1.38	116.58	14.11	0.39	116.73	16.77	0.99
119.45	32.65	15.40	118.66	16.06	-0.27	118.98	37.85	23.56	118.03	23.77	1.11	119.60	14.05	-0.16	119.76	15.32	-0.95
122.42	33.80	15.57	121.64	16.58	-0.73	121.95	36.86	21.59	121.01	25.35	1.71	122.58	14.47	-0.72	122.73	16.26	-0.99
125.42	34.24	16.08	124.64	17.62	0.38	124.95	39.16	23.96	124.01	25.15	1.58	125.58	14.51	-0.61	125.73	16.21	-0.97
128.43	33.17	15.42	127.64	16.42	-0.41	127.96	38.26	23.47	127.01	23.62	0.46	128.58	14.60	-0.11	128.74	16.43	-0.35
131.42	33.93	15.47	130.64	16.65	-0.89	130.95	37.78	22.28	130.01	23.38	-0.49	131.58	15.20	-0.22	131.73	18.19	0.71
134.44	34.04	17.01	133.66	16.73	0.62	133.97	37.92	23.85	133.03	22.50	0.06	134.59	13.90	-0.09	134.75	16.09	0.03
137.43	33.92	15.58	136.64	16.49	-0.93	136.96	38.33	22.95	136.01	25.04	1.29	137.58	14.31	-0.99	137.74	17.07	-0.30
140.42	34.56	16.63	139.64	17.76	0.75	139.95	38.10	23.13	139.01	23.47	0.13	140.58	14.87	-0.02	140.74	16.85	-0.11
143.42	34.18	15.78	142.64	17.22	-0.26	142.95	37.25	21.81	142.01	24.24	0.43	143.58	14.67	-0.70	143.73	17.70	0.27
146.43	33.73	16.33	145.64	17.46	0.98	145.96	39.48	25.04	145.01	21.59	-1.22	146.58	14.36	-0.01	146.74	17.66	1.23
149.45	34.24	15.66	148.67	17.10	-0.56	148.98	38.80	23.18	148.03	23.33	-0.66	149.61	15.08	-0.47	149.76	18.74	1.13
152.43	33.79	15.94	151.64	18.14	1.21	151.96	39.37	24.48	151.01	22.52	-0.74	152.58	15.69	0.87	152.74	16.75	-0.13
155.43	33.27	15.84	154.64	17.05	0.54	154.96	38.32	23.85	154.01	21.49	-1.35	155.58	15.45	1.05	155.74	16.76	0.30
158.42	34.71	16.73	157.64	16.43	-0.63	157.95	38.76	23.74	157.01	23.84	0.45	158.58	15.00	0.06	158.73	16.50	-0.51
161.43	34.54	17.09	160.64	17.42	0.89	160.96	38.86	24.37	160.01	22.42	-0.44	161.58	15.17	0.75	161.74	16.17	-0.31
164.45	33.89	14.52	163.67	17.73	-0.72	163.98	39.71	23.30	163.03	26.20	1.42	164.60	15.95	-0.38	164.76	17.35	-1.04
167.43	33.63	14.72	166.64	18.40	0.41	166.96	39.03	23.08	166.01	25.22	0.90	167.58	15.79	-0.09	167.74	17.13	-0.81
170.42	33.96	15.13	169.64	17.22	-0.69	169.95	38.78	22.91	169.01	24.90	0.66	170.58	15.62	-0.18	170.73	17.38	-0.48
173.43	34.65	15.59	172.64	17.70	-0.44	172.96	38.98	22.88	172.01	25.30	0.83	173.58	15.13	-0.89	173.74	18.14	0.06
176.42	35.36	17.18	175.64	17.57	0.31	175.95	38.46	23.24	175.01	22.98	-0.61	176.58	15.27	0.13	176.73	17.69	0.48
179.45	33.25	14.71	178.67	17.89	0.27	178.98	40.53	24.95	178.03	23.62	-0.33	179.61	15.28	-0.22	179.76	18.12	0.55
182.43	34.01	15.39	181.64	17.99	0.29	181.96	38.93	23.27	181.01	23.69	-0.34	182.58	16.00	0.42	182.74	17.56	-0.08
185.42	35.01	15.39	184.64	17.69	-1.01	184.95	39.16	22.50	184.01	24.83	-0.20	185.58	16.73	0.15	185.73	18.69	0.05
188.42	33.75	14.11	187.64	18.70	-0.02	187.95	38.37	21.69	187.01	25.11	0.06	188.58	16.23	-0.37	188.73	18.97	0.31
191.43	33.78	15.20	190.64	18.04	0.38	190.96	38.54	22.92	190.01	24.49	0.50	191.58	15.97	0.43	191.74	16.67	-0.93
194.45	34.70	16.14	193.67	18.49	0.85	193.98	39.23	23.63	193.03	22.09	-1.88	194.60	16.29	0.77	194.76	18.69	1.11
197.42	34.01	15.15	196.64	17.78	-0.16	196.96	38.86	22.96	196.01	24.13	-0.14	197.58	16.02	0.20	197.74	17.83	-0.06
200.43	33.54	14.43	199.64	18.03	-0.16	199.96	37.49	21.34	199.01	23.71	-0.81	200.58	16.73	0.65	200.74	18.30	0.16
203.43	33.39	13.70	202.64	18.08	-0.69	202.96	37.91	21.18	202.01	24.29	-0.81	203.58	16.94	0.29	203.75	19.23	0.52
206.43	34.13	13.82	205.64	17.72	-1.67	205.96	38.55	21.20	205.01	26.91	1.19	206.58	16.33	-0.94	206.74	19.09	-0.25
209.45	33.57	14.87	208.67	18.57	0.79	208.98	38.36	22.62	208.03	25.24	1.13	209.60	15.46	-0.20	209.76	16.79	-0.93
212.43	33.24	14.32	211.64	18.40	0.40	211.96	38.46	22.50	211.01	22.01	-2.32	212.58	16.76	0.87	212.74	19.40	1.45
215.43	34.17	14.47	214.64	19.02	0.24	214.96	37.86	21.12	214.01	25.22	0.11	215.58	16.35	-0.31	215.74	18.93	0.20
218.43	33.80	14.09	217.64	18.90	0.11	217.96	39.17	22.42	217.01	24.08	-1.04	218.58	17.74	1.07	218.74	18.70	-0.03
221.43	32.86	13.55	220.64	18.09	-0.30	220.96	37.78	21.43	220.01	24.49	-0.23	221.58	16.34	0.07	221.74	18.50	0.16
224.45	34.53	14.43	223.67	18.83	-0.35	223.98	38.42	21.28	223.03	23.14	-2.37	224.61	17.60	0.54	224.76	20.95	1.83
227.43	34.24	14.18	226.64	18.95	-0.19	226.96	38.32	21.22	226.01	26.24	0.77	227.58	16.55	-0.47	227.74	18.79	-0.30
230.43	33.91	14.65	229.64	19.17	0.83	229.96	38.53	22.23	229.01	24.27	-0.40	230.58	16.62	0.39	230.74	18.30	0.01
233.43	33.97	14.64	232.64	18.47	0.06	232.96	37.78	21.41	232.01	22.90	-1.84	233.58	17.70	1.41	233.74	18.78	0.43
236.42	33.99	13.63	235.64	19.54	0.10	235.96	39.22	21.82	235.01	24.95	-0.82	236.58	17.16	-0.16	236.74	20.37	0.98
239.45	33.21	13.73	238.67	19.41	0.85	238.98	37.57	21.05	238.03	23.88	-1.01	239.60	16.58	0.14	239.76	19.38	0.87
242.43	33.47	12.53	241.64	19.26	-0.76	241.96	38.56	20.58	241.01	26.06	-0.29	242.58	18.28	0.38	242.74	19.88	-0.09
245.43	34.00	13.91	244.64	17.61	-1.56	244.96	37.72	20.59	244.01	25.41	-0.09	245.58	17.52	0.47	245.74	18.74	-0.38
248.43	33.45	13.27	247.64	19.42	0.16	247.96	37.56	20.34	247.01	24.61	-0.98	248.58	17.69	0.55	248.74	19.64	0.43
251.43	34.11	13.85	250.64	19.56	0.22	250.96	37.59	20.29	250.01	23.49	-2.18	251.58	18.03	0.81	251.74	20.65	1.37
254.45	32.93	12.71	253.67	19.69	0.39	253.98	37.78	20.52	253.03	24.04	-1.59	254.61	17.72	0.54	254.77	20.30	1.05
257.43	34.58	14.70	256.64	19.58	0.62	256.96	37.00	20.08	256.01	24.50	-0.79	257.58	17.42	0.58	257.74	19.12	0.21
260.43	34.05	13.07	259.64	19.27	-0.79	259.96	37.39	19.37	259.01	27.09	0.70	260.58	17.66	-0.29	260.74	19.60	-0.41
263.43	33.56	13.08	262.64	19.52	-0.04	262.96	37.72	20.20	262.01	25.73	-0.16	263.58	17.87	0.43	263.74	19.23	-0.27
266.42	35.02	14.51	265.64	19.40	-0.19	265.96	37.59	20.04	265.01	24.55	-1.37	266.58	18.02	0.54	266.74	20.37	0.83
269.45	32.92	11.77	268.66	19.97	-0.26	268.98	38.90	20.71	268.03	26.28	-0.28	269.61	18.66	0.55	269.76	19.90	-0.27
272.42	33.47	13.07	271.64	20.05	0.57	271.96	38.52	21.08	271.01	25.21	-0.60	272.58	17.90	0.53	272.74	19.50	0.07
275.43	34.70	12.73	274.64	18.61	-2.44	274.96	36.45	17.44	274.01	27.63	0.25	275.58	18.58	-0.35	275.74	21.10	0.10
278.43	35.23	14.88	277.64	19.62	0.19	277.96	37.58	20.19	277.01	25.31	-0.45	278.58	18.30	0.99	278.74	18.83	-0.54
281.43	33.41	13.07	280.64	20.51	1.09	280.96	37.46	20.08	280.01	24.18	-1.57	281.58	18.39	1.08	281.74	19.86	0.49
284.45	33.77	12.89	283.67	19.20	-0.76	283.98	37.42	19.50	283.03	24.40	-1.89	284.61	19.15	1.31	284.76	20.49	0.58
287.43	34.12	13.77	286.64	20.30	0.87	286.96	36.84	19.45	286.01	25.17	-0.59	287.58	17.89	0.58	287.75	19.39	0.01
290.43	33.92	13.23	289.64	19.51	-0.26	289.96	37.58	19.85	289.01	24.98	-1.12	290.58	18.79	1.13	290.75	19.71	-0.01
293.43	33.65	12.95	292.64	19.52	-0.26	292.96	37.07	19.33	292.01	25.46	-0.65	293.58	19.24	1.58	293.74	18.79	-0.93
296.43	34.38	12.34	295.64	20.10	-1.02	295.96	35.95	16.87	295.01	26.64	-0.81	296.58	20.06	1.06	296.74	20.82	-0.25
299.45	33.64	12.29	298.67	21.04	0.61	298.98	36.84	18.45	298.03	25.93	-0.83	299.61	19.34	1.03	299.76	20.17	-0.20
302.43	34.26	13.52	301.64	19.62	-0.20	301.96	37.82	20.04	301.01	25.99	-0.16	302.58	17.79	0.08	302.74	19.85	0.08
305.43	34.61	13.30	304.64	19.50	-0.89	304.96	36.87	18.52	304.01	26.40	-0.32	305.58	19.20	0.93	305.74	19.73	-0.61
308.43	33.85	11.83	307.64	20.29	-0.81	307.96	37.15	18.09	307.01	27.83	0.40	308.58	19.14	0.16	308.74	20.48	-0.56
311.43	32.75	10.92	310.64	20.56	-0.35	310.96	37.58	18.71	310.01	27.54	0.30	311.58	18.72	-0.07	311.74	20.62	-0.23
314.45	35.07	13.81	313.67	19.64	-0.70	313.98	38.06	19.76	313.03	25.47	-1.20	314.61	18.30	0.07	314.77	21.42	1.13
317.43	34.27	12.79	316.64	20.29	-0.27	316.96	37.03	18.51	316.01	25.23	-1.66	317.58	19.24	0.79	317.74	21.38	0.87
320.43	34.04	12.31	319.64	20.60	-0.21	319.96	36.92	18.15	319.01	27.28	0.14	320.58	19.37	0.68	320.74	19.94	-0.82
323.43	33.78	12.30	322.64	19.59	-0.97	322.96	37.78	19.26	322.01	25.24	-1.65	323.58	19.02	0.57	323.74	21.59	1.08
326.43	33.91	12.27	325.64	19.89	-0.83	325.96	36.90	18.22	325.01	25.94	-1.11	326.58	19.16	0.56	326.74	21.22	0.55
329.45	34.33	12.23	328.67	20.33	-0.85	328.98	35.65	16.51	328.03	26.38	-1.13	329.61	19.43	0.37	329.76	21.88	0.76
332.43	35.29	13.49	331.64	20.37	-0.51	331.96	36.33	17.49	331.01	26.26	-0.95	332.58	19.59	0.82	332.74	20.96	0.13
335.43	34.85	12.88	334.64	20.41	-0.64	334.96	36.20	17.19	334.01	25.78	-1.60	335.58	20.19	1.26	335.74	21.33	0.34
338.43	34.09	11.67	337.64	20.35	-1.15	337.96	36.38	16.92	337.01	28.44	0.61	338.58	18.97	-0.41	338.74	21.24	-0.20
341.42	33.72	11.40	340.64	20.59	-0.81	340.95	36.40	17.04	340.01	27.50	-0.23	341.58	19.29	0.00	341.73	21.58	0.23
344.45	34.48	12.65	343.67	21.03	0.12	343.98	35.79	16.92	343.03	25.22	-2.02	344.60	19.88	1.08	344.76	21.80	0.94
347.43	34.40	12.98	346.64	21.48	0.98	346.96	35.48	17.02	346.01	26.54	-0.29	347.58	19.53	1.15	347.74	19.59	-0.86
350.43	34.33	11.67	349.64	21.08	-0.66	349.96	35.36	15.66	349.01	27.85	-0.22	350.58	19.85	0.22	350.74	21.69	0.00
353.42	34.31	12.94	352.64	21.08	0.63	352.95	36.40	17.99	352.01	24.44	-2.34	353.58	19.18	0.85	353.73	21.88	1.49
356.42	34.68	12.77	355.64	21.20	0.21	355.96	36.16	17.21	355.01	25.55	-1.77	356.58	19.41	0.54	356.74	22.16	1.23
359.45	34.03	11.55	358.67	21.08	-0.48	358.98	35.88	16.36	358.03	27.16	-0.73	359.61	20.06	0.62	359.77	21.61	0.11
362.43	34.53	12.64	361.64	21.11	0.14	361.96	35.46	16.53	361.01	25.65	-1.65	362.58	19.64	0.79	362.74	21.78	0.86
365.42	35.37	13.93	364.64	20.79	0.27	364.95	34.60	16.12	364.01	25.55	-1.30	365.58	18.99	0.59	365.73	21.17	0.71
368.43	33.68	10.82	367.65	21.21	-0.73	367.96	36.00	16.10	367.01	27.27	-1.00	368.58	20.36	0.54	368.74	22.35	0.46
371.43	33.94	12.41	370.64	21.03	0.42	370.96	36.41	17.84	370.01	24.50	-2.44	371.58	18.94	0.45	371.74	22.54	1.99
374.45	33.91	11.32	373.67	20.69	-0.98	373.98	36.27	16.64	373.03	27.10	-0.90	374.61	19.75	0.20	374.77	22.32	0.70
377.42	34.29	11.76	376.64	22.07	0.46	376.96	36.14	16.57	376.01	27.37	-0.57	377.58	19.19	-0.30	377.74	22.43	0.87
380.42	34.51	11.31	379.64	21.79	-0.49	379.95	34.76	14.52	379.01	29.05	0.44	380.58	20.28	0.11	380.74	21.68	-0.55
383.43	35.08	12.90	382.65	20.99	-0.27	382.96	34.36	15.14	382.01	26.21	-1.38	383.58	20.08	0.94	383.75	21.65	0.44
386.42	35.02	11.78	385.64	21.35	-0.97	385.96	34.34	14.06	385.01	27.09	-1.56	386.58	21.04	0.84	386.74	22.99	0.72
389.45	34.94	12.43	388.67	21.24	-0.35	388.98	34.70	15.15	388.03	26.56	-1.36	389.61	19.80	0.33	389.76	22.57	1.03
392.43	34.37	10.98	391.64	21.27	-1.20	391.96	35.08	14.65	391.01	26.98	-1.82	392.58	21.74	1.39	392.74	22.85	0.43
395.43	34.81	11.56	394.64	20.98	-1.35	394.96	36.46	16.17	394.01	28.84	0.18	395.58	20.14	-0.07	395.75	22.17	-0.11
398.43	34.66	12.41	397.65	20.53	-0.80	397.96	35.81	16.52	397.01	26.15	-1.51	398.58	20.63	1.42	398.75	21.37	0.09
401.42	33.40	11.17	400.64	20.80	-0.51	400.96	35.31	16.04	400.01	24.97	-2.67	401.58	20.55	1.36	401.74	22.57	1.31
404.45	33.75	11.02	403.66	21.15	-0.66	403.98	35.89	16.12	403.03	25.67	-2.47	404.61	20.29	0.60	404.76	23.63	1.87
407.43	35.22	11.08	406.64	21.76	-1.46	406.96	34.24	13.06	406.01	30.73	1.18	407.58	20.40	-0.70	407.74	22.69	-0.48
410.43	34.58	11.97	409.65	22.00	0.31	409.96	35.71	16.06	409.01	27.07	-0.95	410.59	20.53	0.95	410.75	21.64	0.00
413.43	35.02	12.14	412.65	21.49	-0.47	412.96	35.01	15.09	412.01	27.04	-1.25	413.58	20.51	0.67	413.74	22.48	0.58
416.42	33.97	11.40	415.64	22.38	0.73	415.96	35.50	15.89	415.01	26.63	-1.35	416.58	20.77	1.24	416.74	21.70	0.11
419.45	34.94	12.17	418.67	22.53	0.68	418.98	35.37	15.56	418.03	27.03	-1.15	419.61	20.98	1.24	419.76	21.71	-0.09
422.43	34.51	10.93	421.65	20.72	-1.94	421.96	35.39	14.77	421.01	28.41	-0.58	422.59	20.44	-0.10	422.75	23.29	0.68
425.43	34.85	11.38	424.65	21.94	-0.61	424.96	34.91	14.40	424.01	29.25	0.37	425.59	20.35	-0.09	425.75	22.22	-0.28
428.43	34.67	10.98	427.64	21.75	-1.02	427.96	33.68	12.95	427.01	29.32	0.22	428.58	20.39	-0.26	428.75	22.75	0.04
431.42	35.33	12.51	430.64	22.20	0.30	430.96	33.71	13.85	430.01	28.36	0.13	431.58	19.75	-0.03	431.74	21.75	-0.10
434.45	34.61	10.76	433.67	21.53	-1.40	433.98	34.46	13.57	433.03	28.14	-1.12	434.61	21.57	0.75	434.77	23.25	0.37
437.42	35.55	11.97	436.64	21.42	-1.24	436.96	34.03	13.41	436.01	26.89	-2.10	437.58	21.02	0.48	437.74	24.22	1.62
440.43	34.58	11.23	439.64	22.78	0.35	439.96	34.63	14.24	439.01	27.68	-1.08	440.58	21.07	0.75	440.74	22.71	0.33
443.43	34.24	11.26	442.64	22.31	0.25	442.96	34.39	14.37	442.01	27.19	-1.20	443.58	21.18	1.23	443.75	21.98	-0.03
446.43	34.68	11.02	445.64	22.58	-0.16	445.96	33.94	13.24	445.01	27.69	-1.38	446.58	20.62	-0.01	446.74	24.08	1.39
449.45	33.91	10.56	448.66	22.24	-0.19	448.98	34.97	14.58	448.03	26.77	-1.99	449.60	21.32	1.01	449.76	23.36	0.98
452.43	34.52	11.14	451.65	22.22	-0.24	451.96	34.75	14.33	451.01	29.50	0.71	452.58	19.81	-0.54	452.75	22.24	-0.17
455.43	34.15	10.66	454.65	22.30	-0.27	454.96	35.58	15.05	454.01	27.81	-1.09	455.58	21.45	1.00	455.75	22.61	0.09
458.43	34.48	10.57	457.64	22.26	-0.73	457.96	34.03	13.08	457.01	28.08	-1.24	458.58	21.72	0.85	458.75	23.33	0.39
461.42	35.13	10.90	460.64	22.15	-1.16	460.96	33.65	12.38	460.01	29.10	-0.54	461.58	20.99	-0.20	461.74	24.00	0.74
464.46	34.77	12.42	463.67	22.38	0.95	463.98	34.85	15.46	463.03	26.21	-1.55	464.61	20.30	0.99	464.77	21.94	0.56
467.43	35.35	11.56	466.64	22.64	-0.23	466.96	33.09	12.26	466.01	29.16	-0.04	467.58	21.30	0.55	467.74	22.30	-0.51
470.43	34.03	9.22	469.64	23.43	-0.46	469.96	35.95	14.10	469.01	30.74	0.52	470.58	21.44	-0.33	470.74	23.64	-0.19
473.43	34.43	10.54	472.64	22.02	-0.95	472.96	34.88	13.95	472.01	28.65	-0.65	473.58	21.14	0.29	473.75	23.27	0.36
476.43	35.18	11.75	475.64	22.78	0.27	475.96	34.91	14.44	475.01	26.61	-2.23	476.58	21.46	1.07	476.74	23.61	1.16
479.45	35.33	11.62	478.66	22.26	-0.53	478.98	33.09	12.34	478.03	27.50	-1.62	479.61	21.27	0.60	479.77	23.76	1.02
482.43	35.51	11.78	481.64	22.41	-0.40	481.96	34.60	13.83	481.01	28.21	-0.93	482.58	21.00	0.31	482.74	23.38	0.62
485.43	34.63	10.25	484.64	22.60	-0.86	484.96	34.33	12.91	484.01	28.47	-1.32	485.58	21.93	0.59	485.74	24.13	0.73
488.43	35.16	11.55	487.65	23.12	0.43	487.96	33.81	13.16	487.01	27.41	-1.61	488.59	22.39	1.81	488.75	22.44	-0.20
491.43	33.66	8.93	490.64	22.42	-1.39	490.96	33.83	12.06	490.01	29.95	-0.19	491.59	21.20	-0.49	491.75	24.43	0.68
494.46	33.65	9.74	493.67	22.94	-0.05	493.98	33.58	12.63	493.03	28.37	-0.95	494.61	21.06	0.19	494.77	23.70	0.76
497.43	34.85	11.13	496.64	23.11	0.31	496.96	35.05	14.29	496.01	28.36	-0.77	497.59	21.50	0.82	497.75	22.69	-0.05
500.42	34.09	10.85	499.64	22.06	-0.26	499.96	34.66	14.38	499.01	26.27	-2.38	500.58	20.85	0.65	500.74	24.00	1.73
503.43	33.89	10.34	502.64	22.48	-0.15	502.96	33.09	12.50	502.01	28.00	-0.96	503.58	20.98	0.46	503.74	23.08	0.50
506.43	34.50	10.41	505.65	23.94	0.77	505.96	33.63	12.50	505.01	28.57	-0.93	506.59	21.63	0.57	506.75	23.48	0.36
509.45	34.56	10.99	508.67	23.43	0.78	508.98	35.20	14.59	508.03	27.60	-1.38	509.61	21.74	1.21	509.77	22.76	0.17
512.43	34.62	10.85	511.64	22.49	-0.36	511.96	33.48	12.67	511.01	28.61	-0.57	512.58	21.87	1.14	512.74	22.22	-0.57
515.43	35.44	11.24	514.64	23.20	-0.08	514.96	34.27	13.03	514.01	27.90	-1.71	515.59	22.69	1.53	515.75	23.41	0.18
518.43	35.38	11.05	517.64	22.34	-1.07	517.96	34.14	12.77	517.01	29.81	0.07	518.59	21.72	0.43	518.75	22.86	-0.50
521.43	34.65	10.32	520.64	23.35	-0.06	520.96	34.02	12.65	520.01	28.81	-0.93	521.58	21.32	0.02	521.74	24.27	0.91
524.45	34.29	9.78	523.66	23.22	-0.37	523.98	34.40	12.85	523.03	28.85	-1.07	524.60	21.47	-0.00	524.76	24.61	1.07
527.43	34.83	10.06	526.64	23.31	-0.54	526.96	33.93	12.12	526.01	28.36	-1.82	527.58	22.64	0.91	527.74	24.71	0.91
530.43	34.43	10.01	529.65	23.58	0.08	529.96	33.40	11.94	529.01	29.28	-0.55	530.59	21.95	0.57	530.75	23.42	-0.02
533.43	34.63	10.05	532.64	24.11	0.45	532.96	33.14	11.52	532.01	29.02	-0.97	533.58	21.96	0.42	533.74	24.15	0.55
536.43	35.27	11.30	535.64	23.55	0.50	535.96	33.46	12.45	535.01	27.11	-2.27	536.59	22.82	1.89	536.75	23.37	0.38
539.46	35.41	12.09	538.67	23.91	1.51	538.98	34.01	13.65	538.03	26.63	-2.10	539.61	21.60	1.32	539.77	23.12	0.78
542.43	34.39	9.52	541.64	24.08	0.13	541.96	33.35	11.44	541.01	28.76	-1.52	542.58	21.76	-0.07	542.74	25.49	1.59
545.43	34.94	10.15	544.64	22.53	-1.34	544.96	33.59	11.76	544.01	29.21	-0.99	545.59	21.43	-0.32	545.75	25.13	1.31
548.43	35.10	10.12	547.64	23.95	-0.11	547.96	33.93	11.91	547.01	29.71	-0.68	548.58	22.12	0.17	548.75	24.52	0.51
551.43	35.10	10.07	550.64	23.76	-0.35	550.96	33.35	11.28	550.01	30.37	-0.07	551.58	21.66	-0.34	551.74	24.47	0.41
554.45	34.66	9.80	553.66	24.07	0.13	553.98	34.16	12.26	553.03	29.69	-0.58	554.60	22.05	0.23	554.76	24.24	0.35
557.43	34.29	9.75	556.65	23.13	-0.49	556.96	34.44	12.86	556.01	28.52	-1.43	557.59	22.89	1.39	557.75	23.61	0.04
560.43	35.25	10.15	559.64	22.96	-1.22	559.96	33.47	11.33	559.01	30.61	0.10	560.59	22.29	0.23	560.75	23.80	-0.33
563.43	35.08	10.18	562.64	23.90	-0.08	562.96	33.61	11.67	562.01	30.54	0.23	563.59	22.18	0.32	563.75	23.38	-0.55
566.43	34.78	10.11	565.64	23.89	0.14	565.96	34.12	12.41	565.01	28.78	-1.30	566.59	22.74	1.11	566.75	23.88	0.19
569.46	34.51	10.01	568.67	24.07	0.49	568.98	32.98	11.44	568.03	29.28	-0.63	569.61	22.05	0.58	569.77	23.58	0.05
572.43	36.00	11.37	571.64	23.92	0.21	571.96	34.32	12.65	571.01	28.30	-1.74	572.58	22.38	0.79	572.75	24.61	0.95
575.43	34.89	10.12	574.64	23.52	-0.33	574.96	33.12	11.31	574.01	28.70	-1.48	575.59	22.44	0.71	575.75	24.57	0.77
578.43	34.91	9.45	577.65	24.19	-0.35	577.96	34.34	11.84	577.01	29.50	-1.37	578.59	23.28	0.86	578.75	24.99	0.51
581.43	35.31	10.59	580.65	24.20	0.40	580.96	31.93	10.17	580.01	28.07	-2.06	581.59	22.64	0.96	581.75	24.85	1.10
584.45	34.53	8.85	583.66	23.74	-1.02	583.98	32.99	10.27	583.03	29.42	-1.67	584.61	23.05	0.41	584.77	25.96	1.26
587.43	35.10	10.09	586.64	22.81	-1.28	586.96	32.51	10.46	586.01	29.83	-0.59	587.59	22.08	0.11	587.75	24.51	0.48
590.43	35.44	10.94	589.64	23.56	-0.02	589.96	33.61	12.07	589.01	28.60	-1.31	590.58	21.40	-0.06	590.74	24.89	1.37
593.43	34.58	9.85	592.64	24.15	0.34	592.96	33.52	11.75	592.01	29.38	-0.76	593.58	22.15	0.46	593.74	24.06	0.30
596.42	34.85	10.45	595.64	24.60	1.12	595.96	33.31	11.87	595.01	27.02	-2.79	596.58	22.45	1.09	596.74	25.12	1.70
599.45	34.45	9.18	598.67	24.53	0.18	598.98	33.42	11.11	598.03	29.29	-1.39	599.61	23.36	1.13	599.77	24.55	0.26
602.43	35.77	11.10	601.64	23.15	-0.60	601.96	33.77	12.06	601.01	28.91	-1.17	602.59	22.68	1.05	602.75	23.82	0.12
605.43	35.11	10.38	604.64	24.29	0.48	604.96	33.81	12.04	604.01	28.33	-1.81	605.59	23.45	1.76	605.75	23.81	0.05
618.42	27.85	2.27	617.64	64.65	39.99	617.95	37.52	14.90	617.00	30.95	-0.04	618.58	21.63	-0.91	618.74	25.56	0.95
621.41	27.02	1.25	620.63	66.65	41.80	620.94	36.47	13.66	620.00	32.34	1.16	621.57	20.64	-2.10	621.72	25.74	0.94
624.43	29.21	4.20	623.63	76.27	52.18	623.95	42.78	20.73	623.00	30.01	-0.41	624.59	20.30	-1.67	624.75	26.11	2.08
627.41	29.41	4.06	626.63	89.07	64.64	626.94	45.25	22.86	626.00	32.29	1.53	627.57	20.44	-1.88	627.73	24.73	0.35
630.41	30.33	4.85	629.63	89.17	64.61	629.94	47.66	25.14	629.00	31.82	0.93	630.57	20.23	-2.21	630.73	25.79	1.28
633.41	31.57	6.21	632.63	84.95	60.51	632.94	45.80	23.40	632.00	30.83	0.06	633.57	20.11	-2.22	633.73	26.55	2.16
636.42	33.73	7.57	635.63	80.56	55.32	635.94	45.64	22.44	635.00	33.47	1.90	636.57	20.55	-2.57	636.73	25.86	0.67
639.43	32.99	7.71	638.63	77.10	52.74	638.95	43.91	21.59	638.00	31.54	0.85	639.59	20.53	-1.72	639.75	25.18	0.87
642.41	33.80	7.68	641.63	73.53	48.33	641.94	41.12	17.96	641.00	32.90	1.37	642.57	20.95	-2.13	642.73	25.90	0.76
645.42	35.47	9.53	644.63	71.33	46.31	644.95	41.20	18.22	644.00	32.04	0.69	645.57	21.93	-0.97	645.73	25.24	0.28
648.41	34.54	8.72	647.63	68.30	43.40	647.94	38.91	16.05	647.00	31.48	0.25	648.57	21.67	-1.11	648.73	25.71	0.86
651.41	34.73	8.23	650.63	65.01	39.43	650.94	38.42	14.88	650.00	31.07	-0.84	651.57	21.75	-1.71	651.72	28.07	2.55
654.43	35.14	9.26	653.63	64.37	39.41	653.94	37.49	14.57	653.00	29.58	-1.71	654.58	22.37	-0.47	654.75	27.08	2.18
657.41	35.27	8.83	656.63	63.08	37.56	656.94	37.35	13.87	656.00	30.34	-1.51	657.57	23.36	-0.04	657.73	27.02	1.55
660.41	35.68	9.13	659.63	60.97	35.34	659.94	36.05	12.46	659.00	31.67	-0.29	660.57	22.60	-0.91	660.72	26.78	1.20
663.41	35.51	8.15	662.63	60.87	34.43	662.94	35.34	10.94	662.00	32.94	0.17	663.57	23.29	-1.03	663.73	27.24	0.86
666.41	34.91	8.47	665.63	60.55	35.03	665.94	35.37	11.89	665.00	30.71	-1.14	666.57	22.95	-0.45	666.72	27.06	1.59
669.43	35.67	8.68	668.63	58.56	32.49	668.94	35.23	11.20	668.00	31.07	-1.33	669.58	24.25	0.30	669.74	27.04	1.03
672.41	35.35	7.83	671.63	58.78	32.18	671.94	34.46	9.90	671.00	33.66	0.73	672.57	22.99	-1.49	672.72	27.31	0.76
675.41	35.19	7.98	674.63	58.92	32.63	674.94	35.25	11.00	674.00	32.93	0.31	675.57	22.85	-1.32	675.73	27.24	1.01
678.41	35.60	9.40	677.63	57.37	32.09	677.94	35.48	12.24	677.00	30.23	-1.38	678.57	23.69	0.53	678.73	26.08	0.85
681.41	34.71	7.47	680.63	57.49	31.17	680.94	34.24	9.96	680.00	32.62	-0.03	681.57	23.57	-0.63	681.73	26.93	0.66
684.43	35.69	9.34	683.63	55.55	30.12	683.94	34.76	11.37	683.00	31.24	-0.52	684.58	23.00	-0.32	684.74	26.22	0.84
687.41	34.17	7.50	686.63	57.78	32.03	686.94	34.75	11.04	686.00	31.28	-0.80	687.57	23.45	-0.19	687.72	26.69	0.99
690.41	35.06	8.38	689.63	58.13	32.37	689.94	34.87	11.15	689.00	31.93	-0.16	690.57	22.08	-1.56	690.73	27.42	1.72
693.41	35.25	8.95	692.63	56.20	30.82	692.94	34.81	11.47	692.00	29.93	-1.78	693.57	23.23	-0.03	693.72	27.13	1.81
696.41	35.61	8.52	695.63	57.64	31.47	695.94	34.28	10.15	695.00	32.01	-0.49	696.57	23.39	-0.67	696.73	27.28	1.16
699.43	35.13	8.64	698.63	57.19	31.62	698.94	34.42	10.89	698.00	31.69	-0.21	699.59	23.39	-0.06	699.75	25.79	0.27
702.41	34.11	6.57	701.63	56.23	29.61	701.94	35.06	10.48	701.00	32.75	-0.20	702.57	23.60	-0.90	702.73	27.67	1.10
705.41	35.25	8.95	704.63	55.33	29.95	704.94	34.02	10.68	704.00	30.04	-1.67	705.57	23.17	-0.10	705.73	27.10	1.77
708.41	35.71	8.66	707.63	55.74	29.61	707.94	35.13	11.04	707.00	31.71	-0.75	708.57	24.08	0.07	708.73	26.76	0.68
711.41	35.77	8.69	710.63	56.42	30.26	710.94	34.48	10.36	710.00	32.12	-0.37	711.57	23.74	-0.30	711.73	26.77	0.67
714.43	35.45	8.02	713.63	55.53	29.02	713.94	34.32	9.85	713.00	32.79	-0.05	714.58	22.91	-1.48	714.74	27.99	1.53
717.41	34.17	5.95	716.63	55.72	28.42	716.94	34.66	9.40	716.00	33.34	-0.29	717.57	24.25	-0.94	717.72	28.48	1.23
720.41	35.37	8.24	719.63	56.36	30.15	719.94	36.62	12.45	719.00	32.12	-0.42	720.57	23.85	-0.24	720.73	26.82	0.66
723.41	33.86	7.01	722.63	54.38	28.45	722.94	35.86	11.97	722.00	30.43	-1.83	723.57	23.98	0.17	723.72	27.54	1.66
726.41	34.49	7.02	725.63	56.16	29.61	725.94	33.83	9.32	725.00	33.47	0.59	726.57	24.46	0.03	726.73	25.87	-0.62
729.43	35.96	8.27	728.63	54.63	27.86	728.94	35.65	10.92	728.00	34.00	0.90	729.59	24.08	-0.58	729.75	26.40	-0.32
732.41	35.48	9.21	731.63	56.45	31.10	731.94	35.27	11.96	731.00	30.92	-0.76	732.57	23.37	0.14	732.73	25.91	0.62
735.41	34.46	6.99	734.63	55.69	29.14	734.94	34.51	10.00	734.00	33.91	1.03	735.57	23.43	-1.00	735.73	26.47	-0.03
738.41	35.53	8.19	737.63	55.59	29.17	737.94	34.81	10.43	737.00	32.20	-0.55	738.57	24.99	0.69	738.73	26.23	-0.14
741.42	35.29	7.57	740.63	55.33	28.53	740.94	34.22	9.46	740.00	34.16	1.03	741.57	23.60	-1.09	741.73	26.81	0.06
744.43	34.38	6.83	743.63	54.05	27.42	743.94	35.55	10.96	743.00	32.58	-0.38	744.59	24.99	0.47	744.75	26.49	-0.09
747.41	34.81	7.24	746.62	56.30	29.65	746.94	34.44	9.83	746.00	31.20	-1.78	747.56	24.03	-0.50	747.72	28.87	2.28
750.41	35.41	7.43	749.63	55.58	28.52	749.94	34.85	9.83	749.00	33.86	0.47	750.57	23.44	-1.51	750.73	28.05	1.04
753.41	35.56	7.77	752.63	53.52	26.65	752.94	35.03	10.20	752.00	31.46	-1.74	753.57	24.66	-0.10	753.73	28.66	1.84
756.41	35.49	8.08	755.63	54.89	28.40	755.94	33.48	9.03	755.00	31.78	-1.04	756.57	24.13	-0.24	756.73	27.71	1.28
759.43	34.69	7.37	758.63	54.72	28.32	758.94	35.13	10.77	758.00	33.04	0.31	759.59	22.83	-1.45	759.75	27.49	1.14
762.41	34.02	5.56	761.63	54.76	27.22	761.94	34.75	9.25	761.00	34.44	0.57	762.57	24.36	-1.07	762.72	27.99	0.50
765.41	35.69	8.20	764.63	53.70	27.13	764.94	33.43	8.90	764.00	32.95	0.05	765.57	24.32	-0.13	765.73	26.60	0.08
768.42	34.44	6.45	767.63	53.15	26.08	767.94	33.92	8.89	767.00	32.75	-0.65	768.57	24.20	-0.76	768.73	28.43	1.41
771.41	35.44	7.75	770.63	54.23	27.46	770.94	33.83	9.10	770.00	32.89	-0.21	771.57	23.86	-0.79	771.73	27.72	1.00
774.43	35.88	8.42	773.63	52.73	26.19	773.94	34.77	10.27	773.00	32.11	-0.76	774.58	24.68	0.25	774.74	27.00	0.51
777.41	34.70	6.02	776.63	52.53	24.77	776.94	33.67	7.95	776.00	35.03	0.94	777.57	24.08	-1.57	777.72	28.34	0.63
780.42	35.38	6.68	779.63	51.80	24.02	779.94	32.90	7.16	779.00	34.21	0.10	780.57	25.03	-0.64	780.73	28.27	0.54
783.41	35.00	7.30	782.63	53.37	26.59	782.94	33.45	8.71	782.00	31.97	-1.14	783.57	24.81	0.15	783.73	27.72	0.99
786.41	34.93	6.75	785.63	52.27	25.01	785.94	34.26	9.04	785.00	33.30	-0.29	786.57	25.28	0.14	786.73	27.36	0.15
789.43	35.78	7.99	788.63	52.45	25.58	788.94	33.60	8.77	788.00	32.51	-0.69	789.59	24.19	-0.56	789.75	28.07	1.25
792.41	36.78	9.56	791.63	51.05	24.75	791.94	32.94	8.68	791.00	31.29	-1.34	792.57	23.69	-0.49	792.73	28.08	1.83
795.42	34.96	6.59	794.63	51.29	23.84	794.94	33.46	8.05	794.00	33.52	-0.26	795.57	25.17	-0.16	795.73	27.82	0.42
798.41	35.29	6.60	797.63	51.98	24.21	797.94	33.08	7.35	797.00	34.51	0.41	798.57	25.06	-0.59	798.73	27.90	0.18
801.41	35.03	5.88	800.63	51.58	23.35	800.94	32.87	6.68	800.00	34.21	-0.35	801.57	24.71	-1.40	801.73	29.93	1.75
804.43	35.69	6.47	803.63	50.07	21.77	803.94	33.32	7.06	803.00	34.80	0.17	804.58	24.94	-1.25	804.74	29.33	1.08
807.42	34.85	6.86	806.63	51.56	24.49	806.94	31.61	6.58	806.00	33.74	0.34	807.57	23.96	-0.99	807.74	27.67	0.65
810.42	35.13	7.38	809.63	50.94	24.11	809.94	33.28	8.49	809.00	32.35	-0.81	810.57	24.80	0.08	810.73	27.51	0.73
813.41	35.14	6.65	812.63	51.01	23.44	812.94	33.68	8.15	812.00	32.91	-0.99	813.57	24.88	-0.57	813.73	29.08	1.56
816.41	35.84	7.51	815.63	49.67	22.26	815.94	32.72	7.35	815.00	32.85	-0.89	816.57	24.44	-0.85	816.72	29.09	1.74
819.43	34.72	6.68	818.63	49.83	22.71	818.94	33.50	8.42	818.00	31.82	-1.63	819.59	25.43	0.42	819.75	28.28	1.21
822.41	35.20	7.86	821.63	50.07	23.65	821.94	33.64	9.26	821.00	31.38	-1.37	822.57	24.94	0.64	822.73	27.09	0.73
825.42	35.16	7.12	824.63	48.87	21.75	824.94	33.29	8.21	824.00	31.86	-1.59	825.57	24.51	-0.49	825.73	29.15	2.08
828.41	36.21	7.24	827.63	49.27	21.22	827.94	32.48	6.47	827.00	33.90	-0.48	828.57	25.32	-0.61	828.73	29.09	1.09
831.42	36.36	7.58	830.63	49.58	21.72	830.94	34.20	8.38	830.00	34.96	0.77	831.57	24.50	-1.24	831.73	28.28	0.47
834.43	35.09	6.32	833.63	49.13	21.28	833.94	34.77	8.96	833.00	34.29	0.11	834.58	24.77	-0.97	834.74	28.66	0.86
837.41	34.94	6.45	836.63	48.34	20.77	836.94	32.06	6.53	836.00	35.06	1.16	837.57	24.12	-1.34	837.73	27.70	0.18
840.42	36.25	7.76	839.63	49.14	21.57	839.94	32.88	7.35	839.00	32.35	-1.55	840.57	25.94	0.48	840.73	28.59	1.07
843.41	34.54	5.60	842.63	48.90	20.88	842.94	32.50	6.52	842.00	35.99	1.64	843.57	24.23	-1.67	843.73	28.00	0.03
846.41	34.82	6.14	845.63	49.31	21.55	845.94	32.61	6.89	845.00	34.18	0.09	846.57	24.86	-0.78	846.73	28.40	0.69
849.43	35.31	6.46	848.63	48.38	20.45	848.94	32.83	6.94	848.00	35.75	1.49	849.59	24.57	-1.24	849.75	27.62	-0.25
852.41	35.34	6.79	851.63	47.76	20.13	851.94	32.49	6.90	851.00	33.28	-0.68	852.56	24.93	-0.59	852.72	28.85	1.27
855.41	35.29	6.62	854.63	49.23	21.48	854.94	32.10	6.39	854.00	33.78	-0.30	855.57	24.75	-0.88	855.73	28.87	1.18
858.41	35.32	6.45	857.62	47.47	19.52	857.94	32.50	6.59	857.00	34.88	0.60	858.57	24.66	-1.18	858.73	28.48	0.58
861.41	36.19	6.12	860.62	47.69	18.54	860.94	33.90	6.79	860.00	35.95	0.47	861.57	25.34	-1.69	861.73	30.31	1.22
864.43	35.95	7.68	863.63	46.82	19.47	863.94	32.87	7.56	863.00	32.98	-0.70	864.58	24.43	-0.80	864.75	28.79	1.50
867.41	35.51	6.56	866.63	47.67	19.64	866.94	33.09	7.10	866.00	35.48	1.12	867.57	24.83	-1.09	867.73	27.95	-0.03
870.42	35.58	6.65	869.63	48.10	20.09	869.94	32.21	6.24	869.00	34.94	0.60	870.57	24.31	-1.58	870.73	28.94	0.98
873.41	36.54	7.44	872.63	46.97	18.79	872.94	32.19	6.05	872.00	35.50	0.99	873.57	25.26	-0.81	873.73	27.95	-0.18
876.41	35.67	6.99	875.63	46.55	18.79	875.94	34.26	8.54	875.00	32.70	-1.39	876.57	25.44	-0.20	876.72	29.30	1.59
879.43	35.87	6.80	878.63	46.71	18.56	878.94	32.63	6.52	878.00	34.58	0.10	879.59	24.81	-1.23	879.75	29.23	1.13
882.41	35.05	5.53	881.63	47.10	18.50	881.94	32.38	5.82	881.00	35.43	0.50	882.57	24.95	-1.53	882.73	29.58	1.03
885.41	34.86	5.71	884.63	46.79	18.56	884.94	32.45	6.26	884.00	33.26	-1.30	885.57	26.00	-0.11	885.73	29.59	1.41
888.42	35.52	7.06	887.63	46.02	18.48	887.94	32.12	6.62	887.00	32.83	-1.04	888.57	25.66	0.24	888.73	28.29	0.80
891.41	36.55	7.00	890.63	44.51	15.88	890.94	32.70	6.11	890.00	35.77	0.81	891.57	24.78	-1.73	891.73	29.49	0.92
894.43	34.75	5.75	893.63	46.13	18.05	893.94	33.34	7.30	893.00	33.30	-1.11	894.58	24.86	-1.10	894.74	30.24	2.21
897.41	35.83	6.18	896.63	44.93	16.20	896.94	32.49	5.80	896.00	37.07	2.01	897.57	25.42	-1.20	897.73	27.87	-0.81
900.42	35.36	6.04	899.63	45.23	16.83	899.94	33.23	6.87	899.00	35.30	0.57	900.57	25.03	-1.25	900.73	29.03	0.68
903.41	35.76	5.58	902.63	46.15	16.89	902.94	32.27	5.05	902.00	35.56	-0.03	903.57	25.96	-1.19	903.73	30.43	1.22
906.41	34.32	4.87	905.63	44.94	16.41	905.94	32.51	6.02	905.00	35.33	0.47	906.57	25.73	-0.68	906.73	28.69	0.21
909.43	35.32	6.20	908.63	46.22	18.02	908.94	31.99	5.83	908.00	34.78	0.25	909.59	25.82	-0.27	909.75	28.17	0.02
912.41	35.51	6.46	911.63	45.52	17.39	911.94	33.17	7.08	911.00	35.01	0.55	912.57	24.92	-1.09	912.73	28.61	0.54
915.41	35.24	6.83	914.63	45.75	18.26	914.94	32.27	6.82	914.00	34.73	0.91	915.57	24.83	-0.55	915.73	27.08	-0.36
918.41	35.54	7.05	917.63	45.21	17.64	917.94	33.30	7.77	917.00	33.49	-0.41	918.57	25.31	-0.14	918.72	28.06	0.55
921.42	35.26	6.24	920.63	45.94	17.84	920.94	32.33	6.27	920.00	35.18	0.75	921.57	25.24	-0.74	921.73	28.04	-0.01
924.43	35.77	6.33	923.63	44.37	15.85	923.94	32.61	6.13	923.00	35.40	0.55	924.58	25.24	-1.16	924.75	29.07	0.61
927.42	35.54	6.30	926.63	44.52	16.20	926.94	32.43	6.15	926.00	35.90	1.25	927.57	25.80	-0.41	927.74	27.43	-0.84
930.42	35.30	6.38	929.63	45.65	17.65	929.94	32.30	6.34	929.00	33.82	-0.51	930.57	25.27	-0.61	930.73	29.07	1.12
933.41	35.19	5.16	932.63	45.83	16.72	932.94	33.27	6.20	932.00	36.47	1.03	933.57	25.35	-1.64	933.73	29.66	0.61
936.41	36.46	6.84	935.63	44.50	15.80	935.94	32.30	5.64	935.00	34.70	-0.33	936.57	25.44	-1.14	936.73	30.12	1.47
939.43	36.13	6.47	938.63	43.80	15.06	938.94	33.28	6.58	938.00	34.68	-0.39	939.59	25.50	-1.13	939.75	30.21	1.52
942.41	36.82	7.71	941.62	44.26	16.07	941.94	32.65	6.50	941.00	36.09	1.57	942.56	23.93	-2.15	942.72	28.72	0.58
945.41	36.12	6.54	944.63	43.76	15.10	944.94	32.90	6.28	944.00	34.56	-0.43	945.57	24.88	-1.66	945.72	30.70	2.09
948.41	34.45	4.99	947.62	43.61	15.07	947.94	32.39	5.89	947.00	35.77	0.90	948.57	25.00	-1.42	948.73	29.00	0.52
951.41	34.31	5.00	950.63	43.83	15.44	950.94	33.01	6.66	950.00	33.41	-1.31	951.57	26.12	-0.15	951.73	29.80	1.46
954.43	35.79	5.19	953.63	44.01	14.33	953.94	33.08	5.44	953.00	35.97	-0.04	954.58	26.31	-1.26	954.74	30.93	1.30
957.41	35.66	5.85	956.63	43.84	14.95	956.94	32.37	5.52	956.00	35.77	0.55	957.57	25.47	-1.30	957.73	29.59	0.75
960.42	35.77	5.69	959.63	44.08	14.92	959.94	33.02	5.90	959.00	35.89	0.40	960.57	25.91	-1.13	960.74	29.84	0.73
963.41	35.86	5.76	962.63	44.35	15.17	962.94	31.96	4.82	962.00	35.84	0.33	963.57	24.77	-2.29	963.73	31.08	1.96
966.42	35.02	5.48	965.63	43.75	15.13	965.94	32.18	5.60	965.00	34.96	0.01	966.57	26.07	-0.44	966.74	29.00	0.43
969.43	35.35	4.92	968.63	43.10	13.59	968.94	32.54	5.07	968.00	36.24	0.40	969.59	26.12	-1.27	969.75	30.32	0.87
972.41	35.21	5.34	971.63	44.55	15.60	971.94	32.19	5.28	971.00	35.95	0.67	972.57	25.22	-1.61	972.73	29.83	0.94
975.42	36.27	5.80	974.63	43.47	13.92	974.95	32.05	4.54	974.00	35.81	-0.07	975.58	26.43	-1.01	975.74	30.58	1.08
978.42	35.56	5.83	977.63	43.16	14.35	977.94	32.65	5.88	977.00	36.30	1.16	978.57	26.20	-0.49	978.73	28.09	-0.67
981.41	35.63	5.29	980.63	44.16	14.74	980.94	32.23	4.85	980.00	35.75	0.00	981.57	25.72	-1.58	981.73	30.94	1.58
984.43	35.97	5.74	983.63	43.09	13.78	983.94	32.76	5.49	983.00	36.13	0.49	984.58	26.21	-0.98	984.74	29.75	0.49
987.41	35.31	5.54	986.63	43.06	14.21	986.94	32.75	5.94	986.00	34.82	-0.36	987.57	25.30	-1.43	987.72	30.59	1.79
990.42	35.94	5.98	989.63	43.15	14.11	989.94	33.07	6.07	989.00	34.57	-0.80	990.57	26.08	-0.85	990.73	30.64	1.65
993.42	35.81	6.07	992.63	42.26	13.44	992.94	32.89	6.11	992.00	34.97	-0.18	993.57	25.24	-1.47	993.73	30.42	1.65
996.42	34.28	4.43	995.63	42.30	13.37	995.94	33.09	6.20	995.00	35.94	0.68	996.57	25.24	-1.57	996.73	29.76	0.89
999.43	35.25	4.97	998.63	42.84	13.48	998.94	32.16	4.84	998.00	35.58	-0.11	999.59	26.87	-0.37	999.75	29.79	0.48
1002.41	35.63	5.17	1001.63	42.98	13.44	1001.94	33.49	5.99	1001.00	36.02	0.15	1002.57	26.99	-0.43	1002.73	29.76	0.28
1005.41	35.56	6.11	1004.63	42.54	14.01	1004.94	33.09	6.60	1004.00	33.98	-0.88	1005.57	25.36	-1.05	1005.72	30.40	1.93
1008.42	36.56	5.80	1007.63	43.18	13.34	1007.94	32.10	4.30	1007.00	36.75	0.58	1008.57	26.44	-1.28	1008.74	30.48	0.70
1011.41	36.36	5.48	1010.63	43.67	13.71	1010.94	33.07	5.15	1010.00	36.42	0.13	1011.57	25.90	-1.94	1011.73	31.71	1.81
1014.43	35.52	5.62	1013.63	42.93	13.95	1013.94	34.51	7.57	1013.00	35.23	-0.08	1014.58	26.92	0.06	1014.75	28.95	0.02
1017.41	36.00	5.79	1016.63	42.35	13.06	1016.94	32.42	5.17	1016.00	35.98	0.36	1017.57	26.67	-0.51	1017.73	29.39	0.15
1020.41	35.57	5.48	1019.63	41.42	12.25	1019.94	32.98	5.85	1019.00	34.49	-1.01	1020.57	26.31	-0.75	1020.73	30.88	1.76
1023.41	35.18	4.69	1022.63	42.61	13.04	1022.94	34.96	7.43	1022.00	34.23	-1.67	1023.57	26.68	-0.77	1023.72	31.96	2.44
1026.41	35.59	6.62	1025.63	40.93	12.88	1025.94	33.43	7.42	1025.00	33.91	-0.47	1026.57	25.32	-0.62	1026.73	29.09	1.09
1029.43	35.29	4.97	1028.62	41.58	12.18	1028.94	32.93	5.57	1028.00	34.04	-1.69	1029.58	27.00	-0.28	1029.74	31.32	1.97
1032.41	35.31	4.10	1031.62	43.14	12.85	1031.94	33.40	5.15	1031.00	37.30	0.68	1032.57	27.82	-0.35	1032.73	29.91	-0.33
1035.42	35.63	4.70	1034.63	41.81	11.80	1034.95	33.47	5.50	1034.00	36.65	0.31	1035.58	26.20	-1.69	1035.73	31.33	1.38
1038.41	34.61	4.03	1037.63	40.81	11.15	1037.94	32.70	5.08	1037.00	37.63	1.64	1038.57	25.92	-1.62	1038.72	29.58	-0.02
1041.41	36.41	5.54	1040.63	41.30	11.35	1040.94	32.37	4.46	1040.00	36.31	0.03	1041.57	26.70	-1.13	1041.73	31.00	1.10
1044.43	36.07	5.88	1043.63	41.97	12.70	1043.94	33.33	6.10	1043.00	34.35	-1.25	1044.58	27.29	0.14	1044.75	30.33	1.11
1047.41	36.22	5.56	1046.63	41.49	11.75	1046.94	33.43	5.73	1046.00	37.53	1.46	1047.57	26.19	-1.43	1047.73	29.66	-0.03
1050.42	36.04	4.82	1049.63	41.77	11.47	1049.94	33.00	4.74	1049.00	38.15	1.52	1050.57	26.25	-1.93	1050.73	30.65	0.41
1053.41	36.36	5.23	1052.63	40.92	10.71	1052.94	33.87	5.70	1052.00	36.87	0.33	1053.57	27.45	-0.65	1053.73	30.48	0.32
1056.41	36.43	6.03	1055.63	42.07	12.59	1055.94	34.23	6.79	1055.00	35.44	-0.37	1056.57	26.57	-0.79	1056.73	30.59	1.16
1059.43	35.98	4.24	1058.63	41.43	10.61	1058.94	32.40	3.62	1058.00	38.43	1.28	1059.59	26.75	-1.95	1059.75	31.43	0.67
1062.41	35.56	5.57	1061.63	41.39	12.32	1061.94	33.49	6.46	1061.00	34.55	-0.85	1062.57	25.78	-1.17	1062.73	31.04	2.02
1065.41	36.00	6.15	1064.63	41.90	12.97	1064.94	33.64	6.75	1064.00	35.27	0.01	1065.57	26.00	-0.81	1065.73	29.67	0.80
1068.42	36.01	5.38	1067.63	40.55	10.84	1067.95	34.19	6.52	1067.00	35.47	-0.57	1068.58	26.30	-1.29	1068.74	31.51	1.86
1071.42	35.29	5.23	1070.63	40.78	11.64	1070.94	33.05	5.95	1070.00	34.40	-1.07	1071.57	27.27	0.25	1071.73	29.90	0.82
1074.43	36.45	6.15	1073.63	40.63	11.25	1073.94	33.10	5.76	1073.00	34.94	-0.77	1074.58	27.63	0.37	1074.75	29.73	0.40
1077.42	35.71	4.82	1076.63	41.27	11.30	1076.95	34.53	6.60	1076.00	36.00	-0.30	1077.57	26.58	-1.27	1077.74	31.49	1.57
1080.42	35.64	4.70	1079.63	40.46	10.44	1079.94	33.22	5.24	1079.00	36.99	0.64	1080.57	27.27	-0.63	1080.73	29.96	-0.01
1083.41	36.18	5.16	1082.63	40.79	10.69	1082.94	33.87	5.81	1082.00	36.08	-0.35	1083.57	26.95	-1.03	1083.73	31.43	1.38
1086.41	36.84	4.96	1085.63	40.80	9.84	1085.94	33.29	4.37	1085.00	38.77	1.48	1086.57	27.45	-1.39	1086.73	30.82	-0.09
1089.43	35.51	5.07	1088.63	41.01	11.49	1088.95	33.36	5.88	1088.00	34.83	-1.02	1089.59	26.71	-0.69	1089.75	31.18	1.71
1092.41	35.45	5.47	1091.63	39.43	10.37	1091.94	33.93	6.91	1091.00	34.16	-1.23	1092.57	26.83	-0.11	1092.73	30.34	1.34
1095.42	36.72	6.03	1094.63	39.75	9.98	1094.94	34.33	6.60	1094.00	36.26	0.16	1095.57	25.81	-1.85	1095.73	31.41	1.69
1098.41	36.27	5.38	1097.63	40.60	10.63	1097.94	34.13	6.20	1097.00	36.41	0.11	1098.57	27.08	-0.77	1098.73	30.57	0.66
1101.41	36.28	6.06	1100.63	40.71	11.41	1100.94	34.08	6.82	1100.00	34.84	-0.79	1101.57	26.92	-0.26	1101.73	30.30	1.05
1104.43	35.80	3.24	1103.63	41.28	9.64	1103.94	32.70	3.10	1103.00	38.60	0.63	1104.59	27.37	-2.16	1104.75	33.12	1.53
1107.42	36.76	6.23	1106.63	42.17	12.56	1106.94	33.62	6.05	1106.00	34.88	-1.06	1107.57	26.20	-1.30	1107.74	31.92	2.36
1110.41	35.78	4.79	1109.63	41.19	11.12	1109.94	34.34	6.31	1109.00	35.14	-1.26	1110.57	26.90	-1.05	1110.73	32.32	2.31
1113.40	36.14	4.37	1112.62	40.91	10.06	1112.94	35.35	6.54	1112.00	37.96	0.78	1113.56	27.33	-1.40	1113.72	31.41	0.62
1116.41	36.17	4.89	1115.63	41.39	11.03	1115.94	34.88	6.56	1115.00	37.31	0.62	1116.57	26.92	-1.32	1116.73	31.01	0.70
1119.43	36.04	3.93	1118.63	41.11	9.92	1118.94	35.30	6.15	1118.00	39.12	1.60	1119.59	27.16	-1.91	1119.75	31.45	0.31
1122.41	35.84	4.42	1121.63	41.02	10.52	1121.94	34.10	5.64	1121.00	36.12	-0.71	1122.57	28.00	-0.39	1122.73	31.55	1.10
1125.42	35.38	4.21	1124.63	40.90	10.65	1124.94	33.65	5.44	1124.00	35.02	-1.56	1125.57	28.26	0.13	1125.73	31.63	1.43
1128.42	35.25	4.45	1127.63	41.06	11.18	1127.94	33.68	5.84	1127.00	37.16	0.95	1128.57	26.54	-1.22	1128.73	30.09	0.27
1131.42	35.51	4.92	1130.63	40.56	10.89	1130.94	34.40	6.77	1130.00	36.29	0.29	1131.57	25.95	-1.60	1131.73	30.93	1.31
1134.43	36.54	4.61	1133.63	39.89	8.88	1133.95	33.53	4.56	1133.00	37.97	0.63	1134.59	28.03	-0.87	1134.75	31.20	0.24
1137.42	36.13	4.14	1136.63	39.93	8.86	1136.94	34.36	5.33	1136.00	38.27	0.87	1137.57	27.53	-1.43	1137.73	31.58	0.56
1140.42	36.73	5.18	1139.63	39.47	8.84	1139.94	33.51	4.92	1139.00	37.48	0.52	1140.57	26.80	-1.71	1140.73	31.76	1.19
1143.41	36.70	5.09	1142.63	40.66	9.97	1142.94	34.77	6.12	1142.00	36.97	-0.05	1143.56	27.32	-1.25	1143.72	31.93	1.30
1146.42	34.35	2.73	1145.63	40.23	9.53	1145.95	35.32	6.66	1145.00	36.72	-0.31	1146.58	27.66	-0.93	1146.74	31.89	1.24
1149.43	36.51	5.81	1148.63	39.32	9.54	1148.95	33.42	5.68	1148.00	35.89	-0.22	1149.59	26.46	-1.20	1149.75	31.15	1.42
1152.41	36.45	4.40	1151.63	40.62	9.49	1151.94	34.83	5.74	1151.00	36.62	-0.84	1152.57	27.92	-1.10	1152.73	33.02	1.94
1155.42	35.84	4.51	1154.63	40.33	9.92	1154.95	34.28	5.91	1154.00	37.18	0.44	1155.58	27.15	-1.14	1155.74	31.05	0.70
1158.41	34.62	4.52	1157.63	39.57	10.39	1157.94	34.79	7.65	1157.00	35.37	-0.14	1158.57	27.17	0.11	1158.73	29.16	0.03
1161.41	36.98	5.01	1160.63	38.99	7.94	1160.94	34.35	5.34	1160.00	37.59	0.21	1161.57	27.18	-1.75	1161.73	32.54	1.54
1164.43	36.38	3.79	1163.63	40.51	8.84	1163.94	34.16	4.53	1163.00	38.86	0.86	1164.58	28.13	-1.43	1164.75	32.19	0.57
1167.42	36.70	5.00	1166.63	38.74	7.96	1166.94	34.41	5.67	1166.00	37.86	0.75	1167.57	27.64	-1.03	1167.74	31.01	0.28
1170.41	35.80	3.28	1169.63	39.50	7.90	1169.94	34.98	5.42	1169.00	37.58	-0.35	1170.57	28.11	-1.37	1170.72	33.27	1.72
1173.41	35.93	4.47	1172.63	39.60	9.06	1172.94	33.42	4.92	1172.00	35.39	-1.48	1173.57	27.43	-0.99	1173.73	32.95	2.47
1176.41	35.66	3.89	1175.63	40.73	9.88	1175.94	35.19	6.38	1175.00	37.97	0.79	1176.57	27.70	-1.04	1176.73	31.05	0.25
1179.43	36.01	4.64	1178.63	40.83	10.38	1178.94	33.83	5.42	1178.00	35.72	-1.06	1179.59	28.06	-0.27	1179.75	31.73	1.33
1182.41	37.13	4.35	1181.63	40.40	8.54	1181.95	35.84	6.02	1181.00	39.86	1.67	1182.57	27.34	-2.40	1182.73	32.54	0.73
1185.41	35.56	4.29	1184.63	39.38	9.03	1184.94	33.71	5.40	1184.00	37.02	0.34	1185.57	26.59	-1.64	1185.73	31.59	1.30
1188.41	36.99	4.97	1187.63	40.41	9.31	1187.94	34.05	4.99	1187.00	37.50	0.07	1188.57	28.12	-0.87	1188.72	31.85	0.80
1191.42	36.03	4.61	1190.63	39.61	9.11	1190.95	33.74	5.28	1190.00	37.80	0.97	1191.57	26.49	-1.89	1191.73	31.37	0.92
1194.43	35.98	4.53	1193.63	38.54	8.01	1193.94	34.56	6.07	1193.00	37.57	0.71	1194.58	26.72	-1.69	1194.75	31.45	0.98
1197.41	35.32	3.86	1196.62	40.29	9.75	1196.94	35.09	6.59	1196.00	36.60	-0.27	1197.56	27.90	-0.53	1197.72	31.29	0.80
1200.42	35.80	3.58	1199.63	40.37	9.07	1199.95	34.18	4.92	1199.00	37.42	-0.21	1200.57	28.38	-0.80	1200.74	32.26	1.01
1203.42	36.21	5.17	1202.63	39.64	9.52	1202.94	35.95	7.87	1202.00	35.53	-0.92	1203.57	27.54	-0.46	1203.73	31.45	1.38
1206.41	36.42	4.26	1205.62	40.01	8.77	1205.94	34.73	5.53	1205.00	37.36	-0.21	1206.56	27.25	-1.88	1206.72	33.28	2.09
1209.43	36.10	4.06	1208.63	39.08	7.96	1208.94	35.07	5.99	1208.00	36.39	-1.06	1209.59	28.96	-0.05	1209.75	32.18	1.11
1212.41	35.73	3.16	1211.62	40.22	8.57	1211.94	35.20	5.59	1211.00	38.80	0.82	1212.56	27.61	-1.92	1212.72	32.69	1.10
1215.41	35.96	3.85	1214.63	38.32	7.13	1214.94	34.46	5.31	1214.00	38.06	0.54	1215.57	26.83	-2.25	1215.73	32.85	1.71
