# Supplementary material for: Noise-precision tradeoff in predicting combinations of mutations and drugs
Source: PLoS Comput Biol. 2019 May 22;15(5):e1006956. doi: 10.1371/journal.pcbi.1006956 (PMC6548401; doi:10.1371/journal.pcbi.1006956)
Supplement: S1 Data — A zip file containing all datasets used in this paper. (ZIP) [file pcbi.1006956.s002.zip › calcium/calcium_double_RAW264.7/C5A_250_nM_LPA_2.5_uM_RW_ECC040106D.txt]

Tab-delimted data for ligand pair Complement C5a / Lysophosphatidic acid
Celltype = RAW 264.7
ExperimentID = ECC040106D
t in seconds, Ca++ concentrations in nM
Adj Ca++ is the change in Ca++ concentration due to ligand

ECC040106D08	C5A 250 nM	LPA 2.5 uM	sim
ECC040106D02	C5A 250 nM	LPA 2.5 uM	lig1_then_lig2
ECC040106D04	LPA 2.5 uM	C5A 250 nM	lig2_then_lig1
ECC040106D01	HBSS-BSA n/a 	HBSS-BSA n/a 	con
ECC040106D11	HBSS-BSA n/a 	HBSS-BSA n/a 	con
ECC040106D12	HBSS-BSA n/a 	HBSS-BSA n/a 	con

t(ECC040106D08)	Ca++(ECC040106D08)	Adj Ca++(ECC040106D08)	t(ECC040106D02)	Ca++(ECC040106D02)	Adj Ca++(ECC040106D02)	t(ECC040106D04)	Ca++(ECC040106D04)	Adj Ca++(ECC040106D04)	t(ECC040106D01)	Ca++(ECC040106D01)	Adj Ca++(ECC040106D01)	t(ECC040106D11)	Ca++(ECC040106D11)	Adj Ca++(ECC040106D11)	t(ECC040106D12)	Ca++(ECC040106D12)	Adj Ca++(ECC040106D12)
-196.90	10.07	0.42	-197.84	17.44	-2.21	-197.53	9.08	0.61	-198.00	18.91	-3.08	-196.43	11.33	1.08	-196.28	9.09	1.99
-193.93	11.03	0.55	-194.88	19.67	-0.81	-194.57	9.48	0.18	-195.04	20.98	-1.84	-193.46	11.71	0.63	-193.31	9.15	1.21
-190.94	12.11	1.56	-191.88	20.48	-0.07	-191.57	9.42	0.05	-192.04	21.52	-1.37	-190.47	11.68	0.53	-190.31	8.85	0.84
-187.93	11.29	0.16	-188.88	22.33	1.20	-188.57	10.82	0.87	-189.04	22.48	-0.99	-187.46	12.25	0.52	-187.31	9.06	0.47
-184.94	11.94	0.51	-185.88	22.62	1.19	-185.57	9.45	-0.80	-186.04	23.88	0.11	-184.47	12.31	0.28	-184.31	8.49	-0.39
-181.94	11.94	0.16	-182.88	23.04	1.26	-182.57	10.50	-0.10	-183.04	23.78	-0.34	-181.47	13.13	0.75	-181.31	8.82	-0.41
-178.94	11.23	-0.83	-179.88	23.35	1.29	-179.57	10.38	-0.50	-180.04	23.96	-0.44	-178.47	13.89	1.23	-178.31	8.73	-0.79
-175.94	12.28	1.46	-176.88	23.37	2.55	-176.57	9.89	0.25	-177.04	22.87	-0.29	-175.47	11.98	0.56	-175.31	7.99	-0.28
-172.94	12.20	0.56	-173.88	23.59	1.95	-173.57	9.45	-1.01	-174.04	24.01	0.03	-172.47	12.53	0.29	-172.31	8.76	-0.33
-169.93	12.51	0.71	-170.88	23.04	1.24	-170.57	10.53	-0.09	-171.04	24.35	0.21	-169.46	12.04	-0.36	-169.31	9.39	0.14
-166.94	11.91	0.04	-167.88	22.10	0.23	-167.57	10.32	-0.37	-168.04	24.38	0.17	-166.47	12.31	-0.16	-166.31	9.30	-0.02
-163.93	12.11	0.08	-164.88	23.14	1.11	-164.57	10.91	0.06	-165.04	24.51	0.14	-163.46	12.44	-0.19	-163.31	9.54	0.05
-160.93	12.45	0.61	-161.88	22.33	0.49	-161.57	10.82	0.16	-162.04	24.48	0.30	-160.46	12.28	-0.16	-160.31	9.15	-0.14
-157.93	12.31	0.46	-158.88	22.29	0.44	-158.57	9.60	-1.07	-159.04	23.72	-0.47	-157.46	12.66	0.21	-157.30	9.57	0.26
-154.94	13.34	1.83	-155.88	23.44	1.93	-155.57	9.95	-0.38	-156.04	24.04	0.19	-154.47	12.04	-0.07	-154.31	8.85	-0.12
-151.93	10.86	-1.07	-152.88	21.65	-0.28	-152.57	11.52	0.77	-153.04	24.32	0.05	-151.46	11.82	-0.71	-151.30	10.05	0.66
-148.94	11.23	-0.75	-149.88	23.35	1.37	-149.57	9.80	-1.00	-150.04	23.98	-0.34	-148.47	11.87	-0.71	-148.31	10.47	1.04
-145.93	11.83	-0.12	-146.88	22.50	0.55	-146.57	10.30	-0.47	-147.04	24.51	0.22	-145.46	11.77	-0.78	-145.31	9.96	0.56
-142.94	11.17	-0.64	-143.88	22.33	0.52	-143.57	10.76	0.13	-144.04	24.40	0.25	-142.47	12.74	0.33	-142.31	8.67	-0.59
-139.93	10.30	-2.06	-140.88	22.19	-0.17	-140.57	10.35	-0.83	-141.04	24.80	0.10	-139.46	13.51	0.55	-139.30	9.15	-0.66
-136.94	12.62	0.39	-137.88	22.43	0.20	-137.57	10.73	-0.32	-138.04	25.24	0.67	-136.47	12.12	-0.71	-136.31	9.72	0.04
-133.93	12.22	0.02	-134.88	21.60	-0.60	-134.57	10.73	-0.29	-135.04	24.72	0.18	-133.46	13.07	0.27	-133.30	9.21	-0.45
-130.94	12.25	0.60	-131.88	22.52	0.87	-131.57	10.70	0.23	-132.04	24.80	0.81	-130.47	11.85	-0.40	-130.31	8.70	-0.41
-127.93	11.23	-0.87	-128.88	22.10	-0.00	-128.57	10.35	-0.57	-129.04	24.06	-0.38	-127.46	12.74	0.04	-127.30	9.90	0.34
-124.94	12.02	-0.15	-125.88	22.45	0.28	-125.57	11.38	0.39	-126.04	24.87	0.36	-124.47	12.69	-0.08	-124.31	9.33	-0.29
-121.93	12.99	1.10	-122.88	22.43	0.54	-122.57	10.64	-0.07	-123.04	23.46	-0.77	-121.46	12.58	0.09	-121.30	10.02	0.68
-118.94	11.57	0.03	-119.88	22.38	0.84	-119.57	10.97	0.61	-120.04	23.28	-0.60	-118.47	12.50	0.36	-118.31	9.24	0.24
-115.93	11.46	-0.16	-116.88	21.86	0.24	-116.57	10.73	0.29	-117.04	24.38	0.42	-115.46	11.49	-0.73	-115.31	9.39	0.31
-112.94	11.68	-0.85	-113.88	22.62	0.09	-113.57	10.47	-0.88	-114.04	25.24	0.37	-112.47	13.15	0.02	-112.31	9.60	-0.39
-109.94	12.68	0.44	-110.88	21.32	-0.92	-110.57	9.42	-1.64	-111.04	24.40	-0.18	-109.47	13.02	0.18	-109.31	9.69	-0.00
-106.94	12.94	1.12	-107.88	22.29	0.47	-107.57	11.08	0.44	-108.04	24.64	0.48	-106.47	12.28	-0.14	-106.31	8.94	-0.34
-103.93	11.74	-0.32	-104.88	22.36	0.30	-104.57	11.58	0.70	-105.04	23.88	-0.52	-103.46	12.58	-0.08	-103.30	10.11	0.60
-100.94	11.29	-1.13	-101.88	22.83	0.41	-101.57	11.26	0.02	-102.04	24.14	-0.62	-100.47	13.24	0.22	-100.31	10.26	0.39
-97.93	11.80	-0.60	-98.88	22.43	0.03	-98.57	10.91	-0.31	-99.04	24.56	-0.18	-97.46	12.85	-0.15	-97.31	10.17	0.32
-94.94	11.48	-1.02	-95.88	21.68	-0.82	-95.57	11.46	0.14	-96.04	25.27	0.43	-94.47	12.69	-0.41	-94.31	9.93	-0.02
-91.94	12.88	1.02	-92.88	22.64	0.78	-92.57	11.02	0.34	-93.04	23.88	-0.32	-91.47	13.37	0.91	-91.31	8.73	-0.59
-88.94	11.88	-0.72	-89.88	22.55	-0.05	-89.57	10.97	-0.45	-90.04	24.40	-0.54	-88.47	13.56	0.36	-88.31	10.23	0.18
-85.94	10.89	-1.32	-86.88	22.50	0.29	-86.57	11.64	0.61	-87.04	24.93	0.38	-85.47	12.64	-0.17	-85.31	9.45	-0.21
-82.94	12.20	-0.17	-83.88	20.93	-1.44	-83.57	12.40	1.21	-84.04	24.32	-0.39	-82.47	12.88	-0.09	-82.31	10.29	0.47
-79.93	12.31	0.08	-80.88	23.14	0.91	-80.57	10.50	-0.55	-81.04	24.61	0.04	-79.46	12.25	-0.58	-79.31	10.23	0.54
-76.94	12.31	-0.77	-77.88	22.22	-0.86	-77.57	9.95	-1.95	-78.04	24.69	-0.73	-76.47	14.22	0.54	-76.31	10.72	0.19
-73.93	11.94	-0.45	-74.88	22.10	-0.29	-74.57	11.26	0.05	-75.04	25.27	0.54	-73.46	13.21	0.22	-73.31	9.09	-0.76
-70.94	11.54	-0.82	-71.88	21.42	-0.94	-71.57	10.38	-0.80	-72.04	25.77	1.07	-70.47	12.64	-0.32	-70.31	9.06	-0.75
-67.94	12.20	-0.15	-68.88	20.71	-1.64	-68.57	10.76	-0.41	-69.04	24.90	0.21	-67.47	12.55	-0.40	-67.31	9.99	0.19
-64.94	12.28	-0.24	-65.88	22.78	0.26	-65.57	11.20	-0.14	-66.04	25.53	0.67	-64.47	12.83	-0.29	-64.31	9.60	-0.38
-61.93	12.65	-0.19	-62.88	23.21	0.37	-62.57	11.58	-0.08	-63.04	24.87	-0.31	-61.46	12.77	-0.67	-61.30	11.26	0.97
-58.94	12.42	-0.18	-59.88	22.90	0.30	-59.57	11.23	-0.19	-60.04	25.06	0.12	-58.47	12.66	-0.54	-58.31	10.47	0.42
-55.93	13.02	0.49	-56.88	22.17	-0.36	-56.57	10.94	-0.41	-57.04	25.48	0.61	-55.46	12.85	-0.28	-55.31	9.66	-0.33
-52.94	13.37	1.10	-53.88	21.98	-0.29	-53.57	11.52	0.43	-54.04	24.32	-0.29	-52.47	12.99	0.12	-52.31	9.90	0.17
-49.93	11.54	-1.27	-50.88	22.69	-0.12	-50.57	11.20	-0.43	-51.04	25.66	0.51	-49.46	13.15	-0.26	-49.30	10.02	-0.25
-46.94	12.74	0.91	-47.88	22.22	0.39	-47.57	10.88	0.23	-48.04	24.56	0.39	-46.47	12.55	0.12	-46.31	8.76	-0.52
-43.93	12.17	-0.68	-44.88	21.79	-1.06	-44.57	11.99	0.32	-45.04	25.53	0.34	-43.46	12.72	-0.73	-43.31	10.69	0.39
-40.94	12.71	0.52	-41.88	21.98	-0.21	-41.57	11.90	0.89	-42.04	25.00	0.47	-40.47	12.85	0.06	-40.31	9.12	-0.53
-37.93	12.65	-0.03	-38.88	24.13	1.45	-38.57	11.32	-0.18	-39.04	24.64	-0.38	-37.46	13.35	0.07	-37.31	10.44	0.31
-34.94	11.51	-1.50	-35.88	22.33	-0.68	-35.57	11.58	-0.25	-36.04	25.06	-0.29	-34.47	13.98	0.37	-34.31	10.38	-0.08
-31.93	12.88	0.07	-32.88	23.11	0.30	-32.57	11.61	-0.02	-33.04	25.03	-0.12	-31.46	13.21	-0.20	-31.30	10.57	0.31
-28.94	12.57	-0.31	-29.89	22.26	-0.62	-29.57	11.35	-0.35	-30.04	24.85	-0.37	-28.47	13.24	-0.24	-28.31	10.93	0.60
-25.94	12.71	-0.22	-26.89	22.19	-0.74	-26.57	11.17	-0.58	-27.04	24.90	-0.37	-25.47	13.84	0.31	-25.32	10.44	0.06
-22.94	13.85	1.45	-23.89	22.83	0.43	-23.57	10.67	-0.55	-24.04	25.19	0.45	-22.47	12.96	-0.04	-22.32	9.45	-0.41
-19.94	12.39	0.78	-20.89	22.36	0.75	-20.57	10.94	0.51	-21.04	23.85	-0.10	-19.47	12.47	0.26	-19.31	8.91	-0.16
5.10	152.55	136.52	4.16	27.61	1.58	4.48	29.46	14.61	4.00	29.35	0.98	5.57	16.18	-0.45	5.73	12.96	-0.53
8.12	178.69	164.71	7.17	30.21	6.23	7.49	42.82	30.02	7.01	26.03	-0.29	8.59	14.50	-0.08	8.75	11.81	0.37
11.12	137.44	123.84	10.17	52.93	29.33	10.49	83.24	70.82	10.01	25.64	-0.30	11.59	14.41	0.21	11.75	11.14	0.09
14.13	103.14	89.90	13.17	68.82	45.58	13.50	100.40	88.34	13.01	24.45	-1.13	14.60	14.36	0.52	14.76	11.29	0.60
17.12	82.85	69.86	16.17	64.51	41.52	16.49	88.01	76.20	16.01	24.38	-0.95	17.58	13.76	0.17	17.75	11.23	0.78
20.11	67.35	54.35	19.17	59.69	36.69	19.48	74.37	62.55	19.01	23.78	-1.56	20.58	14.50	0.90	20.74	11.11	0.66
23.12	57.94	44.79	22.17	53.69	30.54	22.49	67.73	55.76	22.01	24.77	-0.72	23.59	14.06	0.31	23.75	11.02	0.41
26.12	51.60	38.60	25.17	50.04	27.04	25.48	57.42	45.60	25.01	23.31	-2.03	26.59	13.95	0.35	26.75	12.14	1.68
29.14	44.87	31.83	28.17	44.40	21.36	28.50	51.32	39.46	28.01	24.25	-1.13	29.61	14.14	0.50	29.77	11.11	0.62
32.12	42.45	29.48	31.17	39.39	16.42	31.48	48.61	36.82	31.01	23.52	-1.79	32.59	13.62	0.05	32.75	12.17	1.74
35.11	38.67	26.25	34.17	33.94	11.52	34.48	44.08	32.84	34.01	24.19	-0.57	35.59	13.02	0.00	35.75	10.44	0.57
38.11	35.93	23.29	37.17	31.34	8.70	37.48	41.39	29.93	37.01	24.12	-0.86	38.59	12.39	-0.85	38.75	11.81	1.71
41.11	35.26	22.75	40.17	28.12	5.61	40.48	39.27	27.94	40.01	23.15	-1.70	41.59	13.24	0.13	41.75	11.53	1.57
44.13	31.57	18.95	43.17	27.37	4.75	43.50	37.21	25.77	43.01	24.43	-0.53	44.60	12.80	-0.42	44.76	11.02	0.95
47.11	31.76	18.86	46.17	24.63	1.73	46.48	35.82	24.10	46.01	24.80	-0.44	47.59	13.81	0.31	47.75	10.47	0.12
50.12	30.85	17.82	49.17	23.02	-0.01	49.49	33.39	21.54	49.01	24.66	-0.71	50.59	13.24	-0.39	50.75	11.59	1.10
53.12	30.01	17.67	52.17	22.12	-0.22	52.49	33.69	22.53	52.01	23.10	-1.58	53.59	13.70	0.76	53.75	10.60	0.81
56.12	31.98	19.35	55.17	21.91	-0.72	55.49	32.68	21.23	55.01	23.65	-1.32	56.58	13.29	0.06	56.75	11.35	1.26
59.13	32.10	18.94	58.17	21.00	-2.16	58.50	30.48	18.50	58.01	24.90	-0.60	59.60	14.52	0.76	59.76	10.44	-0.17
62.11	30.35	17.67	61.17	21.11	-1.57	61.48	30.90	19.40	61.01	24.61	-0.41	62.59	13.13	-0.15	62.75	10.69	0.56
65.12	31.10	18.51	64.17	20.81	-1.78	64.49	30.35	18.94	64.01	24.27	-0.66	65.58	13.37	0.18	65.74	10.51	0.47
68.12	32.54	19.40	67.17	21.98	-1.16	67.49	29.20	17.24	67.01	24.19	-1.29	68.58	14.41	0.67	68.74	11.20	0.61
71.12	31.48	18.17	70.17	21.98	-1.33	70.49	29.26	17.13	70.01	24.93	-0.72	71.58	13.32	-0.59	71.75	12.08	1.31
74.13	31.57	18.64	73.17	21.02	-1.91	73.50	28.75	17.00	73.01	24.87	-0.40	74.60	13.24	-0.29	74.76	11.08	0.69
77.12	30.95	18.00	76.17	21.75	-1.20	76.49	27.07	15.30	76.01	23.91	-1.38	77.58	14.06	0.51	77.75	11.26	0.86
80.12	30.45	17.27	79.17	22.10	-1.08	79.49	28.05	16.05	79.01	24.35	-1.17	80.58	14.14	0.36	80.75	11.44	0.81
83.11	31.23	18.05	82.17	22.19	-0.99	82.49	29.58	17.58	82.01	24.69	-0.83	83.58	13.07	-0.71	83.75	12.17	1.54
86.12	32.73	19.54	85.17	22.88	-0.31	85.49	29.46	17.45	85.01	24.59	-0.94	86.58	13.78	-0.01	86.75	11.59	0.95
89.13	30.63	17.97	88.17	22.66	0.00	88.50	28.56	17.08	88.01	24.93	-0.07	89.60	13.02	-0.24	89.76	10.41	0.30
92.12	32.64	19.87	91.17	23.21	0.44	91.49	29.94	18.35	91.01	24.51	-0.60	92.58	13.65	0.28	92.75	10.54	0.32
95.11	32.54	19.84	94.17	22.64	-0.06	94.49	28.28	16.76	94.01	24.53	-0.51	95.58	13.43	0.13	95.74	10.54	0.38
98.12	31.88	19.07	97.17	22.95	0.14	97.49	27.71	16.08	97.01	24.30	-0.85	98.59	14.28	0.87	98.75	10.23	-0.03
101.12	31.76	18.42	100.17	22.81	-0.53	100.49	28.05	15.89	100.01	25.53	-0.15	101.58	14.14	0.20	101.75	10.75	-0.05
104.13	31.54	18.74	103.17	24.39	1.59	103.50	28.40	16.78	103.01	24.53	-0.61	104.60	12.72	-0.68	104.76	11.53	1.28
107.11	32.10	18.75	106.17	23.23	-0.12	106.48	28.91	16.74	106.01	25.74	0.05	107.58	13.70	-0.25	107.74	10.99	0.19
110.11	31.67	19.00	109.17	24.37	1.70	109.48	28.02	16.53	109.01	24.45	-0.56	110.58	13.32	0.05	110.74	10.63	0.51
113.11	31.95	18.50	112.17	23.59	0.14	112.48	29.36	17.09	112.01	25.58	-0.21	113.58	14.17	0.12	113.74	10.99	0.09
116.12	32.10	19.13	115.17	23.80	0.83	115.49	27.93	16.14	115.01	25.90	0.59	116.58	12.96	-0.61	116.75	10.44	0.02
119.13	31.20	17.57	118.17	24.42	0.79	118.50	29.71	17.26	118.01	25.48	-0.49	119.60	14.77	0.54	119.76	11.02	-0.06
122.11	32.26	19.10	121.17	24.56	1.40	121.48	29.33	17.35	121.01	25.53	0.03	122.58	12.99	-0.77	122.74	11.35	0.74
125.11	31.13	17.65	124.17	23.80	0.32	124.48	28.72	16.42	124.01	25.64	-0.18	125.58	13.92	-0.16	125.74	11.26	0.33
128.11	31.88	18.75	127.17	24.68	1.55	127.48	28.28	16.33	127.01	25.37	-0.10	128.58	13.32	-0.41	128.74	11.08	0.50
131.11	31.76	18.48	130.17	23.63	0.35	130.48	30.23	18.13	130.01	25.77	0.15	131.58	13.35	-0.53	131.74	11.11	0.38
134.13	31.01	17.61	133.17	23.54	0.14	133.50	28.91	16.69	133.01	25.40	-0.34	134.60	13.13	-0.87	134.76	12.05	1.20
137.12	31.35	18.14	136.17	23.92	0.71	136.49	29.36	17.33	136.01	25.42	-0.13	137.58	13.26	-0.55	137.75	11.35	0.68
140.12	32.17	18.74	139.17	26.23	2.80	139.49	28.37	16.12	139.01	25.48	-0.29	140.58	13.81	-0.22	140.75	11.38	0.50
143.11	31.73	18.34	142.17	23.23	-0.16	142.49	28.56	16.35	142.01	25.29	-0.44	143.58	14.33	0.34	143.74	10.93	0.09
146.11	31.63	18.08	145.17	23.87	0.32	145.48	30.23	17.86	145.01	25.48	-0.41	146.58	13.84	-0.31	146.74	11.72	0.72
149.13	30.01	16.86	148.17	24.70	1.55	148.50	29.33	17.36	148.01	25.95	0.46	149.60	13.13	-0.62	149.76	10.75	0.15
152.12	30.70	17.10	151.17	24.30	0.70	151.49	29.42	17.00	151.01	25.11	-0.83	152.58	14.00	-0.20	152.75	12.08	1.03
155.12	31.88	18.03	154.17	25.18	1.33	154.49	29.46	16.79	154.01	25.98	-0.21	155.58	14.66	0.21	155.75	11.29	-0.01
158.11	29.83	16.10	157.17	24.32	0.59	157.49	29.81	17.26	157.01	25.87	-0.20	158.58	14.25	-0.08	158.74	11.47	0.28
161.11	30.88	16.29	160.17	24.78	0.19	160.49	29.04	15.63	160.01	27.01	0.08	161.58	14.36	-0.83	161.74	12.78	0.74
164.13	31.54	18.22	163.17	24.44	1.12	163.50	30.16	18.02	163.01	25.79	0.13	164.60	13.76	-0.16	164.76	10.81	0.03
167.12	29.83	16.92	166.17	23.97	1.06	166.49	30.67	18.94	166.01	25.64	0.39	167.58	13.10	-0.41	167.74	10.38	0.02
170.12	30.79	17.48	169.17	23.40	0.09	169.49	28.75	16.62	169.01	25.40	-0.25	170.59	14.66	0.75	170.75	10.26	-0.50
173.11	31.70	17.64	172.17	23.61	-0.45	172.49	28.95	16.07	172.01	26.32	-0.08	173.58	15.02	0.36	173.75	11.23	-0.28
176.12	30.04	16.56	175.17	24.06	0.58	175.49	29.36	17.06	175.01	24.72	-1.10	176.58	14.20	0.12	176.74	11.90	0.97
179.13	30.23	16.47	178.17	23.42	-0.34	178.50	29.78	17.20	178.01	26.35	0.25	179.60	13.70	-0.66	179.76	11.62	0.41
182.12	30.42	16.37	181.17	24.68	0.63	181.49	28.12	15.25	181.01	26.93	0.54	182.58	14.14	-0.51	182.74	11.47	-0.03
185.12	30.20	16.04	184.17	23.33	-0.83	184.49	29.23	16.25	184.01	26.37	-0.13	185.58	15.57	0.81	185.74	10.93	-0.68
188.12	28.65	15.09	187.17	24.75	1.19	187.49	28.56	16.18	187.01	25.42	-0.48	188.58	13.89	-0.27	188.75	11.75	0.74
191.11	29.02	14.80	190.17	24.28	0.06	190.49	28.82	15.78	190.01	25.74	-0.82	191.58	15.49	0.67	191.74	11.81	0.14
194.13	29.79	15.70	193.17	24.35	0.26	193.50	28.85	15.94	193.01	26.77	0.34	194.60	15.24	0.55	194.75	10.66	-0.89
197.11	29.08	15.64	196.17	25.73	2.29	196.48	28.59	16.33	196.01	26.11	0.33	197.58	13.26	-0.78	197.74	11.35	0.45
200.12	29.98	16.38	199.17	24.08	0.48	199.49	28.75	16.33	199.01	26.53	0.59	200.59	13.59	-0.61	200.75	11.08	0.02
203.12	29.08	15.23	202.17	24.32	0.47	202.49	29.94	17.27	202.01	26.32	0.13	203.58	14.09	-0.36	203.75	11.53	0.23
206.11	30.48	16.45	205.17	24.51	0.48	205.49	29.42	16.57	205.01	26.93	0.56	206.58	13.89	-0.74	206.74	11.66	0.18
209.13	28.65	15.20	208.17	24.75	1.30	208.50	28.82	16.55	208.01	24.74	-1.05	209.60	14.58	0.53	209.75	11.41	0.51
212.12	29.05	15.08	211.17	24.04	0.07	211.49	28.98	16.19	211.01	25.85	-0.46	212.58	14.94	0.37	212.74	11.50	0.08
215.12	29.39	16.19	214.17	24.99	1.79	214.49	29.01	16.99	214.01	26.06	0.52	215.58	13.67	-0.13	215.75	10.26	-0.39
218.11	30.88	16.45	217.17	24.47	0.04	217.49	28.02	14.77	217.01	26.72	-0.05	218.58	14.72	-0.31	218.75	12.23	0.35
221.12	29.52	15.41	220.17	24.28	0.17	220.49	28.40	15.47	220.01	26.56	0.11	221.58	14.58	-0.13	221.74	11.59	0.02
224.13	27.94	14.06	223.17	24.99	1.11	223.50	27.99	15.29	223.01	25.71	-0.51	224.60	14.28	-0.20	224.76	12.05	0.71
227.11	29.58	15.98	226.17	23.87	0.27	226.49	28.09	15.67	226.01	26.14	0.20	227.58	13.67	-0.53	227.74	11.38	0.33
230.11	28.40	14.43	229.17	24.97	1.00	229.48	27.36	14.57	229.01	26.16	-0.15	230.58	14.69	0.12	230.74	11.44	0.02
233.11	28.74	14.29	232.17	24.97	0.52	232.48	29.17	15.90	232.01	27.06	0.27	233.58	14.80	-0.25	233.74	11.87	-0.03
236.11	29.18	15.06	235.17	24.01	-0.11	235.48	28.47	15.53	235.01	26.88	0.42	236.58	13.98	-0.74	236.74	11.90	0.32
239.13	29.27	15.23	238.17	23.94	-0.10	238.50	28.24	15.38	238.01	27.06	0.68	239.60	14.22	-0.42	239.76	11.23	-0.26
242.12	28.22	14.00	241.17	25.28	1.06	241.49	28.37	15.33	241.01	26.51	-0.05	242.58	14.88	0.06	242.75	11.66	-0.01
245.12	28.16	14.29	244.17	24.63	0.76	244.49	28.31	15.62	244.01	25.56	-0.65	245.58	14.17	-0.30	245.75	12.26	0.94
248.12	28.00	13.25	247.17	24.99	0.24	247.49	28.98	15.41	247.01	27.19	0.10	248.59	15.35	-0.00	248.75	12.11	-0.10
251.12	28.19	13.70	250.17	25.32	0.83	250.49	27.77	14.46	250.01	27.91	1.08	251.58	13.92	-1.17	251.75	12.02	0.08
254.13	28.34	13.88	253.17	25.68	1.22	253.50	27.80	14.52	253.01	27.38	0.58	254.60	14.72	-0.34	254.76	11.66	-0.25
257.12	27.85	13.91	256.17	25.04	1.10	256.49	27.99	15.23	256.01	25.87	-0.41	257.59	14.86	0.32	257.75	11.47	0.08
260.12	28.10	14.17	259.17	24.54	0.61	259.49	27.01	14.26	259.01	26.08	-0.19	260.58	14.99	0.46	260.75	11.11	-0.27
263.11	28.96	15.01	262.17	25.42	1.47	262.49	28.28	15.51	262.01	26.11	-0.18	263.58	14.17	-0.38	263.74	11.96	0.56
266.11	28.16	13.72	265.17	24.54	0.10	265.49	27.80	14.54	265.01	27.11	0.33	266.58	14.52	-0.52	266.74	12.08	0.19
269.13	28.68	13.61	268.17	24.97	-0.10	268.50	27.48	13.59	268.01	26.00	-1.41	269.60	16.60	0.93	269.75	13.00	0.48
272.12	28.46	13.97	271.17	24.99	0.50	271.49	28.44	15.13	271.01	27.03	0.20	272.58	15.08	-0.01	272.75	11.75	-0.19
275.12	27.51	13.36	274.17	24.16	0.01	274.49	27.99	15.02	274.01	26.32	-0.17	275.59	14.66	-0.09	275.75	11.87	0.26
278.12	27.63	13.09	277.17	25.11	0.57	277.49	27.77	14.41	277.01	26.90	0.02	278.59	15.49	0.35	278.75	11.62	-0.37
281.11	27.88	13.38	280.17	24.89	0.39	280.48	27.39	14.07	280.01	26.69	-0.15	281.58	15.52	0.42	281.74	11.69	-0.27
284.13	27.76	13.39	283.17	23.66	-0.71	283.50	27.83	14.64	283.01	25.85	-0.86	284.60	15.02	0.05	284.75	12.63	0.81
287.12	27.82	13.94	286.17	24.63	0.75	286.49	28.24	15.54	286.01	25.87	-0.35	287.58	14.66	0.18	287.75	11.50	0.17
290.12	27.57	13.45	289.17	24.99	0.87	289.49	27.04	14.10	289.01	26.45	-0.01	290.58	14.47	-0.25	290.75	11.84	0.26
293.12	27.82	12.95	292.17	24.80	-0.07	292.49	25.94	12.25	292.01	26.58	-0.63	293.58	15.35	-0.12	293.75	13.06	0.74
296.12	26.44	12.65	295.17	25.32	1.53	295.49	27.10	14.49	295.01	26.14	0.01	296.59	14.55	0.16	296.75	11.08	-0.17
299.13	27.79	12.79	298.17	24.20	-0.80	298.50	27.45	13.63	298.01	27.09	-0.25	299.60	15.57	-0.03	299.75	12.72	0.27
302.12	29.76	15.94	301.17	24.42	0.60	301.49	28.24	15.60	301.01	25.42	-0.74	302.58	14.99	0.57	302.75	11.44	0.17
305.12	28.50	14.07	304.17	24.30	-0.13	304.49	26.44	13.19	304.01	27.59	0.82	305.58	14.50	-0.53	305.75	11.59	-0.29
308.11	27.94	13.34	307.17	24.63	0.03	307.49	27.01	13.59	307.01	27.19	0.25	308.58	15.91	0.71	308.75	11.08	-0.97
311.11	26.93	11.62	310.17	25.61	0.30	310.49	26.25	12.12	310.01	28.47	0.82	311.58	15.05	-0.86	311.74	12.81	0.04
314.13	28.19	13.74	313.17	25.40	0.95	313.50	27.42	14.15	313.01	27.25	0.46	314.60	13.92	-1.13	314.75	12.57	0.67
317.11	28.06	13.31	316.17	24.63	-0.12	316.48	28.28	14.71	316.01	27.86	0.77	317.58	15.27	-0.08	317.74	11.50	-0.70
320.11	27.70	12.54	319.17	24.89	-0.27	319.48	26.54	12.56	319.01	27.80	0.30	320.58	15.46	-0.30	320.74	12.60	-0.01
323.11	28.22	13.56	322.17	24.51	-0.15	322.48	26.38	12.90	322.01	27.09	0.09	323.58	15.13	-0.13	323.74	12.14	0.03
326.12	26.99	12.36	325.17	24.89	0.26	325.49	27.61	14.16	325.01	26.29	-0.68	326.59	14.58	-0.65	326.75	13.42	1.33
329.13	26.68	11.88	328.17	26.28	1.48	328.50	27.67	14.05	328.01	26.98	-0.16	329.60	15.63	0.23	329.75	12.17	-0.08
332.12	26.65	11.80	331.17	25.59	0.74	331.49	26.31	12.64	331.01	26.51	-0.68	332.58	15.52	0.07	332.75	12.90	0.60
335.12	27.63	12.51	334.17	26.21	1.09	334.49	25.97	12.03	334.01	27.43	-0.03	335.58	15.96	0.24	335.75	12.35	-0.22
338.12	27.27	12.60	337.17	25.23	0.56	337.49	27.77	14.28	337.01	26.95	-0.06	338.58	15.13	-0.14	338.75	12.32	0.20
341.12	27.02	12.65	340.17	25.42	1.05	340.49	25.43	12.24	340.01	26.11	-0.60	341.58	15.52	0.55	341.75	11.87	0.05
344.13	27.45	12.71	343.17	24.49	-0.25	343.50	26.63	13.07	343.01	26.72	-0.36	344.60	15.88	0.54	344.75	12.02	-0.18
347.12	26.71	11.25	346.17	25.95	0.49	346.49	27.04	12.76	346.01	27.99	0.19	347.58	15.79	-0.27	347.74	13.00	0.08
350.12	27.24	12.77	349.17	24.82	0.35	349.49	26.28	12.99	349.01	26.14	-0.67	350.58	15.10	0.03	350.75	12.57	0.64
353.11	26.84	11.91	352.17	26.21	1.28	352.49	26.41	12.66	352.01	27.99	0.72	353.58	14.80	-0.73	353.74	12.39	0.01
356.12	27.33	12.66	355.17	24.94	0.27	355.49	27.74	14.25	355.01	27.19	0.18	356.58	15.66	0.39	356.74	11.56	-0.57
359.13	27.05	12.90	358.17	26.28	2.13	358.50	26.38	13.41	358.01	26.58	0.09	359.60	14.58	-0.17	359.76	11.69	0.08
362.11	28.56	13.65	361.17	24.87	-0.04	361.49	27.17	13.44	361.01	26.98	-0.27	362.58	14.99	-0.52	362.74	13.15	0.79
365.12	27.94	12.59	364.17	25.18	-0.17	364.49	27.29	13.12	364.01	28.28	0.59	365.58	15.43	-0.52	365.75	12.72	-0.08
368.12	27.39	12.93	367.17	24.35	-0.11	367.49	26.76	13.48	367.01	27.27	0.47	368.59	15.13	0.07	368.75	11.38	-0.54
371.12	26.04	11.77	370.17	26.33	2.06	370.49	26.91	13.82	370.01	26.56	-0.05	371.58	15.21	0.34	371.75	11.44	-0.29
374.13	28.37	13.59	373.17	24.44	-0.34	373.50	28.05	14.45	373.01	27.25	0.13	374.60	14.94	-0.44	374.75	12.54	0.31
377.12	27.48	12.48	376.17	24.89	-0.11	376.49	27.29	13.47	376.01	27.99	0.65	377.58	15.10	-0.50	377.75	12.29	-0.16
380.12	26.78	11.62	379.17	24.63	-0.53	379.49	26.35	12.37	379.01	27.27	-0.23	380.58	15.91	0.15	380.75	12.69	0.08
383.11	27.48	12.66	382.17	26.09	1.27	382.48	26.50	12.86	382.01	26.72	-0.44	383.58	15.71	0.29	383.74	12.42	0.15
386.11	26.81	11.91	385.17	24.35	-0.55	385.48	26.35	12.63	385.01	26.14	-1.10	386.58	15.57	0.07	386.74	13.39	1.03
389.13	28.00	12.64	388.17	24.92	-0.44	388.50	27.14	12.96	388.01	28.34	0.64	389.59	15.38	-0.58	389.75	12.75	-0.06
392.11	26.75	11.90	391.17	25.11	0.26	391.48	26.91	13.24	391.01	27.54	0.35	392.58	15.43	-0.02	392.74	11.96	-0.34
395.12	26.13	10.81	394.17	25.25	-0.07	394.49	25.94	11.80	394.01	28.02	0.36	395.58	15.71	-0.21	395.75	12.63	-0.15
398.11	27.70	12.92	397.17	25.75	0.97	397.48	28.18	14.58	397.01	27.72	0.60	398.58	14.33	-1.05	398.74	12.69	0.45
401.11	26.68	11.97	400.17	25.06	0.35	400.48	25.15	11.62	400.01	27.27	0.22	401.58	15.60	0.29	401.74	11.66	-0.51
404.13	27.02	12.22	403.17	25.52	0.72	403.50	26.41	12.79	403.01	26.95	-0.19	404.60	15.68	0.28	404.75	12.17	-0.09
407.11	26.75	11.74	406.17	25.40	0.39	406.48	25.72	11.89	406.01	26.93	-0.42	407.58	15.46	-0.15	407.74	13.03	0.57
410.11	26.68	11.76	409.17	25.04	0.12	409.48	27.10	13.36	409.01	26.64	-0.62	410.58	16.13	0.61	410.74	12.39	0.01
413.12	26.38	11.32	412.17	25.71	0.65	412.49	27.45	13.57	412.01	27.62	0.22	413.58	15.49	-0.17	413.75	12.45	-0.06
416.12	26.53	11.62	415.17	25.42	0.51	415.49	25.22	11.49	415.01	26.64	-0.61	416.59	15.57	0.06	416.75	12.90	0.54
419.13	26.84	12.06	418.17	26.04	1.26	418.50	27.20	13.60	418.01	26.32	-0.80	419.60	15.41	0.03	419.75	13.00	0.77
422.12	26.41	10.12	421.17	25.37	-0.92	421.49	26.06	10.95	421.01	28.87	0.24	422.58	16.27	-0.62	422.75	14.13	0.38
425.11	25.56	10.28	424.17	25.85	0.57	424.48	26.09	11.99	424.01	27.70	0.08	425.58	16.04	0.16	425.74	12.48	-0.25
428.12	26.10	11.30	427.17	25.78	0.98	427.49	26.98	13.36	427.01	26.16	-0.98	428.58	16.07	0.67	428.75	12.57	0.31
431.12	26.38	11.36	430.17	25.16	0.14	430.49	25.84	12.00	430.01	27.19	-0.17	431.59	15.93	0.31	431.75	12.32	-0.15
434.13	25.89	10.65	433.17	24.99	-0.25	433.50	26.98	12.92	433.01	27.78	0.20	434.60	15.43	-0.41	434.76	12.90	0.21
437.12	27.08	11.84	436.17	25.30	0.06	436.49	26.82	12.76	436.01	27.33	-0.25	437.59	15.93	0.09	437.75	12.84	0.15
440.12	27.60	12.39	439.17	24.99	-0.22	439.49	26.44	12.41	439.01	27.25	-0.30	440.59	16.13	0.32	440.75	12.63	-0.03
443.12	26.53	11.35	442.17	25.49	0.31	442.49	25.28	11.28	442.01	27.38	-0.14	443.59	15.93	0.15	443.75	12.63	-0.01
446.12	26.20	11.19	445.17	25.61	0.60	445.49	26.47	12.64	445.01	27.70	0.35	446.58	15.66	0.05	446.75	12.05	-0.41
449.13	26.84	11.92	448.17	25.52	0.60	448.50	26.95	13.21	448.01	26.98	-0.28	449.60	16.29	0.77	449.75	11.87	-0.50
452.12	26.50	11.29	451.17	26.28	1.07	451.49	27.07	13.04	451.01	27.99	0.44	452.58	15.35	-0.46	452.74	12.69	0.02
455.12	26.56	11.43	454.17	26.14	1.01	454.49	26.44	12.49	454.01	27.33	-0.14	455.58	15.88	0.15	455.75	12.57	-0.01
458.12	27.27	11.95	457.17	25.92	0.60	457.49	26.50	12.36	457.01	27.62	-0.04	458.59	15.99	0.07	458.75	12.75	-0.03
461.12	26.16	10.99	460.17	26.02	0.85	460.49	25.81	11.82	460.01	27.43	-0.08	461.58	15.35	-0.42	461.75	13.12	0.50
464.13	26.56	11.68	463.17	26.81	1.93	463.50	26.25	12.55	463.01	27.17	-0.05	464.60	14.77	-0.71	464.76	13.09	0.76
467.12	26.53	10.97	466.17	25.90	0.34	466.49	25.25	10.87	466.01	28.23	0.33	467.59	15.93	-0.23	467.75	12.90	-0.11
470.11	25.95	10.63	469.17	26.52	1.20	469.48	26.47	12.33	469.01	27.27	-0.39	470.58	16.27	0.35	470.74	12.81	0.04
473.11	26.26	11.39	472.17	24.66	-0.21	472.48	27.10	13.41	472.01	27.46	0.25	473.58	14.97	-0.50	473.74	12.57	0.25
476.12	27.24	11.99	475.17	25.54	0.29	475.49	25.25	11.18	475.01	27.27	-0.32	476.59	15.60	-0.25	476.75	13.27	0.57
479.13	25.77	10.77	478.17	26.09	1.09	478.50	25.84	12.02	478.01	27.35	0.01	479.60	16.15	0.55	479.76	11.90	-0.56
482.12	25.71	10.40	481.17	26.57	1.26	481.49	26.95	12.82	481.01	27.62	-0.03	482.58	15.91	0.00	482.75	12.78	0.02
485.11	25.56	9.99	484.17	26.23	0.66	484.48	25.18	10.79	484.01	27.91	0.00	485.58	15.57	-0.60	485.74	13.61	0.59
488.11	25.68	10.87	487.17	24.97	0.16	487.48	24.96	11.33	487.01	26.56	-0.59	488.58	14.94	-0.47	488.74	13.33	1.06
491.11	26.56	11.20	490.17	26.50	1.14	490.48	26.60	12.42	490.01	26.95	-0.75	491.58	16.10	0.14	491.75	13.42	0.61
494.13	25.86	10.56	493.17	26.16	0.86	493.50	25.81	11.69	493.01	27.94	0.30	494.60	15.93	0.03	494.76	12.42	-0.33
497.12	26.62	11.30	496.17	25.83	0.51	496.48	25.40	11.26	496.01	27.35	-0.31	497.58	16.27	0.35	497.75	12.72	-0.05
500.12	25.92	10.12	499.17	26.40	0.60	499.49	26.47	11.85	499.01	27.25	-0.89	500.59	15.96	-0.44	500.75	14.59	1.33
503.12	25.07	9.97	502.17	25.97	0.87	502.49	26.09	12.17	502.01	27.67	0.23	503.58	16.04	0.34	503.75	11.99	-0.57
506.12	25.46	10.63	505.17	25.30	0.47	505.49	25.62	11.97	505.01	26.98	-0.19	506.58	15.08	-0.35	506.75	12.81	0.53
509.13	25.43	10.14	508.17	26.38	1.09	508.50	26.76	12.65	508.01	27.27	-0.36	509.60	16.43	0.54	509.76	12.57	-0.18
512.12	25.92	10.60	511.17	25.87	0.55	511.48	24.87	10.73	511.01	27.33	-0.33	512.58	16.10	0.18	512.74	12.93	0.15
515.12	25.50	10.24	514.17	26.14	0.88	514.49	24.65	10.57	514.01	27.49	-0.11	515.58	15.74	-0.12	515.74	12.93	0.22
518.12	25.68	10.43	517.17	26.14	0.89	517.49	25.84	11.77	517.01	27.94	0.35	518.58	15.02	-0.83	518.75	13.18	0.48
521.12	25.89	10.33	520.17	25.64	0.08	520.49	25.28	10.90	520.01	27.94	0.04	521.58	15.82	-0.34	521.75	13.30	0.29
524.13	25.86	10.34	523.17	26.14	0.62	523.50	25.22	10.88	523.01	28.04	0.18	524.60	16.21	0.09	524.75	12.69	-0.28
527.12	26.96	11.64	526.17	25.20	-0.12	526.49	26.03	11.89	526.01	27.30	-0.36	527.59	16.57	0.65	527.75	12.48	-0.29
530.12	25.95	10.25	529.17	25.16	-0.54	529.49	26.00	11.48	529.01	27.25	-0.79	530.58	16.10	-0.20	530.75	14.13	0.98
533.12	25.46	9.69	532.17	26.62	0.85	532.49	24.28	9.69	532.01	28.04	-0.07	533.58	15.85	-0.52	533.75	13.82	0.59
536.11	26.62	10.98	535.17	26.02	0.38	535.49	25.22	10.76	535.01	27.70	-0.28	536.58	16.38	0.14	536.74	13.24	0.14
539.13	25.62	9.98	538.17	25.18	-0.46	538.50	25.18	10.72	538.01	27.43	-0.55	539.60	16.54	0.30	539.76	13.33	0.24
542.12	26.10	10.63	541.17	25.61	0.14	541.49	25.37	11.08	541.01	27.67	-0.14	542.59	15.52	-0.55	542.75	13.61	0.69
545.12	24.95	9.23	544.17	25.32	-0.40	544.49	25.15	10.61	544.01	27.64	-0.42	545.58	16.54	0.22	545.74	13.36	0.19
548.12	26.07	9.90	547.17	25.49	-0.68	547.49	25.15	10.16	547.01	28.71	0.20	548.58	16.54	-0.23	548.75	13.64	0.02
551.12	26.38	11.31	550.17	26.84	1.77	550.49	25.34	11.45	550.01	27.94	0.53	551.59	15.71	0.04	551.75	11.96	-0.57
554.13	26.20	11.06	553.17	26.31	1.17	553.50	24.84	10.88	553.01	28.15	0.67	554.60	14.52	-1.22	554.76	13.15	0.55
557.11	25.53	9.81	556.17	25.75	0.03	556.48	25.06	10.52	556.01	27.91	-0.15	557.58	15.99	-0.33	557.74	13.64	0.47
560.11	25.34	9.57	559.17	25.83	0.06	559.48	26.50	11.91	559.01	28.47	0.36	560.58	15.41	-0.96	560.74	13.82	0.60
563.12	27.70	12.30	562.17	27.15	1.75	562.49	25.22	11.00	562.01	27.30	-0.44	563.59	16.29	0.29	563.75	13.00	0.15
566.12	25.31	10.02	565.17	26.57	1.28	565.49	25.37	11.26	565.01	27.78	0.15	566.59	15.46	-0.43	566.75	13.03	0.28
569.13	25.13	9.82	568.17	25.47	0.16	568.50	25.56	11.43	568.01	28.15	0.50	569.60	15.79	-0.12	569.76	12.39	-0.38
572.11	26.01	10.42	571.17	25.44	-0.15	571.48	25.09	10.68	571.01	27.38	-0.55	572.58	16.40	0.21	572.74	13.39	0.34
575.11	25.74	9.60	574.17	25.23	-0.91	574.48	25.06	10.10	574.01	28.12	-0.36	575.58	16.35	-0.39	575.74	14.34	0.75
578.11	25.68	10.10	577.17	26.16	0.58	577.48	25.00	10.60	577.01	27.72	-0.20	578.58	16.29	0.11	578.75	13.12	0.09
581.11	25.86	9.84	580.17	26.72	0.70	580.48	24.81	9.97	580.01	29.03	0.67	581.58	16.27	-0.35	581.74	13.15	-0.32
584.13	26.26	11.19	583.17	26.19	1.12	583.50	26.47	12.58	583.01	27.59	0.18	584.60	15.41	-0.26	584.75	12.60	0.08
587.12	26.41	10.65	586.17	26.11	0.35	586.49	25.72	11.14	586.01	27.67	-0.43	587.58	16.35	-0.01	587.75	13.64	0.43
590.12	25.95	10.75	589.17	26.55	1.35	589.49	25.94	11.92	589.01	27.25	-0.29	590.59	16.43	0.63	590.75	12.32	-0.34
593.11	25.56	10.05	592.17	25.99	0.48	592.48	26.41	12.08	592.01	28.31	0.46	593.58	15.71	-0.40	593.74	12.90	-0.06
596.11	25.40	9.71	595.17	26.07	0.38	595.48	24.43	9.92	595.01	27.46	-0.57	596.58	16.10	-0.19	596.74	13.91	0.76
599.13	25.68	10.04	598.17	25.16	-0.48	598.50	24.90	10.44	598.01	27.83	-0.15	599.59	15.66	-0.58	599.75	13.82	0.73
602.11	25.22	9.46	601.17	25.37	-0.39	601.48	24.25	9.67	601.01	28.04	-0.06	602.58	16.57	0.21	602.74	13.06	-0.15
624.11	27.24	5.81	623.16	149.77	118.34	623.48	55.47	35.22	623.00	35.08	1.31	624.58	20.67	-1.36	624.73	18.92	0.04
627.05	23.65	4.40	626.11	151.52	122.27	626.42	49.24	31.17	625.95	30.02	-1.57	627.52	20.02	0.17	627.68	18.10	1.40
630.05	21.61	3.18	629.11	127.70	99.27	629.42	42.24	24.99	628.95	29.43	-1.34	630.52	19.03	-0.00	630.68	17.23	1.34
633.05	22.75	5.17	632.11	100.77	73.19	632.42	41.60	25.20	631.95	26.51	-3.41	633.52	19.51	1.33	633.68	17.10	2.07
636.05	23.59	6.13	635.11	74.78	47.32	635.42	41.05	24.77	634.95	27.67	-2.13	636.52	17.80	-0.26	636.68	17.29	2.38
639.05	22.69	5.75	638.11	60.68	33.74	638.42	39.61	23.85	637.95	27.19	-2.09	639.52	17.91	0.37	639.68	16.11	1.72
642.05	23.56	5.65	641.11	53.80	25.89	641.42	36.84	20.11	640.95	28.28	-1.97	642.52	19.12	0.61	642.68	16.73	1.36
645.05	24.25	6.59	644.11	49.00	21.34	644.42	34.60	18.12	643.95	28.47	-1.53	645.52	19.09	0.83	645.68	15.80	0.69
648.05	24.95	6.91	647.11	46.29	18.25	647.42	31.54	14.68	646.95	28.18	-2.20	648.52	18.36	-0.28	648.68	17.98	2.48
651.05	25.86	7.76	650.11	44.79	16.69	650.42	30.64	13.72	649.95	28.92	-1.52	651.52	18.86	0.16	651.68	16.91	1.36
654.05	25.62	8.22	653.11	44.30	16.90	653.42	28.05	11.83	652.95	28.90	-0.84	654.52	18.16	0.16	654.68	15.52	0.67
657.05	27.02	9.53	656.11	43.17	15.68	656.42	27.36	11.05	655.95	29.11	-0.72	657.52	17.94	-0.15	657.68	15.80	0.86
660.05	26.81	8.54	659.11	43.30	15.03	659.42	27.36	10.27	658.95	28.90	-1.71	660.52	19.40	0.53	660.68	16.91	1.18
663.05	27.45	9.85	662.11	43.15	15.55	662.42	25.72	9.30	661.95	28.47	-1.47	663.52	18.72	0.52	663.68	16.01	0.95
666.05	27.88	9.32	665.11	42.58	14.02	665.42	25.56	8.18	664.95	29.19	-1.71	666.52	19.62	0.46	666.68	17.26	1.25
669.05	26.96	8.59	668.11	43.04	14.67	668.42	24.68	7.49	667.95	28.66	-2.05	669.52	18.95	-0.02	669.68	17.88	2.06
672.05	28.84	11.38	671.11	43.36	15.90	671.42	25.97	9.69	670.95	28.10	-1.70	672.52	17.85	-0.21	672.67	16.82	1.91
675.05	26.93	8.99	674.11	42.45	14.51	674.42	24.78	8.02	673.95	28.84	-1.44	675.52	19.20	0.66	675.67	16.17	0.78
678.05	27.76	9.60	677.11	43.88	15.72	677.42	25.69	8.71	676.95	29.59	-0.91	678.52	18.36	-0.40	678.68	16.91	1.30
681.06	27.14	8.73	680.11	43.59	15.18	680.42	25.43	8.20	679.95	29.81	-0.94	681.53	18.55	-0.46	681.68	17.26	1.40
684.05	28.37	10.30	683.11	44.09	16.02	683.42	25.62	8.73	682.95	29.49	-0.92	684.52	18.61	-0.06	684.68	16.51	0.98
687.05	28.25	10.33	686.11	44.90	16.98	686.42	26.03	9.29	685.95	28.95	-1.31	687.52	19.09	0.57	687.68	16.11	0.74
690.05	28.10	9.78	689.11	44.19	15.87	689.42	25.40	8.26	688.95	30.26	-0.40	690.52	18.83	-0.09	690.68	16.26	0.49
693.06	27.94	9.89	692.11	43.28	15.23	692.42	25.59	8.72	691.95	28.90	-1.49	693.53	18.16	-0.49	693.69	17.48	1.98
696.05	28.28	9.61	695.11	44.77	16.10	695.42	24.68	7.19	694.95	30.61	-0.40	696.52	18.69	-0.58	696.68	17.10	0.98
699.06	28.31	10.60	698.11	43.90	16.19	698.42	25.56	9.03	697.95	29.19	-0.86	699.53	18.50	0.19	699.69	15.83	0.67
702.05	27.63	8.94	701.11	44.98	16.29	701.42	26.19	8.68	700.95	30.08	-0.95	702.52	19.20	-0.09	702.68	17.19	1.04
705.05	28.00	9.77	704.11	44.66	16.43	704.42	25.56	8.51	703.95	29.22	-1.35	705.52	19.59	0.76	705.68	16.26	0.58
708.05	28.87	10.74	707.11	44.35	16.22	707.42	25.97	9.02	706.95	28.95	-1.52	708.52	19.17	0.44	708.68	16.67	1.08
711.05	26.47	8.01	710.11	45.87	17.41	710.42	25.97	8.69	709.95	29.40	-1.40	711.52	19.14	0.08	711.68	17.23	1.32
714.05	28.40	9.80	713.11	44.87	16.27	713.42	25.78	8.36	712.95	29.91	-1.03	714.52	19.12	-0.08	714.68	17.16	1.11
717.06	28.37	9.92	716.11	46.32	17.87	716.42	27.07	9.80	715.95	28.95	-1.84	717.53	19.71	0.66	717.69	17.07	1.17
720.05	26.99	8.54	719.11	46.95	18.50	719.42	25.81	8.54	718.95	30.24	-0.55	720.52	19.09	0.04	720.68	16.42	0.51
723.06	28.50	10.09	722.11	47.80	19.39	722.42	26.63	9.40	721.95	29.81	-0.94	723.53	19.43	0.42	723.69	16.39	0.52
726.05	27.88	9.70	725.11	45.37	17.19	725.42	25.94	8.94	724.95	28.39	-2.13	726.52	19.48	0.70	726.68	17.07	1.43
729.05	28.46	9.59	728.11	46.82	17.95	728.42	26.28	8.59	727.95	30.80	-0.41	729.52	19.99	0.52	729.68	16.20	-0.12
732.06	27.85	9.50	731.11	46.69	18.34	731.42	26.85	9.68	730.95	30.88	0.19	732.52	19.14	0.19	732.68	15.42	-0.38
735.05	28.40	9.39	734.11	47.91	18.90	734.42	26.06	8.23	733.95	29.57	-1.78	735.52	20.75	1.14	735.68	17.10	0.64
738.05	28.34	9.89	737.11	46.48	18.03	737.42	28.28	11.01	736.95	29.73	-1.06	738.52	19.26	0.21	738.68	16.76	0.85
741.05	28.06	9.26	740.11	47.93	19.13	740.42	27.10	9.48	739.95	30.61	-0.53	741.52	19.43	0.03	741.68	16.76	0.50
744.05	29.18	10.60	743.11	47.45	18.87	743.42	26.19	8.79	742.95	30.34	-0.58	744.52	19.88	0.70	744.68	15.92	-0.12
747.05	27.88	8.68	746.11	48.28	19.08	746.42	25.72	7.70	745.95	31.10	-0.44	747.52	19.76	-0.04	747.68	17.13	0.48
750.05	28.77	9.68	749.11	45.90	16.81	749.42	27.17	9.26	748.95	30.43	-1.00	750.52	19.51	-0.18	750.68	17.73	1.18
753.05	29.27	9.55	752.11	48.97	19.25	752.42	26.76	8.22	751.95	31.34	-0.72	753.52	20.70	0.38	753.68	17.51	0.34
756.05	28.59	9.77	755.11	47.51	18.69	755.42	26.41	8.77	754.95	30.29	-0.87	756.52	19.12	-0.30	756.67	17.44	1.17
759.05	27.39	8.45	758.11	46.48	17.54	758.42	26.60	8.84	757.95	30.13	-1.15	759.52	19.12	-0.42	759.67	17.95	1.56
762.05	27.97	9.53	761.11	47.03	18.59	761.42	25.94	8.68	760.95	29.51	-1.27	762.52	19.51	0.47	762.68	16.70	0.80
765.05	28.50	9.40	764.11	46.53	17.43	764.42	26.57	8.65	763.95	30.99	-0.45	765.52	19.65	-0.05	765.68	17.04	0.49
768.05	28.77	9.28	767.11	47.51	18.02	767.42	27.36	9.05	766.95	30.67	-1.16	768.52	20.27	0.18	768.68	17.91	0.97
771.05	27.91	9.02	770.11	48.36	19.47	770.42	26.54	8.83	769.95	30.72	-0.51	771.52	19.40	-0.09	771.68	16.95	0.60
774.05	29.24	10.38	773.11	47.24	18.38	773.42	26.66	8.98	772.95	31.59	0.39	774.52	19.51	0.05	774.68	15.86	-0.45
777.05	28.87	9.92	776.11	47.48	18.53	776.42	26.95	9.18	775.95	30.64	-0.65	777.52	19.96	0.41	777.68	16.63	0.23
780.05	28.03	8.77	779.11	47.64	18.38	779.42	26.44	8.36	778.95	30.78	-0.82	780.52	19.71	-0.15	780.68	17.69	0.97
783.05	28.71	9.97	782.11	47.22	18.48	782.42	25.81	8.25	781.95	30.05	-1.03	783.52	18.86	-0.48	783.68	17.69	1.50
786.05	27.66	8.74	785.11	46.45	17.53	785.42	26.31	8.57	784.95	31.21	-0.05	786.52	19.37	-0.15	786.68	16.57	0.20
789.05	28.71	9.27	788.11	46.79	17.35	788.42	26.00	7.74	787.95	30.16	-1.62	789.52	20.27	0.23	789.68	18.29	1.39
792.05	28.65	8.41	791.11	47.08	16.84	791.42	25.59	6.53	790.95	31.99	-0.59	792.52	20.67	-0.17	792.68	18.45	0.76
795.05	28.34	8.92	794.11	46.29	16.87	794.42	27.45	9.21	793.95	30.43	-1.33	795.52	20.67	0.65	795.68	17.54	0.67
798.05	27.91	8.69	797.11	46.48	17.26	797.42	26.76	8.72	796.95	30.80	-0.76	798.52	19.71	-0.11	798.68	17.54	0.87
801.05	28.59	8.96	800.11	46.32	16.69	800.42	27.17	8.72	799.95	31.10	-0.87	801.52	19.62	-0.61	801.68	18.57	1.48
804.05	28.74	9.19	803.11	47.56	18.01	803.42	26.76	8.39	802.95	30.67	-1.22	804.52	20.73	0.58	804.68	17.63	0.63
807.05	28.10	8.36	806.11	47.16	17.42	806.42	26.44	7.88	805.95	32.13	0.05	807.52	19.82	-0.52	807.68	17.66	0.47
810.05	27.73	8.33	809.11	46.45	17.05	809.42	27.64	9.42	808.95	29.59	-2.15	810.52	21.44	1.44	810.68	17.57	0.71
813.05	29.18	10.48	812.11	47.64	18.94	812.42	26.57	9.05	811.95	30.40	-0.64	813.52	19.03	-0.27	813.68	17.07	0.91
816.05	29.11	9.84	815.11	46.69	17.42	815.42	27.10	9.01	814.95	30.18	-1.43	816.52	20.19	0.32	816.68	17.82	1.10
819.05	28.10	9.06	818.11	46.77	17.73	818.42	27.20	9.34	817.95	31.07	-0.31	819.52	19.91	0.27	819.68	16.54	0.04
822.05	28.28	9.14	821.11	45.45	16.31	821.42	26.38	8.42	820.95	30.48	-1.00	822.52	19.82	0.08	822.68	17.51	0.92
825.05	28.68	9.54	824.11	47.27	18.13	824.42	27.45	9.49	823.95	31.48	-0.00	825.52	18.83	-0.91	825.68	17.51	0.91
828.05	28.68	8.52	827.11	47.22	17.06	827.42	26.98	8.00	826.95	32.40	-0.10	828.52	21.07	0.31	828.68	17.41	-0.21
831.05	29.48	10.12	830.11	46.32	16.96	830.42	26.66	8.48	829.95	30.32	-1.38	831.52	20.41	0.45	831.68	17.73	0.92
834.05	29.18	9.29	833.11	46.69	16.80	833.42	26.82	8.11	832.95	31.83	-0.40	834.52	20.41	-0.08	834.68	17.82	0.48
837.05	28.25	9.07	836.11	46.53	17.35	836.42	27.42	9.42	835.95	31.15	-0.37	837.52	19.51	-0.27	837.68	17.26	0.63
840.05	29.27	10.02	839.11	46.93	17.68	839.42	27.14	9.07	838.95	31.10	-0.49	840.52	19.96	0.11	840.68	17.07	0.37
843.05	29.11	8.95	842.11	46.77	16.61	842.42	27.23	8.25	841.95	31.56	-0.94	843.52	20.90	0.14	843.68	18.42	0.80
846.05	28.56	9.07	845.11	45.90	16.41	845.42	25.69	7.38	844.95	30.72	-1.11	846.52	20.22	0.13	846.68	17.91	0.97
849.05	28.74	8.48	848.11	46.93	16.67	848.42	27.17	8.09	847.95	32.86	0.26	849.52	20.73	-0.13	849.68	17.57	-0.14
852.05	29.08	9.30	851.11	45.61	15.83	851.42	27.80	9.20	850.95	30.37	-1.75	852.52	20.33	-0.05	852.68	19.04	1.80
855.05	28.99	9.63	854.11	45.74	16.38	854.42	27.64	9.46	853.95	30.61	-1.09	855.52	20.27	0.31	855.68	17.60	0.78
858.05	28.10	8.60	857.11	45.37	15.87	857.42	27.10	8.78	856.95	31.56	-0.28	858.52	20.53	0.43	858.68	16.79	-0.16
861.05	29.30	9.99	860.11	45.84	16.53	860.42	26.41	8.28	859.95	30.69	-0.96	861.52	20.56	0.65	861.68	17.07	0.31
864.05	29.42	10.29	863.11	45.24	16.11	863.42	27.80	9.85	862.95	30.13	-1.34	864.52	19.91	0.18	864.68	17.73	1.15
867.05	29.18	9.83	866.11	45.50	16.15	866.42	27.07	8.90	865.95	31.32	-0.37	867.52	20.58	0.63	867.68	16.54	-0.26
870.05	27.76	8.20	869.11	46.05	16.49	869.42	25.87	7.49	868.95	31.10	-0.80	870.52	20.47	0.31	870.68	17.51	0.49
873.05	28.13	8.13	872.11	44.53	14.53	872.42	25.37	6.55	871.95	32.21	-0.13	873.52	21.38	0.78	873.68	16.79	-0.66
876.05	27.76	8.39	875.11	44.24	14.87	875.42	26.82	8.63	874.95	30.56	-1.15	876.52	20.41	0.44	876.67	17.54	0.71
879.05	28.74	8.96	878.11	45.87	16.09	878.42	27.55	8.95	877.95	30.99	-1.13	879.52	20.95	0.57	879.67	17.79	0.56
882.05	28.77	8.80	881.11	45.21	15.24	881.42	27.42	8.63	880.95	31.07	-1.24	882.52	20.05	-0.52	882.67	19.17	1.75
885.05	29.76	10.10	884.11	45.47	15.81	884.42	26.28	7.80	883.95	31.67	-0.33	885.52	20.64	0.38	885.67	17.07	-0.05
888.05	29.02	9.46	887.11	45.26	15.70	887.42	27.17	8.79	886.95	31.45	-0.45	888.52	19.93	-0.23	888.68	17.69	0.68
891.05	28.77	9.05	890.11	46.61	16.89	890.42	28.34	9.80	889.95	31.80	-0.26	891.52	20.78	0.46	891.68	16.98	-0.20
894.05	28.90	9.27	893.11	45.95	16.32	893.42	26.85	8.40	892.95	31.80	-0.17	894.52	20.81	0.58	894.68	16.67	-0.41
897.06	28.71	9.43	896.11	44.74	15.46	896.42	28.47	10.37	895.95	30.56	-1.06	897.53	20.50	0.62	897.68	17.16	0.43
900.05	28.59	9.14	899.11	46.00	16.55	899.42	27.29	9.02	898.95	31.61	-0.18	900.52	20.19	0.14	900.68	16.95	0.04
903.05	29.08	9.50	902.11	44.85	15.27	902.42	27.67	9.27	901.95	30.21	-1.71	903.52	21.01	0.83	903.68	17.91	0.88
906.05	28.50	8.33	905.11	44.50	14.33	905.42	28.05	9.06	904.95	31.91	-0.60	906.52	21.01	0.24	906.68	17.98	0.36
909.05	29.79	10.23	908.11	46.00	16.44	908.42	27.23	8.85	907.95	30.43	-1.47	909.52	20.50	0.34	909.68	18.13	1.12
912.05	28.87	8.66	911.11	44.56	14.35	911.42	27.48	8.45	910.95	31.37	-1.18	912.52	21.12	0.31	912.68	18.54	0.87
915.05	29.39	9.59	914.11	44.22	14.42	914.42	26.91	8.29	913.95	31.13	-1.01	915.52	20.64	0.24	915.68	18.01	0.76
918.05	28.53	9.75	917.11	45.34	16.56	917.42	27.23	9.63	916.95	30.61	-0.51	918.52	19.74	0.36	918.68	16.39	0.15
921.05	29.64	9.65	920.11	44.85	14.86	920.42	27.86	9.05	919.95	32.16	-0.17	921.52	20.50	-0.09	921.68	17.69	0.25
924.05	28.80	8.90	923.11	45.00	15.10	923.42	27.39	8.67	922.95	32.10	-0.14	924.52	20.75	0.25	924.68	17.23	-0.12
927.05	29.92	9.93	926.11	44.66	14.67	926.42	27.29	8.48	925.95	32.51	0.18	927.52	20.53	-0.06	927.68	17.32	-0.12
930.05	29.67	9.75	929.11	44.95	15.03	929.42	27.20	8.46	928.95	31.88	-0.38	930.52	20.47	-0.05	930.67	17.79	0.42
933.05	29.21	9.30	932.11	44.03	14.12	932.42	27.26	8.53	931.95	31.48	-0.77	933.52	21.41	0.90	933.68	17.23	-0.13
936.05	29.95	10.02	935.11	45.13	15.20	935.42	27.83	9.08	934.95	31.56	-0.71	936.52	20.64	0.11	936.68	17.98	0.60
939.05	29.70	9.94	938.11	44.35	14.59	938.42	27.23	8.65	937.95	31.56	-0.54	939.52	21.41	1.05	939.68	16.70	-0.51
942.05	29.21	9.55	941.11	45.00	15.34	941.42	27.99	9.51	940.95	31.91	-0.09	942.52	20.02	-0.24	942.68	17.44	0.33
945.05	30.26	10.71	944.11	45.11	15.56	944.42	28.53	10.16	943.95	31.13	-0.76	945.52	20.16	0.01	945.67	17.76	0.75
948.05	29.73	8.95	947.11	44.61	13.83	947.42	28.34	8.74	946.95	32.64	-0.48	948.52	22.23	0.85	948.68	17.85	-0.38
951.05	29.61	9.10	950.11	44.40	13.89	950.42	28.31	8.98	949.95	32.75	-0.10	951.52	21.52	0.41	951.68	17.66	-0.31
954.06	30.54	10.72	953.11	44.19	14.37	953.42	27.86	9.22	952.95	31.29	-0.87	954.52	20.78	0.36	954.68	17.79	0.51
957.05	29.70	10.21	956.11	44.74	15.25	956.42	27.67	9.36	955.95	31.34	-0.49	957.52	20.30	0.21	957.68	17.23	0.28
960.05	30.26	10.38	959.11	44.45	14.57	959.42	28.24	9.54	958.95	30.51	-1.71	960.52	20.58	0.10	960.67	18.95	1.61
963.05	30.39	10.17	962.11	45.03	14.81	962.42	28.31	9.27	961.95	32.73	0.17	963.52	19.76	-1.06	963.68	18.57	0.89
966.05	30.23	10.39	965.11	44.61	14.77	965.42	26.91	8.25	964.95	30.53	-1.65	966.52	21.46	1.02	966.68	17.91	0.62
969.05	30.26	10.05	968.11	44.03	13.82	968.42	27.90	8.87	967.95	31.59	-0.96	969.52	21.49	0.68	969.68	17.95	0.28
972.05	30.51	11.09	971.11	45.00	15.58	971.42	28.31	10.07	970.95	31.34	-0.42	972.52	20.05	0.03	972.68	17.26	0.39
975.05	29.27	9.14	974.11	43.77	13.64	974.42	28.63	9.68	973.95	31.53	-0.94	975.52	20.61	-0.12	975.68	18.64	1.06
978.05	30.07	10.37	977.11	44.19	14.49	977.42	28.28	9.76	976.95	31.40	-0.64	978.52	20.02	-0.28	978.68	18.07	0.92
981.05	29.98	9.91	980.11	43.77	13.70	980.42	27.58	8.69	979.95	31.83	-0.58	981.52	20.95	0.28	981.68	17.82	0.30
984.05	29.64	9.34	983.11	44.58	14.28	983.42	27.67	8.55	982.95	31.99	-0.65	984.52	20.84	-0.06	984.68	18.45	0.70
987.05	30.98	10.46	986.11	44.27	13.75	986.42	27.29	7.95	985.95	32.21	-0.65	987.52	20.78	-0.34	987.67	18.95	0.98
990.05	29.61	9.71	989.11	44.56	14.66	989.42	28.15	9.43	988.95	32.83	0.59	990.52	19.99	-0.51	990.68	17.26	-0.09
993.05	29.76	10.00	992.11	44.01	14.25	992.42	27.86	9.28	991.95	32.24	0.14	993.52	20.39	0.03	993.68	17.04	-0.17
996.05	30.20	10.12	995.11	44.66	14.58	995.42	27.96	9.06	994.95	31.80	-0.62	996.52	20.73	0.05	996.68	18.10	0.57
999.05	31.85	12.22	998.11	43.96	14.33	998.42	28.40	9.95	997.95	30.96	-1.01	999.52	20.70	0.47	999.68	17.63	0.54
1002.05	30.17	10.23	1001.11	43.17	13.23	1001.42	28.24	9.48	1000.95	31.94	-0.34	1002.52	21.07	0.53	1002.68	17.19	-0.20
1005.05	30.17	10.16	1004.11	43.85	13.84	1004.42	28.40	9.57	1003.95	31.29	-1.06	1005.52	21.10	0.49	1005.68	18.04	0.57
1008.05	30.29	10.40	1007.11	43.80	13.91	1007.42	29.04	10.33	1006.95	31.32	-0.91	1008.52	20.22	-0.27	1008.68	18.51	1.17
1011.05	31.29	11.35	1010.11	43.75	13.81	1010.42	28.69	9.93	1009.95	31.91	-0.37	1011.52	19.82	-0.72	1011.68	18.48	1.09
1014.05	30.73	10.54	1013.11	43.72	13.53	1013.42	29.10	10.09	1012.95	31.29	-1.24	1014.52	20.75	-0.04	1014.68	18.92	1.28
1017.05	29.76	10.00	1016.11	43.83	14.07	1016.42	29.36	10.78	1015.95	31.10	-1.00	1017.52	20.30	-0.06	1017.68	18.26	1.05
1020.05	30.67	10.63	1019.11	43.43	13.39	1019.42	27.71	8.85	1018.95	31.91	-0.47	1020.52	20.73	0.09	1020.68	17.88	0.38
1023.05	30.54	10.78	1022.11	44.56	14.80	1022.42	28.18	9.60	1021.95	31.42	-0.68	1023.52	20.61	0.25	1023.68	17.63	0.42
1026.05	29.83	9.39	1025.11	43.41	12.97	1025.42	27.93	8.67	1024.95	32.24	-0.54	1026.52	21.46	0.42	1026.68	18.01	0.12
1029.05	31.01	10.54	1028.11	43.72	13.25	1028.42	28.82	9.53	1027.95	32.18	-0.63	1029.52	21.29	0.22	1029.68	18.32	0.40
1032.05	30.17	9.96	1031.11	44.22	14.01	1031.42	29.14	10.11	1030.95	31.78	-0.77	1032.52	20.81	0.00	1032.67	18.42	0.76
1035.05	30.60	10.11	1034.11	43.54	13.05	1034.42	27.93	8.62	1033.95	31.86	-0.97	1035.52	21.61	0.52	1035.67	18.38	0.44
1038.05	30.29	9.56	1037.11	43.93	13.20	1037.42	28.40	8.85	1036.95	31.94	-1.13	1038.52	21.92	0.59	1038.68	18.73	0.54
1041.05	31.51	10.97	1040.11	43.07	12.53	1040.42	29.49	10.13	1039.95	32.83	-0.05	1041.52	21.10	-0.04	1041.68	18.07	0.08
1044.05	30.48	10.31	1043.11	43.80	13.63	1043.42	28.44	9.45	1042.95	32.16	-0.35	1044.52	20.16	-0.61	1044.68	18.57	0.95
1047.05	30.32	10.04	1046.11	43.75	13.47	1046.42	28.44	9.34	1045.95	31.72	-0.90	1047.52	21.98	1.10	1047.68	17.54	-0.20
1050.05	30.29	10.12	1049.11	44.90	14.73	1049.42	27.80	8.81	1048.95	32.05	-0.46	1050.52	20.95	0.18	1050.68	17.91	0.28
1053.05	31.01	10.44	1052.11	43.96	13.39	1052.42	30.29	10.90	1051.95	32.26	-0.65	1053.52	20.75	-0.42	1053.68	19.08	1.06
1056.05	30.91	10.95	1055.11	43.43	13.47	1055.42	29.78	11.00	1054.95	31.26	-1.04	1056.52	20.36	-0.20	1056.67	18.64	1.23
1059.05	30.04	9.82	1058.11	43.46	13.24	1058.42	28.02	8.98	1057.95	31.75	-0.81	1059.52	21.01	0.19	1059.67	18.29	0.62
1062.05	31.73	10.97	1061.11	44.35	13.59	1061.42	29.10	9.52	1060.95	32.02	-1.08	1062.52	21.84	0.48	1062.68	18.82	0.60
1065.05	29.42	8.56	1064.11	43.70	12.84	1064.42	27.90	8.22	1063.95	32.37	-0.83	1065.52	21.78	0.32	1065.68	18.82	0.51
1068.05	31.76	11.39	1067.11	43.77	13.40	1067.42	27.86	8.67	1066.95	32.02	-0.69	1068.52	21.12	0.15	1068.68	18.35	0.53
1071.05	30.32	9.67	1070.11	45.00	14.35	1070.42	28.56	9.09	1069.95	31.42	-1.57	1071.52	21.95	0.70	1071.67	18.98	0.87
1074.05	30.73	9.81	1073.11	43.51	12.59	1073.42	28.09	8.35	1072.95	32.51	-0.75	1074.52	21.95	0.43	1074.67	18.70	0.32
1077.05	31.85	11.41	1076.11	43.04	12.60	1076.42	30.03	10.77	1075.95	32.26	-0.52	1077.52	21.49	0.45	1077.68	17.95	0.06
1080.05	30.60	10.00	1079.11	43.38	12.78	1079.42	28.69	9.27	1078.95	31.86	-1.08	1080.52	21.81	0.61	1080.68	18.51	0.46
1083.05	29.24	8.77	1082.11	43.15	12.68	1082.42	29.78	10.49	1081.95	31.02	-1.79	1083.52	21.84	0.77	1083.68	18.95	1.02
1086.05	30.98	10.98	1085.11	42.94	12.94	1085.42	29.74	10.92	1084.95	30.99	-1.35	1086.52	21.41	0.81	1086.68	17.98	0.53
1089.05	29.89	9.45	1088.11	43.93	13.49	1088.42	28.12	8.86	1087.95	33.11	0.33	1089.52	20.81	-0.23	1089.68	17.79	-0.10
1092.05	29.64	9.22	1091.11	43.88	13.46	1091.42	27.74	8.50	1090.95	32.54	-0.22	1092.52	20.78	-0.24	1092.68	18.32	0.45
1095.05	30.04	9.49	1094.11	43.38	12.83	1094.42	29.42	10.05	1093.95	31.53	-1.36	1095.52	22.18	1.03	1095.68	18.32	0.32
1098.05	30.26	10.51	1097.11	42.84	13.09	1097.42	29.20	10.63	1096.95	32.02	-0.07	1098.52	20.47	0.12	1098.68	17.16	-0.05
1101.05	30.57	9.79	1100.11	43.80	13.02	1100.42	30.26	10.66	1099.95	31.86	-1.26	1101.52	21.64	0.26	1101.68	19.23	1.00
1104.05	31.13	10.34	1103.11	43.51	12.72	1103.42	28.95	9.34	1102.95	32.48	-0.65	1104.52	21.46	0.07	1104.68	18.82	0.58
1107.05	30.11	9.71	1106.11	43.80	13.40	1106.42	30.06	10.84	1105.95	31.99	-0.75	1107.52	20.70	-0.30	1107.68	18.89	1.04
1110.05	31.51	10.89	1109.11	43.20	12.58	1109.42	29.36	9.92	1108.95	33.11	0.15	1110.52	20.56	-0.66	1110.68	18.57	0.50
1113.05	31.29	10.80	1112.11	43.20	12.71	1112.42	29.49	10.18	1111.95	31.64	-1.19	1113.52	21.98	0.89	1113.68	18.23	0.29
1116.05	30.57	9.73	1115.11	43.70	12.86	1115.42	29.78	10.12	1114.95	31.78	-1.40	1116.52	22.49	1.05	1116.68	18.64	0.35
1119.05	30.79	9.84	1118.11	42.42	11.47	1118.42	29.01	9.24	1117.95	31.50	-1.79	1119.52	22.75	1.20	1119.68	18.98	0.58
1122.05	32.29	11.53	1121.11	43.10	12.34	1121.42	29.42	9.84	1120.95	32.97	-0.13	1122.52	21.15	-0.21	1122.67	18.54	0.33
1125.05	29.45	8.25	1124.11	43.64	12.44	1124.42	29.26	9.24	1123.95	32.67	-0.87	1125.52	21.24	-0.56	1125.68	20.09	1.43
1128.05	31.67	10.96	1127.11	43.93	13.22	1127.42	29.23	9.70	1126.95	32.67	-0.38	1128.52	20.98	-0.33	1128.68	18.86	0.70
1131.05	31.82	11.29	1130.11	44.16	13.63	1130.42	29.14	9.79	1129.95	32.13	-0.74	1131.52	21.07	-0.06	1131.68	18.79	0.80
1134.05	30.57	10.27	1133.11	42.73	12.43	1133.42	28.72	9.60	1132.95	31.40	-1.24	1134.52	21.41	0.51	1134.67	18.48	0.73
1137.05	31.10	10.76	1136.11	42.73	12.39	1136.42	30.06	10.90	1135.95	32.02	-0.66	1137.52	21.18	0.24	1137.68	18.20	0.41
1140.05	30.91	10.41	1139.11	43.04	12.54	1139.42	30.48	11.16	1138.95	32.73	-0.11	1140.52	21.15	0.05	1140.67	18.01	0.06
1143.05	31.13	10.59	1142.11	42.78	12.24	1142.42	30.90	11.54	1141.95	32.37	-0.51	1143.52	21.78	0.64	1143.68	17.85	-0.14
1146.05	31.76	11.37	1145.11	43.77	13.38	1145.42	29.36	10.15	1144.95	32.13	-0.60	1146.52	20.92	-0.07	1146.67	18.51	0.67
1149.05	30.73	9.75	1148.11	42.58	11.60	1148.42	29.58	9.78	1147.95	32.86	-0.46	1149.52	21.72	0.14	1149.68	18.76	0.32
1152.05	31.95	11.60	1151.11	42.40	12.05	1151.42	29.81	10.64	1150.95	31.69	-1.00	1152.52	21.07	0.12	1152.68	18.67	0.87
1155.05	30.51	10.15	1154.11	43.04	12.68	1154.42	29.97	10.79	1153.95	32.45	-0.25	1155.52	20.73	-0.23	1155.67	18.29	0.48
1158.05	31.13	10.05	1157.11	43.04	11.96	1157.42	30.58	10.68	1156.95	32.37	-1.05	1158.52	21.75	0.07	1158.68	19.52	0.98
1161.05	31.23	10.34	1160.11	42.21	11.32	1160.42	29.20	9.49	1159.95	33.11	-0.12	1161.52	21.75	0.26	1161.67	18.20	-0.14
1164.05	31.10	10.63	1163.11	43.72	13.25	1163.42	29.65	10.36	1162.95	32.07	-0.74	1164.52	21.10	0.03	1164.68	18.64	0.71
1167.05	32.45	11.35	1166.11	42.14	11.04	1166.42	29.30	9.38	1165.95	33.11	-0.33	1167.52	22.32	0.62	1167.68	18.26	-0.29
1170.05	31.60	10.69	1169.11	43.25	12.34	1169.42	31.03	11.30	1168.95	32.16	-1.09	1170.52	21.72	0.21	1170.68	19.23	0.87
1173.05	32.26	11.71	1172.11	42.94	12.39	1172.42	30.39	11.02	1171.95	32.10	-0.79	1173.52	21.52	0.37	1173.68	18.42	0.42
1176.05	32.17	10.98	1175.11	42.29	11.10	1175.42	31.38	11.37	1174.95	32.29	-1.24	1176.52	21.72	-0.07	1176.68	19.96	1.31
1179.05	31.73	11.27	1178.11	43.93	13.47	1178.42	29.81	10.53	1177.95	31.42	-1.38	1179.52	22.01	0.95	1179.68	18.35	0.43
1182.05	31.98	10.82	1181.11	43.25	12.09	1181.42	28.91	8.93	1180.95	32.64	-0.86	1182.52	22.46	0.70	1182.68	18.76	0.15
1185.05	31.16	10.12	1184.11	42.45	11.41	1184.42	30.87	11.01	1183.95	32.56	-0.82	1185.52	22.26	0.62	1185.68	18.70	0.20
1188.05	30.82	10.35	1187.11	43.12	12.65	1187.42	31.03	11.74	1186.95	30.91	-1.90	1188.52	21.29	0.22	1188.68	19.61	1.68
1191.06	31.13	10.87	1190.11	43.30	13.04	1190.42	29.87	10.79	1189.95	30.91	-1.69	1191.53	22.18	1.32	1191.68	18.07	0.36
1194.05	31.67	10.16	1193.11	43.04	11.53	1193.42	29.87	9.54	1192.95	33.82	-0.03	1194.52	21.38	-0.73	1194.68	19.71	0.75
1197.05	31.35	10.19	1196.11	42.19	11.03	1196.42	29.97	9.99	1195.95	32.83	-0.67	1197.52	21.15	-0.61	1197.68	19.90	1.28
1200.05	31.16	10.67	1199.11	41.49	11.00	1199.42	28.91	9.60	1198.95	32.13	-0.70	1200.52	21.35	0.26	1200.68	18.38	0.44
1203.05	31.67	11.09	1202.11	43.12	12.54	1202.42	28.95	9.55	1201.95	32.89	-0.03	1203.52	21.41	0.23	1203.68	17.82	-0.21
1206.05	31.76	11.23	1205.11	44.35	13.82	1205.42	29.30	9.95	1204.95	31.67	-1.20	1206.52	21.72	0.59	1206.68	18.60	0.61
1209.05	31.54	10.73	1208.11	43.30	12.49	1208.42	30.67	11.04	1207.95	32.26	-0.89	1209.52	21.29	-0.12	1209.68	19.26	1.00
1212.04	31.16	10.26	1211.10	43.23	12.33	1211.42	29.78	10.06	1210.95	32.56	-0.68	1212.51	21.44	-0.06	1212.67	19.08	0.73
1215.05	31.85	11.08	1214.10	43.36	12.59	1214.42	29.26	9.67	1213.95	32.54	-0.57	1215.52	21.52	0.15	1215.67	18.64	0.42
1218.05	32.48	12.03	1217.10	43.83	13.38	1217.42	29.39	10.12	1216.95	31.94	-0.85	1218.52	20.95	-0.10	1218.68	18.86	0.95
1221.05	30.39	9.24	1220.10	43.30	12.15	1220.42	29.42	9.45	1219.95	32.45	-1.04	1221.52	22.01	0.26	1221.67	19.39	0.78
