# Supplementary material for: Noise-precision tradeoff in predicting combinations of mutations and drugs
Source: PLoS Comput Biol. 2019 May 22;15(5):e1006956. doi: 10.1371/journal.pcbi.1006956 (PMC6548401; doi:10.1371/journal.pcbi.1006956)
Supplement: S1 Data — A zip file containing all datasets used in this paper. (ZIP) [file pcbi.1006956.s002.zip › calcium/calcium_double_RAW264.7/C5A_250_nM_LPA_2.5_uM_RW_ECC040113F.txt]

Tab-delimted data for ligand pair Complement C5a / Lysophosphatidic acid
Celltype = RAW 264.7
ExperimentID = ECC040113F
t in seconds, Ca++ concentrations in nM
Adj Ca++ is the change in Ca++ concentration due to ligand

ECC040113F09	C5A 250 nM	LPA 2.5 uM	sim
ECC040113F03	C5A 250 nM	LPA 2.5 uM	lig1_then_lig2
ECC040113F06	LPA 2.5 uM	C5A 250 nM	lig2_then_lig1
ECC040113F01	HBSS-BSA n/a 	HBSS-BSA n/a 	con
ECC040113F11	HBSS-BSA n/a 	HBSS-BSA n/a 	con
ECC040113F12	HBSS-BSA n/a 	HBSS-BSA n/a 	con

t(ECC040113F09)	Ca++(ECC040113F09)	Adj Ca++(ECC040113F09)	t(ECC040113F03)	Ca++(ECC040113F03)	Adj Ca++(ECC040113F03)	t(ECC040113F06)	Ca++(ECC040113F06)	Adj Ca++(ECC040113F06)	t(ECC040113F01)	Ca++(ECC040113F01)	Adj Ca++(ECC040113F01)	t(ECC040113F11)	Ca++(ECC040113F11)	Adj Ca++(ECC040113F11)	t(ECC040113F12)	Ca++(ECC040113F12)	Adj Ca++(ECC040113F12)
-195.74	17.09	-1.73	-196.69	18.16	-2.53	-196.21	27.35	-0.17	-197.00	44.02	0.44	-195.42	8.26	-1.12	-195.27	37.69	0.68
-192.80	16.28	-2.70	-193.75	17.86	-2.99	-193.27	27.28	-0.40	-194.06	45.94	2.20	-192.49	7.50	-2.04	-192.33	37.01	-0.16
-189.80	15.77	-1.44	-190.74	17.14	-1.95	-190.27	26.42	0.50	-191.06	43.01	1.04	-189.49	7.05	-0.72	-189.33	35.09	-0.32
-186.80	16.51	-0.80	-187.74	17.70	-1.48	-187.27	27.20	1.19	-188.06	42.25	0.18	-186.49	7.12	-0.75	-186.32	36.07	0.57
-183.80	15.47	-1.29	-184.74	17.62	-1.01	-184.27	26.62	1.16	-185.06	42.17	0.65	-183.49	6.76	-0.56	-183.33	34.86	-0.09
-180.79	15.38	-0.99	-181.73	17.77	-0.47	-181.26	27.16	2.09	-182.06	41.61	0.49	-180.48	6.67	-0.26	-180.31	34.33	-0.23
-177.80	15.50	-0.40	-178.74	16.90	-0.88	-178.27	26.04	1.43	-179.06	41.13	0.47	-177.49	6.24	-0.22	-177.33	33.85	-0.25
-174.80	16.06	0.54	-175.74	16.64	-0.75	-175.27	25.85	1.63	-176.06	41.00	0.73	-174.49	5.96	-0.12	-174.33	33.10	-0.61
-171.80	15.59	-0.11	-172.74	16.59	-0.99	-172.26	25.49	1.08	-173.06	42.45	1.99	-171.48	5.96	-0.30	-171.32	32.21	-1.69
-168.80	15.81	0.79	-169.74	16.14	-0.76	-169.26	25.59	1.86	-170.06	40.14	0.36	-168.48	6.35	0.77	-168.32	32.09	-1.13
-165.79	15.25	0.46	-166.73	16.76	0.10	-166.26	25.68	2.19	-167.06	39.89	0.35	-165.48	5.64	0.29	-165.31	32.34	-0.64
-162.79	14.26	-0.45	-163.74	16.52	-0.06	-163.26	25.41	2.00	-164.06	39.44	-0.02	-162.48	6.18	0.91	-162.32	32.01	-0.89
-159.80	15.52	0.88	-160.74	16.90	0.39	-160.26	25.76	2.42	-161.06	40.50	1.10	-159.48	5.92	0.72	-159.32	31.01	-1.82
-156.80	15.14	0.25	-157.74	17.09	0.32	-157.26	25.95	2.35	-158.06	40.25	0.60	-156.48	5.82	0.37	-156.32	32.12	-0.97
-153.80	14.73	0.45	-154.74	17.09	0.94	-154.27	24.84	1.86	-155.06	39.14	0.10	-153.48	5.70	0.86	-153.32	31.51	-0.96
-150.79	15.39	1.36	-151.73	17.49	1.58	-151.25	24.73	1.99	-152.06	39.22	0.43	-150.47	5.46	0.87	-150.31	30.93	-1.30
-147.80	14.77	0.58	-148.74	16.76	0.70	-148.27	24.81	1.92	-149.06	39.69	0.74	-147.49	5.65	0.90	-147.33	30.74	-1.64
-144.80	14.98	0.30	-145.74	17.14	0.58	-145.26	24.56	1.17	-146.06	40.11	0.67	-144.48	5.96	0.72	-144.32	31.49	-1.39
-141.80	15.12	0.61	-142.74	17.14	0.76	-142.27	25.37	2.16	-143.06	40.02	0.75	-141.48	5.51	0.44	-141.32	31.51	-1.19
-138.80	14.60	-0.31	-139.74	16.88	0.10	-139.26	25.12	1.51	-140.06	39.36	-0.31	-138.48	6.01	0.54	-138.32	32.87	-0.23
-135.78	14.71	0.16	-136.73	16.31	-0.11	-136.25	24.53	1.28	-137.06	39.47	0.17	-135.47	5.64	0.53	-135.31	32.04	-0.70
-132.80	15.54	0.67	-133.74	16.69	-0.05	-133.26	24.63	1.06	-134.06	40.58	0.96	-132.48	5.07	-0.36	-132.32	32.46	-0.60
-129.80	14.84	0.30	-130.74	16.26	-0.16	-130.26	24.98	1.73	-131.06	38.98	-0.32	-129.48	5.15	0.05	-129.32	33.01	0.27
-126.80	15.16	-0.15	-127.74	16.38	-0.80	-127.27	24.84	0.83	-128.06	39.91	-0.16	-126.48	5.62	-0.25	-126.32	33.91	0.41
-123.80	15.11	0.26	-124.74	16.57	-0.16	-124.27	25.81	2.25	-125.06	40.33	0.72	-123.49	5.31	-0.10	-123.33	32.43	-0.62
-120.78	14.96	0.63	-121.73	16.41	0.20	-121.25	25.27	2.23	-122.06	39.50	0.41	-120.47	5.28	0.39	-120.31	31.73	-0.80
-117.80	15.70	0.87	-118.74	16.59	-0.11	-118.26	24.84	1.31	-119.06	39.89	0.30	-117.48	5.04	-0.35	-117.32	33.07	0.05
-114.80	15.29	0.98	-115.74	16.45	0.27	-115.26	23.73	0.72	-116.06	38.87	-0.20	-114.48	5.39	0.52	-114.32	32.18	-0.32
-111.80	14.05	-0.54	-112.74	15.98	-0.48	-112.26	24.01	0.72	-113.06	39.20	-0.15	-111.48	5.35	0.20	-111.32	32.73	-0.05
-108.80	14.89	-0.15	-109.74	17.07	0.16	-109.27	23.61	-0.13	-110.06	40.38	0.59	-108.48	5.31	-0.29	-108.32	32.93	-0.30
-105.78	14.75	0.26	-106.73	16.64	0.27	-106.25	25.48	2.28	-107.06	39.56	0.31	-105.47	5.56	0.51	-105.31	31.87	-0.82
-102.80	15.27	0.61	-103.74	16.94	0.40	-103.27	24.84	1.47	-104.06	39.89	0.47	-102.49	5.01	-0.21	-102.33	32.60	-0.26
-99.80	14.44	-0.03	-100.74	16.54	0.20	-100.27	23.35	0.18	-101.06	39.89	0.67	-99.49	4.70	-0.33	-99.33	32.32	-0.34
-96.80	15.18	0.60	-97.74	16.99	0.54	-97.26	24.98	1.70	-98.06	39.25	-0.09	-96.48	5.57	0.43	-96.32	32.43	-0.34
-93.80	14.73	-0.09	-94.74	17.41	0.72	-94.27	23.90	0.38	-95.06	39.20	-0.38	-93.49	5.92	0.54	-93.33	32.85	-0.16
-90.79	14.14	-1.26	-91.73	16.52	-0.75	-91.26	24.84	0.74	-92.06	40.55	0.39	-90.48	5.95	-0.01	-90.31	33.21	-0.38
-87.80	14.57	-0.82	-88.74	16.97	-0.30	-88.27	25.43	1.33	-89.06	40.11	-0.04	-87.48	5.81	-0.14	-87.32	33.77	0.18
-84.80	15.39	-0.28	-85.74	17.39	-0.15	-85.27	24.18	-0.19	-86.06	40.16	-0.27	-84.49	5.95	-0.28	-84.33	34.41	0.55
-81.80	15.16	0.21	-82.74	17.21	0.39	-82.27	24.59	0.94	-83.06	39.69	-0.01	-81.49	5.79	0.28	-81.33	32.87	-0.27
-78.80	14.93	-0.62	-79.74	17.37	-0.06	-79.27	24.39	0.13	-80.06	41.00	0.69	-78.49	5.82	-0.29	-78.32	33.35	-0.40
-75.78	14.98	0.05	-76.73	17.70	0.90	-76.25	23.97	0.34	-77.06	40.08	0.40	-75.47	6.12	0.63	-75.31	32.09	-1.03
-72.80	14.96	-0.69	-73.74	16.78	-0.74	-73.27	24.71	0.36	-74.06	39.64	-0.76	-72.49	6.34	0.13	-72.32	34.47	0.63
-69.80	15.25	0.13	-70.74	17.39	0.40	-70.27	23.47	-0.35	-71.06	39.94	0.07	-69.49	5.68	0.00	-69.33	33.24	-0.07
-66.80	14.39	-1.00	-67.74	17.67	0.40	-67.27	24.34	0.24	-68.06	41.19	1.04	-66.49	5.49	-0.46	-66.33	33.01	-0.58
-63.80	14.84	-0.70	-64.74	16.99	-0.42	-64.26	23.73	-0.51	-65.06	41.25	0.95	-63.48	5.45	-0.65	-63.32	33.43	-0.30
-60.79	15.72	0.87	-61.73	16.69	-0.03	-61.26	23.95	0.40	-62.06	38.92	-0.69	-60.48	5.60	0.19	-60.31	33.54	0.50
-57.80	15.09	-0.40	-58.74	17.82	0.46	-58.26	24.26	0.07	-59.06	40.52	0.28	-57.48	5.99	-0.06	-57.32	33.46	-0.22
-54.80	15.70	0.15	-55.74	17.60	0.18	-55.27	24.48	0.23	-56.06	40.22	-0.09	-54.49	6.09	-0.02	-54.32	33.85	0.11
-51.80	15.03	-0.23	-52.74	16.74	-0.39	-52.27	23.73	-0.23	-53.06	39.53	-0.48	-51.48	5.79	-0.03	-51.33	33.96	0.51
-48.80	16.01	0.71	-49.74	17.70	0.53	-49.27	24.70	0.70	-50.06	39.91	-0.15	-48.49	6.21	0.35	-48.32	33.29	-0.20
-45.78	15.52	0.12	-46.73	17.30	0.03	-46.25	25.01	0.91	-47.06	39.44	-0.71	-45.47	5.85	-0.11	-45.31	34.41	0.82
-42.80	15.74	0.08	-43.74	17.67	0.14	-43.27	25.15	0.79	-44.06	40.75	0.34	-42.49	5.96	-0.26	-42.32	33.77	-0.08
-39.80	15.09	-0.51	-40.74	16.97	-0.50	-40.27	23.83	-0.47	-41.06	40.58	0.23	-39.49	6.23	0.07	-39.33	33.49	-0.30
-36.80	15.32	-0.18	-37.74	17.81	0.44	-37.27	24.77	0.57	-38.06	40.63	0.37	-36.48	6.14	0.08	-36.32	33.24	-0.45
-33.80	15.79	0.35	-34.74	17.41	0.10	-34.27	23.98	-0.16	-35.06	40.19	-0.00	-33.48	6.59	0.59	-33.33	33.04	-0.59
-30.79	15.66	0.26	-31.73	17.39	0.12	-31.26	24.57	0.47	-32.06	39.64	-0.52	-30.48	5.85	-0.11	-30.31	34.22	0.63
-27.80	16.06	-0.26	-28.75	17.63	-0.56	-28.27	24.09	-0.93	-29.06	41.89	0.81	-27.49	6.84	-0.04	-27.33	33.74	-0.77
-24.80	15.99	-0.05	-25.75	17.72	-0.19	-25.27	24.46	-0.28	-26.06	40.16	-0.63	-24.49	7.08	0.48	-24.33	34.38	0.15
-21.80	16.02	0.12	-22.75	18.02	0.24	-22.27	24.43	-0.18	-23.06	40.38	-0.28	-21.49	5.98	-0.48	-21.33	34.86	0.76
-18.80	15.92	-0.46	-19.75	18.10	-0.15	-19.27	23.86	-1.22	-20.06	41.27	0.14	-18.49	6.56	-0.38	-18.33	34.81	0.24
5.25	20.66	-0.39	4.31	36.79	13.87	4.78	87.36	57.61	4.00	45.23	-0.58	5.57	9.48	-2.13	5.72	41.95	2.71
8.19	67.84	49.27	7.25	57.74	37.30	7.72	140.01	112.74	6.93	39.53	-3.79	8.50	8.42	-0.71	8.67	41.26	4.50
11.19	234.10	216.25	10.25	64.62	44.89	10.72	205.42	178.86	9.93	39.00	-3.61	11.50	8.83	0.42	11.66	39.24	3.19
14.19	286.97	269.63	13.25	65.97	46.76	13.72	214.75	188.71	12.93	38.92	-3.18	14.51	8.40	0.50	14.67	38.21	2.68
17.19	260.55	243.54	16.25	68.32	49.44	16.72	187.76	162.05	15.93	39.31	-2.46	17.50	7.96	0.39	17.66	37.27	2.07
20.20	212.57	196.23	19.25	70.60	52.39	19.72	155.70	130.66	18.93	37.96	-3.13	20.51	7.69	0.79	20.67	36.87	2.34
23.19	167.55	151.40	22.25	67.06	49.04	22.72	131.13	106.28	21.93	38.18	-2.72	23.50	7.44	0.73	23.66	36.33	1.99
26.19	132.20	115.66	25.25	62.52	44.10	25.72	113.00	87.75	24.93	38.73	-2.57	26.50	7.74	0.64	26.67	36.67	1.93
29.19	105.95	90.31	28.25	55.50	37.99	28.72	97.78	73.44	27.93	37.33	-3.07	29.50	7.31	1.11	29.67	35.79	1.96
32.19	90.68	74.30	31.25	50.51	32.26	31.72	88.48	63.40	30.93	39.36	-1.77	32.51	7.06	0.12	32.67	36.22	1.65
35.20	80.60	64.95	34.25	42.63	25.10	34.72	82.50	58.14	33.93	39.22	-1.19	35.51	7.17	0.96	35.67	34.08	0.23
38.19	72.52	56.40	37.25	37.98	19.99	37.72	78.08	53.26	36.93	38.76	-2.11	38.50	8.07	1.39	38.67	35.03	0.72
41.19	67.38	51.06	40.25	33.08	14.89	40.72	74.94	49.92	39.93	40.02	-1.05	41.50	7.44	0.56	41.66	35.00	0.49
44.19	64.31	47.77	43.25	28.52	10.11	43.72	72.72	47.48	42.93	40.36	-0.93	44.50	7.22	0.12	44.66	35.54	0.81
47.19	61.21	44.17	46.25	24.34	5.42	46.72	70.56	44.81	45.93	41.22	-0.58	47.51	7.74	0.14	47.67	35.68	0.44
50.20	59.22	42.05	49.25	24.05	5.01	49.72	70.01	44.14	48.93	41.69	-0.23	50.51	7.27	-0.46	50.67	36.05	0.69
53.19	59.02	42.01	52.25	21.44	2.56	52.72	70.03	44.32	51.93	41.41	-0.36	53.50	7.03	-0.54	53.67	36.10	0.90
56.19	57.54	40.30	55.25	20.62	1.50	55.72	67.02	41.07	54.93	41.50	-0.50	56.51	7.44	-0.36	56.67	36.30	0.86
59.19	57.92	40.65	58.25	19.38	0.24	58.72	66.09	40.12	57.93	41.72	-0.30	59.51	7.71	-0.12	59.67	35.88	0.42
62.19	56.82	39.45	61.25	18.86	-0.38	61.72	65.85	39.78	60.93	41.41	-0.72	62.51	7.71	-0.22	62.67	36.50	0.94
65.20	56.82	39.00	64.25	18.63	-1.06	64.72	65.04	38.52	63.93	41.97	-0.61	65.51	7.39	-0.99	65.67	37.61	1.60
68.19	56.84	38.89	67.25	17.81	-2.02	67.72	65.02	38.36	66.93	41.64	-1.07	68.51	8.18	-0.33	68.67	37.55	1.40
71.19	57.61	40.22	70.25	18.23	-1.04	70.72	63.08	36.98	69.93	40.75	-1.40	71.50	7.22	-0.73	71.67	37.72	2.13
74.19	57.54	39.82	73.25	17.89	-1.71	73.73	64.35	37.92	72.93	41.72	-0.76	74.51	7.75	-0.53	74.67	37.21	1.29
77.19	57.48	39.59	76.25	17.79	-1.97	76.72	63.75	37.16	75.93	41.72	-0.92	77.51	8.04	-0.41	77.67	37.41	1.33
80.20	57.35	39.57	79.25	18.07	-1.58	79.72	62.19	35.71	78.93	41.72	-0.82	80.51	8.40	0.06	80.67	36.73	0.76
83.19	56.49	37.79	82.25	18.56	-2.02	82.72	61.21	33.80	81.93	43.06	-0.40	83.51	8.72	-0.54	83.67	37.84	0.94
86.19	57.24	39.60	85.25	18.30	-1.21	85.72	60.36	34.02	84.93	41.33	-1.06	86.51	7.45	-0.75	86.67	37.64	1.81
89.19	57.48	38.78	88.25	18.56	-2.02	88.72	60.82	33.41	87.93	43.01	-0.45	89.51	8.32	-0.94	89.67	38.29	1.39
92.20	56.73	37.89	91.25	18.93	-1.78	91.72	60.46	32.92	90.93	42.78	-0.82	92.51	9.04	-0.36	92.67	38.21	1.18
95.20	57.81	38.71	94.25	19.35	-1.62	94.72	59.52	31.72	93.93	43.37	-0.48	95.51	9.34	-0.32	95.67	38.09	0.80
98.19	57.28	38.31	97.25	18.93	-1.91	97.72	58.66	30.99	96.93	44.10	0.38	98.51	8.50	-1.03	98.67	37.81	0.65
101.19	56.86	38.25	100.25	18.82	-1.66	100.72	57.57	30.26	99.93	42.75	-0.61	101.51	8.37	-0.80	101.67	38.21	1.41
104.20	56.67	37.76	103.25	19.38	-1.40	103.73	58.15	30.54	102.93	44.10	0.43	104.51	8.16	-1.31	104.67	37.98	0.88
107.19	54.99	35.25	106.25	19.56	-2.06	106.72	58.02	29.57	105.93	44.38	-0.12	107.51	9.32	-0.98	107.67	39.04	1.10
110.20	55.64	36.73	109.25	20.44	-0.34	109.72	56.70	29.09	108.93	43.09	-0.57	110.51	8.99	-0.48	110.67	38.15	1.05
113.19	54.93	35.00	112.25	20.12	-1.68	112.72	56.70	28.07	111.93	45.32	0.63	113.50	9.34	-1.15	113.67	38.64	0.52
116.19	55.23	35.37	115.25	20.48	-1.25	115.73	54.67	26.11	114.93	45.03	0.42	116.51	9.16	-1.26	116.67	38.89	0.84
119.19	55.01	35.14	118.25	20.07	-1.67	118.72	54.33	25.76	117.93	44.92	0.30	119.50	9.70	-0.73	119.67	38.49	0.43
122.19	55.45	34.82	121.25	20.37	-2.13	121.72	54.90	25.57	120.93	45.49	0.11	122.51	9.48	-1.71	122.67	40.42	1.60
125.20	54.56	34.92	124.25	20.62	-0.90	124.72	53.97	25.62	123.93	44.22	-0.18	125.51	9.61	-0.59	125.67	38.61	0.77
128.19	54.04	34.60	127.25	20.35	-0.97	127.72	52.74	24.59	126.93	43.76	-0.44	128.51	9.47	-0.53	128.67	38.61	0.97
131.19	53.50	33.67	130.25	21.38	-0.32	130.72	53.12	24.59	129.93	44.38	-0.20	131.50	9.34	-1.05	131.67	39.27	1.25
134.19	51.76	31.03	133.25	21.33	-1.27	133.72	51.93	22.50	132.93	45.63	0.15	134.51	9.64	-1.65	134.67	40.42	1.50
137.19	53.11	32.38	136.25	20.96	-1.64	136.72	51.65	22.22	135.93	46.20	0.71	137.51	9.34	-1.95	137.67	40.16	1.24
140.20	52.60	32.85	139.25	20.81	-0.81	139.73	51.22	22.77	138.93	45.18	0.67	140.51	9.43	-0.88	140.67	38.15	0.21
143.19	51.29	31.53	142.25	20.76	-0.88	142.72	50.75	22.28	141.93	44.61	0.09	143.51	9.78	-0.54	143.67	38.41	0.45
146.19	52.28	32.04	145.25	21.26	-0.85	145.72	49.66	20.72	144.93	46.03	1.03	146.51	9.88	-0.92	146.67	38.32	-0.11
149.19	51.38	31.08	148.25	21.90	-0.27	148.72	49.00	20.00	147.93	44.81	-0.25	149.51	9.67	-1.19	149.67	39.93	1.44
152.20	49.15	28.21	151.25	21.92	-0.90	151.73	48.11	18.46	150.93	45.46	-0.24	152.51	10.61	-0.89	152.67	40.27	1.13
155.20	49.70	29.09	154.25	21.77	-0.72	154.73	47.92	18.60	153.93	45.09	-0.28	155.51	10.02	-1.15	155.67	40.24	1.43
158.19	48.94	28.29	157.25	21.76	-0.76	157.73	47.08	17.73	156.93	45.12	-0.28	158.51	10.34	-0.87	158.67	39.99	1.15
161.19	49.07	28.44	160.25	21.79	-0.71	160.72	47.74	18.41	159.93	44.95	-0.44	161.50	10.21	-0.98	161.67	40.24	1.42
164.19	47.70	26.75	163.25	22.58	-0.24	163.72	47.41	17.76	162.93	45.52	-0.18	164.51	10.47	-1.04	164.67	40.36	1.22
167.20	47.11	26.19	166.25	21.83	-0.96	166.73	45.17	15.55	165.93	46.28	0.61	167.51	10.77	-0.71	167.67	39.21	0.10
170.20	46.76	25.70	169.25	20.74	-2.19	169.73	45.62	15.86	168.93	46.28	0.46	170.51	10.63	-0.99	170.67	39.78	0.53
173.19	47.09	26.37	172.25	22.20	-0.39	172.72	45.69	16.27	171.93	44.58	-0.89	173.51	10.66	-0.62	173.67	40.42	1.51
176.19	45.30	23.81	175.25	22.31	-1.05	175.72	45.67	15.48	174.93	46.51	0.27	176.51	11.13	-0.92	176.67	40.33	0.65
179.20	45.16	23.65	178.25	21.93	-1.46	178.73	44.44	14.22	177.93	46.08	-0.19	179.51	11.03	-1.04	179.67	40.94	1.23
182.19	45.28	23.45	181.25	21.81	-1.89	181.72	43.75	13.22	180.93	46.63	0.05	182.51	11.19	-1.20	182.67	41.17	1.15
185.20	44.70	22.99	184.25	22.06	-1.52	184.72	42.58	12.17	183.93	46.63	0.17	185.51	11.21	-1.06	185.67	40.79	0.89
188.19	44.78	22.84	187.25	23.31	-0.50	187.72	43.91	13.27	186.93	47.17	0.48	188.51	11.18	-1.32	188.67	40.97	0.84
191.20	43.26	21.38	190.25	21.90	-1.85	190.73	43.48	12.90	189.93	46.83	0.20	191.51	11.43	-1.01	191.67	40.88	0.81
194.19	42.89	20.82	193.25	23.24	-0.71	193.72	41.57	10.79	192.93	46.71	-0.12	194.51	11.01	-1.62	194.67	42.01	1.74
197.19	42.91	21.03	196.25	22.61	-1.14	196.72	42.87	12.29	195.93	46.54	-0.09	197.50	11.34	-1.10	197.67	41.26	1.19
200.20	42.56	20.54	199.25	23.31	-0.58	199.72	41.75	11.03	198.93	46.51	-0.27	200.51	11.54	-1.04	200.67	41.52	1.31
203.19	41.46	19.41	202.25	22.81	-1.12	202.72	40.73	9.97	201.93	47.57	0.76	203.50	11.54	-1.07	203.66	40.56	0.31
206.19	41.82	20.14	205.25	23.27	-0.28	205.72	41.57	11.19	204.93	46.20	-0.23	206.51	11.75	-0.49	206.67	40.59	0.72
209.19	41.39	19.44	208.25	23.06	-0.76	208.72	40.36	9.71	207.93	46.54	-0.16	209.50	11.93	-0.58	209.67	40.88	0.74
212.19	40.97	19.01	211.25	23.08	-0.75	211.72	40.47	9.81	210.93	46.74	0.02	212.50	11.19	-1.33	212.66	41.46	1.31
215.20	40.74	17.76	214.25	22.68	-2.17	214.72	40.57	8.89	213.93	48.86	1.12	215.51	12.16	-1.38	215.67	41.43	0.26
218.19	39.14	16.30	217.25	23.18	-1.54	217.72	38.50	6.95	216.93	47.97	0.37	218.51	11.59	-1.81	218.67	42.48	1.44
221.19	40.22	17.43	220.25	24.01	-0.65	220.72	40.52	9.03	219.93	48.46	0.92	221.50	11.69	-1.66	221.67	41.72	0.74
224.19	39.95	16.97	223.25	23.22	-1.63	223.72	40.31	8.63	222.93	47.68	-0.05	224.51	12.22	-1.32	224.67	42.54	1.37
227.19	39.21	16.60	226.25	23.72	-0.76	226.72	39.77	8.46	225.93	47.23	-0.13	227.50	12.41	-0.76	227.67	41.69	0.89
230.20	38.82	15.65	229.25	23.97	-1.07	229.72	38.89	7.02	228.93	48.80	0.88	230.51	12.40	-1.33	230.67	41.81	0.45
233.19	37.96	15.49	232.25	23.40	-0.95	232.72	38.04	6.86	231.93	47.37	0.14	233.50	11.72	-1.31	233.67	41.84	1.17
236.19	38.06	15.23	235.25	22.99	-1.72	235.72	38.27	6.73	234.93	48.57	0.98	236.50	11.54	-1.85	236.67	41.90	0.87
239.19	37.50	14.25	238.25	24.37	-0.75	238.72	38.39	6.44	237.93	48.32	0.31	239.50	13.48	-0.33	239.67	41.46	0.02
242.19	37.12	13.98	241.25	23.38	-1.63	241.72	37.79	5.95	240.93	47.68	-0.21	242.51	12.35	-1.35	242.67	42.89	1.56
245.20	37.90	14.90	244.25	23.51	-1.36	244.72	36.63	4.93	243.93	47.91	0.16	245.51	12.69	-0.87	245.67	41.90	0.71
248.19	36.46	13.37	247.25	23.56	-1.41	247.72	37.44	5.64	246.93	46.94	-0.91	248.51	13.31	-0.34	248.67	42.54	1.25
251.19	36.78	13.66	250.25	24.48	-0.51	250.72	37.21	5.39	249.93	47.25	-0.63	251.50	13.00	-0.68	251.67	42.62	1.31
254.19	36.42	13.12	253.25	24.68	-0.49	253.71	37.99	5.99	252.93	48.69	0.63	254.50	13.03	-0.83	254.66	41.69	0.20
257.19	36.70	12.75	256.25	24.52	-1.30	256.72	37.13	4.48	255.93	48.63	-0.08	257.50	13.03	-1.48	257.67	43.70	1.56
260.20	36.18	11.67	259.25	24.21	-2.18	259.72	37.72	4.50	258.93	50.63	1.36	260.51	13.71	-1.36	260.67	42.71	0.00
263.19	35.76	12.40	262.25	24.52	-0.71	262.72	36.50	4.44	261.93	48.29	0.18	263.51	13.31	-0.61	263.67	41.98	0.43
266.19	35.33	11.92	265.25	23.92	-1.36	265.72	36.39	4.28	264.93	49.29	1.13	266.50	13.27	-0.70	266.67	41.17	-0.43
269.19	35.51	12.11	268.25	24.84	-0.43	268.72	36.02	3.92	267.93	48.55	0.39	269.50	12.92	-1.04	269.66	42.24	0.65
272.19	34.81	11.07	271.25	25.13	-0.49	271.72	35.86	3.41	270.93	48.55	0.05	272.50	13.42	-0.88	272.67	42.77	0.83
275.20	34.71	10.40	274.25	24.70	-1.49	274.72	36.02	3.00	273.93	49.41	0.34	275.51	13.69	-1.18	275.67	43.35	0.84
278.19	34.83	10.96	277.25	25.08	-0.66	277.72	35.68	3.11	276.93	48.98	0.36	278.51	13.45	-0.98	278.67	42.68	0.62
281.19	34.02	9.10	280.25	24.28	-2.51	280.72	34.93	1.31	279.93	50.28	0.60	281.50	13.61	-1.87	281.67	44.38	1.27
284.19	33.55	9.42	283.25	24.43	-1.58	283.72	36.45	3.61	282.93	49.70	0.81	284.50	13.35	-1.34	284.67	42.86	0.53
287.19	33.40	8.99	286.25	24.93	-1.35	286.72	36.53	3.42	285.93	49.93	0.76	287.51	14.04	-0.93	287.67	42.77	0.17
290.20	34.56	10.28	289.25	25.06	-1.09	289.72	34.94	1.96	288.93	49.01	-0.02	290.51	15.03	0.19	290.67	42.30	-0.17
293.19	32.79	8.24	292.25	24.97	-1.45	292.72	34.78	1.53	291.93	49.12	-0.18	293.50	14.30	-0.81	293.67	43.73	0.99
296.19	33.57	8.71	295.25	24.50	-2.24	295.72	35.99	2.42	294.93	49.87	0.25	296.50	14.20	-1.22	296.67	44.03	0.97
299.19	33.42	9.20	298.25	25.15	-0.94	298.72	35.68	2.76	297.93	49.18	0.20	299.50	13.78	-1.00	299.67	43.21	0.80
302.19	33.00	8.96	301.24	24.62	-1.29	301.71	34.68	1.94	300.93	49.41	0.62	302.50	13.32	-1.28	302.67	42.89	0.66
305.20	32.55	7.75	304.25	25.09	-1.58	304.72	34.42	0.92	303.93	49.87	0.32	305.51	14.71	-0.65	305.67	43.32	0.33
308.19	32.85	7.93	307.25	25.02	-1.77	307.72	34.50	0.88	306.93	50.48	0.80	308.51	14.41	-1.07	308.67	43.38	0.27
311.19	32.73	7.90	310.25	25.29	-1.42	310.72	35.15	1.61	309.93	50.37	0.78	311.50	15.34	-0.05	311.67	42.30	-0.73
314.19	32.59	7.92	313.25	25.40	-1.14	313.72	34.60	1.23	312.93	49.32	-0.11	314.51	15.02	-0.21	314.67	43.18	0.32
317.19	32.32	6.47	316.25	25.82	-1.91	316.72	34.93	0.37	315.93	51.21	0.60	317.51	15.33	-1.08	317.67	44.53	0.48
320.20	32.93	7.67	319.24	25.33	-1.80	319.71	35.66	1.70	318.93	50.31	0.29	320.51	15.10	-0.72	320.67	43.88	0.43
323.19	32.26	7.54	322.24	24.84	-1.76	322.71	34.13	0.70	321.93	49.27	-0.21	323.50	14.88	-0.40	323.67	43.53	0.61
326.19	31.56	6.42	325.25	25.33	-1.69	325.72	35.69	1.84	324.93	49.96	0.06	326.50	14.92	-0.78	326.67	44.06	0.72
329.19	32.44	7.02	328.25	25.31	-1.98	328.72	35.24	1.12	327.93	50.10	-0.07	329.50	14.72	-1.26	329.67	44.94	1.33
332.20	31.81	6.50	331.25	25.51	-1.67	331.72	34.91	0.90	330.93	50.28	0.21	332.51	14.84	-1.03	332.67	44.32	0.82
335.20	32.18	6.73	334.25	26.00	-1.32	334.72	34.89	0.74	333.93	51.56	1.36	335.51	14.56	-1.45	335.67	43.73	0.09
338.19	31.91	6.70	337.25	26.00	-1.09	337.72	34.73	0.81	336.93	50.05	0.08	338.50	15.72	-0.05	338.67	43.38	-0.03
341.19	31.87	6.46	340.25	25.04	-2.25	340.72	33.77	-0.35	339.93	50.68	0.51	341.51	15.16	-0.81	341.67	43.91	0.30
344.20	31.48	5.51	343.25	25.51	-2.33	343.72	34.83	0.16	342.93	51.30	0.58	344.51	15.88	-0.65	344.67	44.23	0.07
347.19	31.75	6.39	346.25	26.22	-1.01	346.72	34.58	0.52	345.93	49.99	-0.13	347.50	15.57	-0.35	347.67	44.03	0.48
350.20	32.34	6.68	349.25	25.38	-2.16	349.72	33.59	-0.78	348.93	50.13	-0.29	350.51	16.20	-0.02	350.67	44.17	0.31
353.19	32.61	6.91	352.25	26.11	-1.46	352.72	34.40	0.00	351.93	50.48	0.03	353.50	15.95	-0.31	353.67	44.17	0.28
356.20	31.64	6.30	355.25	26.60	-0.61	355.72	33.88	-0.16	354.93	50.71	0.61	356.51	16.02	0.12	356.67	42.80	-0.73
359.19	31.62	5.50	358.25	26.80	-1.19	358.72	33.72	-1.10	357.93	50.22	-0.65	359.51	16.49	-0.19	359.67	45.15	0.84
362.19	31.25	5.03	361.25	26.25	-1.84	361.72	33.80	-1.12	360.93	50.83	-0.15	362.50	16.67	-0.11	362.67	44.67	0.26
365.20	30.84	4.56	364.25	26.49	-1.66	364.72	33.88	-1.10	363.93	50.89	-0.14	365.51	16.63	-0.21	365.67	44.82	0.35
368.19	30.86	5.51	367.25	25.76	-1.47	367.72	33.52	-0.54	366.93	50.37	0.26	368.50	15.20	-0.71	368.67	44.00	0.45
371.19	30.88	4.63	370.25	26.35	-1.78	370.72	33.22	-1.74	369.93	51.30	0.29	371.50	16.30	-0.51	371.66	44.67	0.22
374.20	31.13	5.38	373.25	26.22	-1.41	373.72	34.50	0.04	372.93	50.19	-0.32	374.51	16.44	0.13	374.67	44.14	0.19
377.19	31.33	5.12	376.25	25.93	-2.16	376.72	33.38	-1.54	375.93	51.03	0.06	377.50	16.56	-0.21	377.67	44.56	0.15
380.20	30.90	4.55	379.25	26.73	-1.49	379.72	33.59	-1.46	378.93	51.24	0.13	380.51	16.35	-0.56	380.67	44.97	0.43
383.19	30.26	4.06	382.24	26.86	-1.21	382.71	34.44	-0.46	381.93	50.51	-0.45	383.50	16.72	-0.04	383.67	44.88	0.49
386.19	30.12	3.10	385.24	26.71	-2.18	385.71	34.44	-1.28	384.93	52.35	0.57	386.50	17.07	-0.51	386.67	45.15	-0.06
389.19	30.55	3.77	388.24	26.22	-2.43	388.72	34.00	-1.48	387.93	51.15	-0.38	389.50	17.04	-0.30	389.67	45.65	0.68
392.19	31.48	4.65	391.25	26.60	-2.10	391.72	33.64	-1.89	390.93	51.56	-0.03	392.50	17.32	-0.07	392.66	45.12	0.10
395.20	30.88	4.62	394.25	26.89	-1.24	394.72	33.43	-1.53	393.93	50.71	-0.30	395.51	16.31	-0.51	395.67	45.26	0.81
398.19	29.99	2.85	397.25	26.62	-2.39	397.71	33.60	-2.24	396.93	51.91	0.02	398.50	16.59	-1.11	398.66	46.42	1.09
401.19	29.97	2.85	400.25	27.39	-1.60	400.71	33.02	-2.80	399.93	51.67	-0.20	401.50	17.39	-0.29	401.67	45.80	0.49
404.19	30.67	4.15	403.24	27.02	-1.37	403.71	32.92	-2.30	402.93	50.74	-0.54	404.50	17.48	0.40	404.67	44.85	0.14
407.19	30.76	4.17	406.24	27.46	-1.01	406.71	33.85	-1.45	405.93	51.82	0.47	407.50	16.94	-0.21	407.67	44.53	-0.26
410.20	30.72	3.73	409.24	27.04	-1.82	409.71	33.52	-2.17	408.93	51.50	-0.24	410.51	17.35	-0.20	410.67	45.62	0.44
413.19	30.05	3.32	412.25	26.35	-2.25	412.72	34.26	-1.17	411.93	50.89	-0.59	413.51	17.65	0.36	413.67	45.15	0.23
416.19	30.10	3.51	415.25	26.64	-1.82	415.72	33.20	-2.09	414.93	51.47	0.12	416.51	17.05	-0.10	416.67	44.76	-0.02
419.19	30.09	2.77	418.25	27.88	-1.31	418.72	33.49	-2.53	417.93	51.06	-1.01	419.51	17.80	-0.08	419.67	46.60	1.09
422.19	30.22	2.61	421.24	27.20	-2.28	421.71	34.48	-1.83	420.93	51.70	-0.66	422.50	18.06	-0.11	422.66	46.57	0.77
425.20	30.49	3.95	424.24	26.45	-1.97	424.71	33.77	-1.48	423.93	51.67	0.37	425.51	17.09	-0.01	425.67	44.38	-0.36
428.19	30.24	3.05	427.25	27.53	-1.53	427.72	33.86	-2.03	426.93	52.11	0.17	428.51	18.20	0.45	428.67	44.76	-0.62
431.19	30.57	2.92	430.25	26.87	-2.65	430.72	33.78	-2.57	429.93	52.05	-0.35	431.51	18.25	0.04	431.67	46.15	0.31
434.19	30.90	3.21	433.25	27.82	-1.74	433.72	34.76	-1.63	432.93	53.17	0.73	434.50	17.72	-0.53	434.66	45.68	-0.20
437.19	29.62	1.44	436.25	27.71	-2.34	436.72	34.09	-2.79	435.93	52.32	-0.61	437.51	18.41	-0.33	437.67	47.31	0.94
440.20	30.24	3.20	439.25	26.86	-2.05	439.72	33.30	-2.44	438.93	51.03	-0.77	440.51	18.25	0.65	440.67	45.35	0.12
443.19	30.61	3.24	442.25	27.64	-1.61	442.72	34.22	-1.86	441.93	51.56	-0.57	443.51	17.98	0.05	443.67	46.09	0.52
446.19	29.97	2.24	445.25	27.82	-1.78	445.72	33.86	-2.57	444.93	52.14	-0.34	446.51	17.98	-0.31	446.67	46.57	0.65
449.19	29.93	1.78	448.25	28.15	-1.87	448.72	33.30	-3.55	447.93	52.58	-0.33	449.51	18.55	-0.16	449.67	46.83	0.49
452.19	29.93	2.69	451.25	27.95	-1.17	451.72	34.00	-1.95	450.93	51.59	-0.41	452.51	18.33	0.53	452.67	45.32	-0.12
455.20	30.18	2.48	454.25	27.88	-1.69	454.72	33.72	-2.68	453.93	51.85	-0.61	455.51	19.05	0.79	455.67	45.71	-0.18
458.19	29.31	1.67	457.25	28.32	-1.19	457.72	32.96	-3.38	456.93	51.56	-0.83	458.51	18.83	0.63	458.67	46.03	0.20
461.19	30.30	2.86	460.25	27.46	-1.85	460.72	33.46	-2.68	459.93	52.82	0.62	461.51	17.57	-0.43	461.67	45.44	-0.19
464.19	30.72	3.05	463.25	28.28	-1.27	463.72	33.35	-3.03	462.93	52.20	-0.23	464.51	18.15	-0.08	464.67	46.18	0.31
467.19	29.99	2.68	466.25	28.17	-1.01	466.72	33.00	-3.01	465.93	51.91	-0.16	467.51	18.33	0.46	467.67	45.20	-0.30
470.20	29.68	2.08	469.24	28.14	-1.33	469.71	33.39	-2.91	468.93	51.35	-1.01	470.51	18.45	0.29	470.67	46.51	0.72
473.19	29.60	1.90	472.25	28.34	-1.23	472.72	33.00	-3.40	471.93	52.03	-0.42	473.51	19.13	0.87	473.67	45.44	-0.45
476.19	29.80	1.95	475.25	27.95	-1.77	475.72	34.42	-2.13	474.93	51.85	-0.76	476.51	19.03	0.62	476.67	46.18	0.14
479.19	30.36	3.10	478.25	27.81	-1.32	478.72	33.20	-2.76	477.93	51.50	-0.51	479.50	18.55	0.73	479.66	45.23	-0.22
482.19	29.62	1.51	481.25	27.68	-2.30	481.72	33.22	-3.59	480.93	52.73	-0.14	482.51	19.70	1.03	482.67	45.41	-0.89
485.20	29.74	1.38	484.25	28.30	-1.94	484.71	33.85	-3.22	483.93	53.73	0.61	485.51	19.01	0.09	485.67	45.86	-0.70
488.19	30.80	3.00	487.24	28.47	-1.21	487.71	33.31	-3.20	486.93	52.41	-0.15	488.50	18.95	0.59	488.66	45.56	-0.44
491.19	30.72	2.85	490.25	29.59	-0.15	490.71	33.10	-3.47	489.93	51.27	-1.36	491.50	19.43	1.00	491.66	46.42	0.36
494.19	29.89	1.90	493.24	28.38	-1.48	493.71	33.23	-3.46	492.93	52.67	-0.07	494.50	19.68	1.13	494.66	45.12	-1.06
497.19	29.45	0.81	496.24	28.36	-2.15	496.71	33.39	-3.95	495.93	52.82	-0.57	497.51	19.23	0.03	497.67	47.37	0.54
500.20	29.93	1.32	499.25	28.49	-1.99	499.72	33.64	-3.67	498.93	52.17	-1.19	500.51	20.24	1.07	500.67	46.92	0.12
503.19	29.55	1.07	502.25	27.00	-3.36	502.72	33.05	-4.14	501.93	52.26	-0.98	503.51	19.18	0.14	503.67	47.52	0.84
506.19	29.37	1.20	505.24	28.76	-1.28	505.72	33.46	-3.41	504.93	51.79	-1.13	506.50	19.56	0.83	506.67	46.66	0.30
509.19	29.85	1.44	508.25	28.15	-2.13	508.71	33.46	-3.65	507.93	52.23	-0.93	509.50	19.43	0.46	509.66	47.07	0.47
512.19	30.09	0.87	511.25	28.23	-2.87	511.71	33.28	-4.65	510.93	54.85	0.87	512.50	20.15	0.37	512.66	46.18	-1.24
515.20	29.82	1.88	514.25	28.25	-1.56	514.72	34.01	-2.63	513.93	52.00	-0.69	515.51	19.97	1.47	515.67	45.35	-0.78
518.20	29.53	0.98	517.25	28.30	-2.13	517.72	34.58	-2.68	516.93	52.08	-1.23	518.51	20.32	1.21	518.67	46.77	0.02
521.19	30.59	1.87	520.25	28.47	-2.12	520.72	33.83	-3.59	519.93	53.17	-0.30	521.51	20.10	0.82	521.67	46.39	-0.52
524.19	29.99	1.00	523.25	28.60	-2.26	523.72	32.84	-4.85	522.93	52.79	-0.96	524.51	20.77	1.22	524.67	46.92	-0.26
527.19	30.12	1.63	526.25	28.23	-2.14	526.72	33.77	-3.43	525.93	53.76	0.51	527.50	19.88	0.83	527.67	45.35	-1.34
530.20	29.99	1.03	529.25	29.19	-1.65	529.72	32.99	-4.68	528.93	52.70	-1.02	530.51	20.87	1.35	530.67	46.83	-0.33
533.19	30.38	1.58	532.25	29.09	-1.58	532.72	33.09	-4.41	531.93	53.17	-0.39	533.51	19.97	0.61	533.67	46.77	-0.22
536.19	29.49	0.82	535.25	28.52	-2.02	535.72	33.12	-4.25	534.93	53.23	-0.19	536.51	20.07	0.84	536.67	46.21	-0.65
539.19	30.59	1.81	538.25	28.76	-1.89	538.72	33.72	-3.76	537.93	53.05	-0.49	539.50	20.47	1.13	539.66	46.33	-0.64
542.19	29.45	1.00	541.25	29.24	-1.08	541.72	34.00	-3.15	540.93	51.97	-1.23	542.51	21.14	2.13	542.67	45.74	-0.90
545.20	30.69	2.03	544.25	29.48	-1.05	544.72	33.17	-4.19	543.93	52.79	-0.62	545.51	20.42	1.20	545.67	46.27	-0.58
548.19	30.53	2.26	547.25	28.04	-2.10	547.72	33.52	-3.45	546.93	51.56	-1.47	548.51	20.13	1.30	548.67	46.63	0.17
551.19	30.34	1.93	550.25	29.65	-0.63	550.72	34.26	-2.85	549.93	51.44	-1.72	551.50	20.66	1.69	551.66	46.63	0.03
554.19	30.69	1.35	553.25	29.31	-1.91	553.72	32.68	-5.37	552.93	53.29	-0.81	554.51	21.51	1.61	554.67	46.74	-0.80
557.19	31.07	2.45	556.25	28.80	-1.69	556.72	32.91	-4.41	555.93	52.43	-0.95	557.51	21.23	2.05	557.67	45.71	-1.10
560.20	30.84	2.13	559.25	29.15	-1.43	559.72	33.04	-4.37	558.93	52.87	-0.59	560.51	20.76	1.49	560.67	46.00	-0.90
563.19	29.87	0.79	562.25	28.87	-2.09	562.72	33.18	-4.61	561.93	53.29	-0.55	563.51	21.94	2.30	563.67	45.53	-1.75
566.19	30.34	1.31	565.25	29.85	-1.05	565.72	34.52	-3.21	564.93	52.03	-1.76	566.51	21.65	2.06	566.67	46.92	-0.30
569.19	30.28	1.34	568.25	28.96	-1.86	568.72	33.57	-4.08	567.93	52.70	-1.00	569.50	20.66	1.16	569.67	46.98	-0.16
572.19	30.01	1.21	571.24	29.52	-1.15	571.71	33.41	-4.09	570.93	52.85	-0.70	572.50	20.69	1.33	572.66	46.36	-0.63
575.20	30.63	1.90	574.24	29.31	-1.30	574.71	33.39	-4.05	573.93	51.91	-1.58	575.51	21.06	1.77	575.67	46.74	-0.19
578.19	31.19	2.42	577.24	29.65	-1.00	577.71	33.90	-3.58	576.93	52.52	-1.01	578.50	21.40	2.07	578.66	45.91	-1.06
581.19	30.55	1.58	580.25	29.35	-1.49	580.71	33.38	-4.29	579.93	52.14	-1.58	581.50	21.85	2.32	581.66	46.42	-0.74
584.19	31.09	1.99	583.25	29.92	-1.05	583.71	34.14	-3.66	582.93	52.73	-1.12	584.50	20.94	1.28	584.66	47.13	-0.16
587.19	30.03	0.61	586.25	29.33	-1.96	586.72	33.51	-4.61	585.93	53.82	-0.36	587.50	21.18	1.20	587.67	46.77	-0.84
590.20	30.94	2.06	589.24	29.02	-1.73	589.71	33.52	-4.06	588.93	52.49	-1.15	590.51	21.63	2.19	590.67	46.03	-1.04
593.19	30.45	1.44	592.24	29.70	-1.19	592.71	33.70	-4.02	591.93	52.38	-1.39	593.50	20.86	1.29	593.66	47.31	0.10
596.19	30.38	0.16	595.24	29.78	-2.32	595.71	32.96	-5.97	594.93	53.96	-1.02	596.50	21.62	0.84	596.66	48.60	0.18
599.19	30.03	1.30	598.24	29.43	-1.17	598.71	34.01	-3.42	597.93	53.17	-0.31	599.50	21.58	2.29	599.67	44.94	-1.98
602.19	30.65	1.44	601.24	29.46	-1.62	601.71	33.49	-4.42	600.93	51.94	-2.03	602.50	21.65	1.88	602.66	47.55	0.15
627.25	34.01	0.41	626.31	150.99	115.52	626.78	46.57	4.27	626.00	57.80	-0.56	627.57	24.29	0.13	627.72	52.22	0.43
630.17	31.01	1.42	629.23	173.72	142.25	629.70	47.50	9.20	628.91	51.21	-3.14	630.48	22.21	2.06	630.64	48.87	1.08
633.17	28.91	1.56	632.23	209.45	180.23	632.70	73.95	37.90	631.91	48.92	-3.18	633.48	20.42	2.51	633.64	46.21	0.67
636.18	27.68	1.84	635.24	201.59	173.87	635.71	89.73	55.18	634.91	45.97	-4.63	636.50	20.13	3.73	636.66	44.94	0.90
639.17	28.07	3.13	638.23	174.22	147.41	638.70	85.60	51.96	637.91	44.72	-4.97	639.48	19.78	4.28	639.64	43.82	0.69
642.17	27.40	1.80	641.23	146.21	118.74	641.70	78.08	43.78	640.91	46.65	-3.71	642.48	19.78	3.62	642.64	43.88	0.09
645.17	26.29	0.78	644.23	125.77	98.39	644.70	71.08	36.87	643.91	46.85	-3.41	645.48	19.18	3.11	645.65	44.00	0.30
648.17	26.58	0.96	647.23	113.05	85.56	647.70	64.40	30.08	646.91	46.37	-4.00	648.49	19.73	3.55	648.65	44.26	0.45
651.18	26.77	1.16	650.24	102.21	74.72	650.71	58.28	23.96	649.91	45.77	-4.60	651.50	20.20	4.03	651.66	44.38	0.57
654.17	26.94	1.76	653.23	96.77	69.71	653.70	52.62	18.73	652.91	46.48	-3.46	654.48	19.40	3.66	654.65	43.18	-0.20
657.17	26.94	1.43	656.23	92.85	65.47	656.70	47.69	13.48	655.91	47.05	-3.21	657.49	19.63	3.56	657.65	43.35	-0.35
660.17	27.02	1.12	659.23	91.60	63.83	659.70	42.92	8.32	658.91	47.63	-3.02	660.49	19.48	3.02	660.65	44.09	-0.00
663.17	26.48	-0.17	662.23	89.33	60.81	662.70	39.47	4.12	661.91	48.06	-3.35	663.49	20.96	3.75	663.65	44.44	-0.40
666.18	27.47	1.39	665.24	86.69	58.74	665.71	37.38	2.60	664.91	46.23	-4.60	666.50	21.04	4.40	666.65	44.47	0.20
669.17	27.70	1.93	668.23	86.12	58.48	668.70	36.04	1.57	667.91	47.14	-3.39	669.48	19.65	3.32	669.65	44.03	0.07
672.17	26.67	0.06	671.22	86.62	58.14	671.69	34.30	-1.01	670.91	47.51	-3.86	672.48	20.60	3.43	672.64	45.23	0.43
675.17	27.47	0.89	674.22	84.95	56.50	674.69	33.64	-1.64	673.91	48.11	-3.22	675.48	20.13	2.99	675.64	45.00	0.23
678.17	27.19	1.25	677.23	84.48	56.67	677.70	32.36	-2.28	676.91	47.83	-2.86	678.48	19.70	3.20	678.64	43.79	-0.34
681.18	28.05	1.46	680.24	83.65	55.18	680.71	32.26	-3.04	679.91	48.06	-3.29	681.49	20.94	3.79	681.65	44.29	-0.50
684.17	27.91	1.10	683.23	82.55	53.87	683.70	31.70	-3.81	682.91	48.23	-3.33	684.48	21.14	3.77	684.64	44.56	-0.44
687.17	27.91	1.13	686.22	82.74	54.08	686.69	31.20	-4.29	685.91	48.49	-3.05	687.48	20.40	3.06	687.64	44.97	-0.01
690.17	29.03	1.68	689.23	81.33	52.11	689.70	30.65	-5.40	688.91	49.27	-2.84	690.48	21.09	3.18	690.64	45.20	-0.34
693.17	28.30	1.34	692.23	79.24	50.40	692.70	32.05	-3.62	691.91	48.40	-3.32	693.48	20.35	2.83	693.64	45.65	0.49
696.18	28.60	0.76	695.24	78.27	48.55	695.71	30.80	-5.75	694.91	49.64	-2.96	696.49	21.13	2.73	696.65	46.27	0.23
699.17	28.35	1.00	698.23	78.83	49.60	698.70	31.26	-4.80	697.91	48.06	-4.05	699.48	21.30	3.39	699.64	46.21	0.66
702.17	28.66	1.63	701.23	78.99	50.08	701.70	32.24	-3.50	700.91	49.24	-2.55	702.48	20.87	3.28	702.64	44.50	-0.73
705.17	28.70	1.61	704.22	76.05	47.08	704.69	33.23	-2.57	703.91	48.78	-3.07	705.48	21.60	3.95	705.64	44.41	-0.88
708.17	28.95	1.03	707.22	75.35	45.55	707.69	33.75	-2.88	706.91	49.87	-2.81	708.48	21.55	3.07	708.64	45.86	-0.26
711.18	29.06	1.42	710.24	75.14	45.63	710.71	34.08	-2.26	709.91	50.51	-1.89	711.50	21.45	3.25	711.66	44.47	-1.36
714.17	29.22	1.93	713.22	73.04	43.88	713.70	33.54	-2.45	712.91	48.98	-3.07	714.48	21.70	3.85	714.64	44.70	-0.78
717.17	29.35	2.39	716.23	72.39	43.56	716.70	34.73	-0.93	715.91	48.23	-3.48	717.48	21.21	3.69	717.64	44.94	-0.21
720.17	28.41	0.31	719.23	70.98	41.01	719.70	34.32	-2.48	718.91	49.53	-3.33	720.48	21.51	2.85	720.65	46.77	0.48
723.17	29.22	1.73	722.23	69.62	40.25	722.70	36.09	-0.11	721.91	49.15	-3.10	723.48	21.46	3.41	723.64	45.38	-0.31
726.18	29.87	2.35	725.24	69.31	39.91	725.71	35.07	-1.16	724.91	49.09	-3.19	726.50	21.55	3.47	726.66	45.44	-0.28
729.17	29.99	2.83	728.23	67.33	38.30	728.70	36.71	0.85	727.91	48.17	-3.75	729.48	21.38	3.66	729.64	45.44	0.09
732.17	29.68	1.59	731.23	67.83	37.87	731.70	35.27	-1.52	730.91	49.50	-3.34	732.48	22.12	3.47	732.64	46.15	-0.13
735.17	30.38	2.31	734.23	66.82	36.88	734.70	35.84	-0.93	733.91	49.81	-3.01	735.48	22.02	3.39	735.64	45.88	-0.38
738.17	30.30	1.57	737.23	64.81	34.20	737.70	35.51	-1.93	736.91	50.25	-3.24	738.48	21.97	2.68	738.64	47.49	0.56
741.18	29.97	1.46	740.24	65.07	34.69	740.71	35.38	-1.83	739.91	50.25	-3.01	741.50	21.77	2.70	741.65	47.01	0.31
744.17	29.74	1.45	743.23	62.67	32.51	743.70	35.42	-1.57	742.91	50.05	-3.00	744.48	22.62	3.77	744.64	45.71	-0.77
747.17	30.45	1.89	746.23	63.19	32.76	746.70	35.99	-1.27	745.91	51.03	-2.28	747.48	21.94	2.82	747.64	46.21	-0.54
750.17	30.55	2.54	749.23	61.09	31.21	749.70	36.20	-0.51	748.91	49.06	-3.70	750.48	22.41	3.84	750.64	46.06	-0.14
753.17	30.49	2.16	752.23	61.02	30.82	752.70	35.58	-1.45	751.91	50.02	-3.07	753.48	22.06	3.17	753.64	46.42	-0.10
756.18	29.97	1.81	755.24	61.81	31.78	755.71	35.12	-1.74	754.91	49.67	-3.24	756.50	22.99	4.27	756.65	45.32	-1.03
759.17	30.74	2.22	758.22	58.86	28.47	758.69	35.91	-1.31	757.91	50.22	-3.05	759.48	22.63	3.55	759.64	46.21	-0.50
762.17	31.07	2.55	761.23	57.61	27.21	761.70	36.50	-0.73	760.91	49.79	-3.49	762.48	22.99	3.91	762.64	46.30	-0.42
765.17	30.53	2.04	764.23	58.60	28.24	764.70	34.91	-2.28	763.91	50.60	-2.64	765.48	22.07	3.02	765.64	46.30	-0.38
768.17	30.30	1.16	767.23	55.52	24.50	767.70	35.55	-2.30	766.91	50.25	-3.65	768.48	23.38	3.68	768.64	47.31	-0.03
771.18	30.74	2.29	770.24	56.19	25.87	770.71	35.76	-1.39	769.91	50.77	-2.43	771.50	22.79	3.78	771.65	45.29	-1.35
774.17	30.74	1.76	773.23	55.58	24.73	773.70	35.99	-1.69	772.91	50.05	-3.68	774.48	23.23	3.69	774.64	47.16	-0.01
777.17	31.38	2.28	776.23	55.20	24.22	776.70	35.89	-1.92	775.91	50.92	-2.94	777.48	23.07	3.41	777.64	46.83	-0.47
780.17	31.00	1.60	779.23	53.42	22.14	779.70	35.24	-2.87	778.91	50.08	-4.08	780.48	23.52	3.56	780.64	48.12	0.52
783.17	29.83	0.58	782.23	52.87	21.75	782.70	35.91	-2.04	781.91	50.95	-3.06	783.48	22.82	3.01	783.64	47.49	0.05
786.18	30.61	1.25	785.24	53.22	21.99	785.71	35.09	-2.97	784.91	50.45	-3.66	786.50	23.88	3.96	786.66	47.25	-0.30
789.17	29.87	-0.03	788.22	52.74	20.97	788.69	35.66	-2.94	787.91	51.53	-3.12	789.48	24.15	3.69	789.64	47.52	-0.57
792.17	31.38	2.94	791.22	51.57	21.25	791.69	35.25	-1.90	790.91	49.99	-3.21	792.48	23.11	4.11	792.64	45.74	-0.90
795.17	30.90	1.54	794.23	51.02	19.79	794.69	34.93	-3.13	793.91	50.83	-3.29	795.48	23.96	4.04	795.64	46.80	-0.75
798.17	30.96	1.86	797.22	50.92	19.94	797.69	33.73	-4.08	796.91	50.89	-2.97	798.48	24.10	4.44	798.64	45.83	-1.47
801.18	31.23	1.35	800.24	49.78	18.03	800.71	35.35	-3.23	799.91	52.03	-2.61	801.49	24.23	3.79	801.65	46.89	-1.18
804.17	31.89	2.42	803.23	49.84	18.49	803.70	34.84	-3.34	802.91	52.05	-2.18	804.48	24.08	4.05	804.64	45.80	-1.87
807.17	31.33	2.06	806.23	50.08	18.94	806.70	34.65	-3.32	805.91	50.34	-3.69	807.48	24.53	4.70	807.64	46.45	-1.01
810.17	31.75	2.32	809.23	47.70	16.39	809.70	34.63	-3.51	808.91	49.93	-4.26	810.48	24.03	4.04	810.64	47.85	0.22
813.17	31.31	1.24	812.23	48.22	16.28	812.70	34.78	-3.99	811.91	51.09	-3.74	813.48	24.63	4.00	813.64	48.00	-0.26
816.18	31.00	0.96	815.24	46.87	14.95	815.71	34.93	-3.82	814.91	51.06	-3.74	816.50	24.13	3.53	816.65	48.45	0.21
819.17	32.03	1.96	818.23	46.25	14.30	818.70	34.32	-4.46	817.91	52.38	-2.45	819.48	24.46	3.83	819.64	46.89	-1.38
822.17	31.27	1.52	821.23	46.43	14.81	821.70	34.60	-3.85	820.91	50.34	-4.16	822.48	24.32	4.01	822.64	48.09	0.15
825.17	31.58	2.40	824.23	46.81	15.75	824.70	34.53	-3.36	823.91	50.60	-3.34	825.48	23.60	3.86	825.64	46.86	-0.52
828.17	30.59	0.87	827.23	45.38	13.78	827.70	33.78	-4.65	826.91	51.00	-3.48	828.48	24.73	4.45	828.64	46.95	-0.97
831.18	31.79	1.93	830.24	45.02	13.29	830.71	34.83	-3.73	829.91	50.74	-3.87	831.50	24.58	4.16	831.65	47.76	-0.29
834.17	31.25	1.82	833.23	45.28	13.98	833.70	34.17	-3.96	832.91	50.34	-3.85	834.48	24.39	4.40	834.64	47.07	-0.55
837.17	32.18	2.10	836.23	43.55	11.59	836.70	34.75	-4.04	835.91	50.95	-3.89	837.48	24.30	3.66	837.64	48.51	0.23
840.17	33.04	2.70	839.23	44.58	12.37	839.70	34.84	-4.20	838.91	51.85	-3.25	840.48	24.32	3.42	840.64	48.36	-0.17
843.17	31.85	1.83	842.23	43.40	11.51	842.70	33.95	-4.77	841.91	51.70	-3.07	843.48	24.10	3.52	843.64	47.76	-0.45
846.18	32.20	1.96	845.24	42.63	10.51	845.71	34.06	-4.89	844.91	51.03	-3.97	846.50	25.45	4.65	846.65	47.76	-0.68
849.17	32.38	1.93	848.23	42.16	9.84	848.70	33.91	-5.24	847.91	50.92	-4.29	849.48	24.44	3.43	849.64	49.50	0.86
852.17	33.06	2.62	851.23	43.12	10.80	851.70	34.61	-4.54	850.91	51.97	-3.23	852.48	25.44	4.44	852.64	47.43	-1.21
855.17	31.85	1.70	854.23	42.69	10.67	854.70	34.70	-4.15	853.91	51.67	-3.24	855.48	24.71	4.00	855.64	47.58	-0.76
858.17	32.05	1.42	857.23	41.43	8.92	857.70	33.12	-6.22	856.91	51.44	-3.95	858.48	25.40	4.21	858.64	48.57	-0.26
861.18	31.68	1.22	860.24	41.37	9.04	860.71	34.81	-4.35	859.91	52.82	-2.39	861.50	25.52	4.50	861.65	46.54	-2.11
864.17	31.79	1.71	863.22	40.81	8.85	863.69	34.65	-4.14	862.91	52.00	-2.84	864.48	25.82	5.18	864.64	45.94	-2.34
867.17	31.50	1.20	866.23	41.43	9.25	866.70	34.68	-4.33	865.91	51.88	-3.18	867.48	25.35	4.49	867.64	47.19	-1.31
870.17	31.99	1.56	869.23	41.57	9.26	869.70	33.15	-5.99	868.91	51.85	-3.34	870.48	25.26	4.27	870.64	47.70	-0.93
873.17	32.01	1.46	872.23	41.00	8.58	872.70	33.41	-5.84	871.91	52.00	-3.30	873.48	25.45	4.34	873.64	47.70	-1.04
876.18	32.20	1.83	875.24	41.04	8.80	875.71	34.03	-5.04	874.91	51.91	-3.22	876.50	25.49	4.56	876.65	47.22	-1.34
879.17	32.38	1.57	878.22	39.80	7.12	878.69	34.37	-5.14	877.91	51.73	-3.83	879.48	25.21	3.84	879.64	48.99	-0.01
882.17	31.97	0.71	881.22	39.31	6.18	881.69	34.06	-5.90	880.91	52.49	-3.52	882.48	25.92	4.10	882.64	48.87	-0.58
885.17	32.75	1.66	884.22	39.12	6.16	884.69	34.11	-5.68	883.91	53.17	-2.68	885.48	25.64	3.99	885.64	47.97	-1.31
888.17	32.59	1.68	887.22	40.01	7.23	887.69	33.72	-5.89	886.91	51.91	-3.76	888.48	25.94	4.47	888.64	48.39	-0.71
891.18	32.96	2.39	890.24	40.22	7.78	890.71	33.46	-5.81	889.91	51.35	-3.98	891.50	25.78	4.65	891.66	48.09	-0.67
894.17	32.24	1.84	893.23	39.35	7.08	893.70	34.09	-5.01	892.91	51.82	-3.33	894.48	25.45	4.49	894.64	47.43	-1.16
897.17	33.75	2.62	896.23	38.91	5.91	896.70	34.22	-5.61	895.91	51.47	-4.42	897.48	26.14	4.45	897.64	49.29	-0.03
900.17	31.89	0.92	899.23	38.37	5.53	899.70	33.86	-5.81	898.91	52.26	-3.47	900.48	25.92	4.39	900.64	48.24	-0.92
903.17	32.77	1.63	902.22	37.77	4.75	902.69	34.27	-5.58	901.91	53.23	-2.67	903.48	25.47	3.77	903.64	48.24	-1.10
906.18	32.98	1.97	905.24	38.67	5.79	905.71	34.70	-5.01	904.91	52.70	-3.06	906.50	25.83	4.26	906.65	48.00	-1.20
909.17	32.48	1.04	908.23	39.08	5.77	908.70	34.37	-5.77	907.91	52.00	-4.19	909.48	25.45	3.45	909.64	50.37	0.74
912.17	32.89	2.03	911.23	38.50	5.76	911.70	33.67	-5.90	910.91	52.41	-3.21	912.48	25.99	4.57	912.64	47.70	-1.36
915.17	32.69	1.58	914.23	38.00	5.02	914.70	34.76	-5.05	913.91	53.34	-2.53	915.48	26.04	4.37	915.64	47.46	-1.84
918.17	33.65	2.46	917.23	38.60	5.54	917.70	33.90	-5.99	916.91	52.32	-3.62	918.48	25.40	3.65	918.64	49.35	-0.03
921.18	32.53	1.31	920.24	37.19	4.10	920.71	34.75	-5.17	919.91	52.76	-3.21	921.50	26.19	4.41	921.66	48.21	-1.20
924.17	33.45	1.79	923.23	37.19	3.66	923.70	33.17	-7.19	922.91	53.32	-3.10	924.48	26.30	4.08	924.64	48.87	-0.98
927.17	33.53	2.20	926.23	37.87	4.67	926.70	34.63	-5.40	925.91	52.03	-4.06	927.48	26.06	4.17	927.64	49.41	-0.11
930.17	33.18	1.76	929.23	37.02	3.73	929.70	34.73	-5.39	928.91	52.87	-3.30	930.48	26.32	4.34	930.64	48.57	-1.04
933.17	33.36	2.02	932.23	37.37	4.16	932.70	33.91	-6.13	931.91	52.46	-3.64	933.48	26.56	4.66	933.64	48.51	-1.02
936.18	33.53	2.22	935.24	37.19	4.01	935.71	34.13	-5.88	934.91	52.61	-3.46	936.50	26.44	4.57	936.66	48.39	-1.11
939.17	33.67	2.46	938.23	36.98	3.89	938.70	33.75	-6.17	937.91	51.44	-4.53	939.48	25.97	4.20	939.64	49.74	0.33
942.17	32.34	1.13	941.23	36.03	2.95	941.70	33.86	-6.05	940.91	52.67	-3.29	942.48	26.04	4.27	942.64	48.42	-0.98
945.17	33.24	1.65	944.23	36.41	2.95	944.70	33.38	-6.91	943.91	52.64	-3.70	945.48	27.15	5.00	945.64	48.48	-1.30
948.17	33.67	1.61	947.22	36.43	2.50	947.69	33.90	-6.86	946.91	52.96	-3.86	948.48	27.11	4.49	948.64	49.62	-0.63
951.18	33.34	2.33	950.24	36.98	4.09	950.71	34.24	-5.48	949.91	51.73	-4.04	951.50	27.09	5.52	951.65	47.73	-1.48
954.17	33.40	2.10	953.22	36.79	3.62	953.69	34.16	-5.84	952.91	52.05	-4.00	954.48	25.61	3.75	954.64	49.74	0.25
957.17	33.28	1.99	956.23	37.35	4.18	956.70	34.06	-5.94	955.91	52.76	-3.29	957.48	26.66	4.81	957.64	47.97	-1.52
960.17	33.57	1.53	959.23	36.52	2.61	959.70	34.86	-5.88	958.91	52.79	-4.00	960.48	27.18	4.58	960.64	49.65	-0.58
963.17	33.20	0.76	962.22	36.95	2.64	962.69	33.62	-7.52	961.91	53.20	-4.00	963.48	27.32	4.32	963.64	50.31	-0.32
966.18	33.53	2.65	965.24	36.09	3.34	965.71	35.27	-4.31	964.91	51.67	-3.97	966.50	26.51	5.07	966.65	47.97	-1.10
969.17	32.49	1.19	968.22	35.34	2.17	968.69	33.77	-6.23	967.91	51.85	-4.20	969.48	27.04	5.18	969.64	48.51	-0.98
972.17	34.02	2.62	971.22	36.45	3.18	971.69	34.60	-5.50	970.91	53.11	-3.04	972.48	27.46	5.50	972.64	47.13	-2.46
975.17	32.81	0.46	974.22	36.33	2.11	974.69	34.30	-6.75	973.91	52.58	-4.53	975.48	28.09	5.18	975.64	49.89	-0.65
978.17	34.36	2.62	977.23	35.59	1.97	977.70	34.06	-6.39	976.91	53.05	-3.45	978.48	26.40	4.10	978.64	49.29	-0.65
981.18	32.59	0.06	980.24	35.86	1.46	980.71	34.53	-6.70	979.91	54.17	-3.11	981.50	27.27	4.18	981.65	49.65	-1.07
984.17	32.87	0.48	983.23	35.19	0.93	983.70	34.19	-6.90	982.91	53.26	-3.89	984.48	27.62	4.67	984.64	49.80	-0.78
987.17	33.26	1.23	986.22	36.28	2.37	986.69	35.22	-5.52	985.91	53.84	-2.95	987.48	26.99	4.40	987.64	48.78	-1.45
990.17	33.04	0.66	989.22	34.66	0.40	989.69	34.50	-6.59	988.91	52.55	-4.59	990.48	27.44	4.50	990.64	50.67	0.09
993.17	33.38	0.26	992.23	35.40	0.40	992.70	33.83	-8.00	991.91	53.90	-3.98	993.48	28.73	5.05	993.64	50.25	-1.07
996.18	33.51	0.86	995.24	35.25	0.72	995.71	33.47	-7.89	994.91	52.76	-4.65	996.49	27.88	4.67	996.65	50.83	-0.02
999.17	33.44	0.85	998.23	34.72	0.26	998.70	35.04	-6.25	997.91	53.58	-3.77	999.48	27.48	4.33	999.64	50.22	-0.56
1002.17	34.10	1.77	1001.23	35.25	1.05	1001.70	34.42	-6.61	1000.91	53.02	-4.07	1002.48	27.86	4.97	1002.64	49.62	-0.90
1005.17	33.44	0.77	1004.23	35.29	0.75	1004.70	34.57	-6.80	1003.91	52.99	-4.43	1005.48	28.33	5.10	1005.64	50.19	-0.67
1008.17	33.95	1.49	1007.23	35.00	0.67	1007.70	34.68	-6.48	1006.91	53.05	-4.16	1008.48	27.82	4.80	1008.64	50.01	-0.64
1011.18	33.83	2.13	1010.24	35.42	1.85	1010.71	35.17	-5.23	1009.91	53.55	-2.90	1011.49	27.32	5.06	1011.65	47.73	-2.16
1014.17	34.12	2.36	1013.23	34.68	1.05	1013.70	34.63	-5.83	1012.91	52.26	-4.26	1014.48	27.51	5.19	1014.64	49.02	-0.93
1017.17	33.97	1.13	1016.23	34.53	-0.19	1016.70	34.76	-6.79	1015.91	53.02	-4.58	1017.48	28.56	5.16	1017.64	50.46	-0.58
1020.17	33.85	1.43	1019.23	35.08	0.78	1019.70	34.24	-6.89	1018.91	53.73	-3.45	1020.48	27.91	4.93	1020.64	49.14	-1.48
1023.17	33.47	0.92	1022.23	34.17	-0.25	1022.70	34.30	-6.95	1021.91	54.20	-3.10	1023.48	27.51	4.40	1023.64	49.44	-1.30
1026.18	33.44	0.74	1025.24	35.42	0.85	1025.71	34.70	-6.70	1024.91	53.08	-4.38	1026.49	28.49	5.23	1026.65	50.04	-0.85
1029.17	33.32	0.92	1028.23	35.61	1.34	1028.70	35.17	-5.93	1027.91	53.46	-3.70	1029.48	28.05	5.09	1029.64	49.20	-1.39
1032.17	34.81	2.16	1031.23	35.04	0.52	1031.70	34.53	-6.82	1030.91	52.96	-4.45	1032.48	28.37	5.16	1032.64	50.13	-0.71
1035.17	33.55	0.78	1034.23	34.85	0.21	1034.70	34.66	-6.81	1033.91	53.40	-4.12	1035.48	28.28	4.95	1035.64	50.13	-0.83
1038.17	33.95	0.68	1037.22	35.08	-0.07	1037.69	34.35	-7.63	1036.91	53.67	-4.36	1038.48	29.35	5.52	1038.64	50.31	-1.16
1041.18	33.20	0.05	1040.24	35.21	0.19	1040.71	34.65	-7.20	1039.91	54.32	-3.58	1041.49	28.17	4.46	1041.65	50.46	-0.88
1044.17	34.54	1.85	1043.23	34.83	0.26	1043.70	34.86	-6.54	1042.91	52.67	-4.78	1044.48	28.16	4.91	1044.64	50.76	-0.13
1047.17	34.68	1.98	1046.23	34.55	-0.03	1046.70	35.50	-5.91	1045.91	53.43	-4.03	1047.48	28.42	5.16	1047.64	49.77	-1.13
1050.17	34.62	0.66	1049.22	34.77	-1.06	1049.69	35.32	-7.34	1048.91	55.15	-3.56	1050.48	29.28	4.76	1050.64	50.95	-1.20
1053.17	34.32	1.12	1052.23	34.55	-0.52	1052.70	35.68	-6.22	1051.91	54.58	-3.38	1053.48	28.19	4.43	1053.64	50.34	-1.05
1056.18	32.93	-0.16	1055.24	34.42	-0.54	1055.71	34.73	-7.06	1054.91	53.84	-4.00	1056.50	28.98	5.33	1056.65	49.95	-1.33
1059.17	34.42	1.22	1058.23	34.28	-0.79	1058.70	35.19	-6.71	1057.91	54.32	-3.64	1059.48	29.17	5.41	1059.64	49.62	-1.77
1062.17	34.08	0.97	1061.23	34.42	-0.56	1061.70	34.44	-7.37	1060.91	53.76	-4.10	1062.48	29.03	5.36	1062.64	50.04	-1.26
1065.17	34.28	1.48	1064.23	34.49	-0.19	1064.70	34.60	-6.91	1063.91	53.99	-3.57	1065.48	28.31	4.95	1065.64	49.62	-1.38
1068.17	33.61	0.59	1067.23	35.21	0.32	1067.70	34.94	-6.78	1066.91	53.96	-3.82	1068.48	28.66	5.08	1068.64	49.95	-1.26
1071.18	33.89	0.67	1070.24	34.23	-0.87	1070.71	34.16	-7.77	1069.91	53.26	-4.72	1071.50	28.73	4.95	1071.65	51.19	-0.23
1074.17	34.20	1.15	1073.23	34.74	-0.19	1073.69	34.89	-6.87	1072.91	55.26	-2.55	1074.48	28.63	5.02	1074.64	48.78	-2.47
1077.17	33.06	0.20	1076.22	33.94	-0.80	1076.69	34.17	-7.40	1075.91	53.84	-3.78	1077.48	28.70	5.28	1077.64	49.56	-1.50
1080.17	34.89	1.59	1079.23	34.40	-0.77	1079.70	35.76	-6.24	1078.91	55.74	-2.32	1080.48	28.98	5.12	1080.64	48.69	-2.80
1083.17	34.58	1.35	1082.23	35.06	-0.04	1082.70	34.32	-7.61	1081.91	53.93	-4.06	1083.48	28.84	5.05	1083.64	50.43	-0.99
1086.18	34.26	0.92	1085.24	33.28	-1.93	1085.71	36.20	-5.84	1084.91	54.46	-3.63	1086.50	28.78	4.88	1086.66	50.28	-1.25
1089.17	34.36	0.90	1088.23	34.28	-1.06	1088.70	34.99	-7.18	1087.91	54.55	-3.67	1089.48	28.56	4.54	1089.64	50.79	-0.87
1092.17	34.30	1.14	1091.23	33.60	-1.43	1091.70	35.02	-6.84	1090.91	54.17	-3.75	1092.48	28.84	5.12	1092.64	49.98	-1.37
1095.17	34.12	1.17	1094.23	35.25	0.43	1094.70	35.19	-6.46	1093.91	53.90	-3.80	1095.48	28.47	4.96	1095.64	49.98	-1.16
1098.17	34.48	1.23	1097.23	35.06	-0.07	1097.70	34.65	-7.31	1096.91	53.99	-4.02	1098.48	29.15	5.34	1098.64	50.13	-1.32
1101.18	34.95	1.29	1100.24	34.25	-1.28	1100.71	35.22	-7.14	1099.91	54.55	-3.87	1101.50	29.96	5.74	1101.65	49.98	-1.87
1104.17	33.61	0.43	1103.23	33.57	-1.49	1103.70	34.93	-6.96	1102.91	54.20	-3.74	1104.48	29.03	5.29	1104.64	49.83	-1.55
1107.17	34.44	0.62	1106.23	36.11	0.42	1106.70	34.68	-7.84	1105.91	54.11	-4.47	1107.48	29.91	5.53	1107.64	50.95	-1.06
1110.17	34.68	1.09	1109.23	34.47	-0.99	1109.70	34.99	-7.30	1108.91	54.52	-3.82	1110.48	28.56	4.41	1110.64	51.19	-0.59
1113.17	34.04	-0.04	1112.23	34.60	-1.35	1112.70	35.01	-7.77	1111.91	55.44	-3.40	1113.48	29.36	4.72	1113.64	50.95	-1.32
1116.18	34.46	0.58	1115.24	33.94	-1.81	1115.71	35.81	-6.77	1114.91	54.76	-3.88	1116.49	29.26	4.82	1116.65	51.13	-0.94
1119.17	34.34	1.49	1118.23	35.12	0.40	1118.70	34.91	-6.64	1117.91	53.32	-4.29	1119.48	29.06	5.65	1119.64	49.68	-1.36
1122.17	34.38	0.57	1121.23	34.98	-0.70	1121.70	34.58	-7.93	1120.91	55.09	-3.48	1122.48	29.66	5.29	1122.64	50.19	-1.81
1125.17	34.93	1.65	1124.23	33.53	-1.62	1124.70	36.19	-5.79	1123.91	54.85	-3.18	1125.48	28.78	4.94	1125.64	49.71	-1.76
1128.17	34.89	2.16	1127.23	34.89	0.29	1127.70	35.12	-6.31	1126.91	53.17	-4.32	1128.48	29.03	5.74	1128.64	49.50	-1.42
1131.18	33.32	0.08	1130.24	34.06	-1.05	1130.71	36.09	-5.85	1129.91	53.90	-4.10	1131.49	28.66	4.86	1131.65	50.67	-0.76
1134.17	34.18	0.69	1133.23	33.57	-1.79	1133.70	35.04	-7.15	1132.91	53.26	-4.99	1134.48	30.05	6.00	1134.64	50.67	-1.01
1137.17	35.25	0.69	1136.22	34.11	-2.32	1136.69	35.12	-8.14	1135.91	55.00	-4.32	1137.48	29.75	4.63	1137.64	52.44	-0.31
1140.17	34.83	2.04	1139.22	34.08	-0.58	1139.69	34.55	-6.94	1138.91	53.79	-3.76	1140.48	29.28	5.93	1140.64	48.81	-2.17
1143.17	35.31	1.84	1142.22	34.66	-0.68	1142.69	35.24	-6.93	1141.91	53.67	-4.55	1143.48	29.08	5.05	1143.64	51.16	-0.50
1146.18	34.24	0.07	1145.24	34.15	-1.89	1145.71	35.69	-7.18	1144.91	54.73	-4.20	1146.49	29.49	4.76	1146.65	51.80	-0.56
1149.17	34.58	0.87	1148.22	34.42	-1.16	1148.69	35.53	-6.88	1147.91	54.64	-3.83	1149.48	29.42	5.15	1149.64	50.58	-1.32
1152.17	34.73	1.03	1151.23	35.02	-0.55	1151.70	35.78	-6.62	1150.91	53.87	-4.58	1152.48	30.33	6.07	1152.64	50.40	-1.49
1155.17	34.14	0.05	1154.23	34.06	-1.90	1154.69	36.02	-6.77	1153.91	54.05	-4.80	1155.48	30.33	5.68	1155.64	51.40	-0.88
1158.17	34.77	0.90	1157.22	33.72	-2.03	1157.69	35.17	-7.41	1156.91	54.44	-4.19	1158.48	30.14	5.71	1158.64	50.55	-1.52
1161.18	34.12	-0.01	1160.24	34.08	-1.93	1160.71	35.48	-7.36	1159.91	54.17	-4.72	1161.49	31.07	6.38	1161.65	50.67	-1.66
1164.17	35.37	1.46	1163.22	34.47	-1.32	1163.69	35.55	-7.07	1162.91	54.08	-4.59	1164.48	29.80	5.33	1164.64	51.37	-0.74
1167.17	34.95	1.22	1166.23	34.81	-0.79	1166.70	35.68	-6.75	1165.91	54.64	-3.84	1167.48	29.22	4.93	1167.64	50.83	-1.09
1170.17	34.66	0.98	1169.23	35.02	-0.53	1169.70	36.29	-6.09	1168.91	54.05	-4.39	1170.48	29.89	5.65	1170.64	50.61	-1.26
1173.17	35.01	0.81	1172.23	34.77	-1.30	1172.70	35.40	-7.50	1171.91	54.46	-4.49	1173.48	29.84	5.08	1173.64	51.80	-0.59
1176.18	34.81	0.12	1175.24	34.43	-2.14	1175.71	35.10	-8.30	1174.91	54.97	-4.48	1176.50	30.98	5.73	1176.65	51.64	-1.25
1179.17	34.81	1.08	1178.23	34.93	-0.67	1178.70	36.50	-5.93	1177.91	54.82	-3.66	1179.48	29.89	5.60	1179.64	49.98	-1.94
1182.17	34.42	0.43	1181.23	34.40	-1.46	1181.70	36.04	-6.65	1180.91	54.79	-3.95	1182.48	29.61	5.06	1182.64	51.07	-1.11
1185.17	34.30	-0.14	1184.23	35.02	-1.30	1184.70	35.53	-7.62	1183.91	55.50	-3.70	1185.48	30.21	5.21	1185.64	51.13	-1.51
1188.17	35.37	0.26	1187.23	33.79	-3.20	1187.70	35.86	-7.96	1186.91	55.09	-4.78	1188.48	30.22	4.55	1188.64	53.54	0.23
1191.18	35.23	1.12	1190.24	34.81	-1.17	1190.71	35.42	-7.39	1189.91	54.88	-3.98	1191.50	30.22	5.55	1191.65	50.73	-1.57
1194.17	34.87	0.57	1193.23	34.81	-1.36	1193.70	35.25	-7.75	1192.91	55.44	-3.62	1194.48	30.81	5.95	1194.64	50.16	-2.33
1197.17	34.64	0.26	1196.23	34.95	-1.30	1196.70	35.91	-7.17	1195.91	54.49	-4.65	1197.48	30.49	5.55	1197.64	51.67	-0.90
1200.17	34.22	0.11	1199.23	34.53	-1.45	1199.70	36.01	-6.80	1198.91	55.06	-3.80	1200.48	29.43	4.76	1200.64	51.34	-0.96
1203.17	34.34	0.35	1202.23	35.40	-0.47	1202.70	36.06	-6.64	1201.91	54.76	-3.99	1203.48	29.78	5.23	1203.64	50.95	-1.24
1206.18	35.11	0.43	1205.24	34.40	-2.15	1205.71	35.40	-7.98	1204.91	56.07	-3.37	1206.49	30.44	5.20	1206.65	51.04	-1.83
1209.17	35.07	0.49	1208.23	35.23	-1.23	1208.70	35.81	-7.48	1207.91	55.38	-3.96	1209.48	29.63	4.49	1209.64	52.25	-0.53
1212.17	35.37	0.72	1211.23	34.83	-1.69	1211.70	36.17	-7.18	1210.91	54.82	-4.58	1212.48	30.38	5.17	1212.64	52.25	-0.59
1215.17	35.43	1.17	1214.22	34.74	-1.40	1214.69	35.51	-7.46	1213.91	53.49	-5.53	1215.48	31.07	6.25	1215.64	51.74	-0.72
1218.17	35.66	0.81	1217.22	34.36	-2.37	1217.69	35.14	-8.42	1216.91	55.41	-4.20	1218.48	30.47	5.06	1218.64	52.19	-0.86
1221.18	35.53	1.17	1220.24	35.59	-0.64	1220.71	36.25	-6.81	1219.91	53.46	-5.65	1221.49	31.48	6.56	1221.65	51.64	-0.91
1224.17	35.43	1.43	1223.22	34.96	-0.91	1223.69	34.93	-7.77	1222.91	54.85	-3.91	1224.48	30.59	6.03	1224.64	50.07	-2.12
