# Supplementary material for: Noise-precision tradeoff in predicting combinations of mutations and drugs
Source: PLoS Comput Biol. 2019 May 22;15(5):e1006956. doi: 10.1371/journal.pcbi.1006956 (PMC6548401; doi:10.1371/journal.pcbi.1006956)
Supplement: S1 Data — A zip file containing all datasets used in this paper. (ZIP) [file pcbi.1006956.s002.zip › calcium/calcium_double_RAW264.7/C5A_250_nM_LPA_2.5_uM_RW_ECC040114B.txt]

Tab-delimted data for ligand pair Complement C5a / Lysophosphatidic acid
Celltype = RAW 264.7
ExperimentID = ECC040114B
t in seconds, Ca++ concentrations in nM
Adj Ca++ is the change in Ca++ concentration due to ligand

ECC040114B08	C5A 250 nM	LPA 2.5 uM	sim
ECC040114B02	C5A 250 nM	LPA 2.5 uM	lig1_then_lig2
ECC040114B04	LPA 2.5 uM	C5A 250 nM	lig2_then_lig1
ECC040114B01	HBSS-BSA n/a 	HBSS-BSA n/a 	con
ECC040114B11	HBSS-BSA n/a 	HBSS-BSA n/a 	con
ECC040114B12	HBSS-BSA n/a 	HBSS-BSA n/a 	con

t(ECC040114B08)	Ca++(ECC040114B08)	Adj Ca++(ECC040114B08)	t(ECC040114B02)	Ca++(ECC040114B02)	Adj Ca++(ECC040114B02)	t(ECC040114B04)	Ca++(ECC040114B04)	Adj Ca++(ECC040114B04)	t(ECC040114B01)	Ca++(ECC040114B01)	Adj Ca++(ECC040114B01)	t(ECC040114B11)	Ca++(ECC040114B11)	Adj Ca++(ECC040114B11)	t(ECC040114B12)	Ca++(ECC040114B12)	Adj Ca++(ECC040114B12)
-194.90	6.28	-4.95	-195.84	16.05	1.77	-195.53	16.84	0.42	-196.00	30.89	4.04	-194.43	14.73	-2.10	-194.28	19.98	-1.93
-191.95	7.46	-2.11	-192.89	13.21	0.59	-192.58	15.81	1.05	-193.05	26.44	1.25	-191.48	15.21	0.04	-191.33	18.97	-1.28
-188.95	7.40	-2.91	-189.89	14.08	0.72	-189.58	14.96	-0.54	-190.05	29.41	3.48	-188.48	13.76	-2.15	-188.33	19.66	-1.33
-185.92	6.90	-3.06	-186.89	13.84	0.83	-186.58	14.73	-0.42	-187.05	27.47	1.89	-185.45	14.47	-1.09	-185.30	19.84	-0.80
-182.95	7.12	-2.34	-183.89	13.66	1.16	-183.58	15.33	0.68	-184.05	27.82	2.74	-182.48	13.52	-1.54	-182.33	18.93	-1.21
-179.95	6.75	-2.99	-180.89	13.30	0.52	-180.58	15.07	0.14	-181.05	27.07	1.71	-179.48	14.79	-0.55	-179.33	19.25	-1.17
-176.95	6.87	-2.00	-177.89	14.96	3.04	-177.58	13.66	-0.40	-178.05	25.50	1.01	-176.48	14.94	0.47	-176.33	18.07	-1.48
-173.95	6.00	-3.48	-174.89	14.08	1.56	-174.58	13.85	-0.82	-175.05	26.72	1.62	-173.48	14.05	-1.03	-173.33	19.56	-0.60
-170.92	6.13	-2.90	-171.89	12.67	0.60	-171.58	13.12	-1.10	-172.05	26.01	1.36	-170.45	12.99	-1.64	-170.30	19.98	0.27
-167.95	7.06	-0.48	-168.89	13.03	2.45	-168.58	12.62	-0.11	-169.05	23.44	0.28	-167.48	12.96	-0.18	-167.33	18.11	-0.11
-164.95	7.40	-0.41	-165.89	12.40	1.54	-165.58	13.32	0.32	-166.05	24.61	1.18	-164.48	13.29	-0.12	-164.33	17.43	-1.06
-161.95	6.75	-1.06	-162.89	12.82	1.97	-162.58	13.43	0.43	-163.05	23.10	-0.33	-161.48	13.43	0.02	-161.33	18.79	0.30
-158.95	6.22	-1.46	-159.89	12.31	1.58	-159.58	12.79	-0.08	-160.05	24.57	1.27	-158.48	13.70	0.42	-158.33	16.67	-1.69
-155.92	7.46	-0.41	-156.89	11.96	1.04	-156.58	13.71	0.65	-157.05	24.92	1.43	-155.45	12.58	-0.89	-155.30	18.02	-0.53
-152.96	6.03	-0.84	-153.89	12.14	2.22	-153.58	12.31	0.25	-154.05	23.75	1.26	-152.49	12.32	-0.15	-152.33	16.44	-1.11
-149.95	6.28	-0.67	-150.89	12.64	2.64	-150.58	12.51	0.37	-151.05	21.90	-0.67	-149.48	13.02	0.47	-149.33	17.84	0.21
-146.95	6.22	-0.32	-147.89	11.12	1.53	-147.58	12.20	0.47	-148.05	21.44	-0.72	-146.49	12.70	0.56	-146.33	17.39	0.17
-143.95	6.56	-0.79	-144.89	11.78	1.39	-144.58	11.86	-0.68	-145.05	23.10	0.13	-143.48	13.05	0.10	-143.33	17.79	-0.24
-140.92	6.47	-0.42	-141.89	11.78	1.84	-141.58	11.61	-0.47	-142.05	22.63	0.12	-140.45	12.79	0.30	-140.30	17.16	-0.41
-137.95	6.41	-0.24	-138.89	11.69	1.99	-138.58	12.37	0.53	-139.05	22.40	0.13	-137.48	11.88	-0.37	-137.33	17.57	0.24
-134.95	6.47	-0.19	-135.89	12.02	2.31	-135.58	12.45	0.60	-136.05	21.29	-0.99	-134.48	12.85	0.59	-134.33	17.75	0.41
-131.95	6.47	0.26	-132.89	11.42	2.17	-132.58	11.08	-0.32	-133.05	21.14	-0.69	-131.48	12.67	0.86	-131.33	16.71	-0.18
-128.95	6.07	-0.85	-129.89	11.00	1.04	-129.58	11.81	-0.30	-130.05	22.21	-0.33	-128.48	11.56	-0.96	-128.33	18.88	1.28
-125.93	6.47	-0.94	-126.89	9.41	-1.04	-126.58	11.36	-1.24	-127.05	22.67	-0.36	-125.46	13.52	0.51	-125.30	17.93	-0.16
-122.95	5.69	-1.06	-123.89	11.03	1.23	-123.58	12.09	0.15	-124.05	22.36	-0.01	-122.48	12.41	0.06	-122.33	17.39	-0.04
-119.95	6.53	-0.08	-120.89	11.21	1.55	-120.58	11.86	0.06	-121.05	22.06	-0.17	-119.48	12.47	0.26	-119.33	17.21	-0.08
-116.95	6.22	-0.39	-117.89	10.86	1.20	-117.58	11.16	-0.64	-118.05	22.71	0.48	-116.48	12.23	0.02	-116.33	16.80	-0.49
-113.95	6.10	0.28	-114.89	10.59	1.72	-114.58	12.00	0.99	-115.05	20.68	-0.76	-113.48	11.71	0.29	-113.33	16.98	0.48
-110.93	7.31	0.26	-111.89	10.65	0.55	-111.58	10.61	-1.63	-112.05	21.14	-1.53	-110.46	12.49	-0.16	-110.30	19.43	1.70
-107.95	6.16	0.41	-108.89	11.15	2.35	-108.58	11.08	0.14	-109.05	20.75	-0.62	-107.48	11.65	0.30	-107.33	16.76	0.33
-104.95	5.91	-0.28	-105.89	10.47	1.23	-105.58	11.83	0.45	-106.05	21.37	-0.44	-104.48	12.93	1.14	-104.33	16.17	-0.70
-101.95	7.40	1.22	-102.89	9.70	0.47	-102.58	11.95	0.58	-103.05	21.52	-0.28	-101.48	12.52	0.74	-101.33	16.40	-0.46
-98.95	6.16	-0.42	-99.89	9.67	0.05	-99.58	12.28	0.51	-100.05	22.83	0.63	-98.48	12.00	-0.18	-98.33	16.80	-0.46
-95.92	6.65	-0.14	-96.89	10.23	0.39	-96.58	10.91	-1.07	-97.05	22.40	-0.01	-95.45	12.00	-0.39	-95.30	17.88	0.41
-92.95	6.00	-0.26	-93.89	9.94	0.64	-93.58	11.14	-0.31	-94.05	21.18	-0.70	-92.48	12.06	0.20	-92.33	17.43	0.49
-89.95	6.10	0.02	-90.89	10.00	0.88	-90.58	11.11	-0.16	-91.05	20.79	-0.91	-89.48	12.49	0.81	-89.33	16.85	0.09
-86.95	5.72	0.15	-87.89	10.03	1.41	-87.58	10.89	0.13	-88.05	20.72	-0.47	-86.48	11.01	-0.16	-86.33	16.89	0.64
-83.95	5.60	-0.46	-84.89	9.88	0.77	-84.58	12.00	0.75	-85.05	21.86	0.18	-83.48	11.47	-0.19	-83.33	16.76	0.02
-80.92	6.10	-0.60	-81.89	9.79	0.05	-81.58	12.39	0.50	-82.05	21.90	-0.42	-80.45	12.52	0.22	-80.30	17.57	0.19
-77.95	6.28	-0.11	-78.89	9.53	0.09	-78.58	12.03	0.45	-79.05	21.75	-0.26	-77.48	11.85	-0.14	-77.33	17.48	0.41
-74.95	6.78	0.30	-75.89	9.79	0.26	-75.58	11.30	-0.37	-76.05	21.83	-0.27	-74.48	12.17	0.09	-74.33	17.34	0.18
-71.95	7.03	1.14	-72.89	9.53	0.59	-72.58	11.95	0.87	-73.05	21.67	0.16	-71.48	11.47	-0.02	-71.33	16.44	-0.13
-68.95	6.47	0.34	-69.89	9.35	0.18	-69.58	11.75	0.43	-70.05	21.21	-0.54	-68.48	12.67	0.94	-68.33	16.40	-0.41
-65.93	6.75	0.38	-66.89	10.00	0.58	-66.58	10.89	-0.67	-67.05	21.21	-0.78	-65.46	12.23	0.26	-65.30	17.57	0.52
-62.95	7.18	1.30	-63.89	9.44	0.51	-63.58	12.34	1.27	-64.05	21.79	0.29	-62.48	11.50	0.02	-62.33	16.26	-0.30
-59.95	5.79	-1.11	-60.89	9.88	-0.07	-60.58	11.55	-0.54	-61.05	21.83	-0.69	-59.48	12.35	-0.15	-59.33	18.43	0.85
-56.95	6.47	0.34	-57.89	9.50	0.32	-57.58	11.11	-0.21	-58.05	20.68	-1.07	-56.48	12.67	0.94	-56.33	16.94	0.13
-53.95	6.16	0.24	-54.89	8.76	-0.20	-54.58	12.39	1.28	-55.05	20.72	-0.82	-53.48	12.35	0.83	-53.33	16.58	-0.02
-50.93	5.11	-1.57	-51.89	9.44	-0.29	-51.58	11.83	-0.04	-52.05	21.79	-0.51	-50.45	12.49	0.21	-50.30	17.66	0.30
-47.95	7.37	0.90	-48.89	10.00	0.49	-48.58	11.61	-0.05	-49.05	22.52	0.43	-47.48	11.71	-0.36	-47.33	17.07	-0.08
-44.95	6.34	-0.25	-45.89	9.53	-0.11	-45.58	11.47	-0.31	-46.05	22.36	0.15	-44.48	11.24	-0.95	-44.33	18.07	0.80
-41.95	7.09	0.97	-42.89	9.53	0.36	-42.58	11.44	0.13	-43.05	21.52	-0.22	-41.48	11.76	0.04	-41.33	16.98	0.18
-38.95	7.09	0.58	-39.89	9.26	-0.30	-39.58	11.55	-0.15	-40.05	22.29	0.16	-38.48	12.35	0.24	-38.33	16.80	-0.39
-35.92	6.38	0.09	-36.89	9.64	0.31	-36.58	12.42	0.94	-37.05	21.56	-0.35	-35.45	12.67	0.78	-35.30	16.53	-0.44
-32.95	6.69	-0.12	-33.89	10.20	0.34	-33.58	12.14	0.14	-34.05	22.10	-0.33	-32.48	13.17	0.76	-32.33	17.07	-0.42
-29.96	6.53	0.01	-30.89	8.88	-0.68	-30.58	12.00	0.29	-31.05	20.91	-1.23	-29.49	12.70	0.58	-29.33	17.84	0.64
-26.96	6.44	-0.67	-27.90	9.88	-0.28	-27.58	12.03	-0.27	-28.05	22.29	-0.44	-26.49	12.47	-0.24	-26.33	18.47	0.68
-23.96	5.88	-0.88	-24.90	9.23	-0.57	-24.58	11.14	-0.81	-25.05	22.48	0.10	-23.49	12.03	-0.33	-23.33	17.66	0.22
-20.96	6.25	-0.07	-21.90	10.18	0.81	-21.58	12.23	0.72	-22.05	22.63	0.69	-20.49	11.79	-0.13	-20.33	16.44	-0.56
-17.96	6.31	-0.57	-18.90	9.56	-0.37	-18.58	11.44	-0.63	-19.05	23.52	1.02	-17.49	12.09	-0.39	-17.33	16.94	-0.62
5.10	173.16	165.16	4.15	15.35	4.31	4.47	42.36	29.17	4.00	19.61	-4.01	5.59	16.49	2.89	5.74	19.79	1.11
8.04	225.21	217.49	7.10	34.57	23.80	7.41	118.57	105.66	6.94	20.68	-2.66	8.51	15.18	1.86	8.66	19.20	0.80
11.05	203.10	194.59	10.10	45.39	33.84	10.43	133.29	119.59	9.94	22.52	-1.61	11.52	15.47	1.36	11.68	19.43	0.24
14.04	170.30	162.76	13.10	41.81	31.22	13.41	129.34	116.61	12.94	22.21	-0.95	14.50	13.61	0.47	14.66	18.70	0.48
17.04	133.53	125.75	16.10	42.19	31.36	16.41	113.34	100.37	15.94	21.52	-1.88	17.51	14.53	1.15	17.66	19.20	0.74
20.04	103.54	95.83	19.10	42.85	32.09	19.41	96.41	83.51	18.94	21.71	-1.62	20.51	13.99	0.68	20.66	19.34	0.95
23.04	82.85	75.55	22.10	40.85	30.50	22.41	81.72	69.23	21.94	21.37	-1.55	23.51	14.56	1.66	23.66	17.88	-0.10
26.05	64.73	56.86	25.10	37.45	26.53	25.43	71.12	58.06	24.94	21.83	-1.66	26.52	14.02	0.55	26.68	19.66	1.11
29.04	56.55	49.09	28.10	34.50	24.00	28.41	62.24	49.59	27.94	20.72	-2.36	29.51	14.08	1.02	29.67	19.47	1.33
32.04	49.31	42.04	31.10	28.57	18.26	31.41	55.90	43.44	30.94	21.60	-1.29	32.52	13.58	0.71	32.67	18.52	0.57
35.05	43.70	36.38	34.10	24.72	14.36	34.41	50.03	37.52	33.94	20.87	-2.07	35.52	13.46	0.54	35.68	19.52	1.52
38.04	41.78	33.60	37.10	20.64	9.41	37.41	47.96	34.59	36.94	21.60	-2.20	38.51	14.64	0.86	38.67	20.20	1.34
41.06	39.44	31.58	40.10	18.01	7.11	40.43	45.62	32.57	39.94	22.83	-0.65	41.53	13.76	0.30	41.69	18.88	0.34
44.04	38.60	30.93	43.10	15.93	5.22	43.41	42.72	29.86	42.94	22.21	-1.08	44.51	13.94	0.67	44.67	18.75	0.40
47.04	35.76	27.84	46.10	14.69	3.72	46.41	40.59	27.48	45.94	22.83	-0.71	47.51	13.49	-0.03	47.67	19.34	0.74
50.04	34.90	26.47	49.10	12.46	0.99	49.41	39.95	26.33	48.94	22.94	-1.11	50.51	14.08	0.05	50.67	20.16	1.05
53.04	34.94	27.75	52.10	12.28	2.04	52.41	37.72	25.34	51.94	20.68	-2.13	53.51	14.32	1.53	53.67	18.47	0.60
56.06	32.81	25.37	55.10	11.66	1.18	55.43	36.71	24.08	54.94	22.52	-0.54	56.52	13.49	0.45	56.68	18.20	0.08
59.04	33.59	25.33	58.10	9.91	-1.40	58.41	36.24	22.79	57.94	22.60	-1.28	59.51	14.79	0.93	59.67	19.29	0.35
62.04	33.16	25.64	61.10	10.38	-0.18	61.41	36.87	24.16	60.94	22.17	-0.97	62.51	13.35	0.23	62.66	18.93	0.73
65.04	33.34	25.66	64.10	9.23	-1.49	64.41	35.14	22.27	63.94	22.71	-0.59	65.51	14.11	0.83	65.66	18.11	-0.25
68.04	32.74	24.34	67.10	10.68	-0.76	67.41	35.99	22.40	66.94	22.67	-1.35	68.51	13.99	-0.01	68.67	20.43	1.35
71.06	33.73	26.31	70.10	9.47	-1.00	70.43	36.34	23.73	69.94	22.33	-0.71	71.52	13.17	0.15	71.69	18.66	0.56
74.04	32.67	24.72	73.10	10.32	-0.68	73.41	35.55	22.41	72.94	23.02	-0.55	74.51	14.17	0.62	74.67	18.56	-0.07
77.04	33.52	25.69	76.10	9.41	-1.47	76.41	34.24	21.22	75.94	22.98	-0.47	77.51	13.58	0.15	77.67	18.84	0.33
80.04	33.87	25.79	79.10	10.15	-0.98	79.41	35.77	22.50	78.94	22.90	-0.80	80.51	13.96	0.28	80.67	19.29	0.53
83.04	32.67	24.45	82.10	9.97	-1.30	82.41	35.77	22.36	81.94	22.98	-0.86	83.51	13.52	-0.30	83.67	20.07	1.17
86.06	33.23	24.81	85.10	10.03	-1.44	85.42	35.46	21.85	84.94	22.94	-1.10	86.53	13.88	-0.14	86.69	20.34	1.24
89.04	33.59	25.73	88.10	8.94	-1.97	88.41	35.61	22.56	87.94	23.25	-0.23	89.51	13.35	-0.11	89.67	18.88	0.34
92.04	34.19	26.14	91.10	10.29	-0.81	91.41	35.77	22.53	90.94	22.75	-0.92	92.51	14.56	0.91	92.67	18.75	0.02
95.04	33.44	24.54	94.10	10.06	-1.89	94.41	34.74	20.65	93.94	24.06	-0.46	95.51	14.20	-0.30	95.67	20.34	0.76
98.04	34.37	27.15	97.10	10.26	-0.00	97.41	36.49	24.08	96.94	21.98	-0.86	98.51	13.14	0.32	98.67	18.43	0.53
101.06	35.87	27.77	100.10	10.50	-0.65	100.42	36.90	23.61	99.94	22.90	-0.82	101.53	14.05	0.35	101.69	19.25	0.47
104.04	35.36	27.48	103.10	10.26	-0.67	103.41	36.49	23.42	102.94	22.87	-0.63	104.51	12.88	-0.60	104.67	19.79	1.23
107.04	34.76	26.71	106.10	10.86	-0.23	106.41	36.46	23.22	105.94	22.21	-1.46	107.51	14.08	0.43	107.67	19.75	1.02
110.04	34.05	26.05	109.10	10.80	-0.25	109.41	37.91	24.72	108.94	23.14	-0.48	110.51	13.20	-0.40	110.67	19.56	0.88
113.04	34.87	25.97	112.10	10.71	-1.24	112.41	38.17	24.08	111.94	24.03	-0.49	113.51	14.14	-0.36	113.67	20.43	0.85
116.05	35.08	26.74	115.10	10.77	-0.62	115.43	37.98	24.45	114.94	23.72	-0.24	116.52	13.64	-0.30	116.68	19.56	0.54
119.04	35.58	27.49	118.10	10.80	-0.34	118.41	38.61	25.33	117.94	22.94	-0.77	119.51	13.40	-0.29	119.67	19.84	1.07
122.04	34.37	25.50	121.10	10.59	-1.32	121.41	37.72	23.66	120.94	24.14	-0.35	122.51	13.88	-0.59	122.67	20.48	0.93
125.04	36.69	28.16	124.10	11.78	0.21	124.41	38.26	24.54	123.94	23.10	-1.05	125.51	15.00	0.87	125.67	19.38	0.17
128.04	34.94	26.83	127.10	10.86	-0.30	127.41	39.37	26.07	126.94	22.87	-0.86	128.51	13.76	0.05	128.67	19.61	0.82
131.06	34.44	26.39	130.10	11.39	0.29	130.43	39.37	26.13	129.94	24.14	0.47	131.53	14.17	0.52	131.69	17.75	-0.98
134.04	34.54	26.70	133.10	10.62	-0.26	133.41	40.01	26.98	132.94	23.72	0.26	134.51	13.40	-0.04	134.67	18.29	-0.23
137.04	34.47	25.78	136.10	11.00	-0.73	136.41	39.57	25.69	135.94	24.26	-0.05	137.51	14.91	0.62	137.67	18.79	-0.58
140.04	35.08	27.16	139.10	11.69	0.72	139.41	39.82	26.71	138.94	23.33	-0.21	140.51	13.23	-0.29	140.67	19.11	0.51
143.04	34.51	25.57	142.10	11.21	-0.78	142.41	39.79	25.66	141.94	23.60	-0.96	143.51	14.47	-0.07	143.67	20.66	1.04
146.05	33.73	24.57	145.10	11.72	-0.49	145.43	38.87	24.52	144.94	25.00	0.22	146.52	13.76	-1.00	146.69	20.62	0.78
149.04	35.19	26.14	148.10	11.00	-1.09	148.41	39.66	25.42	147.94	24.76	0.09	149.51	14.35	-0.30	149.66	19.93	0.20
152.04	33.59	24.72	151.10	12.11	0.19	151.41	39.95	25.89	150.94	24.22	-0.27	152.51	14.64	0.17	152.67	19.66	0.11
155.04	35.11	26.00	154.10	11.96	-0.20	154.41	39.60	25.30	153.94	25.50	0.77	155.51	14.17	-0.54	155.67	19.56	-0.23
158.04	34.51	25.60	157.10	11.69	-0.26	157.41	40.65	26.55	156.94	24.76	0.23	158.51	14.20	-0.31	158.67	19.66	0.07
161.06	34.26	25.90	160.10	11.15	-0.26	160.43	41.14	27.59	159.94	23.33	-0.65	161.53	14.05	0.09	161.69	19.61	0.57
164.04	34.15	25.45	163.10	11.15	-0.60	163.41	39.47	25.58	162.94	24.26	-0.06	164.51	13.73	-0.57	164.67	20.02	0.64
167.04	35.01	26.22	166.10	11.81	-0.03	166.41	41.55	27.57	165.94	24.06	-0.35	167.51	14.29	-0.10	167.67	19.93	0.46
170.04	35.26	26.78	169.10	11.75	0.23	169.41	40.91	27.24	168.94	24.14	0.04	170.51	12.85	-1.23	170.67	20.34	1.18
173.04	35.15	26.17	172.10	11.36	-0.66	172.41	40.91	26.74	171.94	24.49	-0.11	173.51	14.23	-0.35	173.67	20.11	0.45
176.05	34.83	26.09	175.10	11.48	-0.31	175.42	40.59	26.66	174.94	24.14	-0.22	176.53	13.96	-0.38	176.69	20.02	0.60
179.04	33.80	24.67	178.10	12.49	0.31	178.41	40.37	26.05	177.94	24.61	-0.14	179.51	13.70	-1.03	179.67	20.98	1.17
182.04	34.90	25.10	181.10	12.43	-0.41	181.41	40.21	25.22	180.94	25.66	0.24	182.51	13.96	-1.44	182.67	21.67	1.19
185.04	33.80	24.63	184.10	11.18	-1.04	184.41	39.60	25.24	183.94	23.79	-1.00	185.51	15.33	0.56	185.67	20.30	0.45
188.04	34.01	25.09	187.10	12.17	0.21	187.41	40.46	26.35	186.94	23.99	-0.55	188.51	14.14	-0.38	188.67	20.52	0.92
191.05	33.59	24.13	190.10	11.96	-0.54	190.42	41.49	26.84	189.94	24.84	-0.24	191.53	15.50	0.44	191.69	19.93	-0.21
194.04	33.94	23.98	193.10	12.28	-0.73	193.41	39.41	24.26	192.94	26.60	1.02	194.51	14.56	-1.00	194.67	20.62	-0.02
197.04	33.80	24.75	196.10	12.28	0.19	196.41	40.72	26.48	195.94	24.88	0.21	197.51	14.05	-0.60	197.67	20.11	0.38
200.04	33.30	22.95	199.10	12.11	-1.29	199.41	39.69	24.15	198.94	26.21	0.24	200.51	14.20	-1.75	200.67	22.55	1.52
203.04	33.59	23.90	202.10	11.84	-0.90	202.41	40.81	25.93	201.94	26.05	0.74	203.51	14.67	-0.62	203.67	20.25	-0.12
206.06	34.15	24.57	205.10	12.14	-0.48	205.43	41.59	26.82	204.94	25.66	0.46	206.53	15.36	0.18	206.69	19.61	-0.65
209.04	34.05	24.12	208.10	11.99	-0.98	208.41	40.30	25.18	207.94	25.70	0.15	209.51	15.36	-0.17	209.67	20.62	0.01
212.04	34.15	24.51	211.10	12.79	0.11	211.41	40.81	25.98	210.94	24.92	-0.34	212.51	14.26	-0.98	212.67	21.63	1.31
215.04	32.98	23.06	214.10	12.14	-0.83	214.41	40.49	25.38	213.94	25.43	-0.11	215.51	15.06	-0.46	215.67	21.17	0.57
218.04	32.95	23.15	217.10	12.76	-0.09	217.41	40.78	25.79	216.94	26.21	0.79	218.51	14.70	-0.70	218.67	20.39	-0.09
221.06	33.66	23.15	220.10	12.28	-1.28	220.43	40.75	25.05	219.94	25.27	-0.86	221.53	15.56	-0.55	221.69	22.60	1.41
224.04	32.56	22.62	223.10	13.39	0.40	223.41	40.46	25.33	222.94	26.60	1.04	224.51	14.61	-0.93	224.67	20.52	-0.10
227.04	31.89	21.53	226.10	13.15	-0.25	226.41	41.01	25.46	225.94	25.86	-0.12	227.51	14.88	-1.08	227.67	22.23	1.19
230.04	32.56	22.69	229.10	12.73	-0.19	229.41	39.89	24.83	228.94	25.93	0.44	230.51	14.61	-0.86	230.67	20.98	0.43
233.04	33.13	22.69	232.10	13.36	-0.13	232.41	39.53	23.90	231.94	26.13	0.07	233.51	15.74	-0.30	233.67	21.35	0.23
236.06	33.44	22.97	235.10	12.85	-0.67	235.43	39.76	24.10	234.94	26.84	0.75	236.53	14.53	-1.54	236.69	21.95	0.80
239.04	32.63	22.66	238.10	12.23	-0.78	238.41	39.34	24.18	237.94	25.93	0.34	239.51	15.30	-0.27	239.67	20.57	-0.08
242.04	32.28	21.56	241.10	12.55	-1.22	241.41	38.99	23.08	240.94	26.29	-0.05	242.51	16.01	-0.31	242.67	21.76	0.36
245.04	33.09	22.31	244.10	12.17	-1.66	244.41	41.10	25.13	243.94	26.99	0.59	245.51	15.50	-0.88	245.67	21.76	0.30
248.04	33.94	23.73	247.10	11.78	-1.48	247.41	40.59	25.19	246.94	25.74	-0.09	248.51	15.21	-0.60	248.66	21.58	0.69
251.06	32.88	22.26	250.10	12.76	-0.90	250.43	40.43	24.62	249.94	25.62	-0.62	251.53	15.21	-1.01	251.69	22.92	1.62
254.04	34.47	24.03	253.10	12.28	-1.21	253.41	40.65	25.02	252.94	26.60	0.54	254.51	15.00	-1.04	254.66	21.63	0.51
257.04	32.63	22.05	256.10	12.67	-0.96	256.41	40.62	24.85	255.94	25.62	-0.58	257.51	16.22	0.04	257.67	21.81	0.55
260.04	32.35	21.87	259.10	14.11	0.59	259.41	39.47	23.80	258.94	27.59	1.49	260.51	14.85	-1.23	260.67	20.89	-0.27
263.04	32.00	21.67	262.10	13.33	-0.05	262.41	39.31	23.79	261.94	26.33	0.38	263.51	15.45	-0.48	263.67	21.12	0.11
266.06	32.42	21.73	265.10	12.79	-0.95	265.43	39.63	23.75	264.94	25.47	-0.84	266.53	16.01	-0.28	266.69	22.50	1.13
269.04	31.82	21.04	268.10	12.79	-1.04	268.41	40.53	24.56	267.94	27.51	1.11	269.50	15.39	-0.99	269.66	21.35	-0.11
272.04	32.56	21.96	271.10	13.72	0.07	271.41	39.89	24.10	270.94	25.39	-0.83	272.51	16.22	0.02	272.66	22.09	0.81
275.03	32.63	21.83	274.10	12.88	-0.97	274.41	39.85	23.86	273.94	25.47	-0.95	275.50	16.01	-0.39	275.66	22.83	1.35
278.04	31.79	21.21	277.10	13.33	-0.30	277.41	39.02	23.25	276.94	26.33	0.13	278.51	15.42	-0.76	278.66	21.90	0.64
281.05	33.13	22.18	280.10	13.66	-0.33	280.43	38.33	22.19	279.94	27.35	0.78	281.53	16.13	-0.42	281.69	21.26	-0.37
284.04	32.39	20.89	283.10	14.11	-0.44	283.41	39.89	23.20	282.94	27.15	0.03	284.51	16.43	-0.67	284.66	22.83	0.65
287.04	30.95	20.24	286.10	13.93	0.17	286.41	38.52	22.62	285.94	26.25	-0.08	287.51	15.92	-0.39	287.67	21.86	0.47
290.04	31.75	20.98	289.10	13.15	-0.67	289.41	38.61	22.65	288.94	27.51	1.12	290.51	14.47	-1.90	290.66	22.23	0.78
293.04	31.93	19.60	292.10	14.05	-1.32	292.41	39.15	21.63	291.94	28.38	0.43	293.51	16.79	-1.14	293.66	23.71	0.70
296.05	30.91	20.15	295.10	14.05	0.25	295.43	39.50	23.55	294.94	26.84	0.46	296.52	15.33	-1.03	296.68	22.00	0.56
299.04	31.82	19.99	298.10	13.84	-1.03	298.41	39.22	22.20	297.94	29.01	1.56	299.51	16.79	-0.64	299.66	21.58	-0.93
302.04	31.96	19.58	301.10	12.73	-2.70	301.41	39.95	22.38	300.94	28.81	0.81	302.51	16.76	-1.22	302.66	23.48	0.42
305.04	31.72	19.92	304.10	14.48	-0.37	304.41	39.37	22.38	303.94	28.30	0.88	305.51	16.13	-1.27	305.66	22.87	0.39
308.04	31.72	20.70	307.10	13.60	-0.47	307.41	40.33	24.12	306.94	28.42	1.78	308.51	15.42	-1.20	308.66	21.12	-0.58
311.05	31.44	20.71	310.10	14.27	0.49	310.43	40.30	24.38	309.94	27.19	0.84	311.52	15.47	-0.86	311.68	21.44	0.03
314.04	31.05	19.88	313.10	14.39	0.18	313.41	38.23	21.87	312.94	27.15	0.36	314.51	16.25	-0.52	314.66	22.00	0.15
317.04	32.70	20.87	316.10	14.05	-0.82	316.41	37.98	20.96	315.94	27.98	0.53	317.51	16.67	-0.76	317.66	22.73	0.22
320.04	32.21	19.54	319.10	14.51	-1.21	319.41	39.28	21.42	318.94	28.10	-0.19	320.51	16.85	-1.42	320.66	24.97	1.62
323.04	30.91	19.69	322.10	14.84	0.57	322.41	38.42	22.01	321.94	27.94	1.10	323.51	15.27	-1.55	323.66	22.36	0.46
326.05	30.98	19.00	325.10	13.84	-1.19	325.43	39.89	22.72	324.94	27.23	-0.37	326.52	16.25	-1.33	326.68	24.36	1.70
329.04	32.77	20.59	328.10	14.05	-1.17	328.41	38.74	21.37	327.94	28.38	0.58	329.51	17.45	-0.33	329.66	22.60	-0.26
332.04	32.67	21.42	331.10	13.42	-0.88	331.41	38.20	21.76	330.94	27.78	0.91	332.51	15.47	-1.38	332.66	22.41	0.48
335.04	31.30	19.27	334.10	14.33	-0.74	334.41	38.58	21.36	333.94	28.65	1.00	335.51	16.22	-1.41	335.66	23.11	0.40
338.04	32.49	19.75	337.10	13.90	-1.88	337.41	38.45	20.52	336.94	28.93	0.57	338.50	17.24	-1.10	338.66	23.94	0.52
341.05	32.17	20.88	340.10	14.21	-0.13	340.43	38.93	22.45	339.94	27.35	0.44	341.52	16.16	-0.73	341.68	22.27	0.30
344.04	31.61	20.32	343.10	13.75	-0.59	343.41	38.87	22.39	342.94	28.69	1.78	344.51	15.59	-1.30	344.66	21.49	-0.48
347.04	31.26	19.12	346.10	14.48	-0.71	346.41	36.93	19.60	345.94	27.70	-0.06	347.51	17.00	-0.74	347.66	23.62	0.80
350.04	32.42	20.42	349.10	14.42	-0.63	349.41	38.48	21.29	348.94	27.82	0.20	350.51	17.30	-0.30	350.66	22.78	0.10
353.04	31.26	19.05	352.10	14.69	-0.56	352.41	37.28	19.88	351.94	27.66	-0.17	353.50	17.06	-0.75	353.66	23.80	0.91
356.05	31.12	18.37	355.10	15.63	-0.17	355.43	38.39	20.45	354.94	28.34	-0.03	356.52	17.21	-1.14	356.68	24.60	1.17
359.04	30.95	18.22	358.10	14.33	-1.45	358.41	37.60	19.68	357.94	29.01	0.66	359.51	17.51	-0.82	359.66	23.57	0.16
362.04	32.31	19.77	361.10	14.90	-0.68	361.41	38.67	20.94	360.94	29.09	0.93	362.51	17.36	-0.78	362.66	23.06	-0.16
365.04	29.59	17.11	364.10	14.42	-1.11	364.41	38.93	21.26	363.94	27.86	-0.24	365.51	18.05	-0.03	365.66	23.43	0.27
368.04	30.95	19.28	367.10	13.99	-0.73	367.41	38.07	21.21	366.94	27.98	0.69	368.51	15.59	-1.68	368.66	23.34	0.99
371.05	30.56	18.38	370.10	15.45	0.22	370.43	38.74	21.37	369.94	28.06	0.26	371.52	17.24	-0.54	371.68	23.15	0.29
374.04	30.53	17.43	373.10	15.51	-0.63	373.41	39.22	20.93	372.94	30.37	1.65	374.51	17.48	-1.22	374.66	23.34	-0.44
377.04	31.02	18.16	376.10	15.20	-0.70	376.41	37.25	19.20	375.94	29.41	0.93	377.50	17.30	-1.16	377.66	23.76	0.22
380.04	30.77	18.71	379.10	15.42	0.32	379.41	37.98	20.73	378.94	28.22	0.54	380.51	16.37	-1.29	380.66	23.48	0.74
383.04	30.98	17.73	382.10	15.05	-1.25	382.41	37.09	18.65	381.94	29.33	0.46	383.51	17.54	-1.31	383.66	24.78	0.85
386.05	32.07	19.50	385.10	15.32	-0.29	385.43	37.44	19.68	384.94	28.61	0.42	386.52	17.51	-0.66	386.68	23.48	0.23
389.04	31.51	18.76	388.10	14.63	-1.17	388.41	37.34	19.40	387.94	28.46	0.09	389.51	17.93	-0.42	389.66	23.76	0.33
392.04	31.26	18.94	391.10	16.11	0.74	391.41	37.56	20.05	390.94	28.34	0.40	392.51	17.18	-0.74	392.66	23.34	0.34
395.04	31.82	18.63	394.10	15.26	-0.98	394.41	36.71	18.33	393.94	28.89	0.08	395.51	18.08	-0.71	395.66	24.50	0.63
398.04	31.93	19.86	397.10	15.54	0.43	397.41	37.53	20.27	396.94	28.26	0.57	398.51	16.64	-1.03	398.66	23.20	0.45
401.05	32.00	19.05	400.10	15.99	-0.01	400.43	38.64	20.50	399.94	28.85	0.28	401.52	17.45	-1.10	401.68	24.45	0.82
404.04	31.12	18.27	403.10	15.42	-0.47	403.41	38.80	20.76	402.94	28.77	0.30	404.51	17.54	-0.91	404.66	24.13	0.60
407.04	30.74	17.39	406.10	16.05	-0.34	406.41	38.17	19.63	405.94	30.05	1.08	407.51	18.65	-0.30	407.66	23.24	-0.79
410.04	30.81	17.91	409.10	15.57	-0.37	409.41	37.63	19.54	408.94	28.77	0.25	410.51	17.60	-0.90	410.66	24.22	0.64
413.04	30.88	18.66	412.10	15.81	0.54	412.41	37.44	20.03	411.94	28.22	0.38	413.51	17.57	-0.25	413.66	22.78	-0.12
416.05	30.67	18.12	415.10	15.45	-0.15	415.43	37.19	19.45	414.94	29.17	1.00	416.52	17.00	-1.15	416.68	23.38	0.15
419.04	30.67	17.94	418.10	14.78	-1.00	418.41	37.44	19.52	417.94	29.09	0.74	419.51	16.55	-1.78	419.66	24.45	1.04
422.04	30.35	17.68	421.10	15.96	0.25	421.41	37.25	19.39	420.94	27.94	-0.35	422.51	17.51	-0.76	422.66	24.45	1.10
425.04	32.74	18.82	424.10	15.02	-1.95	424.41	39.28	20.17	423.94	30.29	0.75	425.51	18.32	-1.20	425.66	25.06	0.46
428.04	30.42	17.26	427.10	16.14	-0.07	427.41	36.24	17.89	426.94	30.77	1.99	428.51	17.00	-1.76	428.66	23.62	-0.22
431.05	31.26	17.92	430.10	15.90	-0.49	430.42	37.91	19.38	429.94	29.25	0.29	431.52	18.26	-0.68	431.68	24.41	0.39
434.04	30.46	17.40	433.10	15.45	-0.66	433.41	36.46	18.21	432.94	29.77	1.09	434.51	18.26	-0.40	434.66	23.06	-0.68
437.04	30.60	17.80	436.10	16.75	0.90	436.41	37.28	19.29	435.94	30.01	1.59	437.51	18.02	-0.38	437.66	22.27	-1.21
440.04	30.88	17.98	439.10	15.72	-0.22	439.41	37.47	19.38	438.94	28.57	0.05	440.51	17.84	-0.66	440.66	24.18	0.60
443.04	31.05	17.81	442.10	15.66	-0.62	442.41	36.81	18.38	441.94	28.73	-0.13	443.51	18.38	-0.46	443.66	24.50	0.58
446.05	30.70	17.00	445.10	15.60	-1.15	445.42	36.93	18.04	444.94	29.89	0.57	446.52	18.29	-1.01	446.68	24.83	0.45
449.04	30.63	17.55	448.10	15.08	-1.05	448.41	36.97	18.70	447.94	29.61	0.91	449.51	17.96	-0.72	449.66	23.57	-0.19
452.04	31.09	17.52	451.10	15.99	-0.63	451.41	36.49	17.73	450.94	28.89	-0.30	452.51	18.47	-0.70	452.66	25.25	1.00
455.04	30.35	16.13	454.10	16.42	-0.85	454.41	36.15	16.74	453.94	31.29	1.45	455.51	18.17	-1.65	455.66	25.11	0.21
458.04	31.12	17.08	457.10	16.36	-0.72	457.41	36.90	17.67	456.94	31.09	1.43	458.51	18.32	-1.32	458.66	24.60	-0.12
461.05	31.58	18.63	460.10	16.08	0.09	460.43	36.40	18.26	459.94	29.93	1.36	461.52	17.84	-0.71	461.68	22.97	-0.66
464.04	30.63	16.71	463.10	16.05	-0.92	463.41	36.71	17.60	462.94	30.37	0.83	464.51	18.74	-0.78	464.66	24.55	-0.05
467.04	30.60	17.02	466.10	15.54	-1.08	466.41	36.65	17.88	465.94	29.53	0.33	467.51	18.65	-0.53	467.66	24.45	0.19
470.04	30.95	17.33	469.10	16.57	-0.10	469.41	36.62	17.81	468.94	29.73	0.49	470.51	17.18	-2.04	470.66	25.86	1.56
473.04	30.74	17.10	472.10	16.60	-0.09	472.41	36.18	17.35	471.94	30.41	1.15	473.51	19.04	-0.20	473.66	23.38	-0.94
476.05	30.84	17.81	475.10	16.33	0.26	475.43	37.00	18.78	474.94	29.25	0.60	476.52	17.93	-0.70	476.68	23.80	0.09
479.04	31.19	16.90	478.10	17.09	-0.25	478.41	35.61	16.13	477.94	31.01	1.10	479.51	17.99	-1.90	479.66	25.77	0.80
482.04	29.80	16.53	481.10	16.66	0.35	481.41	35.55	17.09	480.94	29.57	0.68	482.51	18.23	-0.64	482.66	23.90	-0.05
485.04	30.14	16.02	484.10	15.72	-1.44	484.41	36.21	16.90	483.94	30.57	0.83	485.51	18.38	-1.34	485.66	25.30	0.50
488.04	29.07	15.85	487.10	16.60	0.34	487.41	35.99	17.58	486.94	30.09	1.25	488.51	17.75	-1.07	488.66	23.71	-0.19
491.05	31.23	17.10	490.10	16.85	-0.32	490.43	35.93	16.61	489.94	28.93	-0.82	491.52	19.16	-0.57	491.68	26.19	1.38
494.04	31.16	16.62	493.10	16.82	-0.77	493.41	35.49	15.76	492.94	31.37	1.21	494.51	18.77	-1.37	494.66	25.39	0.17
497.04	30.46	16.51	496.10	16.88	-0.12	496.41	36.59	17.45	495.94	29.69	0.12	497.51	18.77	-0.78	497.66	25.30	0.67
500.04	30.98	16.20	499.10	16.39	-1.44	499.41	35.46	15.49	498.94	30.05	-0.35	500.51	19.92	-0.46	500.66	26.28	0.82
503.04	31.05	16.77	502.10	16.94	-0.39	502.41	36.46	16.99	501.94	31.29	1.39	503.51	18.29	-1.59	503.66	25.16	0.20
506.05	30.39	15.73	505.10	16.54	-1.17	505.43	36.12	16.27	504.94	31.17	0.89	506.52	19.19	-1.07	506.68	25.53	0.19
509.04	30.28	16.29	508.10	16.78	-0.26	508.41	35.71	16.53	507.94	29.37	-0.24	509.51	19.07	-0.52	509.66	25.44	0.77
512.04	31.86	18.75	511.10	17.34	1.18	511.41	36.15	17.85	510.94	29.29	0.56	512.51	17.81	-0.90	512.66	24.13	0.34
515.04	29.52	15.64	514.10	17.43	0.50	514.41	34.80	15.73	513.94	30.77	1.27	515.51	17.66	-1.82	515.66	25.11	0.55
518.04	30.21	15.69	517.10	15.78	-1.79	517.41	36.27	16.56	516.94	30.01	-0.13	518.51	19.65	-0.47	518.66	25.81	0.61
521.05	30.46	16.22	520.10	16.60	-0.69	520.43	35.71	16.28	519.94	30.17	0.31	521.52	19.35	-0.49	521.68	25.11	0.19
524.04	29.90	15.89	523.10	16.94	-0.11	523.41	35.71	16.51	522.94	30.21	0.58	524.51	18.08	-1.53	524.66	25.63	0.94
527.04	30.60	16.51	526.10	17.09	-0.05	526.41	35.36	16.08	525.94	29.85	0.14	527.51	19.07	-0.62	527.66	25.25	0.48
530.04	28.75	14.69	529.10	17.52	0.41	529.41	36.30	17.05	528.94	29.49	-0.19	530.51	19.35	-0.31	530.66	25.25	0.51
533.04	30.25	16.07	532.10	17.98	0.76	532.41	35.86	16.49	531.94	29.37	-0.43	533.51	19.25	-0.53	533.66	25.81	0.95
536.05	30.35	16.11	535.10	17.46	0.18	535.42	34.77	15.34	534.94	29.17	-0.69	536.52	19.86	0.02	536.68	25.58	0.66
539.04	30.32	15.53	538.10	16.94	-0.90	538.41	36.43	16.45	537.94	31.61	1.20	539.51	19.13	-1.26	539.66	25.53	0.06
542.04	30.18	15.46	541.10	17.70	-0.06	541.41	34.33	14.42	540.94	31.13	0.79	542.51	19.25	-1.07	542.66	25.67	0.27
545.04	29.17	15.07	544.10	17.64	0.49	544.41	34.96	15.67	543.94	30.25	0.53	545.51	19.32	-0.38	545.66	24.64	-0.14
548.04	30.14	16.41	547.10	17.03	0.26	547.41	34.05	15.13	546.94	30.21	0.86	548.51	19.53	0.20	548.66	23.34	-1.07
551.05	29.10	14.37	550.10	17.09	-0.69	550.42	35.14	15.22	549.94	30.17	-0.18	551.52	19.41	-0.92	551.68	26.52	1.11
554.04	28.93	14.53	553.10	18.16	0.71	553.41	34.58	14.99	552.94	30.49	0.47	554.50	19.28	-0.72	554.66	25.34	0.26
557.04	30.60	15.76	556.10	17.64	-0.24	556.41	35.80	15.77	555.94	31.37	0.91	557.51	19.04	-1.40	557.66	26.00	0.48
560.04	29.86	15.99	559.10	17.67	0.75	559.41	35.14	16.08	558.94	29.81	0.32	560.51	19.10	-0.37	560.66	24.60	0.05
563.04	29.55	14.91	562.10	16.78	-0.90	562.41	34.80	14.97	561.94	30.77	0.51	563.51	19.65	-0.59	563.66	25.39	0.07
566.05	29.90	14.85	565.10	17.34	-0.75	565.43	34.08	13.84	564.94	31.37	0.70	566.52	20.04	-0.61	566.68	25.63	-0.10
569.04	30.21	15.48	568.10	17.30	-0.47	568.41	35.27	15.35	567.94	30.37	0.02	569.51	20.04	-0.29	569.66	25.67	0.26
572.04	29.59	15.02	571.10	17.24	-0.38	571.41	33.99	14.23	570.94	30.53	0.34	572.51	19.04	-1.13	572.66	26.05	0.80
575.04	28.24	13.90	574.10	17.21	-0.18	574.41	35.05	15.52	573.94	30.45	0.49	575.51	19.65	-0.29	575.66	24.83	-0.19
578.04	28.82	14.08	577.10	17.34	-0.44	577.41	34.61	14.68	576.94	30.25	-0.11	578.51	20.23	-0.11	578.66	25.63	0.21
581.05	31.05	15.90	580.10	17.34	-0.86	580.43	35.14	14.80	579.94	30.97	0.20	581.52	19.25	-1.50	581.68	27.13	1.30
584.04	30.18	15.75	583.10	18.35	0.88	583.41	34.21	14.59	582.94	30.33	0.28	584.51	19.41	-0.62	584.66	25.44	0.33
587.04	29.76	14.46	586.10	18.38	0.03	586.41	33.74	13.25	585.94	31.21	0.29	587.51	19.65	-1.25	587.66	26.94	0.96
590.04	29.45	14.79	589.10	18.07	0.37	589.41	34.68	14.83	588.94	30.45	0.17	590.51	19.65	-0.61	590.67	25.77	0.43
593.03	28.82	14.26	592.09	18.35	0.74	592.41	34.12	14.37	591.94	30.57	0.39	593.50	19.68	-0.48	593.66	25.34	0.10
596.05	29.55	14.40	595.09	17.06	-1.14	595.42	34.55	14.21	594.94	31.93	1.16	596.52	19.80	-0.95	596.68	25.63	-0.20
599.03	30.18	15.50	598.09	17.86	0.13	598.41	35.08	15.21	597.94	30.61	0.31	599.50	20.56	0.28	599.66	24.78	-0.58
602.03	29.14	14.84	601.09	18.53	1.18	601.41	34.18	14.69	600.94	29.69	-0.23	602.50	19.77	-0.13	602.66	25.34	0.36
636.10	26.04	3.01	635.15	98.89	72.82	635.47	56.21	27.99	635.00	43.43	4.78	636.58	26.12	-2.51	636.74	31.43	-2.28
639.11	20.94	1.27	638.16	130.10	107.39	638.47	56.69	31.83	638.00	36.53	1.24	639.58	23.85	-1.42	639.73	30.52	0.17
642.11	20.74	1.42	641.16	161.60	139.23	641.47	59.82	35.31	641.00	35.55	0.61	642.58	24.28	-0.64	642.73	30.04	0.04
645.11	22.95	5.35	644.16	181.98	161.33	644.47	64.30	41.51	644.00	33.55	0.33	645.58	21.94	-1.26	645.74	29.22	0.94
648.10	25.73	6.83	647.16	159.03	137.09	647.47	62.70	38.61	647.00	34.93	0.41	648.57	23.14	-1.36	648.73	30.52	0.94
651.10	27.34	8.31	650.16	132.50	110.43	650.47	57.24	33.02	650.00	35.67	1.02	651.58	22.98	-1.65	651.74	30.33	0.62
654.10	29.83	12.43	653.16	115.11	94.66	653.47	54.46	31.87	653.00	32.90	-0.12	654.57	22.46	-0.54	654.73	28.75	0.67
657.10	31.96	13.82	656.16	100.17	78.99	656.47	50.46	27.13	656.00	34.97	1.21	657.57	22.21	-1.53	657.72	29.13	0.31
660.10	32.88	14.25	659.16	89.25	67.57	659.47	48.16	24.34	659.00	34.77	0.52	660.57	23.41	-0.82	660.73	29.61	0.30
663.11	34.94	15.98	662.16	79.98	57.98	662.47	45.06	20.91	662.00	36.08	1.50	663.57	22.46	-2.10	663.73	30.23	0.59
666.11	33.23	14.62	665.16	75.10	53.44	665.47	43.27	19.47	665.00	34.69	0.46	666.58	22.52	-1.69	666.74	30.52	1.23
669.11	35.40	17.41	668.16	73.54	52.51	668.47	41.36	18.18	668.00	33.95	0.34	669.57	22.30	-1.29	669.73	29.61	0.94
672.10	35.15	16.82	671.16	69.38	48.00	671.47	39.31	15.79	671.00	34.48	0.53	672.57	22.43	-1.50	672.73	29.99	0.98
675.10	33.44	14.76	674.16	67.17	45.45	674.47	38.71	14.84	674.00	34.97	0.67	675.57	22.92	-1.36	675.73	30.04	0.68
678.10	33.16	15.32	677.16	64.45	43.56	677.47	37.85	14.82	677.00	34.28	0.82	678.57	22.30	-1.14	678.73	28.84	0.32
681.11	32.46	13.96	680.16	61.91	40.36	680.47	37.28	13.59	680.00	35.10	0.98	681.58	22.98	-1.12	681.74	29.32	0.14
684.11	33.27	14.91	683.16	63.57	42.17	683.47	35.58	12.03	683.00	32.25	-1.73	684.57	22.61	-1.35	684.73	32.11	3.07
687.10	32.84	14.21	686.16	60.89	39.21	686.47	35.30	11.48	686.00	34.16	-0.09	687.57	23.41	-0.82	687.73	30.23	0.92
690.10	32.88	14.26	689.16	60.93	39.26	689.47	37.03	13.22	689.00	34.56	0.32	690.57	21.97	-2.25	690.73	31.24	1.94
693.10	31.54	13.11	692.16	60.22	38.75	692.47	35.39	11.77	692.00	33.71	-0.34	693.57	23.14	-0.89	693.73	30.33	1.22
696.11	31.12	11.84	695.16	62.13	39.80	695.47	35.86	11.39	695.00	34.97	0.07	696.58	23.14	-1.74	696.74	31.63	1.67
699.10	31.65	12.69	698.16	60.63	38.62	698.47	35.86	11.71	698.00	34.97	0.39	699.57	23.01	-1.55	699.73	30.81	1.17
702.10	31.54	11.85	701.16	59.84	37.11	701.47	34.74	9.86	701.00	35.75	0.44	702.57	23.54	-1.75	702.73	31.67	1.30
705.10	31.54	12.71	704.16	60.74	38.86	704.47	35.96	11.94	704.00	35.79	1.34	705.57	22.95	-1.48	705.73	29.65	0.14
708.10	29.86	10.69	707.16	60.78	38.56	707.47	35.86	11.50	707.00	34.61	-0.18	708.57	23.75	-1.02	708.73	31.05	1.20
711.10	29.83	10.44	710.16	59.28	36.84	710.47	36.08	11.50	710.00	35.38	0.37	711.58	23.35	-1.64	711.74	31.34	1.27
714.10	29.80	10.19	713.16	59.77	37.11	713.47	35.24	10.44	713.00	35.92	0.69	714.57	24.25	-0.96	714.73	30.57	0.28
717.10	30.63	11.58	716.16	59.58	37.48	716.47	35.08	10.84	716.00	34.52	-0.15	717.57	23.29	-1.36	717.73	31.24	1.51
720.10	29.66	10.43	719.16	59.25	36.97	719.47	37.19	12.77	719.00	35.14	0.29	720.57	22.58	-2.25	720.73	31.87	1.96
723.10	30.14	11.48	722.16	60.85	39.14	722.47	35.74	11.89	722.00	34.20	-0.08	723.57	24.37	0.11	723.73	29.32	-0.02
726.10	30.32	10.41	725.16	59.10	36.15	725.47	35.52	10.42	725.00	36.70	1.17	726.58	22.86	-2.65	726.74	32.06	1.47
729.10	30.49	10.70	728.16	60.55	37.71	728.47	35.74	10.76	728.00	35.59	0.18	729.57	23.72	-1.67	729.73	31.96	1.49
732.10	31.19	12.12	731.16	60.52	38.40	731.47	36.02	11.76	731.00	35.51	0.82	732.57	23.38	-1.29	732.73	30.23	0.48
735.10	31.02	10.70	734.16	59.55	36.19	734.47	36.68	11.17	734.00	36.41	0.47	735.57	23.26	-2.66	735.73	33.18	2.18
738.10	30.56	10.69	737.16	59.84	36.93	737.47	35.74	10.68	737.00	36.08	0.59	738.57	24.13	-1.34	738.72	31.29	0.74
741.10	30.56	11.06	740.16	61.38	38.83	740.47	35.43	10.74	740.00	35.87	0.75	741.58	23.11	-1.99	741.74	31.43	1.25
744.10	30.39	10.90	743.16	60.63	38.10	743.47	35.74	11.06	743.00	35.63	0.52	744.57	23.20	-1.89	744.73	31.53	1.36
747.10	31.40	11.74	746.16	59.99	37.28	746.47	35.46	10.61	746.00	35.75	0.47	747.57	23.75	-1.51	747.72	31.38	1.04
750.10	31.12	11.43	749.16	61.19	38.46	749.47	35.86	10.98	749.00	34.73	-0.58	750.57	22.86	-2.43	750.73	33.37	3.00
753.10	28.89	9.08	752.16	58.69	35.83	752.47	36.30	11.30	752.00	35.71	0.28	753.57	24.34	-1.07	753.73	31.29	0.80
756.10	30.74	11.14	755.16	59.99	37.34	755.47	36.56	11.77	755.00	34.77	-0.45	756.58	23.82	-1.38	756.74	32.11	1.83
759.10	29.93	10.13	758.16	58.47	35.63	758.47	34.71	9.72	758.00	36.12	0.70	759.57	23.79	-1.61	759.72	31.38	0.90
762.10	30.81	11.03	761.16	60.40	37.58	761.47	36.43	11.46	761.00	35.42	0.02	762.57	24.62	-0.76	762.72	31.19	0.73
765.10	30.67	10.92	764.16	59.47	36.67	764.47	34.80	9.86	764.00	37.52	2.15	765.57	23.79	-1.56	765.72	29.85	-0.58
768.10	29.93	9.33	767.16	58.28	34.63	767.47	36.34	10.55	767.00	37.77	1.55	768.57	24.16	-2.04	768.73	31.77	0.49
771.10	30.60	10.53	770.16	58.21	35.10	770.47	35.33	10.07	770.00	37.36	1.67	771.58	23.26	-2.41	771.74	31.48	0.73
774.10	31.02	10.04	773.16	59.17	35.14	773.47	36.21	10.04	773.00	36.37	-0.23	774.57	24.72	-1.86	774.73	33.76	2.10
777.10	29.48	9.50	776.16	59.51	36.48	776.47	35.33	10.16	776.00	36.00	0.40	777.57	24.22	-1.36	777.73	31.63	0.97
780.10	30.11	9.89	779.16	58.73	35.46	779.47	35.52	10.11	779.00	37.07	1.23	780.57	24.31	-1.51	780.73	31.19	0.29
783.10	30.60	10.60	782.16	57.98	34.93	782.47	34.68	9.49	782.00	36.45	0.83	783.57	24.56	-1.04	783.73	30.90	0.22
786.10	30.35	10.03	785.16	58.50	35.14	785.47	34.58	9.07	785.00	36.00	0.06	786.58	24.16	-1.76	786.74	32.69	1.69
789.10	31.02	11.05	788.16	57.76	34.74	788.47	35.14	9.98	788.00	36.61	1.02	789.57	24.16	-1.41	789.73	31.05	0.40
792.10	30.32	10.00	791.16	56.80	33.43	791.47	34.77	9.26	791.00	35.05	-0.89	792.57	24.93	-0.99	792.73	32.89	1.89
795.10	30.21	10.20	794.16	57.54	34.49	794.47	34.74	9.54	794.00	36.16	0.53	795.57	23.94	-1.67	795.73	31.82	1.13
798.10	30.56	10.39	797.16	57.95	34.73	797.47	34.77	9.41	797.00	36.82	1.03	798.57	24.22	-1.55	798.73	31.38	0.53
801.10	30.77	10.78	800.16	57.43	34.39	800.47	35.55	10.37	800.00	35.83	0.22	801.58	24.03	-1.56	801.74	32.01	1.34
804.10	30.49	10.18	803.16	58.32	34.96	803.47	34.33	8.83	803.00	36.12	0.19	804.57	23.69	-2.22	804.73	33.03	2.04
807.10	30.49	10.36	806.16	58.28	35.10	806.47	35.02	9.70	806.00	36.53	0.78	807.57	24.10	-1.63	807.73	31.67	0.86
810.10	30.04	9.35	809.16	56.18	32.44	809.47	34.55	8.67	809.00	37.77	1.46	810.57	23.91	-2.38	810.73	32.30	0.93
813.10	30.70	10.02	812.16	56.18	32.45	812.47	34.74	8.87	812.00	36.45	0.15	813.57	24.37	-1.91	813.73	33.13	1.77
816.10	29.90	8.77	815.16	56.03	31.85	815.47	34.46	8.14	815.00	37.69	0.94	816.58	23.75	-2.98	816.74	33.86	2.05
819.10	32.49	11.67	818.16	55.63	31.76	818.47	33.53	7.52	818.00	36.33	-0.11	819.57	24.90	-1.52	819.73	33.13	1.63
822.10	30.49	10.41	821.16	55.92	32.79	821.47	34.99	9.72	821.00	36.04	0.34	822.57	23.41	-2.27	822.73	32.69	1.93
825.10	30.46	9.40	824.16	55.00	30.89	824.47	33.87	7.62	824.00	36.16	-0.52	825.57	25.12	-1.54	825.72	33.81	2.07
828.10	30.91	10.21	827.16	56.95	33.20	827.47	34.40	8.51	827.00	36.49	0.17	828.57	24.87	-1.43	828.72	32.64	1.26
831.10	32.63	11.65	830.16	55.52	31.49	830.47	35.39	9.22	830.00	37.48	0.88	831.58	24.87	-1.71	831.74	32.50	0.84
834.10	29.93	9.32	833.16	53.33	29.67	833.47	35.08	9.28	833.00	36.66	0.43	834.57	24.81	-1.40	834.72	32.26	0.97
837.10	31.44	11.16	836.16	53.55	30.22	836.47	34.96	9.49	836.00	35.96	0.06	837.57	23.51	-2.37	837.73	33.28	2.32
840.10	30.46	9.57	839.16	54.13	30.20	839.47	33.62	7.54	839.00	37.19	0.68	840.56	24.19	-2.30	840.72	33.18	1.61
843.10	31.51	10.24	842.16	53.11	28.79	842.47	35.05	8.59	842.00	38.27	1.38	843.57	25.15	-1.72	843.72	32.30	0.35
846.10	30.60	8.78	845.16	53.66	28.79	845.47	34.36	7.35	845.00	37.23	-0.21	846.58	26.37	-1.05	846.74	33.76	1.26
849.10	30.11	9.55	848.16	53.80	30.19	848.47	34.15	8.40	848.00	35.96	-0.22	849.57	24.93	-1.23	849.72	32.69	1.45
852.10	32.53	10.72	851.16	52.93	28.07	851.47	34.40	7.40	851.00	37.19	-0.24	852.57	25.59	-1.82	852.72	34.55	2.06
855.10	30.84	9.75	854.16	52.64	28.50	854.47	33.77	7.49	854.00	37.89	1.18	855.57	25.28	-1.41	855.72	32.01	0.24
858.10	31.02	9.80	857.16	53.76	29.49	857.47	35.05	8.64	857.00	36.49	-0.35	858.57	24.87	-1.95	858.72	34.20	2.30
861.10	30.95	10.22	860.16	53.51	29.74	860.47	34.46	8.54	860.00	36.33	-0.02	861.58	25.06	-1.27	861.74	32.69	1.28
864.10	31.82	9.46	863.16	53.15	27.75	863.47	33.80	6.25	863.00	39.18	1.20	864.57	25.78	-2.18	864.73	34.01	0.97
867.10	31.58	10.19	866.16	52.24	27.81	866.47	33.03	6.45	866.00	37.15	0.14	867.57	25.00	-1.99	867.72	33.91	1.84
870.10	31.79	10.06	869.16	52.14	27.37	869.47	34.02	7.10	869.00	38.02	0.67	870.57	25.93	-1.40	870.72	33.13	0.72
873.10	31.44	9.84	872.16	51.70	27.05	872.47	34.80	8.01	872.00	37.27	0.05	873.57	25.87	-1.33	873.72	33.57	1.29
876.10	31.54	9.74	875.16	51.06	26.21	875.47	35.61	8.62	875.00	38.81	1.39	876.58	25.18	-2.22	876.74	33.32	0.84
879.10	33.69	12.08	878.16	52.14	27.48	878.47	34.49	7.69	878.00	38.18	0.95	879.57	25.96	-1.25	879.72	32.59	0.30
882.10	31.30	9.60	881.16	51.67	26.92	881.47	34.24	7.35	881.00	37.94	0.62	882.57	26.03	-1.27	882.72	33.03	0.65
885.10	33.73	11.88	884.16	50.80	25.90	884.47	33.77	6.73	884.00	36.61	-0.86	885.57	27.09	-0.36	885.72	33.76	1.23
888.10	32.21	10.69	887.16	50.77	26.20	887.47	34.46	7.75	887.00	38.18	1.04	888.57	25.25	-1.87	888.72	33.03	0.83
891.10	30.32	8.31	890.16	51.38	26.33	890.47	34.05	6.85	890.00	38.18	0.55	891.58	25.34	-2.27	891.74	34.40	1.71
894.10	31.09	9.04	893.16	49.98	24.88	893.47	35.39	8.15	893.00	39.02	1.35	894.57	25.28	-2.37	894.73	33.76	1.03
897.10	31.47	9.63	896.16	51.13	26.24	896.47	35.14	8.11	896.00	38.97	1.51	897.57	25.28	-2.16	897.72	33.18	0.66
900.10	31.33	9.77	899.16	50.98	26.38	899.47	33.43	6.68	899.00	37.56	0.38	900.57	25.59	-1.57	900.72	33.42	1.18
903.10	31.19	9.17	902.16	49.09	24.02	902.47	34.12	6.91	902.00	38.93	1.29	903.57	24.93	-2.69	903.72	34.10	1.40
906.10	31.12	9.24	905.16	49.13	24.20	905.47	34.27	7.20	905.00	38.39	0.89	906.58	25.84	-1.64	906.74	33.32	0.76
909.10	32.00	9.96	908.16	49.20	24.12	908.47	34.40	7.17	908.00	37.69	0.03	909.57	26.56	-1.08	909.72	33.76	1.04
912.10	31.61	10.49	911.16	50.34	26.18	911.47	34.71	8.40	911.00	36.61	-0.13	912.57	24.19	-2.53	912.72	34.45	2.65
915.10	32.81	12.17	914.16	48.59	24.90	914.47	34.58	8.75	914.00	35.87	-0.39	915.57	24.93	-1.31	915.72	33.03	1.71
918.10	32.07	10.80	917.16	48.52	24.20	917.47	35.05	8.59	917.00	38.43	1.54	918.57	25.56	-1.31	918.72	31.72	-0.23
921.10	32.21	10.69	920.16	48.41	23.84	920.47	35.36	8.65	920.00	38.14	1.00	921.58	25.09	-2.03	921.74	33.23	1.03
924.10	33.34	12.05	923.16	48.59	24.25	923.47	34.55	8.07	923.00	36.45	-0.46	924.57	25.46	-1.43	924.72	33.86	1.89
927.10	31.89	9.97	926.16	49.66	24.69	926.47	34.93	7.82	926.00	39.18	1.64	927.57	24.78	-2.74	927.72	33.71	1.11
930.10	32.63	11.01	929.16	48.77	24.11	929.47	34.33	7.52	929.00	37.40	0.16	930.57	25.78	-1.44	930.72	33.57	1.27
933.10	32.77	10.42	932.16	47.49	22.10	932.47	34.24	6.70	932.00	37.60	-0.37	933.56	26.21	-1.74	933.72	35.13	2.10
936.10	31.54	9.31	935.16	47.81	22.53	935.47	35.65	8.23	935.00	37.89	0.04	936.58	26.25	-1.58	936.74	34.45	1.54
939.10	32.84	10.63	938.16	47.81	22.55	938.47	34.12	6.72	938.00	38.81	0.98	939.57	25.71	-2.10	939.72	34.01	1.12
942.10	32.91	10.81	941.16	46.79	21.65	941.47	34.30	7.01	941.00	38.77	1.05	942.57	25.90	-1.80	942.72	33.52	0.74
945.10	31.44	9.55	944.16	46.97	22.04	944.47	34.89	7.81	944.00	38.14	0.63	945.57	25.12	-2.37	945.72	34.30	1.73
948.10	32.31	10.56	947.16	47.67	22.87	947.47	34.80	7.86	947.00	38.35	0.98	948.57	24.84	-2.51	948.72	33.96	1.53
951.10	32.60	10.58	950.16	47.00	21.93	950.47	34.89	7.68	950.00	38.56	0.92	951.58	26.03	-1.59	951.74	33.37	0.67
954.10	32.28	9.63	953.16	48.38	22.69	953.47	34.33	6.49	953.00	38.93	0.66	954.56	26.46	-1.79	954.72	34.45	1.12
957.10	30.84	9.43	956.16	46.82	22.36	956.47	35.14	8.54	956.00	37.94	0.91	957.57	24.68	-2.33	957.72	33.52	1.43
960.10	33.20	11.06	959.16	47.60	22.42	959.47	35.02	7.69	959.00	38.06	0.30	960.57	25.46	-2.28	960.72	34.79	1.97
963.10	32.46	9.41	962.16	47.32	21.22	962.47	35.18	6.94	962.00	39.22	0.55	963.57	26.21	-2.44	963.72	35.63	1.90
966.10	32.21	9.95	965.16	47.57	22.26	965.47	33.84	6.39	965.00	37.94	0.06	966.58	26.15	-1.71	966.74	34.59	1.65
969.10	32.24	8.73	968.16	47.35	20.80	968.47	33.62	4.92	968.00	39.89	0.76	969.57	26.21	-2.90	969.72	36.32	2.13
972.10	33.27	11.79	971.16	46.61	22.08	971.47	35.80	9.13	971.00	36.98	-0.12	972.57	25.90	-1.18	972.72	33.47	1.31
975.10	32.98	10.97	974.16	44.55	19.49	974.47	35.21	8.01	974.00	38.23	0.60	975.57	26.68	-0.93	975.72	33.03	0.34
978.10	33.76	11.48	977.16	46.02	20.69	977.47	34.89	7.42	977.00	38.27	0.37	978.57	26.46	-1.42	978.72	34.01	1.05
981.10	32.28	9.57	980.16	45.74	19.98	980.47	34.02	6.12	980.00	38.48	0.15	981.58	25.74	-2.57	981.74	35.82	2.43
984.10	33.09	10.74	983.16	45.74	20.34	983.47	35.58	8.04	983.00	38.35	0.38	984.57	26.65	-1.30	984.72	33.96	0.93
987.10	32.77	9.92	986.16	46.61	20.71	986.47	35.71	7.67	986.00	39.56	1.09	987.57	26.25	-2.20	987.73	34.64	1.11
990.10	32.24	9.40	989.16	46.33	20.44	989.47	34.68	6.65	989.00	39.60	1.14	990.57	26.81	-1.63	990.72	34.01	0.49
993.10	32.91	10.61	992.16	46.89	21.54	992.47	34.80	7.31	992.00	39.14	1.22	993.57	26.97	-0.93	993.72	32.69	-0.29
996.10	32.31	9.80	995.16	46.47	20.91	995.47	34.77	7.07	995.00	38.89	0.76	996.58	25.99	-2.12	996.74	34.55	1.36
999.10	32.21	10.12	998.16	45.88	20.75	998.47	34.86	7.58	998.00	39.06	1.35	999.57	25.87	-1.82	999.72	33.23	0.46
1002.10	31.44	9.29	1001.16	45.32	20.12	1001.47	35.71	8.37	1001.00	38.10	0.33	1002.57	26.59	-1.16	1002.72	33.67	0.84
1005.10	32.24	9.65	1004.16	43.96	18.32	1004.47	35.24	7.46	1004.00	38.89	0.68	1005.57	26.15	-2.04	1005.72	34.64	1.37
1008.10	32.56	9.44	1007.16	45.28	19.11	1007.47	35.39	7.08	1007.00	39.06	0.32	1008.57	26.68	-2.04	1008.72	35.53	1.73
1011.10	32.67	10.13	1010.16	45.67	20.09	1010.47	35.58	7.85	1010.00	39.14	0.98	1011.58	26.31	-1.83	1011.74	34.06	0.84
1014.10	33.76	11.08	1013.16	44.23	18.50	1013.47	36.21	8.34	1013.00	38.06	-0.24	1014.56	26.46	-1.82	1014.72	35.43	2.07
1017.10	33.44	10.57	1016.16	44.13	18.21	1016.47	35.86	7.80	1016.00	39.18	0.69	1017.57	26.34	-2.13	1017.72	34.99	1.44
1020.10	31.19	8.19	1019.16	45.46	19.42	1019.47	35.21	7.02	1019.00	38.02	-0.60	1020.57	27.44	-1.16	1020.72	35.43	1.75
1023.10	32.91	9.66	1022.16	43.43	17.14	1022.47	36.24	7.80	1022.00	40.02	1.15	1023.57	27.66	-1.19	1023.72	33.96	0.03
1026.10	32.00	9.64	1025.16	44.62	19.21	1025.47	35.99	8.44	1025.00	37.03	-0.95	1026.58	26.28	-1.68	1026.74	35.67	2.63
1029.10	32.53	9.77	1028.16	43.75	17.95	1028.47	36.30	8.35	1028.00	38.02	-0.36	1029.57	26.03	-2.33	1029.73	36.12	2.68
1032.10	33.91	10.88	1031.16	44.27	18.19	1031.47	36.24	8.02	1031.00	39.89	1.24	1032.57	27.34	-1.29	1032.72	33.76	0.05
1035.10	32.63	9.04	1034.16	44.23	17.59	1034.47	35.36	6.58	1034.00	39.89	0.68	1035.57	26.28	-2.91	1035.72	36.51	2.24
1038.10	32.70	10.41	1037.16	44.09	18.75	1037.47	35.11	7.63	1037.00	39.18	1.27	1038.57	25.93	-1.96	1038.72	33.67	0.70
1041.10	32.28	9.61	1040.16	44.23	18.51	1040.47	35.61	7.75	1040.00	38.68	0.39	1041.58	27.22	-1.05	1041.74	34.01	0.66
1044.10	32.63	9.71	1043.16	43.89	17.92	1043.47	36.02	7.91	1043.00	38.60	0.06	1044.57	27.56	-0.96	1044.72	34.50	0.90
1047.10	32.14	9.73	1046.16	43.68	18.22	1046.47	35.46	7.86	1046.00	38.35	0.32	1047.57	27.03	-0.98	1047.73	33.76	0.67
1050.10	33.27	10.87	1049.16	44.09	18.64	1049.47	36.02	8.43	1049.00	38.43	0.41	1050.57	26.18	-1.82	1050.73	34.50	1.42
1053.10	32.81	10.07	1052.16	43.16	17.37	1052.47	35.96	8.03	1052.00	39.10	0.74	1053.57	26.68	-1.66	1053.72	34.35	0.93
1056.10	31.96	8.56	1055.16	42.64	16.19	1055.47	36.68	8.09	1055.00	39.22	0.20	1056.58	28.39	-0.61	1056.74	34.50	0.42
1059.10	32.84	9.97	1058.16	43.78	17.87	1058.47	36.02	7.96	1058.00	38.81	0.32	1059.57	26.46	-2.01	1059.73	35.23	1.68
1062.10	32.81	9.71	1061.16	43.05	16.91	1061.47	35.90	7.61	1061.00	40.23	1.51	1062.57	27.00	-1.70	1062.73	33.96	0.18
1065.10	33.62	10.55	1064.16	41.78	15.66	1064.47	36.62	8.36	1064.00	39.02	0.33	1065.57	27.41	-1.26	1065.73	34.69	0.94
1068.10	32.84	9.85	1067.16	42.98	16.94	1067.47	35.24	7.06	1067.00	39.43	0.82	1068.57	27.25	-1.34	1068.73	34.20	0.53
1071.10	34.22	11.27	1070.16	43.75	17.75	1070.47	36.24	8.10	1070.00	41.28	2.71	1071.58	26.50	-2.05	1071.74	32.98	-0.65
1074.10	34.54	11.79	1073.16	42.33	16.53	1073.47	36.27	8.33	1073.00	38.18	-0.19	1074.57	27.38	-0.97	1074.73	34.59	1.16
1077.10	33.59	10.70	1076.16	42.22	16.28	1076.47	36.68	8.60	1076.00	39.85	1.34	1077.57	26.53	-1.96	1077.73	34.20	0.63
1080.10	33.80	11.00	1079.16	43.40	17.56	1079.47	36.15	8.16	1079.00	38.43	0.01	1080.57	27.41	-0.99	1080.72	34.45	0.97
1083.10	34.76	11.96	1082.16	41.74	15.89	1082.47	36.90	8.91	1082.00	39.39	0.97	1083.57	26.03	-2.37	1083.72	34.89	1.41
1086.10	34.08	10.71	1085.16	42.74	16.33	1085.47	36.27	7.71	1085.00	39.52	0.53	1086.58	27.25	-1.72	1086.74	35.23	1.18
1089.10	33.83	10.90	1088.16	43.16	17.18	1088.47	37.63	9.51	1088.00	37.94	-0.61	1089.57	27.09	-1.44	1089.73	35.67	2.06
1092.10	33.59	10.01	1091.16	42.74	16.11	1091.47	35.99	7.22	1091.00	40.02	0.82	1092.57	27.00	-2.18	1092.73	35.63	1.37
1095.10	33.94	10.66	1094.16	42.22	15.89	1094.47	35.49	7.02	1094.00	39.89	0.99	1095.57	27.41	-1.47	1095.72	34.45	0.49
1098.10	34.19	11.17	1097.16	42.43	16.36	1097.47	35.83	7.62	1097.00	40.60	1.96	1098.57	27.28	-1.34	1098.73	33.08	-0.62
1101.10	33.41	10.33	1100.16	41.67	15.54	1100.47	36.12	7.85	1100.00	39.89	1.19	1101.58	26.62	-2.06	1101.74	34.64	0.88
1104.10	34.01	11.09	1103.16	42.74	16.77	1103.47	36.97	8.86	1103.00	39.14	0.60	1104.57	27.91	-0.61	1104.72	33.62	0.02
1107.10	33.87	10.11	1106.16	41.85	15.04	1106.47	36.59	7.64	1106.00	39.64	0.26	1107.57	27.47	-1.89	1107.72	36.07	1.63
1110.10	33.62	10.87	1109.16	41.57	15.78	1109.47	37.28	9.34	1109.00	38.10	-0.27	1110.57	27.00	-1.35	1110.73	35.04	1.61
1113.10	34.65	10.68	1112.16	41.64	14.63	1112.47	37.47	8.31	1112.00	39.43	-0.16	1113.57	27.06	-2.51	1113.72	37.31	2.66
1116.10	34.05	11.04	1115.16	40.82	14.77	1115.47	37.12	8.92	1115.00	39.43	0.80	1116.58	26.94	-1.67	1116.74	34.55	0.86
1119.10	32.63	9.30	1118.16	41.23	14.86	1118.47	36.90	8.38	1118.00	38.43	-0.52	1119.57	27.53	-1.40	1119.72	35.92	1.91
1122.10	34.76	11.21	1121.16	42.05	15.46	1121.47	36.49	7.75	1121.00	38.97	-0.20	1122.57	27.25	-1.90	1122.72	36.32	2.09
1125.10	33.09	9.99	1124.16	41.67	15.53	1124.47	36.40	8.11	1124.00	39.39	0.67	1125.57	27.94	-0.76	1125.72	33.86	0.08
1128.10	34.26	10.79	1127.16	41.36	14.84	1127.47	37.00	8.34	1127.00	39.31	0.22	1128.57	27.03	-2.04	1128.72	35.97	1.82
1131.10	33.69	10.30	1130.16	40.47	14.04	1130.47	38.48	9.90	1130.00	39.22	0.21	1131.58	27.66	-1.33	1131.74	35.18	1.11
1134.10	34.47	10.77	1133.16	42.12	15.38	1133.47	36.15	7.26	1133.00	39.52	0.20	1134.57	28.29	-1.01	1134.73	35.18	0.80
1137.10	35.29	12.10	1136.16	41.88	15.64	1136.47	36.34	7.96	1136.00	39.47	0.66	1137.57	27.16	-1.63	1137.73	34.84	0.97
1140.10	35.26	12.60	1139.16	42.50	16.79	1139.47	38.07	10.22	1139.00	38.35	0.07	1140.57	27.28	-0.98	1140.73	34.25	0.91
1143.10	34.30	11.30	1142.16	41.09	15.05	1142.47	36.81	8.62	1142.00	39.35	0.73	1143.57	26.90	-1.70	1143.73	34.64	0.96
1146.10	34.30	9.95	1145.16	42.19	14.80	1145.47	37.72	8.18	1145.00	41.19	1.22	1146.58	27.63	-2.32	1146.74	36.12	1.09
1149.10	34.79	11.49	1148.16	41.26	14.92	1148.47	37.34	8.85	1148.00	40.31	1.39	1149.57	28.16	-0.74	1149.72	33.32	-0.66
1152.10	33.06	9.34	1151.16	42.64	15.88	1151.47	37.34	8.43	1151.00	40.44	1.10	1152.57	26.59	-2.73	1152.73	36.02	1.62
1155.10	34.72	11.18	1154.16	41.57	14.98	1154.47	37.06	8.33	1154.00	39.39	0.23	1155.57	28.01	-1.13	1155.73	35.13	0.91
1158.10	34.44	11.02	1157.16	41.06	14.59	1157.47	38.39	9.78	1157.00	38.48	-0.56	1158.57	27.72	-1.30	1158.73	35.97	1.87
1161.10	34.19	10.46	1160.16	41.30	14.52	1160.47	37.47	8.55	1160.00	39.68	0.33	1161.58	27.60	-1.73	1161.74	35.82	1.41
1164.10	35.40	11.65	1163.16	40.68	13.88	1163.47	37.31	8.37	1163.00	40.52	1.15	1164.57	27.79	-1.56	1164.73	34.84	0.41
1167.10	34.44	10.57	1166.16	41.06	14.15	1166.47	36.24	7.18	1166.00	39.93	0.44	1167.57	27.94	-1.53	1167.73	35.63	1.08
1170.10	34.62	10.59	1169.16	39.76	12.68	1169.47	37.44	8.22	1169.00	39.81	0.16	1170.57	27.22	-2.41	1170.73	36.96	2.25
1173.10	34.44	10.88	1172.16	38.47	11.86	1172.47	37.09	8.34	1172.00	40.23	1.05	1173.57	26.87	-2.29	1173.73	35.48	1.24
1176.10	34.54	10.30	1175.16	41.50	14.21	1175.47	38.29	8.86	1175.00	40.48	0.62	1176.58	27.44	-2.40	1176.74	36.71	1.79
1179.10	33.83	10.19	1178.16	40.34	13.65	1178.47	38.67	9.84	1178.00	38.52	-0.74	1179.57	27.69	-1.55	1179.73	36.61	2.29
1182.10	35.51	11.49	1181.16	40.82	13.75	1181.47	37.69	8.48	1181.00	38.97	-0.67	1182.57	27.88	-1.74	1182.73	37.11	2.41
1185.10	33.62	10.95	1184.16	40.44	14.72	1184.47	36.65	8.79	1184.00	39.27	0.98	1185.57	26.84	-1.43	1185.73	33.81	0.46
1188.10	34.65	10.41	1187.16	41.16	13.87	1187.47	36.40	6.97	1187.00	40.27	0.41	1188.57	28.73	-1.11	1188.72	35.63	0.71
1191.10	34.12	9.39	1190.16	40.44	12.67	1190.47	37.66	7.74	1190.00	40.94	0.59	1191.58	29.27	-1.06	1191.74	35.87	0.46
1194.10	34.30	10.67	1193.16	41.06	14.38	1193.47	36.52	7.70	1193.00	40.86	1.61	1194.57	26.40	-2.83	1194.72	35.53	1.22
1197.10	34.08	9.57	1196.16	40.54	12.99	1196.47	37.00	7.30	1196.00	41.15	1.02	1197.57	28.35	-1.76	1197.72	35.92	0.73
1200.10	33.48	8.92	1199.16	40.88	13.27	1199.47	38.80	9.05	1199.00	40.44	0.26	1200.57	28.04	-2.12	1200.72	37.11	1.87
1203.10	34.47	10.78	1202.16	41.40	14.66	1202.47	38.10	9.22	1202.00	39.93	0.62	1203.57	27.38	-1.91	1203.72	35.67	1.30
1206.10	35.29	12.15	1205.16	40.82	14.63	1205.47	38.83	10.50	1205.00	38.85	0.09	1206.58	27.34	-1.40	1206.74	35.13	1.31
1209.10	34.72	10.64	1208.16	40.92	13.80	1208.47	38.33	9.06	1208.00	40.27	0.57	1209.57	27.69	-1.99	1209.72	36.17	1.41
1212.10	33.98	10.27	1211.16	41.02	14.26	1211.47	37.47	8.57	1211.00	39.02	-0.31	1212.57	27.00	-2.31	1212.72	37.01	2.62
1215.10	34.15	10.89	1214.16	38.91	12.61	1214.47	37.82	9.37	1214.00	39.27	0.39	1215.57	27.22	-1.64	1215.73	35.18	1.24
1218.10	34.90	11.08	1217.16	40.88	14.01	1217.47	38.17	9.16	1217.00	40.86	1.42	1218.57	28.99	-0.43	1218.73	33.52	-0.98
1221.10	34.22	10.07	1220.16	39.38	12.18	1220.47	37.91	8.57	1220.00	40.06	0.29	1221.58	26.84	-2.91	1221.74	37.45	2.62
1224.10	36.12	12.38	1223.15	40.30	13.51	1223.47	36.71	7.78	1223.00	39.64	0.28	1224.57	27.56	-1.78	1224.73	35.92	1.50
1227.09	35.33	11.19	1226.15	41.16	13.97	1226.47	36.87	7.54	1226.00	40.52	0.76	1227.56	27.88	-1.86	1227.72	35.92	1.10
1230.09	34.40	10.68	1229.15	39.48	12.71	1229.47	37.79	8.88	1229.00	39.60	0.26	1230.56	28.39	-0.93	1230.72	35.08	0.68
1233.10	33.91	10.51	1232.15	40.61	14.17	1232.47	38.29	9.70	1232.00	39.18	0.16	1233.57	28.07	-0.93	1233.72	34.84	0.76
