# Supplementary material for: Noise-precision tradeoff in predicting combinations of mutations and drugs
Source: PLoS Comput Biol. 2019 May 22;15(5):e1006956. doi: 10.1371/journal.pcbi.1006956 (PMC6548401; doi:10.1371/journal.pcbi.1006956)
Supplement: S1 Data — A zip file containing all datasets used in this paper. (ZIP) [file pcbi.1006956.s002.zip › calcium/calcium_double_RAW264.7/C5A_250_nM_LPA_2.5_uM_RW_ECC040322C.txt]

Tab-delimted data for ligand pair Complement C5a / Lysophosphatidic acid
Celltype = RAW 264.7
ExperimentID = ECC040322C
t in seconds, Ca++ concentrations in nM
Adj Ca++ is the change in Ca++ concentration due to ligand

ECC040322C08	C5A 250 nM	LPA 2.5 uM	sim
ECC040322C04	C5A 250 nM	LPA 2.5 uM	lig1_then_lig2
ECC040322C02	LPA 2.5 uM	C5A 250 nM	lig2_then_lig1
ECC040322C01	HBSS-BSA n/a 	HBSS-BSA n/a 	con
ECC040322C11	HBSS-BSA n/a 	HBSS-BSA n/a 	con
ECC040322C12	HBSS-BSA n/a 	HBSS-BSA n/a 	con

t(ECC040322C08)	Ca++(ECC040322C08)	Adj Ca++(ECC040322C08)	t(ECC040322C04)	Ca++(ECC040322C04)	Adj Ca++(ECC040322C04)	t(ECC040322C02)	Ca++(ECC040322C02)	Adj Ca++(ECC040322C02)	t(ECC040322C01)	Ca++(ECC040322C01)	Adj Ca++(ECC040322C01)	t(ECC040322C11)	Ca++(ECC040322C11)	Adj Ca++(ECC040322C11)	t(ECC040322C12)	Ca++(ECC040322C12)	Adj Ca++(ECC040322C12)
-182.87	10.41	-0.17	-183.50	9.35	-0.58	-183.84	7.76	-0.54	-184.00	20.00	-2.83	-182.40	15.64	0.94	-182.24	17.66	1.89
-179.97	11.09	-0.84	-180.60	10.45	-0.83	-180.91	10.47	0.82	-181.07	24.10	-0.08	-179.50	15.56	-0.49	-179.34	17.69	0.57
-176.97	11.15	-0.05	-177.60	10.01	-0.54	-177.91	8.29	-0.64	-178.07	22.43	-1.02	-176.50	15.12	-0.20	-176.34	17.62	1.23
-173.97	11.13	0.15	-174.60	10.49	0.16	-174.91	9.15	0.44	-175.07	21.65	-1.58	-173.48	15.20	0.10	-173.32	17.66	1.49
-170.97	11.38	-0.43	-171.60	10.23	-0.93	-171.91	8.91	-0.62	-172.07	22.71	-1.35	-170.50	16.13	0.20	-170.34	18.15	1.15
-167.97	10.72	-0.67	-168.60	10.17	-0.57	-168.91	9.58	0.46	-169.07	21.55	-2.09	-167.50	15.41	-0.11	-167.34	18.79	2.20
-164.96	11.04	-0.05	-165.60	10.65	0.21	-165.91	9.29	0.47	-166.07	22.75	-0.59	-164.50	14.20	-1.02	-164.34	17.90	1.61
-161.97	10.84	-0.91	-162.60	10.55	-0.55	-162.91	9.47	-0.00	-163.07	23.68	-0.32	-161.50	15.51	-0.36	-161.34	17.62	0.68
-158.97	11.31	-0.70	-159.60	9.83	-1.53	-159.91	9.39	-0.34	-160.07	23.45	-0.81	-158.48	15.95	-0.18	-158.32	18.19	0.99
-155.97	10.81	-1.62	-156.60	10.43	-1.35	-156.91	9.12	-1.03	-157.07	23.77	-0.91	-155.50	16.08	-0.47	-155.34	19.00	1.38
-152.97	11.61	0.05	-153.60	11.11	0.20	-153.91	10.04	0.76	-154.07	22.80	-1.01	-152.50	15.71	0.03	-152.33	17.73	0.98
-149.97	10.97	-1.13	-150.60	10.51	-0.94	-150.91	9.02	-0.81	-151.07	23.82	-0.53	-149.50	16.39	0.17	-149.34	17.66	0.37
-146.97	11.31	0.14	-147.60	10.13	-0.39	-147.91	9.45	0.55	-148.07	21.74	-1.68	-146.50	14.66	-0.63	-146.34	18.68	2.32
-143.97	11.29	-0.65	-144.60	10.93	-0.36	-144.91	9.23	-0.44	-145.07	23.40	-0.79	-143.48	15.71	-0.36	-143.32	18.29	1.15
-140.97	10.47	-0.86	-141.60	9.97	-0.71	-141.91	9.20	0.14	-142.07	22.52	-1.06	-140.50	15.77	0.32	-140.34	17.27	0.75
-137.97	11.45	0.49	-138.60	11.13	0.82	-138.91	9.63	0.95	-139.07	22.94	-0.27	-137.50	15.15	0.07	-137.34	16.35	0.20
-134.97	11.06	-1.04	-135.60	10.75	-0.70	-135.91	8.96	-0.86	-136.07	24.28	-0.07	-134.50	16.21	-0.01	-134.34	17.37	0.08
-131.97	11.22	-0.02	-132.60	10.37	-0.22	-132.91	8.51	-0.45	-133.07	22.94	-0.55	-131.50	15.56	0.20	-131.34	16.78	0.35
-128.97	11.72	1.02	-129.60	10.19	0.14	-129.91	8.80	0.37	-130.07	22.71	-0.24	-128.48	15.20	0.38	-128.32	15.76	-0.13
-125.97	11.90	1.05	-126.60	10.67	0.47	-126.91	9.74	1.16	-127.07	24.42	1.32	-125.50	14.99	0.02	-125.34	14.71	-1.33
-122.97	11.84	0.72	-123.60	10.47	-0.00	-123.91	9.74	0.89	-124.07	23.31	-0.06	-122.50	15.79	0.55	-122.34	15.83	-0.48
-119.97	11.88	0.61	-120.60	10.77	0.15	-120.91	9.47	0.48	-121.07	22.89	-0.63	-119.50	15.56	0.17	-119.34	16.92	0.46
-116.97	10.79	-0.04	-117.60	10.67	0.49	-117.91	9.45	0.89	-118.07	23.35	0.27	-116.50	15.48	0.52	-116.34	15.24	-0.79
-113.97	11.77	0.55	-114.60	10.37	-0.20	-114.91	8.86	-0.08	-115.07	24.28	0.81	-113.48	14.97	-0.37	-113.32	15.97	-0.44
-110.97	11.24	0.11	-111.60	10.57	0.09	-111.91	9.18	0.32	-112.07	22.75	-0.63	-110.50	15.71	0.46	-110.34	16.50	0.18
-107.97	12.06	0.88	-108.60	10.53	-0.00	-108.91	9.39	0.48	-109.07	23.31	-0.12	-107.50	15.56	0.25	-107.34	16.25	-0.13
-104.97	11.75	0.06	-105.60	10.09	-0.95	-105.91	8.05	-1.37	-106.07	23.68	-0.26	-104.50	15.77	-0.05	-104.34	17.20	0.31
-101.97	11.22	-0.03	-102.60	10.59	-0.01	-102.91	8.96	-0.02	-103.07	23.40	-0.10	-101.50	15.79	0.41	-101.33	16.14	-0.31
-98.97	12.16	0.36	-99.60	11.01	-0.14	-99.91	9.34	-0.19	-100.07	24.75	0.70	-98.48	14.89	-1.04	-98.32	17.34	0.34
-95.97	11.75	0.22	-96.60	11.03	0.15	-96.91	9.15	-0.11	-97.07	24.00	0.22	-95.50	15.95	0.30	-95.34	16.21	-0.51
-92.97	11.24	0.48	-93.60	10.99	0.88	-93.91	9.37	0.88	-94.07	21.74	-1.27	-92.50	15.77	0.88	-92.34	16.35	0.39
-89.97	11.79	0.19	-90.60	11.11	0.16	-90.91	10.12	0.80	-91.07	24.05	0.20	-89.50	15.15	-0.57	-89.34	17.16	0.37
-86.96	11.70	0.52	-87.60	11.21	0.68	-87.91	9.85	0.94	-88.07	23.21	-0.22	-86.49	14.84	-0.46	-86.33	17.06	0.69
-83.97	11.88	0.01	-84.60	10.01	-1.21	-84.91	8.99	-0.61	-85.07	23.86	-0.26	-83.48	15.95	-0.04	-83.32	17.37	0.31
-80.97	11.43	-0.30	-81.60	10.91	-0.17	-81.91	10.63	1.17	-82.07	23.40	-0.58	-80.50	16.52	0.66	-80.34	16.85	-0.08
-77.97	11.81	0.22	-78.60	11.01	0.07	-78.91	10.15	0.83	-79.07	23.54	-0.30	-77.49	16.13	0.42	-77.33	16.67	-0.11
-74.97	11.63	-0.59	-75.60	11.39	-0.18	-75.91	10.39	0.45	-76.07	23.82	-0.65	-74.50	16.39	0.05	-74.34	18.01	0.60
-71.97	12.02	0.64	-72.60	11.70	0.97	-72.91	10.12	1.01	-73.07	22.61	-1.02	-71.50	16.26	0.75	-71.33	16.85	0.27
-68.97	13.07	0.85	-69.60	11.33	-0.24	-69.91	9.69	-0.26	-70.07	23.45	-1.02	-68.48	16.67	0.32	-68.32	18.12	0.70
-65.97	12.27	0.30	-66.60	12.26	0.94	-66.91	10.26	0.56	-67.07	24.47	0.25	-65.50	16.10	0.00	-65.34	16.92	-0.25
-62.96	11.65	0.28	-63.60	11.03	0.31	-63.91	10.07	0.98	-64.07	23.96	0.34	-62.49	15.71	0.22	-62.33	16.00	-0.56
-59.97	11.88	-0.35	-60.60	11.05	-0.53	-60.91	9.02	-0.93	-61.07	24.94	0.46	-59.50	15.69	-0.66	-59.34	17.62	0.20
-56.96	11.70	-0.45	-57.60	11.25	-0.25	-57.91	10.09	0.21	-58.07	23.68	-0.72	-56.50	16.08	-0.19	-56.34	18.26	0.92
-53.97	12.80	0.74	-54.60	11.72	0.31	-54.91	9.53	-0.26	-55.07	23.45	-0.86	-53.48	16.44	0.25	-53.32	17.87	0.61
-50.97	11.97	0.47	-51.60	11.27	0.42	-51.91	9.72	0.50	-52.07	22.61	-1.14	-50.49	16.36	0.74	-50.33	17.09	0.40
-47.97	11.86	0.25	-48.60	11.35	0.39	-48.91	9.66	0.33	-49.07	23.35	-0.51	-47.49	16.05	0.32	-47.33	16.99	0.19
-44.97	12.20	0.05	-45.60	10.75	-0.75	-45.91	9.53	-0.34	-46.07	24.52	0.12	-44.49	16.08	-0.19	-44.33	17.41	0.07
-41.97	12.59	-0.07	-42.60	11.45	-0.56	-42.91	10.80	0.41	-43.07	25.78	0.87	-41.50	16.23	-0.56	-41.34	17.55	-0.31
-38.97	12.50	-0.47	-39.60	11.61	-0.71	-39.91	10.07	-0.63	-40.07	25.83	0.61	-38.48	17.24	0.15	-38.32	17.41	-0.75
-35.97	11.70	-0.52	-36.60	11.68	0.11	-36.91	9.10	-0.85	-37.07	24.42	-0.05	-35.50	15.30	-1.04	-35.34	18.51	1.10
-32.97	11.95	-0.60	-33.60	11.29	-0.61	-33.91	10.20	-0.08	-34.07	24.80	-0.00	-32.50	16.41	-0.26	-32.34	18.01	0.27
-29.97	11.93	0.01	-30.60	11.74	0.47	-30.91	9.23	-0.42	-31.07	23.96	-0.21	-29.50	16.18	0.13	-29.34	17.20	0.08
-26.97	12.87	1.06	-27.60	11.43	0.27	-27.91	10.09	0.55	-28.07	23.63	-0.43	-26.50	16.15	0.21	-26.34	17.23	0.22
-23.97	12.45	0.10	-24.60	11.13	-0.57	-24.91	10.28	0.20	-25.07	24.80	0.20	-23.48	16.59	0.12	-23.32	17.23	-0.31
-20.97	11.90	0.40	-21.60	11.35	0.50	-21.91	10.31	1.08	-22.07	23.31	-0.44	-20.50	15.84	0.22	-20.34	16.92	0.23
-17.97	12.02	-0.94	-18.60	12.28	-0.03	-18.91	9.96	-0.72	-19.07	25.73	0.52	-17.49	16.98	-0.10	-17.33	17.73	-0.42
-14.97	12.34	0.33	-15.60	11.53	0.17	-15.91	9.47	-0.26	-16.07	23.77	-0.49	-14.50	16.80	0.67	-14.34	17.02	-0.18
-11.97	12.11	0.04	-12.60	11.74	0.32	-12.91	10.12	0.33	-13.07	23.82	-0.50	-11.50	16.54	0.35	-11.34	17.41	0.15
-8.97	12.54	0.36	-9.60	12.20	0.67	-9.91	10.53	0.63	-10.07	24.24	-0.19	-8.48	16.59	0.29	-8.32	17.27	-0.10
-5.97	12.45	-0.02	-6.60	12.14	0.32	-6.91	9.96	-0.23	-7.07	25.22	0.50	-5.50	16.31	-0.28	-5.34	17.44	-0.22
5.10	51.30	35.74	4.47	23.07	8.16	4.15	19.85	6.56	4.00	28.56	0.75	5.57	18.62	-1.06	5.73	21.07	0.32
8.09	132.45	116.17	7.46	46.21	30.58	7.15	75.77	61.77	6.99	30.23	1.70	8.56	18.41	-1.99	8.72	21.76	0.29
11.09	155.84	140.83	10.46	62.41	48.05	10.15	101.44	88.70	9.99	29.09	1.83	11.56	17.09	-2.05	11.72	20.43	0.22
14.09	166.48	151.29	13.46	67.27	52.73	13.15	108.67	95.75	12.99	27.99	0.55	14.56	17.87	-1.45	14.72	21.29	0.90
17.09	149.93	134.62	16.46	62.95	48.29	16.15	110.95	97.92	15.99	28.23	0.67	17.56	17.97	-1.46	17.72	21.29	0.79
20.09	128.55	113.58	19.46	57.33	43.01	19.15	97.12	84.42	18.99	28.90	1.68	20.56	17.01	-2.08	20.72	20.57	0.41
23.09	111.97	97.29	22.46	51.63	37.60	22.15	84.34	71.94	21.99	28.90	1.97	23.56	18.23	-0.57	23.72	18.47	-1.40
26.09	95.56	80.37	25.46	45.69	31.15	25.15	74.93	62.01	24.99	29.14	1.70	26.56	17.29	-2.02	26.72	20.71	0.33
29.09	83.20	68.51	28.46	40.42	26.38	28.15	67.15	54.74	27.99	27.99	1.05	29.56	17.14	-1.67	29.72	20.50	0.62
32.09	73.72	58.82	31.46	35.41	21.16	31.15	60.18	47.56	30.99	27.62	0.47	32.56	18.07	-0.95	32.72	20.57	0.48
35.09	66.51	52.03	34.46	30.43	16.60	34.15	55.24	43.03	33.99	26.81	0.08	35.56	17.89	-0.72	35.72	20.32	0.64
38.10	59.87	45.34	37.46	25.95	12.07	37.15	50.48	38.22	36.99	27.71	0.93	38.57	17.71	-0.95	38.73	19.75	0.02
41.10	54.09	39.46	40.46	23.05	9.07	40.15	48.79	36.44	39.99	28.23	1.35	41.57	17.29	-1.46	41.73	19.93	0.11
44.10	50.83	35.65	43.46	18.33	3.80	43.15	43.78	30.88	42.99	28.28	0.85	44.57	18.18	-1.12	44.73	20.64	0.27
47.10	46.40	31.26	46.47	17.69	3.20	46.15	42.17	29.31	45.99	28.37	0.98	47.57	17.79	-1.47	47.73	20.82	0.49
50.10	44.82	30.11	49.47	15.69	1.63	49.15	40.47	28.03	48.99	27.95	0.99	50.57	18.18	-0.65	50.73	19.57	-0.33
53.09	42.09	27.08	52.46	14.43	0.07	52.15	37.49	24.75	51.99	28.09	0.83	53.56	18.44	-0.69	53.72	20.07	-0.13
56.09	40.72	25.95	55.46	13.58	-0.54	55.15	36.85	24.35	54.99	27.62	0.60	56.56	18.23	-0.67	56.72	20.04	0.07
59.09	40.46	25.67	58.46	13.90	-0.24	58.15	36.14	23.62	57.99	27.57	0.53	59.56	17.81	-1.11	59.72	20.57	0.58
62.10	39.75	24.65	61.46	13.50	-0.95	61.15	35.44	22.61	60.99	28.33	0.98	62.57	17.58	-1.65	62.72	20.97	0.67
65.09	38.27	24.01	64.46	12.75	-0.86	64.15	32.68	20.69	63.99	26.95	0.44	65.56	17.29	-1.09	65.72	20.11	0.66
68.09	36.73	22.44	67.46	12.46	-1.18	67.15	33.25	21.23	66.99	27.38	0.84	68.56	16.88	-1.53	68.72	20.18	0.70
71.10	36.49	21.37	70.47	12.77	-1.70	70.15	33.22	20.37	69.99	29.33	1.96	71.57	18.18	-1.07	71.73	19.43	-0.89
74.09	36.80	21.86	73.46	12.54	-1.75	73.15	32.17	19.51	72.99	27.76	0.57	74.57	17.55	-1.51	74.73	21.07	0.94
77.09	36.19	21.03	76.46	11.86	-2.65	76.15	32.14	19.25	75.99	29.71	2.30	77.57	17.06	-2.23	77.73	20.29	-0.07
80.09	36.06	21.11	79.46	11.13	-3.17	79.15	31.45	18.77	78.99	28.71	1.51	80.56	17.76	-1.32	80.72	19.96	-0.19
83.09	36.85	22.19	82.46	12.22	-1.79	82.15	32.38	20.00	81.99	28.14	1.23	83.56	17.29	-1.49	83.72	20.11	0.26
86.09	36.49	21.45	85.46	12.00	-2.39	85.15	30.70	17.94	84.99	28.37	1.08	86.56	17.27	-1.89	86.72	21.04	0.81
89.09	36.39	20.93	88.46	11.01	-3.80	88.15	33.13	19.94	87.99	29.23	1.52	89.56	17.66	-1.93	89.72	21.07	0.41
92.09	37.01	21.75	91.46	12.22	-2.39	91.15	32.56	19.57	90.99	28.42	0.91	92.56	18.07	-1.31	92.72	20.86	0.41
95.10	36.37	21.17	94.47	11.90	-2.65	94.15	30.85	17.92	93.99	28.52	1.07	95.57	18.41	-0.92	95.73	20.25	-0.15
98.09	36.67	21.65	97.46	13.05	-1.32	97.15	32.80	20.05	96.99	27.71	0.44	98.57	18.00	-1.15	98.73	20.93	0.71
101.09	36.16	20.99	100.46	11.94	-2.58	100.15	32.20	19.31	99.99	28.85	1.43	101.57	17.40	-1.89	101.73	20.82	0.46
104.09	35.72	21.10	103.46	12.62	-1.35	103.15	32.38	20.03	102.99	27.14	0.27	104.57	17.87	-0.88	104.73	20.43	0.61
107.09	35.93	21.29	106.46	12.32	-1.67	106.15	31.63	19.26	105.99	29.37	2.48	107.56	16.49	-2.28	107.72	19.64	-0.20
110.09	37.09	22.33	109.46	12.93	-1.18	109.15	32.08	19.59	108.99	27.10	0.09	110.57	17.68	-1.20	110.73	21.07	1.12
113.09	37.09	21.40	112.46	13.05	-1.99	112.15	31.66	18.24	111.99	28.61	0.67	113.57	18.68	-1.14	113.73	21.36	0.47
116.09	36.24	21.60	115.46	12.38	-1.61	115.15	33.40	21.03	114.99	27.76	0.87	116.57	17.94	-0.82	116.73	19.79	-0.04
119.09	36.70	21.81	118.46	12.54	-1.70	118.15	32.05	19.43	117.99	28.94	1.80	119.57	17.87	-1.14	119.73	19.43	-0.65
122.09	36.01	20.84	121.46	12.06	-2.46	121.15	32.86	19.97	120.99	28.47	1.05	122.56	17.42	-1.87	122.72	21.18	0.82
125.09	35.93	20.83	124.46	13.15	-1.30	124.15	34.68	21.86	123.99	28.80	1.45	125.57	17.45	-1.77	125.73	20.61	0.32
128.09	35.39	20.38	127.46	12.97	-1.39	127.15	32.23	19.49	126.99	27.99	0.73	128.57	18.26	-0.88	128.73	20.36	0.15
131.09	34.83	19.87	130.46	13.29	-1.02	130.15	32.56	19.88	129.99	28.56	1.35	131.57	17.45	-1.63	131.73	20.43	0.28
134.09	35.93	20.61	133.46	13.29	-1.38	133.15	31.36	18.31	132.99	28.61	1.04	134.56	18.47	-0.98	134.72	20.46	-0.06
137.09	35.96	20.58	136.46	13.54	-1.19	136.15	32.41	19.30	135.99	28.80	1.17	137.57	16.80	-2.71	137.73	22.12	1.54
140.09	37.27	21.46	139.46	13.09	-2.07	139.15	32.20	18.66	138.99	28.66	0.60	140.56	18.81	-1.13	140.72	21.54	0.53
143.09	35.72	20.60	142.46	13.35	-1.12	142.15	33.22	20.37	141.99	28.09	0.72	143.57	17.81	-1.44	143.73	21.04	0.72
146.10	35.85	20.56	145.47	12.69	-1.95	145.15	33.59	20.57	144.99	27.66	0.12	146.57	18.13	-1.28	146.73	21.65	1.17
149.10	36.19	20.49	148.47	13.15	-1.90	148.15	33.22	19.79	147.99	28.66	0.71	149.57	18.86	-0.96	149.73	21.15	0.26
152.09	35.80	20.27	151.46	14.05	-0.83	151.15	33.25	19.99	150.99	28.56	0.78	152.57	18.18	-1.48	152.73	21.43	0.70
155.09	35.26	20.99	154.46	13.66	0.04	154.15	33.01	21.01	153.99	26.58	0.06	155.56	17.63	-0.77	155.72	20.18	0.71
158.09	35.55	19.90	157.46	13.52	-1.48	157.15	31.90	18.53	156.99	28.33	0.43	158.57	18.57	-1.20	158.73	21.61	0.77
161.09	35.80	20.75	160.46	13.38	-1.02	160.15	33.04	20.26	159.99	27.57	0.27	161.57	17.84	-1.34	161.73	21.32	1.07
164.09	36.24	20.93	163.46	13.31	-1.35	163.15	33.98	20.95	162.99	28.90	1.34	164.57	18.23	-1.20	164.73	20.36	-0.14
167.09	35.09	19.72	166.46	13.50	-1.22	166.15	32.71	19.61	165.99	29.37	1.75	167.56	18.20	-1.29	167.72	20.11	-0.45
170.09	34.93	18.85	169.46	13.72	-1.71	169.15	32.47	18.66	168.99	30.09	1.76	170.56	18.62	-1.59	170.72	21.11	-0.17
173.09	34.58	19.67	172.46	14.25	-0.01	172.15	31.84	19.21	171.99	27.76	0.60	173.56	18.78	-0.25	173.72	19.75	-0.35
176.09	35.42	20.32	175.46	14.03	-0.42	175.15	32.41	19.58	174.99	27.47	0.12	176.56	18.41	-0.82	176.72	21.00	0.70
179.09	34.58	18.40	178.46	13.72	-1.81	178.15	32.89	18.99	177.99	30.19	1.76	179.56	18.15	-2.15	179.72	21.76	0.39
182.09	34.68	18.95	181.46	13.40	-1.68	181.15	32.50	19.04	180.99	29.61	1.63	182.57	18.44	-1.41	182.73	20.71	-0.21
185.09	33.28	16.70	184.46	13.86	-2.07	184.15	32.47	18.16	183.99	30.43	1.60	185.57	19.30	-1.40	185.73	21.58	-0.19
188.09	34.07	17.70	187.46	13.13	-2.59	187.15	32.77	18.67	186.99	29.76	1.14	188.57	19.17	-1.33	188.73	21.76	0.19
191.09	34.22	18.03	190.46	13.52	-2.02	190.15	32.65	18.73	189.99	29.61	1.17	191.57	18.57	-1.75	191.73	21.97	0.58
194.09	34.78	18.65	193.46	13.86	-1.62	193.15	32.29	18.44	192.99	29.04	0.66	194.57	19.12	-1.13	194.73	21.79	0.47
197.09	33.97	18.11	196.46	13.90	-1.31	196.15	31.57	17.98	195.99	28.85	0.74	197.57	18.52	-1.47	197.73	21.79	0.73
200.09	32.52	16.92	199.46	13.64	-1.31	199.15	31.69	18.36	198.99	28.28	0.43	200.57	18.60	-1.13	200.73	21.50	0.70
203.09	32.98	15.96	202.46	14.52	-1.85	202.15	32.56	17.82	201.99	30.81	1.54	203.57	19.62	-1.52	203.73	22.19	-0.02
206.09	34.68	19.26	205.46	13.82	-0.95	205.15	32.23	19.08	204.99	29.18	1.51	206.57	17.94	-1.60	206.73	20.71	0.10
209.09	34.09	18.32	208.46	13.99	-1.13	208.15	31.63	18.14	207.99	28.52	0.50	209.57	17.37	-2.52	209.73	22.98	2.02
212.09	32.95	17.35	211.46	13.66	-1.29	211.15	32.38	19.05	210.99	29.37	1.52	212.57	18.54	-1.18	212.73	20.46	-0.33
215.09	32.55	16.20	214.46	14.13	-1.57	214.15	31.60	17.52	213.99	30.14	1.54	215.57	18.41	-2.07	215.73	22.08	0.53
218.09	32.98	17.32	217.46	14.37	-0.64	217.15	32.20	18.81	216.99	27.62	-0.29	218.57	18.70	-1.08	218.73	22.23	1.38
221.09	31.77	15.11	220.46	14.05	-1.96	220.15	32.89	18.51	219.99	30.81	1.90	221.57	18.83	-1.95	221.73	21.90	0.05
224.09	33.43	17.09	223.46	14.03	-1.66	223.15	32.26	18.19	222.99	30.28	1.69	224.57	18.31	-2.16	224.73	22.01	0.47
227.09	34.42	17.52	226.46	13.92	-2.33	226.15	30.04	15.42	225.99	29.80	0.65	227.57	19.51	-1.51	227.73	22.95	0.86
230.09	32.20	15.84	229.46	14.21	-1.50	229.15	30.16	16.07	228.99	29.33	0.72	230.57	18.70	-1.78	230.73	22.62	1.07
233.09	31.92	15.71	232.46	14.41	-1.15	232.15	31.84	17.90	231.99	29.33	0.87	233.57	18.73	-1.61	233.73	22.15	0.74
236.09	32.73	17.21	235.46	14.05	-0.82	235.15	29.99	16.74	234.99	28.28	0.51	236.57	18.54	-1.11	236.73	21.32	0.60
239.09	32.85	16.52	238.46	14.39	-1.29	238.15	32.08	18.03	237.99	29.66	1.08	239.57	18.88	-1.57	239.73	22.01	0.49
242.10	32.83	16.04	241.46	14.43	-1.71	241.15	32.23	17.72	240.99	29.90	0.86	242.57	19.15	-1.76	242.73	22.88	0.90
245.09	31.69	14.44	244.46	14.86	-1.74	244.15	30.88	15.91	243.99	31.34	1.84	245.57	19.67	-1.70	245.73	22.30	-0.14
248.10	33.13	16.58	247.46	14.52	-1.38	247.15	31.69	17.41	246.99	29.95	1.15	248.57	19.15	-1.52	248.73	22.12	0.38
251.09	32.40	15.68	250.46	14.11	-1.96	250.15	32.29	17.84	249.99	31.77	2.80	251.57	19.07	-1.77	251.73	20.89	-1.02
254.09	31.74	15.44	253.46	15.11	-0.54	253.15	31.27	17.25	252.99	29.14	0.59	254.57	18.81	-1.61	254.73	22.51	1.02
257.09	32.60	16.23	256.46	15.27	-0.45	256.15	31.36	17.26	255.99	30.81	2.19	257.57	18.15	-2.34	257.73	21.72	0.16
260.09	31.69	15.44	259.46	14.37	-1.23	259.15	31.03	17.05	258.99	29.42	0.92	260.57	19.30	-1.08	260.73	21.61	0.16
263.09	31.37	15.10	262.46	15.09	-0.53	262.15	31.96	17.97	261.99	28.99	0.47	263.57	19.12	-1.27	263.73	22.26	0.80
266.10	30.94	13.58	265.46	14.80	-1.91	265.15	31.12	16.03	264.99	31.53	1.92	266.57	19.17	-2.31	266.73	22.95	0.40
269.09	31.85	15.52	268.46	14.89	-0.79	268.15	31.48	17.42	267.99	29.66	1.08	269.57	19.30	-1.16	269.73	21.61	0.08
272.09	31.39	14.01	271.46	15.48	-1.25	271.15	30.76	15.65	270.99	31.15	1.52	272.57	20.30	-1.20	272.73	22.26	-0.31
275.09	31.07	14.89	274.46	14.58	-0.95	274.15	31.54	17.64	273.99	29.09	0.66	275.57	18.78	-1.52	275.73	22.23	0.86
278.09	32.50	15.55	277.46	14.76	-1.54	277.15	31.00	16.32	276.99	31.34	2.14	278.57	18.96	-2.11	278.73	22.12	-0.02
281.10	31.44	14.60	280.46	15.25	-0.94	280.15	30.73	16.16	279.99	30.33	1.24	281.57	18.75	-2.22	281.73	23.02	0.98
284.10	31.64	14.73	283.46	15.19	-1.07	283.15	31.30	16.66	282.99	29.80	0.64	284.57	19.02	-2.02	284.73	23.49	1.38
287.10	30.34	14.19	286.46	14.72	-0.78	286.15	30.91	17.03	285.99	29.04	0.64	287.57	19.09	-1.19	287.73	21.90	0.55
290.09	30.74	13.86	289.46	15.19	-1.04	289.15	30.49	15.88	288.99	30.04	0.91	290.57	19.70	-1.31	290.73	22.48	0.40
293.10	30.69	13.80	292.46	15.64	-0.60	292.15	29.96	15.34	291.99	29.66	0.52	293.57	19.20	-1.81	293.73	23.38	1.30
296.10	31.27	14.34	295.46	14.89	-1.39	295.15	29.45	14.80	294.99	31.00	1.82	296.57	19.59	-1.46	296.73	21.76	-0.36
299.09	32.02	15.64	298.46	15.44	-0.29	298.15	30.88	16.77	297.99	29.28	0.65	299.57	18.75	-1.76	299.73	22.69	1.11
302.10	31.92	14.30	301.47	14.76	-2.21	301.15	30.13	14.78	300.99	31.29	1.42	302.57	19.62	-2.13	302.73	23.53	0.71
305.10	31.62	15.18	304.46	14.93	-0.86	304.15	31.72	17.55	303.99	28.94	0.25	305.57	19.72	-0.84	305.73	22.23	0.60
308.10	30.94	13.77	307.46	15.73	-0.79	307.15	29.63	14.73	306.99	30.04	0.62	308.57	19.62	-1.67	308.73	23.42	1.06
311.10	32.47	14.70	310.46	14.95	-2.17	310.15	30.94	15.44	309.99	30.86	0.84	311.57	19.91	-1.98	311.73	24.11	1.15
314.10	31.14	13.80	313.46	15.75	-0.94	313.15	31.48	16.42	312.99	29.85	0.26	314.57	20.17	-1.29	314.73	23.56	1.03
317.10	31.77	14.77	316.46	15.40	-0.95	316.15	30.55	15.82	315.99	30.14	0.89	317.57	19.17	-1.96	317.73	23.27	1.07
320.10	32.02	14.71	319.46	15.99	-0.67	319.15	30.31	15.28	318.99	30.86	1.30	320.57	19.65	-1.78	320.73	22.98	0.48
323.09	30.59	13.45	322.46	14.78	-1.71	322.15	30.55	15.69	321.99	29.95	0.56	323.57	19.86	-1.40	323.73	23.17	0.84
326.10	31.04	14.38	325.46	15.58	-0.43	325.15	30.76	16.38	324.99	29.71	0.80	326.57	18.81	-1.97	326.73	23.02	1.17
329.10	30.87	14.17	328.46	16.41	0.36	328.15	31.30	16.88	327.99	29.04	0.09	329.57	19.78	-1.04	329.73	22.84	0.95
332.10	30.97	13.77	331.46	15.52	-1.03	331.15	29.93	15.00	330.99	30.38	0.93	332.57	19.38	-1.95	332.73	23.42	1.02
335.10	30.72	13.08	334.46	16.08	-0.91	334.15	29.93	14.57	333.99	31.68	1.79	335.57	19.38	-2.38	335.73	23.42	0.59
338.09	31.14	13.97	337.46	14.86	-1.66	337.15	30.02	15.12	336.99	30.47	1.05	338.57	19.96	-1.34	338.73	22.66	0.29
341.09	31.32	13.64	340.46	16.04	-0.99	340.15	29.75	14.35	339.99	31.39	1.46	341.57	20.01	-1.79	341.73	23.20	0.33
344.10	31.34	13.58	343.46	15.79	-1.32	343.15	30.31	14.83	342.99	31.63	1.62	344.57	20.04	-1.84	344.73	23.17	0.22
347.09	30.24	12.52	346.46	15.62	-1.45	346.15	29.96	14.52	345.99	31.20	1.23	347.57	19.96	-1.88	347.73	23.56	0.65
350.09	31.14	13.48	349.46	15.93	-1.08	349.15	29.99	14.60	348.99	31.92	2.01	350.57	20.20	-1.59	350.73	22.44	-0.42
353.10	31.42	13.70	352.46	16.10	-0.97	352.15	30.67	15.23	351.99	31.05	1.08	353.57	19.41	-2.43	353.73	24.26	1.35
356.10	30.39	12.77	355.46	15.99	-0.98	355.15	29.01	13.67	354.99	31.00	1.13	356.57	19.67	-2.07	356.73	23.75	0.94
359.10	31.34	12.68	358.46	16.30	-1.71	358.15	30.97	14.58	357.99	32.98	2.07	359.57	19.62	-3.16	359.73	24.95	1.10
362.10	31.19	12.73	361.46	16.55	-1.26	361.15	29.96	13.77	360.99	32.84	2.13	362.57	20.36	-2.22	362.73	23.75	0.10
365.10	31.09	12.53	364.46	15.91	-2.00	364.15	29.63	13.35	363.99	32.45	1.64	365.57	20.86	-1.82	365.73	23.93	0.18
368.10	30.17	12.33	367.46	16.34	-0.85	367.15	30.02	14.45	366.99	31.05	0.96	368.57	20.09	-1.88	368.73	23.96	0.92
371.10	30.24	12.59	370.46	16.06	-0.94	370.15	30.91	15.53	369.99	30.81	0.91	371.57	21.20	-0.57	371.73	22.51	-0.33
374.10	30.54	12.97	373.46	16.55	-0.37	373.15	30.19	14.89	372.99	31.15	1.33	374.57	19.75	-1.94	374.73	23.38	0.62
377.10	32.00	13.23	376.46	16.24	-1.88	376.15	30.58	14.08	375.99	32.98	1.96	377.57	20.80	-2.10	377.73	24.11	0.14
380.10	30.79	12.58	379.46	17.17	-0.39	379.15	30.46	14.53	378.99	30.95	0.49	380.57	20.51	-1.82	380.73	24.73	1.33
383.10	31.72	13.10	382.46	16.04	-1.93	382.15	29.81	13.46	381.99	32.26	1.39	383.57	21.02	-1.72	383.73	24.15	0.34
386.10	30.49	12.04	385.46	16.32	-1.48	385.15	29.69	13.51	384.99	31.34	0.64	386.57	20.96	-1.61	386.73	24.62	0.98
389.10	30.44	12.82	388.46	16.92	-0.05	388.15	30.25	14.90	387.99	31.82	1.95	389.57	19.09	-2.66	389.73	23.53	0.71
392.10	31.09	12.97	391.46	16.47	-1.00	391.15	29.63	13.78	390.99	32.31	1.94	392.57	19.99	-2.26	392.73	23.64	0.32
395.10	30.37	12.41	394.46	15.75	-1.56	394.15	31.00	15.32	393.99	31.58	1.37	395.57	20.22	-1.86	395.73	23.64	0.49
398.10	30.99	13.40	397.46	16.18	-0.76	397.15	30.22	14.90	396.99	29.80	-0.04	398.57	21.12	-0.59	398.73	23.42	0.64
401.10	30.69	12.45	400.46	16.32	-1.27	400.15	29.45	13.48	399.99	32.45	1.96	401.57	20.07	-2.30	401.73	23.78	0.34
404.10	30.52	11.77	403.46	15.75	-2.35	403.15	29.39	12.91	402.99	32.31	1.31	404.57	20.17	-2.71	404.73	25.35	1.40
407.10	30.77	12.57	406.46	16.16	-1.39	406.15	29.69	13.76	405.99	31.68	1.23	407.57	20.86	-1.47	407.73	23.64	0.24
410.10	30.27	12.05	409.46	16.94	-0.63	409.15	29.60	13.66	408.99	30.38	-0.09	410.57	21.07	-1.27	410.73	24.77	1.36
413.10	31.72	13.39	412.46	16.74	-0.94	412.15	30.16	14.10	411.99	31.34	0.76	413.57	21.07	-1.38	413.73	24.15	0.63
416.10	30.64	12.89	415.46	16.59	-0.51	415.15	29.57	14.09	414.99	30.38	0.38	416.57	20.33	-1.54	416.73	24.11	1.17
419.10	30.77	12.04	418.46	17.05	-1.03	418.15	28.95	12.49	417.99	32.35	1.37	419.58	21.12	-1.73	419.73	24.29	0.37
422.10	30.67	12.63	421.46	15.99	-1.40	421.15	30.28	14.51	420.99	30.38	0.09	422.57	21.97	-0.20	422.73	23.35	0.11
425.10	30.72	11.84	424.46	17.15	-1.08	424.15	30.02	13.42	423.99	32.21	1.08	425.57	21.44	-1.56	425.73	24.55	0.48
428.10	30.97	12.13	427.46	17.36	-0.83	427.15	29.51	12.95	426.99	32.31	1.22	428.57	20.67	-2.29	428.73	25.10	1.07
431.09	30.52	12.63	430.46	17.03	-0.21	430.15	29.42	13.80	429.99	30.47	0.33	431.57	21.02	-0.99	431.73	23.75	0.67
434.10	30.04	11.56	433.46	16.01	-1.82	433.15	29.99	13.78	432.99	30.95	0.22	434.57	21.23	-1.38	434.73	24.84	1.16
437.10	30.34	11.90	436.46	17.05	-0.74	436.15	28.65	12.48	435.99	31.53	0.84	437.57	21.36	-1.20	437.73	24.00	0.37
440.10	30.79	12.06	439.46	16.20	-1.88	439.15	30.61	14.16	438.99	32.69	1.71	440.57	20.88	-1.97	440.73	24.18	0.26
443.10	31.04	12.14	442.46	16.67	-1.58	442.15	29.30	12.67	441.99	33.57	2.42	443.57	20.41	-2.61	443.73	24.29	0.20
446.10	30.94	12.04	445.46	16.47	-1.78	445.15	29.96	13.34	444.99	32.69	1.54	446.57	21.02	-2.00	446.73	24.55	0.46
449.09	30.19	11.48	448.46	16.78	-1.28	448.15	29.01	12.57	447.99	32.06	1.10	449.57	20.65	-2.18	449.73	24.99	1.09
452.10	30.74	12.36	451.46	15.93	-1.80	451.15	29.42	13.32	450.99	31.24	0.61	452.57	21.39	-1.11	452.73	24.07	0.50
455.10	30.27	10.92	454.46	17.03	-1.67	454.15	29.54	12.47	453.99	32.60	1.00	455.57	22.21	-1.26	455.73	24.80	0.26
458.10	31.59	12.46	457.46	17.17	-1.31	457.15	29.54	12.69	456.99	32.06	0.68	458.57	22.34	-0.91	458.73	24.55	0.23
461.10	30.57	11.72	460.46	17.79	-0.41	460.15	30.22	13.65	459.99	33.37	2.27	461.57	21.39	-1.58	461.73	23.35	-0.69
464.10	30.14	11.20	463.46	17.01	-1.28	463.15	29.45	12.78	462.99	31.24	0.05	464.57	22.05	-1.01	464.73	25.10	0.97
467.10	30.42	11.74	466.46	16.98	-1.05	466.15	29.15	12.75	465.99	31.92	0.99	467.57	21.17	-1.63	467.73	24.51	0.64
470.10	30.34	11.53	469.46	17.21	-0.95	469.15	30.55	14.01	468.99	31.39	0.33	470.58	21.63	-1.31	470.73	24.99	0.98
473.10	29.89	11.11	472.46	17.15	-0.98	472.15	28.98	12.47	471.99	32.11	1.08	473.57	21.52	-1.39	473.73	24.29	0.31
476.10	30.47	11.84	475.46	16.94	-1.04	475.15	28.92	12.57	474.99	32.45	1.57	476.57	21.33	-1.42	476.73	23.67	-0.15
479.10	30.09	11.12	478.46	17.48	-0.84	478.15	30.34	13.65	477.99	32.26	1.04	479.57	21.33	-1.76	479.73	24.88	0.72
482.10	30.74	11.54	481.46	16.70	-1.85	481.15	29.21	12.28	480.99	32.79	1.34	482.58	22.13	-1.20	482.73	24.26	-0.14
485.10	31.19	13.12	484.46	17.30	-0.12	484.15	28.56	12.76	483.99	30.95	0.63	485.57	21.23	-0.96	485.73	23.60	0.34
488.10	29.99	11.01	487.46	17.48	-0.85	487.15	28.27	11.56	486.99	31.58	0.35	488.58	21.55	-1.56	488.74	25.39	1.21
491.10	30.87	11.26	490.46	17.69	-1.27	490.15	29.48	12.15	489.99	32.89	1.03	491.58	21.49	-2.24	491.73	26.01	1.21
494.10	30.72	11.29	493.46	17.19	-1.59	493.15	27.59	10.44	492.99	33.96	2.28	494.57	21.23	-2.32	494.73	24.66	0.04
497.10	30.84	12.10	496.46	17.69	-0.40	496.15	29.87	13.41	495.99	32.94	1.95	497.58	20.88	-1.98	497.73	23.96	0.03
500.10	30.67	10.64	499.46	17.73	-1.65	499.15	29.04	11.28	498.99	34.10	1.82	500.57	21.52	-2.64	500.73	26.05	0.82
503.10	30.82	11.99	502.46	17.07	-1.11	502.15	29.84	13.29	501.99	31.34	0.26	503.58	21.28	-1.67	503.74	25.43	1.41
506.10	29.99	10.44	505.46	17.48	-1.42	505.15	29.12	11.85	504.99	33.52	1.72	506.58	21.52	-2.15	506.73	25.17	0.43
509.10	29.67	10.99	508.46	17.69	-0.34	508.15	28.15	11.74	507.99	32.31	1.38	509.58	21.55	-1.25	509.73	23.75	-0.12
512.10	30.77	11.95	511.46	17.71	-0.46	511.15	29.01	12.46	510.99	31.44	0.37	512.57	20.99	-1.96	512.73	25.61	1.59
515.10	30.42	11.22	514.46	17.88	-0.67	514.15	29.33	12.40	513.99	32.74	1.29	515.57	21.33	-1.99	515.73	25.10	0.71
518.10	29.35	9.67	517.46	17.42	-1.61	517.15	28.24	10.83	516.99	32.50	0.57	518.57	22.02	-1.78	518.73	26.09	1.22
521.10	29.47	9.46	520.46	17.98	-1.38	520.15	28.41	10.67	519.99	33.57	1.31	521.58	22.10	-2.04	521.74	25.94	0.73
524.10	30.74	10.45	523.46	17.09	-2.55	523.15	28.83	10.81	522.99	33.52	0.98	524.57	22.32	-2.09	524.73	26.60	1.12
527.10	30.12	11.15	526.46	18.25	-0.07	526.15	29.93	13.24	525.99	31.73	0.51	527.58	22.16	-0.93	527.73	24.58	0.42
530.10	30.32	10.66	529.46	18.29	-0.72	529.15	28.33	10.95	528.99	32.55	0.64	530.57	22.45	-1.33	530.73	25.54	0.69
533.10	30.89	11.36	532.46	17.69	-1.19	532.15	28.80	11.54	531.99	32.74	0.96	533.58	22.21	-1.44	533.74	25.21	0.49
536.10	29.52	9.23	535.46	17.79	-1.85	535.15	27.85	9.83	534.99	34.05	1.51	536.58	22.56	-1.85	536.74	25.83	0.35
539.10	31.12	10.83	538.46	17.42	-2.22	538.15	29.99	11.97	537.99	33.42	0.88	539.58	22.34	-2.07	539.74	26.68	1.20
542.10	29.79	10.03	541.46	17.23	-1.88	541.15	29.84	12.35	540.99	33.52	1.51	542.58	22.32	-1.57	542.74	25.02	0.06
545.10	30.74	11.11	544.46	17.92	-1.06	544.15	29.24	11.88	543.99	33.13	1.25	545.58	21.36	-2.40	545.74	25.98	1.15
548.10	29.92	10.87	547.46	17.52	-0.88	547.15	28.77	11.99	546.99	31.87	0.57	548.58	21.94	-1.23	548.74	24.91	0.67
551.10	29.12	9.37	550.46	18.04	-1.06	550.15	28.33	10.85	549.99	33.42	1.42	551.58	21.20	-2.67	551.73	26.20	1.26
554.10	29.97	9.52	553.46	17.67	-2.13	553.15	27.77	9.59	552.99	34.98	2.28	554.58	22.18	-2.39	554.74	25.76	0.12
557.10	30.47	10.78	556.46	17.07	-1.97	556.15	28.06	10.64	555.99	33.91	1.97	557.58	21.86	-1.96	557.73	24.88	-0.01
560.10	30.54	10.96	559.46	17.96	-0.97	559.15	28.56	11.25	558.99	32.74	0.91	560.58	21.78	-1.92	560.74	25.79	1.02
563.10	29.52	9.36	562.46	18.13	-1.38	562.15	28.71	10.82	561.99	33.76	1.35	563.58	22.32	-1.97	563.73	25.98	0.62
566.10	30.27	10.03	565.46	18.02	-1.57	565.15	29.07	11.10	564.99	34.10	1.61	566.58	22.74	-1.63	566.74	25.46	0.02
569.10	29.87	9.91	568.46	17.92	-1.39	568.15	28.62	10.93	567.99	33.47	1.26	569.58	22.48	-1.60	569.74	25.50	0.35
572.10	30.94	11.23	571.46	17.27	-1.79	571.15	29.30	11.87	570.99	32.01	0.05	572.58	22.00	-1.83	572.73	26.68	1.78
575.10	30.12	10.14	574.46	18.48	-0.85	574.15	28.33	10.62	573.99	32.74	0.51	575.57	22.58	-1.53	575.73	26.20	1.02
578.10	29.12	9.85	577.46	17.98	-0.64	577.15	29.01	12.01	576.99	31.48	-0.04	578.58	22.85	-0.55	578.73	25.06	0.59
581.10	30.32	10.55	580.46	17.63	-1.49	580.15	29.84	12.34	579.99	32.21	0.19	581.58	22.80	-1.09	581.74	25.87	0.91
584.10	29.99	9.90	583.46	16.96	-2.48	583.15	28.33	10.52	582.99	33.76	1.42	584.58	22.50	-1.71	584.74	25.57	0.29
587.10	30.74	10.81	586.46	17.69	-1.59	586.15	28.98	11.32	585.99	32.94	0.76	587.58	21.89	-2.16	587.74	26.53	1.41
590.10	30.14	9.58	589.46	17.44	-2.47	589.15	29.07	10.79	588.99	34.79	1.98	590.57	22.58	-2.10	590.73	25.87	0.12
593.10	29.47	9.70	592.46	18.46	-0.66	592.14	29.78	12.29	591.99	33.13	1.11	593.57	22.13	-1.76	593.73	25.61	0.65
596.10	29.72	9.22	595.46	18.25	-1.60	595.14	28.27	10.04	594.99	34.01	1.26	596.57	22.90	-1.72	596.73	26.16	0.47
599.10	29.25	9.69	598.46	17.54	-1.37	598.14	27.80	10.51	597.99	32.26	0.45	599.58	22.16	-1.52	599.73	25.83	1.08
602.10	30.12	9.58	601.46	17.44	-2.45	601.14	28.92	10.65	600.99	33.81	1.02	602.57	22.34	-2.32	602.73	27.04	1.31
621.10	34.63	4.38	620.47	68.05	38.45	620.16	54.71	26.73	620.00	43.84	1.34	621.58	31.77	-2.61	621.73	36.72	1.27
624.08	32.07	4.12	623.44	75.68	48.38	623.13	66.94	41.26	622.97	43.43	3.23	624.55	28.01	-4.07	624.71	33.99	0.84
627.07	29.22	1.52	626.44	96.74	69.69	626.13	63.69	38.27	625.97	42.46	2.51	627.54	27.98	-3.84	627.70	34.22	1.33
630.07	28.48	1.72	629.44	126.71	100.60	629.13	63.55	39.06	628.97	40.54	1.53	630.54	27.98	-2.91	630.70	33.34	1.38
633.07	27.05	0.49	632.44	128.55	102.64	632.13	60.66	36.37	631.97	40.49	1.68	633.54	28.48	-2.20	633.70	32.28	0.53
636.07	27.69	2.06	635.44	116.42	91.44	635.13	56.15	32.79	634.97	40.29	2.41	636.54	27.30	-2.46	636.70	30.88	0.05
639.08	27.69	0.81	638.44	103.68	77.45	638.13	51.33	26.73	637.97	40.04	0.91	639.55	28.59	-2.41	639.71	33.57	1.50
642.07	28.36	2.07	641.44	94.80	69.16	641.13	45.15	21.14	640.97	39.69	1.15	642.54	28.53	-1.88	642.70	32.21	0.73
645.07	27.54	1.81	644.44	86.34	61.26	644.13	42.26	18.80	643.97	38.59	0.61	645.54	27.66	-2.19	645.70	32.51	1.59
648.07	27.47	2.04	647.44	78.92	54.14	647.13	38.45	15.29	646.97	39.44	1.76	648.54	27.06	-2.50	648.70	31.37	0.74
651.07	29.77	3.58	650.44	74.19	48.65	650.13	37.59	13.67	649.97	39.89	1.45	651.55	28.09	-2.23	651.71	32.17	0.78
654.08	29.30	3.65	653.44	67.87	42.87	653.13	34.80	11.42	652.97	39.44	1.54	654.55	27.22	-2.56	654.71	31.87	1.02
657.07	28.80	2.48	656.44	64.78	39.11	656.13	32.83	8.78	655.97	38.49	-0.08	657.54	28.97	-1.48	657.70	33.08	1.56
660.07	29.60	4.30	659.44	61.29	36.64	659.13	31.90	8.88	658.97	39.09	1.54	660.54	26.92	-2.50	660.70	31.45	0.96
663.07	29.10	3.16	662.44	60.43	35.14	662.13	30.37	6.70	661.97	39.34	1.15	663.54	27.36	-2.71	663.70	32.70	1.56
666.07	30.07	3.69	665.44	57.63	31.90	665.13	30.55	6.44	664.97	39.64	1.01	666.54	27.77	-2.74	666.70	33.31	1.73
669.08	30.02	4.49	668.44	55.07	30.19	668.13	28.30	5.04	667.97	38.44	0.66	669.55	27.03	-2.63	669.71	32.70	1.97
672.07	29.60	4.33	671.44	53.41	28.79	671.13	28.65	5.66	670.97	38.59	1.07	672.54	27.63	-1.76	672.70	31.15	0.69
675.07	30.62	4.58	674.44	52.46	27.07	674.13	29.39	5.62	673.97	40.54	2.25	675.54	27.52	-2.65	675.70	31.64	0.40
678.07	30.19	4.14	677.44	52.12	26.72	677.13	29.30	5.52	676.97	40.09	1.79	678.54	27.36	-2.82	678.70	32.28	1.03
681.07	30.32	4.85	680.44	51.41	26.59	680.13	26.89	3.69	679.97	37.35	-0.37	681.54	28.01	-1.58	681.70	32.62	1.96
684.08	30.49	5.04	683.44	50.44	25.64	683.13	28.53	5.35	682.97	37.94	0.24	684.55	27.74	-1.83	684.71	32.24	1.60
687.07	31.37	5.34	686.44	50.15	24.77	686.13	27.24	3.49	685.97	39.24	0.96	687.54	27.79	-2.36	687.70	32.62	1.40
690.07	30.54	5.24	689.44	50.08	25.43	689.13	27.77	4.74	688.97	37.89	0.34	690.54	27.03	-2.39	690.70	32.55	2.06
693.07	31.62	5.49	692.44	49.09	23.61	692.13	26.33	2.47	691.97	40.29	1.91	693.54	28.07	-2.18	693.70	31.60	0.28
696.07	30.84	4.64	695.44	49.23	23.68	695.13	28.39	4.47	694.97	40.04	1.59	696.54	28.29	-2.03	696.70	31.83	0.44
699.08	30.74	4.95	698.44	48.72	23.58	698.13	28.59	5.07	697.97	38.84	0.80	699.55	27.25	-2.66	699.71	32.85	1.87
702.07	30.04	4.72	701.44	49.69	25.02	701.13	28.80	5.75	700.97	37.65	0.08	702.54	27.79	-1.65	702.70	32.09	1.58
705.07	31.44	5.13	704.44	49.09	23.43	704.13	27.83	3.79	703.97	39.74	1.18	705.54	27.96	-2.48	705.70	32.81	1.30
708.07	32.47	7.19	707.44	47.91	23.28	707.13	27.30	4.29	706.97	38.04	0.51	708.54	27.96	-1.44	708.70	31.41	0.94
711.07	31.07	3.98	710.44	49.42	22.98	710.13	28.33	3.51	709.97	40.59	1.25	711.54	28.04	-3.18	711.70	34.22	1.93
714.08	30.52	4.98	713.44	48.84	23.95	713.13	28.41	5.15	712.97	38.19	0.40	714.55	27.82	-1.84	714.71	32.17	1.44
717.07	30.32	3.91	716.44	49.35	23.59	716.13	28.33	4.19	715.97	39.69	1.03	717.54	29.44	-1.10	717.70	31.68	0.07
720.07	32.58	6.41	719.44	48.48	22.96	719.13	28.98	5.08	718.97	39.69	1.27	720.54	28.12	-2.18	720.70	32.28	0.91
723.07	31.09	4.77	722.44	49.28	23.61	722.13	28.21	4.16	721.97	39.04	0.47	723.54	28.37	-2.07	723.70	33.12	1.61
726.07	30.72	4.51	725.44	49.93	24.37	725.13	28.98	5.04	724.97	39.94	1.48	726.54	27.87	-2.46	726.70	32.39	0.99
729.08	30.82	4.67	728.44	49.47	23.97	728.13	29.36	5.48	727.97	38.54	0.14	729.55	28.29	-1.98	729.71	33.19	1.85
732.07	30.82	4.43	731.44	49.47	23.73	731.13	28.39	4.27	730.97	39.14	0.50	732.54	28.48	-2.03	732.70	33.12	1.54
735.07	31.97	5.87	734.44	48.94	23.49	734.13	29.81	5.99	733.97	38.44	0.09	735.54	28.34	-1.88	735.70	33.08	1.79
738.07	32.10	6.11	737.44	48.34	23.00	737.13	29.48	5.76	736.97	40.19	1.95	738.54	27.19	-2.93	738.70	32.17	0.98
741.07	31.59	5.74	740.44	49.04	23.84	740.13	28.68	5.10	739.97	37.99	-0.11	741.54	27.41	-2.57	741.70	33.73	2.68
744.08	32.47	5.77	743.44	47.33	21.28	743.13	28.83	4.41	742.97	41.50	2.55	744.55	27.08	-3.74	744.71	33.08	1.19
747.07	30.62	4.86	746.44	48.05	22.94	746.13	29.60	6.11	745.97	38.89	0.88	747.54	26.32	-3.57	747.70	33.65	2.69
750.07	31.14	4.70	749.44	48.77	22.98	749.13	29.54	5.37	748.97	39.04	0.35	750.54	27.44	-3.12	750.70	34.41	2.78
753.07	30.94	4.12	752.44	47.36	21.19	752.13	28.89	4.34	751.97	40.44	1.37	753.54	28.07	-2.88	753.70	33.53	1.51
756.07	31.04	4.50	755.44	46.67	20.78	755.13	28.44	4.17	754.97	38.44	-0.35	756.54	29.41	-1.25	756.70	33.34	1.61
759.08	31.52	5.00	758.44	47.60	21.73	758.13	28.62	4.37	757.97	40.24	1.47	759.55	28.72	-1.92	759.71	32.17	0.46
762.07	31.37	4.76	761.44	46.93	20.97	761.13	28.39	4.05	760.97	39.79	0.93	762.54	28.72	-2.01	762.70	32.89	1.09
765.07	32.02	5.43	764.44	47.21	21.27	764.13	28.44	4.12	763.97	39.19	0.35	765.54	28.81	-1.90	765.70	33.34	1.56
768.07	32.02	4.50	767.44	46.62	19.75	767.13	28.59	3.34	766.97	40.44	0.67	768.54	28.89	-2.75	768.70	34.80	2.09
771.07	31.32	4.27	770.44	46.14	19.74	770.13	30.10	5.32	769.97	41.30	2.00	771.54	27.74	-3.44	771.70	33.69	1.44
774.08	31.90	4.42	773.44	47.14	20.31	773.13	27.50	2.29	772.97	39.84	0.11	774.55	28.45	-3.15	774.71	35.72	3.05
777.07	31.87	5.33	776.44	45.48	19.59	776.13	30.28	6.01	775.97	39.24	0.45	777.54	29.00	-1.67	777.70	32.96	1.22
780.07	31.95	5.60	779.44	46.43	20.73	779.13	28.56	4.48	778.97	38.59	-0.01	780.54	28.15	-2.32	780.70	33.88	2.34
783.07	32.37	5.38	782.44	45.86	19.52	782.13	29.33	4.61	781.97	39.84	0.60	783.54	28.94	-2.17	783.70	33.76	1.58
786.07	32.27	4.91	785.44	45.45	18.74	785.13	28.65	3.56	784.97	40.85	1.24	786.54	29.00	-2.48	786.70	33.80	1.25
789.08	32.93	5.83	788.44	46.40	19.95	788.13	29.45	4.62	787.97	40.24	0.89	789.55	29.30	-1.93	789.71	33.34	1.04
792.07	33.13	5.65	791.44	46.40	19.57	791.13	29.01	3.80	790.97	40.90	1.17	792.54	28.97	-2.64	792.70	34.15	1.47
795.07	31.27	4.13	794.44	45.34	18.85	794.13	28.41	3.54	793.97	40.09	0.70	795.54	28.72	-2.54	795.70	34.18	1.85
798.07	32.40	4.97	797.44	45.01	18.23	797.13	28.24	3.08	796.97	40.74	1.06	798.54	29.25	-2.31	798.70	33.88	1.25
801.07	32.78	4.86	800.44	45.31	18.04	800.13	28.00	2.36	799.97	42.51	2.34	801.54	28.78	-3.26	801.70	34.03	0.92
804.08	31.92	4.76	803.44	44.84	18.33	803.13	28.06	3.18	802.97	40.59	1.18	804.55	29.22	-2.06	804.71	33.23	0.88
807.07	31.85	4.66	806.44	44.32	17.78	806.13	29.45	4.54	805.97	40.24	0.80	807.54	28.86	-2.45	807.70	34.03	1.65
810.07	31.04	4.24	809.44	45.08	18.93	809.13	29.57	5.04	808.97	40.14	1.09	810.54	27.57	-3.35	810.70	34.26	2.27
813.07	32.32	5.20	812.44	44.49	18.02	812.13	29.21	4.36	811.97	39.74	0.37	813.54	28.20	-3.04	813.70	34.99	2.68
816.07	32.10	5.08	815.44	43.10	16.73	815.13	28.39	3.64	814.97	42.06	2.79	816.54	27.49	-3.65	816.70	33.08	0.87
819.08	32.12	4.75	818.44	43.50	16.78	818.13	28.89	3.80	817.97	40.74	1.12	819.55	28.67	-2.82	819.71	34.26	1.70
822.07	32.65	5.11	821.44	44.27	17.38	821.13	28.74	3.47	820.97	41.70	1.91	822.54	29.30	-2.36	822.70	33.19	0.46
825.07	32.52	4.90	824.44	43.52	16.55	824.13	29.01	3.67	823.97	40.85	0.98	825.54	29.00	-2.74	825.70	34.57	1.76
828.07	32.55	5.10	827.44	43.15	16.35	827.13	29.12	3.95	826.97	40.74	1.04	828.54	29.52	-2.05	828.70	33.65	1.01
831.07	32.83	5.72	830.44	42.28	15.82	830.13	30.31	5.47	829.97	39.74	0.38	831.54	28.75	-2.48	831.70	34.41	2.11
834.08	31.79	5.37	833.44	43.24	17.47	833.13	29.18	5.03	832.97	37.35	-1.32	834.55	29.14	-1.40	834.71	34.34	2.73
837.07	32.95	5.74	836.44	42.63	16.07	836.13	28.92	3.98	835.97	40.39	0.93	837.54	29.63	-1.71	837.70	33.19	0.78
840.07	32.68	4.93	839.44	43.01	15.91	839.13	28.62	3.15	838.97	41.96	1.96	840.54	29.05	-2.82	840.70	33.80	0.86
843.07	32.07	4.57	842.44	42.14	15.29	842.13	28.92	3.70	841.97	40.29	0.54	843.54	29.74	-1.88	843.70	34.03	1.34
846.07	32.60	4.05	845.44	43.57	15.67	845.13	28.92	2.65	844.97	41.65	0.85	846.54	30.38	-2.29	846.70	35.18	1.44
849.08	32.55	5.12	848.44	42.47	15.69	848.13	30.28	5.12	847.97	40.59	0.91	849.55	28.67	-2.88	849.71	34.60	1.98
852.07	32.60	5.75	851.44	41.65	15.45	851.13	29.93	5.36	850.97	39.04	-0.06	852.54	29.19	-1.78	852.70	33.88	1.84
855.07	33.18	5.56	854.44	41.26	14.29	854.13	29.51	4.16	853.97	40.85	0.98	855.54	29.47	-2.27	855.70	34.11	1.30
858.07	32.93	4.97	857.44	42.40	15.09	857.13	28.86	3.17	856.97	41.60	1.39	858.54	29.60	-2.49	858.70	34.26	1.10
861.07	30.97	3.14	860.44	43.08	15.90	860.13	29.60	4.04	859.97	40.49	0.41	861.54	29.85	-2.10	861.70	34.72	1.70
864.08	31.54	3.98	863.44	42.77	15.86	863.13	29.21	3.92	862.97	40.44	0.63	864.55	30.02	-1.67	864.71	33.80	1.04
867.07	32.45	3.29	866.44	41.65	13.14	866.13	30.25	3.36	865.97	42.72	1.31	867.54	30.27	-3.01	867.70	36.06	1.71
870.07	30.54	1.79	869.44	41.72	13.62	869.13	30.31	3.83	868.97	42.21	1.21	870.54	31.02	-1.86	870.70	34.60	0.65
873.07	30.69	1.91	872.44	41.60	13.47	872.13	30.43	3.92	871.97	41.75	0.72	873.54	30.52	-2.38	873.70	35.64	1.67
876.07	31.42	3.12	875.44	41.40	13.75	875.13	29.54	3.52	874.97	40.69	0.14	876.54	29.94	-2.48	876.70	35.83	2.34
879.08	31.97	4.10	878.44	41.70	14.48	878.13	29.18	3.58	877.97	41.70	1.58	879.55	29.60	-2.39	879.71	33.88	0.82
882.07	31.72	3.62	881.44	42.14	14.69	881.13	28.92	3.09	880.97	43.07	2.72	882.54	29.19	-3.03	882.70	33.61	0.32
885.07	31.42	2.57	884.44	40.63	12.43	884.13	29.57	2.99	883.97	42.97	1.87	885.54	29.52	-3.46	885.70	35.64	1.59
888.07	31.57	2.81	887.44	41.21	13.10	887.13	30.49	4.00	886.97	42.46	1.45	888.54	29.63	-3.25	888.70	35.76	1.81
891.07	31.09	2.91	890.44	41.28	13.75	890.13	29.90	4.00	889.97	40.74	0.31	891.54	29.83	-2.47	891.70	35.53	2.16
894.08	31.12	2.78	893.44	40.81	13.12	893.13	29.36	3.29	892.97	42.46	1.87	894.55	29.08	-3.39	894.71	35.06	1.52
897.07	32.35	4.10	896.44	41.44	13.84	896.13	30.43	4.45	895.97	42.16	1.66	897.54	30.10	-2.28	897.70	34.07	0.62
900.07	31.39	3.08	899.44	40.98	13.32	899.13	29.01	2.98	898.97	41.05	0.49	900.54	29.99	-2.44	900.70	35.45	1.95
903.07	31.09	2.77	902.44	41.02	13.35	902.13	29.75	3.70	901.97	40.29	-0.28	903.54	30.79	-1.65	903.70	35.45	1.94
906.07	32.73	4.32	905.44	40.63	12.87	905.13	30.02	3.88	904.97	41.00	0.34	906.54	29.94	-2.60	906.70	35.87	2.26
909.08	33.13	5.04	908.44	40.88	13.44	908.13	29.84	4.03	907.97	41.40	1.06	909.55	30.74	-1.47	909.71	33.69	0.41
912.07	32.02	3.21	911.44	40.86	12.70	911.13	29.48	2.94	910.97	41.91	0.85	912.54	31.07	-1.87	912.70	35.03	1.02
915.07	33.64	5.02	914.44	41.46	13.49	914.13	30.19	3.84	913.97	42.16	1.29	915.55	30.63	-2.11	915.71	34.64	0.83
918.07	32.25	3.06	917.44	40.21	11.67	917.13	29.54	2.62	916.97	41.55	0.11	918.54	31.15	-2.17	918.70	36.45	2.06
921.07	32.05	3.43	920.44	40.54	12.57	920.13	30.34	3.99	919.97	42.41	1.54	921.54	29.88	-2.86	921.70	35.14	1.33
924.08	32.07	3.67	923.44	40.24	12.49	923.13	30.16	4.03	922.97	42.31	1.66	924.55	30.13	-2.40	924.71	34.34	0.74
927.07	32.00	3.48	926.44	40.56	12.69	926.13	30.13	3.89	925.97	41.40	0.63	927.54	30.85	-1.79	927.70	34.87	1.16
930.07	32.70	3.85	929.44	39.87	11.67	929.13	30.43	3.85	928.97	43.79	2.69	930.54	29.96	-3.01	930.70	34.37	0.33
933.07	32.58	3.97	932.44	40.58	12.62	932.13	30.43	4.10	931.97	41.96	1.10	933.54	29.52	-3.21	933.70	35.91	2.11
936.07	33.69	5.14	935.44	39.94	12.04	935.13	30.40	4.12	934.97	41.55	0.75	936.54	30.27	-2.41	936.70	35.41	1.66
939.08	34.09	5.87	938.44	39.54	11.97	938.13	30.04	4.09	937.97	40.74	0.27	939.55	30.66	-1.68	939.71	34.83	1.42
942.07	32.80	4.74	941.44	40.14	12.73	941.13	31.72	5.94	940.97	41.20	0.89	942.55	30.32	-1.86	942.71	34.22	0.97
945.07	33.18	4.77	944.44	38.49	10.73	944.13	31.00	4.86	943.97	41.40	0.74	945.54	30.54	-2.00	945.70	34.87	1.26
948.07	33.41	4.93	947.44	39.34	11.51	947.13	29.99	3.78	946.97	41.86	1.13	948.55	30.93	-1.67	948.71	34.22	0.55
951.07	32.27	2.76	950.44	40.47	11.61	950.13	29.96	2.73	949.97	42.87	1.11	951.54	31.85	-1.78	951.70	35.37	0.67
954.10	34.07	5.07	953.44	40.00	11.65	953.13	30.58	3.85	952.97	41.65	0.40	954.58	31.02	-2.11	954.73	35.91	1.71
957.07	33.33	4.83	956.44	39.96	12.11	956.13	31.06	4.84	955.97	41.25	0.50	957.54	30.32	-2.30	957.70	35.49	1.80
960.07	34.22	4.39	959.44	39.36	10.18	959.13	30.52	2.96	958.97	43.33	1.25	960.54	30.93	-3.02	960.70	36.80	1.78
963.07	34.73	5.27	962.44	39.15	10.34	962.13	31.87	4.68	961.97	43.02	1.31	963.54	30.79	-2.79	963.70	36.14	1.49
966.07	33.76	4.93	965.44	39.38	11.20	965.13	30.46	3.90	964.97	42.26	1.18	966.54	30.77	-2.18	966.70	35.03	1.01
969.08	33.74	5.34	968.44	38.44	10.69	968.13	31.87	5.74	967.97	41.20	0.55	969.55	30.02	-2.51	969.71	35.56	1.96
972.07	35.29	6.78	971.44	38.21	10.35	971.13	29.81	3.58	970.97	41.00	0.24	972.54	30.68	-1.95	972.70	35.41	1.71
975.07	34.78	5.41	974.44	39.20	10.48	974.13	30.07	2.98	973.97	42.82	1.20	975.54	30.71	-2.78	975.70	36.14	1.58
978.07	35.47	6.08	977.44	39.45	10.71	977.13	30.46	3.35	976.97	42.36	0.72	978.54	30.96	-2.55	978.70	36.41	1.83
981.07	35.52	5.87	980.44	39.06	10.06	980.13	29.66	2.28	979.97	43.12	1.22	981.54	31.77	-2.01	981.70	35.64	0.79
984.08	35.19	5.79	983.44	39.47	10.72	983.13	30.43	3.31	982.97	41.86	0.21	984.55	31.99	-1.53	984.71	35.91	1.32
987.07	35.75	6.93	986.44	40.00	11.83	986.13	32.29	5.74	985.97	42.21	1.14	987.54	31.52	-1.42	987.70	34.30	0.29
990.07	36.01	6.19	989.44	37.96	8.79	989.13	31.06	3.52	988.97	44.30	2.23	990.54	30.77	-3.17	990.70	35.95	0.94
993.07	36.08	6.69	992.44	38.62	9.88	992.13	31.30	4.18	991.97	41.86	0.22	993.54	32.02	-1.50	993.70	35.87	1.28
996.07	36.57	6.99	995.44	39.15	10.22	995.13	31.33	4.03	994.97	42.21	0.38	996.54	31.68	-2.02	996.70	36.41	1.64
999.08	36.29	7.15	998.44	39.38	10.89	998.13	32.11	5.24	997.97	42.01	0.62	999.55	30.88	-2.38	999.71	36.10	1.77
1002.07	34.47	4.98	1001.44	39.80	10.96	1001.13	30.94	3.72	1000.97	43.17	1.43	1002.54	30.74	-2.88	1002.70	36.14	1.45
1005.07	35.57	5.98	1004.44	38.53	9.59	1004.13	31.48	4.17	1003.97	43.17	1.33	1005.54	31.13	-2.58	1005.70	36.03	1.25
1008.07	35.19	5.51	1007.44	38.99	9.96	1007.13	31.39	3.99	1006.97	43.07	1.14	1008.54	31.93	-1.87	1008.69	35.60	0.73
1011.07	33.81	4.45	1010.44	38.53	9.82	1010.13	31.54	4.45	1009.97	42.97	1.36	1011.55	31.32	-2.17	1011.71	35.37	0.81
1014.11	35.44	5.87	1013.44	38.94	10.02	1013.13	30.43	3.14	1012.97	42.51	0.69	1014.58	31.77	-1.92	1014.73	35.99	1.23
1017.07	35.06	5.64	1016.44	38.65	9.88	1016.13	32.44	5.29	1015.97	42.77	1.10	1017.54	31.43	-2.12	1017.70	35.64	1.02
1020.07	33.74	4.33	1019.44	39.17	10.41	1019.13	33.13	6.00	1018.97	43.07	1.41	1020.54	30.27	-3.26	1020.70	36.45	1.85
1023.08	34.73	6.15	1022.44	39.24	11.31	1022.13	32.14	5.83	1021.97	41.65	0.82	1023.55	30.21	-2.49	1023.71	35.45	1.68
1026.07	34.83	5.20	1025.44	38.62	9.64	1025.13	31.66	4.31	1024.97	43.43	1.55	1026.54	31.57	-2.18	1026.70	35.45	0.63
1029.11	35.09	5.39	1028.44	39.13	10.08	1028.13	31.81	4.38	1027.97	43.94	1.99	1029.58	30.79	-3.04	1029.73	35.95	1.05
1032.07	35.11	4.76	1031.44	39.04	9.34	1031.13	33.07	4.99	1030.97	45.02	2.42	1032.54	31.54	-2.93	1032.70	36.06	0.52
1035.07	34.19	4.65	1034.44	39.43	10.54	1034.13	32.38	5.11	1033.97	42.92	1.13	1035.54	30.74	-2.92	1035.70	36.53	1.80
1038.07	35.83	5.94	1037.44	38.74	9.50	1037.13	32.83	5.21	1036.97	42.46	0.32	1038.54	31.57	-2.45	1038.70	37.22	2.13
1041.07	34.68	5.59	1040.44	37.78	9.34	1040.13	32.56	5.74	1039.97	41.25	-0.09	1041.55	31.77	-1.45	1041.71	35.83	1.54
1044.08	34.78	5.13	1043.44	39.29	10.29	1043.13	32.14	4.77	1042.97	43.99	2.09	1044.55	31.15	-2.62	1044.71	35.37	0.53
1047.07	34.47	4.58	1046.44	37.98	8.74	1046.13	32.65	5.03	1045.97	45.48	3.34	1047.54	30.16	-3.85	1047.70	35.60	0.52
1050.07	34.68	4.93	1049.44	38.28	9.18	1049.13	32.08	4.60	1048.97	42.56	0.56	1050.54	32.35	-1.52	1050.70	35.91	0.97
1053.07	34.42	4.53	1052.44	38.21	8.97	1052.13	33.19	5.57	1051.97	44.50	2.36	1053.54	30.96	-3.06	1053.70	35.79	0.70
1056.07	35.70	6.25	1055.44	38.21	9.41	1055.13	32.86	5.68	1054.97	42.77	1.07	1056.54	30.52	-3.06	1056.70	36.64	1.99
1059.08	34.30	4.32	1058.44	39.17	9.84	1058.13	32.35	4.65	1057.97	43.17	0.94	1059.55	31.88	-2.22	1059.71	36.45	1.28
1062.07	32.95	2.35	1061.44	38.07	8.12	1061.13	32.53	4.20	1060.97	44.20	1.35	1062.54	32.07	-2.66	1062.70	37.11	1.31
1065.08	35.24	5.14	1064.44	39.22	9.77	1064.13	32.50	4.67	1063.97	43.48	1.13	1065.55	31.49	-2.74	1065.71	36.91	1.61
1068.07	34.58	4.25	1067.44	39.45	9.77	1067.13	32.23	4.17	1066.97	43.79	1.21	1068.54	31.43	-3.02	1068.70	37.34	1.82
1071.07	34.96	4.72	1070.44	38.46	8.87	1070.13	33.34	5.38	1069.97	43.84	1.35	1071.55	31.99	-2.37	1071.71	36.45	1.02
1074.08	34.37	4.30	1073.44	38.88	9.46	1073.13	32.59	4.80	1072.97	43.68	1.36	1074.55	31.52	-2.67	1074.71	36.57	1.31
1077.07	36.21	5.26	1076.44	38.49	8.19	1076.13	32.35	3.67	1075.97	44.61	1.41	1077.54	32.32	-2.76	1077.70	37.50	1.35
1080.07	35.52	5.40	1079.44	38.10	8.63	1079.13	33.52	5.68	1078.97	43.38	1.01	1080.54	32.13	-2.11	1080.70	36.41	1.10
1083.07	36.67	6.95	1082.44	38.21	9.14	1082.13	32.38	4.93	1081.97	42.21	0.24	1083.54	31.88	-1.96	1083.70	36.64	1.73
1086.07	36.73	6.45	1085.44	37.98	8.35	1085.13	31.99	3.99	1084.97	42.11	-0.42	1086.54	32.83	-1.57	1086.70	37.46	1.99
1089.08	35.57	5.90	1088.44	38.58	9.56	1088.13	32.68	5.28	1087.97	43.43	1.51	1089.55	31.60	-2.20	1089.71	35.56	0.69
1092.07	33.74	3.82	1091.44	38.16	8.89	1091.13	32.41	4.76	1090.97	42.31	0.14	1092.54	32.07	-1.97	1092.70	36.95	1.84
1095.07	35.39	4.67	1094.44	37.87	7.80	1094.13	33.34	4.89	1093.97	44.71	1.74	1095.54	31.99	-2.85	1095.70	37.03	1.12
1098.07	35.19	4.55	1097.44	36.64	6.65	1097.13	33.22	4.85	1096.97	44.86	1.97	1098.54	31.88	-2.89	1098.70	36.76	0.92
1101.07	37.52	8.17	1100.44	37.87	9.17	1100.13	33.19	6.11	1099.97	41.60	-0.00	1101.54	31.27	-2.21	1101.70	36.76	2.21
1104.08	35.29	4.56	1103.44	37.78	7.70	1103.13	33.13	4.67	1102.97	43.99	1.01	1104.55	32.83	-2.03	1104.71	36.95	1.02
1107.08	36.49	6.11	1106.44	37.82	8.09	1106.13	33.37	5.26	1105.97	43.89	1.26	1107.55	32.88	-1.63	1107.71	35.95	0.37
1110.07	36.62	6.34	1109.44	38.10	8.47	1109.13	33.95	5.95	1108.97	43.68	1.15	1110.54	31.88	-2.52	1110.70	36.84	1.37
1113.07	35.98	5.46	1112.44	37.78	7.91	1112.13	33.01	4.77	1111.97	43.63	0.86	1113.54	31.99	-2.65	1113.70	37.50	1.79
1116.07	35.01	4.98	1115.44	38.10	8.72	1115.13	33.46	5.71	1114.97	42.01	-0.27	1116.54	32.18	-1.97	1116.70	37.46	2.24
1119.08	36.08	5.18	1118.44	38.10	7.85	1118.13	33.19	4.56	1117.97	44.09	0.94	1119.55	32.38	-2.65	1119.71	37.81	1.71
1122.07	35.98	5.94	1121.44	38.39	9.00	1121.13	32.02	4.25	1120.97	42.97	0.68	1122.54	31.74	-2.43	1122.70	36.99	1.75
1125.07	35.75	5.23	1124.44	38.37	8.50	1124.13	33.37	5.12	1123.97	43.74	0.97	1125.54	32.18	-2.47	1125.70	37.22	1.50
1128.07	36.42	6.05	1127.44	38.90	9.18	1127.13	33.62	5.52	1126.97	43.23	0.61	1128.54	32.69	-1.80	1128.70	36.76	1.20
1131.07	36.21	6.25	1130.44	38.60	9.29	1130.13	33.83	6.14	1129.97	43.74	1.53	1131.54	31.49	-2.59	1131.70	36.22	1.07
1134.08	34.42	3.39	1133.44	38.12	7.74	1133.13	33.37	4.61	1132.97	44.76	1.48	1134.55	32.13	-3.02	1134.71	37.77	1.55
1137.07	35.60	4.93	1136.44	38.23	8.21	1136.13	33.95	5.56	1135.97	44.45	1.53	1137.54	32.44	-2.35	1137.70	36.68	0.82
1140.07	35.06	4.29	1139.44	37.48	7.36	1139.13	34.98	6.48	1138.97	44.04	1.02	1140.54	31.99	-2.90	1140.70	37.85	1.89
1143.08	36.55	6.00	1142.44	37.23	7.33	1142.13	33.92	5.64	1141.97	44.20	1.40	1143.55	31.10	-3.57	1143.71	37.92	2.18
1146.07	35.65	5.10	1145.44	38.10	8.20	1145.13	34.40	6.12	1144.97	43.63	0.83	1146.55	33.02	-1.65	1146.71	36.57	0.83
1149.10	35.60	4.96	1148.44	38.44	8.45	1148.13	34.13	5.76	1147.97	44.35	1.46	1149.57	32.55	-2.22	1149.73	36.60	0.76
1152.07	35.85	5.64	1151.44	38.23	8.67	1151.13	33.28	5.34	1150.97	43.02	0.56	1152.54	32.97	-1.37	1152.70	36.22	0.81
1155.07	35.47	4.42	1154.44	37.91	7.51	1154.13	34.25	5.47	1153.97	44.35	1.05	1155.54	33.22	-1.95	1155.70	37.15	0.91
1158.07	35.47	4.98	1157.44	37.48	7.64	1157.13	33.62	5.40	1156.97	44.35	1.61	1158.54	32.13	-2.49	1158.70	36.57	0.88
1161.07	35.14	4.47	1160.44	37.55	7.53	1160.13	33.22	4.82	1159.97	43.58	0.66	1161.54	33.02	-1.78	1161.69	36.99	1.12
1164.10	36.21	4.91	1163.44	38.26	7.61	1163.13	34.53	5.51	1162.97	44.91	1.36	1164.57	31.96	-3.46	1164.73	38.59	2.10
1167.07	36.73	5.83	1166.44	38.42	8.17	1166.13	33.34	4.71	1165.97	45.53	2.38	1167.54	32.69	-2.34	1167.70	36.06	-0.04
1170.07	36.65	6.00	1169.44	37.57	7.57	1169.13	33.77	5.40	1168.97	44.09	1.19	1170.54	32.27	-2.50	1170.70	37.15	1.31
1173.07	35.70	5.47	1172.44	39.11	9.53	1172.13	33.89	5.94	1171.97	42.46	-0.02	1173.54	32.60	-1.75	1173.70	37.19	1.77
1176.07	35.47	4.27	1175.44	38.05	7.50	1175.13	33.89	4.96	1174.97	44.66	1.21	1176.54	33.56	-1.76	1176.70	36.95	0.56
1179.08	36.60	5.58	1178.44	37.91	7.54	1178.13	34.56	5.82	1177.97	43.84	0.57	1179.55	33.59	-1.55	1179.71	37.19	0.98
1182.07	36.62	5.30	1181.44	37.64	6.97	1181.13	33.92	4.87	1180.97	45.12	1.55	1182.54	32.77	-2.68	1182.70	37.65	1.13
1185.07	35.39	4.63	1184.44	38.12	8.01	1184.13	34.83	6.35	1183.97	44.04	1.03	1185.54	31.88	-3.00	1185.70	37.92	1.97
1188.07	37.03	5.99	1187.44	37.66	7.27	1187.13	33.31	4.54	1186.97	44.35	1.06	1188.54	32.30	-2.86	1188.70	38.04	1.81
1191.07	36.39	5.49	1190.44	38.23	7.98	1190.13	35.35	6.72	1189.97	45.02	1.87	1191.54	32.58	-2.45	1191.70	36.68	0.58
1194.11	36.44	6.27	1193.45	37.66	8.14	1193.13	35.01	7.11	1192.97	42.77	0.35	1194.58	31.82	-2.48	1194.73	37.50	2.13
1197.07	35.32	3.57	1196.44	39.04	7.94	1196.13	34.34	4.86	1195.97	45.07	1.07	1197.55	34.15	-1.73	1197.71	37.61	0.66
1200.07	35.80	4.04	1199.44	38.65	7.54	1199.13	34.68	5.19	1198.97	43.94	-0.07	1200.54	34.06	-1.83	1200.70	38.86	1.90
1203.08	36.91	5.71	1202.44	37.21	6.66	1202.13	34.01	5.08	1201.97	44.30	0.85	1203.54	33.19	-2.14	1203.70	37.69	1.29
1206.07	36.31	4.59	1205.44	38.26	7.19	1205.13	35.93	6.48	1204.97	44.71	0.74	1206.54	34.06	-1.78	1206.70	37.96	1.05
1209.08	37.34	6.52	1208.44	38.60	8.43	1208.12	34.59	6.04	1207.97	43.53	0.46	1209.55	33.08	-1.86	1209.71	37.42	1.41
1212.07	36.83	5.27	1211.44	37.34	6.43	1211.12	34.01	4.73	1210.97	45.48	1.67	1212.54	33.50	-2.18	1212.69	37.26	0.51
1215.07	35.29	3.80	1214.44	38.37	7.53	1214.13	33.56	4.34	1213.97	44.35	0.61	1215.54	33.00	-2.62	1215.69	38.70	2.01
1218.07	36.31	4.65	1217.44	38.03	7.02	1217.12	34.40	5.01	1216.97	45.63	1.72	1218.54	32.97	-2.82	1218.69	37.96	1.10
