# Supplementary material for: Noise-precision tradeoff in predicting combinations of mutations and drugs
Source: PLoS Comput Biol. 2019 May 22;15(5):e1006956. doi: 10.1371/journal.pcbi.1006956 (PMC6548401; doi:10.1371/journal.pcbi.1006956)
Supplement: S1 Data — A zip file containing all datasets used in this paper. (ZIP) [file pcbi.1006956.s002.zip › calcium/calcium_double_RAW264.7/C5A_250_nM_LPA_2.5_uM_RW_ECC040420C.txt]

Tab-delimted data for ligand pair Complement C5a / Lysophosphatidic acid
Celltype = RAW 264.7
ExperimentID = ECC040420C
t in seconds, Ca++ concentrations in nM
Adj Ca++ is the change in Ca++ concentration due to ligand

ECC040420C10	C5A 250 nM	LPA 2.5 uM	sim
ECC040420C07	C5A 250 nM	LPA 2.5 uM	lig1_then_lig2
ECC040420C05	LPA 2.5 uM	C5A 250 nM	lig2_then_lig1
ECC040420C01	HBSS-BSA n/a 	HBSS-BSA n/a 	con
ECC040420C11	HBSS-BSA n/a 	HBSS-BSA n/a 	con
ECC040420C12	HBSS-BSA n/a 	HBSS-BSA n/a 	con

t(ECC040420C10)	Ca++(ECC040420C10)	Adj Ca++(ECC040420C10)	t(ECC040420C07)	Ca++(ECC040420C07)	Adj Ca++(ECC040420C07)	t(ECC040420C05)	Ca++(ECC040420C05)	Adj Ca++(ECC040420C05)	t(ECC040420C01)	Ca++(ECC040420C01)	Adj Ca++(ECC040420C01)	t(ECC040420C11)	Ca++(ECC040420C11)	Adj Ca++(ECC040420C11)	t(ECC040420C12)	Ca++(ECC040420C12)	Adj Ca++(ECC040420C12)
-182.58	11.90	-1.38	-183.05	10.85	-2.76	-183.37	19.73	-3.34	-184.00	40.75	2.31	-182.42	33.27	0.37	-182.26	19.14	-2.68
-179.60	11.72	-1.13	-180.07	10.91	-2.27	-180.39	18.56	-4.08	-181.02	40.20	2.19	-179.44	32.57	0.10	-179.28	19.10	-2.29
-176.60	11.18	-1.56	-177.07	10.60	-2.46	-177.39	20.82	-1.70	-178.02	39.11	1.22	-176.44	32.64	0.29	-176.28	19.77	-1.51
-173.59	12.31	-0.77	-174.07	10.39	-3.02	-174.39	21.80	-1.07	-175.02	41.41	3.17	-173.44	32.90	0.20	-173.28	18.25	-3.37
-170.60	10.81	-1.48	-171.07	11.48	-1.14	-171.39	19.56	-2.52	-172.02	38.90	1.46	-170.44	32.23	0.32	-170.28	19.05	-1.78
-167.58	11.22	-2.11	-168.05	11.03	-2.63	-168.37	18.94	-4.18	-169.02	41.26	2.77	-167.43	32.86	-0.09	-167.27	19.19	-2.68
-164.60	11.08	-0.84	-165.07	10.73	-1.51	-165.39	20.97	-0.73	-166.02	37.96	0.89	-164.44	32.49	0.96	-164.28	18.61	-1.85
-161.60	11.13	-1.31	-162.07	10.67	-2.10	-162.39	20.04	-2.19	-163.02	38.86	1.26	-161.44	32.82	0.76	-161.28	18.96	-2.02
-158.59	12.41	-0.00	-159.07	11.07	-1.67	-159.38	20.61	-1.59	-160.02	40.13	2.57	-158.44	32.38	0.35	-158.28	18.03	-2.92
-155.60	11.77	-1.18	-156.07	11.02	-2.26	-156.39	20.30	-2.44	-157.02	38.72	0.61	-155.44	33.01	0.44	-155.28	20.44	-1.05
-152.58	10.27	-1.93	-153.05	10.91	-1.62	-153.37	19.66	-2.33	-154.02	39.69	2.34	-152.42	30.59	-1.23	-152.27	19.63	-1.11
-149.60	11.58	-0.26	-150.07	10.69	-1.48	-150.38	19.58	-2.05	-151.02	37.49	0.50	-149.44	32.20	0.74	-149.28	19.14	-1.24
-146.59	11.72	-0.68	-147.07	10.48	-2.25	-147.39	19.94	-2.25	-148.02	38.68	1.13	-146.44	32.38	0.36	-146.28	19.45	-1.49
-143.59	10.31	-1.19	-144.07	10.93	-0.89	-144.39	21.59	0.31	-145.02	36.95	0.30	-143.44	32.46	1.35	-143.28	18.39	-1.65
-140.60	9.95	-2.50	-141.07	10.69	-2.08	-141.39	20.84	-1.39	-142.02	38.53	0.93	-140.44	31.50	-0.56	-140.28	20.62	-0.37
-137.58	11.54	-0.35	-138.05	11.39	-0.83	-138.37	20.58	-1.10	-139.02	38.17	1.13	-137.42	32.16	0.65	-137.26	18.65	-1.78
-134.59	10.68	-0.18	-135.07	10.91	-0.28	-135.38	21.00	0.35	-136.02	35.98	-0.03	-134.44	32.23	1.75	-134.28	17.68	-1.72
-131.60	11.58	-0.02	-132.07	10.42	-1.51	-132.39	20.71	-0.68	-133.02	37.92	1.17	-131.44	31.32	0.10	-131.28	18.87	-1.27
-128.60	10.22	-1.36	-129.07	11.47	-0.43	-129.39	20.69	-0.67	-130.02	37.96	1.23	-128.44	31.21	0.02	-128.28	18.87	-1.25
-125.59	10.86	-0.65	-126.07	11.02	-0.81	-126.38	21.20	-0.09	-127.02	37.31	0.65	-125.44	30.66	-0.46	-125.28	19.86	-0.19
-122.58	10.50	-0.78	-123.06	10.93	-0.68	-123.37	19.56	-1.51	-124.02	36.41	-0.03	-122.43	32.01	1.11	-122.27	18.74	-1.08
-119.60	12.13	0.81	-120.07	11.14	-0.50	-120.38	21.41	0.31	-121.02	39.15	2.68	-119.44	29.72	-1.21	-119.28	18.39	-1.47
-116.59	11.27	-0.32	-117.07	10.41	-1.51	-117.38	21.44	0.06	-118.02	38.10	1.36	-116.44	30.88	-0.33	-116.28	19.10	-1.03
-113.59	10.77	-0.92	-114.07	11.12	-0.90	-114.39	20.09	-1.39	-115.02	37.20	0.36	-113.44	31.32	0.01	-113.28	19.86	-0.37
-110.59	11.49	-0.29	-111.07	11.05	-1.05	-111.38	21.70	0.14	-112.02	37.31	0.38	-110.44	31.65	0.26	-110.28	19.68	-0.64
-107.58	10.72	-0.36	-108.05	10.33	-1.07	-108.37	20.25	-0.61	-109.02	36.81	0.58	-107.42	31.61	0.92	-107.27	18.12	-1.50
-104.59	10.54	-1.10	-105.07	11.72	-0.25	-105.38	21.07	-0.36	-106.02	36.74	-0.05	-104.44	32.35	1.09	-104.28	19.14	-1.04
-101.59	9.28	-3.40	-102.07	11.81	-1.20	-102.39	21.15	-1.32	-103.02	38.21	0.38	-101.44	33.19	0.89	-101.28	19.95	-1.27
-98.59	11.31	-0.21	-99.07	11.85	0.00	-99.39	20.33	-0.98	-100.02	37.35	0.67	-98.44	31.39	0.25	-98.28	19.14	-0.92
-95.60	12.86	1.34	-96.07	11.25	-0.60	-96.39	20.04	-1.27	-97.02	35.31	-1.36	-95.44	32.53	1.39	-95.28	20.03	-0.03
-92.58	11.13	-1.20	-93.05	11.85	-0.81	-93.37	20.69	-1.43	-94.02	39.01	1.53	-92.42	31.39	-0.56	-92.27	19.90	-0.97
-89.60	10.63	-0.67	-90.07	11.47	-0.16	-90.39	21.10	0.01	-91.02	36.41	-0.05	-89.44	31.94	1.02	-89.28	18.87	-0.97
-86.59	10.99	-0.82	-87.07	12.17	0.04	-87.38	21.13	-0.46	-88.02	36.77	-0.19	-86.44	32.60	1.18	-86.28	19.36	-0.99
-83.59	11.04	-0.80	-84.07	11.95	-0.21	-84.38	20.71	-0.91	-85.02	36.09	-0.90	-83.44	31.98	0.53	-83.28	20.75	0.37
-80.60	12.59	1.19	-81.07	12.10	0.38	-81.39	21.59	0.41	-82.02	37.17	0.62	-80.44	31.28	0.27	-80.28	19.05	-0.89
-77.58	12.36	-0.31	-78.06	11.77	-1.22	-78.37	20.71	-1.74	-79.02	37.96	0.14	-77.43	31.79	-0.49	-77.27	21.56	0.35
-74.60	12.22	0.55	-75.07	11.79	-0.21	-75.39	22.06	0.60	-76.02	37.56	0.74	-74.44	30.77	-0.52	-74.28	19.99	-0.22
-71.60	11.81	0.12	-72.07	11.30	-0.72	-72.39	21.64	0.16	-73.02	37.02	0.17	-71.44	31.65	0.34	-71.28	19.72	-0.51
-68.60	12.54	1.08	-69.07	12.57	0.79	-69.39	21.46	0.22	-70.02	36.27	-0.34	-68.44	32.05	0.98	-68.28	19.36	-0.64
-65.59	13.18	1.43	-66.07	12.75	0.67	-66.39	21.62	0.08	-67.02	35.17	-1.74	-65.44	33.19	1.82	-65.28	20.21	-0.08
-62.58	12.04	-0.06	-63.05	12.01	-0.42	-63.37	21.39	-0.50	-64.02	36.45	-0.80	-62.42	32.86	1.14	-62.27	20.30	-0.34
-59.59	12.73	0.12	-60.07	11.81	-1.13	-60.39	21.41	-0.99	-61.02	37.24	-0.52	-59.44	33.19	0.96	-59.28	20.71	-0.44
-56.60	12.22	-0.79	-57.07	12.28	-1.06	-57.39	21.46	-1.34	-58.02	37.38	-0.78	-56.44	33.67	1.04	-56.28	21.29	-0.26
-53.60	12.22	0.05	-54.07	12.52	0.02	-54.39	22.84	0.88	-55.02	36.88	-0.44	-53.44	32.46	0.67	-53.28	20.48	-0.23
-50.59	12.04	0.02	-51.07	13.08	0.73	-51.38	22.74	0.93	-52.02	37.96	0.78	-50.44	31.65	0.01	-50.28	19.77	-0.79
-47.58	11.86	0.21	-48.06	13.66	1.69	-48.37	21.98	0.55	-49.02	35.95	-0.85	-47.43	31.32	0.06	-47.27	20.98	0.79
-44.59	12.73	0.40	-45.07	12.79	0.13	-45.38	22.40	0.28	-46.02	37.02	-0.46	-44.44	32.53	0.58	-44.28	20.75	-0.12
-41.59	14.24	1.79	-42.07	12.33	-0.45	-42.38	22.92	0.68	-43.02	37.56	-0.05	-41.44	32.31	0.24	-41.28	20.80	-0.19
-38.60	12.36	-0.15	-39.07	12.99	0.15	-39.39	23.34	1.04	-40.02	37.74	0.07	-38.44	31.68	-0.45	-38.28	21.43	0.38
-35.60	13.51	0.42	-36.07	12.91	-0.50	-36.39	23.31	0.44	-37.02	39.15	0.91	-35.44	31.14	-1.56	-35.28	22.28	0.65
-32.58	11.90	-0.74	-33.06	13.35	0.39	-33.37	22.24	-0.18	-34.02	37.24	-0.55	-32.43	33.27	1.02	-32.27	20.71	-0.47
-29.59	13.46	0.64	-30.07	13.26	0.11	-30.38	23.31	0.70	-31.02	37.42	-0.56	-29.44	33.34	0.90	-29.28	21.02	-0.34
-26.59	13.05	-0.42	-27.07	13.33	-0.47	-27.39	22.27	-0.99	-28.02	38.07	-0.56	-26.44	33.38	0.29	-26.28	22.28	0.27
-23.59	13.05	0.09	-24.07	12.44	-0.85	-24.38	22.50	-0.25	-25.02	39.08	0.97	-23.44	32.27	-0.31	-23.28	20.84	-0.66
-20.59	11.90	-0.71	-21.07	13.72	0.79	-21.38	23.36	0.97	-22.02	37.63	-0.13	-20.44	32.12	-0.10	-20.28	21.38	0.23
-17.58	13.55	0.97	-18.05	13.28	0.38	-18.37	21.96	-0.40	-19.02	37.63	-0.10	-17.42	31.98	-0.21	-17.27	21.43	0.31
-14.60	13.05	-0.33	-15.07	13.41	-0.29	-15.39	21.59	-1.57	-16.02	38.93	0.40	-14.44	32.86	-0.13	-14.28	21.65	-0.27
-11.60	12.77	-0.77	-12.07	13.72	-0.15	-12.39	23.05	-0.28	-13.02	39.01	0.31	-11.44	33.41	0.25	-11.28	21.52	-0.56
-8.60	12.77	-0.96	-9.07	13.77	-0.28	-9.39	23.02	-0.49	-10.02	40.13	1.25	-8.44	33.16	-0.18	-8.28	21.20	-1.07
-5.60	13.09	-0.45	-6.07	13.21	-0.65	-6.39	22.84	-0.48	-7.02	38.03	-0.66	-5.44	32.79	-0.36	-5.28	23.10	1.02
5.42	348.63	326.27	4.95	59.29	36.60	4.63	169.30	137.15	4.00	44.92	-2.60	5.57	40.85	-1.13	5.73	34.63	3.73
8.41	344.49	327.18	7.92	98.20	80.57	7.61	206.68	179.59	6.98	40.39	-2.07	8.57	35.19	-1.73	8.72	29.65	3.80
11.39	263.59	250.23	10.92	90.15	76.47	10.61	163.48	140.34	9.98	35.88	-2.63	11.55	32.35	-0.62	11.71	25.15	3.25
14.39	186.10	173.96	13.92	79.82	67.36	13.61	120.03	98.11	12.98	34.92	-2.37	14.55	31.47	-0.28	14.71	23.33	2.65
17.39	138.09	126.39	16.92	79.03	67.00	16.61	92.26	70.77	15.98	36.27	-0.59	17.55	30.63	-0.69	17.71	21.52	1.28
20.39	107.18	95.51	19.92	72.07	60.07	19.61	75.83	54.37	18.98	35.49	-1.33	20.55	30.95	-0.34	20.71	21.88	1.67
23.41	83.52	71.76	22.93	64.11	52.02	22.62	67.20	45.65	21.98	36.02	-0.89	23.57	31.14	-0.24	23.73	21.43	1.13
26.40	74.27	63.69	25.93	54.40	43.49	25.61	60.20	39.83	24.98	34.92	-0.82	26.55	29.79	-0.41	26.71	20.35	1.23
29.40	65.14	54.07	28.93	46.32	34.93	28.62	55.57	34.72	27.98	34.17	-2.05	29.56	31.14	0.46	29.71	21.20	1.59
32.40	59.20	47.48	31.93	38.48	26.43	31.62	53.48	31.97	30.98	35.63	-1.24	32.55	31.28	-0.06	32.71	21.56	1.30
35.39	56.09	44.83	34.92	32.16	20.57	34.61	49.99	28.94	33.98	34.35	-2.06	35.55	31.58	0.70	35.71	21.16	1.36
38.41	53.63	41.81	37.92	27.51	15.37	37.61	49.58	27.98	36.98	36.92	-0.05	38.56	31.36	-0.07	38.72	20.48	0.12
41.40	53.85	42.22	40.93	23.83	11.88	40.61	49.90	28.49	39.98	36.49	-0.29	41.55	32.20	0.96	41.71	19.50	-0.67
44.40	51.42	39.50	43.93	20.79	8.54	43.61	49.90	28.19	42.98	35.27	-1.80	44.55	31.06	-0.48	44.71	22.74	2.28
47.40	51.80	38.95	46.92	18.27	5.10	46.61	47.64	25.01	45.98	36.38	-1.62	47.55	33.64	1.18	47.71	21.83	0.44
50.40	50.32	38.42	49.93	16.75	4.52	49.61	48.66	26.97	48.98	36.23	-0.83	50.55	31.36	-0.16	50.71	21.43	0.99
53.41	48.31	37.15	52.93	16.36	4.88	52.61	48.28	27.34	51.98	35.38	-0.93	53.57	31.72	0.95	53.73	19.68	-0.02
56.40	48.25	35.81	55.93	14.96	2.19	55.61	47.11	24.88	54.98	36.41	-1.18	56.56	32.57	0.51	56.71	21.65	0.67
59.40	49.72	37.48	58.93	14.59	2.03	58.61	47.43	25.41	57.98	36.88	-0.51	59.56	33.19	1.34	59.72	19.95	-0.83
62.40	49.83	38.24	61.92	13.99	2.07	61.61	48.02	26.64	60.98	36.27	-0.47	62.55	32.31	1.10	62.71	19.50	-0.63
65.40	49.39	36.96	64.93	13.15	0.39	64.61	47.17	24.95	63.98	37.71	0.13	65.55	32.27	0.22	65.71	20.62	-0.35
68.41	47.17	35.10	67.92	13.02	0.62	67.61	46.32	24.46	66.98	37.67	0.44	68.57	31.87	0.18	68.73	19.99	-0.62
71.40	49.12	37.28	70.93	13.46	1.29	70.61	48.63	27.00	69.98	37.67	0.67	71.56	31.54	0.08	71.71	19.63	-0.75
74.40	47.44	34.92	73.92	13.21	0.37	73.61	48.60	26.30	72.98	36.74	-0.93	74.55	33.19	1.06	74.71	20.93	-0.13
77.40	48.36	35.74	76.93	13.44	0.50	76.61	47.49	25.09	75.98	38.28	0.51	77.55	32.31	0.08	77.71	20.57	-0.59
80.40	47.44	34.57	79.93	12.77	-0.43	79.61	48.37	25.71	78.98	37.60	-0.42	80.56	33.30	0.81	80.72	21.02	-0.39
83.41	47.76	35.64	82.93	12.79	0.35	82.61	48.10	26.20	81.98	36.92	-0.35	83.57	32.53	0.80	83.73	20.21	-0.45
86.40	48.63	36.02	85.92	12.50	-0.44	85.61	48.43	26.03	84.98	37.85	0.08	86.55	32.23	-0.00	86.71	21.07	-0.08
89.40	47.71	34.12	88.93	13.88	-0.04	88.61	48.10	24.72	87.98	37.74	-1.00	89.56	34.60	1.39	89.71	21.74	-0.39
92.40	46.42	33.38	91.93	13.55	0.19	91.61	47.87	25.05	90.98	37.31	-0.88	92.56	34.04	1.39	92.71	21.07	-0.51
95.40	45.24	31.56	94.93	13.97	-0.03	94.61	48.46	25.00	93.98	38.28	-0.55	95.56	34.41	1.12	95.71	21.65	-0.57
98.41	47.39	35.01	97.93	13.72	1.01	97.61	49.46	27.29	96.98	36.34	-1.20	98.57	33.41	1.41	98.73	20.71	-0.21
101.40	47.66	34.94	100.93	13.83	0.79	100.61	48.16	25.66	99.98	37.56	-0.31	101.55	33.64	1.31	101.71	20.26	-1.00
104.40	46.63	32.58	103.93	14.74	0.36	103.61	49.58	25.74	102.98	38.46	-0.75	104.56	33.82	0.15	104.72	23.19	0.60
107.40	47.28	33.37	106.92	14.41	0.18	106.61	49.73	26.04	105.98	39.40	0.34	107.55	33.75	0.23	107.71	21.88	-0.57
110.40	46.36	32.94	109.92	14.04	0.30	109.61	48.99	25.79	108.98	37.85	-0.72	110.55	34.78	1.75	110.71	20.93	-1.03
113.41	47.49	33.99	112.93	13.84	0.02	112.61	50.35	27.07	111.98	38.14	-0.51	113.57	34.86	1.75	113.73	20.80	-1.24
116.40	47.76	34.43	115.93	13.57	-0.08	115.61	49.19	26.08	114.98	38.03	-0.45	116.56	32.75	-0.19	116.71	22.51	0.64
119.40	46.36	32.30	118.93	13.57	-0.81	118.61	50.17	26.33	117.98	38.79	-0.42	119.56	35.08	1.41	119.72	21.61	-0.99
122.40	45.66	31.95	121.93	13.41	-0.63	121.61	49.96	26.46	120.98	39.04	0.18	122.55	33.52	0.19	122.71	21.88	-0.37
125.40	46.47	32.78	124.93	14.39	0.38	124.61	49.84	26.37	123.98	39.08	0.24	125.55	34.67	1.37	125.71	20.62	-1.61
128.41	43.58	30.13	127.93	13.95	0.17	127.61	51.42	28.18	126.98	38.72	0.12	128.57	33.78	0.71	128.73	21.16	-0.83
131.40	47.22	32.80	130.93	13.79	-0.96	130.61	50.32	26.11	129.98	40.35	0.77	131.56	34.08	0.04	131.71	22.15	-0.81
134.40	44.81	30.76	133.92	13.92	-0.45	133.61	49.37	25.54	132.98	38.79	-0.41	134.55	34.60	0.94	134.71	22.06	-0.53
137.40	43.90	29.95	136.93	14.89	0.62	136.61	49.93	26.20	135.98	38.75	-0.35	137.55	33.93	0.37	137.71	22.47	-0.02
140.40	45.18	31.47	139.93	14.21	0.17	139.61	51.15	27.65	138.98	38.28	-0.59	140.56	33.30	-0.03	140.71	22.87	0.62
143.41	44.92	30.50	142.92	14.81	0.06	142.61	50.94	26.73	141.98	40.42	0.85	143.57	34.41	0.37	143.73	21.74	-1.22
146.40	44.86	30.67	145.93	13.46	-1.05	145.61	50.56	26.59	144.98	39.69	0.35	146.55	33.71	-0.09	146.71	22.47	-0.26
149.40	45.66	31.41	148.93	14.56	-0.02	148.61	50.05	26.01	147.98	39.73	0.32	149.55	34.60	0.73	149.71	21.74	-1.05
152.40	42.79	28.19	151.93	14.94	0.01	151.61	49.70	25.31	150.98	39.77	0.01	152.55	34.93	0.71	152.71	22.42	-0.72
155.40	42.90	28.56	154.93	14.59	-0.07	154.61	48.87	24.75	153.98	39.15	-0.34	155.55	34.12	0.17	155.71	23.05	0.17
158.41	42.63	28.08	157.93	14.08	-0.79	157.61	48.69	24.36	156.98	39.95	0.25	158.57	35.75	1.59	158.73	21.25	-1.84
161.40	44.12	29.29	160.93	13.46	-1.70	160.61	50.14	25.52	159.98	40.71	0.73	161.56	35.08	0.63	161.71	22.01	-1.36
164.40	43.74	27.87	163.93	14.17	-2.03	163.61	48.19	22.53	162.98	41.99	0.97	164.56	35.38	-0.11	164.71	23.55	-0.86
167.40	42.74	27.14	166.93	13.73	-2.19	166.61	49.28	23.90	165.98	41.41	0.66	167.55	35.86	0.65	167.71	22.83	-1.31
170.40	43.80	28.78	169.93	13.75	-1.59	169.61	50.17	25.37	168.98	40.53	0.36	170.56	35.27	0.64	170.71	22.56	-1.00
173.41	43.90	28.67	172.93	14.32	-1.24	172.61	49.43	24.41	171.98	40.60	0.22	173.57	34.75	-0.10	173.73	23.65	-0.12
176.40	43.80	28.62	175.93	14.10	-1.41	175.61	49.13	24.16	174.98	39.66	-0.68	176.55	36.73	1.93	176.71	22.47	-1.25
179.40	42.95	27.36	178.93	14.56	-1.36	178.61	49.81	24.43	177.98	40.97	0.22	179.55	35.57	0.36	179.71	23.55	-0.58
182.40	41.52	25.79	181.93	14.96	-1.10	181.61	49.64	24.12	180.98	40.79	-0.09	182.55	36.16	0.81	182.71	23.55	-0.72
185.40	41.31	25.73	184.93	14.37	-1.53	184.61	49.55	24.19	183.98	41.12	0.39	185.56	35.64	0.45	185.72	23.28	-0.84
188.41	40.95	25.58	187.93	13.95	-1.75	187.61	48.69	23.53	186.98	40.79	0.27	188.57	35.94	0.95	188.73	22.69	-1.22
191.40	41.89	26.11	190.93	14.63	-1.47	190.61	48.84	23.28	189.98	40.68	-0.25	191.55	36.54	1.15	191.71	23.42	-0.90
194.40	40.79	25.69	193.93	14.30	-1.13	193.61	47.99	23.10	192.98	40.13	-0.13	194.55	35.57	0.85	194.71	22.92	-0.72
197.40	44.06	28.14	196.93	14.54	-1.70	196.61	48.22	22.52	195.98	40.93	-0.14	197.56	37.44	1.91	197.72	22.69	-1.77
200.40	41.63	25.92	199.93	14.17	-1.86	199.61	48.08	22.59	198.98	40.17	-0.69	200.56	35.75	0.43	200.72	24.51	0.26
203.41	41.42	24.83	202.93	14.78	-2.14	202.61	49.40	23.02	201.98	42.73	0.99	203.57	36.61	0.40	203.73	23.74	-1.39
206.40	40.42	23.87	205.93	14.80	-2.08	205.61	47.99	21.65	204.98	41.26	-0.44	206.56	37.78	1.61	206.72	23.92	-1.17
209.40	41.37	24.32	208.92	14.92	-2.45	208.61	49.02	22.19	207.98	42.36	0.16	209.56	38.31	1.65	209.72	23.78	-1.81
212.40	41.79	26.27	211.92	14.67	-1.17	211.61	48.78	23.48	210.98	40.28	-0.39	212.56	36.80	1.67	212.72	22.78	-1.28
215.40	39.85	24.63	214.92	14.65	-0.89	214.61	47.55	22.55	213.98	39.26	-1.11	215.56	36.24	1.41	215.72	23.46	-0.30
218.41	39.43	23.08	217.92	14.96	-1.72	217.61	48.87	22.73	216.98	41.15	-0.35	218.57	37.06	1.09	218.73	24.15	-0.74
221.40	39.12	22.90	220.92	15.40	-1.15	220.61	48.25	22.24	219.98	41.30	-0.07	221.56	35.38	-0.46	221.72	25.29	0.53
224.40	40.21	23.60	223.93	15.44	-1.50	223.61	48.40	22.00	222.98	41.48	-0.29	224.56	36.88	0.65	224.72	24.79	-0.36
227.40	39.48	22.61	226.92	15.62	-1.58	226.61	48.69	22.03	225.98	40.97	-1.06	227.56	37.85	1.36	227.72	25.11	-0.30
230.40	39.85	24.13	229.92	15.53	-0.51	229.61	45.42	19.92	228.98	41.59	0.72	230.56	35.45	0.12	230.72	23.42	-0.84
233.41	39.28	22.99	232.92	15.35	-1.27	232.61	47.08	21.00	231.98	41.63	0.19	233.57	36.54	0.63	233.73	24.01	-0.82
236.40	39.33	22.27	235.92	15.35	-2.04	235.61	48.10	21.25	234.98	42.62	0.40	236.56	37.18	0.50	236.72	24.70	-0.90
239.40	39.69	23.57	238.93	15.95	-0.50	238.61	47.99	22.08	237.98	41.96	0.69	239.56	37.29	1.55	239.72	22.42	-2.24
242.40	39.95	23.33	241.93	15.70	-1.25	241.61	46.70	20.29	240.98	42.22	0.44	242.56	37.59	1.35	242.72	23.37	-1.79
245.40	38.96	21.77	244.93	15.75	-1.77	244.61	46.03	19.05	243.98	42.51	0.17	245.56	36.43	-0.38	245.72	25.94	0.21
248.41	37.98	21.88	247.92	15.53	-0.90	247.61	47.66	21.77	246.98	40.60	-0.66	248.57	37.06	1.34	248.73	23.96	-0.68
251.40	38.86	22.26	250.93	15.64	-1.29	250.61	44.81	18.42	249.98	42.29	0.54	251.56	36.95	0.73	251.72	23.87	-1.27
254.40	38.13	21.60	253.93	14.78	-2.08	253.61	45.91	19.59	252.98	42.88	1.19	254.56	36.61	0.46	254.72	23.42	-1.65
257.40	37.67	21.31	256.93	16.19	-0.49	256.61	46.47	20.33	255.98	40.82	-0.69	257.56	37.55	1.58	257.72	24.01	-0.89
260.40	39.54	22.65	259.93	15.94	-1.27	259.61	46.58	19.91	258.98	43.47	1.43	260.56	36.95	0.45	260.72	23.55	-1.88
263.41	37.41	20.35	262.93	15.46	-1.93	262.61	45.83	18.98	261.98	41.81	-0.40	263.57	38.72	2.04	263.73	23.96	-1.64
266.40	39.43	21.44	265.93	15.90	-2.42	265.61	46.55	18.77	264.98	43.43	0.29	266.56	38.42	0.81	266.72	25.43	-1.10
269.40	39.38	22.46	268.93	16.21	-1.03	268.61	46.41	19.71	267.98	41.08	-0.99	269.56	38.38	1.85	269.72	24.60	-0.86
272.40	37.98	20.00	271.93	15.97	-2.34	271.61	45.54	17.77	270.98	44.10	0.97	272.56	37.67	0.07	272.72	25.48	-1.04
275.40	37.82	20.19	274.93	16.06	-1.90	274.61	46.73	19.31	273.98	43.21	0.43	275.56	37.10	-0.15	275.72	25.89	-0.28
278.41	38.13	21.08	277.93	15.66	-1.71	277.61	46.52	19.69	276.98	42.55	0.35	278.57	38.12	1.46	278.73	23.78	-1.81
281.40	37.41	19.50	280.93	16.66	-1.57	280.61	45.74	18.05	279.98	41.30	-1.76	281.56	39.33	1.81	281.72	26.40	-0.05
284.40	38.65	20.04	283.93	17.10	-1.84	283.61	44.87	16.47	282.98	43.80	0.03	284.56	38.31	0.08	284.72	27.04	-0.11
287.40	35.05	17.20	286.93	16.19	-1.99	286.61	46.23	18.59	285.98	42.55	-0.46	287.56	39.03	1.56	287.72	25.29	-1.10
290.40	38.29	20.84	289.93	16.14	-1.64	289.61	44.98	17.74	288.98	42.73	0.12	290.56	37.51	0.44	290.72	25.43	-0.56
293.41	35.82	18.39	292.93	16.47	-1.29	292.61	45.33	18.11	291.98	42.51	-0.08	293.57	39.14	2.09	293.73	23.96	-2.01
296.40	37.41	20.03	295.92	16.38	-1.33	295.61	44.93	17.76	294.98	42.25	-0.29	296.56	38.65	1.65	296.72	24.56	-1.36
299.40	38.81	20.74	298.92	16.03	-2.37	298.61	45.39	17.53	297.98	43.39	0.16	299.56	38.16	0.47	299.72	25.98	-0.63
302.40	37.93	20.49	301.92	17.25	-0.52	301.61	44.84	17.61	300.98	42.29	-0.31	302.56	38.61	1.55	302.72	24.74	-1.24
305.40	36.64	18.43	304.92	17.30	-1.24	304.61	45.39	17.39	303.98	42.55	-0.82	305.56	38.68	0.85	305.72	26.72	-0.03
308.41	36.95	19.07	307.93	16.49	-1.72	307.61	44.87	17.20	306.98	43.06	0.03	308.57	39.06	1.56	308.73	24.83	-1.59
311.40	35.72	17.28	310.92	16.75	-2.02	310.61	44.46	16.23	309.98	43.84	0.24	311.56	38.91	0.85	311.72	25.89	-1.09
314.40	35.56	18.26	313.92	17.45	-0.18	313.61	45.13	18.04	312.98	41.63	-0.83	314.56	37.10	0.18	314.72	26.49	0.65
317.40	37.67	19.53	316.92	15.51	-2.95	316.61	45.65	17.73	315.98	43.69	0.40	317.56	38.23	0.48	317.71	25.80	-0.88
320.40	37.05	19.09	319.93	16.67	-1.62	319.61	45.65	17.90	318.98	43.17	0.05	320.56	38.23	0.65	320.72	25.80	-0.70
323.41	37.10	19.48	322.92	17.21	-0.74	322.61	43.31	15.90	321.98	43.06	0.28	323.57	37.74	0.50	323.73	25.38	-0.78
326.40	37.15	19.09	325.93	17.56	-0.83	325.61	45.13	17.28	324.98	43.76	0.54	326.55	38.08	0.40	326.71	25.66	-0.94
329.40	35.31	16.65	328.93	17.25	-1.73	328.61	44.03	15.59	327.98	44.99	1.18	329.56	38.68	0.41	329.72	25.61	-1.59
332.40	37.05	18.73	331.93	16.93	-1.72	331.61	46.03	17.92	330.98	43.14	-0.33	332.56	38.46	0.52	332.72	26.67	-0.19
335.40	36.02	17.42	334.93	17.42	-1.50	334.61	45.25	16.87	333.98	42.07	-1.68	335.56	40.13	1.92	335.72	26.90	-0.24
338.41	35.46	17.19	337.92	17.32	-1.28	337.61	44.64	16.58	336.98	44.13	0.70	338.57	37.70	-0.19	338.73	26.30	-0.51
341.40	36.54	18.04	340.93	17.56	-1.27	340.61	44.32	16.03	339.98	43.80	0.14	341.56	38.95	0.83	341.71	26.07	-0.97
344.40	35.72	16.66	343.93	17.69	-1.69	343.61	44.93	16.09	342.98	44.06	-0.15	344.56	39.52	0.85	344.72	26.90	-0.70
347.40	37.51	19.69	346.93	16.99	-1.16	346.61	44.49	16.88	345.98	43.36	0.38	347.56	38.68	1.24	347.72	24.74	-1.62
350.40	36.38	17.38	349.93	17.42	-1.91	349.61	44.49	15.70	348.98	42.88	-1.27	350.56	40.43	1.81	350.72	27.00	-0.54
353.41	37.10	17.81	352.93	17.55	-2.07	352.61	44.15	15.07	351.98	43.28	-1.17	353.57	40.17	1.26	353.73	27.74	-0.09
356.40	34.29	15.88	355.93	17.10	-1.64	355.61	44.35	16.15	354.98	43.28	-0.28	356.56	38.12	0.09	356.72	27.14	0.19
359.40	36.64	17.13	358.93	17.21	-2.63	358.61	41.74	12.44	357.98	45.70	1.04	359.56	39.79	0.66	359.72	26.35	-1.70
362.40	35.31	16.19	361.93	16.88	-2.57	361.61	45.22	16.31	360.98	45.40	1.12	362.56	38.61	-0.13	362.72	26.67	-0.99
365.40	36.95	18.40	364.93	17.83	-1.04	364.61	44.70	16.37	363.98	43.28	-0.42	365.55	39.18	1.02	365.71	26.49	-0.60
368.41	36.13	18.04	367.93	17.96	-0.46	367.61	44.03	16.15	366.98	43.58	0.33	368.57	39.18	1.47	368.73	24.83	-1.80
371.40	34.70	16.69	370.93	17.60	-0.74	370.61	44.72	16.92	369.98	43.17	0.00	371.56	38.84	1.21	371.72	25.34	-1.21
374.40	34.85	15.87	373.93	18.07	-1.24	373.61	44.46	15.69	372.98	44.80	0.66	374.56	38.23	-0.37	374.72	27.23	-0.29
377.40	34.59	15.93	376.93	18.57	-0.42	376.61	44.00	15.55	375.98	43.54	-0.27	377.56	38.61	0.33	377.72	27.14	-0.06
380.40	37.00	18.51	379.93	17.92	-0.90	379.61	43.11	14.83	378.98	44.02	0.37	380.56	39.25	1.14	380.72	25.52	-1.51
383.41	35.10	16.79	382.92	17.71	-0.93	382.61	43.23	15.13	381.98	43.32	-0.14	383.57	39.67	1.74	383.73	25.25	-1.60
386.40	36.33	17.12	385.92	18.14	-1.40	385.61	43.69	14.69	384.98	43.32	-1.04	386.55	39.37	0.54	386.71	28.25	0.50
389.40	34.75	16.58	388.92	17.79	-0.70	388.61	44.12	16.17	387.98	41.96	-1.36	389.55	40.24	2.46	389.71	25.61	-1.10
392.40	35.10	16.22	391.93	17.77	-1.43	391.61	44.03	15.37	390.98	44.21	0.18	392.56	39.33	0.84	392.72	26.40	-1.02
395.40	35.56	15.92	394.93	18.29	-1.68	394.61	44.20	14.77	393.98	45.06	0.27	395.55	39.25	-0.01	395.71	27.92	-0.26
398.41	35.31	15.91	397.92	17.68	-2.05	397.61	43.17	13.98	396.98	44.39	-0.16	398.57	40.40	1.38	398.73	26.72	-1.22
401.40	33.78	15.47	400.92	18.25	-0.39	400.61	43.03	14.93	399.98	43.28	-0.18	401.56	38.19	0.26	401.72	26.77	-0.08
404.40	33.98	15.17	403.93	18.61	-0.53	403.61	43.57	14.97	402.98	42.84	-1.12	404.55	39.86	1.43	404.71	27.04	-0.31
407.40	36.84	17.65	406.92	18.35	-1.17	406.61	43.00	14.02	405.98	44.80	0.46	407.55	38.76	-0.05	407.71	27.32	-0.41
410.40	35.26	16.15	409.92	18.20	-1.23	409.61	43.95	15.06	408.98	43.25	-1.01	410.56	40.20	1.48	410.72	27.18	-0.47
413.41	35.26	16.51	412.93	18.31	-0.76	412.61	43.97	15.44	411.98	43.10	-0.80	413.57	39.41	1.05	413.73	27.04	-0.25
416.40	34.95	16.35	415.93	17.55	-1.37	415.61	42.31	13.93	414.98	43.14	-0.61	416.56	39.75	1.54	416.72	26.21	-0.93
419.40	34.85	15.97	418.93	18.59	-0.62	418.61	44.09	15.42	417.98	43.25	-0.78	419.56	38.68	0.18	419.72	28.02	0.60
422.40	35.00	15.75	421.92	18.93	-0.65	421.61	42.85	13.81	420.98	43.62	-0.79	422.55	39.90	1.03	422.71	27.55	-0.24
425.40	34.29	15.58	424.92	18.03	-1.01	424.61	43.92	15.42	423.98	42.84	-1.03	425.56	39.29	0.96	425.72	27.32	0.07
428.41	34.64	15.07	427.93	18.03	-1.87	427.61	43.11	13.75	426.98	44.21	-0.51	428.57	39.98	0.79	428.73	27.83	-0.28
431.40	35.31	16.13	430.93	18.10	-1.41	430.61	43.08	14.11	429.98	43.03	-1.31	431.55	40.51	1.71	431.71	27.32	-0.40
434.40	36.38	16.83	433.93	19.24	-0.64	433.61	43.74	14.40	432.98	44.39	-0.32	434.56	39.75	0.58	434.72	27.83	-0.26
437.40	34.59	15.18	436.93	19.19	-0.55	436.61	42.54	13.34	435.98	45.40	0.83	437.56	39.25	0.22	437.72	26.90	-1.05
440.40	34.59	15.56	439.93	17.69	-1.66	439.61	43.25	14.44	438.98	44.88	0.70	440.56	38.42	-0.22	440.72	27.09	-0.48
443.41	34.80	15.20	442.93	18.74	-1.18	442.61	43.03	13.65	441.98	45.25	0.50	443.57	39.48	0.27	443.73	27.37	-0.77
446.40	33.43	13.19	445.93	18.42	-2.15	445.61	43.92	13.89	444.98	45.06	-0.34	446.56	40.82	0.96	446.71	28.16	-0.62
449.40	34.14	13.89	448.93	18.87	-1.71	448.61	42.51	12.47	447.98	46.52	1.11	449.56	39.63	-0.24	449.72	27.92	-0.87
452.40	34.19	14.42	451.93	19.02	-1.08	451.61	43.57	14.01	450.98	46.07	1.14	452.55	37.89	-1.50	452.71	28.67	0.36
455.40	35.05	16.48	454.93	18.87	-0.02	454.61	43.08	14.73	453.98	42.22	-1.50	455.56	39.79	1.61	455.71	27.00	-0.11
458.41	35.21	15.19	457.93	18.63	-1.72	457.61	42.22	12.41	456.98	46.00	0.82	458.57	39.22	-0.42	458.73	28.16	-0.40
461.40	35.36	15.89	460.93	18.72	-1.08	460.61	42.19	12.93	459.98	45.06	0.44	461.56	40.17	1.08	461.71	26.49	-1.52
464.40	33.88	13.81	463.93	19.36	-1.04	463.61	42.42	12.56	462.98	45.47	0.25	464.56	40.40	0.71	464.72	27.65	-0.96
467.40	34.44	15.17	466.93	19.19	-0.41	466.61	43.25	14.19	465.98	44.58	0.16	467.56	38.99	0.10	467.71	27.55	-0.26
470.40	32.77	13.12	469.92	19.64	-0.33	469.61	43.46	14.03	468.98	44.69	-0.11	470.55	40.47	1.21	470.71	27.09	-1.10
473.41	34.54	15.32	472.93	19.00	-0.55	472.61	42.68	13.67	471.98	45.40	1.03	473.57	38.80	-0.04	473.73	26.77	-0.99
476.40	34.54	14.82	475.93	18.63	-1.42	475.61	42.80	13.29	474.98	44.80	-0.07	476.56	39.79	0.45	476.72	27.88	-0.38
479.40	34.70	15.30	478.93	19.60	-0.12	478.61	41.74	12.56	477.98	44.58	0.03	479.56	39.18	0.17	479.72	27.74	-0.20
482.40	36.23	16.39	481.93	19.02	-1.15	481.61	42.80	13.17	480.98	44.88	-0.12	482.56	39.90	0.44	482.72	28.06	-0.32
485.40	34.14	15.39	484.92	18.44	-0.64	484.61	43.57	15.03	483.98	43.76	-0.15	485.55	38.91	0.54	485.71	26.90	-0.39
488.41	33.53	13.43	487.92	18.98	-1.45	487.61	42.19	12.30	486.98	44.62	-0.64	488.57	41.35	1.63	488.73	27.65	-0.99
491.40	34.49	14.45	490.93	19.23	-1.14	490.61	42.91	13.08	489.98	45.44	0.24	491.56	39.52	-0.14	491.72	28.48	-0.10
494.40	34.49	14.36	493.92	18.24	-2.21	493.61	41.34	11.43	492.98	45.92	0.64	494.55	39.71	-0.03	494.71	28.06	-0.61
497.40	33.38	13.79	496.92	20.18	0.27	496.61	41.23	11.86	495.98	44.84	0.10	497.55	40.09	0.89	497.71	27.14	-0.99
500.40	33.63	14.35	499.93	19.09	-0.51	499.61	43.43	14.37	498.98	44.69	0.26	500.55	39.22	0.33	500.71	27.23	-0.59
503.41	33.88	13.53	502.93	18.63	-2.04	502.61	42.80	12.67	501.98	46.00	0.50	503.57	40.05	0.09	503.73	28.30	-0.59
506.40	35.10	15.40	505.93	19.86	-0.17	505.61	42.45	12.96	504.98	44.54	-0.31	506.55	40.36	1.04	506.71	27.51	-0.73
509.40	34.70	15.51	508.92	19.56	0.05	508.61	42.51	13.54	507.98	44.02	-0.32	509.55	39.06	0.26	509.71	27.79	0.06
512.40	33.58	13.44	511.93	19.47	-0.99	511.61	41.11	11.19	510.98	45.06	-0.23	512.56	40.32	0.57	512.72	28.34	-0.34
515.40	35.51	15.22	514.93	19.64	-0.98	514.61	42.34	12.26	513.98	45.74	0.29	515.56	40.01	0.10	515.72	28.44	-0.39
518.41	33.88	14.06	517.93	20.11	-0.04	517.61	42.02	12.41	516.98	43.95	-1.02	518.57	40.85	1.41	518.73	27.97	-0.39
521.40	33.93	14.47	520.93	19.51	-0.27	520.61	43.14	13.90	519.98	43.91	-0.70	521.56	40.17	1.10	521.72	27.60	-0.40
524.40	33.98	13.80	523.93	19.32	-1.19	523.61	41.97	12.00	522.98	44.43	-0.91	524.56	41.27	1.47	524.71	28.16	-0.56
527.40	32.47	12.35	526.93	19.28	-1.17	526.61	40.80	10.89	525.98	45.29	0.01	527.56	39.86	0.12	527.72	28.53	-0.13
530.40	34.70	15.77	529.93	18.96	-0.30	529.61	43.05	14.33	528.98	43.32	-0.77	530.56	39.14	0.59	530.71	27.65	0.18
533.41	33.53	14.83	532.93	19.77	0.74	532.61	41.51	13.02	531.98	43.43	-0.43	533.57	39.82	1.50	533.73	26.17	-1.07
536.40	33.73	13.91	535.93	19.85	-0.30	535.61	43.20	13.59	534.98	45.21	0.24	536.56	41.12	1.68	536.72	26.44	-1.92
539.40	32.72	13.39	538.93	19.39	-0.27	538.61	41.94	12.82	537.98	44.84	0.35	539.56	38.50	-0.45	539.71	27.97	0.10
542.40	32.92	11.68	541.93	19.77	-1.79	541.61	42.19	11.17	540.98	46.78	0.39	542.55	39.79	-1.06	542.71	30.45	0.67
545.40	34.09	13.62	544.93	19.70	-1.10	544.61	42.08	11.82	543.98	46.15	0.52	545.56	40.28	0.19	545.72	28.30	-0.71
548.41	34.64	14.10	547.93	19.32	-1.55	547.61	41.94	11.61	546.98	44.80	-0.89	548.57	41.27	1.11	548.73	28.86	-0.22
551.40	32.82	12.04	550.93	19.51	-1.60	550.61	42.17	11.60	549.98	46.07	0.13	551.56	40.13	-0.27	551.72	29.46	0.14
554.40	33.48	14.06	553.93	19.81	0.06	553.61	42.34	13.13	552.98	43.14	-1.44	554.56	39.82	0.78	554.72	28.62	0.66
557.40	33.58	13.53	556.93	19.41	-0.97	556.61	41.40	11.56	555.98	45.40	0.19	557.56	40.47	0.80	557.72	27.60	-0.99
560.40	31.91	11.44	559.93	19.23	-1.57	559.61	41.34	11.08	558.98	44.69	-0.93	560.56	41.08	0.99	560.71	28.95	-0.06
563.41	35.31	14.20	562.93	19.94	-1.50	562.61	41.40	10.50	561.98	46.30	0.03	563.57	41.73	1.00	563.73	28.62	-1.03
566.40	34.19	15.32	565.93	20.64	1.44	565.61	41.91	13.25	564.98	41.85	-2.17	566.56	40.28	1.79	566.72	27.79	0.38
569.40	32.77	13.03	568.93	20.17	0.10	568.61	41.40	11.87	567.98	43.65	-1.24	569.56	39.60	0.24	569.72	29.28	1.00
572.40	33.02	13.94	571.92	20.30	0.89	571.61	41.99	13.12	570.98	43.39	-0.85	572.56	39.90	1.20	572.72	27.27	-0.35
575.40	34.03	14.25	574.93	20.98	0.87	574.61	42.31	12.74	573.98	45.88	0.95	575.55	39.82	0.42	575.71	26.95	-1.37
578.41	33.53	14.46	577.93	19.68	0.29	577.61	40.77	11.92	576.98	44.69	0.47	578.57	38.87	0.19	578.73	26.95	-0.66
581.40	33.38	13.08	580.92	20.05	-0.58	580.61	41.48	11.39	579.98	45.32	-0.14	581.55	40.32	0.40	581.71	28.58	-0.26
584.40	32.92	12.27	583.92	20.32	-0.66	583.61	41.57	11.13	582.98	45.85	0.05	584.55	41.35	1.08	584.71	28.06	-1.13
587.40	32.92	12.20	586.93	20.17	-0.87	586.61	41.74	11.24	585.98	45.29	-0.58	587.56	40.89	0.56	587.72	29.28	0.02
590.40	34.09	13.53	589.93	20.96	0.08	589.61	41.74	11.40	588.98	45.70	-0.01	590.56	39.86	-0.31	590.72	29.42	0.32
593.41	34.14	13.55	592.92	20.24	-0.68	592.60	41.80	11.42	591.98	45.62	-0.12	593.57	40.70	0.49	593.73	28.76	-0.37
596.40	31.41	11.61	595.92	20.47	0.35	595.60	41.97	12.39	594.98	45.10	0.15	596.55	39.86	0.45	596.71	27.74	-0.60
599.40	33.12	12.14	598.92	20.17	-1.13	598.61	41.82	11.06	597.98	45.29	-0.84	599.55	41.35	0.76	599.71	29.60	0.08
602.40	33.33	13.01	601.92	20.20	-0.45	601.60	42.05	11.94	600.98	45.18	-0.29	602.55	40.47	0.53	602.71	28.62	-0.24
623.41	32.87	5.51	622.94	181.40	153.71	622.63	69.96	32.81	622.00	56.92	4.41	623.57	43.93	-3.05	623.73	34.54	-1.36
626.35	26.21	3.30	625.87	241.94	218.71	625.56	67.29	34.60	624.93	50.07	2.01	626.50	40.28	-2.24	626.66	31.68	0.23
629.35	25.58	3.91	628.88	232.09	210.09	628.56	63.30	31.84	627.93	49.66	2.83	629.51	39.44	-1.85	629.67	29.23	-0.98
632.35	26.02	6.02	631.88	180.16	159.84	631.56	61.64	31.86	630.93	46.33	1.18	632.51	37.97	-1.64	632.67	29.00	0.46
635.35	27.34	7.17	634.88	139.92	119.43	634.56	58.41	28.46	633.93	46.30	0.98	635.51	39.03	-0.75	635.67	28.48	-0.23
638.36	28.82	8.32	637.88	115.95	95.12	637.56	56.00	25.71	636.93	45.85	0.19	638.51	38.38	-1.74	638.67	30.59	1.55
641.35	30.46	10.66	640.88	101.42	81.30	640.56	51.15	21.57	639.93	44.77	-0.18	641.51	39.03	-0.38	641.67	28.90	0.56
644.35	30.86	11.24	643.88	89.66	69.71	643.56	50.79	21.38	642.93	45.47	0.69	644.51	38.23	-1.01	644.67	28.48	0.32
647.35	33.17	12.29	646.88	83.73	62.52	646.56	48.13	17.46	645.93	46.45	0.41	647.51	38.87	-1.63	647.67	30.64	1.22
650.35	31.86	11.53	649.88	79.50	58.85	649.56	48.46	18.35	648.93	45.74	0.26	650.51	38.80	-1.14	650.67	29.75	0.88
653.35	34.09	14.12	652.88	76.44	56.15	652.56	45.27	15.52	651.93	46.11	0.99	653.51	38.38	-1.20	653.67	28.72	0.21
656.35	32.62	11.34	655.88	74.66	53.06	655.56	44.06	13.00	654.93	48.14	1.71	656.51	39.63	-1.26	656.67	29.37	-0.45
659.35	34.09	14.20	658.88	71.88	51.66	658.56	44.18	14.50	657.93	44.51	-0.54	659.51	38.50	-1.01	659.67	29.98	1.55
662.35	33.17	11.89	661.88	71.83	50.22	661.56	43.77	12.70	660.93	46.67	0.23	662.51	38.91	-1.99	662.67	31.58	1.76
665.35	35.56	14.48	664.87	69.10	47.69	664.56	41.62	10.75	663.93	46.93	0.70	665.50	38.84	-1.86	665.66	30.78	1.16
668.36	33.48	12.77	667.87	69.69	48.66	667.56	42.71	12.22	666.93	45.51	-0.35	668.51	39.71	-0.61	668.67	30.21	0.96
671.35	33.68	13.50	670.87	69.39	48.88	670.56	42.08	12.11	669.93	44.77	-0.57	671.50	39.67	-0.13	671.66	29.42	0.70
674.35	34.09	12.24	673.87	67.76	45.59	673.56	41.51	9.88	672.93	47.23	0.23	674.50	40.51	-0.95	674.66	31.11	0.72
677.35	32.57	11.54	676.88	67.01	45.66	676.56	41.85	11.04	675.93	47.42	1.24	677.50	38.99	-1.65	677.66	29.98	0.41
680.35	33.93	12.59	679.87	67.76	46.10	679.56	42.39	11.27	678.93	47.46	0.97	680.50	39.41	-1.54	680.66	30.45	0.57
683.36	34.29	13.55	682.88	66.87	45.80	682.56	41.99	11.46	681.93	45.10	-0.79	683.51	40.78	0.42	683.67	29.65	0.37
686.35	33.12	10.98	685.88	66.27	43.80	685.56	42.02	10.09	684.93	48.33	1.04	686.51	41.04	-0.72	686.66	30.36	-0.32
689.35	33.27	12.01	688.87	65.57	43.99	688.56	41.51	10.47	687.93	46.00	-0.41	689.50	41.01	0.14	689.66	30.07	0.27
692.35	31.36	10.15	691.87	65.47	43.94	691.56	41.08	10.09	690.93	45.92	-0.44	692.50	40.89	0.07	692.66	30.12	0.37
695.35	33.83	12.90	694.87	65.61	44.35	694.56	42.14	11.42	693.93	47.50	1.41	695.50	39.10	-1.45	695.66	29.51	0.04
698.36	33.33	11.50	697.87	64.92	42.76	697.56	41.00	9.38	696.93	48.06	1.07	698.51	41.24	-0.21	698.67	29.51	-0.86
701.35	32.37	9.92	700.87	65.71	42.93	700.56	42.37	10.13	699.93	48.67	1.06	701.50	41.97	-0.10	701.66	30.03	-0.96
704.35	32.62	11.37	703.88	64.94	43.36	703.56	41.54	10.50	702.93	46.33	-0.07	704.51	40.66	-0.21	704.66	30.07	0.28
707.34	31.56	10.07	706.87	65.27	43.46	706.56	42.68	11.41	705.93	46.93	0.29	707.50	39.82	-1.28	707.66	31.02	0.99
710.35	32.52	9.72	709.87	64.87	41.75	709.56	42.91	10.33	708.93	48.40	0.45	710.50	41.77	-0.64	710.66	31.53	0.19
713.36	33.98	11.45	712.87	65.20	42.34	712.56	42.51	10.19	711.93	48.59	0.91	713.51	41.58	-0.57	713.67	30.73	-0.34
716.35	33.22	10.48	715.88	65.06	41.99	715.56	43.11	10.58	714.93	49.58	1.68	716.51	41.93	-0.43	716.67	30.03	-1.25
719.35	32.42	9.77	718.87	63.85	40.87	718.56	42.19	9.75	717.93	49.28	1.47	719.50	41.16	-1.11	719.66	30.83	-0.36
722.35	33.78	11.53	721.88	66.15	43.57	721.56	41.20	9.16	720.93	47.35	-0.06	722.51	41.70	-0.17	722.67	31.02	0.23
725.35	33.12	10.41	724.87	63.53	40.49	724.56	43.83	11.33	723.93	48.14	0.27	725.50	41.35	-0.98	725.66	31.96	0.71
728.35	32.87	10.21	727.87	64.52	41.53	727.56	41.42	8.97	726.93	48.74	0.93	728.51	41.58	-0.70	728.67	30.97	-0.23
731.35	33.27	10.49	730.88	63.65	40.54	730.56	41.74	9.17	729.93	48.63	0.70	731.51	42.66	0.26	731.67	30.36	-0.96
734.35	31.11	8.65	733.87	63.90	41.11	733.56	42.02	9.77	732.93	48.37	0.76	734.50	41.35	-0.73	734.66	30.97	-0.03
737.35	33.22	10.47	736.87	64.09	41.01	736.56	41.65	9.11	735.93	47.72	-0.19	737.50	42.27	-0.10	737.66	31.58	0.29
740.35	32.77	10.24	739.87	65.17	42.31	739.56	42.62	10.30	738.93	47.08	-0.61	740.50	42.77	0.62	740.66	31.06	-0.01
743.36	33.02	9.67	742.87	62.73	39.05	742.56	42.08	8.94	741.93	49.88	1.38	743.51	41.66	-1.31	743.67	31.82	-0.07
746.35	33.83	11.26	745.88	63.72	40.82	745.56	42.05	9.69	744.93	48.67	0.95	746.51	41.24	-0.95	746.67	31.11	0.00
749.35	31.16	8.10	748.87	63.76	40.37	748.56	40.77	7.92	747.93	50.68	2.46	749.50	41.93	-0.75	749.66	29.89	-1.71
752.35	33.07	9.42	751.87	64.43	40.45	751.56	42.02	8.58	750.93	49.96	1.16	752.50	42.58	-0.69	752.66	31.72	-0.47
755.35	33.17	9.81	754.87	63.53	39.84	754.56	42.45	9.30	753.93	49.85	1.33	755.50	42.35	-0.63	755.66	31.20	-0.70
758.36	32.32	8.84	757.87	64.04	40.24	757.56	42.39	9.13	756.93	49.50	0.87	758.51	42.85	-0.24	758.67	31.39	-0.63
761.35	33.48	10.41	760.87	62.13	38.74	760.56	41.08	8.23	759.93	48.59	0.37	761.50	42.39	-0.29	761.66	31.53	-0.08
764.35	32.72	9.83	763.87	62.98	39.76	763.56	41.25	8.57	762.93	47.31	-0.73	764.50	42.85	0.34	764.66	31.82	0.39
767.35	33.07	8.75	766.87	63.12	38.48	766.56	40.77	6.67	765.93	49.50	0.03	767.50	44.56	0.63	767.66	32.20	-0.66
770.35	33.48	9.70	769.87	61.31	37.21	769.56	41.20	7.64	768.93	48.93	0.00	770.50	43.08	-0.31	770.66	32.63	0.31
773.36	33.73	10.27	772.87	62.27	38.48	772.56	41.82	8.57	771.93	48.63	0.01	773.51	43.20	0.12	773.67	31.87	-0.13
776.35	34.24	10.18	775.87	61.22	36.83	775.56	41.45	7.60	774.93	49.92	0.71	776.50	42.04	-1.64	776.66	33.53	0.93
779.35	33.68	9.53	778.87	61.56	37.09	778.56	42.57	8.64	777.93	50.57	1.27	779.50	43.55	-0.21	779.67	31.63	-1.06
782.35	33.73	9.76	781.88	60.45	36.15	781.56	41.20	7.44	780.93	49.01	-0.12	782.51	42.74	-0.85	782.67	33.48	0.97
785.35	33.27	8.75	784.87	60.24	35.40	784.56	41.77	7.47	783.93	51.14	1.47	785.50	43.43	-0.70	785.66	32.29	-0.77
788.36	34.29	10.21	787.87	62.04	37.63	787.56	41.31	7.44	786.93	50.99	1.75	788.51	42.47	-1.23	788.67	32.10	-0.52
791.35	34.29	10.23	790.87	60.20	35.81	790.56	41.08	7.23	789.93	49.85	0.64	791.50	43.16	-0.52	791.66	32.48	-0.12
794.34	33.33	9.20	793.87	60.31	35.85	793.56	41.08	7.16	792.93	49.01	-0.27	794.50	43.16	-0.59	794.66	33.53	0.86
797.35	33.53	9.70	796.87	59.18	35.02	796.56	40.66	7.04	795.93	49.39	0.41	797.50	43.31	-0.14	797.66	32.10	-0.27
800.35	33.83	10.31	799.87	59.36	35.51	799.56	41.60	8.29	798.93	47.84	-0.83	800.50	42.31	-0.83	800.66	33.72	1.66
803.35	33.73	9.01	802.87	58.28	33.24	802.56	41.54	7.04	801.93	49.12	-0.75	803.51	45.14	0.81	803.67	33.20	-0.06
806.35	32.77	8.94	805.87	58.84	34.68	805.56	41.88	8.26	804.93	49.43	0.45	806.50	43.31	-0.14	806.66	32.06	-0.31
809.35	34.90	10.84	808.87	58.28	33.89	808.56	39.67	5.82	807.93	48.82	-0.40	809.50	43.20	-0.48	809.66	33.48	0.88
812.35	33.93	9.84	811.87	58.66	34.25	811.56	40.66	6.79	810.93	49.58	0.34	812.50	42.27	-1.43	812.66	33.72	1.09
815.35	32.97	8.86	814.87	58.12	33.68	814.56	40.88	6.98	813.93	51.60	2.33	815.50	42.89	-0.84	815.66	31.16	-1.49
818.36	34.85	10.15	817.87	57.15	32.12	817.56	41.03	6.54	816.93	51.14	1.28	818.51	43.51	-0.81	818.67	32.77	-0.47
821.35	35.46	11.01	820.87	57.31	32.53	820.56	40.91	6.67	819.93	50.26	0.66	821.50	43.01	-1.06	821.66	33.39	0.40
824.35	32.87	8.64	823.87	56.62	32.06	823.56	40.18	6.16	822.93	49.43	0.05	824.50	44.28	0.43	824.66	32.29	-0.48
827.35	34.19	9.53	826.87	56.37	31.38	826.56	40.52	6.07	825.93	50.65	0.84	827.50	43.20	-1.08	827.66	33.44	0.24
830.35	34.44	9.23	829.87	56.75	31.22	829.56	41.60	6.61	828.93	50.99	0.63	830.50	43.74	-1.08	830.66	34.20	0.45
833.35	33.83	9.29	832.87	56.04	31.17	832.56	40.40	6.07	831.93	50.49	0.79	833.51	44.44	0.28	833.67	32.01	-1.07
836.35	32.82	7.72	835.87	55.22	29.80	835.56	42.91	8.03	834.93	51.80	1.55	836.50	42.70	-2.01	836.66	34.10	0.46
839.35	32.27	7.10	838.87	55.42	29.92	838.56	41.45	6.49	837.93	49.62	-0.70	839.50	44.71	-0.08	839.67	34.49	0.78
842.35	33.73	8.44	841.87	55.30	29.69	841.56	41.05	5.98	840.93	51.60	1.16	842.50	44.09	-0.81	842.66	33.48	-0.35
845.35	33.53	9.08	844.87	55.28	30.50	844.56	42.45	8.21	843.93	51.45	1.85	845.50	43.86	-0.21	845.66	31.35	-1.64
848.36	36.02	11.14	847.87	55.70	30.49	847.56	41.65	6.98	846.93	51.60	1.57	848.51	44.01	-0.49	848.67	32.34	-1.08
851.35	32.77	8.43	850.87	53.87	29.20	850.56	42.37	8.24	849.93	48.10	-1.39	851.50	44.94	0.98	851.66	33.29	0.41
854.35	32.77	7.01	853.87	54.33	28.25	853.56	41.23	5.69	852.93	50.61	-0.30	854.50	45.10	-0.27	854.67	34.87	0.57
857.34	34.14	9.04	856.87	53.84	28.42	856.56	42.39	7.51	855.93	51.72	1.47	857.50	44.59	-0.12	857.66	32.29	-1.35
860.35	34.14	9.23	859.87	54.20	28.96	859.56	41.54	6.84	858.93	51.22	1.16	860.50	44.05	-0.48	860.66	32.77	-0.68
863.36	35.15	9.73	862.87	53.10	27.35	862.56	42.08	6.87	861.93	50.53	-0.05	863.51	44.75	-0.29	863.67	34.30	0.34
866.35	35.31	10.31	865.87	53.43	28.10	865.56	41.74	6.95	864.93	51.95	1.80	866.50	43.16	-1.46	866.66	33.20	-0.34
869.35	35.15	9.93	868.87	52.70	27.15	868.56	41.77	6.76	867.93	50.95	0.57	869.50	43.78	-1.06	869.66	34.25	0.49
872.34	34.39	9.04	871.87	52.81	27.14	871.56	41.54	6.41	870.93	50.95	0.45	872.50	44.44	-0.52	872.66	33.96	0.07
875.34	33.33	8.23	874.87	52.28	26.85	874.56	42.45	7.56	873.93	51.72	1.47	875.50	43.55	-1.17	875.66	33.34	-0.30
878.36	34.39	9.21	877.87	53.27	27.76	877.56	41.71	6.74	876.93	50.38	0.04	878.51	44.52	-0.28	878.67	33.96	0.24
881.35	36.59	10.55	880.87	52.39	26.02	880.56	42.25	6.42	879.93	52.64	1.45	881.50	44.40	-1.26	881.66	34.39	-0.19
884.35	34.64	8.13	883.87	53.62	26.78	883.56	41.25	4.95	882.93	53.88	2.21	884.50	44.63	-1.50	884.66	34.34	-0.71
887.35	35.10	9.61	886.87	51.41	25.59	886.56	41.54	6.26	885.93	51.83	1.19	887.50	44.32	-0.79	887.66	33.63	-0.40
890.35	34.39	7.95	889.87	52.61	25.84	889.56	40.97	4.74	888.93	53.30	1.70	890.50	44.56	-1.50	890.66	34.78	-0.20
893.36	36.07	10.77	892.87	51.89	26.26	892.56	41.42	6.33	891.93	49.50	-0.95	893.51	44.79	-0.13	893.67	34.92	1.08
896.35	34.80	8.95	895.87	50.06	23.88	895.56	41.62	5.98	894.93	51.41	0.41	896.50	45.30	-0.17	896.66	34.15	-0.24
899.35	35.97	9.81	898.87	52.48	25.99	898.56	41.74	5.79	897.93	51.87	0.56	899.50	46.39	0.61	899.66	33.53	-1.17
902.35	36.49	10.93	901.87	51.24	25.36	901.56	43.23	7.89	900.93	52.33	1.62	902.50	44.17	-1.00	902.66	33.48	-0.62
905.35	34.85	8.16	904.87	50.63	23.61	904.56	43.66	7.18	903.93	52.76	0.92	905.50	45.84	-0.47	905.66	34.78	-0.45
908.35	36.07	10.39	907.87	50.52	24.52	907.56	42.74	7.28	906.93	51.49	0.66	908.51	45.18	-0.11	908.67	33.67	-0.55
911.35	35.05	9.21	910.87	50.32	24.15	910.56	43.57	7.94	909.93	51.41	0.41	911.50	45.33	-0.13	911.66	34.10	-0.28
914.35	35.41	9.47	913.87	50.91	24.64	913.56	42.19	6.46	912.93	52.56	1.47	914.50	44.94	-0.62	914.66	33.63	-0.85
917.35	35.00	9.55	916.87	50.54	24.76	916.56	41.25	6.01	915.93	51.26	0.65	917.50	44.40	-0.67	917.66	34.01	0.02
920.35	35.87	9.00	919.87	49.89	22.69	919.56	42.60	5.94	918.93	54.69	2.66	920.50	45.61	-0.88	920.66	33.63	-1.78
923.35	36.13	9.25	922.87	49.41	22.21	922.56	43.17	6.51	921.93	51.49	-0.54	923.51	46.86	0.37	923.67	35.59	0.17
926.35	36.28	9.60	925.87	50.41	23.41	925.56	43.69	7.23	924.93	53.49	1.66	926.50	44.79	-1.50	926.66	35.06	-0.16
929.35	35.05	9.29	928.87	49.11	23.03	928.56	43.80	8.26	927.93	51.11	0.20	929.50	45.37	-0.00	929.66	34.10	-0.20
932.35	35.26	8.19	931.87	50.02	22.63	931.56	42.19	5.34	930.93	53.26	1.04	932.50	45.22	-1.46	932.66	36.03	0.42
935.35	34.24	8.47	934.87	49.95	23.86	934.56	42.68	7.13	933.93	50.76	-0.16	935.50	45.41	0.03	935.66	34.44	0.13
938.36	35.51	9.25	937.87	49.59	23.00	937.56	43.43	7.38	936.93	53.61	2.19	938.51	44.63	-1.25	938.67	33.86	-0.94
941.35	37.72	10.54	940.87	48.79	21.28	940.56	42.31	5.34	939.93	53.03	0.69	941.50	45.37	-1.43	941.66	36.46	0.74
944.35	36.33	10.71	943.87	49.46	23.51	943.56	44.26	8.85	942.93	51.91	1.13	944.50	44.21	-1.03	944.66	34.06	-0.10
947.35	36.38	9.77	946.87	49.31	22.37	946.56	43.25	6.85	945.93	51.22	-0.54	947.50	46.90	0.67	947.66	35.02	-0.13
950.35	33.78	8.43	949.87	49.80	24.12	949.56	41.82	6.68	948.93	52.22	1.72	950.50	44.09	-0.88	950.66	33.05	-0.84
953.36	34.95	7.54	952.87	49.39	21.65	952.56	42.48	5.28	951.93	53.41	0.85	953.51	47.26	0.23	953.67	34.87	-1.08
956.35	35.67	9.66	955.87	49.74	23.41	955.56	43.17	7.38	954.93	52.80	1.64	956.50	43.51	-2.11	956.66	35.02	0.47
959.35	35.36	7.65	958.87	50.43	22.39	958.56	43.31	5.81	957.93	54.15	1.28	959.50	46.47	-0.86	959.66	35.83	-0.42
962.34	34.80	8.17	961.87	49.91	22.96	961.56	43.54	7.13	960.93	52.33	0.55	962.50	45.22	-1.02	962.66	35.64	0.47
965.35	37.05	9.92	964.87	48.70	21.24	964.56	43.57	6.65	963.93	53.84	1.56	965.50	45.22	-1.53	965.66	35.64	-0.03
968.36	36.28	9.60	967.87	48.23	21.23	967.56	43.97	7.51	966.93	52.87	1.04	968.51	45.65	-0.64	968.67	34.82	-0.40
971.34	34.90	8.05	970.87	47.73	20.55	970.56	45.22	8.58	969.93	51.76	-0.24	971.50	46.12	-0.35	971.66	35.98	0.59
974.35	37.51	11.07	973.87	48.19	21.42	973.56	43.97	7.74	972.93	51.07	-0.52	974.50	45.53	-0.53	974.66	36.03	1.05
977.35	37.31	11.68	976.87	48.34	22.39	976.56	42.97	7.56	975.93	51.03	0.25	977.50	44.67	-0.57	977.66	34.49	0.32
980.35	37.82	11.25	979.87	47.99	21.09	979.56	43.66	7.30	978.93	51.30	-0.43	980.50	44.98	-1.21	980.66	36.75	1.64
983.36	35.97	9.11	982.87	48.49	21.30	982.56	43.31	6.66	981.93	52.64	0.63	983.51	45.22	-1.26	983.68	36.03	0.63
986.34	35.36	8.18	985.87	47.05	19.54	985.56	43.80	6.83	984.93	53.18	0.84	986.50	47.14	0.34	986.66	34.54	-1.18
989.35	35.77	8.11	988.87	47.84	19.86	988.56	44.00	6.56	987.93	53.38	0.57	989.50	46.78	-0.49	989.66	36.12	-0.08
992.35	35.15	9.15	991.87	47.88	21.56	991.56	43.51	7.73	990.93	52.45	1.30	992.50	45.18	-0.43	992.66	33.67	-0.87
995.35	36.74	9.96	994.87	48.23	21.13	994.56	43.37	6.81	993.93	53.88	1.95	995.50	44.94	-1.45	995.66	34.82	-0.50
998.36	36.59	8.65	997.87	47.76	19.50	997.56	44.55	6.83	996.93	55.28	2.19	998.51	46.78	-0.77	998.68	35.06	-1.42
1001.35	36.18	9.66	1000.87	47.78	20.94	1000.56	45.83	9.53	999.93	52.41	0.74	1001.50	45.53	-0.60	1001.66	34.92	-0.14
1004.35	36.02	8.69	1003.87	47.43	19.77	1003.56	43.89	6.77	1002.93	53.07	0.59	1004.50	47.93	0.98	1004.67	34.30	-1.57
1007.35	36.07	8.59	1006.87	47.28	19.48	1006.56	45.01	7.75	1005.93	53.45	0.82	1007.50	45.88	-1.21	1007.66	36.41	0.39
1010.35	35.92	8.86	1009.87	46.77	19.38	1009.56	45.39	8.54	1008.93	53.30	1.09	1010.50	45.26	-1.42	1010.66	35.93	0.33
1013.35	36.28	8.47	1012.87	46.73	18.60	1012.56	44.46	6.87	1011.93	53.38	0.42	1013.51	46.55	-0.87	1013.67	36.80	0.45
1016.35	36.28	8.96	1015.87	47.82	20.17	1015.56	44.32	7.21	1014.93	53.88	1.40	1016.50	45.61	-1.33	1016.66	35.79	-0.07
1019.35	36.18	8.55	1018.87	46.99	19.03	1018.56	45.25	7.83	1017.93	52.99	0.20	1019.50	46.47	-0.78	1019.67	36.75	0.58
1022.35	36.84	8.76	1021.87	47.07	18.67	1021.56	46.38	8.52	1020.93	54.69	1.46	1022.50	46.82	-0.87	1022.66	36.03	-0.59
1025.35	36.13	8.47	1024.87	47.80	19.81	1024.56	45.42	7.97	1023.93	54.89	2.07	1025.50	46.59	-0.69	1025.66	34.82	-1.38
1028.36	37.21	10.20	1027.87	46.90	19.56	1027.56	45.74	8.94	1026.93	53.22	1.06	1028.51	45.57	-1.06	1028.67	35.55	0.00
1031.34	37.93	10.16	1030.87	47.22	19.13	1030.56	45.48	7.93	1029.93	51.95	-0.97	1031.50	47.81	0.43	1031.66	36.85	0.54
1034.35	36.43	8.93	1033.87	46.58	18.75	1033.56	44.75	7.46	1032.93	53.57	0.91	1034.50	47.14	0.02	1034.66	35.11	-0.93
1037.35	35.87	7.29	1036.87	46.71	17.80	1036.56	45.80	7.43	1035.93	55.20	1.46	1037.50	46.86	-1.34	1037.67	37.00	-0.12
1040.35	37.21	8.94	1039.87	46.13	17.54	1039.56	45.42	7.37	1038.93	54.27	0.85	1040.50	47.81	-0.07	1040.66	36.03	-0.78
1043.36	36.33	7.85	1042.87	45.52	16.71	1042.56	45.56	7.29	1041.93	55.86	2.23	1043.51	47.10	-1.00	1043.68	35.79	-1.23
1046.35	36.54	8.51	1045.87	45.13	16.77	1045.56	45.97	8.15	1044.93	54.46	1.27	1046.50	47.45	-0.20	1046.66	35.50	-1.07
1049.35	37.93	9.79	1048.87	45.94	17.47	1048.56	45.74	7.81	1047.93	54.23	0.93	1049.50	46.08	-1.68	1049.66	37.43	0.75
1052.35	36.84	8.48	1051.87	46.09	17.40	1051.56	44.35	6.20	1050.93	55.24	1.72	1052.50	47.37	-0.61	1052.66	35.79	-1.11
1055.35	37.36	9.35	1054.87	46.56	18.23	1054.56	45.39	7.60	1053.93	54.58	1.42	1055.50	46.82	-0.80	1055.66	35.93	-0.62
1058.36	37.67	8.89	1057.87	46.15	17.04	1057.56	45.65	7.08	1056.93	54.97	1.03	1058.51	47.45	-0.95	1058.68	37.24	-0.08
1061.35	38.03	10.49	1060.87	45.03	17.16	1060.56	46.06	8.73	1059.93	52.56	-0.14	1061.50	47.06	-0.10	1061.67	36.32	0.24
1064.35	37.93	9.68	1063.87	46.35	17.78	1063.56	45.19	7.16	1062.93	55.83	2.43	1064.50	46.39	-1.47	1064.66	35.83	-0.96
1067.35	38.13	10.13	1066.87	45.37	17.05	1066.56	46.26	8.48	1065.93	55.55	2.40	1067.50	47.45	-0.16	1067.66	34.30	-2.24
1070.34	36.07	7.51	1069.87	46.62	17.73	1069.56	46.03	7.68	1068.93	55.43	1.72	1070.50	46.71	-1.47	1070.66	36.85	-0.25
1073.36	38.34	10.86	1072.87	45.73	17.92	1072.56	45.88	8.61	1071.93	53.84	1.20	1073.51	46.04	-1.06	1073.67	35.88	-0.14
1076.35	39.33	11.00	1075.87	47.05	18.39	1075.56	45.88	7.76	1074.93	54.81	1.32	1076.50	45.73	-2.22	1076.66	37.77	0.90
1079.35	37.57	9.08	1078.87	46.84	18.02	1078.56	47.34	9.06	1077.93	55.36	1.72	1079.50	47.49	-0.62	1079.67	35.93	-1.10
1082.35	37.67	9.87	1081.87	45.45	17.33	1081.56	45.51	7.93	1080.93	54.58	1.63	1082.50	47.97	0.56	1082.67	34.15	-2.19
1085.35	36.64	7.29	1084.87	45.22	15.54	1084.56	45.33	6.19	1083.93	55.63	1.13	1085.50	47.57	-1.40	1085.66	38.16	0.27
1088.36	36.84	9.84	1087.87	46.39	19.06	1087.56	46.44	9.65	1086.93	53.57	1.41	1088.51	45.73	-0.89	1088.67	35.02	-0.52
1091.35	37.62	8.28	1090.87	45.62	15.95	1090.56	46.85	7.72	1089.93	55.63	1.13	1091.50	47.69	-1.27	1091.66	38.02	0.14
1094.35	37.51	8.79	1093.87	45.66	16.62	1093.56	45.94	7.44	1092.93	56.37	2.50	1094.50	47.26	-1.07	1094.67	35.83	-1.43
1097.35	37.62	9.59	1096.87	45.98	17.63	1096.56	46.58	8.77	1095.93	54.23	1.05	1097.50	47.18	-0.46	1097.67	35.98	-0.59
1100.35	37.62	9.88	1099.87	45.77	17.70	1099.56	46.41	8.88	1098.93	52.87	-0.03	1100.50	46.82	-0.54	1100.66	36.85	0.57
1103.36	38.19	8.85	1102.87	46.39	16.73	1102.56	46.32	7.20	1101.93	55.51	1.02	1103.51	47.45	-1.50	1103.68	38.36	0.48
1106.35	39.28	9.78	1105.87	45.73	15.90	1105.56	46.58	7.29	1104.93	54.54	-0.12	1106.50	49.31	0.19	1106.67	37.97	-0.07
1109.35	38.03	9.55	1108.87	45.58	16.78	1108.56	46.82	8.56	1107.93	55.12	1.49	1109.50	47.69	-0.40	1109.67	35.93	-1.09
1112.35	36.69	7.86	1111.87	45.66	16.50	1111.56	45.68	7.06	1110.93	54.46	0.48	1112.50	47.57	-0.88	1112.66	37.77	0.40
1115.35	36.59	7.55	1114.87	45.37	16.00	1114.56	46.00	7.17	1113.93	56.02	1.83	1115.50	46.78	-1.88	1115.67	37.63	0.05
1118.36	36.90	8.56	1117.87	44.77	16.10	1117.56	46.35	8.22	1116.93	54.66	1.16	1118.51	47.65	-0.31	1118.68	36.03	-0.85
1121.35	37.10	8.65	1120.87	45.60	16.82	1120.56	45.68	7.44	1119.93	54.81	1.21	1121.50	46.12	-1.95	1121.67	37.73	0.74
1124.35	38.08	9.14	1123.87	45.43	16.16	1123.56	45.65	6.92	1122.93	55.01	0.91	1124.50	47.45	-1.11	1124.66	37.68	0.20
1127.35	37.72	9.04	1126.87	45.49	16.48	1126.56	47.23	8.76	1125.93	54.62	0.78	1127.50	47.65	-0.65	1127.67	37.09	-0.13
1130.35	37.05	8.29	1129.87	45.03	15.94	1129.56	47.20	8.65	1128.93	54.85	0.93	1130.50	47.85	-0.53	1130.66	36.90	-0.40
1133.36	37.62	9.17	1132.87	45.24	16.47	1132.56	46.26	8.03	1131.93	54.58	0.98	1133.51	47.41	-0.65	1133.67	36.66	-0.33
1136.34	36.59	7.58	1135.87	44.71	15.37	1135.56	47.66	8.86	1134.93	55.51	1.34	1136.50	47.02	-1.61	1136.66	37.82	0.27
1139.35	38.29	9.41	1138.87	45.96	16.76	1138.56	46.58	7.92	1137.93	55.71	1.68	1139.50	46.94	-1.55	1139.66	37.29	-0.13
1142.34	39.48	10.57	1141.87	44.99	15.76	1141.56	47.72	9.03	1140.93	55.67	1.61	1142.50	47.61	-0.91	1142.66	36.75	-0.70
1145.34	35.61	6.67	1144.87	44.67	15.40	1144.56	47.93	9.20	1143.93	56.84	2.75	1145.50	46.39	-2.17	1145.66	36.90	-0.58
1148.36	38.65	9.20	1147.87	44.82	15.04	1147.56	47.25	8.01	1146.93	54.73	0.13	1148.51	47.49	-1.58	1148.68	39.44	1.45
1151.34	38.19	8.48	1150.87	45.64	15.60	1150.56	47.14	7.64	1149.93	55.28	0.42	1151.50	49.39	0.06	1151.66	37.77	-0.48
1154.35	36.95	7.82	1153.87	45.41	15.95	1153.56	48.28	9.36	1152.93	55.16	0.87	1154.50	47.73	-1.02	1154.66	37.82	0.15
1157.34	39.90	10.74	1156.87	44.60	15.11	1156.56	47.20	8.25	1155.93	54.38	0.06	1157.50	48.84	0.06	1157.66	37.58	-0.12
1160.35	37.51	8.95	1159.87	44.80	15.91	1159.56	46.87	8.52	1158.93	54.73	1.01	1160.50	48.05	-0.13	1160.66	36.22	-0.88
1163.36	39.17	9.91	1162.87	45.73	16.14	1162.56	48.19	9.14	1161.93	54.73	0.32	1163.51	48.20	-0.68	1163.68	38.16	0.36
1166.35	37.00	8.45	1165.87	46.20	17.33	1165.56	48.40	10.07	1164.93	55.83	2.13	1166.50	47.57	-0.59	1166.66	35.55	-1.54
1169.35	37.00	8.06	1168.87	45.05	15.78	1168.56	48.57	9.84	1167.93	55.43	1.33	1169.50	47.57	-0.99	1169.66	37.14	-0.34
1172.35	37.93	8.50	1171.87	44.52	14.76	1171.56	46.50	7.28	1170.93	55.75	1.16	1172.50	47.26	-1.79	1172.66	38.60	0.63
1175.35	37.26	8.14	1174.87	44.16	14.71	1174.56	48.05	9.14	1173.93	54.31	0.04	1175.50	48.05	-0.69	1175.67	38.31	0.65
1178.35	38.76	9.88	1177.87	44.14	14.94	1177.56	46.96	8.30	1176.93	55.12	1.09	1178.51	46.71	-1.78	1178.67	38.11	0.69
1181.35	36.23	8.02	1180.87	45.03	16.50	1180.56	47.93	9.94	1179.93	53.76	0.40	1181.50	46.35	-1.47	1181.67	37.82	1.07
1184.35	39.80	11.17	1183.87	46.00	17.04	1183.56	46.93	8.51	1182.93	55.12	1.34	1184.50	47.33	-0.92	1184.67	36.75	-0.42
1187.35	36.64	7.97	1186.87	44.41	15.42	1186.56	47.40	8.95	1185.93	55.55	1.73	1187.50	47.30	-0.98	1187.67	36.46	-0.75
1190.35	39.22	9.13	1189.87	45.66	15.24	1189.56	47.99	8.11	1188.93	57.24	1.99	1190.50	48.28	-1.43	1190.67	38.07	-0.56
1193.35	38.45	9.02	1192.87	45.75	16.00	1192.56	47.75	8.54	1191.93	56.49	1.91	1193.51	48.88	-0.16	1193.67	36.22	-1.75
1196.35	38.81	10.31	1195.87	44.82	15.99	1195.56	47.25	8.96	1194.93	54.66	1.01	1196.50	48.32	0.20	1196.67	35.83	-1.21
1199.35	38.55	9.93	1198.87	45.09	16.14	1198.56	46.90	8.49	1197.93	55.04	1.26	1199.50	47.97	-0.27	1199.67	36.17	-0.99
1202.35	37.51	8.01	1201.87	45.26	15.43	1201.56	47.84	8.55	1200.93	55.32	0.66	1202.50	47.26	-1.86	1202.66	39.24	1.20
1205.35	37.21	7.42	1204.87	45.30	15.18	1204.56	46.79	7.21	1203.93	55.28	0.33	1205.50	49.15	-0.26	1205.66	38.26	-0.07
1208.36	39.28	9.17	1207.87	43.93	13.50	1207.56	48.46	8.57	1206.93	56.18	0.92	1208.51	49.04	-0.68	1208.68	38.41	-0.24
1211.34	39.38	10.20	1210.87	45.01	15.50	1210.55	46.61	7.64	1209.93	55.28	0.94	1211.50	47.81	-0.99	1211.66	37.77	0.05
1214.35	37.88	9.53	1213.87	44.37	15.69	1213.55	47.93	9.79	1212.93	54.07	0.57	1214.50	47.10	-0.87	1214.66	37.19	0.30
1217.34	37.31	7.90	1216.87	45.39	15.65	1216.56	48.57	9.37	1215.93	55.47	0.91	1217.50	48.44	-0.59	1217.66	37.63	-0.32
1220.34	39.17	9.19	1219.87	45.05	14.74	1219.56	47.64	7.87	1218.93	56.96	1.82	1220.50	48.72	-0.88	1220.66	37.58	-0.94
