# Supplementary material for: Noise-precision tradeoff in predicting combinations of mutations and drugs
Source: PLoS Comput Biol. 2019 May 22;15(5):e1006956. doi: 10.1371/journal.pcbi.1006956 (PMC6548401; doi:10.1371/journal.pcbi.1006956)
Supplement: S1 Data — A zip file containing all datasets used in this paper. (ZIP) [file pcbi.1006956.s002.zip › calcium/calcium_double_RAW264.7/C5A_250_nM_LPS_100_ngperml_RW_ECC040211E.txt]

Tab-delimted data for ligand pair Complement C5a / Lipopolysaccharide
Celltype = RAW 264.7
ExperimentID = ECC040211E
t in seconds, Ca++ concentrations in nM
Adj Ca++ is the change in Ca++ concentration due to ligand

ECC040211E03	C5A 250 nM	LPS 100 ng/ml	sim
ECC040211E02	C5A 250 nM	HBSS-BSA n/a 	lig1_only
ECC040211E01	HBSS-BSA n/a 	HBSS-BSA n/a 	con
ECC040211E12	HBSS-BSA n/a 	HBSS-BSA n/a 	con

t(ECC040211E03)	Ca++(ECC040211E03)	Adj Ca++(ECC040211E03)	t(ECC040211E02)	Ca++(ECC040211E02)	Adj Ca++(ECC040211E02)	t(ECC040211E01)	Ca++(ECC040211E01)	Adj Ca++(ECC040211E01)	t(ECC040211E12)	Ca++(ECC040211E12)	Adj Ca++(ECC040211E12)
-193.68	16.68	-1.86	-193.84	17.90	-1.24	-194.00	28.13	-3.00	-192.27	21.40	3.00
-190.75	14.67	-5.25	-190.90	15.27	-5.25	-191.06	31.30	-1.21	-189.34	20.98	1.21
-187.75	14.94	-4.40	-187.90	16.48	-3.46	-188.06	30.88	-1.05	-186.33	20.24	1.05
-184.75	14.96	-4.70	-184.90	16.38	-3.88	-185.06	31.25	-1.00	-183.33	20.51	1.00
-181.75	16.04	-2.04	-181.90	15.17	-3.51	-182.06	29.98	-0.69	-180.33	18.62	0.69
-178.75	15.28	-4.39	-178.90	16.68	-3.59	-179.06	32.48	0.22	-177.33	19.30	-0.22
-175.75	15.70	-1.99	-175.90	16.21	-2.08	-176.06	29.61	-0.67	-174.34	18.21	0.67
-172.75	15.65	-2.61	-172.90	16.55	-2.31	-173.06	29.61	-1.24	-171.33	19.35	1.24
-169.75	15.60	-1.45	-169.90	16.08	-1.57	-170.06	27.35	-2.29	-168.33	19.20	2.29
-166.75	14.13	-3.97	-166.90	15.21	-3.49	-167.06	29.56	-1.13	-165.33	19.09	1.13
-163.75	15.28	-2.85	-163.90	15.74	-2.99	-164.06	29.77	-0.95	-162.33	18.94	0.95
-160.75	14.99	-1.86	-160.90	16.72	-0.73	-161.06	28.87	-0.57	-159.33	17.27	0.57
-157.75	15.21	-1.17	-157.90	16.21	-0.77	-158.06	28.40	-0.57	-156.33	16.81	0.57
-154.75	14.72	-2.45	-154.90	16.21	-1.56	-155.06	29.40	-0.36	-153.33	17.38	0.36
-151.75	14.55	-2.44	-151.90	16.38	-1.21	-152.06	29.82	0.24	-150.33	16.60	-0.24
-148.75	14.13	-3.51	-148.90	15.58	-2.66	-149.06	30.24	0.01	-147.33	17.48	-0.01
-145.75	15.84	-1.25	-145.90	16.62	-1.07	-146.06	29.66	-0.02	-144.33	16.96	0.02
-142.75	15.40	-0.46	-142.90	15.94	-0.52	-143.06	27.51	-0.94	-141.34	16.65	0.94
-139.75	14.89	-1.03	-139.90	15.84	-0.68	-140.06	28.19	-0.32	-138.33	16.09	0.32
-136.75	15.43	-1.44	-136.90	15.04	-2.43	-137.06	27.66	-1.80	-135.34	18.52	1.80
-133.75	15.77	-0.01	-133.90	17.36	0.98	-134.06	28.03	-0.34	-132.33	15.98	0.34
-130.75	16.48	0.02	-130.90	17.70	0.64	-131.06	28.82	-0.23	-129.34	16.55	0.23
-127.75	15.82	-0.33	-127.90	14.97	-1.78	-128.06	30.40	1.66	-126.34	14.34	-1.66
-124.75	15.89	0.23	-124.90	15.84	-0.42	-125.06	28.19	-0.06	-123.34	15.57	0.06
-121.75	16.16	1.07	-121.90	16.45	0.76	-122.06	27.30	-0.38	-120.34	15.32	0.38
-118.75	15.50	-0.50	-118.90	16.52	-0.08	-119.06	28.66	0.07	-117.33	15.78	-0.07
-115.75	14.84	-1.57	-115.90	15.94	-1.07	-116.06	28.71	-0.29	-114.34	16.55	0.29
-112.75	16.36	-0.14	-112.90	16.21	-0.89	-113.06	27.92	-1.17	-111.34	17.53	1.17
-109.75	15.67	-0.36	-109.90	15.81	-0.82	-110.06	29.66	1.04	-108.34	14.85	-1.04
-106.75	14.96	-1.25	-106.90	16.82	0.01	-107.06	29.08	0.28	-105.34	15.78	-0.28
-103.75	16.46	-0.50	-103.90	15.04	-2.52	-104.06	29.50	-0.05	-102.33	16.86	0.05
-100.75	16.76	0.57	-100.90	16.18	-0.61	-101.06	27.14	-1.64	-99.34	17.69	1.64
-97.75	16.21	-0.20	-97.90	16.48	-0.53	-98.06	28.76	-0.24	-96.33	16.50	0.24
-94.75	16.31	-0.22	-94.90	17.60	0.47	-95.06	29.77	0.65	-93.33	15.73	-0.65
-91.75	16.21	0.47	-91.90	16.52	0.18	-92.06	28.71	0.38	-90.34	15.21	-0.38
-88.75	16.93	1.49	-88.90	17.46	1.42	-89.06	27.66	-0.37	-87.33	15.67	0.37
-85.75	15.43	-1.42	-85.90	15.91	-1.54	-86.06	28.50	-0.94	-84.34	17.64	0.94
-82.75	15.50	-2.32	-82.90	16.99	-1.43	-83.06	30.19	-0.22	-81.34	17.89	0.22
-79.75	16.88	-0.28	-79.90	17.46	-0.30	-80.06	29.50	-0.25	-78.33	17.27	0.25
-76.75	16.04	-0.66	-76.90	17.16	-0.14	-77.06	29.24	-0.05	-75.33	16.60	0.05
-73.75	16.36	-0.83	-73.90	17.43	-0.36	-74.06	29.45	-0.33	-72.33	17.38	0.33
-70.75	17.40	0.89	-70.90	17.87	0.76	-71.06	28.08	-1.02	-69.33	17.38	1.02
-67.75	16.90	0.59	-67.90	17.02	0.11	-68.06	29.24	0.34	-66.33	15.83	-0.34
-64.75	16.04	-0.95	-64.90	17.39	-0.20	-65.06	29.87	0.29	-63.33	16.55	-0.29
-61.75	16.83	0.26	-61.90	18.10	0.93	-62.06	29.34	0.18	-60.33	16.24	-0.18
-58.75	17.03	-0.39	-58.90	18.07	0.05	-59.06	31.15	1.14	-57.33	16.14	-1.14
-55.75	16.76	-0.68	-55.90	17.43	-0.61	-56.06	30.93	0.90	-54.33	16.39	-0.90
-52.75	16.36	-1.11	-52.90	17.43	-0.64	-53.06	29.13	-0.93	-51.33	18.26	0.93
-49.75	17.18	1.30	-49.90	16.15	-0.33	-50.06	29.45	0.98	-48.33	14.75	-0.98
-46.75	16.71	-0.85	-46.90	17.06	-1.10	-47.06	30.40	0.25	-45.33	17.17	-0.25
-43.75	17.18	-0.33	-43.90	18.48	0.37	-44.06	30.24	0.14	-42.33	17.22	-0.14
-40.75	17.13	-0.41	-40.90	16.95	-1.19	-41.06	30.45	0.32	-39.34	17.07	-0.32
-37.75	16.36	-0.56	-37.90	17.60	0.08	-38.06	28.55	-0.96	-36.34	17.74	0.96
-34.75	16.78	-0.01	-34.90	17.49	0.10	-35.06	30.19	0.81	-33.34	15.83	-0.81
-31.75	17.10	-0.61	-31.90	17.60	-0.71	-32.06	29.87	-0.43	-30.33	18.00	0.43
-28.75	17.08	0.16	-28.90	17.87	0.35	-29.06	28.45	-1.06	-27.33	17.84	1.06
-25.75	17.42	-0.08	-25.91	17.80	-0.30	-26.06	29.87	-0.22	-24.34	17.58	0.22
-22.75	17.42	0.11	-22.91	19.64	1.73	-23.06	30.61	0.71	-21.34	16.45	-0.71
-19.75	16.90	0.39	-19.91	18.07	0.96	-20.06	28.50	-0.60	-18.34	16.96	0.60
-16.75	17.67	0.97	-16.91	17.46	0.16	-17.06	29.24	-0.05	-15.34	16.60	0.05
4.31	20.74	-1.61	4.16	21.18	-1.77	4.00	30.93	-4.01	5.73	26.21	4.01
7.33	27.45	5.78	7.17	33.35	11.08	7.01	31.84	-2.42	8.76	23.95	2.42
10.32	34.96	13.87	10.17	43.29	21.60	10.01	29.50	-4.18	11.75	25.13	4.18
13.33	49.82	30.74	13.17	51.35	31.67	13.01	28.40	-3.27	14.75	22.20	3.27
16.33	59.74	38.17	16.17	54.67	32.50	16.01	30.72	-3.44	17.75	24.86	3.44
19.33	60.52	40.63	19.17	52.91	32.42	19.01	29.61	-2.87	20.75	22.62	2.87
22.32	57.87	37.63	22.17	48.59	27.75	22.01	28.87	-3.96	23.76	24.06	3.96
25.33	52.03	30.23	25.17	45.36	22.96	25.01	29.61	-4.78	26.75	26.43	4.78
28.33	47.96	28.51	28.17	38.86	18.81	28.01	27.87	-4.17	29.75	23.47	4.17
31.33	41.67	22.68	31.17	35.18	15.59	31.01	28.92	-2.66	32.74	21.51	2.66
34.32	34.99	15.52	34.17	28.76	8.69	34.01	28.29	-3.77	35.74	23.10	3.77
37.32	30.96	12.93	37.17	26.20	7.57	37.01	29.93	-0.69	38.76	18.57	0.69
40.33	27.26	9.13	40.17	22.46	3.73	40.01	26.57	-4.15	41.75	22.14	4.15
43.33	23.89	5.34	43.17	21.01	1.86	43.01	28.08	-3.06	44.75	21.46	3.06
46.33	21.80	3.54	46.17	19.47	0.61	46.01	28.19	-2.66	47.75	20.77	2.66
49.33	19.81	0.89	49.17	17.53	-1.99	49.01	28.08	-3.43	50.75	22.20	3.43
52.33	18.39	0.16	52.17	16.75	-2.08	52.01	28.24	-2.58	53.76	20.66	2.58
55.33	15.84	-3.34	55.17	15.78	-4.00	55.01	28.98	-2.79	56.74	21.83	2.79
58.33	15.67	-3.33	58.17	16.58	-3.02	58.01	27.77	-3.82	59.74	22.67	3.82
61.33	15.84	-2.39	61.17	15.98	-2.85	61.01	28.03	-2.79	62.74	20.87	2.79
64.33	14.94	-3.84	64.17	15.51	-3.87	64.01	29.08	-2.29	65.74	20.93	2.29
67.33	15.55	-3.84	67.17	14.61	-5.38	67.01	29.08	-2.90	68.76	22.14	2.90
70.33	15.16	-4.15	70.17	15.01	-4.90	70.01	28.55	-3.35	71.74	22.51	3.35
73.33	14.91	-4.14	73.17	14.24	-5.41	73.01	28.98	-2.66	74.74	21.56	2.66
76.33	14.11	-5.09	76.17	14.91	-4.89	76.01	28.92	-2.87	77.74	21.93	2.87
79.33	14.03	-5.80	79.17	13.61	-6.82	79.01	27.45	-4.97	80.74	24.65	4.97
82.32	14.18	-5.87	82.17	13.74	-6.91	82.01	29.66	-2.98	83.76	22.89	2.98
85.32	14.77	-5.76	85.17	15.21	-5.92	85.01	29.13	-3.99	86.74	24.38	3.99
88.32	14.99	-2.82	88.17	15.27	-3.14	88.01	27.77	-2.63	89.74	20.30	2.63
91.33	13.94	-4.92	91.17	14.24	-5.22	91.01	28.50	-2.95	92.74	21.67	2.95
94.33	15.08	-3.68	94.17	15.74	-3.62	94.01	27.87	-3.48	95.74	22.09	3.48
97.32	13.86	-5.37	97.17	15.24	-4.59	97.01	28.24	-3.58	98.76	22.67	3.58
100.32	15.04	-3.66	100.17	15.84	-3.46	100.01	28.08	-3.21	101.74	21.77	3.21
103.32	14.72	-5.20	103.17	16.11	-4.41	103.01	29.56	-2.95	104.74	22.73	2.95
106.32	15.16	-4.39	106.17	15.84	-4.31	106.01	29.77	-2.37	107.74	21.77	2.37
109.32	14.50	-5.73	109.17	14.77	-6.06	109.01	30.08	-2.74	110.74	22.83	2.74
112.33	14.94	-3.42	112.17	16.21	-2.75	112.01	27.82	-3.13	113.76	21.35	3.13
115.33	14.82	-4.45	115.17	16.04	-3.83	115.01	27.24	-4.62	116.74	23.74	4.62
118.32	14.16	-4.47	118.17	16.52	-2.71	118.01	27.24	-3.98	119.74	22.46	3.98
121.32	15.08	-4.58	121.17	16.85	-3.41	121.01	28.08	-4.17	122.74	23.69	4.17
124.32	14.72	-3.59	124.17	15.71	-3.20	124.01	27.77	-3.13	125.74	21.30	3.13
127.33	14.50	-5.84	127.17	15.84	-5.10	127.01	30.35	-2.58	128.76	22.78	2.58
130.33	14.74	-4.20	130.17	15.07	-4.47	130.01	28.40	-3.13	131.74	21.93	3.13
133.33	15.84	-5.09	133.17	16.08	-5.45	133.01	30.77	-2.75	134.74	23.53	2.75
136.33	15.06	-6.08	136.17	16.35	-5.39	136.01	31.20	-2.53	137.74	23.53	2.53
139.33	15.92	-2.26	139.17	16.11	-2.67	139.01	28.40	-2.37	140.74	20.40	2.37
142.33	15.87	-4.52	142.17	17.29	-3.70	142.01	27.87	-5.11	143.76	25.35	5.11
145.33	14.89	-4.34	145.17	15.51	-4.32	145.01	28.87	-2.95	146.74	22.04	2.95
148.33	16.29	-3.42	148.17	17.02	-3.29	148.01	30.03	-2.27	149.74	21.83	2.27
151.33	15.48	-3.43	151.17	16.45	-3.06	151.01	29.03	-2.47	152.74	21.24	2.47
154.33	15.77	-4.20	154.17	16.25	-4.32	154.01	29.82	-2.74	155.74	22.57	2.74
157.33	16.63	-3.90	157.17	16.92	-4.21	157.01	30.51	-2.61	158.76	22.99	2.61
160.33	15.43	-4.41	160.17	18.38	-2.06	160.01	29.66	-2.77	161.74	22.46	2.77
163.33	15.60	-3.87	163.17	15.71	-4.36	163.01	29.71	-2.35	164.74	21.67	2.35
166.33	16.12	-3.14	166.17	15.88	-3.98	166.01	29.66	-2.19	167.74	21.30	2.19
169.32	16.41	-3.24	169.17	16.35	-3.90	169.01	30.45	-1.79	170.74	21.30	1.79
172.32	16.34	-3.60	172.17	15.88	-4.66	172.01	30.08	-2.45	173.76	22.25	2.45
175.33	16.24	-3.50	175.17	16.11	-4.23	175.01	28.71	-3.62	176.74	23.21	3.62
178.33	15.77	-3.22	178.17	16.31	-3.28	178.01	28.55	-3.03	179.74	21.88	3.03
181.33	16.31	-2.35	181.17	17.53	-1.73	181.01	27.30	-3.95	182.74	22.46	3.95
184.32	16.04	-3.64	184.17	16.62	-3.66	184.01	30.88	-1.39	185.74	20.93	1.39
187.32	16.26	-3.18	187.17	16.65	-3.39	187.01	30.14	-1.89	188.76	21.19	1.89
190.32	15.99	-4.46	190.17	17.63	-3.42	190.01	30.45	-2.59	191.74	22.89	2.59
193.32	15.97	-4.03	193.17	16.58	-4.02	193.01	28.82	-3.77	194.74	23.63	3.77
196.32	15.77	-3.67	196.17	17.09	-2.95	196.01	29.56	-2.47	197.74	21.77	2.47
199.33	16.98	-3.45	199.17	16.28	-4.75	199.01	29.29	-3.73	200.74	24.01	3.73
202.32	16.41	-4.76	202.17	15.98	-5.79	202.01	30.40	-3.36	203.75	24.38	3.36
205.32	15.89	-4.08	205.17	16.55	-4.02	205.01	30.40	-2.16	206.74	21.98	2.16
208.32	17.62	-3.20	208.17	17.97	-3.45	208.01	29.87	-3.54	209.74	24.22	3.54
211.32	16.31	-4.99	211.17	17.56	-4.34	211.01	31.78	-2.11	212.74	23.26	2.11
214.33	16.07	-3.35	214.17	17.70	-2.32	214.01	28.71	-3.30	215.74	22.57	3.30
217.33	16.48	-3.68	217.17	17.77	-2.99	217.01	29.50	-3.25	218.76	23.26	3.25
220.33	15.75	-4.33	220.17	16.28	-4.40	220.01	28.71	-3.96	221.74	23.90	3.96
223.33	17.10	-1.92	223.17	17.53	-2.09	223.01	28.82	-2.79	224.74	21.67	2.79
226.33	16.85	-3.25	226.17	17.46	-3.24	226.01	30.77	-1.92	227.74	21.88	1.92
229.33	17.45	-2.76	229.17	17.26	-3.55	229.01	29.66	-3.14	230.74	23.21	3.14
232.33	16.07	-4.09	232.17	18.95	-1.81	232.01	29.77	-2.98	233.76	22.99	2.98
235.33	16.66	-3.97	235.17	18.34	-2.89	235.01	30.24	-2.98	236.74	23.47	2.98
238.33	17.52	-2.16	238.17	17.83	-2.45	238.01	29.93	-2.34	239.74	21.88	2.34
241.33	16.85	-2.99	241.17	17.97	-2.47	241.01	31.20	-1.23	242.74	20.93	1.23
244.33	16.93	-3.89	244.17	18.27	-3.15	244.01	31.62	-1.79	245.74	22.46	1.79
247.33	17.03	-2.92	247.17	17.73	-2.82	247.01	30.83	-1.71	248.76	21.51	1.71
250.33	17.45	-2.90	250.17	18.34	-2.61	250.01	29.61	-3.33	251.74	23.53	3.33
253.33	16.56	-4.18	253.17	18.31	-3.03	253.01	30.14	-3.19	254.74	23.79	3.19
256.33	17.20	-2.35	256.17	17.93	-2.22	256.01	29.19	-2.95	257.74	22.35	2.95
259.33	16.48	-3.41	259.17	17.90	-2.59	259.01	30.14	-2.34	260.74	22.09	2.34
262.33	17.87	-2.61	262.17	18.78	-2.30	262.01	30.30	-2.77	263.76	23.10	2.77
265.33	18.32	-1.44	265.17	18.48	-1.88	265.01	28.98	-3.37	266.74	22.99	3.37
268.33	16.90	-4.37	268.17	18.14	-3.73	268.01	31.09	-2.77	269.74	23.90	2.77
271.32	17.82	-3.00	271.17	18.14	-3.28	271.01	29.98	-3.43	272.74	24.11	3.43
274.32	18.09	-2.71	274.17	17.70	-3.70	274.01	29.87	-3.52	275.74	24.17	3.52
277.32	17.23	-2.75	277.17	19.23	-1.35	277.01	28.40	-4.17	278.76	24.01	4.17
280.32	17.52	-3.01	280.17	18.44	-2.69	280.01	30.40	-2.72	281.74	23.10	2.72
283.32	18.27	-1.80	283.17	19.47	-1.20	283.01	30.08	-2.58	284.74	22.51	2.58
286.32	17.97	-1.74	286.17	18.65	-1.66	286.01	29.66	-2.64	287.74	22.20	2.64
289.32	18.44	-2.14	289.17	18.27	-2.91	289.01	30.77	-2.40	290.74	22.83	2.40
292.33	18.64	-1.97	292.17	18.78	-2.43	292.01	31.57	-1.63	293.76	22.09	1.63
295.33	18.14	-1.86	295.17	19.02	-1.58	295.01	28.66	-3.93	296.74	23.79	3.93
298.33	16.85	-2.78	298.17	19.84	-0.39	298.01	28.92	-3.30	299.74	22.78	3.30
301.33	17.99	-1.32	301.17	18.68	-1.23	301.01	29.61	-2.29	302.74	21.46	2.29
304.33	17.05	-4.81	304.17	19.74	-2.72	304.01	31.68	-2.77	305.74	24.49	2.77
307.33	18.94	-2.15	307.17	19.23	-2.46	307.01	30.77	-2.91	308.76	23.85	2.91
310.33	18.12	-2.56	310.17	17.87	-3.41	310.01	31.30	-1.97	311.74	22.51	1.97
313.32	17.55	-2.50	313.17	19.19	-1.46	313.01	29.66	-2.98	314.74	22.89	2.98
316.33	18.39	-2.46	316.17	19.40	-2.05	316.01	30.67	-2.77	317.74	23.47	2.77
319.33	17.89	-2.77	319.17	19.81	-1.45	319.01	31.25	-2.00	320.74	22.51	2.00
322.33	18.12	-3.45	322.17	19.06	-3.11	322.01	31.25	-2.91	323.76	24.33	2.91
325.33	18.29	-1.92	325.17	18.58	-2.23	325.01	30.30	-2.50	326.74	22.57	2.50
328.33	17.84	-2.43	328.17	19.50	-1.37	328.01	28.55	-4.31	329.74	24.43	4.31
331.33	18.34	-2.84	331.17	19.81	-1.97	331.01	29.40	-4.37	332.74	25.40	4.37
334.33	18.89	-1.91	334.17	18.65	-2.75	334.01	30.83	-2.56	335.74	23.21	2.56
337.33	18.84	-1.87	337.17	20.12	-1.19	337.01	31.36	-1.94	338.76	22.51	1.94
340.33	17.72	-3.55	340.17	20.15	-1.72	340.01	31.62	-2.24	341.74	23.37	2.24
343.33	18.62	-2.47	343.17	19.88	-1.81	343.01	30.56	-3.12	344.74	24.06	3.12
346.33	18.89	-1.42	346.17	19.88	-1.03	346.01	30.61	-2.29	347.74	22.46	2.29
349.33	18.27	-4.10	349.17	18.51	-4.46	349.01	32.85	-2.11	350.74	24.33	2.11
352.33	18.64	-3.46	352.17	19.53	-3.17	352.01	31.78	-2.91	353.76	24.86	2.91
355.33	18.96	-0.88	355.17	19.02	-1.42	355.01	30.30	-2.13	356.74	21.83	2.13
358.32	17.89	-3.47	358.17	20.98	-0.98	358.01	31.15	-2.80	359.74	24.01	2.80
361.32	19.36	-2.53	361.17	18.68	-3.81	361.01	31.15	-3.33	362.74	25.08	3.33
364.32	18.02	-3.28	364.17	19.71	-2.19	364.01	30.88	-3.01	365.74	24.17	3.01
367.32	18.59	-2.58	367.17	19.30	-2.47	367.01	29.98	-3.78	368.76	24.81	3.78
370.33	19.61	-2.09	370.17	19.40	-2.90	370.01	31.84	-2.45	371.74	24.01	2.45
373.32	18.79	-3.20	373.17	20.19	-2.40	373.01	31.73	-2.85	374.74	24.70	2.85
376.33	19.41	0.05	376.17	19.81	-0.15	376.01	29.56	-2.39	377.74	21.61	2.39
379.33	19.69	-2.39	379.17	20.08	-2.60	379.01	30.67	-4.00	380.75	25.94	4.00
382.33	18.07	-3.18	382.17	19.84	-2.01	382.01	31.20	-2.64	383.76	23.74	2.64
385.33	19.36	-3.68	385.17	19.88	-3.76	385.01	29.93	-5.70	386.74	28.60	5.70
388.33	18.84	-4.36	388.17	20.56	-3.24	388.01	33.18	-2.61	389.74	25.67	2.61
391.33	18.79	-2.27	391.17	19.53	-2.13	391.01	30.83	-2.82	392.74	23.74	2.82
394.33	18.94	-1.48	394.17	19.71	-1.31	394.01	30.40	-2.61	395.74	22.89	2.61
397.32	19.44	-1.83	397.17	21.04	-0.83	397.01	31.52	-2.34	398.76	23.47	2.34
400.32	19.34	-1.40	400.17	21.35	0.01	400.01	31.62	-1.71	401.74	22.30	1.71
403.33	19.46	-2.99	403.17	20.77	-2.28	403.01	32.64	-2.40	404.74	24.70	2.40
406.33	20.07	-1.61	406.17	21.04	-1.24	406.01	30.72	-3.55	407.75	25.08	3.55
409.33	19.79	-1.91	409.17	20.36	-1.94	409.01	31.25	-3.04	410.74	24.60	3.04
412.33	19.49	-2.11	412.17	20.43	-1.77	412.01	30.56	-3.63	413.76	25.08	3.63
415.33	19.14	-2.06	415.17	21.35	-0.45	415.01	30.35	-3.44	416.74	24.49	3.44
418.33	19.36	-1.97	418.17	20.08	-1.85	418.01	30.19	-3.73	419.74	24.92	3.73
421.33	20.47	-0.89	421.17	20.25	-1.71	421.01	29.77	-4.18	422.74	25.40	4.18
424.33	19.61	-2.57	424.17	19.77	-3.01	424.01	31.36	-3.41	425.74	25.45	3.41
427.33	19.26	-3.33	427.17	21.15	-2.04	427.01	31.09	-4.09	428.76	26.53	4.09
430.33	20.24	-1.09	430.17	20.56	-1.37	430.01	31.04	-2.88	431.74	24.06	2.88
433.33	19.56	-3.50	433.17	20.67	-2.99	433.01	33.12	-2.53	434.74	25.45	2.53
436.33	18.86	-3.24	436.17	20.53	-2.17	436.01	31.78	-2.91	437.74	24.86	2.91
439.33	20.19	-2.98	439.17	21.04	-2.73	439.01	33.23	-2.53	440.74	25.56	2.53
442.33	18.52	-2.36	442.17	22.08	0.60	442.01	29.98	-3.49	443.76	24.22	3.49
445.32	19.19	-2.69	445.17	21.77	-0.71	445.01	31.94	-2.53	446.74	24.27	2.53
448.33	20.34	-0.70	448.17	20.91	-0.73	448.01	29.71	-3.92	449.74	24.81	3.92
451.32	20.42	-3.19	451.17	21.39	-2.82	451.01	32.48	-3.72	452.74	27.19	3.72
454.33	19.09	-4.14	454.17	21.22	-2.61	454.01	32.69	-3.13	455.74	26.21	3.13
457.33	20.12	-1.58	457.17	21.01	-1.29	457.01	30.88	-3.41	458.76	24.97	3.41
460.32	19.01	-3.36	460.17	21.01	-1.96	460.01	32.96	-2.00	461.74	24.22	2.00
463.33	19.66	-2.28	463.17	21.53	-1.01	463.01	31.57	-2.96	464.74	24.76	2.96
466.33	20.62	-2.04	466.17	21.39	-1.87	466.01	32.21	-3.04	467.74	25.56	3.04
469.33	19.94	-2.65	469.17	21.32	-1.87	469.01	30.93	-4.25	470.75	26.70	4.25
472.33	20.52	-0.62	472.17	21.39	-0.35	472.01	31.20	-2.53	473.76	23.53	2.53
475.33	20.82	-1.70	475.17	21.04	-2.08	475.01	30.40	-4.71	476.74	27.08	4.71
478.33	20.19	-1.83	478.17	21.32	-1.30	478.01	31.68	-2.93	479.74	24.81	2.93
481.32	20.87	-1.95	481.17	20.87	-2.55	481.01	32.80	-2.61	482.74	25.29	2.61
484.32	20.59	-2.02	484.17	20.67	-2.54	484.01	32.11	-3.09	485.74	25.56	3.09
487.32	20.59	-2.43	487.17	22.22	-1.40	487.01	31.62	-3.99	488.76	26.86	3.99
490.33	20.72	-2.18	490.17	21.15	-2.35	490.01	32.69	-2.80	491.74	25.56	2.80
493.33	19.69	-3.91	493.17	20.80	-3.40	493.01	33.12	-3.07	494.74	26.53	3.07
496.33	20.17	-2.33	496.17	21.60	-1.50	496.01	32.43	-2.66	497.74	25.02	2.66
499.33	20.59	-2.75	499.17	22.22	-1.72	499.01	32.21	-3.72	500.74	26.91	3.72
502.33	20.92	-0.95	502.17	21.29	-1.18	502.01	30.56	-3.90	503.76	25.62	3.90
505.33	20.19	-1.80	505.17	22.39	-0.20	505.01	32.16	-2.42	506.75	24.27	2.42
508.33	19.66	-3.28	508.17	21.73	-1.81	508.01	30.93	-4.60	509.74	27.40	4.60
511.33	21.37	-1.19	511.17	21.56	-1.60	511.01	32.27	-2.88	512.74	25.29	2.88
514.33	20.64	-2.20	514.17	21.70	-1.74	514.01	31.04	-4.39	515.75	27.08	4.39
517.33	20.37	-1.60	517.17	20.05	-2.52	517.01	32.05	-2.51	518.76	24.33	2.51
520.33	20.47	-1.82	520.17	21.01	-1.88	520.01	31.52	-3.36	521.74	25.51	3.36
523.33	21.02	-3.19	523.17	22.15	-2.66	523.01	32.37	-4.43	524.75	28.49	4.43
526.33	20.17	-3.50	526.17	22.43	-1.84	526.01	31.46	-4.80	527.75	28.33	4.80
529.33	20.39	-2.74	529.17	21.94	-1.79	529.01	31.04	-4.68	530.74	27.67	4.68
532.32	21.40	-0.84	532.17	21.60	-1.24	532.01	31.25	-3.58	533.76	25.67	3.58
535.32	20.52	-2.60	535.17	21.77	-1.95	535.01	32.37	-3.34	536.74	26.32	3.34
538.33	20.74	-2.74	538.17	21.63	-2.45	538.01	32.43	-3.64	539.75	26.97	3.64
541.33	21.00	-1.77	541.17	22.84	-0.53	541.01	32.27	-3.09	542.74	25.72	3.09
544.33	20.17	-2.28	544.17	21.46	-1.59	544.01	32.00	-3.04	545.74	25.35	3.04
547.32	21.12	-1.68	547.17	22.60	-0.80	547.01	33.12	-2.27	548.76	24.92	2.27
550.33	21.12	-2.79	550.17	22.04	-2.47	550.01	32.48	-4.02	551.74	27.78	4.02
553.33	21.02	-3.19	553.17	22.81	-2.00	553.01	32.69	-4.11	554.74	28.17	4.11
556.33	21.35	-1.86	556.17	22.70	-1.11	556.01	32.27	-3.53	557.75	26.59	3.53
559.33	20.79	-2.63	559.17	22.60	-1.42	559.01	31.78	-4.23	560.75	27.51	4.23
562.33	19.39	-4.13	562.17	22.22	-1.90	562.01	33.23	-2.88	563.76	26.26	2.88
565.32	20.12	-2.76	565.17	23.29	-0.19	565.01	32.37	-3.10	566.74	25.83	3.10
568.32	20.19	-2.23	568.17	21.25	-1.77	568.01	32.05	-2.96	569.74	25.24	2.96
571.32	21.60	-2.12	571.17	22.56	-1.76	571.01	33.02	-3.29	572.74	26.86	3.29
574.32	21.35	-1.58	574.17	21.39	-2.14	574.01	31.78	-3.74	575.74	26.53	3.74
577.33	20.72	-2.72	577.17	23.15	-0.89	577.01	33.39	-2.64	578.76	25.94	2.64
580.33	21.05	-2.29	580.17	22.22	-1.72	580.01	32.69	-3.24	581.75	26.43	3.24
583.33	21.96	-2.32	583.17	22.18	-2.70	583.01	33.66	-3.21	584.75	27.35	3.21
586.33	21.90	-1.92	586.17	22.67	-1.75	586.01	33.07	-3.34	587.74	27.02	3.34
589.33	21.45	-3.58	589.17	22.56	-3.07	589.01	33.02	-4.60	590.74	29.48	4.60
592.32	21.85	-1.27	592.17	22.08	-1.64	592.01	33.02	-2.69	593.76	25.67	2.69
595.32	21.12	-3.46	595.17	21.63	-3.55	595.01	33.23	-3.94	596.73	28.38	3.94
598.32	21.53	-1.27	598.17	22.08	-1.32	598.01	32.75	-2.64	599.74	25.29	2.64
601.32	20.97	-3.09	601.17	22.88	-1.78	601.01	34.36	-2.29	602.74	26.21	2.29
623.31	30.04	-7.45	623.15	30.73	-7.36	623.00	36.42	-13.66	624.72	51.01	13.66
626.27	29.30	-8.72	626.12	31.46	-7.16	625.96	38.51	-12.10	627.69	49.98	12.10
629.27	29.93	-7.12	629.12	30.34	-7.31	628.96	40.28	-9.36	630.69	46.26	9.36
632.27	29.43	-7.53	632.12	29.48	-8.08	631.96	40.11	-9.44	633.73	46.26	9.44
635.27	28.51	-4.57	635.12	30.34	-3.34	634.96	37.74	-7.93	636.68	40.87	7.93
638.28	27.21	-5.21	638.12	29.65	-3.37	637.96	38.73	-6.28	639.69	38.56	6.28
641.27	28.93	-2.65	641.12	28.97	-3.21	640.96	36.70	-7.47	642.69	38.91	7.47
644.28	28.12	-4.40	644.12	29.30	-3.82	643.96	38.01	-7.10	645.69	39.48	7.10
647.28	26.98	-3.59	647.12	29.58	-1.59	646.96	37.19	-5.97	648.72	36.40	5.97
650.28	28.23	-3.87	650.12	28.37	-4.33	649.96	39.00	-5.69	651.69	37.65	5.69
653.27	28.51	-3.25	653.12	29.26	-3.10	652.96	37.41	-6.94	654.69	38.56	6.94
656.27	28.12	-4.21	656.12	29.26	-3.67	655.96	37.79	-7.13	657.69	39.31	7.13
659.27	27.73	-3.51	659.12	28.90	-2.94	658.96	37.74	-6.09	660.68	37.19	6.09
662.27	27.81	-2.62	662.12	29.62	-1.41	661.96	37.13	-5.89	663.72	36.17	5.89
665.27	28.02	-4.85	665.12	29.55	-3.92	664.96	39.50	-5.96	666.68	38.68	5.96
668.27	28.31	-3.59	668.12	28.55	-3.95	667.96	37.85	-6.64	669.69	38.39	6.64
671.27	28.12	-3.24	671.12	28.01	-3.95	670.96	37.35	-6.60	672.69	37.82	6.60
674.27	28.23	-1.64	674.12	29.15	-1.32	673.96	36.70	-5.76	675.69	35.49	5.76
677.28	29.12	-1.38	677.12	29.73	-1.37	676.96	36.53	-6.56	678.72	36.91	6.56
680.27	27.89	-4.92	680.12	29.87	-3.54	679.96	38.23	-7.17	681.69	39.83	7.17
683.27	27.91	-3.92	683.12	29.40	-3.03	682.96	38.56	-5.86	684.69	37.54	5.86
686.27	26.72	-3.50	686.12	30.27	-0.55	685.96	37.68	-5.13	687.69	35.21	5.13
689.27	27.99	-2.51	689.12	29.58	-1.52	688.96	36.64	-6.45	690.69	36.80	6.45
692.27	28.31	-3.87	692.12	29.15	-3.63	691.96	37.96	-6.81	693.72	38.85	6.81
695.28	28.85	-1.84	695.12	30.27	-1.02	694.96	36.86	-6.42	696.69	36.97	6.42
698.27	28.72	-1.11	698.12	29.44	-0.99	697.96	37.52	-4.90	699.69	34.59	4.90
701.28	28.17	-2.52	701.12	29.33	-1.96	700.96	38.95	-4.33	702.69	34.87	4.33
704.28	29.30	-0.36	704.12	28.90	-1.36	703.96	36.15	-6.10	705.69	35.61	6.10
707.27	28.98	-1.88	707.12	29.12	-2.34	706.96	36.75	-6.70	708.72	37.42	6.70
710.28	28.28	-3.26	710.12	30.55	-1.59	709.96	38.95	-5.18	711.69	36.57	5.18
713.27	29.22	-1.93	713.12	29.55	-2.20	712.96	38.01	-5.73	714.69	36.74	5.73
716.27	28.80	-2.60	716.12	30.19	-1.81	715.96	38.73	-5.26	717.69	36.51	5.26
719.27	29.27	-2.38	719.12	29.33	-2.92	718.96	37.63	-6.61	720.69	38.11	6.61
722.27	28.93	-2.47	722.12	29.48	-2.52	721.96	38.56	-5.43	723.72	36.68	5.43
725.27	28.91	-1.54	725.12	28.90	-2.15	724.96	36.26	-6.78	726.68	37.08	6.78
728.28	29.09	-2.12	728.12	29.40	-2.41	727.96	38.12	-5.68	729.69	36.74	5.68
731.27	28.98	-3.05	731.12	30.66	-1.97	730.96	38.34	-6.28	732.68	38.16	6.28
734.27	28.85	-2.52	734.12	29.73	-2.24	733.96	38.67	-5.29	735.69	36.51	5.29
737.27	29.14	-2.06	737.12	29.19	-2.61	736.96	38.95	-4.84	738.72	35.89	4.84
740.28	28.36	-3.33	740.12	30.84	-1.45	739.96	39.89	-4.39	741.69	35.94	4.39
743.27	29.54	-0.88	743.12	29.51	-1.51	742.96	37.68	-5.33	744.69	35.61	5.33
746.27	28.80	-3.48	746.12	29.51	-3.37	745.96	38.56	-6.31	747.69	38.45	6.31
749.27	28.85	-3.20	749.12	29.87	-2.78	748.96	39.00	-5.64	750.68	37.54	5.64
752.27	29.38	-0.96	752.12	31.24	0.30	751.96	37.13	-5.80	753.72	36.00	5.80
755.27	29.59	-2.16	755.12	30.01	-2.34	754.96	38.07	-6.27	756.68	37.88	6.27
758.27	28.96	-1.77	758.12	29.91	-1.42	757.96	36.15	-7.17	759.69	37.76	7.17
761.28	29.59	-2.88	761.12	29.26	-3.81	760.96	41.28	-3.78	762.69	36.11	3.78
764.27	28.96	-2.54	764.12	28.90	-3.20	763.96	37.63	-6.46	765.69	37.82	6.46
767.27	29.93	-1.48	767.12	30.05	-1.96	766.96	38.07	-5.93	768.72	37.19	5.93
770.27	30.77	-0.65	770.12	31.10	-0.92	769.96	39.11	-4.90	771.69	36.17	4.90
773.27	29.75	-2.65	773.12	31.71	-1.29	772.96	40.39	-4.60	774.68	36.85	4.60
776.27	30.27	-2.73	776.12	29.76	-3.84	775.96	40.06	-5.53	777.69	38.39	5.53
779.28	29.69	-2.95	779.12	30.19	-3.05	778.96	39.67	-5.56	780.69	38.05	5.56
782.28	30.06	-2.42	782.12	30.30	-2.78	781.96	38.84	-6.23	783.72	38.56	6.23
785.27	30.59	-2.01	785.12	29.55	-3.65	784.96	39.83	-5.36	786.69	37.82	5.36
788.27	29.61	-2.95	788.12	28.44	-4.72	787.96	37.79	-7.36	789.69	39.77	7.36
791.28	30.06	-1.73	791.12	30.73	-1.66	790.96	39.06	-5.32	792.69	36.97	5.32
794.27	30.04	-1.09	794.12	30.95	-0.78	793.96	37.90	-5.82	795.69	36.80	5.82
797.28	30.91	-1.89	797.12	31.20	-2.20	796.96	40.22	-5.17	798.72	37.82	5.17
800.27	29.80	-1.26	800.12	31.13	-0.53	799.96	38.56	-5.09	801.69	36.00	5.09
803.27	29.69	-1.24	803.12	29.98	-1.55	802.96	37.46	-6.06	804.69	36.85	6.06
806.27	30.30	-1.94	806.12	30.01	-2.83	805.96	39.61	-5.22	807.69	37.31	5.22
809.28	30.17	-2.52	809.12	32.18	-1.11	808.96	39.61	-5.67	810.69	38.22	5.67
812.27	30.83	-2.21	812.12	31.31	-2.33	811.96	40.94	-4.69	813.72	37.59	4.69
815.27	31.41	-0.27	815.12	30.99	-1.29	814.96	38.95	-5.32	816.69	36.85	5.32
818.27	29.25	-3.03	818.12	31.78	-1.10	817.96	38.62	-6.25	819.69	38.39	6.25
821.28	30.64	-1.83	821.12	32.04	-1.03	820.96	39.22	-5.84	822.69	38.16	5.84
824.27	29.06	-2.92	824.12	30.45	-2.13	823.96	40.06	-4.51	825.69	36.34	4.51
827.27	31.25	-0.84	827.12	31.31	-1.38	826.96	38.23	-6.45	828.72	38.39	6.45
830.27	31.04	-2.01	830.12	32.15	-1.50	829.96	40.50	-5.14	831.69	38.05	5.14
833.27	30.48	-2.21	833.12	31.78	-1.51	832.96	40.11	-5.17	834.68	37.71	5.17
836.27	30.04	-1.99	836.12	31.06	-1.57	835.96	38.40	-6.22	837.69	38.11	6.22
839.27	30.80	-1.92	839.12	31.31	-2.01	838.96	40.00	-5.31	840.68	37.88	5.31
842.27	30.48	-1.59	842.12	31.17	-1.50	841.96	39.34	-5.32	843.72	37.25	5.32
845.27	31.22	-1.59	845.12	32.40	-1.01	844.96	39.45	-5.95	846.69	38.62	5.95
848.27	30.91	-0.49	848.12	30.95	-1.05	847.96	38.40	-5.59	849.69	36.85	5.59
851.27	31.30	-2.05	851.12	31.93	-2.02	850.96	39.83	-6.11	852.68	39.31	6.11
854.27	30.88	-1.95	854.12	31.13	-2.30	853.96	40.17	-5.25	855.69	37.94	5.25
857.27	31.01	-1.88	857.12	32.65	-0.84	856.96	39.72	-5.76	858.72	38.51	5.76
860.27	31.65	-1.89	860.12	30.52	-3.62	859.96	40.22	-5.91	861.69	39.31	5.91
863.27	31.30	-2.21	863.12	31.71	-2.40	862.96	39.34	-6.76	864.69	40.12	6.76
866.27	31.22	-1.04	866.12	31.75	-1.11	865.96	39.89	-4.96	867.69	37.08	4.96
869.28	30.69	-3.15	869.12	33.06	-1.38	868.96	41.56	-4.87	870.69	38.56	4.87
872.27	30.48	-3.59	872.12	31.71	-2.96	871.96	41.34	-5.32	873.72	39.25	5.32
875.27	31.09	-2.47	875.12	31.64	-2.52	874.96	39.45	-6.70	876.68	40.12	6.70
878.27	30.30	-2.03	878.12	32.22	-0.71	877.96	39.39	-5.53	879.69	37.71	5.53
881.27	31.86	-0.26	881.12	32.07	-0.65	880.96	39.78	-4.93	882.69	36.91	4.93
884.28	31.36	-1.46	884.12	32.33	-1.09	883.96	40.44	-4.97	885.69	37.65	4.97
887.27	30.85	-4.56	887.12	31.60	-4.41	886.96	42.40	-5.60	888.72	40.87	5.60
890.27	32.28	-1.29	890.12	33.16	-1.01	889.96	39.00	-7.16	891.69	40.58	7.16
893.27	31.62	-1.83	893.12	31.35	-2.70	892.96	40.67	-5.37	894.69	38.68	5.37
896.27	31.62	-2.77	896.12	32.87	-2.12	895.96	41.17	-5.81	897.69	40.06	5.81
899.27	32.04	-1.73	899.12	32.33	-2.04	898.96	40.56	-5.80	900.69	39.43	5.80
902.27	32.02	-0.70	902.12	32.29	-1.03	901.96	39.94	-5.37	903.72	37.94	5.37
905.28	31.65	-1.62	905.12	32.69	-1.18	904.96	39.28	-6.58	906.69	39.71	6.58
908.28	32.18	-2.59	908.12	32.29	-3.08	907.96	41.17	-6.19	909.69	40.81	6.19
911.27	31.73	-2.21	911.12	33.13	-1.41	910.96	40.56	-5.97	912.69	39.77	5.97
914.28	31.83	-0.19	914.12	33.46	0.84	913.96	38.73	-5.88	915.69	37.76	5.88
917.28	31.38	-3.81	917.12	34.19	-1.60	916.96	41.67	-6.11	918.72	41.16	6.11
920.27	31.94	-0.07	920.12	32.87	0.26	919.96	39.28	-5.32	921.69	37.19	5.32
923.27	31.28	-3.15	923.12	33.71	-1.32	922.96	42.06	-4.96	924.68	39.25	4.96
926.27	31.65	-0.87	926.12	32.04	-1.08	925.96	40.00	-5.11	927.69	37.48	5.11
929.27	32.18	-1.18	929.12	32.73	-1.23	928.96	40.78	-5.17	930.69	38.39	5.17
932.27	32.47	1.03	932.12	32.76	0.72	931.96	37.96	-6.07	933.72	37.36	6.07
935.27	31.78	-1.84	935.12	32.22	-2.00	934.96	41.17	-5.04	936.69	38.51	5.04
938.27	31.30	-2.95	938.12	33.86	-0.99	937.96	41.06	-5.78	939.69	39.89	5.78
941.27	31.57	-3.18	941.12	32.73	-2.62	940.96	42.01	-5.33	942.69	39.94	5.33
944.27	32.87	-1.78	944.12	33.49	-1.76	943.96	41.28	-5.96	945.69	40.46	5.96
947.27	32.12	-1.04	947.12	33.16	-0.60	946.96	40.83	-4.92	948.72	37.94	4.92
950.27	31.20	-3.47	950.12	32.84	-2.43	949.96	42.01	-5.25	951.69	39.77	5.25
953.27	32.15	-2.19	953.12	34.08	-0.86	952.96	40.72	-6.21	954.69	40.41	6.21
956.27	31.94	-2.10	956.12	32.80	-1.84	955.96	41.73	-4.90	957.69	38.79	4.90
959.27	31.97	-2.77	959.12	32.00	-3.34	958.96	41.28	-6.05	960.69	40.64	6.05
962.27	32.68	-2.25	962.12	33.64	-1.89	961.96	41.56	-5.96	963.72	40.75	5.96
965.27	32.02	-2.75	965.12	33.16	-2.21	964.96	41.17	-6.19	966.69	40.81	6.19
968.27	32.02	-3.00	968.12	32.44	-3.18	967.96	41.39	-6.22	969.69	41.10	6.22
971.27	32.10	-1.85	971.12	34.45	-0.10	970.96	41.56	-4.98	972.69	38.79	4.98
974.27	31.97	-2.70	974.12	33.79	-1.48	973.96	41.84	-5.42	975.69	39.94	5.42
977.27	32.23	-1.93	977.12	34.30	-0.46	976.96	41.34	-5.41	978.72	39.43	5.41
980.27	32.28	-3.08	980.12	33.93	-2.03	979.96	42.23	-5.72	981.69	40.93	5.72
983.27	32.47	-2.96	983.12	33.82	-2.21	982.96	43.07	-4.95	984.69	40.23	4.95
986.28	32.15	-2.79	986.12	34.67	-0.87	985.96	40.94	-6.59	987.69	41.39	6.59
989.27	32.31	-1.70	989.12	33.79	-0.82	988.96	40.17	-6.43	990.69	40.29	6.43
992.28	32.47	-2.07	992.12	33.27	-1.87	991.96	42.90	-4.23	993.72	38.62	4.23
995.27	33.59	-1.23	995.12	34.85	-0.57	994.96	41.67	-5.74	996.69	40.41	5.74
998.27	32.12	-2.63	998.12	33.82	-1.53	997.96	42.23	-5.11	999.69	39.71	5.11
1001.27	32.20	-2.58	1001.12	34.23	-1.15	1000.96	40.56	-6.81	1002.69	41.45	6.81
1004.27	32.44	-2.98	1004.12	33.90	-2.12	1003.96	43.69	-4.32	1005.69	39.60	4.32
1007.27	32.47	-0.50	1007.12	33.82	0.25	1006.96	39.94	-5.62	1008.72	38.45	5.62
1010.27	33.14	-1.42	1010.12	33.16	-2.00	1009.96	41.39	-5.76	1011.69	40.18	5.76
1013.27	32.82	-1.36	1013.12	35.22	0.44	1012.96	40.22	-6.55	1014.69	40.58	6.55
1016.27	32.66	-2.74	1016.12	35.92	-0.08	1015.96	43.18	-4.81	1017.69	40.06	4.81
1019.27	33.54	0.16	1019.12	34.26	0.28	1018.96	41.67	-4.30	1020.69	37.54	4.30
1022.27	32.23	-2.59	1022.12	34.37	-1.05	1021.96	41.56	-5.85	1023.72	40.52	5.85
1025.27	33.86	-1.28	1025.12	33.79	-1.95	1024.96	41.56	-6.17	1026.69	41.16	6.17
1028.27	33.14	-1.95	1028.12	33.60	-2.09	1027.96	42.68	-5.00	1029.69	39.94	5.00
1031.27	32.95	-3.18	1031.12	34.74	-1.99	1030.96	43.02	-5.70	1032.69	41.68	5.70
1034.27	33.30	-1.40	1034.12	36.55	1.25	1033.96	40.11	-7.18	1035.69	41.74	7.18
1037.27	34.10	-2.82	1037.12	33.46	-4.06	1036.96	44.14	-5.37	1038.72	42.15	5.37
1040.28	32.84	-2.17	1040.12	34.41	-1.20	1039.96	41.95	-5.65	1041.69	40.52	5.65
1043.27	33.22	-1.40	1043.12	33.35	-1.87	1042.96	41.17	-6.04	1044.69	40.52	6.04
1046.27	32.52	-1.89	1046.12	35.11	0.10	1045.96	41.50	-5.50	1047.69	39.77	5.50
1049.27	33.89	-1.35	1049.12	36.10	0.26	1048.96	42.34	-5.49	1050.69	40.58	5.49
1052.27	34.05	-1.17	1052.12	34.34	-1.48	1051.96	42.01	-5.80	1053.72	40.87	5.80
1055.27	32.66	-3.08	1055.12	33.75	-2.59	1054.96	41.61	-6.72	1056.69	42.32	6.72
1058.27	34.26	-0.81	1058.12	34.70	-0.97	1057.96	40.61	-7.05	1059.69	41.97	7.05
1061.27	34.40	-1.58	1061.12	36.25	-0.33	1060.96	43.02	-5.55	1062.69	41.39	5.55
1064.27	32.12	-3.05	1064.12	34.59	-1.18	1063.96	42.85	-4.91	1065.69	39.94	4.91
1067.27	33.43	-0.63	1067.12	34.30	-0.36	1066.96	41.95	-4.70	1068.72	38.62	4.70
1070.28	33.22	-1.90	1070.12	34.78	-0.94	1069.96	42.34	-5.37	1071.69	40.35	5.37
1073.27	33.30	-3.77	1073.12	34.48	-3.19	1072.96	44.03	-5.63	1074.69	42.56	5.63
1076.28	33.22	-2.16	1076.12	33.97	-2.01	1075.96	41.00	-6.97	1077.70	42.21	6.97
1079.27	34.21	-1.43	1079.12	35.03	-1.21	1078.96	42.68	-5.55	1080.69	41.04	5.55
1082.27	33.62	-2.66	1082.12	35.03	-1.85	1081.96	44.71	-4.16	1083.72	40.29	4.16
1085.28	34.34	-1.82	1085.12	35.03	-1.73	1084.96	41.45	-7.30	1086.69	43.32	7.30
1088.27	34.75	-0.54	1088.12	34.85	-1.04	1087.96	43.02	-4.86	1089.69	40.00	4.86
1091.27	34.15	-1.46	1091.12	35.37	-0.84	1090.96	42.73	-5.47	1092.69	40.93	5.47
1094.27	34.26	-2.38	1094.12	36.33	-0.91	1093.96	43.69	-5.54	1095.69	42.03	5.54
1097.27	34.72	-0.92	1097.12	36.59	0.35	1096.96	42.85	-5.38	1098.72	40.87	5.38
1100.27	33.67	-2.03	1100.12	35.37	-0.93	1099.96	42.62	-5.67	1101.69	41.22	5.67
1103.28	33.83	-2.65	1103.12	36.59	-0.49	1102.96	42.96	-6.11	1104.69	42.44	6.11
1106.27	34.80	-0.91	1106.12	34.92	-1.39	1105.96	43.35	-4.95	1107.69	40.52	4.95
1109.27	33.38	-1.55	1109.12	36.18	0.65	1108.96	41.50	-6.02	1110.69	40.81	6.02
1112.27	33.75	-2.90	1112.12	36.59	-0.66	1111.96	43.18	-6.06	1113.72	42.56	6.06
1115.27	34.69	-1.07	1115.12	35.18	-1.18	1114.96	42.51	-5.84	1116.69	41.45	5.84
1118.28	34.64	-0.67	1118.12	36.44	0.53	1117.96	41.56	-6.34	1119.69	41.51	6.34
1121.27	33.32	-2.63	1121.12	37.14	0.59	1120.96	43.18	-5.36	1122.69	41.16	5.36
1124.27	33.56	-2.15	1124.12	35.59	-0.72	1123.96	41.61	-6.69	1125.69	42.26	6.69
1127.27	35.50	-0.68	1127.12	35.81	-0.97	1126.96	42.90	-5.87	1128.72	41.91	5.87
1130.27	34.77	-1.55	1130.12	36.33	-0.59	1129.96	43.64	-5.27	1131.69	41.45	5.27
1133.28	33.43	-1.56	1133.12	35.85	0.26	1132.96	41.61	-5.97	1134.69	40.81	5.97
1136.28	33.65	-0.89	1136.12	35.37	0.23	1135.96	42.45	-4.68	1137.69	39.08	4.68
1139.27	35.20	-1.03	1139.12	36.36	-0.47	1138.96	43.80	-5.02	1140.69	41.10	5.02
1142.27	34.32	-1.84	1142.12	37.14	0.38	1141.96	42.85	-5.90	1143.72	41.91	5.90
1145.27	34.53	-1.53	1145.12	35.25	-1.41	1144.96	43.92	-4.73	1146.69	40.64	4.73
1148.28	34.72	-1.83	1148.12	34.81	-2.34	1147.96	42.12	-7.02	1149.69	43.43	7.02
1151.27	34.93	-1.38	1151.12	36.66	-0.25	1150.96	42.40	-6.50	1152.69	42.67	6.50
1154.27	34.26	-2.18	1154.12	36.40	-0.64	1153.96	43.47	-5.56	1155.69	41.86	5.56
1157.27	34.45	-2.90	1157.12	35.92	-2.03	1156.96	43.07	-6.87	1158.72	44.08	6.87
1160.27	34.69	-0.88	1160.12	36.29	0.12	1159.96	42.01	-6.15	1161.69	41.57	6.15
1163.28	35.10	-0.90	1163.12	37.51	0.91	1162.96	42.12	-6.47	1164.69	42.32	6.47
1166.27	35.12	-1.75	1166.12	36.88	-0.59	1165.96	43.52	-5.94	1167.69	42.67	5.94
1169.27	34.83	-0.79	1169.12	35.81	-0.41	1168.96	42.29	-5.92	1170.69	41.39	5.92
1172.28	35.26	0.50	1172.12	37.66	2.30	1171.96	41.73	-5.62	1173.72	40.23	5.62
1175.27	35.23	-1.68	1175.12	36.40	-1.11	1174.96	43.35	-6.15	1176.69	42.91	6.15
1178.27	35.04	-2.08	1178.12	35.88	-1.84	1177.96	44.48	-5.23	1179.69	42.21	5.23
1181.27	34.93	-1.71	1181.12	36.99	-0.25	1180.96	43.64	-5.59	1182.69	42.09	5.59
1184.28	34.45	-3.34	1184.12	36.85	-1.54	1183.96	44.54	-5.84	1185.69	43.49	5.84
1187.27	34.91	-1.55	1187.12	37.55	0.49	1186.96	43.69	-5.36	1188.72	41.68	5.36
1190.28	36.07	-1.06	1190.12	37.74	0.01	1189.96	43.80	-5.92	1191.69	42.91	5.92
1193.27	35.12	-0.18	1193.12	37.59	1.69	1192.96	41.89	-6.00	1194.69	41.16	6.00
1196.27	34.99	-1.67	1196.12	36.25	-1.01	1195.96	43.80	-5.45	1197.69	41.97	5.45
1199.27	35.31	0.80	1199.12	37.37	2.26	1198.96	41.06	-6.04	1200.69	40.41	6.04
1202.27	36.04	-1.93	1202.12	36.36	-2.21	1201.96	44.48	-6.08	1203.72	43.90	6.08
1205.27	34.58	-3.34	1205.12	36.03	-2.49	1204.96	44.20	-6.31	1206.69	44.08	6.31
1208.27	35.91	-1.13	1208.12	36.96	-0.68	1207.96	43.97	-5.66	1209.69	42.56	5.66
1211.27	34.26	-1.83	1211.11	37.92	1.23	1210.96	43.52	-5.16	1212.69	41.10	5.16
1214.27	35.80	-1.56	1214.11	37.37	-0.59	1213.96	44.03	-5.92	1215.69	43.14	5.92
1217.27	35.04	-2.03	1217.11	37.11	-0.56	1216.96	42.57	-7.09	1218.72	44.02	7.09
1220.27	35.26	-1.70	1220.11	36.96	-0.60	1219.96	43.41	-6.14	1221.69	42.96	6.14
