# Supplementary material for: Noise-precision tradeoff in predicting combinations of mutations and drugs
Source: PLoS Comput Biol. 2019 May 22;15(5):e1006956. doi: 10.1371/journal.pcbi.1006956 (PMC6548401; doi:10.1371/journal.pcbi.1006956)
Supplement: S1 Data — A zip file containing all datasets used in this paper. (ZIP) [file pcbi.1006956.s002.zip › calcium/calcium_double_RAW264.7/C5A_250_nM_LPS_100_ngperml_RW_ECC040309D.txt]

Tab-delimted data for ligand pair Complement C5a / Lipopolysaccharide
Celltype = RAW 264.7
ExperimentID = ECC040309D
t in seconds, Ca++ concentrations in nM
Adj Ca++ is the change in Ca++ concentration due to ligand

ECC040309D05	C5A 250 nM	LPS 100 ng/ml	sim
ECC040309D02	C5A 250 nM	HBSS-BSA n/a 	lig1_only
ECC040309D07	C5A 250 nM	HBSS-BSA n/a 	lig1_only
ECC040309D01	HBSS-BSA n/a 	HBSS-BSA n/a 	con
ECC040309D12	HBSS-BSA n/a 	HBSS-BSA n/a 	con

t(ECC040309D05)	Ca++(ECC040309D05)	Adj Ca++(ECC040309D05)	t(ECC040309D02)	Ca++(ECC040309D02)	Adj Ca++(ECC040309D02)	t(ECC040309D07)	Ca++(ECC040309D07)	Adj Ca++(ECC040309D07)	t(ECC040309D01)	Ca++(ECC040309D01)	Adj Ca++(ECC040309D01)	t(ECC040309D12)	Ca++(ECC040309D12)	Adj Ca++(ECC040309D12)
-183.37	22.14	-0.81	-183.84	16.51	-0.79	-183.05	18.41	-0.33	-184.00	30.32	-0.51	-182.27	37.79	0.51
-180.45	22.14	0.56	-180.93	16.85	0.92	-180.14	19.50	2.13	-181.09	28.75	-0.72	-179.35	36.63	0.72
-177.45	22.54	-0.02	-177.93	16.29	-0.62	-177.14	19.50	1.15	-178.09	29.55	-0.90	-176.35	37.79	0.90
-174.46	22.05	-0.82	-174.93	16.61	-0.61	-174.14	18.69	0.03	-175.09	30.53	-0.22	-173.36	37.42	0.22
-171.45	22.21	-0.52	-171.93	16.81	-0.27	-171.14	17.54	-0.98	-172.09	29.61	-1.01	-170.35	38.07	1.01
-168.44	20.79	-2.23	-168.93	16.51	-0.86	-168.13	19.63	0.82	-169.09	30.50	-0.40	-167.34	37.75	0.40
-165.45	21.98	0.09	-165.93	17.58	1.34	-165.14	19.61	1.93	-166.09	28.34	-1.43	-164.35	37.65	1.43
-162.45	22.35	-1.62	-162.93	16.96	-1.36	-162.14	18.87	-0.89	-163.09	31.15	-0.71	-161.36	39.01	0.71
-159.45	22.40	0.39	-159.93	16.44	0.08	-159.14	19.17	1.37	-160.09	30.76	0.86	-158.35	35.48	-0.86
-156.45	23.20	0.39	-156.93	16.89	-0.27	-156.14	18.93	0.33	-157.09	29.99	-0.70	-155.36	37.84	0.70
-153.44	22.47	0.10	-153.93	16.57	-0.15	-153.13	18.50	0.34	-154.09	29.11	-1.14	-152.34	37.84	1.14
-150.45	21.86	-0.60	-150.93	17.15	0.34	-150.14	18.37	0.12	-151.09	30.14	-0.21	-149.35	37.00	0.21
-147.45	22.12	-0.48	-147.93	16.62	-0.33	-147.14	18.96	0.57	-148.09	30.23	-0.26	-146.35	37.19	0.26
-144.45	23.20	0.51	-144.93	17.17	0.13	-144.14	18.80	0.32	-145.09	29.99	-0.59	-143.35	37.61	0.59
-141.45	23.36	0.51	-141.93	16.85	-0.35	-141.14	18.76	0.12	-142.09	31.60	0.87	-140.36	36.31	-0.87
-138.44	22.70	0.51	-138.93	17.00	0.46	-138.12	19.04	1.06	-139.09	30.20	0.12	-137.34	36.40	-0.12
-135.45	21.60	0.13	-135.93	17.41	1.59	-135.14	19.04	1.78	-136.09	30.05	0.69	-134.35	35.11	-0.69
-132.45	22.80	0.06	-132.93	17.35	0.26	-132.14	19.55	1.02	-133.09	30.50	-0.12	-131.35	37.19	0.12
-129.45	22.61	-0.45	-129.93	17.30	-0.11	-129.14	20.01	1.16	-130.09	29.93	-1.01	-128.35	38.40	1.01
-126.45	22.49	-0.86	-126.93	16.79	-0.91	-126.14	19.33	0.19	-127.09	30.88	-0.35	-125.36	38.03	0.35
-123.44	22.28	-0.74	-123.93	16.59	-0.78	-123.13	19.70	0.89	-124.09	31.15	0.25	-122.34	37.10	-0.25
-120.45	23.24	0.66	-120.93	17.32	0.39	-120.14	19.59	1.22	-121.09	29.73	-0.74	-119.35	37.65	0.74
-117.45	22.91	0.14	-117.93	17.52	0.41	-117.14	18.63	0.08	-118.09	30.50	-0.15	-116.35	37.24	0.15
-114.46	23.43	0.71	-114.93	16.72	-0.35	-114.14	18.91	0.40	-115.09	30.29	-0.32	-113.35	37.37	0.32
-111.45	22.91	0.45	-111.93	16.94	0.13	-111.14	19.09	0.84	-112.09	31.39	1.04	-110.35	35.75	-1.04
-108.44	22.28	-0.12	-108.93	18.26	1.51	-108.13	18.65	0.46	-109.09	30.62	0.33	-107.34	36.40	-0.33
-105.45	22.98	0.05	-105.93	16.96	-0.32	-105.14	18.82	0.10	-106.09	30.97	0.16	-104.35	37.10	-0.16
-102.45	21.70	-0.93	-102.93	16.12	-0.85	-102.14	18.76	0.35	-103.09	30.97	0.46	-101.35	36.49	-0.46
-99.45	23.55	0.11	-99.93	16.53	-1.26	-99.14	19.61	0.38	-100.09	31.03	-0.30	-98.35	38.07	0.30
-96.45	23.22	-0.21	-96.93	16.62	-1.16	-96.14	19.00	-0.22	-97.09	30.59	-0.73	-95.36	38.49	0.73
-93.44	22.12	-0.45	-93.93	17.56	0.64	-93.13	18.34	-0.02	-94.09	30.50	0.04	-92.34	36.86	-0.04
-90.45	22.87	0.27	-90.93	16.68	-0.27	-90.14	19.46	1.07	-91.09	30.17	-0.31	-89.36	37.24	0.31
-87.45	22.05	-2.46	-87.93	17.71	-1.15	-87.14	19.17	-1.13	-88.09	32.41	0.02	-86.35	38.82	-0.02
-84.45	23.64	0.30	-84.93	17.45	-0.24	-84.14	18.72	-0.41	-85.09	31.90	0.67	-83.35	37.00	-0.67
-81.45	24.04	0.62	-81.93	17.39	-0.38	-81.14	20.01	0.80	-82.09	32.29	0.98	-80.35	36.77	-0.98
-78.44	23.10	-0.98	-78.93	17.20	-1.23	-78.12	18.82	-1.05	-79.09	31.27	-0.69	-77.34	39.10	0.69
-75.45	22.89	-0.09	-75.93	16.77	-0.56	-75.14	19.44	0.67	-76.09	29.96	-0.90	-74.35	38.21	0.90
-72.45	23.10	-0.13	-72.93	16.70	-0.88	-72.14	18.91	-0.11	-73.09	30.70	-0.42	-71.36	37.98	0.42
-69.45	23.41	0.50	-69.93	17.77	0.51	-69.14	19.24	0.54	-70.09	31.12	0.33	-68.35	36.91	-0.33
-66.45	23.38	0.76	-66.93	17.56	0.59	-66.14	18.15	-0.26	-67.09	30.35	-0.15	-65.35	37.10	0.15
-63.44	23.41	0.54	-63.93	16.74	-0.48	-63.12	18.72	0.06	-64.09	30.91	0.15	-62.34	37.05	-0.15
-60.45	23.60	-0.83	-60.93	17.37	-1.41	-60.14	19.70	-0.52	-61.09	31.93	-0.39	-59.35	39.15	0.39
-57.45	22.47	-0.45	-57.93	16.81	-0.46	-57.14	19.02	0.31	-58.09	30.35	-0.45	-56.35	37.70	0.45
-54.45	22.61	0.42	-54.93	18.27	1.73	-54.14	19.13	1.15	-55.09	30.97	0.90	-53.36	35.62	-0.90
-51.45	23.69	1.05	-51.93	17.22	0.23	-51.14	19.63	1.20	-52.09	30.35	-0.17	-50.35	37.14	0.17
-48.44	23.29	-0.63	-48.93	17.34	-0.93	-48.13	19.68	-0.03	-49.09	31.57	-0.24	-47.34	38.49	0.24
-45.45	23.22	-0.54	-45.93	17.58	-0.53	-45.14	19.20	-0.35	-46.09	31.00	-0.64	-44.36	38.73	0.64
-42.45	23.41	0.57	-42.93	18.27	1.08	-42.14	19.37	0.74	-43.09	30.47	-0.25	-41.35	37.42	0.25
-39.45	23.48	0.22	-39.93	18.09	0.48	-39.14	19.20	0.15	-40.09	30.70	-0.44	-38.35	38.03	0.44
-36.46	22.82	-1.02	-36.93	17.65	-0.54	-36.14	18.37	-1.26	-37.09	31.96	0.24	-35.35	37.93	-0.24
-33.44	22.09	-1.37	-33.93	16.83	-0.98	-33.13	19.48	0.23	-34.09	30.82	-0.52	-32.34	38.31	0.52
-30.45	23.62	0.13	-30.93	17.02	-0.82	-30.14	19.04	-0.24	-31.09	30.65	-0.72	-29.35	38.54	0.72
-27.45	24.07	1.70	-27.93	18.31	1.59	-27.14	19.09	0.93	-28.09	30.79	0.53	-26.35	36.17	-0.53
-24.45	23.34	-0.13	-24.93	17.97	0.15	-24.14	18.34	-0.92	-25.09	31.09	-0.27	-23.35	38.07	0.27
-21.45	23.27	0.07	-21.93	18.39	0.84	-21.14	19.70	0.71	-22.09	31.84	0.76	-20.35	36.77	-0.76
-18.44	23.01	-0.72	-18.93	17.65	-0.43	-18.13	19.00	-0.52	-19.09	32.26	0.64	-17.34	37.42	-0.64
-15.46	23.52	0.16	-15.93	17.34	-0.37	-15.14	19.98	0.83	-16.09	31.69	0.45	-14.35	37.24	-0.45
-12.46	24.37	0.83	-12.93	17.75	-0.14	-12.14	19.48	0.15	-13.09	31.96	0.54	-11.36	37.33	-0.54
-9.45	23.85	0.43	-9.93	18.29	0.52	-9.14	19.48	0.27	-10.09	31.03	-0.28	-8.35	38.03	0.28
-6.46	23.90	0.33	-6.94	18.01	0.09	-6.14	18.67	-0.69	-7.09	31.66	0.20	-5.35	37.70	-0.20
4.63	27.92	-1.81	4.15	21.44	-2.64	4.95	25.79	0.27	4.00	35.33	-2.28	5.75	46.34	2.28
7.61	38.72	8.73	7.13	26.51	2.17	7.92	35.89	10.11	6.97	34.88	-3.00	8.71	47.32	3.00
10.61	49.43	21.22	10.13	34.97	12.41	10.92	46.37	22.37	9.97	33.97	-2.12	11.71	44.66	2.12
13.62	55.35	26.90	13.13	39.86	17.06	13.93	51.50	27.26	12.97	34.42	-1.92	14.72	44.70	1.92
16.61	58.76	29.94	16.13	43.01	19.84	16.92	53.16	28.55	15.97	34.33	-2.37	17.71	45.52	2.37
19.60	59.70	31.51	19.13	44.33	21.79	19.92	53.80	29.82	18.97	34.76	-1.32	20.71	43.84	1.32
22.60	57.49	29.25	22.13	43.18	20.59	22.92	51.75	27.72	21.97	33.79	-2.33	23.70	44.90	2.33
25.61	54.42	25.66	25.13	42.00	18.89	25.92	49.52	24.97	24.97	35.12	-1.52	26.71	44.61	1.52
28.62	51.19	23.39	28.13	39.09	16.94	28.93	46.42	22.83	27.97	33.40	-2.28	29.72	44.41	2.28
31.61	47.92	20.46	31.13	35.64	13.83	31.92	41.84	18.59	30.97	32.92	-2.43	32.71	44.22	2.43
34.60	43.58	15.24	34.13	32.96	10.27	34.92	37.77	13.64	33.97	33.85	-2.37	35.71	45.04	2.37
37.60	39.86	11.51	37.13	30.51	7.81	37.92	35.82	11.68	36.97	35.27	-0.97	38.70	43.65	0.97
40.60	36.41	7.03	40.13	27.36	3.64	40.92	32.88	7.72	39.97	35.97	-1.29	41.71	44.99	1.29
43.62	33.06	6.02	43.13	25.75	4.36	43.94	30.54	7.71	42.97	33.46	-1.47	44.73	42.84	1.47
46.61	31.17	2.47	46.13	23.38	0.33	46.93	29.11	4.62	45.97	34.39	-2.20	47.72	45.23	2.20
49.61	30.03	1.45	49.13	22.04	-0.89	49.93	26.38	2.01	48.97	34.76	-1.70	50.72	44.61	1.70
52.61	29.39	1.73	52.13	21.38	-0.63	52.93	24.64	1.19	51.97	33.94	-1.61	53.72	43.60	1.61
55.61	27.90	0.37	55.13	21.54	-0.34	55.93	23.79	0.47	54.97	33.82	-1.60	56.72	43.46	1.60
58.62	27.68	-1.37	58.13	20.47	-2.93	58.94	24.22	-0.62	57.97	35.91	-1.03	59.73	44.41	1.03
61.61	25.53	-2.40	61.13	19.52	-2.76	61.92	23.21	-0.51	60.97	33.76	-2.06	62.72	44.32	2.06
64.61	26.34	-2.07	64.13	19.67	-3.09	64.92	23.32	-0.88	63.97	34.58	-1.72	65.72	44.46	1.72
67.61	25.27	-2.20	67.13	19.65	-2.17	67.92	23.43	0.17	66.97	34.09	-1.27	68.72	43.07	1.27
70.61	26.01	-1.62	70.13	19.90	-2.08	70.92	22.23	-1.19	69.97	33.97	-1.54	71.71	43.50	1.54
73.62	25.34	-2.43	73.13	19.29	-2.83	73.94	22.34	-1.22	72.97	33.34	-2.31	74.72	44.41	2.31
76.61	25.96	-1.13	76.13	19.18	-2.26	76.92	22.28	-0.60	75.97	33.79	-1.18	77.72	42.60	1.18
79.61	25.32	-2.84	79.13	19.71	-2.80	79.92	22.72	-1.23	78.97	34.21	-1.83	80.71	44.32	1.83
82.60	25.13	-3.85	82.13	19.96	-3.37	82.92	22.23	-2.54	81.97	34.36	-2.50	83.71	45.81	2.50
85.61	25.37	-3.16	85.13	18.69	-4.19	85.92	22.28	-2.04	84.97	34.61	-1.80	86.71	44.66	1.80
88.62	23.95	-4.63	88.13	20.18	-2.75	88.94	22.52	-1.85	87.97	35.49	-0.98	89.73	43.89	0.98
91.60	25.70	-1.40	91.13	18.92	-2.53	91.92	22.26	-0.63	90.97	33.49	-1.50	92.71	42.93	1.50
94.61	25.37	-3.11	94.13	19.24	-3.59	94.92	22.30	-1.97	93.97	34.48	-1.89	95.71	44.70	1.89
97.61	24.40	-4.27	97.13	19.22	-3.80	97.92	21.35	-3.11	96.97	35.18	-1.37	98.71	44.37	1.37
100.61	24.70	-4.10	100.13	18.97	-4.18	100.92	21.33	-3.26	99.97	34.97	-1.72	101.72	44.85	1.72
103.62	26.08	-2.95	103.13	18.42	-4.95	103.93	22.08	-2.73	102.97	34.45	-2.46	104.72	45.81	2.46
106.61	24.70	-3.62	106.13	18.54	-4.13	106.92	21.92	-2.19	105.97	34.30	-1.91	107.71	44.56	1.91
109.61	25.46	-3.60	109.13	18.92	-4.49	109.92	21.81	-3.04	108.97	34.48	-2.47	110.71	45.86	2.47
112.61	26.20	-2.45	112.13	19.90	-3.10	112.92	22.66	-1.78	111.97	35.30	-1.24	113.71	44.22	1.24
115.61	25.75	-3.73	115.13	19.39	-4.44	115.92	22.54	-2.73	114.97	35.55	-1.81	116.71	45.62	1.81
118.62	25.01	-4.22	118.13	18.99	-4.59	118.94	21.61	-3.41	117.97	35.24	-1.87	119.72	45.43	1.87
121.61	25.04	-2.91	121.13	19.07	-3.23	121.92	22.26	-1.48	120.97	33.61	-2.23	122.71	44.51	2.23
124.61	25.56	-3.65	124.13	18.33	-5.23	124.92	22.52	-2.48	123.97	36.61	-0.49	125.71	44.03	0.49
127.61	25.01	-3.60	127.13	18.88	-4.08	127.92	22.34	-2.06	126.97	35.27	-1.23	128.71	44.17	1.23
130.61	25.37	-2.41	130.13	19.80	-2.33	130.92	22.43	-1.14	129.97	33.46	-2.21	131.71	44.32	2.21
133.62	24.80	-3.18	133.13	20.03	-2.30	133.94	21.92	-1.85	132.97	34.58	-1.29	134.72	43.60	1.29
136.61	25.75	-2.73	136.13	19.29	-3.54	136.92	22.81	-1.46	135.97	34.85	-1.51	137.71	44.32	1.51
139.61	25.89	-3.58	139.13	19.22	-4.60	139.92	22.01	-3.25	138.97	35.64	-1.72	140.71	45.52	1.72
142.61	25.72	-2.57	142.13	19.52	-3.12	142.92	21.75	-2.33	141.97	35.30	-0.88	143.71	43.50	0.88
145.61	26.15	-2.56	145.13	18.82	-4.24	145.92	23.12	-1.38	144.97	34.94	-1.66	146.71	44.70	1.66
148.62	26.03	-2.73	148.13	19.84	-3.27	148.94	22.61	-1.94	147.97	34.45	-2.19	149.72	45.28	2.19
151.61	26.08	-2.60	151.13	20.13	-2.90	151.93	22.03	-2.44	150.97	35.79	-0.78	152.72	43.79	0.78
154.61	26.18	-2.49	154.13	20.26	-2.76	154.92	23.10	-1.36	153.97	34.52	-2.04	155.71	45.04	2.04
157.61	25.25	-3.52	157.13	19.67	-3.45	157.92	22.61	-1.95	156.97	35.43	-1.22	158.72	44.32	1.22
160.61	26.37	-2.23	160.13	19.94	-3.01	160.93	22.19	-2.20	159.97	35.39	-1.10	161.71	44.03	1.10
163.62	24.94	-3.87	163.13	19.24	-3.92	163.94	22.79	-1.81	162.97	35.09	-1.61	164.73	44.75	1.61
166.61	26.22	-2.46	166.13	20.32	-2.71	166.93	22.28	-2.19	165.97	35.12	-1.45	167.71	44.46	1.45
169.61	26.13	-2.78	169.13	19.60	-3.66	169.92	22.83	-1.87	168.97	35.18	-1.61	170.71	44.85	1.61
172.61	26.01	-2.71	172.13	19.98	-3.09	172.92	22.66	-1.85	171.97	34.67	-1.94	173.71	44.99	1.94
175.61	26.15	-3.01	175.13	20.39	-3.12	175.92	22.41	-2.54	174.97	35.21	-1.84	176.72	45.33	1.84
178.62	25.75	-2.74	178.13	20.24	-2.60	178.94	21.95	-2.33	177.97	34.21	-2.17	179.73	44.99	2.17
181.61	26.34	-2.82	181.13	20.03	-3.48	181.92	21.77	-3.18	180.97	35.49	-1.55	182.72	45.04	1.55
184.61	26.73	-2.08	184.13	19.35	-3.81	184.92	22.59	-2.01	183.97	34.21	-2.48	185.71	45.62	2.48
187.61	25.53	-3.07	187.13	20.72	-2.23	187.92	22.21	-2.18	186.97	34.76	-1.73	188.71	44.66	1.73
190.61	26.63	-2.11	190.13	20.13	-2.95	190.92	22.74	-1.78	189.97	35.27	-1.35	191.71	44.41	1.35
193.62	27.30	-1.35	193.13	19.88	-3.12	193.94	22.90	-1.54	192.97	34.42	-2.11	194.73	45.09	2.11
196.61	26.18	-1.84	196.13	20.30	-2.07	196.92	22.88	-0.93	195.97	34.09	-1.82	197.72	44.17	1.82
199.61	25.84	-3.12	199.13	20.13	-3.18	199.93	23.37	-1.38	198.97	35.00	-1.85	200.72	45.14	1.85
202.61	26.20	-2.00	202.13	19.90	-2.65	202.92	23.43	-0.56	201.97	34.73	-1.36	203.72	43.89	1.36
205.61	26.01	-3.01	205.13	19.92	-3.45	205.92	22.54	-2.27	204.97	34.79	-2.12	206.71	45.47	2.12
208.62	26.65	-1.51	208.13	20.56	-1.95	208.94	22.63	-1.32	207.97	34.55	-1.49	209.73	43.98	1.49
211.61	26.27	-2.51	211.13	20.93	-2.20	211.92	23.95	-0.62	210.97	35.55	-1.11	212.71	44.22	1.11
214.61	26.53	-2.35	214.13	20.37	-2.86	214.92	22.94	-1.73	213.97	35.18	-1.59	215.72	44.80	1.59
217.61	26.77	-2.04	217.13	19.98	-3.18	217.92	22.86	-1.74	216.97	35.03	-1.66	218.71	44.80	1.66
220.61	26.94	-2.18	220.13	20.60	-2.87	220.93	23.55	-1.36	219.97	34.55	-2.46	221.72	45.91	2.46
223.62	25.89	-2.92	223.13	20.95	-2.21	223.94	23.10	-1.50	222.97	34.70	-2.00	224.73	45.14	2.00
226.61	27.28	-2.69	226.13	21.23	-3.09	226.92	23.28	-2.48	225.97	35.09	-2.77	227.71	47.07	2.77
229.61	25.89	-3.30	229.13	19.84	-3.70	229.92	22.94	-2.04	228.97	35.85	-1.23	230.71	44.75	1.23
232.61	26.96	-1.72	232.13	20.98	-2.05	232.92	23.81	-0.66	231.97	34.91	-1.65	233.72	44.66	1.65
235.61	26.85	-2.39	235.13	21.02	-2.57	235.92	23.61	-1.42	234.97	35.12	-2.00	236.72	45.57	2.00
238.62	26.80	-2.33	238.13	20.37	-3.11	238.94	24.31	-0.61	237.97	34.91	-2.11	239.73	45.57	2.11
241.61	27.13	-1.72	241.13	20.93	-2.27	241.92	24.02	-0.62	240.97	34.82	-1.91	242.72	45.09	1.91
244.61	26.46	-1.94	244.13	20.58	-2.17	244.93	22.81	-1.38	243.97	36.22	-0.06	245.72	42.79	0.06
247.61	27.56	-1.41	247.13	21.60	-1.72	247.92	24.02	-0.74	246.97	36.13	-0.73	248.72	44.03	0.73
250.61	27.71	-1.70	250.13	20.79	-2.96	250.93	23.88	-1.31	249.97	34.24	-3.05	251.72	46.78	3.05
253.62	26.58	-1.65	253.13	20.91	-1.67	253.94	23.61	-0.41	252.97	35.36	-0.75	254.73	43.31	0.75
256.61	26.94	-2.17	256.13	20.72	-2.74	256.92	23.12	-1.78	255.97	35.58	-1.41	257.72	44.85	1.41
259.61	26.20	-2.74	259.13	21.14	-2.15	259.92	23.66	-1.07	258.97	34.58	-2.25	260.72	45.52	2.25
262.61	26.01	-3.55	262.13	20.93	-2.98	262.92	23.68	-1.67	261.97	35.24	-2.21	263.72	46.10	2.21
265.61	27.04	-2.20	265.13	20.45	-3.14	265.92	23.21	-1.82	264.97	36.03	-1.09	266.72	44.66	1.09
268.62	26.20	-3.01	268.13	20.77	-2.79	268.94	24.64	-0.36	267.97	35.88	-1.21	269.73	44.75	1.21
271.61	26.37	-2.97	271.13	21.77	-1.92	271.92	22.41	-2.72	270.97	35.43	-1.80	272.72	45.47	1.80
274.61	27.04	-2.58	274.13	21.04	-2.93	274.93	23.64	-1.77	273.97	35.49	-2.01	275.72	45.96	2.01
277.61	27.64	-0.71	277.13	21.33	-1.37	277.93	23.46	-0.68	276.97	34.88	-1.35	278.72	44.03	1.35
280.61	27.11	-1.60	280.13	21.10	-1.96	280.93	24.11	-0.39	279.97	35.18	-1.42	281.72	44.46	1.42
283.62	27.40	-2.91	283.13	20.93	-3.73	283.93	22.74	-3.36	282.97	35.52	-2.68	284.72	47.32	2.68
286.61	26.80	-1.96	286.13	21.61	-1.50	286.93	23.81	-0.74	285.97	35.94	-0.70	287.72	43.79	0.70
289.61	26.75	-2.46	289.13	20.05	-3.51	289.92	23.64	-1.36	288.97	34.58	-2.51	290.72	46.05	2.51
292.61	27.59	-2.37	292.13	21.63	-2.68	292.92	22.72	-3.03	291.97	35.15	-2.69	293.72	46.98	2.69
295.61	26.42	-2.63	295.13	21.69	-1.71	295.93	23.86	-0.98	294.97	34.88	-2.05	296.72	45.43	2.05
298.62	28.36	-1.57	298.13	21.60	-2.68	298.94	23.68	-2.04	297.97	36.22	-1.60	299.73	45.86	1.60
301.61	27.59	-1.71	301.13	21.40	-2.25	301.92	23.79	-1.30	300.97	35.64	-1.55	302.72	45.18	1.55
304.61	27.56	-1.85	304.13	21.17	-2.59	304.93	23.95	-1.25	303.97	34.73	-2.56	305.72	46.30	2.56
307.61	28.12	-0.17	307.13	20.81	-1.83	307.93	23.81	-0.27	306.97	35.00	-1.17	308.72	43.79	1.17
310.61	26.77	-2.48	310.13	20.89	-2.71	310.93	23.48	-1.56	309.97	35.15	-1.99	311.72	45.57	1.99
313.62	27.66	-1.83	313.13	21.17	-2.67	313.94	24.11	-1.17	312.97	35.43	-1.94	314.73	45.76	1.94
316.61	28.62	-1.25	316.13	20.91	-3.31	316.92	23.86	-1.80	315.97	36.00	-1.76	317.72	45.96	1.76
319.61	26.77	-3.42	319.13	21.73	-2.80	319.93	22.92	-3.05	318.97	36.77	-1.30	320.72	45.81	1.30
322.61	28.00	-2.09	322.13	21.63	-2.81	322.93	24.31	-1.57	321.97	35.12	-2.85	323.72	47.27	2.85
325.61	27.71	-1.46	325.13	22.06	-1.46	325.93	23.84	-1.12	324.97	34.79	-2.26	326.72	45.76	2.26
328.62	26.87	-2.42	328.13	21.44	-2.20	328.94	23.55	-1.53	327.97	34.36	-2.82	329.73	46.44	2.82
331.61	27.11	-3.48	331.13	21.69	-3.25	331.93	24.35	-2.03	330.97	36.13	-2.35	332.72	47.27	2.35
334.61	27.61	-3.11	334.13	21.37	-3.70	334.93	25.16	-1.35	333.97	36.25	-2.36	335.72	47.41	2.36
337.61	27.28	-2.42	337.13	22.02	-2.03	337.92	25.02	-0.47	336.97	35.12	-2.46	338.72	46.49	2.46
340.61	28.21	-1.87	340.13	20.77	-3.66	340.93	24.31	-1.56	339.97	35.88	-2.08	341.72	46.49	2.08
343.62	27.78	-2.84	343.13	21.94	-3.03	343.94	23.99	-2.42	342.97	36.34	-2.17	344.73	47.12	2.17
346.61	27.95	-2.53	346.13	22.17	-2.66	346.92	24.67	-1.60	345.97	36.92	-1.44	347.72	46.25	1.44
349.61	27.54	-1.42	349.13	21.42	-1.89	349.92	23.23	-1.52	348.97	34.61	-2.23	350.72	45.52	2.23
352.61	27.47	-3.01	352.13	21.73	-3.10	352.93	23.84	-2.43	351.97	36.19	-2.17	353.72	46.98	2.17
355.61	26.96	-2.88	355.13	21.50	-2.69	355.92	25.09	-0.54	354.97	35.30	-2.42	356.72	46.59	2.42
358.62	27.42	-2.47	358.13	21.67	-2.57	358.94	23.46	-2.22	357.97	34.88	-2.90	359.73	47.12	2.90
361.61	27.97	-1.80	361.13	21.44	-2.68	361.93	24.35	-1.21	360.97	35.61	-2.05	362.72	46.15	2.05
364.61	27.88	-2.04	364.13	22.38	-1.89	364.93	23.46	-2.25	363.97	34.45	-3.36	365.72	47.61	3.36
367.61	27.18	-2.16	367.13	21.88	-1.81	367.92	24.40	-0.73	366.97	35.46	-1.76	368.72	45.43	1.76
370.61	28.60	-1.64	370.13	21.92	-2.67	370.93	24.33	-1.70	369.97	36.83	-1.29	371.72	45.86	1.29
373.62	27.85	-1.74	373.13	21.61	-2.33	373.94	24.82	-0.56	372.97	36.74	-0.74	374.73	44.66	0.74
376.61	28.45	-1.86	376.13	21.58	-3.08	376.93	24.28	-1.82	375.97	36.25	-1.95	377.72	46.59	1.95
379.61	27.01	-2.21	379.13	21.35	-2.22	379.93	24.19	-0.82	378.97	35.76	-1.35	380.72	44.90	1.35
382.61	29.15	-0.48	382.13	22.77	-1.20	382.93	24.69	-0.72	381.97	35.21	-2.30	383.72	46.25	2.30
385.61	27.23	-1.54	385.13	22.59	-0.53	385.92	24.93	0.37	384.97	34.61	-2.04	386.72	45.14	2.04
388.62	27.80	-1.53	388.13	20.77	-2.91	388.94	23.88	-1.24	387.97	35.15	-2.06	389.73	45.72	2.06
391.61	26.42	-2.82	391.13	21.83	-1.76	391.93	24.40	-0.63	390.97	35.70	-1.42	392.72	44.99	1.42
394.61	28.91	-1.03	394.13	22.06	-2.22	394.93	23.86	-1.86	393.97	35.49	-2.33	395.72	46.59	2.33
397.61	28.28	-0.65	397.13	21.29	-1.99	397.93	25.09	0.37	396.97	34.79	-2.02	398.72	45.28	2.02
400.61	28.69	-0.87	400.13	21.73	-2.18	400.93	24.35	-1.00	399.97	35.00	-2.45	401.72	46.34	2.45
403.62	28.09	-2.09	403.13	22.30	-2.23	403.94	25.61	-0.36	402.97	35.30	-2.76	404.73	47.27	2.76
406.61	28.91	-1.79	406.13	21.19	-3.86	406.92	25.41	-1.08	405.97	35.52	-3.07	407.72	48.10	3.07
409.61	28.55	-1.89	409.13	22.32	-2.47	409.92	24.40	-1.83	408.97	35.43	-2.89	410.72	47.66	2.89
412.61	28.43	-1.49	412.13	21.69	-2.58	412.93	24.87	-0.84	411.97	36.43	-1.37	413.72	45.62	1.37
415.61	29.88	-0.28	415.13	21.71	-2.79	415.93	24.58	-1.36	414.97	36.13	-1.91	416.72	46.39	1.91
418.62	27.80	-2.50	418.13	21.98	-2.67	418.94	24.69	-1.40	417.97	35.64	-2.54	419.74	47.17	2.54
421.61	28.60	-1.88	421.13	22.36	-2.47	421.92	24.73	-1.54	420.97	35.91	-2.46	422.72	47.27	2.46
424.61	29.98	-0.73	424.13	22.80	-2.26	424.93	24.51	-1.99	423.97	35.15	-3.45	425.72	48.49	3.45
427.61	28.31	-2.19	427.13	22.46	-2.39	427.93	24.67	-1.62	426.97	37.17	-1.22	428.72	46.05	1.22
430.61	29.27	-0.84	430.13	22.92	-1.54	430.93	25.02	-0.88	429.97	34.48	-3.51	431.72	47.95	3.51
433.62	27.71	-2.70	433.13	22.29	-2.46	433.94	24.67	-1.52	432.97	36.34	-1.95	434.73	46.68	1.95
436.61	28.62	-1.59	436.13	22.23	-2.33	436.93	24.82	-1.18	435.97	36.34	-1.76	437.72	46.30	1.76
439.61	28.62	-1.25	439.13	22.19	-2.03	439.93	24.58	-1.08	438.97	36.92	-0.84	440.72	45.04	0.84
442.61	28.21	-2.10	442.13	21.71	-2.95	442.93	24.02	-2.08	441.97	35.82	-2.38	443.72	47.02	2.38
445.61	29.27	-0.64	445.13	22.23	-2.02	445.93	25.09	-0.60	444.97	36.74	-1.05	446.72	45.28	1.05
448.62	28.40	-2.11	448.13	21.92	-2.94	448.94	25.18	-1.12	447.97	36.55	-1.84	449.73	46.68	1.84
451.61	28.33	-2.24	451.13	23.02	-1.90	451.93	24.76	-1.60	450.97	36.68	-1.78	452.72	46.68	1.78
454.61	27.73	-2.57	454.13	21.86	-2.79	454.92	24.73	-1.36	453.97	35.21	-2.98	455.72	47.61	2.98
457.61	29.01	-0.82	457.13	22.92	-1.26	457.93	24.76	-0.86	456.97	35.91	-1.80	458.72	45.96	1.80
460.61	28.67	-0.87	460.13	22.44	-1.45	460.93	24.80	-0.53	459.97	34.91	-2.52	461.72	46.39	2.52
463.62	28.24	-1.06	463.13	22.25	-1.40	463.94	25.11	0.02	462.97	35.49	-1.70	464.73	45.33	1.70
466.61	28.62	-2.15	466.13	22.32	-2.80	466.93	24.64	-1.92	465.97	36.34	-2.31	467.72	47.41	2.31
469.61	28.84	-2.76	469.13	22.04	-3.91	469.93	25.05	-2.34	468.97	35.46	-4.03	470.72	49.96	4.03
472.61	27.76	-2.77	472.13	22.59	-2.29	472.93	25.09	-1.23	471.97	36.25	-2.16	473.72	47.02	2.16
475.61	28.53	-1.73	475.13	23.02	-1.59	475.92	24.31	-1.74	474.97	35.12	-3.02	476.72	47.61	3.02
478.62	29.15	-2.23	478.13	22.55	-3.17	478.94	24.78	-2.38	477.97	37.01	-2.25	479.73	47.95	2.25
481.61	28.91	-2.19	481.13	22.88	-2.57	481.93	24.91	-1.98	480.97	37.10	-1.89	482.72	47.32	1.89
484.61	29.49	-1.00	484.13	22.42	-2.41	484.93	25.68	-0.59	483.97	36.16	-2.21	485.72	47.02	2.21
487.61	29.30	-0.85	487.13	22.13	-2.37	487.93	25.50	-0.44	486.97	36.61	-1.43	488.72	45.91	1.43
490.61	28.72	-1.72	490.13	23.42	-1.37	490.92	25.43	-0.80	489.97	35.09	-3.23	491.72	48.00	3.23
493.62	29.39	-0.20	493.13	22.53	-1.41	493.94	26.63	1.25	492.97	35.43	-2.04	494.73	45.96	2.04
496.61	29.90	-0.46	496.13	22.42	-2.29	496.93	25.09	-1.06	495.97	35.67	-2.58	497.72	47.27	2.58
499.61	28.74	-2.54	499.13	22.23	-3.40	499.93	25.72	-1.35	498.97	36.68	-2.49	500.72	48.10	2.49
502.61	29.03	-1.18	502.13	22.36	-2.20	502.93	25.77	-0.23	501.97	36.25	-1.85	503.72	46.39	1.85
505.61	28.36	-1.77	505.13	22.57	-1.90	505.93	25.59	-0.32	504.97	35.00	-3.01	506.72	47.46	3.01
508.62	28.69	-1.42	508.13	22.13	-2.33	508.94	25.52	-0.38	507.97	35.94	-2.05	509.73	46.49	2.05
511.61	28.94	-3.21	511.13	22.42	-4.08	511.93	25.34	-2.60	510.97	37.10	-2.94	512.72	49.42	2.94
514.61	29.59	-1.95	514.13	22.63	-3.26	514.93	25.09	-2.24	513.97	37.29	-2.13	515.72	48.00	2.13
517.61	29.13	-2.12	517.13	22.67	-2.93	517.93	26.31	-0.73	516.97	36.58	-2.56	518.72	48.14	2.56
520.61	29.69	-1.24	520.13	22.44	-2.84	520.93	25.38	-1.34	519.97	35.73	-3.08	521.72	48.34	3.08
523.62	29.20	-1.92	523.13	22.06	-3.41	523.94	26.31	-0.60	522.97	37.13	-1.87	524.74	47.32	1.87
526.61	28.72	-1.37	526.13	22.61	-1.83	526.93	26.36	0.48	525.97	34.88	-3.09	527.72	47.51	3.09
529.61	29.52	0.36	529.13	22.98	-0.52	529.93	26.04	1.10	528.97	35.67	-1.37	530.72	44.85	1.37
532.61	29.35	-2.57	532.13	23.02	-3.25	532.93	26.27	-1.44	531.97	37.07	-2.73	533.72	48.98	2.73
535.61	29.64	-0.30	535.13	22.88	-1.41	535.93	25.70	-0.03	534.97	35.76	-2.07	536.72	46.34	2.07
538.62	30.24	-0.32	538.13	23.00	-1.91	538.94	25.36	-0.99	537.97	35.67	-2.77	539.73	47.66	2.77
541.61	29.25	-1.94	541.13	22.98	-2.56	541.93	25.95	-1.03	540.97	36.10	-2.97	542.72	48.49	2.97
544.61	28.21	-3.08	544.13	22.86	-2.78	544.93	26.27	-0.81	543.97	37.04	-2.13	545.72	47.75	2.13
547.61	29.30	-1.15	547.13	22.25	-2.55	547.93	26.31	0.07	546.97	35.85	-2.49	548.72	47.27	2.49
550.61	29.27	-1.27	550.13	23.00	-1.89	550.93	25.36	-0.97	549.97	35.39	-3.03	551.72	47.90	3.03
553.62	29.27	-2.30	553.13	23.17	-2.75	553.94	26.15	-1.21	552.97	37.75	-1.71	554.73	47.61	1.71
556.61	29.20	-2.32	556.13	23.23	-2.63	556.93	25.68	-1.62	555.97	36.95	-2.45	557.72	48.29	2.45
559.61	28.72	-1.79	559.13	23.54	-1.32	559.93	26.17	-0.13	558.97	36.16	-2.23	560.72	47.07	2.23
562.61	28.98	-1.14	562.13	22.98	-1.49	562.93	25.36	-0.55	561.97	35.67	-2.33	563.72	46.78	2.33
565.61	28.53	-1.52	565.13	22.57	-1.82	565.92	25.95	0.12	564.97	36.10	-1.83	566.72	46.20	1.83
568.62	28.28	-3.06	568.13	23.38	-2.31	568.94	26.65	-0.48	567.97	36.55	-2.67	569.73	48.34	2.67
571.61	28.96	-1.41	571.13	22.65	-2.07	571.93	25.84	-0.32	570.97	36.03	-2.23	572.72	46.93	2.23
574.61	29.49	-1.86	574.13	22.44	-3.25	574.92	25.47	-1.66	573.97	35.97	-3.26	575.72	48.93	3.26
577.61	29.59	-1.90	577.13	22.61	-3.23	577.92	25.68	-1.60	576.97	35.97	-3.40	578.72	49.22	3.40
580.61	28.65	-2.66	580.13	22.67	-2.99	580.93	26.94	-0.16	579.97	36.25	-2.94	581.72	48.58	2.94
583.62	29.39	-0.54	583.13	22.17	-2.11	583.94	26.54	0.82	582.97	35.73	-2.08	584.73	46.34	2.08
586.61	28.33	-2.70	586.13	22.88	-2.50	586.93	25.20	-1.62	585.97	36.13	-2.78	587.72	48.14	2.78
589.61	28.24	-3.16	589.13	22.86	-2.89	589.92	26.51	-0.68	588.97	36.43	-2.85	590.72	48.58	2.85
592.61	29.83	-1.44	592.13	23.00	-2.61	592.92	25.97	-1.08	591.97	36.74	-2.41	593.72	48.00	2.41
595.61	29.59	-0.63	595.13	23.05	-1.52	595.92	26.67	0.66	594.97	35.33	-2.77	596.72	47.32	2.77
598.62	28.60	-2.90	598.12	22.80	-3.05	598.94	26.06	-1.23	597.97	36.19	-3.20	599.73	49.03	3.20
601.61	28.84	-2.62	601.12	22.15	-3.66	601.92	25.95	-1.30	600.97	36.80	-2.55	602.72	48.34	2.55
621.64	39.28	-0.72	621.16	29.49	-4.86	621.95	37.24	1.45	621.00	43.83	-4.06	622.73	58.39	4.06
624.62	39.43	0.04	624.14	29.65	-4.09	624.93	37.17	1.99	623.98	44.94	-2.33	625.71	56.05	2.33
627.61	37.76	1.33	627.14	28.84	-1.94	627.93	34.90	2.68	626.98	43.04	-1.28	628.73	52.04	1.28
630.62	35.88	1.47	630.14	27.53	-1.23	630.93	32.53	2.33	629.98	43.04	0.74	631.72	48.00	-0.74
633.62	34.84	1.03	633.14	27.16	-1.00	633.93	32.11	2.51	632.98	42.28	0.58	634.72	47.56	-0.58
636.62	32.86	0.82	636.14	27.40	1.01	636.93	30.28	2.45	635.98	41.50	1.57	637.72	44.80	-1.57
639.62	31.71	-1.24	639.14	26.94	-0.36	639.93	29.92	1.18	638.98	41.72	0.89	640.73	46.39	-0.89
642.62	31.10	-0.22	642.14	26.16	0.49	642.93	29.89	2.78	641.98	39.76	0.56	643.73	45.09	-0.56
645.62	30.78	0.47	645.14	26.75	2.09	645.93	27.72	1.62	644.98	40.04	1.85	646.73	42.79	-1.85
648.62	29.90	-0.98	648.14	25.26	0.04	648.93	28.54	1.88	647.98	40.07	1.31	649.72	43.89	-1.31
651.62	29.88	-0.51	651.14	25.54	0.80	651.94	27.79	1.61	650.98	39.97	1.69	652.73	43.03	-1.69
654.62	30.54	0.93	654.14	26.18	2.22	654.93	28.70	3.30	653.98	40.97	3.48	655.72	40.46	-3.48
657.62	29.61	-0.49	657.14	26.34	1.89	657.94	28.22	2.33	656.98	40.63	2.64	658.76	41.79	-2.64
660.62	29.44	-1.33	660.14	26.14	1.02	660.94	28.08	1.52	659.98	40.72	2.07	661.73	43.03	-2.07
663.62	29.54	-0.39	663.14	25.42	1.14	663.94	26.94	1.22	662.98	41.13	3.32	664.73	40.94	-3.32
666.62	28.77	-2.62	666.14	25.79	0.05	666.93	26.99	-0.19	665.98	40.97	1.69	667.73	44.03	-1.69
669.62	29.32	-0.35	669.14	25.46	1.44	669.93	28.26	2.80	668.98	41.09	3.54	670.73	40.46	-3.54
672.62	28.96	0.23	672.14	24.82	1.74	672.94	27.29	2.77	671.98	40.25	3.63	673.76	39.43	-3.63
675.62	27.90	-1.34	675.14	25.65	2.06	675.94	27.92	2.89	674.98	39.72	2.59	676.73	40.98	-2.59
678.62	28.45	-0.99	678.14	25.57	1.78	678.94	28.10	2.87	677.98	39.26	1.93	679.73	41.84	-1.93
681.62	28.50	-0.49	681.14	24.85	1.51	681.94	27.95	3.17	680.98	38.70	1.82	682.73	41.50	-1.82
684.62	28.16	-1.40	684.14	24.99	1.08	684.94	26.58	1.23	683.98	39.97	2.53	685.73	41.36	-2.53
687.62	27.85	-1.10	687.14	25.11	1.81	687.94	26.40	1.66	686.98	39.60	2.77	688.76	40.51	-2.77
690.62	28.65	-1.22	690.14	24.68	0.46	690.94	26.40	0.74	689.98	38.83	1.08	691.73	43.12	-1.08
693.62	28.67	-0.69	693.14	24.89	1.18	693.94	27.15	2.00	692.98	40.00	2.75	694.73	40.94	-2.75
696.62	28.53	-0.45	696.14	24.76	1.43	696.94	25.70	0.93	695.98	39.01	2.14	697.73	41.17	-2.14
699.62	27.95	-1.82	699.14	25.20	1.08	699.93	26.90	1.34	698.98	40.16	2.50	700.73	41.60	-2.50
702.62	28.40	-1.02	702.14	25.42	1.65	702.93	27.35	2.14	701.98	39.51	2.20	703.73	41.55	-2.20
705.62	29.71	0.96	705.14	24.56	1.46	705.93	26.63	2.09	704.98	40.66	4.03	706.73	39.05	-4.03
708.62	27.95	-0.77	708.14	25.30	2.23	708.93	26.70	2.19	707.98	39.38	2.77	709.73	40.28	-2.77
711.62	29.18	-0.62	711.14	25.42	1.27	711.93	27.13	1.54	710.98	40.50	2.81	712.72	41.32	-2.81
714.62	28.40	-0.98	714.14	25.15	1.42	714.94	26.45	1.28	713.98	39.29	2.02	715.73	41.69	-2.02
717.62	27.16	-3.15	717.14	25.19	0.53	717.94	27.08	0.98	716.98	40.00	1.80	718.76	42.84	-1.80
720.62	27.92	-0.58	720.14	24.72	1.87	720.94	25.99	1.70	719.98	39.26	2.88	721.73	39.95	-2.88
723.62	28.57	-0.68	723.14	24.95	1.35	723.94	25.59	0.55	722.98	39.82	2.69	724.73	40.89	-2.69
726.62	28.36	-0.56	726.14	24.16	0.89	726.94	25.95	1.24	725.98	39.54	2.74	727.73	40.51	-2.74
729.62	28.81	0.38	729.14	26.14	3.36	729.94	25.68	1.46	728.98	40.25	3.94	730.73	38.82	-3.94
732.62	27.49	-2.53	732.14	24.70	0.33	732.94	27.72	1.91	731.98	40.94	3.03	733.76	41.32	-3.03
735.62	27.13	-0.96	735.14	25.77	3.33	735.94	26.24	2.36	734.98	38.77	2.80	736.73	39.62	-2.80
738.62	27.88	-1.88	738.14	25.26	1.15	738.94	26.33	0.78	737.98	40.94	3.29	739.73	40.80	-3.29
741.62	28.89	0.42	741.14	24.99	2.17	741.94	25.72	1.46	740.98	39.35	2.99	742.73	39.81	-2.99
744.62	27.95	-0.91	744.14	24.45	1.24	744.94	26.47	1.82	743.98	40.22	3.48	745.73	39.71	-3.48
747.62	28.07	-1.10	747.14	24.91	1.39	747.94	26.42	1.46	746.98	39.66	2.61	748.76	40.89	-2.61
750.62	28.38	-0.16	750.14	25.09	2.20	750.94	25.66	1.33	749.98	37.93	1.51	751.73	41.36	-1.51
753.62	27.90	-0.80	753.14	24.74	1.69	753.93	27.13	2.64	752.98	39.20	2.61	754.72	40.42	-2.61
756.62	28.84	0.23	756.14	25.48	2.52	756.94	27.76	3.36	755.98	38.27	1.77	757.73	41.17	-1.77
759.62	28.33	-0.73	759.14	24.80	1.39	759.94	27.42	2.57	758.98	38.73	1.79	760.73	41.60	-1.79
762.62	27.56	-0.29	762.14	25.59	3.40	762.93	25.88	2.25	761.98	38.61	2.88	763.73	39.29	-2.88
765.62	27.73	-0.71	765.14	24.29	1.50	765.94	27.67	3.44	764.98	38.77	2.45	766.73	40.32	-2.45
768.62	28.40	-0.95	768.14	25.87	2.17	768.94	26.51	1.37	767.98	39.51	2.27	769.73	41.41	-2.27
771.62	28.96	-0.09	771.14	25.22	1.82	771.94	25.88	1.04	770.98	39.57	2.63	772.73	40.75	-2.63
774.62	28.69	-0.03	774.14	25.24	2.17	774.93	26.08	1.57	773.98	39.48	2.87	775.72	40.18	-2.87
777.62	27.32	-1.44	777.14	24.56	1.45	777.94	26.31	1.76	776.98	38.80	2.15	778.76	40.94	-2.15
780.62	28.91	-0.21	780.14	25.50	2.03	780.94	26.27	1.36	779.98	38.95	1.95	781.73	41.50	-1.95
783.62	28.74	-0.50	783.14	25.30	1.71	783.93	27.56	2.53	782.98	39.85	2.73	784.72	40.84	-2.73
786.62	29.49	0.44	786.14	25.46	2.06	786.93	27.04	2.20	785.98	39.76	2.82	787.73	40.56	-2.82
789.62	27.56	-1.03	789.14	25.19	2.25	789.93	26.72	2.34	788.98	40.38	3.91	790.72	39.01	-3.91
792.62	28.12	-0.51	792.14	24.52	1.54	792.93	26.31	1.89	791.98	38.67	2.16	793.73	40.80	-2.16
795.62	28.50	-1.03	795.14	23.94	0.06	795.93	26.92	1.60	794.98	39.82	2.40	796.72	41.46	-2.40
798.62	28.07	-1.34	798.14	24.76	1.01	798.94	25.81	0.62	797.98	40.60	3.31	799.73	40.42	-3.31
801.62	28.24	-1.08	801.14	25.11	1.44	801.94	26.08	0.97	800.98	40.91	3.70	802.73	39.95	-3.70
804.62	27.95	-1.47	804.14	24.66	0.89	804.94	25.81	0.60	803.98	39.60	2.29	805.73	41.46	-2.29
807.62	28.38	-1.22	807.14	25.32	1.37	807.93	26.90	1.51	806.98	40.44	2.95	808.73	40.98	-2.95
810.62	27.71	-2.12	810.14	25.56	1.38	810.94	25.86	0.24	809.98	40.94	3.22	811.73	40.94	-3.22
813.62	28.31	-1.31	813.14	25.17	1.20	813.94	26.15	0.74	812.98	40.75	3.25	814.73	40.70	-3.25
816.62	28.60	-1.38	816.14	25.19	0.86	816.94	26.83	1.06	815.98	40.81	2.95	817.73	41.36	-2.95
819.62	27.42	-2.57	819.14	24.62	0.28	819.94	26.58	0.80	818.98	40.22	2.34	820.73	41.98	-2.34
822.62	27.56	-1.11	822.14	25.85	2.83	822.94	26.63	2.17	821.98	40.04	3.48	823.76	39.52	-3.48
825.62	28.28	-0.17	825.14	25.50	2.70	825.94	26.79	2.55	824.98	39.41	3.07	826.73	39.71	-3.07
828.62	27.85	-1.12	828.14	25.95	2.63	828.93	26.27	1.51	827.98	39.41	2.55	829.72	40.75	-2.55
831.62	29.61	-0.44	831.14	25.22	0.83	831.94	27.13	1.30	830.98	40.56	2.63	832.73	41.74	-2.63
834.62	27.59	-0.59	834.14	25.54	3.01	834.94	26.85	2.88	833.98	38.67	2.61	835.73	39.90	-2.61
837.62	27.64	-1.65	837.14	25.65	2.01	837.94	25.32	0.24	836.98	39.48	2.30	838.76	41.32	-2.30
840.62	28.40	0.10	840.14	25.42	2.77	840.94	27.67	3.58	839.98	39.85	3.67	841.73	38.96	-3.67
843.62	28.12	-1.07	843.14	25.40	1.86	843.94	26.70	1.72	842.98	40.69	3.62	844.73	39.90	-3.62
846.62	27.08	-2.26	846.14	25.30	1.61	846.94	26.58	1.45	845.98	39.76	2.54	847.73	41.13	-2.54
849.62	28.74	-0.40	849.14	25.44	1.95	849.94	27.31	2.38	848.98	39.88	2.86	850.73	40.61	-2.86
852.62	28.94	0.72	852.14	25.05	2.48	852.94	28.56	4.55	851.98	39.60	3.50	853.76	39.05	-3.50
855.62	28.69	0.14	855.14	25.95	3.05	855.93	26.29	1.95	854.98	39.14	2.70	856.73	40.18	-2.70
858.62	28.09	-1.21	858.14	24.68	1.03	858.93	27.01	1.92	857.98	39.54	2.36	859.72	41.27	-2.36
861.62	27.76	-1.56	861.14	25.61	1.94	861.94	26.24	1.13	860.98	39.54	2.33	862.73	41.32	-2.33
864.62	27.88	-0.79	864.14	26.08	3.06	864.94	27.26	2.80	863.98	39.32	2.77	865.73	40.23	-2.77
867.62	28.57	-0.72	867.14	25.36	1.72	867.94	26.72	1.64	866.98	39.91	2.73	868.76	40.89	-2.73
870.62	28.45	-0.34	870.14	25.36	2.22	870.93	25.09	0.51	869.98	39.57	2.89	871.72	40.23	-2.89
873.62	29.13	0.99	873.14	24.60	2.11	873.93	27.99	4.06	872.98	39.63	3.60	874.73	38.87	-3.60
876.62	28.26	-0.18	876.14	25.22	2.43	876.93	27.44	3.21	875.98	38.64	2.31	877.72	40.46	-2.31
879.62	28.86	0.62	879.14	24.87	2.28	879.93	26.06	2.03	878.98	39.35	3.23	880.73	39.34	-3.23
882.62	29.30	0.14	882.14	26.18	2.68	882.93	27.13	2.19	881.98	39.82	2.78	883.73	40.70	-2.78
885.62	27.66	-1.91	885.14	25.61	1.69	885.94	27.29	1.93	884.98	39.66	2.21	886.73	41.69	-2.21
888.62	28.60	-1.15	888.14	25.69	1.59	888.94	28.40	2.86	887.98	39.60	1.96	889.73	42.12	-1.96
891.62	28.50	-0.74	891.14	26.02	2.43	891.93	27.15	2.12	890.98	40.88	3.76	892.73	39.81	-3.76
894.62	28.12	-0.88	894.14	25.36	2.01	894.94	26.38	1.59	893.98	39.94	3.05	895.73	40.28	-3.05
897.62	28.96	-0.37	897.14	24.93	1.25	897.93	27.51	2.39	896.98	39.51	2.30	898.73	41.36	-2.30
900.62	28.94	-0.76	900.14	25.38	1.33	900.94	26.45	0.96	899.98	39.54	1.96	901.73	42.07	-1.96
903.62	28.69	-1.97	903.14	26.26	1.25	903.94	27.06	0.61	902.98	42.03	3.49	904.73	41.50	-3.49
906.62	28.91	-0.63	906.14	27.00	3.11	906.93	26.47	1.14	905.98	40.31	2.89	907.72	40.98	-2.89
909.62	28.62	-0.31	909.14	25.52	2.24	909.94	27.79	3.07	908.98	39.14	2.32	910.73	40.94	-2.32
912.62	28.48	-1.31	912.14	25.95	1.81	912.94	27.17	1.59	911.98	40.72	3.04	913.76	41.08	-3.04
915.62	28.16	-1.76	915.14	26.14	1.87	915.94	26.74	1.03	914.98	40.13	2.32	916.73	41.93	-2.32
918.62	28.40	-1.78	918.14	25.15	0.62	918.94	26.99	1.02	917.98	40.07	2.01	919.73	42.50	-2.01
921.62	28.55	-0.02	921.14	26.36	3.44	921.94	27.26	2.90	920.98	39.54	3.09	922.73	39.81	-3.09
924.62	28.84	0.49	924.14	25.57	2.87	924.94	26.67	2.53	923.98	39.29	3.06	925.73	39.62	-3.06
927.62	28.91	-1.49	927.14	25.83	1.08	927.94	27.31	1.12	926.98	40.04	1.75	928.76	42.98	-1.75
930.62	28.79	-1.71	930.14	26.10	1.25	930.94	27.97	1.68	929.98	39.72	1.33	931.73	43.50	-1.33
933.62	27.66	-1.84	933.14	25.05	1.20	933.94	27.51	2.22	932.98	40.84	3.46	934.73	40.37	-3.46
936.62	28.19	-1.17	936.14	25.48	1.77	936.94	27.54	2.39	935.98	40.38	3.13	937.73	40.56	-3.13
939.62	28.60	-1.14	939.14	25.69	1.60	939.94	27.22	1.69	938.98	41.13	3.51	940.73	40.56	-3.51
942.62	29.25	0.14	942.14	26.47	3.01	942.93	27.69	2.79	941.98	40.63	3.63	943.73	39.81	-3.63
945.62	28.79	-0.87	945.14	25.46	1.46	945.93	27.08	1.64	944.98	40.35	2.81	946.72	41.17	-2.81
948.62	28.67	-0.18	948.14	25.71	2.51	948.93	27.69	3.05	947.98	39.69	2.95	949.73	40.23	-2.95
951.62	28.07	-1.59	951.14	25.67	1.67	951.94	26.97	1.53	950.98	40.63	3.09	952.73	40.89	-3.09
954.62	29.30	-0.53	954.14	26.42	2.24	954.94	27.22	1.60	953.98	41.56	3.84	955.73	40.32	-3.84
957.62	27.95	-2.04	957.14	25.85	1.51	957.93	27.81	2.03	956.98	40.60	2.72	958.76	41.60	-2.72
960.62	29.10	0.05	960.14	26.36	2.96	960.93	26.47	1.63	959.98	39.85	2.92	961.73	40.46	-2.92
963.62	28.00	-2.55	963.14	25.22	0.32	963.93	27.24	0.90	962.98	41.81	3.38	964.73	41.50	-3.38
966.62	28.74	-1.04	966.14	26.49	2.37	966.93	26.97	1.41	965.98	40.63	2.97	967.73	41.13	-2.97
969.62	27.71	-0.44	969.14	26.20	3.70	969.93	28.52	4.58	968.98	39.17	3.14	970.72	39.34	-3.14
972.62	29.32	-0.19	972.14	25.22	1.36	972.94	28.93	3.63	971.98	40.53	3.14	973.76	40.70	-3.14
975.62	28.81	-0.74	975.14	25.95	2.05	975.93	27.35	2.01	974.98	40.47	3.04	976.72	40.84	-3.04
978.62	28.04	-0.95	978.14	25.81	2.47	978.94	27.22	2.44	977.98	40.63	3.75	979.73	39.57	-3.75
981.62	28.67	-0.05	981.14	26.18	3.11	981.93	26.92	2.41	980.98	40.22	3.62	982.73	39.43	-3.62
984.62	28.09	-1.80	984.14	26.12	1.88	984.93	27.13	1.45	983.98	39.82	2.05	985.73	42.17	-2.05
987.62	28.16	-1.96	987.14	25.44	0.97	987.94	26.83	0.92	986.98	41.13	3.13	988.76	41.32	-3.13
990.62	28.60	-1.19	990.14	26.47	2.33	990.94	28.17	2.59	989.98	40.38	2.71	991.73	41.41	-2.71
993.62	29.73	0.58	993.14	26.73	3.23	993.93	27.99	3.05	992.98	39.29	2.26	994.73	41.22	-2.26
996.62	28.43	-1.21	996.14	26.69	2.70	996.94	27.90	2.47	995.98	39.94	2.42	997.73	41.55	-2.42
999.62	28.50	-1.42	999.14	25.56	1.29	999.94	27.49	1.78	998.98	40.41	2.60	1000.73	41.65	-2.60
1002.62	29.83	-0.61	1002.14	27.28	2.49	1002.94	27.44	1.21	1001.98	40.41	2.08	1003.76	42.69	-2.08
1005.62	30.39	0.77	1005.14	26.14	2.17	1005.94	27.76	2.35	1004.98	40.84	3.34	1006.73	40.61	-3.34
1008.62	29.06	-0.69	1008.14	25.71	1.61	1008.94	27.58	2.04	1007.98	40.50	2.86	1009.73	41.22	-2.86
1011.62	28.38	-1.27	1011.14	26.22	2.22	1011.93	27.29	1.85	1010.98	40.38	2.85	1012.73	41.13	-2.85
1014.62	28.98	-1.50	1014.14	25.89	1.06	1014.94	27.22	0.95	1013.98	41.00	2.64	1015.73	42.17	-2.64
1017.62	28.16	-0.90	1017.14	26.38	2.97	1017.94	27.01	2.16	1016.98	39.11	2.17	1018.76	41.22	-2.17
1020.62	29.25	-1.18	1020.14	25.57	0.79	1020.93	28.38	2.16	1019.98	41.09	2.78	1021.73	41.98	-2.78
1023.62	28.40	-2.09	1023.14	25.81	0.98	1023.94	27.06	0.79	1022.98	40.25	1.88	1024.73	42.93	-1.88
1026.62	29.15	-0.19	1026.14	26.55	2.86	1026.94	28.06	2.93	1025.98	40.66	3.44	1027.73	40.23	-3.44
1029.62	28.84	-1.34	1029.14	26.26	1.73	1029.93	27.04	1.07	1028.98	40.31	2.25	1030.73	42.26	-2.25
1032.62	28.60	-1.17	1032.14	25.73	1.61	1032.93	28.54	2.98	1031.98	39.63	1.98	1033.73	42.12	-1.98
1035.62	28.67	-0.44	1035.14	26.06	2.60	1035.94	28.45	3.55	1034.98	39.79	2.79	1036.73	40.65	-2.79
1038.62	27.78	-2.62	1038.14	25.91	1.16	1038.94	27.08	0.89	1037.98	40.38	2.09	1039.73	42.64	-2.09
1041.62	29.25	-0.72	1041.14	26.14	1.82	1041.94	27.24	1.48	1040.98	40.94	3.08	1042.73	41.22	-3.08
1044.62	27.76	-2.93	1044.14	26.63	1.59	1044.93	27.65	1.17	1043.98	40.72	2.14	1045.73	42.88	-2.14
1047.62	29.32	-1.24	1047.14	27.26	2.35	1047.94	27.58	1.23	1046.98	40.60	2.15	1048.76	42.74	-2.15
1050.62	29.01	-2.17	1050.14	26.43	0.90	1050.93	28.49	1.52	1049.98	41.69	2.63	1051.73	42.88	-2.63
1053.62	29.71	0.20	1053.14	26.83	2.97	1053.93	28.68	3.38	1052.98	40.44	3.04	1054.73	40.80	-3.04
1056.62	29.66	-0.52	1056.14	27.32	2.79	1056.94	27.31	1.34	1055.98	40.35	2.29	1057.73	42.22	-2.29
1059.62	29.37	-1.93	1059.14	26.16	0.52	1059.94	28.06	0.98	1058.98	40.63	1.45	1060.73	44.17	-1.45
1062.62	28.62	-2.41	1062.14	26.32	0.94	1062.94	27.58	0.76	1061.98	40.81	1.90	1063.76	43.46	-1.90
1065.62	29.15	-0.56	1065.14	25.98	1.92	1065.93	28.33	2.83	1064.98	40.69	3.10	1066.73	40.94	-3.10
1068.62	29.25	-1.12	1068.14	26.34	1.62	1068.93	27.85	1.69	1067.98	40.60	2.34	1069.72	42.36	-2.34
1071.62	30.24	1.48	1071.14	25.83	2.72	1071.93	28.65	4.10	1070.98	39.60	2.96	1072.73	40.13	-2.96
1074.62	29.08	-2.17	1074.14	25.71	0.11	1074.93	27.67	0.63	1073.98	41.41	2.27	1075.73	43.31	-2.27
1077.62	28.72	-1.48	1077.14	27.12	2.57	1077.94	27.51	1.52	1076.98	40.44	2.36	1078.76	42.17	-2.36
1080.62	28.26	-1.25	1080.14	26.49	2.63	1080.93	26.70	1.40	1079.98	41.25	3.85	1081.73	39.99	-3.85
1083.62	29.32	-0.60	1083.14	25.87	1.60	1083.94	28.54	2.83	1082.98	40.41	2.60	1084.73	41.65	-2.60
1086.62	30.27	1.07	1086.14	26.73	3.18	1086.94	28.17	3.18	1085.98	39.82	2.73	1087.73	40.80	-2.73
1089.62	30.00	-0.95	1089.14	26.08	0.78	1089.94	27.63	0.89	1088.98	40.94	2.11	1090.73	43.17	-2.11
1092.62	29.49	-1.62	1092.14	26.94	1.48	1092.94	27.51	0.61	1091.98	40.88	1.89	1093.76	43.55	-1.89
1095.62	29.47	-1.88	1095.14	26.36	0.66	1095.94	28.49	1.35	1094.98	41.03	1.79	1096.73	43.89	-1.79
1098.62	29.98	0.21	1098.14	27.28	3.17	1098.93	27.90	2.35	1097.98	39.29	1.64	1099.73	42.45	-1.64
1101.62	28.72	-1.36	1101.14	26.14	1.71	1101.94	29.50	3.63	1100.98	39.82	1.86	1102.73	42.55	-1.86
1104.62	29.03	0.23	1104.14	26.69	3.54	1104.94	28.42	3.83	1103.98	39.45	2.76	1105.73	40.37	-2.76
1107.62	29.98	-0.27	1107.14	25.67	1.07	1107.94	28.36	2.32	1106.98	41.25	3.12	1108.76	41.46	-3.12
1110.62	30.17	-1.08	1110.14	26.79	1.19	1110.94	28.63	1.59	1109.98	41.59	2.46	1111.73	43.12	-2.46
1113.62	29.18	-0.07	1113.14	26.85	3.25	1113.94	28.58	3.54	1112.98	41.00	3.87	1114.73	39.71	-3.87
1116.62	28.38	-0.64	1116.14	27.08	3.72	1116.93	28.45	3.65	1115.98	39.82	2.92	1117.73	40.42	-2.92
1119.62	29.78	-0.49	1119.14	27.51	2.89	1119.94	29.57	3.51	1118.98	40.91	2.76	1120.73	41.84	-2.76
1122.62	29.44	-1.03	1122.14	26.69	1.87	1122.94	28.31	2.05	1121.98	40.28	1.92	1123.76	42.88	-1.92
1125.62	30.61	0.29	1125.14	26.92	2.25	1125.94	28.54	2.43	1124.98	40.50	2.29	1126.73	42.36	-2.29
1128.62	28.43	-1.78	1128.14	26.51	1.95	1128.93	28.24	2.24	1127.98	40.56	2.47	1129.73	42.07	-2.47
1131.62	29.71	-0.45	1131.14	26.98	2.47	1131.93	29.48	3.53	1130.98	40.56	2.51	1132.73	41.98	-2.51
1134.62	29.03	-0.44	1134.14	27.81	3.99	1134.93	28.68	3.42	1133.98	40.78	3.43	1135.72	40.37	-3.43
1137.62	29.47	-1.81	1137.14	27.32	1.69	1137.93	27.81	0.74	1136.98	42.13	2.97	1138.76	42.64	-2.97
1140.62	29.01	-2.07	1140.14	28.15	2.72	1140.93	27.88	1.01	1139.98	40.44	1.47	1141.73	43.94	-1.47
1143.62	28.65	-1.67	1143.14	25.83	1.16	1143.93	27.72	1.61	1142.98	40.44	2.24	1144.73	42.41	-2.24
1146.62	29.64	-1.04	1146.14	27.30	2.27	1146.93	27.72	1.25	1145.98	40.22	1.65	1147.73	43.36	-1.65
1149.62	29.27	-2.10	1149.14	26.89	1.17	1149.93	29.50	2.34	1148.98	41.41	2.15	1150.73	43.55	-2.15
1152.62	30.12	0.17	1152.14	26.57	2.27	1152.93	28.61	2.87	1151.98	40.94	3.11	1153.74	41.17	-3.11
1155.62	29.95	0.14	1155.14	26.65	2.49	1155.93	28.93	3.33	1154.98	40.00	2.30	1156.73	41.84	-2.30
1158.62	29.90	-1.28	1158.14	26.45	0.92	1158.93	28.61	1.64	1157.98	39.97	0.90	1159.73	44.61	-0.90
1161.62	29.15	-1.09	1161.14	26.92	2.33	1161.93	29.46	3.43	1160.98	39.91	1.78	1162.73	42.79	-1.78
1164.62	30.85	-0.54	1164.14	26.67	0.93	1164.93	28.52	1.34	1163.98	41.50	2.22	1165.73	43.50	-2.22
1167.62	29.81	-1.30	1167.14	26.96	1.50	1167.93	28.29	1.39	1166.98	40.94	1.94	1168.76	43.50	-1.94
1170.62	29.61	0.20	1170.14	27.30	3.54	1170.94	28.97	3.77	1169.98	39.54	2.24	1171.73	41.50	-2.24
1173.62	28.91	-1.95	1173.14	26.16	0.95	1173.94	27.56	0.91	1172.98	41.34	2.59	1174.73	42.60	-2.59
1176.62	29.83	-1.50	1176.14	27.30	1.62	1176.94	28.70	1.58	1175.98	41.66	2.44	1177.73	43.22	-2.44
1179.62	28.60	-1.63	1179.14	26.81	2.23	1179.94	29.32	3.30	1178.98	41.22	3.10	1180.73	41.46	-3.10
1182.62	30.44	0.02	1182.14	27.67	2.90	1182.94	30.12	3.91	1181.98	39.88	1.58	1183.76	43.17	-1.58
1185.62	29.35	-1.77	1185.14	26.22	0.75	1185.94	28.65	1.74	1184.98	40.66	1.66	1186.73	43.79	-1.66
1188.62	29.83	-1.04	1188.14	26.53	1.31	1188.93	28.93	2.27	1187.98	39.82	1.07	1189.73	44.13	-1.07
1191.62	29.30	-1.17	1191.14	27.12	2.30	1191.94	28.54	2.28	1190.98	39.51	1.15	1192.73	43.65	-1.15
1194.62	29.27	-1.72	1194.14	27.42	2.08	1194.94	27.74	0.96	1193.98	40.69	1.82	1195.73	43.50	-1.82
1197.62	29.49	-2.21	1197.14	26.47	0.42	1197.93	27.83	0.34	1196.98	41.91	2.33	1198.74	43.70	-2.33
1200.62	30.05	-0.89	1200.14	26.98	1.69	1200.94	29.23	2.50	1199.98	42.35	3.53	1201.73	41.74	-3.53
1203.62	29.93	-0.71	1203.14	28.17	3.18	1203.93	28.77	2.34	1202.98	40.04	1.51	1204.73	43.46	-1.51
1206.62	29.98	-0.53	1206.14	27.42	2.56	1206.94	28.58	2.28	1205.98	40.78	2.39	1207.73	42.45	-2.39
1209.61	28.91	-1.70	1209.14	26.96	2.00	1209.93	28.81	2.41	1208.98	42.03	3.53	1210.72	41.41	-3.53
1212.62	30.95	0.73	1212.14	27.02	2.45	1212.93	28.61	2.60	1211.98	40.91	2.81	1213.73	41.74	-2.81
1215.61	30.41	-0.92	1215.14	26.06	0.38	1215.93	28.61	1.49	1214.98	41.66	2.44	1216.73	43.22	-2.44
1218.62	29.69	-1.14	1218.14	27.69	2.51	1218.93	28.88	2.26	1217.98	40.66	1.94	1219.73	43.22	-1.94
