# Supplementary material for: Noise-precision tradeoff in predicting combinations of mutations and drugs
Source: PLoS Comput Biol. 2019 May 22;15(5):e1006956. doi: 10.1371/journal.pcbi.1006956 (PMC6548401; doi:10.1371/journal.pcbi.1006956)
Supplement: S1 Data — A zip file containing all datasets used in this paper. (ZIP) [file pcbi.1006956.s002.zip › calcium/calcium_double_RAW264.7/C5A_250_nM_MCF_200_pM_RW_ECC040217D.txt]

Tab-delimted data for ligand pair Complement C5a / Macrophage colony stimulating factor
Celltype = RAW 264.7
ExperimentID = ECC040217D
t in seconds, Ca++ concentrations in nM
Adj Ca++ is the change in Ca++ concentration due to ligand

ECC040217D08	C5A 250 nM	MCF 200 pM	sim
ECC040217D02	C5A 250 nM	HBSS-BSA n/a 	lig1_only
ECC040217D07	C5A 250 nM	HBSS-BSA n/a 	lig1_only
ECC040217D01	HBSS-BSA n/a 	HBSS-BSA n/a 	con
ECC040217D12	HBSS-BSA n/a 	HBSS-BSA n/a 	con

t(ECC040217D08)	Ca++(ECC040217D08)	Adj Ca++(ECC040217D08)	t(ECC040217D02)	Ca++(ECC040217D02)	Adj Ca++(ECC040217D02)	t(ECC040217D07)	Ca++(ECC040217D07)	Adj Ca++(ECC040217D07)	t(ECC040217D01)	Ca++(ECC040217D01)	Adj Ca++(ECC040217D01)	t(ECC040217D12)	Ca++(ECC040217D12)	Adj Ca++(ECC040217D12)
-182.91	26.03	-0.08	-183.85	30.01	0.04	-183.06	24.30	-1.51	-184.00	44.66	0.91	-182.28	26.98	-0.91
-179.97	25.52	-0.88	-180.91	29.60	-0.65	-180.13	24.77	-1.32	-181.07	44.46	0.42	-179.34	27.75	-0.42
-176.97	25.27	-0.02	-177.91	29.00	-0.15	-177.13	23.06	-1.93	-178.07	43.92	0.99	-176.34	26.08	-0.99
-173.97	27.08	0.76	-174.91	28.14	-2.04	-174.12	24.30	-1.72	-175.07	44.21	0.25	-173.34	27.85	-0.25
-170.97	25.86	0.12	-171.91	28.93	-0.66	-171.13	24.43	-1.00	-172.07	43.04	-0.34	-170.34	27.85	0.34
-167.96	25.21	-1.17	-168.91	28.14	-2.09	-168.11	23.39	-2.68	-169.07	44.02	0.00	-167.33	28.15	-0.00
-164.97	24.45	-1.07	-165.91	27.89	-1.49	-165.13	24.74	-0.48	-166.07	44.02	0.86	-164.35	26.44	-0.86
-161.97	24.31	-1.57	-162.91	29.03	-0.70	-162.12	25.24	-0.33	-163.07	43.53	0.01	-161.34	27.64	-0.01
-158.97	25.14	-1.07	-159.91	28.14	-1.93	-159.13	22.53	-3.38	-160.07	45.00	1.15	-158.34	26.84	-1.15
-155.97	25.83	-0.70	-156.91	28.52	-1.86	-156.13	24.43	-1.79	-157.07	44.51	0.34	-155.34	27.96	-0.34
-152.96	24.31	-1.20	-153.91	28.11	-1.26	-153.11	25.31	0.10	-154.07	43.28	0.13	-152.32	27.16	-0.13
-149.97	24.83	-1.64	-150.91	27.73	-2.60	-150.13	23.76	-2.41	-151.07	44.76	0.65	-149.34	27.60	-0.65
-146.97	24.72	-0.90	-147.91	29.76	0.29	-147.13	24.06	-1.25	-148.07	43.23	-0.03	-146.34	27.42	0.03
-143.97	24.65	-0.73	-144.91	29.22	-0.01	-144.13	24.94	-0.13	-145.07	44.31	1.29	-143.34	25.86	-1.29
-140.97	25.27	-0.71	-141.91	28.62	-1.22	-141.13	24.30	-1.38	-142.07	44.07	0.45	-140.35	27.31	-0.45
-137.96	25.07	0.13	-138.91	27.92	-0.88	-138.11	24.70	0.06	-139.07	42.50	-0.08	-137.33	26.80	0.08
-134.97	25.34	-0.49	-135.91	28.27	-1.41	-135.12	24.97	-0.55	-136.07	44.56	1.09	-134.34	26.51	-1.09
-131.97	25.24	-0.17	-132.91	28.20	-1.06	-132.13	24.30	-0.80	-133.07	44.66	1.61	-131.34	25.57	-1.61
-128.97	24.07	-1.84	-129.91	29.22	-0.55	-129.13	24.94	-0.67	-130.07	44.51	0.96	-128.34	26.73	-0.96
-125.97	24.86	-2.19	-126.91	29.03	-1.88	-126.13	24.87	-1.88	-127.07	46.14	1.45	-125.34	27.38	-1.45
-122.95	25.76	-0.66	-123.91	29.06	-1.21	-123.11	25.14	-0.97	-124.07	44.61	0.55	-122.33	27.64	-0.55
-119.97	25.69	-0.32	-120.91	29.76	-0.11	-120.12	24.40	-1.31	-121.07	43.77	0.12	-119.34	27.67	-0.12
-116.97	25.48	-1.12	-117.91	29.63	-0.82	-117.13	24.30	-1.99	-118.07	44.21	-0.03	-116.34	28.40	0.03
-113.97	25.69	-0.48	-114.91	30.27	0.24	-114.13	25.14	-0.73	-115.07	44.12	0.31	-113.34	27.64	-0.31
-110.97	25.86	-0.42	-111.91	29.57	-0.56	-111.13	24.33	-1.64	-112.07	44.26	0.34	-110.34	27.71	-0.34
-107.95	25.10	-0.18	-108.91	29.09	-0.04	-108.11	25.61	0.64	-109.07	42.99	0.07	-107.33	26.98	-0.07
-104.97	24.90	-0.90	-105.91	29.35	-0.30	-105.13	26.05	0.56	-106.07	43.23	-0.21	-104.34	27.78	0.21
-101.97	26.14	0.47	-102.91	29.38	-0.14	-102.13	24.97	-0.39	-103.07	44.17	0.86	-101.34	26.58	-0.86
-98.97	26.42	0.17	-99.91	30.14	0.04	-99.12	26.02	0.08	-100.07	44.46	0.57	-98.34	27.45	-0.57
-95.97	25.69	-1.05	-96.91	29.57	-1.03	-96.13	25.58	-0.86	-97.07	44.17	-0.21	-95.34	28.73	0.21
-92.96	26.03	0.57	-93.91	28.96	-0.36	-93.11	25.99	0.83	-94.07	42.45	-0.65	-92.32	27.89	0.65
-89.97	24.35	-1.79	-90.91	29.82	-0.17	-90.13	25.41	-0.42	-91.07	43.43	-0.35	-89.34	28.26	0.35
-86.97	24.69	-0.10	-87.91	29.60	0.95	-87.13	24.06	-0.43	-88.07	40.89	-1.54	-86.34	28.11	1.54
-83.97	24.41	-1.41	-84.91	29.38	-0.30	-84.13	25.11	-0.41	-85.07	42.40	-1.06	-83.34	28.66	1.06
-80.97	25.21	-0.39	-81.91	29.41	-0.05	-81.13	25.82	0.52	-82.07	43.38	0.14	-80.34	27.24	-0.14
-77.95	25.03	-0.78	-78.91	31.17	1.51	-78.11	26.05	0.55	-79.07	43.28	-0.17	-77.32	27.75	0.17
-74.97	24.00	-1.11	-75.91	29.60	0.64	-75.13	25.61	0.81	-76.07	42.65	-0.10	-74.35	26.98	0.10
-71.97	25.79	0.66	-72.91	29.73	0.75	-72.13	25.28	0.46	-73.07	43.09	0.32	-71.34	26.58	-0.32
-68.97	26.28	-0.01	-69.91	29.85	-0.30	-69.13	25.88	-0.11	-70.07	43.38	-0.55	-68.34	28.62	0.55
-65.97	28.02	2.63	-66.91	29.25	0.00	-66.12	26.29	1.20	-67.07	43.18	0.15	-65.34	27.02	-0.15
-62.95	25.90	-0.35	-63.91	28.58	-1.53	-63.11	24.53	-1.42	-64.07	44.36	0.47	-62.32	27.56	-0.47
-59.97	26.14	1.46	-60.91	29.79	1.26	-60.12	25.99	1.62	-61.07	41.86	-0.46	-59.34	26.91	0.46
-56.97	26.76	1.79	-57.91	29.95	1.12	-57.13	25.82	1.15	-58.07	42.30	-0.31	-56.34	27.06	0.31
-53.97	25.52	-1.08	-54.91	28.74	-1.71	-54.13	26.73	0.44	-55.07	44.17	-0.07	-53.35	28.44	0.07
-50.97	27.18	1.18	-51.91	30.33	0.47	-51.12	24.87	-0.83	-52.07	43.38	-0.26	-50.34	28.04	0.26
-47.95	26.03	0.84	-48.91	30.24	1.19	-48.11	26.56	1.67	-49.07	42.35	-0.48	-47.32	27.45	0.48
-44.97	24.90	-0.07	-45.91	29.44	0.62	-45.12	25.82	1.16	-46.07	42.69	0.08	-44.34	26.66	-0.08
-41.97	26.14	0.39	-42.91	29.22	-0.39	-42.13	26.90	1.45	-43.07	43.43	0.04	-41.34	27.49	-0.04
-38.97	25.86	-1.26	-39.91	31.13	0.15	-39.12	24.87	-1.95	-40.07	44.56	-0.20	-38.34	29.10	0.20
-35.97	26.07	0.28	-36.91	29.60	-0.04	-36.12	25.82	0.34	-37.07	42.30	-1.13	-35.34	28.69	1.13
-32.95	25.45	-1.50	-33.91	30.53	-0.27	-33.11	24.13	-2.51	-34.07	45.20	0.61	-32.32	28.11	-0.61
-29.97	25.90	0.39	-30.91	30.56	1.19	-30.12	25.68	0.47	-31.07	43.53	0.38	-29.34	26.91	-0.38
-26.97	27.35	-0.30	-27.91	28.93	-2.58	-27.13	25.95	-1.40	-28.07	45.15	-0.14	-26.34	29.57	0.14
-23.96	26.21	0.09	-24.91	29.50	-0.48	-24.12	25.65	-0.17	-25.07	44.46	0.70	-23.33	27.20	-0.70
-20.97	25.10	-0.89	-21.91	31.07	1.23	-21.12	24.80	-0.88	-22.07	43.28	-0.35	-20.34	28.11	0.35
-17.95	25.59	1.30	-18.91	29.50	1.36	-18.11	26.39	2.41	-19.07	41.77	-0.16	-17.32	26.22	0.16
-14.97	25.93	-0.00	-15.92	29.82	0.03	-15.13	25.92	0.29	-16.07	43.43	-0.14	-14.34	27.85	0.14
-11.97	26.24	0.48	-12.92	30.11	0.49	-12.13	25.21	-0.25	-13.07	42.25	-1.15	-11.35	28.69	1.15
-8.97	26.52	0.26	-9.92	29.28	-0.83	-9.13	25.82	-0.13	-10.07	44.95	1.05	-8.34	26.98	-1.05
-5.97	26.17	-0.01	-6.92	28.33	-1.70	-6.13	25.38	-0.49	-7.07	44.71	0.89	-5.35	27.06	-0.89
5.11	31.97	6.00	4.16	37.65	7.83	4.95	38.01	12.35	4.00	41.67	-1.94	5.74	29.68	1.94
8.04	49.16	23.03	7.10	85.78	55.80	7.89	69.71	43.89	6.94	41.14	-2.63	8.68	30.53	2.63
11.04	56.14	30.18	10.10	113.10	83.28	10.89	78.18	52.52	9.94	40.99	-2.61	11.67	30.35	2.61
14.06	69.79	44.85	13.12	96.50	67.71	13.90	76.30	51.67	12.96	41.14	-1.44	14.70	28.15	1.44
17.04	78.23	53.77	16.10	78.56	50.25	16.88	73.68	49.53	15.94	40.22	-1.88	17.68	28.11	1.88
20.04	73.98	49.47	19.10	71.91	43.55	19.88	65.77	41.57	18.94	40.17	-1.98	20.68	28.26	1.98
23.05	68.19	44.21	22.10	64.77	36.94	22.89	62.78	39.11	21.94	38.82	-2.80	23.68	28.55	2.80
26.05	61.90	38.17	25.10	58.39	30.81	25.89	57.39	33.97	24.94	38.29	-3.08	26.69	28.58	3.08
29.08	56.10	32.95	28.12	50.63	23.62	28.91	49.39	26.54	27.96	37.10	-3.69	29.71	28.62	3.69
32.05	49.78	26.83	31.10	42.87	16.06	31.89	44.09	21.44	30.94	38.34	-2.25	32.68	26.98	2.25
35.04	42.85	20.44	34.10	37.09	10.83	34.89	38.66	16.56	33.94	37.43	-2.62	35.68	26.80	2.62
38.04	36.68	13.69	37.10	33.42	6.58	37.89	34.81	12.13	36.94	37.72	-2.91	38.68	27.67	2.91
41.04	33.68	9.40	40.10	29.95	1.82	40.88	30.85	6.88	39.94	39.97	-1.95	41.67	28.00	1.95
44.06	29.95	5.56	43.12	27.48	-0.76	43.91	28.23	4.15	42.96	39.68	-2.35	44.69	28.51	2.35
47.04	27.46	5.25	46.10	27.00	0.94	46.88	25.58	3.68	45.94	37.72	-2.13	47.66	26.11	2.13
50.04	25.10	1.56	49.10	25.56	-1.83	49.88	23.93	0.70	48.94	39.83	-1.35	50.67	26.66	1.35
53.04	24.14	1.49	52.10	24.63	-1.87	52.88	22.83	0.49	51.94	38.34	-1.95	53.67	26.37	1.95
56.04	23.39	-0.19	55.10	24.78	-2.66	55.88	22.89	-0.39	54.94	39.20	-2.02	56.67	27.38	2.02
59.06	22.02	-1.47	58.12	23.67	-3.68	58.90	20.67	-2.52	57.96	38.91	-2.22	59.69	27.49	2.22
62.04	22.87	1.14	61.10	22.96	-2.63	61.88	21.10	-0.33	60.94	37.05	-2.32	62.67	25.83	2.32
65.04	22.87	-0.08	64.10	22.37	-4.43	64.88	20.37	-2.27	63.94	38.29	-2.30	65.67	27.02	2.30
68.04	22.02	-0.94	67.10	23.42	-3.39	67.88	21.43	-1.22	66.94	38.82	-1.78	68.67	26.51	1.78
71.04	20.27	-1.84	70.10	22.96	-3.01	70.88	19.98	-1.83	69.94	36.19	-3.56	71.67	27.45	3.56
74.06	20.30	-2.30	73.12	23.70	-2.76	73.90	19.68	-2.62	72.96	37.53	-2.71	74.69	27.09	2.71
77.04	20.94	-2.10	76.10	23.39	-3.50	76.88	20.64	-2.09	75.94	38.87	-1.81	77.67	26.62	1.81
80.04	20.67	-3.36	79.10	23.91	-3.97	79.88	19.02	-4.70	78.94	38.48	-3.19	80.67	28.99	3.19
83.04	20.27	-2.79	82.10	24.22	-2.70	82.88	20.73	-2.03	81.94	38.77	-1.93	83.67	26.77	1.93
86.04	22.23	-1.28	85.10	23.20	-4.16	85.88	20.31	-2.89	84.94	39.01	-2.14	86.67	27.42	2.14
89.06	20.57	-1.58	88.12	23.26	-2.75	88.90	21.93	0.08	87.96	37.86	-1.93	89.69	25.86	1.93
92.04	21.41	-2.14	91.10	23.60	-3.80	91.88	22.06	-1.18	90.94	39.35	-1.84	92.67	27.16	1.84
95.04	20.10	-1.75	94.10	23.79	-1.91	94.88	21.93	0.39	93.94	37.14	-2.35	95.67	25.97	2.35
98.04	21.01	-1.57	97.10	24.26	-2.17	97.88	20.60	-1.67	96.94	36.72	-3.50	98.67	27.85	3.50
101.04	22.60	0.75	100.10	24.60	-1.11	100.88	20.87	-0.68	99.94	35.96	-3.53	101.67	27.16	3.53
104.06	22.53	0.27	103.12	24.50	-1.62	103.90	20.31	-1.65	102.96	38.15	-1.75	104.69	25.79	1.75
107.04	22.26	0.04	106.10	23.76	-2.32	106.88	21.43	-0.49	105.94	38.29	-1.57	107.66	25.57	1.57
110.04	21.24	-1.70	109.10	24.50	-2.29	109.88	21.56	-1.07	108.94	38.05	-2.53	110.67	27.24	2.53
113.04	21.58	-1.44	112.10	23.85	-3.02	112.88	20.73	-1.98	111.94	38.43	-2.23	113.67	27.02	2.23
116.04	22.70	1.07	115.10	25.16	-0.33	115.88	21.30	-0.03	114.94	36.24	-3.03	116.67	26.44	3.03
119.06	22.16	0.03	118.12	25.34	-0.65	118.90	23.70	1.87	117.96	37.67	-2.10	119.69	26.01	2.10
122.04	21.72	-1.08	121.10	24.41	-2.25	121.88	20.97	-1.53	120.94	37.53	-2.91	122.66	27.49	2.91
125.04	22.60	0.80	124.10	25.81	0.15	124.89	20.87	-0.63	123.94	36.29	-3.15	125.67	26.73	3.15
128.04	20.84	-2.79	127.10	25.97	-1.51	127.88	22.16	-1.16	126.94	39.54	-1.73	128.67	27.13	1.73
131.04	22.09	-0.18	130.10	24.85	-1.28	130.88	22.79	0.82	129.94	37.05	-2.86	131.67	26.91	2.86
134.06	22.67	-1.67	133.12	26.06	-2.14	133.90	22.66	-1.38	132.96	39.44	-2.54	134.69	28.66	2.54
137.04	21.89	-1.63	136.10	25.00	-2.37	136.88	21.99	-1.22	135.94	37.57	-3.59	137.67	28.88	3.59
140.04	22.91	-0.53	139.10	26.41	-0.89	139.88	22.63	-0.51	138.94	38.63	-2.45	140.67	27.67	2.45
143.04	23.59	0.46	142.10	25.59	-1.40	142.88	21.99	-0.84	141.94	37.86	-2.91	143.67	27.82	2.91
146.04	23.11	-1.25	145.10	26.44	-1.77	145.88	23.46	-0.59	144.94	39.11	-2.89	146.66	29.02	2.89
149.06	22.50	0.14	148.12	25.94	-0.27	148.90	24.13	2.08	147.96	36.38	-3.62	149.69	27.75	3.62
152.04	22.67	-0.95	151.10	26.69	-0.78	151.89	21.63	-1.68	150.94	37.48	-3.78	152.67	29.17	3.78
155.04	23.22	0.93	154.10	26.13	-0.02	154.88	22.69	0.70	153.94	36.76	-3.17	155.67	27.24	3.17
158.04	23.52	0.88	157.10	26.06	-0.44	157.88	22.33	-0.01	156.94	37.86	-2.42	158.67	26.84	2.42
161.04	23.35	0.68	160.10	26.19	-0.34	160.88	23.09	0.72	159.94	36.76	-3.55	161.67	28.00	3.55
164.06	22.98	0.07	163.12	24.63	-2.13	163.91	22.49	-0.11	162.96	37.19	-3.36	164.69	28.04	3.36
167.04	23.63	0.89	166.10	24.91	-1.69	166.88	22.83	0.39	165.94	38.10	-2.28	167.67	26.80	2.28
170.04	22.64	-0.13	169.10	26.25	-0.37	169.88	23.63	1.17	168.94	38.29	-2.12	170.67	26.66	2.12
173.04	23.63	-0.20	172.10	25.69	-2.00	172.88	24.64	1.11	171.94	39.44	-2.03	173.67	27.64	2.03
176.04	23.56	-0.23	175.10	25.34	-2.30	175.88	24.30	0.82	174.94	38.00	-3.43	176.67	28.99	3.43
179.07	23.01	-1.01	178.12	27.10	-0.78	178.91	22.56	-1.16	177.96	39.93	-1.73	179.70	27.53	1.73
182.04	22.64	-1.03	181.10	27.48	-0.04	181.89	23.76	0.40	180.94	37.43	-3.88	182.67	29.32	3.88
185.04	24.17	1.50	184.10	26.38	-0.15	184.88	23.43	1.06	183.94	37.38	-2.93	185.67	27.38	2.93
188.04	23.45	0.57	187.10	27.32	0.58	187.89	22.49	-0.09	186.94	37.29	-3.23	188.67	27.89	3.23
191.04	23.39	-0.19	190.10	26.82	-0.62	190.89	23.90	0.62	189.94	38.29	-2.93	191.67	28.29	2.93
194.06	23.73	-0.33	193.12	27.57	-0.34	193.91	23.59	-0.16	192.96	39.49	-2.21	194.69	28.04	2.21
197.04	23.76	0.38	196.10	26.19	-1.05	196.88	22.66	-0.42	195.94	39.20	-1.82	197.67	26.98	1.82
200.04	24.86	2.62	199.10	25.78	-0.31	199.89	24.03	2.10	198.94	36.91	-2.97	200.67	26.98	2.97
203.04	22.40	-0.99	202.10	26.53	-0.72	202.89	22.93	-0.16	201.94	39.25	-1.78	203.67	26.95	1.78
206.04	23.59	-0.18	205.10	27.38	-0.25	205.89	24.03	0.56	204.94	38.63	-2.78	206.67	28.33	2.78
209.07	23.22	0.74	208.12	26.53	0.20	208.91	23.19	1.02	207.96	36.62	-3.50	209.70	27.75	3.50
212.04	23.76	0.30	211.10	26.06	-1.26	211.89	23.56	0.40	210.94	38.67	-2.43	212.67	27.67	2.43
215.04	24.04	1.17	214.10	26.69	-0.04	214.88	22.56	-0.01	213.94	37.38	-3.13	215.67	27.78	3.13
218.04	24.11	0.56	217.10	27.54	0.13	217.88	23.43	0.18	216.94	38.63	-2.56	218.67	27.89	2.56
221.04	24.14	0.80	220.10	27.48	0.29	220.88	23.56	0.53	219.94	38.24	-2.74	221.67	27.85	2.74
224.07	22.98	-0.69	223.12	27.16	-0.36	223.91	23.59	0.23	222.96	37.76	-3.55	224.70	28.99	3.55
227.04	24.45	0.76	226.10	26.66	-0.88	226.89	22.23	-1.15	225.94	38.72	-2.61	227.67	28.07	2.61
230.04	23.32	0.57	229.10	27.26	0.66	229.88	23.26	0.82	228.94	37.96	-2.43	230.66	26.95	2.43
233.04	23.18	-0.04	232.10	27.95	0.88	232.89	24.64	1.73	231.94	38.58	-2.28	233.67	27.27	2.28
236.04	24.17	1.06	235.10	27.95	0.98	235.89	23.26	0.45	234.94	38.00	-2.75	236.67	27.64	2.75
239.06	24.86	1.97	238.12	26.75	0.01	238.91	23.83	1.25	237.96	37.48	-3.05	239.69	27.71	3.05
242.04	24.72	1.03	241.10	26.94	-0.60	241.89	23.43	0.05	240.94	37.62	-3.71	242.67	29.17	3.71
245.04	24.59	-0.09	244.10	27.76	-0.78	244.89	23.66	-0.72	243.94	38.77	-3.55	245.67	30.01	3.55
248.04	23.56	0.21	247.10	27.51	0.30	247.88	23.76	0.71	246.94	38.48	-2.51	248.67	27.64	2.51
251.04	24.79	0.36	250.10	28.01	-0.28	250.89	23.43	-0.70	249.94	40.02	-2.05	251.67	28.26	2.05
254.07	24.24	1.62	253.12	27.73	1.25	253.91	24.33	2.01	252.96	36.95	-3.31	254.70	27.71	3.31
257.04	23.66	0.31	256.10	26.97	-0.24	256.89	24.16	1.11	255.94	37.76	-3.23	257.67	28.36	3.23
260.04	23.35	0.04	259.10	27.45	0.29	259.88	24.13	1.13	258.94	38.72	-2.23	260.67	27.31	2.23
263.04	23.76	0.42	262.10	27.76	0.57	262.89	23.13	0.10	261.94	39.54	-1.44	263.67	26.55	1.44
266.04	24.04	0.51	265.10	27.48	0.09	265.89	24.16	0.93	264.94	36.91	-4.26	266.67	29.57	4.26
269.07	25.31	0.20	268.12	26.88	-2.08	268.91	22.59	-2.21	267.96	40.31	-2.44	269.69	29.32	2.44
272.04	23.01	-0.65	271.10	27.16	-0.35	271.88	24.97	1.62	270.94	39.64	-1.66	272.67	27.09	1.66
275.04	26.21	4.70	274.10	27.82	2.46	274.88	24.13	2.93	273.94	36.24	-2.91	275.67	26.19	2.91
278.04	24.69	0.53	277.10	28.42	0.41	277.89	25.01	1.16	276.94	38.67	-3.13	278.67	29.06	3.13
281.04	24.86	1.73	280.10	26.97	-0.02	280.88	24.90	2.07	279.94	36.00	-4.77	281.67	29.68	4.77
284.07	23.83	0.08	283.12	28.42	0.81	283.91	24.40	0.95	282.96	38.96	-2.43	284.70	27.96	2.43
287.04	24.72	1.57	286.10	27.79	0.78	286.88	24.03	1.18	285.94	37.72	-3.07	287.67	28.00	3.07
290.04	25.24	2.75	289.10	28.84	2.50	289.89	24.33	2.15	288.94	36.43	-3.70	290.67	27.96	3.70
293.04	25.10	0.48	292.10	28.52	0.05	292.89	24.67	0.36	291.94	38.67	-3.59	293.67	29.98	3.59
296.04	24.59	0.47	295.10	28.39	0.41	295.89	24.33	0.51	294.94	39.30	-2.46	296.67	28.36	2.46
299.07	24.55	-0.37	298.12	27.41	-1.36	298.91	24.57	-0.04	297.96	39.20	-3.36	299.70	30.05	3.36
302.04	25.07	2.04	301.10	27.82	0.94	301.89	25.85	3.13	300.94	37.76	-2.91	302.67	27.71	2.91
305.04	24.76	1.33	304.10	27.41	0.13	304.88	24.67	1.55	303.94	38.34	-2.73	305.67	27.93	2.73
308.04	24.90	0.05	307.10	27.51	-1.19	307.89	24.10	-0.44	306.94	38.29	-4.20	308.67	30.82	4.20
311.04	24.55	1.19	310.10	28.84	1.62	310.88	25.51	2.45	309.94	38.10	-2.90	311.67	28.04	2.90
314.07	25.55	2.26	313.12	28.20	1.05	313.91	25.82	2.83	312.96	37.53	-3.40	314.70	28.47	3.40
317.04	25.07	0.63	316.10	27.70	-0.59	316.89	24.80	0.67	315.94	39.49	-2.59	317.67	28.80	2.59
320.04	23.87	-0.50	319.10	28.11	-0.11	319.88	25.55	1.49	318.94	38.91	-3.10	320.66	29.24	3.10
323.04	24.55	0.10	322.10	26.97	-1.34	322.88	25.24	1.09	321.94	38.82	-3.27	323.67	29.50	3.27
326.04	24.90	1.52	325.10	27.63	0.40	325.88	23.63	0.56	324.94	39.15	-1.87	326.67	27.02	1.87
329.07	25.45	1.97	328.12	28.49	1.15	328.91	24.90	1.72	327.96	37.72	-3.40	329.70	28.66	3.40
332.05	25.38	1.91	331.10	27.95	0.62	331.89	25.61	2.44	330.94	37.19	-3.92	332.67	29.17	3.92
335.04	25.90	0.56	334.10	29.12	-0.08	334.89	25.11	0.07	333.94	38.72	-4.26	335.67	31.38	4.26
338.04	26.59	3.14	337.10	29.22	1.92	337.89	26.16	3.02	336.94	38.82	-2.27	338.67	27.49	2.27
341.04	25.00	1.33	340.10	27.51	-0.01	340.89	25.44	2.08	339.94	37.76	-3.55	341.67	28.99	3.55
344.07	26.00	1.80	343.12	28.27	0.21	343.91	24.74	0.84	342.96	37.62	-4.22	344.70	30.20	4.22
347.04	24.96	0.97	346.10	27.41	-0.44	346.88	25.65	1.96	345.94	39.40	-2.23	347.67	28.00	2.23
350.04	25.24	1.26	349.10	28.01	0.18	349.89	24.80	1.13	348.94	39.30	-2.32	350.67	28.07	2.32
353.04	27.21	3.88	352.10	28.08	0.90	352.89	26.19	3.17	351.94	37.19	-3.78	353.67	28.88	3.78
356.04	25.79	1.42	355.10	29.66	1.43	355.89	25.78	1.71	354.94	39.25	-2.76	356.67	28.91	2.76
359.06	26.00	2.03	358.12	28.62	0.79	358.91	24.87	1.20	357.96	39.83	-1.78	359.69	27.53	1.78
362.04	24.83	0.62	361.10	28.96	0.89	361.89	25.44	1.53	360.94	37.86	-3.99	362.67	29.98	3.99
365.04	25.27	1.49	364.10	29.54	1.90	364.89	25.44	1.96	363.94	37.96	-3.46	365.67	29.02	3.46
368.04	25.65	1.67	367.10	31.07	3.23	367.89	26.70	3.02	366.94	39.20	-2.42	368.67	28.18	2.42
371.04	26.28	2.57	370.10	27.86	0.30	370.88	25.31	1.91	369.94	37.81	-3.54	371.67	29.02	3.54
374.07	26.07	1.84	373.12	29.19	1.10	373.91	25.28	1.35	372.96	38.34	-3.53	374.70	29.54	3.53
377.04	24.69	0.59	376.10	29.06	1.11	376.89	26.49	2.70	375.94	39.25	-2.49	377.67	28.36	2.49
380.04	24.96	0.02	379.10	27.98	-0.81	379.89	25.01	0.38	378.94	38.10	-4.48	380.67	31.19	4.48
383.04	25.34	1.72	382.10	28.68	1.20	382.88	25.61	2.29	381.94	37.05	-4.21	383.67	29.61	4.21
386.04	26.07	1.76	385.10	29.28	1.11	385.89	25.14	1.13	384.94	38.39	-3.56	386.67	29.65	3.56
389.07	27.04	4.00	388.12	27.38	0.49	388.91	25.88	3.15	387.96	37.53	-3.15	389.70	27.96	3.15
392.04	25.52	1.69	391.10	29.57	1.89	391.89	27.24	3.72	390.94	39.11	-2.36	392.67	27.96	2.36
395.04	26.07	1.33	394.10	27.16	-1.44	394.88	25.92	1.48	393.94	39.73	-2.65	395.67	29.17	2.65
398.04	26.59	1.38	397.10	28.05	-1.02	397.88	24.87	-0.04	396.94	39.49	-3.36	398.67	30.35	3.36
401.04	24.59	0.15	400.10	28.74	0.45	400.88	25.04	0.91	399.94	38.72	-3.36	401.67	29.57	3.36
404.07	26.66	2.28	403.12	28.52	0.28	403.91	27.00	2.92	402.96	38.39	-3.63	404.70	29.79	3.63
407.04	26.80	1.98	406.10	28.71	0.04	406.88	26.46	1.95	405.94	38.82	-3.64	407.67	30.23	3.64
410.04	26.03	1.32	409.10	28.62	0.05	409.89	26.39	1.98	408.94	39.49	-2.86	410.67	29.35	2.86
413.04	26.66	3.51	412.10	29.03	2.02	412.89	25.34	2.49	411.94	37.72	-3.07	413.67	28.00	3.07
416.05	26.35	1.68	415.10	29.79	1.26	415.89	26.33	1.96	414.94	39.44	-2.87	416.67	29.32	2.87
419.07	24.96	0.31	418.12	29.85	1.35	418.91	25.95	1.61	417.96	38.29	-4.00	419.70	30.42	4.00
422.04	26.83	2.15	421.10	28.84	0.31	421.88	25.85	1.48	420.94	39.93	-2.39	422.67	28.84	2.39
425.04	25.83	1.54	424.10	27.98	-0.17	424.89	26.36	2.37	423.94	39.20	-2.73	425.68	28.80	2.73
428.04	26.90	1.83	427.10	27.07	-1.86	427.89	24.90	0.13	426.94	39.25	-3.46	428.67	30.31	3.46
431.04	25.97	1.72	430.10	29.50	1.39	430.89	25.65	1.70	429.94	39.01	-2.88	431.67	28.91	2.88
434.07	25.24	2.11	433.12	27.79	0.80	433.91	25.44	2.61	432.96	37.72	-3.05	434.70	27.96	3.05
437.04	26.83	1.72	436.10	29.31	0.34	436.89	26.02	1.21	435.94	39.44	-3.31	437.67	30.20	3.31
440.04	27.42	2.41	439.10	28.62	-0.24	439.89	25.72	1.02	438.94	40.26	-2.39	440.67	29.17	2.39
443.04	25.48	0.76	442.10	29.15	0.57	442.89	26.22	1.80	441.94	37.81	-4.55	443.67	31.05	4.55
446.04	25.17	0.21	445.10	29.06	0.25	445.89	25.72	1.07	444.94	40.31	-2.29	446.67	29.02	2.29
449.07	26.03	0.66	448.12	29.54	0.32	448.91	25.78	0.72	447.96	40.94	-2.07	449.70	29.21	2.07
452.04	25.83	0.91	451.10	28.96	0.19	451.89	24.80	0.19	450.94	38.87	-3.69	452.67	30.38	3.69
455.04	25.72	-0.03	454.10	28.39	-1.21	454.89	26.39	0.95	453.94	40.31	-3.08	455.67	30.60	3.08
458.04	26.83	1.43	457.10	29.38	0.12	457.89	27.14	2.04	456.94	39.54	-3.50	458.67	30.68	3.50
461.04	26.14	0.88	460.10	30.05	0.93	460.89	26.05	1.09	459.94	38.67	-4.23	461.67	31.27	4.23
464.06	25.79	-0.00	463.12	28.65	-1.00	463.91	25.82	0.33	462.96	40.36	-3.07	464.69	30.64	3.07
467.04	25.79	1.63	466.10	30.53	2.51	466.89	25.95	2.09	465.94	38.72	-3.08	467.67	29.02	3.08
470.04	26.90	2.44	469.10	30.08	1.77	469.88	27.28	3.13	468.94	39.49	-2.61	470.67	28.84	2.61
473.04	25.65	0.76	472.10	28.68	-0.07	472.88	25.68	1.09	471.94	39.44	-3.09	473.67	29.76	3.09
476.04	27.60	2.70	475.10	30.08	1.33	475.89	25.78	1.19	474.94	38.39	-4.15	476.67	30.82	4.15
479.06	27.01	2.53	478.12	29.15	0.81	478.91	26.53	2.35	477.96	38.48	-3.64	479.70	29.90	3.64
482.04	26.14	0.90	481.10	29.28	0.18	481.89	25.58	0.64	480.94	39.30	-3.58	482.67	30.60	3.58
485.04	26.35	1.24	484.10	29.41	0.45	484.89	26.43	1.63	483.94	39.54	-3.21	485.67	30.09	3.21
488.04	26.24	2.00	487.10	28.42	0.32	487.88	26.94	3.00	486.94	39.64	-2.24	488.67	28.26	2.24
491.04	27.98	3.04	490.10	29.06	0.26	490.89	27.82	3.18	489.94	40.31	-2.27	491.67	28.99	2.27
494.06	26.52	1.47	493.12	30.37	1.47	493.91	26.87	2.13	492.96	39.83	-2.86	494.69	29.68	2.86
497.04	27.63	3.12	496.10	30.49	2.13	496.89	27.79	3.59	495.94	37.38	-4.77	497.67	31.05	4.77
500.04	27.42	2.91	499.10	29.28	0.92	499.89	25.61	1.41	498.94	37.72	-4.43	500.67	30.71	4.43
503.04	26.45	2.16	502.10	29.19	1.04	502.89	26.70	2.71	501.94	37.29	-4.64	503.67	30.71	4.64
506.04	28.44	2.98	505.10	29.95	0.63	505.89	27.45	2.29	504.94	40.07	-3.03	506.67	30.27	3.03
509.06	26.87	1.42	508.12	27.98	-1.32	508.90	26.90	1.76	507.96	40.26	-2.83	509.69	30.05	2.83
512.04	27.98	3.66	511.10	28.24	0.06	511.89	25.21	1.19	510.94	38.82	-3.14	512.67	29.24	3.14
515.04	25.48	0.65	514.10	29.44	0.75	514.89	26.49	1.96	513.94	38.29	-4.18	515.67	30.79	4.18
518.05	26.90	2.31	517.10	31.23	2.79	517.89	26.19	1.91	516.94	38.10	-4.13	518.67	30.49	4.13
521.04	27.08	2.70	520.10	29.15	0.91	520.89	26.56	2.48	519.94	38.24	-3.78	521.67	29.94	3.78
524.07	27.77	4.27	523.12	30.24	2.89	523.91	27.62	4.43	522.96	38.48	-2.66	524.70	27.93	2.66
527.04	27.04	1.93	526.10	29.82	0.85	526.89	26.02	1.21	525.94	38.15	-4.60	527.67	31.49	4.60
530.04	26.49	1.49	529.10	29.92	1.06	529.89	26.02	1.32	528.94	39.44	-3.20	530.67	29.98	3.20
533.05	27.15	2.14	532.10	31.07	2.21	532.89	27.69	2.99	531.94	39.64	-3.01	533.67	29.79	3.01
536.05	26.38	2.05	535.10	30.56	2.37	535.89	26.70	2.67	534.94	37.81	-4.16	536.67	30.27	4.16
539.07	26.59	1.50	538.12	30.08	1.13	538.91	27.21	2.42	537.96	40.17	-2.56	539.70	29.43	2.56
542.04	27.67	2.34	541.10	31.49	2.31	541.89	26.70	1.68	540.94	37.91	-5.06	542.67	32.16	5.06
545.04	27.25	3.03	544.10	28.96	0.89	544.89	27.07	3.16	543.94	37.62	-4.24	545.67	30.23	4.24
548.04	27.56	3.37	547.10	30.69	2.65	547.89	27.31	3.43	546.94	37.48	-4.35	548.67	30.31	4.35
551.04	26.80	1.19	550.10	29.06	-0.40	550.89	26.87	1.57	549.94	39.73	-3.52	551.67	30.90	3.52
554.07	26.76	3.02	553.12	31.20	3.60	553.91	27.72	4.28	552.96	37.00	-4.38	554.70	29.90	4.38
557.04	28.30	3.15	556.10	29.66	0.65	556.89	25.88	1.03	555.94	38.67	-4.12	557.67	31.05	4.12
560.04	28.26	3.10	559.10	29.35	0.33	559.89	26.80	1.94	558.94	40.02	-2.78	560.67	29.72	2.78
563.04	27.18	2.18	562.10	28.96	0.11	562.89	26.09	1.40	561.94	39.54	-3.10	563.67	29.87	3.10
566.04	26.94	2.71	565.10	29.57	1.48	565.89	26.66	2.73	564.94	38.20	-3.67	566.67	29.68	3.67
569.07	27.18	3.62	568.12	28.62	1.20	568.91	26.49	3.23	567.96	39.01	-2.19	569.70	27.53	2.19
572.04	28.19	3.41	571.10	29.47	0.84	571.88	27.24	2.77	570.94	38.96	-3.46	572.67	30.01	3.46
575.04	26.59	2.28	574.10	29.28	1.11	574.89	27.72	3.71	573.94	38.72	-3.23	575.67	29.32	3.23
578.04	26.87	1.86	577.10	30.37	1.50	577.89	26.63	1.92	576.94	39.06	-3.59	578.67	30.38	3.59
581.04	27.88	4.04	580.10	30.97	3.27	580.89	26.46	2.92	579.94	37.05	-4.43	581.67	30.05	4.43
584.06	27.42	3.56	583.12	30.08	2.36	583.91	26.87	3.31	582.96	36.24	-5.26	584.69	30.90	5.26
587.05	27.15	2.21	586.10	30.43	1.64	586.89	27.31	2.68	585.94	37.91	-4.67	587.68	31.38	4.67
590.04	27.01	1.85	589.10	29.70	0.69	589.88	27.69	2.84	588.94	39.64	-3.16	590.67	30.09	3.16
593.04	27.84	3.18	592.09	30.01	1.49	592.88	26.83	2.47	591.94	38.87	-3.43	593.67	29.87	3.43
596.04	27.63	2.09	595.09	30.11	0.72	595.88	27.45	2.22	594.94	39.30	-3.88	596.66	31.19	3.88
599.06	27.21	2.13	598.12	29.38	0.44	598.91	26.46	1.68	597.96	38.87	-3.85	599.69	30.71	3.85
602.04	28.02	3.24	601.09	31.23	2.60	601.88	27.48	3.01	600.94	39.73	-2.69	602.67	29.24	2.69
621.10	31.93	5.03	620.15	31.52	0.77	620.94	29.71	3.12	620.00	37.72	-6.82	621.74	35.49	6.82
624.13	31.47	5.23	623.19	29.79	-0.30	623.97	28.17	2.24	623.03	39.40	-4.48	624.76	32.49	4.48
627.10	29.67	4.46	626.16	29.09	0.03	626.95	26.56	1.66	626.00	38.15	-4.70	627.73	31.68	4.70
630.11	28.37	4.25	629.16	29.50	1.52	629.95	25.55	1.73	629.00	35.39	-6.37	630.74	32.27	6.37
633.12	27.67	3.81	632.16	30.30	2.58	632.97	24.80	1.24	632.00	35.39	-6.11	633.75	31.75	6.11
636.11	29.00	3.70	635.16	29.95	0.79	635.95	25.41	0.41	635.00	37.86	-5.08	636.74	32.16	5.08
639.14	30.58	5.93	638.19	30.37	1.87	638.98	24.90	0.56	638.03	38.48	-3.81	639.77	30.23	3.81
642.11	28.51	3.74	641.16	30.62	1.99	641.95	23.96	-0.51	641.00	36.24	-6.17	642.74	32.72	6.17
645.10	27.88	4.16	644.16	30.08	2.50	644.95	25.07	1.65	644.00	36.15	-5.21	645.73	30.71	5.21
648.12	28.75	2.86	647.16	30.33	0.59	647.97	24.74	-0.84	647.00	39.44	-4.09	648.75	31.75	4.09
651.10	27.81	3.01	650.16	30.14	1.48	650.95	24.53	0.03	650.00	37.57	-4.87	651.74	31.45	4.87
654.13	30.34	6.76	653.19	30.62	3.19	653.97	24.47	1.20	653.03	35.30	-5.92	654.77	31.27	5.92
657.10	28.33	4.39	656.16	29.44	1.64	656.95	24.70	1.06	656.00	36.29	-5.29	657.74	31.01	5.29
660.10	27.32	2.83	659.16	29.92	1.58	659.95	25.41	1.23	659.00	36.57	-5.56	660.73	31.82	5.56
663.12	28.58	3.99	662.16	28.39	-0.06	662.96	24.77	0.48	662.00	38.00	-4.23	663.75	30.60	4.23
666.10	27.01	2.12	665.16	29.66	0.92	665.94	24.84	0.26	665.00	38.48	-4.05	666.73	30.71	4.05
669.13	27.28	3.02	668.19	30.40	2.28	668.97	25.34	1.38	668.03	37.00	-4.90	669.76	30.94	4.90
672.10	28.68	4.15	671.16	29.92	1.54	671.95	25.58	1.36	671.00	36.57	-5.60	672.73	31.90	5.60
675.10	26.97	2.76	674.16	29.22	1.15	674.95	25.28	1.37	674.00	35.72	-6.13	675.73	32.12	6.13
678.12	28.26	4.43	677.16	29.35	1.67	677.96	25.88	2.36	677.00	36.91	-4.56	678.75	30.16	4.56
681.11	29.07	4.70	680.16	30.33	2.11	680.95	25.38	1.32	680.00	36.81	-5.20	681.74	31.34	5.20
684.14	28.79	4.17	683.19	30.91	2.44	683.97	25.34	1.03	683.03	37.34	-4.92	684.76	31.31	4.92
687.11	27.49	2.98	686.16	30.91	2.54	686.95	25.34	1.13	686.00	36.62	-5.53	687.74	31.82	5.53
690.10	27.49	3.61	689.16	29.47	1.73	689.95	23.80	0.22	689.00	35.58	-5.94	690.73	31.60	5.94
693.12	27.39	3.06	692.16	30.69	2.50	692.96	24.30	0.27	692.00	37.00	-4.97	693.75	31.08	4.97
696.10	28.16	4.51	695.16	30.56	3.06	695.95	25.31	1.97	695.00	36.29	-5.00	696.73	30.42	5.00
699.14	30.23	7.42	698.19	31.04	4.38	698.97	24.27	1.77	698.03	35.53	-4.92	699.76	29.50	4.92
702.10	28.89	4.56	701.16	29.63	1.45	701.94	24.57	0.55	701.00	38.20	-3.77	702.73	29.87	3.77
705.10	27.42	4.10	704.16	29.28	2.10	704.95	25.82	2.80	704.00	35.20	-5.76	705.73	30.86	5.76
708.12	28.51	4.50	707.16	29.79	1.93	707.96	24.60	0.90	707.00	36.24	-5.41	708.75	31.19	5.41
711.11	27.88	4.38	710.16	29.12	1.76	710.95	24.77	1.57	710.00	35.82	-5.32	711.74	30.60	5.32
714.14	28.40	3.85	713.19	29.54	1.13	713.98	25.55	1.30	713.04	37.10	-5.09	714.76	31.42	5.09
717.10	29.77	4.38	716.16	29.66	0.42	716.95	24.74	-0.34	716.00	39.40	-3.63	717.73	30.79	3.63
720.10	28.26	3.44	719.16	30.14	1.47	719.95	25.72	1.21	719.00	38.48	-3.98	720.73	30.57	3.98
723.12	28.33	3.85	722.16	31.10	2.77	722.97	24.67	0.50	722.00	37.91	-4.21	723.75	30.46	4.21
726.10	28.58	3.98	725.16	29.09	0.64	725.95	24.47	0.18	725.00	37.38	-4.86	726.73	31.23	4.86
729.14	29.14	4.46	728.19	31.39	2.86	728.98	25.01	0.64	728.03	37.43	-4.89	729.76	31.34	4.89
732.11	29.42	3.71	731.16	29.70	0.13	731.95	25.34	-0.07	731.00	37.86	-5.49	732.74	32.98	5.49
735.10	29.91	5.43	734.16	29.15	0.81	734.95	25.92	1.74	734.00	36.48	-5.64	735.73	31.90	5.64
738.12	28.26	2.67	737.16	31.87	2.43	737.96	25.17	-0.11	737.00	38.39	-4.84	738.75	32.20	4.84
741.10	29.17	5.43	740.16	30.56	2.97	740.95	24.80	1.37	740.00	36.62	-4.76	741.73	30.27	4.76
744.14	28.89	3.32	743.19	29.44	0.01	743.98	24.60	-0.67	743.04	38.77	-4.44	744.76	31.79	4.44
747.11	29.31	4.43	746.16	30.49	1.76	746.95	25.17	0.60	746.00	37.05	-5.47	747.74	32.12	5.47
750.10	29.35	5.16	749.16	29.98	1.93	749.95	25.85	1.96	749.00	35.34	-6.49	750.73	32.46	6.49
753.12	28.30	3.79	752.16	29.98	1.62	752.97	24.43	0.23	752.00	36.72	-5.43	753.75	31.71	5.43
756.10	29.00	3.38	755.16	31.84	2.37	755.95	25.99	0.68	755.00	37.19	-6.07	756.73	33.46	6.07
759.14	30.97	6.63	758.19	30.46	2.27	758.98	25.04	1.01	758.03	35.63	-6.35	759.77	32.46	6.35
762.10	29.63	5.04	761.16	29.82	1.37	761.95	24.77	0.48	761.00	37.81	-4.42	762.73	30.79	4.42
765.10	28.12	3.79	764.16	30.24	2.05	764.95	26.16	2.13	764.00	36.29	-5.68	765.73	31.79	5.68
768.12	28.75	4.43	767.16	30.65	2.47	767.96	24.60	0.58	767.00	37.05	-4.91	768.75	31.01	4.91
771.11	28.30	3.13	770.16	31.04	2.02	770.95	25.68	0.82	770.00	37.00	-5.81	771.74	32.75	5.81
774.14	29.74	5.05	773.19	31.26	2.72	773.98	26.29	1.91	773.04	37.67	-4.66	774.76	31.12	4.66
777.10	28.33	3.68	776.16	30.33	1.82	776.95	26.26	1.91	776.00	35.82	-6.47	777.73	32.90	6.47
780.10	30.41	5.55	779.16	31.42	2.71	779.95	25.65	1.10	779.00	35.67	-6.83	780.73	33.46	6.83
783.12	29.31	3.37	782.16	30.37	0.58	782.96	25.72	0.09	782.00	38.87	-4.71	783.75	32.42	4.71
786.10	28.86	4.37	785.16	31.01	2.66	785.95	25.68	1.49	785.00	36.95	-5.18	786.74	31.45	5.18
789.14	31.08	6.28	788.19	30.94	2.28	788.97	25.88	1.38	788.03	37.38	-5.06	789.76	31.64	5.06
792.10	30.02	4.56	791.16	31.49	2.17	791.95	26.60	1.44	791.00	37.81	-5.29	792.73	32.53	5.29
795.10	29.31	3.54	794.16	30.11	0.48	794.95	27.11	1.64	794.00	37.24	-6.17	795.73	33.72	6.17
798.12	29.88	5.57	797.16	30.43	2.27	797.97	25.65	1.65	797.00	37.24	-4.71	798.75	30.79	4.71
801.10	29.28	2.73	800.16	30.43	0.03	800.95	26.94	0.70	800.00	38.67	-5.52	801.73	33.84	5.52
804.14	30.12	5.15	803.19	31.78	2.96	803.98	26.70	2.04	803.04	37.34	-5.27	804.76	32.01	5.27
807.10	31.26	6.51	806.16	30.24	1.64	806.95	25.55	1.11	806.00	36.53	-5.86	807.73	32.38	5.86
810.10	29.42	3.51	809.16	31.42	1.66	809.95	26.83	1.23	809.00	38.10	-5.45	810.73	33.13	5.45
813.12	28.96	3.45	812.16	29.79	0.42	812.97	25.01	-0.20	812.00	37.76	-5.39	813.75	32.68	5.39
816.10	30.19	4.25	815.16	31.17	1.37	815.95	27.41	1.77	815.00	38.10	-5.48	816.73	33.20	5.48
819.14	32.00	6.48	818.19	29.98	0.61	818.97	25.65	0.44	818.03	37.29	-5.87	819.76	33.16	5.87
822.11	29.28	2.58	821.16	32.10	1.54	821.95	25.48	-0.92	821.00	38.53	-5.81	822.74	34.29	5.81
825.11	30.02	4.83	824.16	31.45	2.40	824.95	25.17	0.28	824.00	37.38	-5.45	825.73	32.42	5.45
828.12	29.24	3.57	827.16	31.58	2.05	827.97	25.48	0.11	827.00	36.29	-7.02	828.75	34.47	7.02
831.10	30.19	4.00	830.16	31.10	1.06	830.95	26.33	0.45	830.00	38.48	-5.35	831.73	33.31	5.35
834.14	32.07	7.42	833.19	30.08	1.57	833.98	26.26	1.91	833.03	36.00	-6.29	834.76	32.72	6.29
837.10	29.10	4.45	836.16	31.71	3.20	836.95	25.88	1.53	836.00	36.67	-5.62	837.73	32.05	5.62
840.11	30.05	4.44	839.16	31.91	2.44	839.95	27.31	2.00	839.00	37.48	-5.77	840.74	33.16	5.77
843.12	29.88	2.93	842.16	31.49	0.69	842.97	25.34	-1.30	842.00	39.88	-4.71	843.75	33.43	4.71
846.11	31.22	4.68	845.16	31.33	0.93	845.95	28.20	1.96	845.00	39.11	-5.07	846.74	33.39	5.07
849.14	31.08	6.63	848.19	32.03	3.73	848.98	25.78	1.64	848.03	36.00	-6.09	849.77	32.31	6.09
852.10	31.01	4.92	851.16	31.94	2.00	851.95	25.78	-0.00	851.00	37.57	-6.16	852.74	34.02	6.16
855.10	29.77	4.96	854.16	32.65	3.99	854.95	27.31	2.81	854.00	36.43	-6.02	855.73	32.60	6.02
858.12	29.56	3.95	857.16	31.13	1.67	857.96	26.29	0.99	857.00	37.43	-5.82	858.75	33.20	5.82
861.10	29.84	4.21	860.16	31.62	2.13	860.95	27.18	1.85	860.00	37.96	-5.31	861.73	32.72	5.31
864.14	31.29	6.37	863.19	32.58	3.80	863.98	27.21	2.59	863.03	37.62	-4.94	864.76	31.64	4.94
867.11	30.72	3.38	866.16	32.55	1.36	866.95	27.79	0.76	866.00	39.88	-5.10	867.74	34.21	5.10
870.10	31.36	5.90	869.16	32.42	3.10	869.94	26.60	1.44	869.00	38.00	-5.10	870.73	32.34	5.10
873.12	29.81	5.48	872.16	33.10	4.92	872.96	27.58	3.56	872.00	35.39	-6.58	873.75	32.68	6.58
876.10	31.86	4.88	875.16	30.88	0.04	875.95	27.76	1.08	875.00	38.34	-6.28	876.74	35.04	6.28
879.14	31.72	5.80	878.19	31.91	2.13	878.98	27.76	2.14	878.03	38.77	-4.79	879.77	32.49	4.79
882.10	29.38	3.07	881.16	32.16	2.00	881.95	27.79	1.79	881.00	38.53	-5.42	882.74	33.50	5.42
885.10	31.58	6.03	884.16	30.72	1.31	884.95	27.00	1.75	884.00	36.91	-6.28	885.73	33.61	6.28
888.12	30.09	3.70	887.16	31.13	0.89	887.96	26.26	0.18	887.00	38.24	-5.79	888.75	33.95	5.79
891.10	30.76	4.21	890.16	31.17	0.76	890.95	27.04	0.79	890.00	39.73	-4.46	891.73	32.79	4.46
894.14	30.19	2.85	893.19	31.78	0.58	893.98	27.55	0.51	893.04	39.44	-5.54	894.76	34.66	5.54
897.10	31.40	5.78	896.16	30.91	1.43	896.95	26.56	1.24	896.00	38.20	-5.06	897.73	32.46	5.06
900.11	29.67	3.24	899.16	31.55	1.27	899.95	27.31	1.19	899.00	37.91	-6.16	900.73	34.36	6.16
903.12	30.76	4.02	902.16	32.84	2.25	902.97	25.85	-0.58	902.00	40.36	-4.02	903.75	32.53	4.02
906.11	30.58	3.87	905.16	33.20	2.64	905.95	27.82	1.42	905.00	38.96	-5.39	906.74	33.87	5.39
909.14	31.75	6.08	908.19	32.26	2.74	908.98	26.46	1.10	908.04	38.29	-5.02	909.77	32.46	5.02
912.10	30.27	3.92	911.16	32.20	2.00	911.95	27.45	1.41	911.00	36.81	-7.18	912.73	35.30	7.18
915.10	31.36	4.57	914.16	32.10	1.46	914.95	27.96	1.48	914.00	37.57	-6.86	915.74	35.42	6.86
918.12	31.61	6.01	917.16	31.71	2.26	917.97	27.69	2.40	917.00	37.86	-5.38	918.75	32.75	5.38
921.11	31.93	6.18	920.16	32.32	2.72	920.95	28.23	2.79	920.00	37.67	-5.72	921.74	33.24	5.72
924.14	30.65	4.73	923.19	31.71	1.93	923.98	27.89	2.27	923.03	38.43	-5.13	924.76	32.83	5.13
927.11	31.33	4.29	926.16	31.84	0.95	926.95	29.50	2.77	926.00	39.35	-5.33	927.74	34.14	5.33
930.11	29.24	2.85	929.16	31.97	1.73	929.95	27.79	1.71	929.00	38.43	-5.60	930.74	33.76	5.60
933.12	30.51	4.43	932.16	32.29	2.35	932.97	26.33	0.55	932.00	37.14	-6.58	933.75	34.44	6.58
936.10	30.94	3.94	935.16	31.91	1.05	935.95	28.82	2.12	935.00	39.25	-5.39	936.73	34.17	5.39
939.14	31.75	6.14	938.19	32.58	3.12	938.98	27.21	1.91	938.03	37.91	-5.34	939.76	32.72	5.34
942.10	31.26	5.56	941.16	30.78	1.22	941.95	26.53	1.13	941.00	38.96	-4.38	942.73	31.86	4.38
945.10	30.65	3.69	944.16	31.52	0.71	944.95	28.34	1.69	944.00	39.01	-5.59	945.73	34.32	5.59
948.12	31.65	5.24	947.16	33.46	3.19	947.96	27.11	1.00	947.00	38.10	-5.95	948.75	34.14	5.95
951.11	30.05	2.82	950.16	32.71	1.63	950.95	27.48	0.56	950.00	38.72	-6.15	951.73	35.15	6.15
954.14	30.97	4.17	953.19	31.91	1.25	953.98	27.41	0.91	953.03	39.15	-5.29	954.76	33.87	5.29
957.10	32.11	5.85	956.16	32.91	2.80	956.95	27.45	1.50	956.00	38.24	-5.66	957.73	33.69	5.66
960.10	30.23	4.20	959.16	30.40	0.51	959.95	27.72	1.99	959.00	39.25	-4.42	960.73	32.23	4.42
963.12	30.97	4.35	962.16	33.52	3.04	962.96	26.19	-0.13	962.00	38.82	-5.44	963.75	33.84	5.44
966.10	31.51	5.65	965.16	32.23	2.51	965.95	27.76	2.20	965.00	37.53	-5.97	966.73	33.61	5.97
969.14	32.97	7.11	968.19	31.33	1.61	968.98	27.07	1.51	968.03	37.38	-6.12	969.76	33.76	6.12
972.11	32.18	5.28	971.16	31.91	1.16	971.95	27.52	0.93	971.00	39.15	-5.39	972.74	34.06	5.39
975.11	30.48	4.43	974.16	32.26	2.36	974.95	28.99	3.25	974.00	37.67	-6.02	975.74	33.84	6.02
978.12	30.12	4.53	977.16	33.72	4.27	977.96	27.55	2.26	977.00	37.29	-5.94	978.75	33.31	5.94
981.10	31.79	4.81	980.16	32.23	1.40	980.95	29.02	2.35	980.00	39.68	-4.94	981.73	33.69	4.94
984.14	32.97	6.32	983.19	32.49	1.98	983.98	28.27	1.92	983.03	39.59	-4.70	984.76	33.13	4.70
987.10	31.75	4.78	986.16	33.07	2.24	986.95	27.58	0.91	986.00	38.43	-6.18	987.73	34.93	6.18
990.11	31.29	5.94	989.16	31.13	1.92	989.95	28.58	3.53	989.00	37.14	-5.85	990.74	32.98	5.85
993.12	31.51	4.95	992.16	32.52	2.10	992.96	27.07	0.81	992.00	38.82	-5.38	993.75	33.72	5.38
996.11	31.79	4.19	995.16	32.87	1.42	995.95	28.27	0.98	995.00	38.63	-6.61	996.74	35.98	6.61
999.14	32.25	5.23	998.19	33.75	2.87	998.98	27.45	0.73	998.04	39.88	-4.78	999.77	33.58	4.78
1002.11	30.16	1.67	1001.16	32.97	0.63	1001.95	28.61	0.43	1001.00	40.26	-5.87	1002.74	36.13	5.87
1005.11	30.55	3.51	1004.16	32.55	1.66	1004.95	28.30	1.57	1004.00	38.53	-6.15	1005.73	34.96	6.15
1008.12	31.15	4.59	1007.16	32.81	2.39	1007.96	27.14	0.88	1007.00	39.30	-4.90	1008.75	33.24	4.90
1011.10	30.44	4.11	1010.16	31.23	1.05	1010.95	28.61	2.59	1010.00	38.20	-5.77	1011.73	33.87	5.77
1014.14	33.58	6.15	1013.19	31.71	0.42	1013.98	28.34	1.21	1013.04	39.01	-6.06	1014.76	35.27	6.06
1017.10	31.97	4.71	1016.16	32.58	1.46	1016.95	29.57	2.61	1016.00	38.34	-6.56	1017.74	35.60	6.56
1020.11	32.61	5.31	1019.16	32.45	1.30	1019.95	27.55	0.56	1019.00	39.01	-5.93	1020.74	35.00	5.93
1023.12	31.26	4.72	1022.16	33.29	2.89	1022.97	27.82	1.58	1022.00	39.11	-5.07	1023.75	33.39	5.07
1026.11	31.26	4.08	1025.16	32.26	1.22	1025.95	27.89	1.01	1025.00	38.29	-6.53	1026.74	35.49	6.53
1029.14	31.97	4.65	1028.19	33.39	2.21	1028.98	27.76	0.74	1028.03	40.07	-4.89	1029.76	33.99	4.89
1032.10	31.93	4.77	1031.16	33.91	2.89	1031.95	28.75	1.89	1031.00	39.49	-5.31	1032.73	34.25	5.31
1035.11	32.75	5.84	1034.16	34.33	3.56	1034.95	28.71	2.10	1034.00	38.24	-6.31	1035.74	35.00	6.31
1038.12	31.58	5.20	1037.16	33.10	2.87	1037.97	27.58	1.51	1037.00	38.63	-5.39	1038.75	33.54	5.39
1041.11	31.68	5.32	1040.16	32.36	2.15	1040.95	27.55	1.50	1040.00	37.24	-6.76	1041.74	34.89	6.76
1044.14	33.11	5.51	1043.19	33.78	2.32	1043.98	27.28	-0.02	1043.03	39.73	-5.51	1044.76	34.89	5.51
1047.11	31.04	2.85	1046.16	32.74	0.70	1046.95	27.35	-0.53	1046.00	39.54	-6.29	1047.74	36.25	6.29
1050.11	33.04	5.50	1049.16	33.29	1.90	1049.95	27.58	0.35	1049.00	39.49	-5.69	1050.74	35.00	5.69
1053.12	32.93	5.25	1052.16	32.78	1.25	1052.96	28.34	0.97	1052.00	39.35	-5.97	1053.75	35.42	5.97
1056.11	32.64	5.17	1055.16	33.00	1.68	1055.95	29.13	1.97	1055.00	38.63	-6.48	1056.74	35.72	6.48
1059.14	33.00	6.12	1058.19	33.65	2.91	1058.98	27.82	1.24	1058.03	39.49	-5.03	1059.77	33.69	5.03
1062.11	31.36	3.73	1061.16	34.11	2.63	1061.95	28.47	1.15	1061.00	38.72	-6.55	1062.74	35.95	6.55
1065.10	30.97	4.00	1064.16	33.07	2.24	1064.95	28.95	2.28	1064.00	36.62	-7.99	1065.73	36.74	7.99
1068.12	32.15	5.77	1067.16	33.98	3.74	1067.96	28.44	2.36	1067.00	38.34	-5.68	1068.75	33.84	5.68
1071.10	32.36	4.55	1070.16	32.10	0.43	1070.95	27.86	0.35	1070.00	39.40	-6.05	1071.73	35.64	6.05
1074.14	32.79	6.72	1073.19	34.37	4.44	1073.98	29.61	3.84	1073.04	38.77	-4.94	1074.76	32.79	4.94
1077.11	31.29	3.61	1076.16	32.84	1.30	1076.95	27.21	-0.17	1076.00	39.25	-6.07	1077.74	35.53	6.07
1080.11	32.11	4.68	1079.16	33.59	2.31	1079.95	28.78	1.66	1079.00	38.67	-6.40	1080.74	35.60	6.40
1083.12	32.32	6.11	1082.16	34.17	4.10	1082.96	28.58	2.67	1082.00	37.29	-6.56	1083.75	34.55	6.56
1086.11	32.29	4.72	1085.16	32.49	1.06	1085.95	29.85	2.58	1085.00	40.80	-4.41	1086.74	33.76	4.41
1089.14	32.57	6.55	1088.19	32.49	2.62	1088.98	28.65	2.94	1088.04	38.96	-4.70	1089.77	32.49	4.70
1092.11	32.50	5.15	1091.16	33.49	2.29	1091.95	28.34	1.30	1091.00	39.30	-5.69	1092.74	34.81	5.69
1095.11	32.32	5.24	1094.16	33.23	2.30	1094.95	28.92	2.15	1094.00	37.62	-7.10	1095.74	35.95	7.10
1098.12	32.82	6.54	1097.16	32.65	2.51	1097.97	28.20	2.22	1097.00	38.63	-5.29	1098.75	33.35	5.29
1101.11	32.57	4.67	1100.16	34.17	2.41	1100.95	29.09	1.49	1100.00	39.73	-5.81	1101.74	35.49	5.81
1104.14	31.43	3.76	1103.19	32.81	1.29	1103.98	28.71	1.35	1103.03	39.97	-5.34	1104.76	34.78	5.34
1107.10	32.00	3.99	1106.16	33.98	2.12	1106.95	28.20	0.50	1106.00	39.30	-6.35	1107.73	36.13	6.35
1110.10	32.36	4.39	1109.16	33.13	1.30	1109.95	28.68	1.01	1109.00	39.30	-6.31	1110.74	36.06	6.31
1113.12	32.40	6.17	1112.16	33.39	3.31	1112.97	27.86	1.94	1112.00	38.00	-5.87	1113.75	33.87	5.87
1116.11	32.75	5.42	1115.16	35.12	3.94	1115.95	29.88	2.86	1115.00	38.05	-6.92	1116.74	36.02	6.92
1119.14	33.68	5.74	1118.19	34.14	2.34	1118.98	28.13	0.49	1118.03	39.20	-6.38	1119.77	36.10	6.38
1122.11	31.51	4.00	1121.16	32.65	1.28	1121.95	29.23	2.02	1121.00	38.87	-6.28	1122.73	35.57	6.28
1125.11	33.29	3.66	1124.16	33.85	0.36	1124.95	30.30	0.97	1124.00	41.14	-6.13	1125.74	37.54	6.13
1128.12	32.47	4.52	1127.16	33.16	1.35	1127.97	28.68	1.03	1127.00	39.11	-6.48	1128.75	36.21	6.48
1131.11	32.79	3.82	1130.16	35.21	2.38	1130.95	28.23	-0.44	1130.00	39.78	-6.83	1131.74	37.58	6.83
1134.14	32.29	4.52	1133.19	33.78	2.15	1133.98	29.64	2.17	1133.03	39.73	-5.68	1134.76	35.23	5.68
1137.10	32.79	3.63	1136.16	34.66	1.64	1136.95	28.89	0.03	1136.00	41.72	-5.08	1137.73	36.02	5.08
1140.10	31.75	4.36	1139.16	33.23	1.99	1139.95	28.44	1.36	1139.00	39.64	-5.39	1140.74	34.55	5.39
1143.12	32.00	5.36	1142.16	32.13	1.63	1142.97	28.82	2.48	1142.00	38.34	-5.94	1143.75	34.36	5.94
1146.11	32.43	5.24	1145.16	34.17	3.12	1145.95	28.89	2.00	1145.00	38.53	-6.30	1146.73	35.27	6.30
1149.14	34.22	4.43	1148.19	33.94	0.29	1148.98	28.30	-1.19	1148.03	42.45	-4.98	1149.76	36.55	4.98
1152.10	33.47	4.85	1151.16	33.88	1.40	1151.95	28.61	0.29	1151.00	41.09	-5.17	1152.74	35.57	5.17
1155.10	33.04	5.79	1154.16	33.88	2.78	1154.95	28.47	1.53	1154.00	39.44	-5.45	1155.74	34.47	5.45
1158.12	32.75	5.87	1157.16	32.32	1.58	1157.96	28.47	1.89	1157.00	37.76	-6.76	1158.75	35.42	6.76
1161.11	33.36	5.19	1160.16	32.58	0.55	1160.95	30.44	2.57	1160.00	40.46	-5.35	1161.74	35.30	5.35
1164.14	34.19	6.61	1163.19	34.56	3.13	1163.98	30.20	2.93	1163.04	39.68	-5.54	1164.76	34.89	5.54
1167.11	32.97	4.71	1166.16	33.46	1.34	1166.95	28.58	0.62	1166.00	40.60	-5.30	1167.74	35.34	5.30
1170.11	34.01	5.33	1169.16	32.55	0.02	1169.95	28.27	-0.10	1169.00	40.07	-6.25	1170.74	36.70	6.25
1173.12	32.90	4.85	1172.16	33.65	1.75	1172.96	29.02	1.28	1172.00	40.55	-5.14	1173.75	34.96	5.14
1176.11	32.90	5.49	1175.16	34.95	3.68	1175.95	29.71	2.60	1175.00	39.35	-5.70	1176.74	34.89	5.70
1179.14	34.58	5.84	1178.19	35.08	2.48	1178.98	28.41	-0.03	1178.04	42.84	-3.54	1179.77	34.06	3.54
1182.11	31.79	4.32	1181.16	33.72	2.40	1181.95	29.61	2.45	1181.00	38.63	-6.48	1182.74	35.72	6.48
1185.11	33.36	5.90	1184.16	35.08	3.77	1184.95	29.78	2.63	1184.00	39.44	-5.66	1185.74	34.89	5.66
1188.12	33.40	5.85	1187.16	33.29	1.88	1187.97	28.89	1.64	1187.00	39.44	-5.75	1188.75	35.08	5.75
1191.11	32.75	4.14	1190.16	34.72	2.25	1190.95	31.48	3.17	1190.00	39.59	-6.66	1191.74	37.05	6.66
1194.14	34.91	7.19	1193.19	34.24	2.66	1193.98	30.20	2.78	1193.03	38.91	-6.45	1194.76	35.95	6.45
1197.10	32.79	5.48	1196.16	34.07	2.91	1196.95	29.33	2.33	1196.00	40.31	-4.64	1197.73	33.72	4.64
1200.11	33.83	4.88	1199.16	35.05	2.24	1199.95	29.13	0.48	1199.00	39.97	-6.62	1200.74	37.35	6.62
1203.12	31.75	2.85	1202.16	35.21	2.46	1202.97	29.06	0.47	1202.00	40.70	-5.84	1203.75	36.51	5.84
1206.11	33.04	4.26	1205.16	34.37	1.74	1205.95	30.40	1.93	1205.00	41.14	-5.28	1206.74	35.83	5.28
1209.14	35.92	7.75	1208.18	33.00	0.98	1208.97	30.26	2.40	1208.03	39.73	-6.08	1209.76	36.02	6.08
1212.10	33.25	4.41	1211.16	33.98	1.29	1211.95	30.51	1.98	1211.00	41.82	-4.66	1212.73	35.27	4.66
1215.10	33.11	4.16	1214.16	34.14	1.34	1214.95	30.26	1.62	1214.00	41.48	-5.11	1215.73	35.83	5.11
1218.12	33.72	5.40	1217.16	33.23	1.05	1217.97	28.54	0.52	1217.00	40.46	-5.50	1218.75	35.60	5.50
