# Supplementary material for: Noise-precision tradeoff in predicting combinations of mutations and drugs
Source: PLoS Comput Biol. 2019 May 22;15(5):e1006956. doi: 10.1371/journal.pcbi.1006956 (PMC6548401; doi:10.1371/journal.pcbi.1006956)
Supplement: S1 Data — A zip file containing all datasets used in this paper. (ZIP) [file pcbi.1006956.s002.zip › calcium/calcium_double_RAW264.7/C5A_250_nM_MCF_200_pM_RW_ECC040302F.txt]

Tab-delimted data for ligand pair Complement C5a / Macrophage colony stimulating factor
Celltype = RAW 264.7
ExperimentID = ECC040302F
t in seconds, Ca++ concentrations in nM
Adj Ca++ is the change in Ca++ concentration due to ligand

ECC040302F08	C5A 250 nM	MCF 200 pM	sim
ECC040302F02	C5A 250 nM	HBSS-BSA n/a 	lig1_only
ECC040302F07	C5A 250 nM	HBSS-BSA n/a 	lig1_only
ECC040302F01	HBSS-BSA n/a 	HBSS-BSA n/a 	con
ECC040302F12	HBSS-BSA n/a 	HBSS-BSA n/a 	con

t(ECC040302F08)	Ca++(ECC040302F08)	Adj Ca++(ECC040302F08)	t(ECC040302F02)	Ca++(ECC040302F02)	Adj Ca++(ECC040302F02)	t(ECC040302F07)	Ca++(ECC040302F07)	Adj Ca++(ECC040302F07)	t(ECC040302F01)	Ca++(ECC040302F01)	Adj Ca++(ECC040302F01)	t(ECC040302F12)	Ca++(ECC040302F12)	Adj Ca++(ECC040302F12)
-186.90	26.35	0.16	-187.84	48.79	9.16	-187.06	27.81	2.60	-188.00	60.26	0.18	-186.25	30.67	-0.18
-183.99	28.63	2.13	-184.93	41.51	1.57	-184.15	25.52	-0.00	-185.09	60.26	-0.13	-183.36	31.29	0.13
-180.99	25.53	-0.15	-181.93	40.69	1.57	-181.15	25.89	1.18	-182.09	61.55	1.98	-180.36	28.37	-1.98
-177.99	25.70	0.49	-178.93	40.98	2.33	-178.15	26.00	1.77	-179.09	58.39	-0.71	-177.36	30.58	0.71
-174.99	27.11	0.62	-175.93	40.55	0.62	-175.15	25.94	0.42	-176.09	59.09	-1.29	-174.36	32.45	1.29
-171.99	26.29	1.19	-172.93	40.12	1.58	-172.15	26.10	1.98	-173.09	58.97	-0.02	-171.36	29.78	0.02
-168.99	25.05	-1.34	-169.93	40.93	1.10	-169.15	24.99	-0.42	-170.09	61.55	1.27	-168.36	29.78	-1.27
-165.99	26.18	1.99	-166.93	39.98	2.35	-166.15	26.26	3.04	-167.09	57.69	-0.39	-165.36	29.25	0.39
-162.99	24.62	0.09	-163.93	40.88	2.91	-163.15	26.58	3.03	-164.09	58.97	0.55	-162.36	28.64	-0.55
-159.99	26.24	0.44	-160.93	39.50	0.26	-160.15	25.94	1.11	-161.09	59.32	-0.37	-159.36	30.84	0.37
-156.99	27.65	0.45	-157.93	39.36	-1.28	-157.15	25.31	-0.92	-158.09	63.80	2.71	-156.36	29.16	-2.71
-153.99	25.64	-2.11	-154.93	39.07	-2.12	-154.15	23.78	-3.00	-155.09	59.91	-1.73	-153.36	34.15	1.73
-150.99	26.08	-2.16	-151.93	41.56	-0.12	-151.15	25.31	-1.96	-152.09	62.14	0.01	-150.36	32.90	-0.01
-147.99	27.43	1.56	-148.93	41.22	1.91	-148.15	25.04	0.14	-149.09	60.96	1.20	-147.36	29.34	-1.20
-144.99	25.59	-0.40	-145.93	39.59	0.16	-145.15	24.51	-0.50	-146.09	60.84	0.96	-144.37	29.69	-0.96
-141.99	27.81	1.30	-142.93	37.98	-1.97	-142.15	27.17	1.64	-143.09	60.73	0.33	-141.36	30.84	-0.33
-138.99	26.13	-1.17	-139.93	39.36	-1.38	-139.15	25.41	-0.92	-140.09	61.43	0.24	-138.36	31.73	-0.24
-135.99	26.78	1.02	-136.93	40.64	1.44	-136.15	24.62	-0.16	-137.09	60.02	0.37	-135.36	30.05	-0.37
-132.99	26.08	0.49	-133.93	40.45	1.42	-133.15	26.64	2.02	-134.09	56.31	-3.17	-132.36	33.43	3.17
-129.99	25.80	-1.03	-130.93	40.36	0.09	-130.15	23.15	-2.71	-131.09	60.49	-0.23	-129.36	31.73	0.23
-126.99	27.76	0.57	-127.93	38.26	-2.37	-127.15	23.78	-2.43	-128.09	61.20	0.12	-126.36	31.73	-0.12
-123.99	27.65	1.37	-124.93	41.17	1.45	-124.15	26.42	1.12	-125.09	58.39	-1.78	-123.36	32.72	1.78
-120.99	27.70	-0.58	-121.93	41.75	0.03	-121.15	26.00	-1.31	-122.09	63.56	1.39	-120.36	31.56	-1.39
-117.99	26.51	0.31	-118.93	38.50	-1.14	-118.15	25.41	0.18	-119.09	59.32	-0.77	-117.36	31.64	0.77
-114.99	27.00	-0.14	-115.93	39.93	-0.65	-115.15	24.94	-1.23	-116.09	62.26	1.23	-114.36	30.58	-1.23
-111.99	26.08	0.77	-112.93	40.41	1.66	-112.15	24.25	-0.09	-113.09	60.02	0.82	-111.36	29.16	-0.82
-108.99	26.18	0.47	-109.93	38.83	-0.32	-109.15	25.36	0.62	-110.09	59.67	0.07	-108.36	30.31	-0.07
-105.99	25.64	0.26	-106.93	39.88	1.06	-106.15	26.05	1.64	-107.09	58.74	-0.53	-105.36	30.58	0.53
-102.99	26.83	1.36	-103.93	39.21	0.30	-103.15	26.58	2.09	-104.09	56.77	-2.59	-102.36	32.72	2.59
-99.99	26.89	0.03	-100.93	40.64	0.34	-100.15	24.83	-1.06	-101.09	59.56	-1.19	-99.37	32.72	1.19
-96.99	27.43	0.69	-97.93	41.32	1.14	-97.15	26.96	1.19	-98.09	60.84	0.21	-96.36	31.20	-0.21
-93.99	26.56	-2.07	-94.93	40.21	-1.86	-94.15	24.83	-2.82	-95.09	63.09	0.57	-93.37	32.72	-0.57
-90.99	27.70	-0.30	-91.93	41.12	-0.32	-91.15	27.49	0.47	-92.09	63.44	1.55	-90.36	31.11	-1.55
-87.99	25.75	-2.10	-88.93	39.26	-2.03	-88.15	24.30	-2.57	-89.09	62.61	0.87	-87.36	31.64	-0.87
-84.99	26.78	2.23	-85.93	39.88	1.89	-85.15	25.10	1.52	-86.09	56.19	-2.25	-84.36	31.47	2.25
-81.99	26.78	0.42	-82.93	39.69	-0.11	-82.15	26.32	0.93	-83.09	60.26	0.01	-81.37	31.02	-0.01
-78.99	26.73	1.47	-79.93	40.79	2.09	-79.15	25.73	1.45	-80.09	57.69	-1.46	-78.36	31.38	1.46
-75.99	27.00	0.66	-76.93	39.64	-0.14	-76.15	25.10	-0.26	-77.09	59.67	-0.56	-75.37	31.56	0.56
-72.99	26.89	-1.26	-73.93	38.41	-3.18	-73.15	25.78	-1.39	-74.09	64.27	2.23	-72.37	30.58	-2.23
-69.99	27.11	0.17	-70.93	40.02	-0.36	-70.15	25.68	-0.29	-71.09	58.74	-2.09	-69.36	33.70	2.09
-66.99	27.65	1.50	-67.93	41.32	1.73	-67.15	26.16	0.98	-68.09	58.86	-1.18	-66.36	32.00	1.18
-63.99	29.24	0.40	-64.93	41.89	-0.39	-64.15	26.48	-1.38	-65.09	62.26	-0.47	-63.36	33.97	0.47
-60.99	26.62	-2.17	-61.93	41.22	-1.01	-61.15	28.94	1.13	-62.09	63.68	1.00	-60.37	32.45	-1.00
-57.99	26.02	-0.42	-58.93	41.27	1.39	-58.15	27.01	1.54	-59.09	61.31	0.98	-57.37	30.13	-0.98
-54.99	27.11	-1.34	-55.93	43.73	1.84	-55.15	25.63	-1.84	-56.09	62.73	0.39	-54.36	32.72	-0.39
-51.99	28.80	1.04	-52.93	42.57	1.37	-52.15	26.58	-0.20	-53.09	60.37	-1.28	-51.36	33.70	1.28
-48.99	27.49	-0.53	-49.93	41.75	0.29	-49.15	26.90	-0.14	-50.09	61.43	-0.48	-48.36	33.16	0.48
-45.99	26.89	1.75	-46.93	41.27	2.69	-46.15	27.38	3.22	-47.09	59.67	0.64	-45.36	29.16	-0.64
-42.99	28.25	-0.07	-43.93	41.03	-0.73	-43.15	26.26	-1.09	-44.09	60.96	-1.25	-42.36	34.24	1.25
-39.99	29.02	0.45	-40.93	41.22	-0.79	-40.15	25.94	-1.66	-41.09	61.55	-0.91	-39.36	34.15	0.91
-36.99	27.65	1.81	-37.93	40.55	1.27	-37.15	26.85	1.98	-38.09	61.43	1.70	-36.36	28.81	-1.70
-33.99	26.40	-0.72	-34.93	41.12	0.56	-34.15	27.12	0.97	-35.09	60.26	-0.75	-33.36	32.54	0.75
-30.99	26.83	-1.76	-31.93	41.12	-0.91	-31.15	27.60	-0.02	-32.09	64.63	2.15	-30.36	31.11	-2.15
-27.99	26.35	-1.83	-28.93	40.79	-0.83	-28.15	24.99	-2.22	-29.09	62.38	0.31	-27.36	32.54	-0.31
-24.99	27.05	1.81	-25.93	40.31	1.63	-25.15	26.85	2.59	-26.09	57.12	-2.01	-24.36	31.91	2.01
-21.99	26.73	-1.22	-22.93	41.12	-0.27	-22.15	27.38	0.41	-23.09	60.84	-1.00	-21.36	33.61	1.00
-18.99	27.60	-2.64	-19.94	41.65	-2.03	-19.15	25.89	-3.38	-20.09	63.44	-0.69	-18.37	35.60	0.69
-15.99	28.25	0.55	-16.94	40.21	-0.93	-16.15	25.41	-1.32	-17.09	61.78	0.19	-15.37	32.18	-0.19
-12.99	28.03	0.30	-13.94	39.98	-1.19	-13.15	26.80	0.04	-14.09	62.73	1.11	-12.37	31.29	-1.11
-9.99	28.91	2.11	-10.94	41.51	1.27	-10.15	26.42	0.59	-11.09	61.67	0.98	-9.37	30.49	-0.98
5.11	42.15	1.32	4.16	58.23	3.96	4.95	44.43	4.57	4.00	79.56	4.84	5.74	40.66	-4.84
8.09	54.15	14.71	7.14	75.58	22.70	7.93	59.80	21.34	6.98	76.77	3.44	8.72	40.66	-3.44
11.09	59.77	21.62	10.14	85.11	33.52	10.93	65.47	28.29	9.98	74.39	2.35	11.72	40.47	-2.35
14.09	64.37	26.62	13.14	90.77	39.58	13.93	64.51	27.73	12.98	74.89	3.25	14.71	39.17	-3.25
17.09	64.95	28.08	16.14	87.28	36.97	16.93	60.24	24.35	15.98	71.91	1.15	17.72	40.38	-1.15
20.11	60.27	22.89	19.16	82.62	31.80	19.95	53.73	17.33	19.00	71.91	0.64	20.74	41.40	-0.64
23.09	55.20	16.30	22.14	77.71	25.37	22.93	52.28	14.36	21.98	74.39	1.60	23.72	41.96	-1.60
26.09	47.77	8.56	25.14	74.29	21.64	25.93	47.70	9.46	24.98	75.39	2.29	26.71	41.59	-2.29
29.09	47.95	10.21	28.14	68.90	17.72	28.93	43.05	6.29	27.98	71.79	0.16	29.72	42.24	-0.16
32.09	42.38	4.57	31.14	65.18	13.93	31.93	40.01	3.17	30.98	72.78	1.08	32.72	41.40	-1.08
35.11	39.65	2.56	34.16	61.58	11.05	34.95	38.15	2.03	34.00	69.09	-1.89	35.74	43.65	1.89
38.08	37.76	1.09	37.14	59.64	9.53	37.92	35.85	0.16	36.98	71.05	0.49	38.71	40.84	-0.49
41.08	35.48	-1.39	40.14	55.45	5.14	40.92	35.57	-0.32	39.98	71.91	1.15	41.71	40.38	-1.15
44.08	32.11	-5.76	43.14	54.53	3.22	43.93	32.31	-4.59	42.98	72.90	1.14	44.71	41.40	-1.14
47.08	33.23	-5.42	46.14	56.53	4.44	46.92	33.19	-4.48	45.98	73.89	1.35	47.71	41.96	-1.35
50.10	32.84	-5.97	49.16	53.36	1.11	49.94	30.40	-7.43	49.00	75.14	2.44	50.73	41.03	-2.44
53.08	31.00	-4.88	52.14	51.74	2.42	52.93	30.08	-4.82	51.98	70.68	0.91	53.71	39.63	-0.91
56.08	31.84	-6.93	55.14	52.85	0.64	55.93	32.48	-5.32	54.98	74.14	1.48	56.71	41.96	-1.48
59.08	30.01	-6.49	58.14	50.89	0.95	58.92	31.93	-3.60	57.98	68.85	-1.54	59.71	42.71	1.54
62.08	31.34	-6.24	61.14	49.74	-1.28	61.92	31.22	-5.38	60.98	73.15	1.68	62.71	40.56	-1.68
65.10	31.34	-6.18	64.16	50.29	-0.67	64.94	30.29	-6.25	64.00	74.14	2.73	65.73	39.45	-2.73
68.08	31.84	-4.90	67.14	51.74	1.56	67.93	32.20	-3.56	66.98	70.07	-0.56	68.71	41.96	0.56
71.08	31.67	-6.56	70.14	50.09	-1.58	70.93	31.71	-5.54	69.98	73.89	1.77	71.71	41.12	-1.77
74.08	30.95	-7.65	73.14	51.24	-0.80	73.93	31.55	-6.08	72.98	76.77	4.28	74.71	38.99	-4.28
77.08	30.17	-7.97	76.14	48.59	-2.99	76.93	28.46	-8.71	75.98	75.39	3.36	77.71	39.45	-3.36
80.10	32.28	-4.34	79.16	52.40	2.34	79.94	30.29	-5.36	79.00	71.05	0.54	80.73	40.75	-0.54
83.08	31.34	-7.00	82.14	49.74	-2.04	82.93	30.08	-7.28	81.98	74.39	2.16	83.71	40.84	-2.16
86.08	29.79	-8.74	85.14	50.94	-1.03	85.93	29.27	-8.28	84.98	72.90	0.48	86.71	42.71	-0.48
89.08	30.34	-8.33	88.14	51.14	-0.97	88.93	29.21	-8.49	87.98	75.89	3.33	89.71	40.01	-3.33
92.08	30.95	-5.51	91.14	51.14	1.24	91.93	31.66	-3.82	90.98	68.85	-1.50	92.71	42.62	1.50
95.10	33.57	-4.79	94.16	52.30	0.50	94.94	31.55	-5.83	94.00	72.28	0.03	95.73	42.99	-0.03
98.08	29.57	-8.57	97.14	52.80	1.22	97.93	32.09	-5.07	96.98	73.52	1.49	98.71	41.31	-1.49
101.08	31.45	-5.95	100.14	49.44	-1.40	100.93	29.64	-6.78	99.98	71.30	0.01	101.71	42.05	-0.01
104.08	31.00	-6.04	103.14	52.04	1.56	103.93	30.35	-5.72	102.98	74.39	3.46	104.71	38.25	-3.46
107.08	31.95	-5.41	106.14	51.59	0.79	106.92	31.87	-4.52	105.98	72.90	1.65	107.71	40.38	-1.65
110.10	32.89	-5.53	109.16	53.82	1.96	109.94	31.17	-6.27	109.00	73.15	0.84	110.73	42.24	-0.84
113.08	33.51	-3.58	112.14	52.90	2.37	112.93	30.68	-5.44	111.98	70.31	-0.67	113.71	42.43	0.67
116.08	33.68	-4.61	115.14	53.36	1.63	115.93	30.29	-7.03	114.98	73.27	1.09	116.71	41.87	-1.09
119.08	31.61	-6.39	118.14	52.35	0.91	118.93	33.63	-3.39	117.98	74.27	2.38	119.71	40.28	-2.38
122.08	31.34	-9.68	121.14	53.11	-1.35	121.92	32.26	-7.78	120.98	78.54	3.63	122.71	42.05	-3.63
125.10	32.11	-6.09	124.16	52.60	0.96	124.94	31.49	-5.74	124.00	72.16	0.07	125.73	42.80	-0.07
128.08	32.78	-6.24	127.14	53.87	1.41	127.92	31.11	-6.94	126.98	75.39	2.48	128.71	41.21	-2.48
131.08	31.17	-8.40	130.14	53.56	0.55	130.92	33.25	-5.34	129.98	75.26	1.80	131.71	42.43	-1.80
134.08	31.78	-6.54	133.14	52.70	0.94	133.92	34.07	-3.28	132.98	73.15	0.94	134.71	42.05	-0.94
137.08	30.95	-7.20	136.14	54.07	2.48	136.93	32.04	-5.13	135.98	70.07	-1.97	137.71	44.78	1.97
140.11	32.56	-5.16	139.16	51.44	0.28	139.95	31.93	-4.81	139.00	73.89	2.28	140.74	40.10	-2.28
143.08	32.00	-7.13	142.14	51.44	-1.13	142.92	29.64	-8.52	141.98	74.39	1.37	143.71	42.43	-1.37
146.08	34.07	-5.56	145.14	53.51	0.44	145.92	33.08	-5.57	144.98	75.76	2.24	146.71	42.05	-2.24
149.08	32.34	-6.33	148.14	52.40	0.29	148.92	33.36	-4.33	147.98	74.02	1.46	149.71	41.87	-1.46
152.09	31.56	-6.98	151.14	53.31	1.33	151.93	32.53	-5.03	150.98	76.27	3.84	152.72	39.36	-3.84
155.11	32.50	-6.15	154.16	51.29	-0.80	154.95	31.77	-5.90	154.00	73.89	1.35	155.73	41.96	-1.35
158.08	32.45	-6.92	157.14	52.95	0.14	157.93	30.40	-7.99	156.98	75.89	2.63	158.71	41.40	-2.63
161.08	31.67	-7.87	160.14	52.55	-0.43	160.93	33.19	-5.37	159.98	75.76	2.33	161.71	41.87	-2.33
164.08	31.61	-8.35	163.14	53.00	-0.40	163.93	32.31	-6.67	162.98	75.76	1.91	164.71	42.71	-1.91
167.08	32.11	-4.79	166.14	54.48	4.14	166.93	32.20	-3.73	165.98	70.31	-0.48	167.71	42.05	0.48
170.10	32.89	-4.79	169.16	53.56	2.44	169.95	31.77	-4.94	169.00	73.64	2.07	170.73	40.28	-2.07
173.08	32.28	-6.79	172.14	53.97	1.46	172.93	32.81	-5.28	171.98	75.01	2.05	173.71	41.68	-2.05
176.08	31.34	-9.15	175.14	55.09	1.16	175.93	34.02	-5.50	174.98	77.02	2.64	176.71	42.52	-2.64
179.08	31.95	-9.28	178.14	55.30	0.63	178.93	33.14	-7.12	177.98	79.81	4.69	179.71	41.21	-4.69
182.08	35.09	-3.16	181.14	54.02	2.33	181.93	31.93	-5.35	180.98	72.16	0.02	182.71	42.90	-0.02
185.10	32.89	-6.40	184.16	52.95	0.22	184.94	32.92	-5.40	184.00	73.77	0.59	185.73	43.37	-0.59
188.08	32.62	-5.70	187.14	54.84	3.08	187.93	33.03	-4.32	186.98	73.89	1.68	188.71	41.31	-1.68
191.08	32.45	-5.69	190.14	54.12	2.54	190.93	31.60	-5.56	189.98	75.01	2.98	191.71	39.82	-2.98
194.08	33.51	-6.39	193.14	51.99	-1.35	193.93	32.75	-6.17	192.98	72.90	-0.89	194.71	45.45	0.89
197.08	31.89	-7.51	196.14	53.36	0.52	196.93	33.85	-4.58	195.98	74.27	0.98	197.71	43.09	-0.98
200.10	31.95	-7.85	199.16	52.85	-0.39	199.94	31.82	-7.01	199.00	77.78	4.09	200.73	40.38	-4.09
203.08	32.06	-7.51	202.14	54.58	1.57	202.93	32.64	-5.96	201.98	73.77	0.31	203.71	43.93	-0.31
206.08	32.06	-9.19	205.14	54.02	-0.67	205.93	34.29	-5.99	204.98	78.54	3.40	206.71	42.52	-3.40
209.08	32.62	-8.09	208.14	55.71	1.56	208.93	33.14	-6.60	207.98	75.76	1.16	209.71	44.22	-1.16
212.08	34.80	-4.99	211.14	54.17	0.94	211.92	32.31	-6.51	210.98	77.02	3.34	212.71	41.12	-3.34
215.10	33.62	-6.09	214.16	54.07	0.92	214.94	32.59	-6.15	214.00	74.52	0.92	215.73	43.46	-0.92
218.08	34.69	-4.94	217.14	54.48	1.41	217.92	33.19	-5.47	216.98	75.39	1.87	218.71	42.43	-1.87
221.08	33.40	-6.87	220.14	55.04	1.33	220.92	33.30	-6.00	219.98	76.39	2.23	221.71	42.71	-2.23
224.08	33.90	-9.10	223.14	55.81	-0.63	223.93	34.41	-7.61	222.98	81.09	4.20	224.71	43.46	-4.20
227.08	33.96	-10.19	226.14	53.11	-4.48	226.92	33.91	-9.26	225.98	82.25	4.21	227.71	44.60	-4.21
230.10	33.85	-5.95	229.16	54.43	1.19	229.95	33.96	-4.87	229.00	75.26	1.57	230.73	42.90	-1.57
233.08	35.09	-5.33	232.14	53.77	-0.09	232.92	32.59	-6.85	231.98	76.02	1.71	233.71	43.37	-1.71
236.08	34.75	-6.01	235.14	54.12	-0.08	235.92	34.57	-5.22	234.98	76.52	1.87	236.71	43.56	-1.87
239.08	34.30	-6.37	238.14	55.65	1.54	238.93	34.46	-5.24	237.98	74.64	0.08	239.71	45.26	-0.08
242.08	32.78	-10.54	241.14	55.76	-1.00	241.93	34.79	-7.56	240.98	80.32	3.11	242.71	44.88	-3.11
245.10	34.07	-7.42	244.16	53.00	-1.93	244.95	34.74	-5.77	244.00	78.16	2.78	245.73	43.37	-2.78
248.08	34.07	-7.11	247.14	54.84	0.22	247.93	35.29	-4.92	246.98	79.05	3.98	248.71	41.87	-3.98
251.08	34.41	-8.28	250.14	54.68	-1.45	250.93	34.79	-6.92	249.98	77.91	1.33	251.71	46.02	-1.33
254.08	34.58	-5.33	253.14	54.63	1.28	253.93	33.14	-5.79	252.98	73.77	-0.03	254.71	44.60	0.03
257.08	34.30	-7.82	256.14	55.76	0.20	256.93	33.80	-7.34	255.98	78.67	2.66	257.71	44.12	-2.66
260.10	35.48	-5.91	259.16	55.19	0.36	259.94	32.81	-7.61	259.00	78.16	2.88	260.73	43.18	-2.88
263.09	33.12	-8.91	262.14	55.96	0.49	262.93	33.19	-7.87	261.98	77.65	1.73	263.72	44.97	-1.73
266.08	35.20	-4.65	265.14	55.91	2.62	265.93	33.52	-5.36	264.98	76.02	2.28	266.71	42.24	-2.28
269.09	34.97	-7.67	268.14	56.53	0.45	268.93	34.85	-6.81	267.98	77.91	1.38	269.72	45.92	-1.38
272.08	32.50	-9.46	271.14	56.94	1.54	271.93	34.90	-6.09	270.98	79.68	3.83	272.71	42.80	-3.83
275.10	32.78	-8.75	274.16	56.94	1.97	274.94	35.46	-5.09	274.00	76.64	1.22	275.73	44.97	-1.22
278.09	33.68	-6.66	277.14	57.61	3.83	277.93	34.63	-4.74	276.98	77.65	3.42	278.72	41.59	-3.42
281.09	34.02	-5.08	280.14	56.22	3.68	280.93	35.57	-2.56	279.98	73.77	0.78	281.72	42.99	-0.78
284.09	32.45	-10.38	283.14	56.48	0.21	283.93	35.02	-6.83	282.98	79.43	2.71	284.72	44.78	-2.71
287.09	34.80	-6.57	286.14	56.99	2.18	286.93	36.46	-3.93	285.98	79.05	3.79	287.71	42.24	-3.79
290.10	32.78	-8.00	289.16	54.22	-0.00	289.94	35.13	-4.68	289.00	78.16	3.49	290.73	41.96	-3.49
293.09	35.99	-6.70	292.14	58.18	2.05	292.93	34.96	-6.75	291.98	79.43	2.85	293.72	44.50	-2.85
296.08	35.14	-6.85	295.14	56.22	0.79	295.93	36.80	-4.21	294.98	78.79	2.91	296.71	43.74	-2.91
299.08	35.09	-10.33	298.14	55.91	-2.95	298.93	35.52	-8.93	297.98	83.67	4.36	299.71	45.73	-4.36
302.08	33.79	-8.33	301.14	58.02	2.46	301.93	36.91	-4.23	300.98	78.67	2.66	302.71	44.12	-2.66
305.11	35.77	-6.25	304.16	57.20	1.74	304.95	35.35	-5.70	304.00	77.15	1.24	305.74	45.45	-1.24
308.08	37.70	-5.98	307.14	56.58	-0.54	307.93	35.79	-6.91	306.98	77.78	0.21	308.71	48.13	-0.21
311.08	34.97	-6.83	310.14	56.37	1.13	310.93	36.41	-4.41	309.98	77.27	1.58	311.72	44.88	-1.58
314.08	34.63	-8.29	313.14	57.61	1.25	313.92	35.07	-6.88	312.98	78.67	1.86	314.71	45.73	-1.86
317.08	34.75	-8.10	316.14	56.73	0.44	316.92	36.24	-5.63	315.98	80.32	3.58	317.71	43.93	-3.58
320.11	35.31	-5.89	319.16	55.19	0.55	319.95	36.74	-3.49	319.00	75.89	0.80	320.73	45.07	-0.80
323.08	36.28	-7.92	322.14	55.30	-2.34	322.92	36.80	-6.42	321.98	80.83	2.74	323.71	46.12	-2.74
326.08	35.82	-7.14	325.14	57.20	0.80	325.93	36.41	-5.58	324.98	80.45	3.60	326.71	44.03	-3.60
329.08	35.43	-7.35	328.14	56.32	0.10	328.93	35.24	-6.57	327.98	78.67	2.00	329.71	45.45	-2.00
332.08	35.94	-10.88	331.14	56.01	-4.25	331.93	37.47	-8.37	330.98	86.27	5.56	332.71	45.92	-5.56
335.11	35.60	-9.03	334.16	55.71	-2.36	334.95	37.75	-5.90	334.00	80.83	2.31	335.74	46.98	-2.31
338.08	36.96	-6.44	337.14	57.46	0.62	337.93	35.68	-6.75	336.98	78.67	1.38	338.71	46.69	-1.38
341.08	34.58	-8.84	340.14	57.20	0.34	340.93	36.24	-6.20	339.98	80.70	3.39	341.71	44.69	-3.39
344.09	35.60	-9.75	343.14	58.02	-0.77	343.93	35.40	-8.98	342.98	80.07	0.83	344.72	49.19	-0.83
347.08	34.63	-10.16	346.14	56.27	-1.96	346.93	35.85	-7.96	345.98	81.73	3.05	347.72	46.40	-3.05
350.11	37.13	-7.97	349.16	58.23	-0.31	349.95	36.85	-7.27	349.00	82.25	3.26	350.74	46.50	-3.26
353.09	36.90	-8.50	352.14	58.23	-0.61	352.93	34.96	-9.46	351.98	81.99	2.70	353.72	47.36	-2.70
356.08	37.59	-6.56	355.14	56.12	-1.47	355.93	36.35	-6.83	354.98	83.02	4.98	356.71	43.84	-4.98
359.08	35.26	-8.64	358.14	57.40	0.06	358.93	37.53	-5.39	357.98	82.89	5.10	359.71	43.46	-5.10
362.09	35.60	-8.82	361.14	59.22	1.36	361.93	36.13	-7.32	360.98	81.09	2.78	362.72	46.31	-2.78
365.11	35.54	-8.53	364.16	56.94	-0.57	364.95	36.52	-6.58	364.00	81.35	3.39	365.74	45.35	-3.39
368.08	36.62	-6.51	367.14	57.97	1.40	367.93	37.81	-4.35	366.98	81.73	4.71	368.71	43.09	-4.71
371.09	36.28	-10.06	370.14	60.68	0.90	370.93	33.52	-11.85	369.98	82.63	2.40	371.72	48.61	-2.40
374.08	37.41	-7.47	373.14	57.51	-0.81	373.93	36.24	-7.67	372.98	80.96	2.19	374.71	47.36	-2.19
377.09	35.54	-10.53	376.14	59.27	-0.24	376.93	35.29	-9.81	375.98	84.97	5.01	377.72	45.73	-5.01
380.11	36.39	-8.69	379.16	60.63	2.11	379.95	36.97	-7.13	379.00	82.50	3.53	380.73	46.21	-3.53
383.08	36.28	-7.59	382.14	57.87	0.56	382.93	36.35	-6.54	381.98	81.60	3.84	383.71	44.69	-3.84
386.08	36.33	-6.43	385.14	59.48	3.28	385.93	36.41	-5.38	384.98	78.92	2.27	386.71	45.16	-2.27
389.09	36.33	-10.01	388.14	57.56	-2.22	388.93	36.52	-8.85	387.98	82.63	2.40	389.72	48.61	-2.40
392.08	37.76	-8.18	391.14	59.17	-0.21	391.93	37.53	-7.43	390.98	83.93	4.10	392.71	46.50	-4.10
395.10	36.45	-8.35	394.16	58.54	0.30	394.94	35.63	-8.20	394.00	81.47	2.78	395.73	46.69	-2.78
398.08	37.07	-7.25	397.14	58.54	0.78	397.92	36.69	-6.66	396.98	79.94	1.73	398.71	47.26	-1.73
401.08	37.99	-7.92	400.14	59.43	0.08	400.93	36.80	-8.13	399.98	82.63	2.83	401.72	47.74	-2.83
404.08	38.67	-6.97	403.14	61.68	2.60	403.93	37.53	-7.13	402.98	82.76	3.23	404.71	47.07	-3.23
407.08	37.47	-6.12	406.14	59.64	2.61	406.92	38.71	-3.91	405.98	79.43	1.95	407.71	46.31	-1.95
410.11	35.65	-8.53	409.16	58.75	1.13	409.95	37.30	-5.91	409.00	81.09	3.02	410.73	45.83	-3.02
413.09	36.05	-8.78	412.14	60.63	2.36	412.93	36.85	-7.01	411.98	80.19	1.47	413.72	48.03	-1.47
416.08	37.13	-9.35	415.14	57.46	-2.46	415.93	36.91	-8.60	414.98	84.45	4.08	416.71	47.07	-4.08
419.08	37.81	-7.19	418.14	59.01	0.57	418.93	38.03	-6.00	417.98	82.25	3.36	419.71	46.31	-3.36
422.08	37.99	-5.14	421.14	60.94	4.37	421.93	38.26	-3.89	420.98	78.79	1.77	422.71	46.02	-1.77
425.11	36.96	-7.78	424.16	57.40	-0.78	424.95	37.53	-6.23	424.00	80.96	2.33	425.74	47.07	-2.33
428.09	36.39	-9.23	427.14	61.05	1.99	427.93	36.97	-7.68	426.98	82.63	3.12	428.72	47.17	-3.12
431.08	38.27	-5.40	430.14	58.02	0.91	430.93	36.69	-6.01	429.98	78.54	0.98	431.71	47.36	-0.98
434.09	37.93	-10.33	433.14	58.23	-3.47	433.93	38.88	-8.40	432.98	86.27	4.12	434.72	48.80	-4.12
437.09	37.53	-8.63	436.14	59.32	-0.28	436.93	37.92	-7.27	435.98	82.37	2.32	437.72	48.51	-2.32
440.11	37.02	-8.07	439.16	60.47	1.94	439.95	37.53	-6.58	439.00	81.47	2.49	440.74	47.26	-2.49
443.09	38.50	-6.96	442.14	61.26	2.36	442.93	36.02	-8.46	441.98	80.96	1.61	443.72	48.51	-1.61
446.09	36.50	-10.16	445.14	60.11	0.01	445.93	38.71	-6.98	444.98	84.71	4.16	446.72	47.17	-4.16
449.09	36.22	-10.09	448.14	60.32	0.57	448.93	37.58	-7.76	447.98	82.76	2.56	449.72	48.42	-2.56
452.09	37.24	-9.79	451.14	58.70	-1.77	451.93	38.88	-7.17	450.98	84.58	3.66	452.72	48.03	-3.66
455.11	38.10	-8.08	454.16	58.02	-1.60	454.95	38.54	-6.67	454.00	82.50	2.43	455.74	48.42	-2.43
458.09	39.83	-6.11	457.14	60.37	0.99	457.93	38.15	-6.82	456.98	82.89	3.06	458.72	47.55	-3.06
461.09	38.56	-6.74	460.14	63.11	4.37	460.93	39.11	-5.22	459.98	84.19	5.00	461.72	44.97	-5.00
464.09	39.83	-5.90	463.14	59.17	-0.00	463.93	40.30	-4.46	462.98	81.60	1.98	464.72	48.42	-1.98
467.09	38.04	-9.86	466.14	60.63	-0.71	466.93	36.97	-9.95	465.98	83.02	1.23	467.72	51.33	-1.23
470.11	38.96	-6.77	469.16	60.53	1.36	469.95	39.16	-5.60	469.00	82.76	3.14	470.73	47.26	-3.14
473.08	38.27	-8.95	472.14	61.15	0.49	472.92	39.28	-6.96	471.98	84.19	3.08	473.71	48.80	-3.08
476.09	38.45	-7.26	475.14	61.58	2.43	475.93	39.33	-5.41	474.98	81.47	1.87	476.72	48.51	-1.87
479.09	38.85	-7.77	478.14	60.11	0.05	478.93	39.28	-6.36	477.98	82.89	2.38	479.72	48.90	-2.38
482.08	39.08	-6.70	481.14	58.80	-0.42	481.93	39.11	-5.70	480.98	82.76	3.09	482.72	47.36	-3.09
485.11	37.64	-7.67	484.16	62.05	3.30	484.95	37.70	-6.64	484.00	80.96	1.76	485.74	48.22	-1.76
488.08	38.67	-7.42	487.14	62.42	2.89	487.93	36.46	-8.66	486.98	83.67	3.69	488.71	47.07	-3.69
491.08	36.79	-10.68	490.14	62.42	1.51	490.93	38.32	-8.18	489.98	82.37	1.01	491.71	51.13	-1.01
494.08	37.30	-12.19	493.14	61.68	-1.25	493.93	38.94	-9.57	492.98	88.25	4.87	494.71	49.28	-4.87
497.08	38.67	-7.56	496.14	60.79	1.12	496.93	37.92	-7.34	495.98	80.96	0.84	497.72	50.06	-0.84
500.11	37.19	-8.40	499.16	60.42	1.39	499.95	37.86	-6.76	499.00	83.15	3.67	500.74	46.59	-3.67
503.09	38.04	-10.46	502.14	61.63	-0.31	502.93	36.74	-10.78	501.98	84.32	1.93	503.72	51.23	-1.93
506.08	39.37	-6.17	505.14	63.27	4.29	505.93	37.25	-7.31	504.98	82.37	2.94	506.71	47.26	-2.94
509.08	38.22	-8.90	508.14	60.11	-0.45	508.93	37.81	-8.34	507.98	84.19	3.18	509.71	48.61	-3.18
512.08	39.65	-7.15	511.14	62.31	2.07	511.93	40.13	-5.69	510.98	83.54	2.85	512.71	48.61	-2.85
515.11	38.04	-9.80	514.16	60.26	-1.02	514.95	38.88	-7.98	514.00	86.01	4.28	515.74	48.22	-4.28
518.09	37.87	-10.64	517.14	63.43	1.48	517.93	38.20	-9.34	516.98	85.23	2.83	518.72	50.35	-2.83
521.09	38.90	-7.34	520.14	61.10	1.42	520.93	36.57	-8.70	519.98	81.47	1.34	521.72	49.57	-1.34
524.09	38.04	-9.81	523.14	64.01	2.72	523.93	40.01	-6.86	522.98	84.19	2.45	524.72	50.06	-2.45
527.09	39.60	-8.84	526.14	62.68	0.80	526.93	36.80	-10.67	525.98	86.93	4.60	527.72	48.51	-4.60
530.11	38.04	-10.51	529.16	59.69	-2.30	529.95	40.24	-7.33	529.00	85.49	3.05	530.74	50.16	-3.05
533.09	39.31	-7.02	532.14	63.80	4.03	532.93	40.41	-4.95	531.98	83.67	3.45	533.72	47.55	-3.45
536.09	38.79	-8.16	535.14	62.10	1.71	535.93	40.41	-5.57	534.98	82.89	2.05	536.72	49.57	-2.05
539.09	39.31	-8.00	538.14	62.00	1.25	538.93	37.86	-8.48	537.98	83.80	2.60	539.72	49.38	-2.60
542.09	40.35	-6.62	541.14	62.68	2.27	541.93	39.73	-6.27	540.98	83.41	2.55	542.72	49.09	-2.55
545.11	39.83	-9.02	544.16	60.05	-2.24	544.95	37.36	-10.52	544.00	86.01	3.27	545.74	50.25	-3.27
548.09	40.35	-8.50	547.14	63.37	1.08	547.93	40.75	-7.13	546.98	86.01	3.27	548.72	50.25	-3.27
551.09	39.48	-7.96	550.14	61.58	0.70	550.93	39.56	-6.91	549.98	83.28	1.95	551.72	50.16	-1.95
554.09	38.10	-8.60	553.14	62.74	2.60	553.93	40.47	-5.25	552.98	83.15	2.56	554.72	48.80	-2.56
557.09	37.99	-11.73	556.14	61.63	-1.53	556.93	39.90	-8.85	555.98	88.91	5.30	557.72	49.09	-5.30
560.11	39.37	-11.17	559.16	62.74	-1.24	559.95	41.27	-8.29	559.00	86.93	2.50	560.73	52.70	-2.50
563.09	40.00	-8.18	562.14	61.58	-0.04	562.93	39.22	-7.98	561.98	87.46	5.39	563.71	47.45	-5.39
566.09	40.06	-8.20	565.14	63.74	2.04	565.93	38.71	-8.57	564.98	86.27	4.12	566.72	48.80	-4.12
569.09	38.56	-10.02	568.14	61.00	-1.02	568.93	38.37	-9.23	567.98	83.80	1.33	569.72	51.91	-1.33
572.08	39.60	-8.07	571.14	62.74	1.63	571.93	39.05	-7.64	570.98	84.32	2.76	572.71	49.57	-2.76
575.11	39.08	-10.81	574.16	64.38	1.05	574.95	41.38	-7.54	574.00	88.38	4.60	575.74	49.96	-4.60
578.08	38.73	-10.26	577.14	62.47	0.04	577.93	39.28	-8.74	576.98	88.51	5.63	578.71	48.03	-5.63
581.08	41.39	-5.91	580.14	62.63	1.89	580.93	40.24	-6.08	579.98	84.45	3.26	581.71	48.70	-3.26
584.08	37.81	-8.94	583.14	62.63	2.44	583.93	39.84	-5.93	582.98	83.54	2.90	584.71	48.51	-2.90
587.09	38.45	-9.10	586.14	63.21	2.22	586.93	39.96	-6.62	585.98	83.41	1.97	587.72	50.25	-1.97
590.11	40.12	-12.89	589.16	64.76	-1.69	589.95	38.77	-13.27	589.00	91.98	5.08	590.73	52.60	-5.08
593.08	40.87	-9.67	592.14	65.02	1.04	592.93	38.54	-11.02	591.98	87.72	3.29	593.71	51.91	-3.29
596.08	38.27	-10.81	595.14	64.86	2.34	595.93	38.65	-9.46	594.98	85.49	2.52	596.71	51.23	-2.52
599.08	40.98	-9.66	598.14	62.26	-1.82	598.93	41.27	-8.40	597.98	88.51	3.98	599.71	51.33	-3.98
602.08	40.69	-9.45	601.14	62.31	-1.27	601.93	40.30	-8.86	600.98	88.38	4.35	602.71	50.45	-4.35
623.10	48.07	-18.59	622.16	79.24	-0.86	622.94	49.77	-15.92	622.00	103.52	2.97	623.73	68.36	-2.97
626.06	51.63	-17.93	625.11	78.90	-4.10	625.90	47.88	-20.70	624.95	105.92	2.47	626.69	71.75	-2.47
629.06	45.62	-20.57	628.11	73.02	-6.61	628.90	43.85	-21.36	627.95	105.92	5.84	629.69	65.01	-5.84
632.06	43.55	-22.70	631.11	72.24	-7.45	631.90	42.76	-22.51	630.95	106.35	6.21	632.69	64.70	-6.21
635.09	42.91	-20.28	634.11	70.65	-5.98	634.93	40.87	-21.35	633.95	100.86	3.78	635.71	64.08	-3.78
638.06	41.68	-19.76	637.11	69.34	-5.54	637.90	41.10	-19.36	636.95	102.96	7.63	638.69	58.47	-7.63
641.05	38.73	-19.90	640.11	68.36	-3.71	640.90	39.84	-17.81	639.95	94.81	2.29	641.68	61.00	-2.29
644.06	40.06	-20.98	643.11	67.60	-6.88	643.90	40.13	-19.94	642.95	95.63	0.70	644.69	65.01	-0.70
647.06	39.08	-19.18	646.11	67.98	-3.72	646.90	39.39	-17.89	645.95	93.05	0.90	647.69	62.02	-0.90
650.06	39.83	-21.73	649.11	65.50	-9.50	649.90	40.64	-19.94	648.95	99.75	4.30	650.69	61.92	-4.30
653.05	37.81	-22.11	652.11	65.88	-7.48	652.90	37.75	-21.20	651.95	95.35	1.54	653.68	63.05	-1.54
656.05	37.99	-19.77	655.11	65.45	-5.75	655.90	39.39	-17.39	654.95	95.90	4.25	656.68	58.17	-4.25
659.05	39.31	-18.74	658.11	65.99	-5.50	658.90	39.22	-17.86	657.95	95.49	3.55	659.68	59.17	-3.55
662.06	38.62	-21.41	661.11	66.52	-6.95	661.90	38.94	-20.11	660.95	96.99	3.07	662.69	61.62	-3.07
665.08	36.56	-21.55	664.11	66.52	-5.03	664.92	40.81	-16.32	663.95	94.68	2.68	665.71	60.09	-2.68
668.05	37.93	-20.42	667.11	66.15	-5.64	667.90	40.64	-16.73	666.95	96.58	4.34	668.68	58.67	-4.34
671.05	37.47	-21.09	670.11	63.74	-8.26	670.89	37.53	-20.06	669.95	95.49	3.04	671.68	60.19	-3.04
674.06	39.13	-18.08	673.11	67.12	-3.53	673.90	38.60	-17.64	672.95	94.81	3.71	674.69	58.17	-3.71
677.06	38.27	-18.35	676.11	65.83	-4.23	676.90	39.22	-16.42	675.95	92.11	1.60	677.69	59.68	-1.60
680.06	38.67	-19.79	679.11	67.87	-4.03	679.90	38.65	-18.84	678.95	97.82	5.47	680.69	57.66	-5.47
683.05	35.65	-23.29	682.11	66.04	-6.34	682.90	38.88	-19.09	681.95	96.45	3.62	683.68	59.99	-3.62
686.05	37.41	-19.13	685.11	63.90	-6.08	685.90	38.37	-17.20	684.95	94.68	4.25	686.68	56.96	-4.25
689.06	38.10	-17.28	688.11	67.06	-1.76	688.90	39.28	-15.12	687.95	93.05	3.78	689.69	56.26	-3.78
692.06	36.62	-18.14	691.11	65.77	-2.43	691.90	38.54	-15.24	690.95	91.71	3.06	692.69	56.36	-3.06
695.09	37.07	-22.11	694.11	67.39	-5.23	694.93	39.56	-18.64	693.95	94.68	1.61	695.71	62.23	-1.61
698.06	36.79	-19.58	697.11	67.17	-2.64	697.90	37.36	-18.04	696.95	94.54	4.28	698.69	56.76	-4.28
701.05	36.62	-20.64	700.11	65.66	-5.04	700.90	39.05	-17.23	699.95	96.31	5.16	701.68	56.76	-5.16
704.05	37.30	-19.77	703.11	64.92	-5.59	703.89	38.26	-17.84	702.95	96.04	5.08	704.68	56.66	-5.08
707.05	37.87	-18.34	706.11	66.58	-3.07	706.89	38.88	-16.36	705.95	92.51	2.41	707.68	58.47	-2.41
710.06	38.90	-18.48	709.11	66.31	-4.51	709.90	39.62	-16.78	708.95	94.54	3.27	710.69	58.77	-3.27
713.05	37.76	-19.83	712.11	67.33	-3.70	712.90	38.82	-17.79	711.95	97.27	5.79	713.68	56.46	-5.79
716.06	37.07	-21.53	715.11	64.01	-8.03	715.90	39.79	-17.83	714.95	96.58	4.09	716.69	59.17	-4.09
719.05	39.02	-17.25	718.11	66.04	-3.67	718.90	39.28	-16.01	717.95	95.63	5.47	719.68	55.46	-5.47
722.05	38.16	-20.28	721.11	66.09	-5.79	721.90	38.82	-18.65	720.95	95.35	3.02	722.68	60.09	-3.02
725.09	37.87	-20.78	724.11	66.47	-5.62	724.93	37.92	-19.76	723.95	96.99	4.45	725.71	58.87	-4.45
728.05	38.50	-18.98	727.11	66.42	-4.50	727.90	38.65	-17.85	726.95	96.45	5.08	728.68	57.06	-5.08
731.05	38.22	-21.38	730.11	67.60	-5.44	730.90	39.73	-18.90	729.95	96.04	2.55	731.68	61.72	-2.55
734.05	37.02	-22.92	733.11	68.09	-5.29	733.90	37.81	-21.16	732.95	96.72	2.89	734.68	61.72	-2.89
737.06	36.67	-20.13	736.11	67.28	-2.96	736.90	37.70	-18.13	735.95	93.59	2.90	737.68	58.57	-2.90
740.09	38.85	-20.75	739.11	65.83	-7.21	739.93	38.26	-20.37	738.95	96.86	3.37	740.71	60.90	-3.37
743.05	37.70	-21.67	742.11	67.93	-4.88	742.90	38.03	-20.36	741.95	97.41	4.15	743.68	59.88	-4.15
746.06	38.62	-19.48	745.11	66.15	-5.39	745.90	37.64	-19.48	744.95	96.99	5.00	746.69	57.76	-5.00
749.06	38.56	-19.30	748.11	67.17	-4.13	748.90	39.50	-17.38	747.95	97.41	5.66	749.69	56.86	-5.66
752.06	37.41	-21.31	751.11	69.45	-2.71	751.90	39.90	-17.84	750.95	95.90	3.29	752.69	60.09	-3.29
755.06	38.73	-18.45	754.11	66.42	-4.20	754.90	39.39	-16.81	753.95	95.35	4.28	755.69	57.56	-4.28
758.05	39.83	-18.83	757.11	69.45	-2.65	757.90	40.01	-17.68	756.95	97.41	4.86	758.68	58.47	-4.86
761.06	39.19	-20.74	760.11	69.34	-4.03	760.90	40.92	-18.03	759.95	97.41	3.59	761.69	61.00	-3.59
764.06	37.76	-23.21	763.11	66.04	-8.37	763.90	40.70	-19.29	762.95	99.89	5.03	764.69	60.60	-5.03
767.05	37.36	-22.79	766.11	66.47	-7.12	766.90	38.65	-20.53	765.95	98.37	4.33	767.69	60.49	-4.33
770.08	39.94	-20.43	769.11	68.25	-5.56	769.92	40.18	-19.21	768.95	97.27	3.01	770.71	62.02	-3.01
773.06	38.67	-20.63	772.11	66.31	-6.43	772.90	41.44	-16.88	771.95	97.27	4.08	773.69	59.88	-4.08
776.05	38.22	-21.01	775.11	66.95	-5.72	775.90	40.13	-18.12	774.95	94.27	1.15	776.68	62.74	-1.15
779.05	39.42	-21.35	778.11	67.39	-6.82	778.90	39.90	-19.89	777.95	98.37	3.71	779.68	61.72	-3.71
782.05	38.85	-19.31	781.11	68.58	-3.02	781.90	38.03	-19.16	780.95	96.31	4.26	782.68	58.57	-4.26
785.08	38.39	-21.23	784.11	68.20	-4.86	784.92	40.81	-17.84	783.95	97.41	3.90	785.71	60.39	-3.90
788.05	40.12	-19.14	787.11	66.79	-5.91	787.90	40.47	-17.82	786.95	96.99	3.84	788.69	60.09	-3.84
791.06	40.00	-19.67	790.11	67.82	-5.29	790.90	39.79	-18.91	789.95	99.33	5.77	791.68	58.57	-5.77
794.05	37.70	-21.01	793.11	68.20	-3.95	793.89	39.50	-18.23	792.95	98.51	5.91	794.68	57.46	-5.91
797.05	38.39	-21.88	796.11	68.79	-4.92	796.90	40.30	-18.99	795.95	97.27	3.11	797.68	61.82	-3.11
800.06	39.13	-19.03	799.11	68.20	-3.40	799.90	38.88	-18.30	798.95	95.49	3.44	800.69	59.38	-3.44
803.06	38.50	-21.04	802.11	67.39	-5.59	802.90	40.58	-17.98	801.95	97.95	4.52	803.69	59.68	-4.52
806.06	38.27	-23.04	805.11	69.88	-4.87	805.90	39.67	-20.67	804.95	98.64	3.44	806.69	62.54	-3.44
809.06	38.22	-20.11	808.11	70.16	-1.61	808.90	41.67	-15.68	807.95	95.63	3.41	809.69	59.58	-3.41
812.06	39.88	-20.48	811.11	68.85	-4.95	811.90	40.98	-18.40	810.95	100.30	6.05	812.68	58.97	-6.05
815.08	40.12	-18.19	814.11	68.96	-2.79	814.92	41.78	-15.55	813.95	98.51	6.31	815.71	56.66	-6.31
818.06	37.81	-21.47	817.11	69.67	-3.05	817.90	39.45	-18.85	816.95	96.72	3.55	818.69	60.39	-3.55
821.06	39.13	-19.48	820.11	67.49	-4.56	820.90	42.18	-15.46	819.95	94.68	2.18	821.69	61.10	-2.18
824.06	36.84	-25.26	823.11	70.21	-5.33	823.90	41.67	-19.46	822.95	101.14	5.15	824.69	61.62	-5.15
827.06	39.83	-21.54	826.11	68.41	-6.40	826.90	38.15	-22.25	825.95	100.30	5.04	827.69	61.00	-5.04
830.06	37.76	-23.79	829.11	67.87	-7.12	829.90	40.87	-19.71	828.95	101.98	6.54	830.69	59.68	-6.54
833.06	37.13	-23.75	832.11	68.09	-6.23	832.90	40.87	-19.04	831.95	97.68	2.91	833.69	62.64	-2.91
836.06	39.42	-23.62	835.11	70.27	-6.21	835.90	39.90	-22.17	834.95	101.28	4.35	836.69	63.36	-4.35
839.05	39.60	-22.42	838.11	68.47	-6.99	838.90	41.44	-19.60	837.95	98.92	3.01	839.68	63.67	-3.01
842.06	38.56	-23.87	841.11	70.16	-5.71	841.90	41.95	-19.51	840.95	98.09	1.77	842.69	65.33	-1.77
845.09	39.42	-22.42	844.11	69.45	-5.83	844.93	40.92	-19.95	843.95	98.78	3.05	845.71	63.46	-3.05
848.06	38.85	-21.81	847.11	68.58	-5.52	847.90	42.99	-16.69	846.95	97.13	2.58	848.69	62.74	-2.58
851.05	39.48	-21.80	850.11	68.79	-5.93	850.90	40.64	-19.66	849.95	100.72	5.55	851.68	60.39	-5.55
854.06	40.06	-20.10	853.11	69.94	-3.66	853.90	38.20	-20.98	852.95	98.78	4.73	854.69	60.09	-4.73
857.05	39.13	-20.13	856.11	68.31	-4.39	856.90	39.96	-18.33	855.95	96.99	3.84	857.69	60.09	-3.84
860.08	40.00	-23.97	859.11	69.56	-7.85	859.92	41.44	-21.56	858.95	100.03	2.17	860.71	66.47	-2.17
863.06	40.58	-21.52	862.11	70.98	-4.56	862.90	39.33	-21.80	861.95	103.38	7.39	863.68	59.38	-7.39
866.06	39.60	-21.15	865.11	72.35	-1.84	865.90	42.58	-17.19	864.95	100.17	5.53	866.69	59.88	-5.53
869.06	38.79	-21.66	868.11	70.54	-3.35	868.90	41.32	-18.16	867.95	96.72	2.38	869.69	62.74	-2.38
872.05	41.51	-21.20	871.11	71.42	-4.73	871.90	41.32	-20.42	870.95	102.26	5.66	872.68	61.72	-5.66
875.08	40.40	-23.27	874.11	69.56	-7.55	874.92	41.04	-21.65	873.95	101.70	4.14	875.71	64.19	-4.14
878.05	41.10	-20.42	877.11	67.49	-7.47	877.90	42.13	-18.42	876.95	99.06	3.65	878.68	62.54	-3.65
881.05	40.87	-21.11	880.11	68.85	-6.57	880.90	42.41	-18.60	879.95	99.47	3.60	881.69	63.05	-3.60
884.05	40.52	-22.01	883.11	69.83	-6.14	883.90	41.44	-20.12	882.95	99.33	2.91	884.68	64.29	-2.91
887.05	41.28	-19.99	886.11	71.64	-3.07	886.90	41.32	-18.98	885.95	99.89	4.73	887.69	61.21	-4.73
890.08	39.65	-21.39	889.11	70.65	-3.83	889.92	41.67	-18.40	888.95	96.45	1.52	890.71	64.19	-1.52
893.05	41.62	-22.03	892.11	72.35	-4.74	892.90	41.72	-20.95	891.95	101.56	4.02	893.68	64.29	-4.02
896.06	40.69	-22.59	895.11	70.70	-6.02	895.90	42.01	-20.29	894.95	102.26	5.09	896.69	62.85	-5.09
899.05	41.39	-20.43	898.11	71.09	-4.17	898.90	42.58	-18.27	897.95	100.58	4.87	899.68	61.62	-4.87
902.05	40.64	-23.28	901.11	70.76	-6.60	901.90	41.38	-21.56	900.95	103.24	5.43	902.69	63.15	-5.43
905.09	40.64	-24.37	904.11	73.13	-5.32	904.93	40.24	-23.79	903.95	103.24	4.34	905.71	65.33	-4.34
908.06	40.40	-20.51	907.11	71.86	-2.49	907.90	42.82	-17.11	906.95	99.06	4.26	908.68	61.31	-4.26
911.06	41.97	-22.38	910.11	72.63	-5.16	910.90	40.98	-22.40	909.95	100.58	2.34	911.68	66.68	-2.34
914.05	43.67	-18.44	913.11	72.30	-3.25	913.90	42.30	-18.83	912.95	100.44	4.44	914.69	62.33	-4.44
917.06	41.86	-19.24	916.11	70.70	-3.84	916.90	43.28	-16.84	915.95	99.75	4.76	917.69	61.00	-4.76
920.09	42.32	-18.42	919.11	71.31	-2.87	919.93	42.64	-17.13	918.95	96.58	1.95	920.71	63.46	-1.95
923.05	42.50	-20.77	922.11	70.65	-6.06	922.90	39.62	-22.67	921.95	101.42	4.26	923.68	63.67	-4.26
926.05	41.68	-24.15	925.11	72.52	-6.75	925.90	44.20	-20.66	924.95	104.79	5.07	926.69	65.43	-5.07
929.06	41.97	-21.88	928.11	73.24	-4.05	928.90	43.10	-19.77	927.95	102.68	4.94	929.69	63.57	-4.94
932.06	39.77	-24.07	931.11	71.20	-6.08	931.90	42.87	-20.00	930.95	104.22	6.49	932.69	62.02	-6.49
935.09	42.50	-17.92	934.11	71.14	-2.72	934.93	41.78	-17.67	933.95	97.68	3.37	935.72	61.72	-3.37
938.06	40.69	-23.96	937.11	72.74	-5.35	937.90	42.30	-21.37	936.95	103.66	5.12	938.68	64.19	-5.12
941.06	41.62	-20.89	940.11	72.19	-3.76	940.90	45.54	-15.99	939.95	101.14	4.74	941.69	62.43	-4.74
944.05	41.39	-22.14	943.11	69.67	-7.30	943.90	41.32	-21.23	942.95	101.84	4.42	944.68	63.77	-4.42
947.05	40.52	-24.06	946.11	72.91	-5.11	946.90	43.16	-20.44	945.95	103.94	5.47	947.68	63.77	-5.47
950.08	41.10	-22.91	949.11	71.91	-5.54	949.92	43.10	-19.93	948.95	100.72	2.82	950.71	65.85	-2.82
953.06	41.86	-21.99	952.11	71.47	-5.82	952.90	42.58	-20.29	951.95	100.30	2.56	953.69	65.95	-2.56
956.05	43.97	-19.11	955.11	74.07	-2.45	955.90	42.87	-19.23	954.95	101.56	4.59	956.69	63.15	-4.59
959.05	41.97	-22.30	958.11	71.14	-6.57	958.90	40.70	-22.59	957.95	101.14	2.98	959.68	65.95	-2.98
962.05	42.50	-23.28	961.11	73.52	-5.70	961.90	45.13	-19.68	960.95	105.21	5.54	962.68	64.91	-5.54
965.08	41.86	-22.55	964.11	72.46	-5.39	964.92	41.84	-21.59	963.95	104.22	5.92	965.71	63.15	-5.92
968.05	41.51	-23.55	967.11	75.86	-2.64	967.90	42.24	-21.84	966.95	103.66	4.71	968.69	65.01	-4.71
971.05	42.15	-20.68	970.11	74.24	-2.03	970.90	42.07	-19.79	969.95	100.03	3.31	971.69	64.19	-3.31
974.06	40.40	-22.55	973.11	71.64	-4.75	973.90	44.66	-17.32	972.95	98.51	1.67	974.69	65.95	-1.67
977.05	42.27	-22.00	976.11	72.35	-5.36	976.90	43.68	-19.62	975.95	102.40	4.24	977.68	64.70	-4.24
980.09	42.62	-21.18	979.11	73.52	-3.72	979.92	41.72	-21.11	978.95	103.52	5.83	980.71	62.64	-5.83
983.05	41.74	-21.78	982.11	74.85	-2.11	982.90	42.70	-19.84	981.95	102.54	5.13	983.69	63.05	-5.13
986.05	42.44	-18.91	985.11	72.13	-2.66	985.90	43.68	-16.69	984.95	98.51	3.27	986.69	62.74	-3.27
989.06	43.38	-22.39	988.11	72.57	-6.64	988.90	43.33	-21.46	987.95	106.63	6.97	989.69	63.46	-6.97
992.06	43.61	-21.98	991.11	71.91	-7.12	991.90	44.90	-19.72	990.95	102.54	3.06	992.69	67.20	-3.06
995.09	42.85	-21.34	994.11	73.29	-4.34	994.93	43.85	-19.37	993.95	104.51	6.43	995.72	62.43	-6.43
998.06	44.85	-19.85	997.11	73.85	-4.29	997.90	45.60	-18.13	996.95	101.70	3.11	998.69	66.26	-3.11
1001.05	41.39	-23.00	1000.11	73.13	-4.70	1000.90	42.30	-21.11	999.95	103.66	5.38	1001.69	63.67	-5.38
1004.06	42.21	-22.26	1003.11	72.63	-5.28	1003.90	43.51	-19.98	1002.95	102.68	4.32	1004.69	64.81	-4.32
1007.06	45.56	-19.19	1006.11	74.57	-3.62	1006.90	45.25	-18.52	1005.95	103.66	5.02	1007.69	64.39	-5.02
1010.09	43.85	-20.23	1009.11	74.79	-2.73	1009.93	42.01	-21.09	1008.95	101.70	3.73	1010.72	65.01	-3.73
1013.05	43.38	-21.09	1012.11	73.79	-4.12	1012.90	43.05	-20.44	1011.95	103.10	4.74	1013.69	64.39	-4.74
1016.06	43.20	-20.49	1015.11	73.74	-3.39	1015.90	42.87	-19.84	1014.95	102.26	4.68	1016.69	63.67	-4.68
1019.05	42.56	-22.75	1018.11	78.79	0.04	1018.90	42.64	-21.70	1017.95	100.72	1.52	1019.69	68.46	-1.52
1022.06	41.22	-26.64	1021.11	74.29	-7.01	1021.90	43.10	-23.79	1020.95	107.49	5.74	1022.69	66.79	-5.74
1025.09	42.15	-24.90	1024.11	72.68	-7.81	1024.93	45.01	-21.07	1023.95	106.92	5.98	1025.72	65.74	-5.98
1028.06	42.15	-24.31	1027.11	76.70	-3.20	1027.90	44.78	-20.70	1026.95	105.21	4.86	1028.69	66.26	-4.86
1031.05	41.28	-23.11	1030.11	72.80	-5.03	1030.90	42.93	-20.49	1029.95	101.70	3.42	1031.68	65.64	-3.42
1034.05	43.55	-22.68	1033.11	73.85	-5.82	1033.90	43.85	-21.41	1032.95	104.65	4.53	1034.69	66.37	-4.53
1037.06	42.32	-24.05	1036.11	75.63	-4.18	1036.90	43.80	-21.60	1035.95	107.63	7.37	1037.69	63.67	-7.37
1040.09	44.85	-22.35	1039.11	73.90	-6.74	1039.93	43.51	-22.72	1038.95	106.07	4.98	1040.72	66.89	-4.98
1043.06	42.85	-23.44	1042.11	75.97	-3.76	1042.90	43.56	-21.75	1041.95	106.63	6.45	1043.69	64.50	-6.45
1046.05	43.91	-20.08	1045.11	72.80	-4.63	1045.90	45.25	-17.77	1044.95	101.42	3.54	1046.69	65.12	-3.54
1049.05	45.15	-19.23	1048.11	72.68	-5.14	1048.90	46.18	-17.22	1047.95	102.40	4.13	1049.69	64.91	-4.13
1052.05	40.58	-25.85	1051.11	76.14	-3.73	1051.90	44.43	-21.03	1050.95	103.80	3.48	1052.69	67.62	-3.48
1055.09	43.44	-22.64	1054.11	74.24	-5.28	1054.93	45.60	-19.51	1053.95	103.10	3.13	1055.72	67.62	-3.13
1058.05	40.64	-23.95	1057.11	72.68	-5.35	1057.90	44.20	-19.41	1056.95	102.82	4.34	1058.69	64.91	-4.34
1061.06	42.85	-24.48	1060.11	73.29	-7.48	1060.90	46.18	-20.17	1059.95	106.63	5.41	1061.69	66.58	-5.41
1064.06	43.61	-21.27	1063.11	73.79	-4.53	1063.90	43.91	-20.00	1062.95	102.68	3.91	1064.69	65.64	-3.91
1067.05	42.73	-24.73	1066.11	75.97	-4.93	1066.90	43.28	-23.20	1065.95	107.21	5.86	1067.69	66.26	-5.86
1070.09	42.56	-25.07	1069.11	74.96	-6.11	1069.93	44.49	-22.17	1068.95	105.78	4.26	1070.71	68.04	-4.26
1073.05	41.62	-25.97	1072.11	76.08	-4.95	1072.90	46.12	-20.49	1071.95	106.63	5.15	1073.69	67.10	-5.15
1076.05	42.67	-24.15	1075.11	75.02	-5.24	1075.90	46.18	-19.67	1074.95	103.52	2.81	1076.69	68.68	-2.81
1079.06	42.27	-24.16	1078.11	76.87	-3.00	1078.90	44.72	-20.74	1077.95	103.80	3.48	1079.69	67.62	-3.48
1082.06	43.50	-21.85	1081.11	76.30	-2.49	1081.90	43.05	-21.33	1080.95	103.10	3.86	1082.69	66.16	-3.86
1085.09	44.20	-23.58	1084.11	76.08	-5.14	1084.93	44.55	-22.25	1083.95	106.49	4.82	1085.72	67.62	-4.82
1088.06	44.02	-23.83	1087.11	77.99	-3.30	1087.90	44.66	-22.21	1086.95	106.21	4.47	1088.69	68.04	-4.47
1091.06	43.14	-25.81	1090.11	74.85	-7.54	1090.90	44.14	-23.84	1089.95	110.51	7.67	1091.69	65.95	-7.67
1094.06	45.80	-20.77	1093.11	76.36	-3.65	1093.90	44.61	-20.99	1092.95	104.08	3.62	1094.69	67.62	-3.62
1097.05	44.91	-23.24	1096.11	76.25	-5.34	1096.90	45.07	-22.10	1095.95	108.06	6.02	1097.69	66.79	-6.02
1100.09	43.38	-26.13	1099.11	76.53	-6.42	1099.93	45.25	-23.28	1098.95	107.63	4.23	1100.72	69.94	-4.23
1103.06	44.79	-19.68	1102.11	74.68	-3.23	1102.90	45.48	-18.01	1101.95	103.10	4.74	1103.69	64.39	-4.74
1106.06	44.08	-24.25	1105.11	77.49	-4.28	1105.90	45.30	-22.05	1104.95	107.06	4.84	1106.69	68.15	-4.84
1109.06	43.03	-23.75	1108.11	77.32	-2.90	1108.90	45.83	-19.97	1107.95	106.78	6.11	1109.69	65.33	-6.11
1112.05	44.61	-23.36	1111.11	77.49	-3.92	1111.90	47.76	-19.23	1110.95	105.50	3.64	1112.69	68.99	-3.64
1115.09	44.85	-21.95	1114.11	77.60	-2.64	1114.93	45.30	-20.53	1113.95	103.80	3.11	1115.72	68.36	-3.11
1118.06	43.79	-25.00	1117.11	75.74	-6.49	1117.90	44.90	-22.92	1116.95	107.78	5.10	1118.69	68.36	-5.10
1121.06	44.38	-25.28	1120.11	75.24	-7.86	1120.90	46.53	-22.15	1119.95	108.35	4.80	1121.69	69.52	-4.80
1124.06	44.50	-23.74	1123.11	76.53	-5.15	1123.90	43.68	-23.58	1122.95	106.35	4.22	1124.69	68.68	-4.22
1127.06	43.55	-27.06	1126.11	76.19	-7.86	1126.90	44.66	-24.97	1125.95	111.09	6.59	1127.69	68.68	-6.59
1130.09	44.08	-23.16	1129.11	76.98	-3.70	1129.93	47.12	-19.15	1128.95	103.94	2.81	1130.72	69.10	-2.81
1133.05	43.38	-23.97	1132.11	76.36	-4.43	1132.90	45.54	-20.83	1131.95	104.79	3.55	1133.69	68.46	-3.55
1136.05	45.44	-21.28	1135.11	77.43	-2.73	1135.90	46.00	-19.75	1134.95	105.21	4.60	1136.69	66.79	-4.60
1139.05	44.20	-25.57	1138.11	73.90	-9.31	1138.90	45.19	-23.60	1137.95	108.78	5.12	1139.69	69.31	-5.12
1142.05	45.27	-21.90	1141.11	75.86	-4.75	1141.90	46.00	-20.20	1140.95	104.22	3.16	1142.69	68.68	-3.16
1145.08	46.16	-23.67	1144.11	75.24	-8.03	1144.92	48.00	-20.86	1143.95	107.21	3.49	1145.71	71.01	-3.49
1148.06	45.68	-23.33	1147.11	77.49	-4.96	1147.90	47.59	-20.45	1146.95	105.36	2.46	1148.69	71.22	-2.46
1151.05	43.73	-26.78	1150.11	75.30	-8.65	1150.90	46.82	-22.72	1149.95	112.69	8.29	1151.69	66.89	-8.29
1154.05	44.91	-26.03	1153.11	76.92	-7.46	1153.90	44.43	-25.53	1152.95	110.80	5.97	1154.69	69.63	-5.97
1157.05	46.39	-23.45	1156.11	79.47	-3.81	1156.90	48.29	-20.57	1155.95	110.08	6.35	1157.69	68.15	-6.35
1160.08	45.56	-21.54	1159.11	74.24	-6.30	1159.92	44.96	-21.17	1158.95	102.82	1.83	1160.71	69.94	-1.83
1163.06	45.38	-24.40	1162.11	76.14	-7.08	1162.90	46.76	-22.04	1161.95	110.80	7.13	1163.69	67.31	-7.13
1166.06	47.77	-22.39	1165.11	79.92	-3.68	1165.90	47.35	-21.84	1164.95	109.36	5.31	1166.69	69.52	-5.31
1169.06	47.95	-23.24	1168.11	76.81	-7.82	1168.90	49.18	-21.03	1167.95	109.50	4.42	1169.69	71.43	-4.42
1172.06	48.07	-21.14	1171.11	78.50	-4.15	1171.90	44.55	-23.69	1170.95	107.35	4.25	1172.69	69.63	-4.25
1175.09	46.16	-23.27	1174.11	76.75	-6.12	1174.93	46.71	-21.75	1173.95	106.63	3.31	1175.72	70.79	-3.31
1178.06	45.56	-24.04	1177.11	78.33	-4.71	1177.90	46.06	-22.57	1176.95	110.66	7.17	1178.69	67.10	-7.17
1181.06	45.15	-28.10	1180.11	77.66	-9.03	1180.90	45.71	-26.56	1179.95	113.72	6.58	1181.69	71.33	-6.58
1184.06	46.21	-22.70	1183.11	76.59	-5.76	1183.90	49.24	-18.69	1182.95	109.79	6.99	1184.69	66.58	-6.99
1187.06	44.91	-26.16	1186.11	77.77	-6.74	1186.90	48.89	-21.21	1185.95	110.22	5.26	1187.69	70.48	-5.26
1190.09	45.92	-23.25	1189.11	75.97	-6.64	1189.93	48.94	-19.25	1188.95	106.63	3.57	1190.71	70.26	-3.57
1193.06	46.33	-24.46	1192.11	76.87	-7.36	1192.90	46.06	-23.75	1191.95	109.65	4.97	1193.69	70.48	-4.97
1196.06	45.92	-25.86	1195.11	77.32	-7.90	1195.90	47.53	-23.28	1194.95	111.96	6.29	1196.69	70.16	-6.29
1199.05	46.51	-24.70	1198.11	80.49	-4.16	1198.90	45.71	-24.53	1197.95	109.65	4.55	1199.69	71.33	-4.55
1202.06	46.39	-22.90	1201.11	77.49	-5.24	1201.90	46.53	-21.79	1200.95	108.78	5.60	1202.69	68.36	-5.60
1205.09	48.13	-22.40	1204.11	77.49	-6.48	1204.93	47.29	-22.27	1203.95	109.36	4.94	1205.72	70.26	-4.94
1208.05	46.57	-25.11	1207.11	79.24	-5.88	1207.90	47.59	-23.11	1206.95	110.80	5.23	1208.69	71.11	-5.23
1211.05	46.33	-25.34	1210.11	76.53	-8.58	1210.90	48.89	-21.81	1209.95	109.93	4.37	1211.68	71.97	-4.37
1214.05	45.86	-23.04	1213.11	77.54	-4.80	1213.90	49.48	-18.45	1212.95	105.78	2.99	1214.69	70.58	-2.99
1217.05	46.99	-22.47	1216.11	80.55	-2.35	1216.90	48.23	-20.25	1215.95	107.63	4.28	1217.68	69.84	-4.28
1220.06	46.81	-25.13	1219.11	78.22	-7.16	1219.90	46.24	-24.73	1218.95	111.96	6.13	1220.69	70.48	-6.13
