# Supplementary material for: Noise-precision tradeoff in predicting combinations of mutations and drugs
Source: PLoS Comput Biol. 2019 May 22;15(5):e1006956. doi: 10.1371/journal.pcbi.1006956 (PMC6548401; doi:10.1371/journal.pcbi.1006956)
Supplement: S1 Data — A zip file containing all datasets used in this paper. (ZIP) [file pcbi.1006956.s002.zip › calcium/calcium_double_RAW264.7/C5A_250_nM_P2C_350_nM_RW_ECC040224G.txt]

Tab-delimted data for ligand pair Complement C5a / PAM2CSK4
Celltype = RAW 264.7
ExperimentID = ECC040224G
t in seconds, Ca++ concentrations in nM
Adj Ca++ is the change in Ca++ concentration due to ligand

ECC040224G05	C5A 250 nM	P2C 350 nM	sim
ECC040224G02	C5A 250 nM	HBSS-BSA n/a 	lig1_only
ECC040224G07	C5A 250 nM	HBSS-BSA n/a 	lig1_only
ECC040224G01	HBSS-BSA n/a 	HBSS-BSA n/a 	con
ECC040224G12	HBSS-BSA n/a 	HBSS-BSA n/a 	con

t(ECC040224G05)	Ca++(ECC040224G05)	Adj Ca++(ECC040224G05)	t(ECC040224G02)	Ca++(ECC040224G02)	Adj Ca++(ECC040224G02)	t(ECC040224G07)	Ca++(ECC040224G07)	Adj Ca++(ECC040224G07)	t(ECC040224G01)	Ca++(ECC040224G01)	Adj Ca++(ECC040224G01)	t(ECC040224G12)	Ca++(ECC040224G12)	Adj Ca++(ECC040224G12)
-199.37	19.21	-1.50	-199.85	18.75	-1.55	-199.06	19.25	-1.21	-200.00	30.99	-0.44	-198.26	23.59	0.44
-196.38	18.14	-1.48	-196.85	18.16	-1.06	-196.06	16.86	-2.51	-197.01	31.56	1.21	-195.28	20.85	-1.21
-193.38	18.05	-0.48	-193.85	17.42	-0.71	-193.06	17.85	-0.43	-194.01	29.38	0.12	-192.28	20.85	-0.12
-190.38	17.81	-0.70	-190.85	17.73	-0.37	-190.07	15.13	-3.13	-191.01	29.59	0.36	-189.28	20.59	-0.36
-187.38	18.18	-0.42	-187.85	16.88	-1.32	-187.06	16.12	-2.23	-188.01	28.62	-0.71	-186.28	21.75	0.71
-184.38	17.77	-0.78	-184.85	16.41	-1.74	-184.07	17.45	-0.85	-185.01	28.82	-0.46	-183.26	21.45	0.46
-181.38	17.68	-0.30	-181.85	17.65	0.07	-181.06	17.85	0.12	-182.01	28.41	-0.30	-180.28	20.72	0.30
-178.38	18.55	-1.55	-178.85	18.32	-1.38	-178.06	18.00	-1.85	-179.01	31.20	0.37	-177.28	22.17	-0.37
-175.38	19.00	0.54	-175.85	17.96	-0.09	-175.06	17.70	-0.51	-176.01	30.29	1.11	-174.28	19.79	-1.11
-172.38	17.44	-1.57	-172.85	17.46	-1.14	-172.06	16.02	-2.74	-173.01	29.73	-0.00	-171.28	21.45	0.00
-169.38	19.33	0.43	-169.85	17.54	-0.95	-169.06	19.20	0.55	-170.01	29.73	0.11	-168.26	21.23	-0.11
-166.38	18.75	0.89	-166.85	18.28	0.82	-166.07	15.62	-1.99	-167.01	29.10	0.51	-165.28	19.79	-0.51
-163.38	18.96	-0.98	-163.85	17.26	-2.28	-163.06	17.90	-1.79	-164.01	30.71	0.04	-162.28	22.34	-0.04
-160.38	17.36	-1.03	-160.85	18.00	0.02	-160.06	16.36	-1.78	-161.01	29.52	0.41	-159.28	20.42	-0.41
-157.38	17.81	-0.69	-157.85	16.92	-1.17	-157.06	16.46	-1.79	-158.01	28.76	-0.46	-156.28	21.40	0.46
-154.38	17.93	-1.26	-154.85	19.22	0.43	-154.06	18.70	-0.24	-155.01	30.15	0.23	-153.26	21.40	-0.23
-151.38	19.58	1.50	-151.85	17.73	0.06	-151.06	18.10	0.27	-152.01	27.92	-0.88	-150.28	21.40	0.88
-148.38	17.68	-3.03	-148.85	15.95	-4.36	-148.06	17.31	-3.15	-149.01	31.56	0.12	-147.28	23.03	-0.12
-145.38	18.46	-1.50	-145.85	18.20	-1.36	-145.06	16.51	-3.20	-146.01	31.13	0.44	-144.28	21.96	-0.44
-142.38	19.04	0.24	-142.85	17.85	-0.54	-142.06	18.15	-0.40	-143.01	29.87	0.35	-141.28	20.89	-0.35
-139.38	18.26	-0.59	-139.85	17.77	-0.67	-139.06	19.10	0.50	-140.01	30.01	0.44	-138.26	20.85	-0.44
-136.38	20.16	1.66	-136.85	16.80	-1.29	-136.06	17.60	-0.65	-137.01	28.76	-0.46	-135.28	21.40	0.46
-133.38	18.09	-2.13	-133.85	17.03	-2.78	-133.06	18.80	-1.17	-134.01	30.57	-0.37	-132.28	23.03	0.37
-130.38	17.36	-2.06	-130.85	20.00	0.99	-130.06	16.76	-2.41	-131.01	30.43	0.29	-129.28	21.57	-0.29
-127.38	19.54	1.34	-127.85	19.49	1.69	-127.06	18.75	0.80	-128.01	28.34	-0.59	-126.28	21.23	0.59
-124.38	18.88	-0.20	-124.85	17.54	-1.14	-124.06	19.80	0.97	-125.01	30.99	1.18	-123.26	20.34	-1.18
-121.38	18.75	0.13	-121.85	17.93	-0.29	-121.07	18.25	-0.12	-122.01	29.73	0.38	-120.28	20.68	-0.38
-118.38	19.83	-0.58	-118.85	17.96	-2.04	-118.06	18.35	-1.81	-119.01	31.42	0.29	-117.28	22.56	-0.29
-115.38	18.92	-0.11	-115.85	19.14	0.52	-115.07	17.40	-1.38	-116.01	30.71	0.96	-114.28	20.51	-0.96
-112.38	19.21	1.24	-112.85	17.23	-0.34	-112.06	17.70	-0.02	-113.01	27.58	-1.12	-111.28	21.53	1.12
-109.38	18.88	-1.06	-109.85	17.65	-1.88	-109.06	19.91	0.22	-110.01	31.42	0.76	-108.26	21.62	-0.76
-106.38	19.83	0.40	-106.85	17.96	-1.06	-106.06	18.90	-0.28	-107.01	30.36	0.21	-105.28	21.66	-0.21
-103.38	19.04	-0.46	-103.85	17.19	-1.91	-103.06	19.10	-0.15	-104.01	31.70	1.47	-102.28	20.47	-1.47
-100.38	19.66	-0.22	-100.85	18.43	-1.04	-100.07	18.05	-1.58	-101.01	29.80	-0.80	-99.28	23.12	0.80
-97.38	18.38	-2.35	-97.85	16.22	-4.10	-97.06	19.40	-1.08	-98.01	30.99	-0.46	-96.28	23.63	0.46
-94.38	19.50	-0.32	-94.85	18.51	-0.91	-94.07	19.35	-0.22	-95.01	31.70	1.15	-93.26	21.11	-1.15
-91.38	20.53	0.77	-91.85	17.73	-1.63	-91.06	19.10	-0.41	-92.01	30.99	0.50	-90.28	21.70	-0.50
-88.38	18.55	-1.31	-88.85	18.39	-1.06	-88.06	20.51	0.90	-89.01	30.15	-0.43	-87.28	22.73	0.43
-85.38	19.37	-0.44	-85.85	19.10	-0.31	-85.06	19.30	-0.26	-86.01	30.92	0.38	-84.28	21.87	-0.38
-82.38	18.46	-0.27	-82.85	18.47	0.14	-82.07	19.91	1.43	-83.01	29.87	0.41	-81.28	20.76	-0.41
-79.38	19.79	-0.67	-79.85	19.14	-0.92	-79.07	20.21	-0.00	-80.01	32.69	1.50	-78.26	21.40	-1.50
-76.38	19.33	0.00	-76.85	18.86	-0.06	-76.06	18.40	-0.68	-77.01	30.50	0.45	-75.28	21.32	-0.45
-73.38	19.79	0.33	-73.85	18.82	-0.23	-73.06	19.05	-0.16	-74.01	30.08	-0.10	-72.28	22.00	0.10
-70.38	18.38	-1.70	-70.85	19.18	-0.50	-70.06	19.25	-0.58	-71.01	32.69	1.88	-69.28	20.64	-1.88
-67.38	19.58	-0.47	-67.85	18.43	-1.21	-67.06	17.75	-2.05	-68.01	31.13	0.36	-66.28	22.13	-0.36
-64.38	20.57	0.92	-64.85	17.50	-1.75	-64.06	20.66	1.26	-65.01	30.43	0.05	-63.26	22.04	-0.05
-61.38	19.54	0.48	-61.85	19.02	0.37	-61.06	17.50	-1.31	-62.01	30.43	0.65	-60.28	20.85	-0.65
-58.38	20.91	-0.08	-58.85	18.39	-2.19	-58.06	18.10	-2.64	-59.01	32.19	0.48	-57.28	22.95	-0.48
-55.38	19.54	0.23	-55.85	19.53	0.62	-55.06	18.90	-0.16	-56.01	28.41	-1.63	-54.28	23.38	1.63
-52.38	20.20	-0.18	-52.85	18.71	-1.27	-52.06	19.40	-0.73	-53.01	32.48	1.37	-51.28	21.45	-1.37
-49.38	20.66	-1.20	-49.85	18.39	-3.07	-49.06	19.00	-2.61	-50.01	33.26	0.67	-48.26	23.63	-0.67
-46.38	20.03	0.31	-46.85	20.00	0.69	-46.06	18.90	-0.57	-47.01	30.85	0.41	-45.28	21.75	-0.41
-43.38	20.12	0.42	-43.85	19.37	0.07	-43.06	18.45	-1.00	-44.01	31.63	1.20	-42.28	20.94	-1.20
-40.38	20.45	1.99	-40.85	18.82	0.76	-40.06	21.07	2.86	-41.01	28.69	-0.50	-39.28	21.40	0.50
-37.38	19.21	-0.55	-37.85	19.96	0.61	-37.06	19.25	-0.26	-38.01	30.08	-0.40	-36.28	22.60	0.40
-34.38	20.53	0.85	-34.85	20.00	0.72	-34.07	20.16	0.73	-35.01	30.78	0.37	-33.27	21.75	-0.37
-31.38	18.84	-1.56	-31.85	19.29	-0.71	-31.07	20.76	0.61	-32.01	31.63	0.50	-30.29	22.34	-0.50
-28.38	20.08	-0.11	-28.85	19.73	-0.06	-28.07	19.25	-0.69	-29.01	30.43	-0.49	-27.28	23.12	0.49
-25.38	19.00	-1.57	-25.85	18.75	-1.41	-25.07	18.65	-1.67	-26.01	30.92	-0.37	-24.28	23.38	0.37
-22.38	19.87	0.11	-22.85	20.43	1.07	-22.07	20.81	1.30	-23.01	30.43	-0.06	-21.28	22.26	0.06
4.63	28.63	0.20	4.16	24.62	-3.40	4.94	37.27	9.09	4.00	39.46	0.31	5.72	30.56	-0.31
7.63	33.88	9.60	7.16	30.99	7.11	7.94	61.60	37.57	7.00	34.97	-0.04	8.72	26.76	0.04
10.63	50.32	27.15	10.16	51.72	28.95	10.94	69.49	46.57	10.00	32.83	-1.07	11.73	26.68	1.07
13.63	70.27	44.58	13.16	73.28	47.99	13.95	70.82	45.38	13.00	36.12	-0.30	14.73	28.43	0.30
16.65	75.61	51.45	16.16	74.24	50.48	16.96	67.60	43.69	16.00	33.54	-1.35	17.74	27.95	1.35
19.63	69.74	44.73	19.16	65.82	41.22	19.94	62.39	37.63	19.00	34.97	-0.76	20.73	28.21	0.76
22.63	61.05	37.34	22.16	58.96	35.66	22.94	53.73	30.27	22.00	33.33	-1.10	23.73	27.25	1.10
25.63	57.22	31.57	25.16	53.28	28.03	25.94	48.32	22.92	25.00	35.11	-1.27	26.72	29.36	1.27
28.63	49.46	25.18	28.16	46.66	22.78	28.94	42.52	18.49	28.00	34.75	-0.26	29.72	26.98	0.26
31.64	42.75	20.40	31.16	38.86	16.92	31.96	36.45	14.35	31.00	30.92	-2.15	32.74	26.94	2.15
34.63	37.95	13.29	34.16	33.92	9.67	34.94	31.44	7.03	34.00	34.40	-0.98	35.72	28.08	0.98
37.63	31.94	7.21	37.16	29.26	4.93	37.94	30.33	5.85	37.00	34.68	-0.78	38.72	27.95	0.78
40.63	27.94	4.02	40.16	26.97	3.46	40.94	25.98	2.31	40.00	34.11	-0.53	41.73	26.89	0.53
43.63	26.61	3.74	43.16	24.14	1.67	43.94	23.92	1.30	43.00	31.49	-2.11	44.73	27.42	2.11
46.65	22.83	-0.89	46.16	21.66	-1.66	46.96	21.12	-2.35	46.00	33.19	-1.26	47.74	27.42	1.26
49.63	22.12	-2.38	49.16	21.19	-2.91	49.94	22.39	-1.86	49.00	34.75	-0.48	50.72	27.42	0.48
52.63	20.45	-3.85	52.16	20.99	-2.91	52.94	19.40	-4.65	52.00	34.61	-0.42	53.72	27.16	0.42
55.63	21.53	-2.61	55.16	19.92	-3.82	55.94	19.10	-4.79	55.00	33.33	-1.54	56.73	28.12	1.54
58.63	19.62	-3.49	58.16	19.22	-3.49	58.94	20.36	-2.50	58.00	31.35	-2.49	59.73	28.04	2.49
61.65	19.62	-4.09	61.16	18.67	-4.63	61.96	18.05	-5.41	61.00	31.13	-3.30	62.74	29.45	3.30
64.63	19.45	-4.55	64.16	18.04	-5.55	64.94	18.90	-4.85	64.00	34.18	-0.54	65.73	26.98	0.54
67.63	19.66	-4.26	67.16	19.69	-3.83	67.94	20.06	-3.61	67.00	33.68	-0.97	68.73	27.33	0.97
70.63	19.41	-3.43	70.16	19.92	-2.51	70.94	20.16	-2.43	70.00	32.12	-1.44	71.73	26.72	1.44
73.63	19.70	-4.19	73.16	19.41	-4.07	73.94	19.20	-4.44	73.00	32.90	-1.71	74.73	28.04	1.71
76.65	19.70	-3.61	76.16	20.28	-2.63	76.96	20.06	-3.00	76.00	32.76	-1.28	77.74	27.03	1.28
79.63	20.08	-4.27	79.16	20.12	-3.82	79.94	18.95	-5.15	79.00	35.40	0.33	80.73	26.46	-0.33
82.63	18.75	-5.56	82.16	19.41	-4.50	82.94	19.15	-4.91	82.00	33.97	-1.07	83.73	27.82	1.07
85.63	19.87	-4.25	85.16	19.33	-4.39	85.94	18.55	-5.32	85.00	33.68	-1.17	86.73	27.73	1.17
88.63	21.20	-2.31	88.16	20.55	-2.56	88.94	20.61	-2.65	88.00	32.55	-1.69	89.73	27.64	1.69
91.65	22.54	-1.22	91.16	20.79	-2.57	91.96	21.67	-1.84	91.00	32.83	-1.66	92.74	27.86	1.66
94.63	20.03	-4.50	94.16	21.58	-2.54	94.94	22.13	-2.15	94.00	32.55	-2.70	95.73	29.67	2.70
97.63	23.04	-0.44	97.16	19.84	-3.24	97.94	20.76	-2.47	97.00	32.40	-1.81	98.72	27.73	1.81
100.63	21.78	-3.70	100.16	20.99	-4.08	100.94	21.37	-3.86	100.00	35.47	-0.73	101.73	28.65	0.73
103.63	23.04	-0.91	103.16	20.71	-2.83	103.94	18.25	-5.45	103.00	33.90	-0.77	104.73	27.16	0.77
106.65	21.83	-3.36	106.16	21.42	-3.37	106.96	22.95	-1.99	106.00	34.90	-1.02	107.74	28.65	1.02
109.63	22.24	-1.30	109.16	21.03	-2.11	109.94	20.61	-2.68	109.00	32.83	-1.44	110.73	27.42	1.44
112.63	23.34	-1.64	112.16	20.83	-3.74	112.94	21.72	-3.01	112.00	34.47	-1.23	113.72	28.65	1.23
115.63	23.63	-2.69	115.16	21.62	-4.29	115.94	23.82	-2.25	115.00	36.26	-0.78	116.73	29.54	0.78
118.63	21.32	-2.87	118.16	22.02	-1.76	118.94	21.17	-2.77	118.00	33.33	-1.58	119.73	28.21	1.58
121.65	24.27	-0.88	121.16	23.33	-1.42	121.96	23.41	-1.49	121.00	35.26	-0.62	122.74	28.21	0.62
124.63	22.50	-3.30	124.16	21.38	-4.02	124.94	21.42	-4.13	124.00	37.13	0.60	125.72	27.64	-0.60
127.63	22.87	-1.58	127.16	21.62	-2.43	127.94	21.67	-2.53	127.00	33.68	-1.50	128.73	28.39	1.50
130.63	23.08	-1.11	130.16	21.78	-2.00	130.94	20.91	-3.03	130.00	34.25	-0.66	131.73	27.29	0.66
133.63	24.99	0.95	133.16	21.50	-2.14	133.94	22.74	-1.05	133.00	32.55	-2.22	134.72	28.70	2.22
136.65	23.55	-0.87	136.16	22.14	-1.87	136.96	21.12	-3.05	136.00	34.97	-0.17	137.74	27.03	0.17
139.63	24.31	-0.12	139.16	22.14	-1.89	139.94	23.87	-0.31	139.00	33.11	-2.05	140.73	28.92	2.05
142.63	24.14	0.34	142.16	21.78	-1.62	142.94	21.22	-2.33	142.00	34.18	-0.35	143.73	26.59	0.35
145.63	22.96	-1.12	145.16	22.18	-1.50	145.94	22.18	-1.65	145.00	33.47	-1.34	146.73	27.86	1.34
148.63	23.80	-0.75	148.16	22.42	-1.72	148.94	23.51	-0.79	148.00	33.61	-1.66	149.73	28.65	1.66
151.65	24.52	-1.52	151.16	23.53	-2.10	151.96	21.57	-4.22	151.00	36.19	-0.57	152.74	29.05	0.57
154.63	24.22	-0.62	154.16	23.69	-0.75	154.94	22.44	-2.15	154.00	34.68	-0.89	155.73	28.17	0.89
157.63	25.24	-0.08	157.16	22.50	-2.42	157.94	23.00	-2.07	157.00	35.69	-0.36	158.73	28.12	0.36
160.63	24.90	-0.12	160.16	22.74	-1.88	160.94	21.42	-3.35	160.00	35.04	-0.71	161.73	28.17	0.71
163.63	24.99	0.31	163.16	22.77	-1.51	163.94	23.05	-1.38	163.00	34.54	-0.87	164.72	27.99	0.87
166.65	24.18	-0.86	166.16	22.14	-2.50	166.96	21.52	-3.27	166.00	34.68	-1.09	167.74	28.57	1.09
169.63	24.10	0.69	169.16	23.13	0.12	169.94	23.20	0.04	169.00	33.40	-0.74	170.73	26.59	0.74
172.63	22.96	-0.65	172.16	24.54	1.34	172.94	22.95	-0.41	172.00	33.75	-0.58	173.73	26.63	0.58
175.63	23.13	-1.70	175.16	22.18	-2.25	175.94	22.69	-1.89	175.00	34.18	-1.38	176.73	28.65	1.38
178.63	23.25	-0.76	178.16	22.70	-0.91	178.94	22.69	-1.07	178.00	33.68	-1.06	179.73	27.51	1.06
181.65	24.52	-0.73	181.16	22.30	-2.55	181.96	23.97	-1.03	181.00	34.75	-1.23	182.74	28.92	1.23
184.63	24.61	-1.04	184.16	21.70	-3.54	184.94	23.56	-1.84	184.00	34.61	-1.76	185.73	29.85	1.76
187.63	24.27	-1.14	187.16	22.85	-2.16	187.94	22.34	-2.82	187.00	35.11	-1.03	188.73	28.88	1.03
190.63	25.07	-0.26	190.16	22.26	-2.67	190.94	23.15	-1.93	190.00	35.40	-0.66	191.73	28.43	0.66
193.63	23.63	-1.97	193.16	24.18	-1.01	193.94	23.56	-1.79	193.00	35.26	-1.06	194.73	29.10	1.06
196.65	25.33	-0.12	196.16	22.46	-2.58	196.96	24.02	-1.18	196.00	35.76	-0.41	197.74	28.30	0.41
199.63	23.34	-1.18	199.16	22.77	-1.35	199.94	23.20	-1.07	199.00	33.33	-1.92	200.72	28.88	1.92
202.63	23.72	-1.43	202.16	23.09	-1.66	202.94	23.30	-1.60	202.00	33.26	-2.62	203.72	30.21	2.62
205.63	23.42	-2.15	205.16	23.01	-2.15	205.94	23.30	-2.02	205.00	35.47	-0.82	206.72	28.83	0.82
208.63	24.22	-1.91	208.16	22.85	-2.88	208.94	23.30	-2.58	208.00	35.62	-1.24	209.72	29.81	1.24
211.64	24.95	-0.04	211.16	24.62	0.03	211.96	23.46	-1.28	211.00	35.69	-0.03	212.74	27.46	0.03
214.63	23.51	-1.58	214.16	23.21	-1.48	214.94	23.87	-0.97	214.00	34.83	-0.99	215.73	28.52	0.99
217.63	24.65	-1.63	217.16	22.93	-2.95	217.94	24.69	-1.34	217.00	37.78	0.77	218.73	27.95	-0.77
220.63	24.69	-1.13	220.16	24.22	-1.19	220.94	23.71	-1.86	220.00	34.90	-1.64	221.73	29.90	1.64
223.63	25.41	-1.38	223.16	24.22	-2.16	223.94	25.21	-1.33	223.00	36.62	-0.89	224.72	30.12	0.89
226.65	24.35	-0.98	226.16	23.37	-1.56	226.96	24.38	-0.70	226.00	35.18	-0.88	227.74	28.65	0.88
229.63	24.95	-2.19	229.16	24.42	-2.32	229.94	23.00	-3.89	229.00	37.78	-0.09	230.73	29.67	0.09
232.63	24.35	-2.72	232.16	23.29	-3.37	232.94	22.79	-4.03	232.00	36.34	-1.45	233.73	30.96	1.45
235.63	25.54	0.41	235.16	22.54	-2.19	235.94	23.25	-1.63	235.00	34.47	-1.39	236.73	28.96	1.39
238.63	24.90	-2.07	238.16	23.37	-3.19	238.94	23.56	-3.16	238.00	38.36	0.67	239.73	28.74	-0.67
241.65	25.97	0.65	241.16	22.38	-2.53	241.96	24.43	-0.64	241.00	34.97	-1.07	242.74	28.83	1.07
244.63	24.01	-1.01	244.16	23.01	-1.60	244.94	24.74	-0.03	244.00	34.68	-1.06	245.73	28.52	1.06
247.63	24.18	-1.52	247.16	24.42	-0.87	247.94	25.26	-0.19	247.00	34.18	-2.24	248.73	30.38	2.24
250.63	26.01	-0.27	250.16	23.73	-2.14	250.94	23.00	-3.03	250.00	36.84	-0.16	251.73	28.88	0.16
253.63	23.93	-3.11	253.16	24.26	-2.38	253.94	23.56	-3.23	253.00	36.55	-1.22	254.73	30.70	1.22
256.65	25.92	-0.17	256.16	24.66	-1.03	256.96	23.41	-2.43	256.00	35.54	-1.28	257.74	29.81	1.28
259.63	24.95	-1.01	259.16	25.83	0.27	259.94	23.71	-2.00	259.00	34.97	-1.72	260.73	30.12	1.72
262.63	25.54	-1.27	262.16	24.26	-2.14	262.94	25.21	-1.35	262.00	35.90	-1.63	263.73	30.88	1.63
265.63	24.86	-2.45	265.16	24.54	-2.36	265.94	24.33	-2.73	265.00	37.13	-0.90	266.73	30.65	0.90
268.63	25.33	-0.47	268.16	24.58	-0.82	268.94	22.84	-2.71	268.00	34.25	-2.28	269.73	30.52	2.28
271.65	24.39	-2.40	271.16	24.98	-1.40	271.96	25.57	-0.97	271.00	37.42	-0.09	272.74	29.32	0.09
274.63	25.24	-1.25	274.16	23.13	-2.95	274.94	23.41	-2.83	274.00	34.68	-2.53	275.73	31.46	2.53
277.63	26.27	-0.01	277.16	23.61	-2.27	277.94	24.95	-1.08	277.00	35.26	-1.75	278.73	30.47	1.75
280.63	24.90	-2.21	280.16	24.74	-1.97	280.94	24.90	-1.96	280.00	37.27	-0.57	281.73	30.12	0.57
283.63	26.27	-0.74	283.16	24.42	-2.19	283.94	26.09	-0.67	283.00	35.33	-2.41	284.73	31.86	2.41
286.65	25.63	-0.72	286.16	23.98	-1.96	286.96	25.57	-0.53	286.00	36.05	-1.02	287.74	29.81	1.02
289.63	25.63	-0.94	289.16	24.34	-1.83	289.94	22.95	-3.37	289.00	36.41	-0.89	290.73	29.90	0.89
292.63	25.97	-0.59	292.16	25.34	-0.81	292.94	23.87	-2.44	292.00	37.27	-0.01	293.72	29.01	0.01
295.63	26.22	-1.35	295.16	24.62	-2.54	295.94	25.57	-1.75	295.00	36.84	-1.45	296.72	31.46	1.45
298.63	25.92	-0.45	298.16	24.14	-1.83	298.94	22.18	-3.94	298.00	35.26	-1.84	299.73	30.65	1.84
301.65	24.39	-2.64	301.16	26.19	-0.43	301.96	24.74	-2.04	301.00	36.34	-1.41	302.74	30.88	1.41
304.63	26.61	0.18	304.16	26.03	0.00	304.94	24.95	-1.23	304.00	35.33	-1.83	305.72	30.70	1.83
307.63	27.38	0.98	307.16	24.26	-1.73	307.94	23.82	-2.33	307.00	35.04	-2.08	308.72	30.92	2.08
310.63	27.17	0.75	310.16	25.22	-0.80	310.94	25.57	-0.60	310.00	37.27	0.12	311.72	28.74	-0.12
313.63	27.21	-0.01	313.16	25.22	-1.59	313.94	25.36	-1.61	313.00	36.77	-1.17	314.72	30.83	1.17
316.65	24.73	-1.48	316.16	25.02	-0.79	316.96	25.78	-0.18	316.00	35.47	-1.47	317.74	30.12	1.47
319.63	26.22	-1.27	319.16	24.02	-3.06	319.94	25.98	-1.26	319.00	39.09	0.88	320.72	29.05	-0.88
322.63	26.65	0.07	322.16	26.60	0.43	322.94	27.23	0.90	322.00	37.27	-0.03	323.73	29.05	0.03
325.63	26.82	-0.28	325.16	25.10	-1.60	325.94	26.19	-0.66	325.00	36.99	-0.84	326.73	30.38	0.84
328.63	26.05	-0.98	328.16	26.72	0.10	328.94	26.24	-0.54	328.00	36.70	-1.05	329.72	30.52	1.05
331.65	26.74	0.60	331.16	25.02	-0.71	331.96	26.45	0.56	331.00	34.83	-2.03	332.74	30.61	2.03
334.63	25.03	-1.82	334.16	26.28	-0.16	334.94	27.23	0.63	334.00	36.70	-0.87	335.73	30.16	0.87
337.63	25.07	-2.98	337.16	24.06	-3.58	337.94	26.29	-1.51	337.00	37.27	-1.50	338.73	31.99	1.50
340.63	26.14	-0.32	340.16	24.02	-2.04	340.94	25.67	-0.54	340.00	35.97	-1.22	341.73	30.12	1.22
343.63	25.29	-2.42	343.16	27.01	-0.30	343.94	25.36	-2.10	343.00	37.49	-0.95	344.73	31.10	0.95
346.65	26.14	-1.11	346.16	26.84	-0.01	346.96	27.02	0.02	346.00	36.62	-1.36	347.74	31.05	1.36
349.63	25.41	-0.34	349.16	24.70	-0.65	349.94	26.40	0.90	349.00	35.40	-1.08	350.73	29.27	1.08
352.63	27.47	0.28	352.16	25.14	-1.64	352.94	26.24	-0.70	352.00	37.42	-0.49	353.73	30.12	0.49
355.63	26.05	-1.92	355.16	25.22	-2.35	355.94	25.31	-2.41	355.00	39.17	0.47	356.73	29.94	-0.47
358.63	27.04	-0.74	358.16	25.83	-1.54	358.94	24.90	-2.63	358.00	36.55	-1.95	359.73	32.17	1.95
361.64	26.99	0.54	361.16	24.22	-1.82	361.96	25.93	-0.27	361.00	35.76	-1.41	362.74	30.30	1.41
364.63	26.22	-1.28	364.16	26.64	-0.46	364.94	26.03	-1.22	364.00	38.36	0.13	365.73	29.81	-0.13
367.63	26.18	-2.01	367.16	26.80	-0.98	367.94	25.46	-2.48	367.00	37.86	-1.05	368.72	31.68	1.05
370.63	27.94	1.48	370.16	26.15	0.09	370.94	23.97	-2.24	370.00	35.62	-1.57	371.73	30.47	1.57
373.63	26.65	0.01	373.16	26.07	-0.17	373.94	26.35	-0.04	373.00	35.40	-1.97	374.72	31.05	1.97
376.65	27.98	-0.81	376.16	25.99	-2.40	376.96	25.57	-2.97	376.00	38.44	-1.08	377.74	32.31	1.08
379.63	26.74	-1.86	379.16	26.19	-2.01	379.94	25.67	-2.68	379.00	38.51	-0.82	380.73	31.86	0.82
382.63	26.78	-0.09	382.16	26.76	0.29	382.94	25.98	-0.64	382.00	35.90	-1.70	383.73	31.01	1.70
385.63	26.35	-1.01	385.16	27.13	0.17	385.94	26.81	-0.30	385.00	37.86	-0.23	386.73	30.03	0.23
388.63	26.74	-1.51	388.16	26.48	-1.36	388.94	26.45	-1.55	388.00	36.99	-1.98	389.72	32.67	1.98
391.64	27.25	0.44	391.16	26.80	0.39	391.96	27.65	1.09	391.00	35.69	-1.85	392.74	31.10	1.85
394.63	26.44	0.42	394.16	27.46	1.84	394.94	25.36	-0.41	394.00	34.47	-2.28	395.72	30.74	2.28
397.63	26.74	-1.45	397.16	25.51	-2.28	397.94	26.66	-1.28	397.00	36.84	-2.08	398.72	32.71	2.08
400.63	26.44	-1.45	400.16	25.26	-2.23	400.94	26.50	-1.14	400.00	37.49	-1.13	401.72	31.46	1.13
403.63	28.03	0.27	403.16	26.15	-1.20	403.94	25.26	-2.25	403.00	36.91	-1.57	404.73	31.77	1.57
406.65	27.60	-0.06	406.16	26.72	-0.54	406.96	27.49	0.08	406.00	36.99	-1.40	407.74	31.50	1.40
409.63	27.81	-0.78	409.16	25.83	-2.36	409.94	27.18	-1.16	409.00	37.64	-1.68	410.73	32.71	1.68
412.63	26.74	-2.32	412.16	25.38	-3.28	412.94	26.61	-2.20	412.00	38.58	-1.21	413.72	32.71	1.21
415.63	27.77	0.67	415.16	26.97	0.27	415.94	28.01	1.16	415.00	36.05	-1.78	416.72	31.32	1.78
418.63	27.04	-1.06	418.16	26.32	-1.38	418.94	26.50	-1.35	418.00	36.70	-2.13	419.73	32.67	2.13
421.65	27.29	-1.33	421.16	27.29	-0.93	421.96	27.86	-0.51	421.00	39.31	-0.04	422.74	31.10	0.04
424.63	26.78	-0.92	424.16	26.36	-0.93	424.94	26.66	-0.79	424.00	37.64	-0.78	425.73	30.92	0.78
427.63	28.07	-0.55	427.16	27.41	-0.81	427.94	26.03	-2.34	427.00	38.73	-0.62	428.73	31.68	0.62
430.63	28.37	-0.31	430.16	27.33	-0.94	430.94	25.88	-2.55	430.00	39.24	-0.16	431.73	31.28	0.16
433.63	28.11	0.43	433.16	26.40	-0.87	433.94	26.92	-0.51	433.00	37.20	-1.20	434.73	31.32	1.20
436.65	27.08	-1.21	436.16	28.07	0.18	436.96	27.70	-0.34	436.00	37.71	-1.31	437.74	32.04	1.31
439.63	28.41	0.73	439.16	26.97	-0.30	439.94	26.76	-0.67	439.00	36.70	-1.70	440.73	31.82	1.70
442.63	27.12	-0.75	442.16	26.84	-0.62	442.94	27.75	0.13	442.00	36.55	-2.04	443.73	32.35	2.04
445.63	28.59	1.56	445.16	26.93	0.31	445.94	25.67	-1.11	445.00	36.48	-1.27	446.73	30.74	1.27
448.63	28.37	-0.14	448.16	26.07	-2.03	448.94	26.14	-2.12	448.00	37.20	-2.03	449.73	32.98	2.03
451.65	27.98	0.06	451.16	27.05	-0.47	451.96	26.87	-0.80	451.00	38.80	0.15	452.74	30.21	-0.15
454.63	26.87	-1.08	454.16	28.89	1.35	454.94	25.21	-2.49	454.00	36.26	-2.41	455.73	32.80	2.41
457.63	28.46	-0.44	457.16	26.36	-2.14	457.94	27.39	-1.26	457.00	37.49	-2.14	458.73	33.48	2.14
460.63	27.51	-1.03	460.16	28.52	0.38	460.94	25.78	-2.51	460.00	37.49	-1.78	461.73	32.76	1.78
463.63	28.03	0.23	463.16	27.95	0.55	463.94	27.65	0.10	463.00	37.49	-1.04	464.73	31.28	1.04
466.65	27.85	-1.17	466.16	27.99	-0.63	466.96	27.13	-1.64	466.00	39.39	-0.36	467.74	31.82	0.36
469.63	27.72	-2.60	469.16	27.25	-2.67	469.94	26.71	-3.36	469.00	40.78	-0.27	470.73	33.03	0.27
472.63	27.85	-1.67	472.16	26.97	-2.14	472.94	28.48	-0.79	472.00	37.86	-2.38	473.73	34.34	2.38
475.63	28.98	1.25	475.16	27.05	-0.28	475.94	28.33	0.85	475.00	37.49	-0.97	476.72	31.14	0.97
478.63	27.29	-2.02	478.16	26.80	-2.10	478.94	25.67	-3.39	478.00	39.02	-1.01	479.72	32.76	1.01
481.65	28.67	-0.03	481.16	28.15	-0.15	481.96	29.12	0.67	481.00	37.86	-1.57	482.74	32.71	1.57
484.63	28.98	-0.36	484.16	27.01	-1.92	484.94	27.39	-1.70	484.00	38.58	-1.48	485.73	33.26	1.48
487.63	27.68	-0.44	487.16	28.81	1.09	487.94	27.02	-0.85	487.00	37.42	-1.43	488.72	31.99	1.43
490.63	28.59	0.37	490.16	29.13	1.32	490.94	25.72	-2.25	490.00	36.48	-2.46	491.73	33.12	2.46
493.63	29.28	-1.10	493.16	27.46	-2.51	493.94	28.01	-2.12	493.00	41.30	0.20	494.73	32.62	-0.20
496.65	28.50	-1.01	496.16	29.05	-0.05	496.96	26.76	-2.50	496.00	39.83	-0.40	497.74	32.35	0.40
499.63	29.15	-0.33	499.16	27.33	-1.75	499.94	26.66	-2.57	499.00	40.05	-0.16	500.72	32.08	0.16
502.63	27.21	-1.59	502.16	28.07	-0.32	502.94	28.85	0.30	502.00	38.00	-1.52	503.73	32.76	1.52
505.63	27.94	-0.69	505.16	26.28	-1.95	505.94	27.54	-0.84	505.00	38.44	-0.92	506.73	31.99	0.92
508.63	27.29	-1.94	508.16	28.03	-0.80	508.94	27.70	-1.28	508.00	38.87	-1.09	509.73	32.76	1.09
511.65	27.38	-1.48	511.16	28.27	-0.18	511.96	26.09	-2.52	511.00	40.27	0.69	512.74	30.61	-0.69
514.63	27.68	-2.08	514.16	28.76	-0.59	514.94	28.80	-0.71	514.00	39.02	-1.46	515.73	33.66	1.46
517.63	28.03	-1.77	517.16	26.97	-2.43	517.94	29.43	-0.12	517.00	39.97	-0.56	518.73	32.80	0.56
520.63	26.78	-3.91	520.16	27.78	-2.50	520.94	27.39	-3.05	520.00	41.74	0.33	521.73	32.80	-0.33
523.63	28.37	-1.26	523.16	28.93	-0.30	523.94	28.17	-1.21	523.00	38.95	-1.41	524.73	33.48	1.41
526.65	27.77	-0.75	526.16	27.66	-0.45	526.96	27.02	-1.25	526.00	37.35	-1.89	527.75	32.85	1.89
529.63	29.41	-1.35	529.16	26.93	-3.42	529.94	27.54	-2.97	529.00	39.97	-1.51	530.73	34.71	1.51
532.63	27.29	-2.27	532.16	28.81	-0.34	532.94	28.38	-0.93	532.00	37.71	-2.57	533.73	34.57	2.57
535.63	29.67	0.48	535.16	27.01	-1.78	535.94	25.83	-3.11	535.00	40.85	0.93	536.73	30.70	-0.93
538.63	28.24	-0.59	538.16	26.93	-1.49	538.94	27.07	-1.51	538.00	37.20	-2.35	539.73	33.62	2.35
541.65	28.28	-2.88	541.16	29.22	-1.54	541.96	28.17	-2.74	541.00	40.56	-1.33	542.74	34.93	1.33
544.63	29.32	0.44	544.16	29.51	1.04	544.94	26.09	-2.54	544.00	39.24	-0.36	545.73	31.68	0.36
547.63	28.07	-1.93	547.16	28.68	-0.91	547.94	29.59	-0.16	547.00	40.27	-0.45	548.73	32.89	0.45
550.63	28.20	-0.87	550.16	29.01	0.35	550.94	26.71	-2.11	550.00	38.00	-1.79	551.73	33.30	1.79
553.63	27.68	-3.31	553.16	28.31	-2.27	553.94	27.65	-3.09	553.00	40.12	-1.59	554.73	35.02	1.59
556.65	28.59	-1.31	556.16	29.18	-0.32	556.96	27.39	-2.26	556.00	40.71	0.08	557.74	32.26	-0.08
559.63	29.19	-1.04	559.16	28.19	-1.63	559.94	28.54	-1.44	559.00	39.46	-1.49	560.73	34.16	1.49
562.63	29.58	-0.91	562.16	27.21	-2.88	562.94	29.85	-0.39	562.00	40.71	-0.51	563.73	33.44	0.51
565.63	28.46	-1.13	565.16	28.85	-0.34	565.94	28.75	-0.59	565.00	39.68	-0.64	566.73	32.67	0.64
568.63	29.15	-0.24	568.16	27.62	-1.36	568.94	29.06	-0.08	568.00	39.09	-1.02	569.73	32.85	1.02
571.65	28.59	-2.31	571.16	28.97	-1.53	571.96	28.12	-2.53	571.00	40.49	-1.14	572.74	34.48	1.14
574.63	28.76	-1.58	574.16	29.26	-0.67	574.94	28.96	-1.13	574.00	40.49	-0.57	575.73	33.35	0.57
577.63	28.11	-1.00	577.16	29.26	0.55	577.94	28.54	-0.32	577.00	38.36	-1.48	578.73	33.03	1.48
580.63	29.45	-0.92	580.16	28.07	-1.90	580.94	28.33	-1.79	580.00	40.34	-0.76	581.73	33.57	0.76
583.63	28.37	-3.15	583.16	29.51	-1.61	583.94	29.59	-1.68	583.00	42.41	0.16	584.73	33.80	-0.16
586.65	29.19	0.38	586.16	28.93	0.52	586.96	27.13	-1.43	586.00	39.02	-0.52	587.74	31.77	0.52
589.63	30.41	-0.91	589.16	29.46	-1.46	589.94	28.07	-3.00	589.00	40.56	-1.49	590.72	35.25	1.49
592.62	30.37	-1.29	592.15	30.83	-0.42	592.94	29.22	-2.19	592.00	41.96	-0.42	593.72	34.52	0.42
595.62	30.02	-1.13	595.15	30.99	0.25	595.94	29.59	-1.31	595.00	41.44	-0.43	596.72	34.02	0.43
598.62	30.24	-1.07	598.15	31.08	0.17	598.94	28.01	-3.05	598.00	41.08	-0.96	599.72	34.71	0.96
601.65	29.71	-2.40	601.15	30.75	-0.96	601.96	28.85	-3.01	601.00	42.18	-0.66	602.74	35.21	0.66
621.64	40.82	-3.91	621.16	41.63	-2.70	621.96	37.98	-6.50	621.00	55.48	0.02	622.74	47.15	-0.02
624.64	36.29	-7.51	624.17	36.59	-6.80	624.95	37.65	-5.90	624.01	53.75	-0.77	625.74	47.01	0.77
627.64	34.77	-6.55	627.17	34.64	-6.28	627.95	35.80	-5.27	627.01	51.34	-0.71	628.74	44.47	0.71
630.64	33.53	-7.28	630.17	34.38	-6.03	630.95	34.17	-6.39	630.01	52.82	1.28	631.74	41.97	-1.28
633.64	32.29	-9.57	633.17	34.05	-7.40	633.95	34.50	-7.11	633.01	53.36	0.78	634.74	43.52	-0.78
636.64	34.77	-5.73	636.17	32.66	-7.43	636.96	32.24	-8.01	636.01	50.26	-0.96	637.75	43.90	0.96
639.64	31.99	-7.63	639.17	33.00	-6.21	639.95	33.37	-6.00	639.01	49.11	-1.23	640.74	43.29	1.23
642.64	33.53	-5.99	642.17	33.33	-5.78	642.96	34.50	-4.77	642.01	49.57	-0.67	643.74	42.63	0.67
645.64	32.56	-6.20	645.17	31.78	-6.57	645.95	33.69	-4.82	645.01	47.44	-2.04	646.74	43.24	2.04
648.64	32.65	-6.24	648.17	32.74	-5.75	648.95	34.33	-4.31	648.01	48.42	-1.20	649.74	42.53	1.20
651.64	31.90	-7.45	651.17	33.16	-5.79	651.96	33.26	-5.84	651.01	49.72	-0.36	652.74	42.15	0.36
654.64	32.07	-8.09	654.17	33.21	-6.55	654.95	32.88	-7.03	654.01	49.11	-1.78	655.74	44.38	1.78
657.64	32.56	-6.05	657.17	31.99	-6.21	657.95	32.94	-5.42	657.01	47.28	-2.05	658.74	43.10	2.05
660.64	32.51	-7.18	660.17	33.62	-5.67	660.95	33.63	-5.81	660.01	48.65	-1.77	661.74	43.90	1.77
663.64	32.82	-5.28	663.17	32.79	-4.90	663.95	34.44	-3.41	663.01	46.07	-2.75	664.74	43.29	2.75
666.64	31.50	-6.24	666.17	33.46	-3.88	666.96	33.85	-3.64	666.01	47.06	-1.41	667.74	41.59	1.41
669.64	32.47	-6.39	669.17	31.28	-7.18	669.95	33.10	-5.51	669.01	47.13	-2.46	670.74	43.76	2.46
672.64	32.47	-5.15	672.17	32.74	-4.47	672.95	32.72	-4.65	672.01	46.15	-2.19	673.74	42.25	2.19
675.64	33.62	-4.88	675.17	33.08	-5.01	675.95	34.23	-4.02	675.01	47.44	-1.78	676.73	42.72	1.78
678.64	31.37	-6.69	678.17	34.34	-3.31	678.95	31.92	-5.89	678.01	45.85	-2.93	679.74	43.43	2.93
681.64	31.42	-4.59	681.17	30.87	-4.74	681.96	34.98	-0.78	681.01	45.70	-1.04	682.74	39.49	1.04
684.64	30.98	-6.61	684.17	33.04	-4.15	684.95	34.33	-3.01	684.01	46.90	-1.42	685.74	41.45	1.42
687.64	31.42	-6.46	687.17	33.58	-3.89	687.95	34.66	-2.97	687.01	48.27	-0.33	688.74	40.65	0.33
690.64	32.51	-5.42	690.17	31.91	-5.61	690.95	31.92	-5.76	690.01	46.68	-1.97	691.74	42.34	1.97
693.64	32.91	-6.17	693.17	34.85	-3.82	693.95	32.67	-6.16	693.01	47.89	-1.91	694.73	43.43	1.91
696.64	32.34	-4.87	696.17	34.05	-2.75	696.96	33.37	-3.59	696.01	46.22	-1.71	697.74	41.36	1.71
699.64	33.04	-5.74	699.17	32.41	-5.96	699.95	34.50	-4.03	699.01	48.42	-1.08	700.73	42.30	1.08
702.64	32.78	-5.99	702.17	33.83	-4.54	702.95	33.90	-4.62	702.01	48.65	-0.85	703.74	42.06	0.85
705.64	31.59	-7.83	705.17	32.49	-6.52	705.95	36.07	-3.10	705.01	49.19	-0.95	706.74	42.81	0.95
708.64	31.99	-4.92	708.17	33.54	-2.97	708.95	33.26	-3.40	708.01	45.17	-2.47	709.74	41.82	2.47
711.64	31.77	-7.01	711.17	34.34	-4.04	711.96	32.56	-5.97	711.01	46.83	-2.68	712.74	43.90	2.68
714.64	31.37	-7.60	714.17	32.62	-5.95	714.95	35.20	-3.52	714.01	48.81	-0.89	715.74	42.30	0.89
717.64	32.03	-6.31	717.17	32.20	-5.73	717.95	34.77	-3.32	717.01	46.60	-2.46	718.74	43.24	2.46
720.64	33.88	-4.00	720.17	34.05	-3.43	720.95	33.26	-4.37	720.01	48.42	-0.19	721.74	40.51	0.19
723.64	33.13	-4.90	723.17	34.38	-3.24	723.95	33.53	-4.25	723.01	46.45	-2.30	724.74	42.77	2.30
726.64	32.65	-4.72	726.17	35.65	-1.31	726.96	33.53	-3.59	726.01	45.32	-2.77	727.74	42.58	2.77
729.64	32.43	-6.58	729.17	34.09	-4.52	729.95	34.17	-4.59	729.01	46.15	-3.59	730.74	45.04	3.59
732.64	33.66	-5.11	732.17	35.40	-2.96	732.95	33.31	-5.21	732.01	47.74	-1.75	733.74	42.96	1.75
735.64	32.69	-6.57	735.17	33.92	-4.93	735.96	34.71	-4.30	735.01	49.34	-0.64	736.74	42.34	0.64
738.64	31.59	-7.81	738.17	33.92	-5.07	738.95	37.60	-1.55	738.01	49.19	-0.93	739.74	42.77	0.93
741.65	33.04	-5.54	741.17	33.16	-5.01	741.96	35.31	-3.02	741.01	47.36	-1.94	742.74	42.96	1.94
744.64	33.04	-7.35	744.17	35.52	-4.47	744.95	35.42	-4.72	744.01	49.57	-1.55	745.73	44.38	1.55
747.64	32.69	-7.78	747.17	34.13	-5.93	747.95	34.44	-5.78	747.01	50.96	-0.23	748.74	43.14	0.23
750.64	31.63	-7.20	750.17	32.79	-5.64	750.95	33.69	-4.89	750.01	48.58	-0.98	751.74	42.25	0.98
753.64	33.17	-5.96	753.17	33.25	-5.48	753.95	35.25	-3.63	753.01	49.04	-0.82	754.74	42.39	0.82
756.65	33.93	-5.33	756.17	32.49	-6.37	756.96	34.55	-4.46	756.01	48.88	-1.11	757.74	42.81	1.11
759.64	33.84	-4.16	759.17	35.31	-2.29	759.95	34.01	-3.74	759.01	47.06	-1.67	760.74	42.11	1.67
762.64	34.02	-4.31	762.17	34.26	-3.66	762.95	33.42	-4.66	762.01	48.04	-1.01	763.74	41.78	1.01
765.64	33.88	-6.02	765.17	33.83	-5.67	765.95	35.90	-3.75	765.01	50.34	-0.29	766.74	42.63	0.29
768.64	33.00	-7.16	768.17	35.35	-4.40	768.95	34.33	-5.58	768.01	48.58	-2.30	769.74	44.90	2.30
771.65	34.02	-7.18	771.17	34.64	-6.15	771.96	35.20	-5.75	771.01	50.42	-1.50	772.75	45.14	1.50
774.64	34.68	-4.83	774.17	33.96	-5.15	774.95	36.18	-3.08	774.01	48.81	-1.43	775.73	43.38	1.43
777.64	33.79	-5.31	777.17	33.21	-5.49	777.95	36.07	-2.78	777.01	47.13	-2.70	778.73	44.24	2.70
780.64	34.42	-4.54	780.17	35.35	-3.21	780.95	35.85	-2.86	780.01	48.04	-1.65	781.73	43.05	1.65
783.64	33.48	-6.31	783.17	36.42	-2.96	783.95	34.39	-5.15	783.01	48.65	-1.86	784.73	44.09	1.86
786.64	33.17	-7.51	786.17	34.47	-5.80	786.96	34.28	-6.15	786.01	51.19	-0.21	787.74	43.33	0.21
789.64	33.71	-6.91	789.17	34.89	-5.32	789.95	37.76	-2.61	789.01	48.73	-2.61	790.74	45.67	2.61
792.64	34.64	-3.03	792.17	35.23	-2.04	792.95	35.85	-1.57	792.01	45.32	-3.08	793.74	43.19	3.08
795.64	33.17	-7.81	795.17	34.42	-6.15	795.95	34.60	-6.13	795.01	49.88	-1.82	796.74	45.24	1.82
798.64	33.09	-7.49	798.17	34.51	-5.67	798.95	36.45	-3.88	798.01	50.57	-0.74	799.74	43.76	0.74
801.65	34.46	-5.07	801.17	36.80	-2.33	801.96	34.12	-5.16	801.01	48.04	-2.22	802.75	44.19	2.22
804.64	33.75	-8.61	804.17	35.69	-6.26	804.95	33.69	-8.42	804.01	52.74	-0.34	805.74	45.14	0.34
807.64	34.50	-4.77	807.17	33.75	-5.12	807.95	34.77	-4.25	807.01	48.04	-1.96	808.74	43.67	1.96
810.64	34.59	-5.44	810.17	35.14	-4.49	810.95	35.69	-4.09	810.01	49.04	-1.72	811.74	44.19	1.72
813.64	34.33	-5.42	813.17	35.57	-3.77	813.95	36.07	-3.43	813.01	48.42	-2.05	814.74	44.24	2.05
816.65	36.16	-3.75	816.17	35.10	-4.41	816.96	34.82	-4.84	816.01	49.42	-1.22	817.74	43.57	1.22
819.64	34.28	-6.97	819.17	33.08	-7.77	819.95	35.42	-5.58	819.01	50.34	-1.64	820.74	45.33	1.64
822.64	33.71	-7.09	822.17	35.14	-5.25	822.95	35.47	-5.08	822.01	49.72	-1.80	823.74	45.04	1.80
825.64	33.26	-7.01	825.17	36.93	-2.94	825.95	35.36	-4.66	825.01	49.57	-1.43	826.74	44.14	1.43
828.64	34.02	-7.57	828.17	36.25	-4.94	828.95	36.39	-4.95	828.01	50.88	-1.44	829.74	45.47	1.44
831.65	32.91	-8.26	831.17	34.51	-6.25	831.96	35.15	-5.77	831.01	51.50	-0.39	832.75	44.00	0.39
834.64	33.62	-6.35	834.17	34.93	-4.64	834.95	36.67	-3.05	834.01	48.35	-2.35	835.74	44.76	2.35
837.64	34.46	-7.25	837.17	35.44	-5.86	837.95	38.36	-3.10	837.01	50.34	-2.09	838.74	46.24	2.09
840.64	35.57	-7.10	840.17	36.12	-6.14	840.95	37.87	-4.55	840.01	51.73	-1.66	841.74	46.77	1.66
843.64	33.66	-7.57	843.17	35.27	-5.56	843.95	36.18	-4.80	843.01	49.72	-2.24	844.74	45.91	2.24
846.64	33.79	-7.73	846.17	35.82	-5.30	846.96	35.20	-6.07	846.01	51.50	-0.75	847.74	44.71	0.75
849.64	34.77	-6.32	849.17	35.06	-5.62	849.95	37.21	-3.63	849.01	49.72	-2.09	850.73	45.62	2.09
852.64	35.75	-5.38	852.17	34.76	-5.97	852.95	36.39	-4.49	852.01	50.96	-0.90	853.74	44.47	0.90
855.64	34.95	-8.91	855.17	34.97	-8.49	855.95	35.42	-8.19	855.01	55.56	0.97	856.74	45.33	-0.97
858.64	33.97	-8.07	858.17	37.31	-4.32	858.95	36.67	-5.12	858.01	51.57	-1.19	859.74	45.67	1.19
861.64	34.02	-7.86	861.17	35.61	-5.86	861.96	37.16	-4.47	861.01	50.34	-2.26	862.74	46.58	2.26
864.64	37.55	-5.17	864.17	35.78	-6.54	864.95	36.61	-5.86	864.01	52.66	-0.79	865.73	45.95	0.79
867.64	34.64	-6.54	867.17	36.76	-4.02	867.95	36.45	-4.48	867.01	50.34	-1.57	868.73	45.19	1.57
870.64	33.66	-7.68	870.17	35.82	-5.11	870.95	36.07	-5.02	870.01	50.65	-1.41	871.73	45.19	1.41
873.64	37.14	-2.76	873.17	37.36	-2.13	873.96	36.78	-2.87	873.01	48.96	-1.66	874.74	44.00	1.66
876.65	34.95	-5.16	876.17	35.91	-3.80	876.96	37.54	-2.32	876.01	48.20	-2.64	877.75	45.19	2.64
879.64	36.38	-4.95	879.17	37.44	-3.49	879.95	36.72	-4.36	879.01	50.88	-1.18	880.74	44.95	1.18
882.64	35.71	-5.57	882.17	35.86	-5.02	882.95	36.01	-5.02	882.01	50.11	-1.90	883.74	45.62	1.90
885.64	34.28	-7.15	885.17	36.89	-4.14	885.95	36.56	-4.62	885.01	50.65	-1.51	886.74	45.38	1.51
888.64	35.48	-5.02	888.17	37.65	-2.45	888.95	37.87	-2.38	888.01	49.27	-1.96	889.73	44.90	1.96
891.64	35.04	-6.67	891.17	36.93	-4.37	891.96	36.12	-5.34	891.01	50.72	-1.71	892.74	45.86	1.71
894.64	36.47	-5.31	894.17	35.44	-5.94	894.95	37.54	-3.99	894.01	49.96	-2.55	895.74	46.77	2.55
897.64	34.02	-8.06	897.17	37.18	-4.50	897.95	37.81	-4.02	897.01	49.65	-3.16	898.74	47.68	3.16
900.64	34.02	-8.33	900.17	37.74	-4.20	900.95	38.47	-3.63	900.01	52.19	-0.88	901.74	45.67	0.88
903.64	33.66	-8.15	903.17	36.89	-4.52	903.95	35.69	-5.87	903.01	51.03	-1.51	904.74	45.76	1.51
906.65	34.55	-8.84	906.17	36.29	-6.70	906.96	35.31	-7.83	906.01	52.89	-1.23	907.74	47.06	1.23
909.64	33.35	-8.05	909.17	36.16	-4.84	909.95	36.34	-4.81	909.01	51.26	-0.87	910.74	44.71	0.87
912.64	35.44	-4.59	912.17	36.54	-3.09	912.96	38.20	-1.58	912.01	49.04	-1.72	913.74	44.19	1.72
915.64	36.16	-5.57	915.17	38.43	-2.89	915.95	37.05	-4.43	915.01	49.80	-2.65	916.74	46.82	2.65
918.64	36.51	-4.50	918.17	37.10	-3.50	918.95	39.08	-1.68	918.01	49.27	-2.46	919.74	45.91	2.46
921.65	36.38	-5.75	921.17	37.65	-4.07	921.96	37.81	-4.07	921.01	50.65	-2.20	922.75	46.77	2.20
924.64	35.04	-7.47	924.17	36.46	-5.64	924.95	36.50	-5.76	924.01	52.04	-1.19	925.73	46.14	1.19
927.64	35.48	-6.84	927.17	37.61	-4.30	927.95	38.64	-3.43	927.01	51.42	-1.62	928.74	46.38	1.62
930.64	35.66	-7.49	930.17	36.80	-5.95	930.95	36.29	-6.61	930.01	51.88	-2.00	931.74	47.59	2.00
933.64	36.33	-5.92	933.17	37.57	-4.28	933.95	37.81	-4.19	933.01	51.96	-1.02	934.74	45.71	1.02
936.64	36.69	-6.34	936.17	36.80	-5.82	936.96	37.05	-5.73	936.01	52.50	-1.25	937.74	46.72	1.25
939.64	35.13	-6.68	939.17	35.95	-5.46	939.95	38.20	-3.36	939.01	49.88	-2.66	940.73	46.91	2.66
942.64	36.33	-7.56	942.17	35.91	-7.58	942.95	38.14	-5.50	942.01	52.35	-2.27	943.74	48.60	2.27
945.64	37.14	-6.83	945.17	36.50	-7.07	945.95	38.20	-5.52	945.01	54.53	-0.17	946.74	46.58	0.17
948.64	37.05	-5.25	948.17	38.90	-3.00	948.95	36.29	-5.76	948.01	50.57	-2.46	949.73	47.20	2.46
951.64	34.99	-7.22	951.17	37.83	-3.97	951.96	39.74	-2.22	951.01	51.34	-1.59	952.74	46.24	1.59
954.64	34.64	-7.59	954.17	38.21	-3.62	954.95	37.98	-4.00	954.01	51.34	-1.62	955.73	46.29	1.62
957.64	35.35	-6.60	957.17	37.27	-4.27	957.95	37.05	-4.65	957.01	51.73	-0.94	958.73	45.33	0.94
960.64	35.93	-6.92	960.17	38.77	-3.67	960.95	37.16	-5.44	960.01	51.42	-2.15	961.73	47.44	2.15
963.64	36.25	-7.74	963.17	40.15	-3.43	963.95	39.19	-4.55	963.01	54.85	0.14	964.74	46.29	-0.14
966.65	36.51	-4.31	966.17	38.00	-2.42	966.96	36.88	-3.69	966.01	49.34	-2.21	967.75	45.47	2.21
969.64	36.02	-5.33	969.17	37.74	-3.21	969.95	36.12	-4.98	969.01	50.49	-1.59	970.74	45.38	1.59
972.64	37.28	-5.41	972.17	38.21	-4.07	972.95	38.47	-3.97	972.01	50.42	-2.99	973.73	48.12	2.99
975.64	36.02	-7.41	975.17	37.70	-5.33	975.95	39.13	-4.05	975.01	51.96	-2.20	976.73	48.07	2.20
978.64	36.96	-7.41	978.17	38.17	-5.80	978.95	37.38	-6.74	978.01	55.00	-0.10	979.74	46.91	0.10
981.64	35.93	-6.44	981.17	37.36	-4.61	981.96	38.36	-3.76	981.01	51.19	-1.91	982.74	46.72	1.91
984.64	35.53	-7.72	984.17	38.64	-4.21	984.95	35.96	-7.04	984.01	53.91	-0.07	985.74	45.76	0.07
987.64	37.01	-6.51	987.17	37.65	-5.46	987.95	38.64	-4.63	987.01	53.05	-1.19	988.74	47.15	1.19
990.64	36.07	-7.17	990.17	39.94	-2.90	990.96	38.20	-4.79	990.01	52.50	-1.47	991.74	47.15	1.47
993.64	36.11	-6.74	993.17	37.06	-5.38	993.95	38.31	-4.29	993.01	51.03	-2.54	994.74	47.83	2.54
996.64	36.92	-5.58	996.17	38.51	-3.58	996.96	36.88	-5.37	996.01	51.34	-1.88	997.74	46.82	1.88
999.64	35.66	-7.83	999.17	38.25	-4.84	999.95	37.87	-5.37	999.01	53.67	-0.55	1000.74	46.48	0.55
1002.64	36.42	-7.53	1002.17	38.60	-4.94	1002.95	38.47	-5.23	1002.01	53.28	-1.39	1003.74	47.78	1.39
1005.64	36.60	-6.40	1005.17	39.24	-3.35	1005.95	38.09	-4.66	1005.01	51.96	-1.76	1006.74	47.20	1.76
1008.64	35.84	-7.13	1008.17	37.23	-5.33	1008.95	38.36	-4.36	1008.01	52.43	-1.26	1009.74	46.67	1.26
1011.64	35.35	-5.99	1011.17	37.23	-3.71	1011.96	38.31	-2.78	1011.01	50.57	-1.50	1012.74	45.28	1.50
1014.64	37.50	-5.52	1014.17	37.53	-5.08	1014.95	37.76	-5.01	1014.01	52.43	-1.31	1015.74	46.77	1.31
1017.64	36.16	-8.39	1017.17	37.23	-6.92	1017.96	38.14	-6.16	1017.01	54.30	-0.98	1018.74	47.97	0.98
1020.64	35.75	-7.94	1020.17	38.90	-4.38	1020.95	38.47	-4.97	1020.01	53.67	-0.74	1021.74	46.87	0.74
1023.64	36.16	-7.08	1023.17	38.30	-4.54	1023.96	38.75	-4.24	1023.01	52.74	-1.23	1024.74	46.91	1.23
1026.64	36.25	-9.14	1026.17	40.24	-4.74	1026.96	36.99	-8.15	1026.01	55.87	-0.24	1027.74	48.07	0.24
1029.64	37.01	-7.07	1029.17	37.87	-5.80	1029.95	40.30	-3.53	1029.01	53.83	-0.97	1030.74	47.49	0.97
1032.64	36.74	-8.55	1032.17	37.70	-7.19	1032.95	36.99	-8.05	1032.01	54.85	-1.17	1033.74	48.90	1.17
1035.64	38.27	-5.78	1035.17	38.86	-4.78	1035.95	38.80	-5.00	1035.01	54.06	-0.71	1036.74	47.20	0.71
1038.64	36.92	-8.00	1038.17	38.77	-5.74	1038.95	39.02	-5.65	1038.01	54.06	-1.58	1039.74	48.94	1.58
1041.67	38.63	-4.82	1041.17	38.25	-4.79	1041.98	40.35	-2.85	1041.01	52.66	-1.51	1042.77	47.40	1.51
1044.64	37.05	-7.91	1044.17	40.37	-4.18	1044.96	38.25	-6.46	1044.01	54.14	-1.54	1045.74	48.94	1.54
1047.64	38.86	-4.92	1047.17	39.37	-4.00	1047.96	39.08	-4.45	1047.01	51.73	-2.77	1048.74	48.99	2.77
1050.64	39.22	-6.06	1050.17	38.60	-6.27	1050.95	38.75	-6.28	1050.01	54.14	-1.86	1051.74	49.58	1.86
1053.64	38.05	-5.95	1053.17	37.36	-6.24	1053.95	38.97	-4.78	1053.01	54.69	-0.04	1054.74	46.48	0.04
1056.67	38.27	-6.57	1056.17	39.63	-4.80	1056.98	39.02	-5.57	1056.01	54.53	-1.03	1057.77	48.31	1.03
1059.64	36.29	-7.95	1059.17	39.76	-4.07	1059.95	38.80	-5.19	1059.01	53.91	-1.05	1060.74	47.73	1.05
1062.64	35.22	-9.09	1062.17	39.50	-4.41	1062.95	38.42	-5.64	1062.01	54.06	-0.98	1063.73	47.73	0.98
1065.64	36.78	-5.69	1065.17	40.63	-1.43	1065.95	37.43	-4.79	1065.01	49.88	-3.31	1066.74	48.22	3.31
1068.64	39.13	-5.78	1068.17	39.81	-4.69	1068.95	39.58	-5.08	1068.01	54.38	-1.25	1069.74	48.60	1.25
1071.64	38.05	-7.93	1071.17	38.34	-7.23	1071.96	39.35	-6.38	1071.01	56.90	0.20	1072.74	48.22	-0.20
1074.64	36.29	-8.35	1074.17	39.37	-4.86	1074.96	39.24	-5.15	1074.01	54.22	-1.14	1075.74	48.22	1.14
1077.64	38.45	-4.92	1077.17	39.33	-3.63	1077.96	39.85	-3.27	1077.01	52.89	-1.20	1078.74	47.01	1.20
1080.64	38.95	-6.03	1080.17	39.07	-5.51	1080.96	40.24	-4.49	1080.01	54.53	-1.18	1081.74	48.60	1.18
1083.64	37.68	-6.40	1083.17	38.90	-4.78	1083.96	38.47	-5.36	1083.01	52.43	-2.38	1084.74	48.90	2.38
1086.64	36.47	-7.11	1086.17	39.63	-3.54	1086.96	38.69	-4.64	1086.01	52.35	-1.95	1087.74	47.97	1.95
1089.64	38.54	-5.03	1089.17	39.63	-3.54	1089.96	39.47	-3.85	1089.01	52.43	-1.87	1090.74	47.88	1.87
1092.64	36.78	-9.54	1092.17	40.02	-5.90	1092.95	39.69	-6.38	1092.01	55.40	-1.65	1093.74	50.41	1.65
1095.64	36.51	-8.30	1095.17	39.50	-4.91	1095.95	40.13	-4.43	1095.01	53.75	-1.79	1096.74	49.04	1.79
1098.64	37.73	-5.62	1098.17	39.94	-3.01	1098.95	40.46	-2.64	1098.01	52.43	-1.65	1099.73	47.44	1.65
1101.64	36.33	-8.16	1101.17	39.20	-4.89	1101.96	36.78	-7.46	1101.01	53.59	-1.63	1102.74	48.56	1.63
1104.64	38.18	-5.15	1104.17	39.59	-3.34	1104.96	42.08	-1.00	1104.01	52.58	-1.48	1105.74	47.25	1.48
1107.64	39.04	-5.30	1107.17	38.43	-5.50	1107.96	38.58	-5.51	1107.01	53.91	-1.15	1108.74	47.93	1.15
1110.64	38.41	-8.59	1110.17	38.86	-7.73	1110.95	39.35	-7.40	1110.01	56.66	-1.06	1111.74	50.50	1.06
1113.64	36.20	-8.48	1113.17	39.63	-4.64	1113.95	39.52	-4.91	1113.01	54.93	-0.47	1114.74	47.59	0.47
1116.67	38.72	-6.72	1116.17	41.54	-3.49	1116.98	39.96	-5.23	1116.01	54.46	-1.70	1117.77	49.58	1.70
1119.64	37.95	-9.57	1119.17	40.67	-6.44	1119.95	41.57	-5.70	1119.01	57.45	-0.79	1120.74	50.75	0.79
1122.64	38.27	-7.84	1122.17	38.38	-7.32	1122.95	41.46	-4.40	1122.01	56.34	-0.49	1123.74	49.04	0.49
1125.64	37.77	-7.80	1125.17	39.72	-5.44	1125.95	38.91	-6.41	1125.01	55.16	-1.13	1126.74	49.14	1.13
1128.64	37.46	-7.96	1128.17	40.46	-4.55	1128.95	42.30	-2.87	1128.01	53.20	-2.94	1129.74	50.80	2.94
1131.65	36.87	-7.14	1131.17	40.37	-3.24	1131.96	40.07	-3.69	1131.01	52.97	-1.77	1132.74	48.22	1.77
1134.64	38.77	-6.59	1134.17	40.24	-4.71	1134.95	41.35	-3.76	1134.01	53.91	-2.17	1135.74	49.97	2.17
1137.64	37.68	-8.34	1137.17	41.63	-3.98	1137.96	39.52	-6.25	1137.01	56.50	-0.24	1138.74	48.70	0.24
1140.64	35.40	-11.05	1140.17	40.15	-5.89	1140.95	39.91	-6.29	1140.01	56.19	-0.98	1141.74	49.87	0.98
1143.64	38.14	-5.51	1143.17	39.89	-3.35	1143.95	39.19	-4.21	1143.01	51.42	-2.95	1144.74	49.04	2.95
1146.64	38.91	-7.28	1146.17	38.43	-7.35	1146.96	40.02	-5.92	1146.01	55.48	-1.43	1147.74	50.06	1.43
1149.64	39.27	-5.31	1149.17	40.72	-3.45	1149.96	40.30	-4.03	1149.01	53.13	-2.17	1150.74	49.19	2.17
1152.64	39.72	-7.53	1152.17	40.33	-6.51	1152.96	41.52	-5.48	1152.01	57.45	-0.52	1153.74	50.21	0.52
1155.64	37.64	-7.89	1155.17	39.55	-5.57	1155.96	39.91	-5.37	1155.01	53.67	-2.58	1156.74	50.55	2.58
1158.64	37.95	-5.99	1158.17	42.24	-1.30	1158.95	40.85	-2.84	1158.01	52.74	-1.93	1159.74	48.31	1.93
1161.64	37.23	-9.46	1161.17	39.76	-6.53	1161.96	39.02	-7.42	1161.01	55.56	-1.86	1162.74	50.99	1.86
1164.64	39.18	-6.03	1164.17	40.24	-4.57	1164.95	39.58	-5.38	1164.01	55.08	-0.86	1165.74	48.51	0.86
1167.64	38.14	-6.93	1167.17	40.02	-4.64	1167.96	43.20	-1.62	1167.01	54.06	-1.73	1168.74	49.24	1.73
1170.64	38.82	-5.23	1170.17	40.24	-3.40	1170.95	39.24	-4.56	1170.01	54.30	-0.47	1171.74	46.96	0.47
1173.64	37.86	-6.38	1173.17	41.24	-2.59	1173.96	40.85	-3.14	1173.01	52.50	-2.46	1174.74	49.14	2.46
1176.67	38.72	-6.23	1176.17	40.76	-3.78	1176.98	41.13	-3.57	1176.01	54.46	-1.21	1177.77	48.60	1.21
1179.64	39.18	-5.60	1179.17	40.07	-4.30	1179.96	40.85	-3.68	1179.01	55.08	-0.42	1180.74	47.64	0.42
1182.64	36.96	-8.53	1182.17	41.54	-3.55	1182.96	41.74	-3.50	1182.01	52.12	-4.10	1183.74	52.03	4.10
1185.64	40.73	-4.61	1185.17	40.07	-4.87	1185.95	41.74	-3.35	1185.01	53.44	-2.63	1186.74	50.41	2.63
1188.64	39.31	-6.10	1188.17	39.98	-5.03	1188.96	38.97	-6.19	1188.01	54.22	-1.92	1189.74	49.77	1.92
1191.67	40.32	-4.91	1191.17	40.59	-4.24	1191.98	40.30	-4.68	1191.01	53.91	-2.05	1192.77	49.72	2.05
1194.64	37.50	-8.37	1194.17	40.67	-4.80	1194.96	40.18	-5.44	1194.01	55.87	-0.73	1195.74	49.04	0.73
1197.64	38.82	-7.35	1197.17	40.15	-5.62	1197.96	40.52	-5.40	1197.01	54.61	-2.29	1198.74	50.90	2.29
1200.64	39.50	-5.33	1200.17	41.24	-3.18	1200.96	39.13	-5.45	1200.01	52.27	-3.28	1201.74	50.55	3.28
1203.64	38.82	-7.74	1203.17	40.80	-5.35	1203.95	40.74	-5.57	1203.01	55.24	-2.04	1204.74	51.04	2.04
1206.67	38.95	-6.27	1206.17	40.89	-3.92	1206.98	40.30	-4.67	1206.01	52.66	-3.28	1207.77	50.94	3.28
1209.64	40.13	-5.75	1209.16	40.63	-4.85	1209.95	43.03	-2.60	1209.01	56.03	-0.58	1210.74	48.90	0.58
1212.64	38.14	-7.30	1212.16	39.59	-5.44	1212.95	39.08	-6.11	1212.01	54.46	-1.70	1213.73	49.58	1.70
1215.64	37.28	-8.00	1215.16	41.37	-3.50	1215.95	41.80	-3.23	1215.01	52.82	-3.18	1216.74	50.90	3.18
1218.64	41.32	-4.05	1218.16	42.20	-2.77	1218.95	40.52	-4.60	1218.01	54.38	-1.72	1219.74	49.53	1.72
