# Supplementary material for: Noise-precision tradeoff in predicting combinations of mutations and drugs
Source: PLoS Comput Biol. 2019 May 22;15(5):e1006956. doi: 10.1371/journal.pcbi.1006956 (PMC6548401; doi:10.1371/journal.pcbi.1006956)
Supplement: S1 Data — A zip file containing all datasets used in this paper. (ZIP) [file pcbi.1006956.s002.zip › calcium/calcium_double_RAW264.7/C5A_250_nM_P3C_1_uM_RW_ECC040122C.txt]

Tab-delimted data for ligand pair Complement C5a / PAM3CSK4
Celltype = RAW 264.7
ExperimentID = ECC040122C
t in seconds, Ca++ concentrations in nM
Adj Ca++ is the change in Ca++ concentration due to ligand

ECC040122C10	C5A 250 nM	P3C 1 uM	sim
ECC040122C02	C5A 250 nM	HBSS-BSA n/a 	lig1_only
ECC040122C07	C5A 250 nM	HBSS-BSA n/a 	lig1_only
ECC040122C01	HBSS-BSA n/a 	HBSS-BSA n/a 	con
ECC040122C12	HBSS-BSA n/a 	HBSS-BSA n/a 	con

t(ECC040122C10)	Ca++(ECC040122C10)	Adj Ca++(ECC040122C10)	t(ECC040122C02)	Ca++(ECC040122C02)	Adj Ca++(ECC040122C02)	t(ECC040122C07)	Ca++(ECC040122C07)	Adj Ca++(ECC040122C07)	t(ECC040122C01)	Ca++(ECC040122C01)	Adj Ca++(ECC040122C01)	t(ECC040122C12)	Ca++(ECC040122C12)	Adj Ca++(ECC040122C12)
-195.58	10.01	1.35	-196.83	8.32	1.89	-196.05	6.35	1.59	-197.00	6.05	0.39	-195.27	10.68	-0.39
-192.65	9.39	0.03	-193.91	8.79	1.66	-193.12	6.24	0.78	-194.07	7.58	1.22	-192.33	10.55	-1.22
-189.65	9.29	0.13	-190.91	8.19	1.26	-190.12	6.83	1.57	-191.07	6.17	0.00	-189.34	11.57	-0.00
-186.65	10.22	0.20	-187.91	8.75	0.96	-187.12	7.25	1.13	-188.07	8.43	1.40	-186.33	11.03	-1.40
-183.65	10.09	0.02	-184.91	9.01	1.17	-184.12	7.00	0.83	-185.07	7.86	0.78	-183.34	11.70	-0.78
-180.64	10.87	0.73	-181.91	9.63	1.72	-181.11	6.83	0.59	-182.07	7.74	0.59	-180.32	11.96	-0.59
-177.65	10.19	0.60	-178.91	8.16	0.80	-178.12	6.27	0.58	-179.07	6.77	0.17	-177.33	11.83	-0.17
-174.65	10.04	-0.59	-175.91	8.75	0.35	-175.12	5.83	-0.90	-176.07	8.07	0.44	-174.33	12.60	-0.44
-171.65	10.24	0.36	-172.91	7.82	0.17	-172.12	5.33	-0.65	-173.07	8.11	1.23	-171.33	11.06	-1.23
-168.65	10.19	1.80	-169.91	7.69	1.53	-169.12	6.86	2.37	-170.07	5.57	0.18	-168.34	10.62	-0.18
-165.64	10.49	0.92	-166.91	7.94	0.60	-166.11	6.49	0.82	-167.07	7.42	0.85	-165.32	11.13	-0.85
-162.65	9.86	0.68	-163.91	8.03	1.08	-163.12	6.24	0.96	-164.07	6.81	0.62	-162.34	10.97	-0.62
-159.65	10.14	0.61	-160.91	7.82	0.52	-160.12	5.52	-0.11	-161.07	6.65	0.11	-159.34	11.83	-0.11
-156.65	10.06	0.98	-157.91	8.03	1.18	-157.12	5.77	0.59	-158.07	6.41	0.33	-156.34	11.16	-0.33
-153.65	9.56	-0.05	-154.91	7.22	-0.16	-154.12	6.83	1.12	-155.07	7.34	0.73	-153.34	11.29	-0.73
-150.64	9.66	-0.18	-151.91	8.28	0.67	-151.11	6.16	0.22	-152.07	7.42	0.58	-150.32	11.67	-0.58
-147.65	9.51	-0.38	-148.91	8.07	0.41	-148.12	5.85	-0.14	-149.07	7.66	0.76	-147.34	11.54	-0.76
-144.65	10.12	0.42	-145.91	7.26	-0.21	-145.12	6.24	0.44	-146.07	7.78	1.08	-144.34	11.03	-1.08
-141.65	9.64	0.27	-142.91	7.29	0.15	-142.12	5.19	-0.28	-143.07	6.61	0.24	-141.34	11.54	-0.24
-138.65	9.09	-0.04	-139.91	7.60	0.70	-139.12	5.22	-0.01	-140.07	6.89	0.76	-138.34	10.78	-0.76
-135.64	8.72	-0.49	-136.91	7.29	0.31	-136.11	5.91	0.60	-137.07	7.10	0.88	-135.32	10.74	-0.88
-132.65	9.32	0.95	-133.91	7.44	1.30	-133.12	5.05	0.58	-134.07	5.85	0.48	-132.33	10.30	-0.48
-129.65	9.76	0.88	-130.91	6.91	0.26	-130.12	5.24	0.26	-131.07	6.53	0.64	-129.33	10.65	-0.64
-126.65	8.22	-0.11	-127.91	7.32	1.22	-127.12	5.27	0.84	-128.07	5.53	0.19	-126.33	10.55	-0.19
-123.65	9.04	-0.18	-124.91	6.85	-0.14	-124.12	4.83	-0.49	-125.07	6.53	0.31	-123.33	11.32	-0.31
-120.64	8.59	-0.76	-121.91	7.29	0.17	-121.11	4.77	-0.68	-122.07	7.82	1.46	-120.32	10.30	-1.46
-117.65	9.34	0.11	-118.91	6.20	-0.80	-118.12	5.85	0.52	-119.07	7.86	1.62	-117.33	10.02	-1.62
-114.65	8.59	0.17	-115.91	7.38	1.19	-115.12	5.66	1.14	-116.07	6.77	1.35	-114.33	9.48	-1.35
-111.65	8.79	0.19	-112.91	6.54	0.17	-112.12	5.83	1.13	-113.07	6.41	0.80	-111.33	10.21	-0.80
-108.65	9.09	-0.59	-109.91	8.19	0.74	-109.12	5.41	-0.37	-110.07	7.90	1.22	-108.34	10.87	-1.22
-105.64	8.94	0.64	-106.91	6.11	0.04	-106.11	5.33	0.93	-107.07	5.69	0.38	-105.32	10.33	-0.38
-102.65	9.29	1.43	-103.91	7.44	1.81	-103.12	4.06	0.10	-104.07	4.77	-0.09	-102.34	10.36	0.09
-99.65	9.34	0.38	-100.91	5.89	-0.84	-100.12	4.44	-0.62	-101.07	6.49	0.53	-99.33	10.84	-0.53
-96.65	8.89	1.35	-97.91	5.37	0.06	-97.12	4.50	0.86	-98.07	4.29	-0.26	-96.34	10.21	0.26
-93.65	9.04	0.25	-94.91	6.91	0.35	-94.12	4.88	-0.01	-95.07	6.21	0.42	-93.34	10.78	-0.42
-90.63	9.61	0.96	-91.91	6.39	-0.03	-91.11	5.80	1.05	-92.07	5.85	0.19	-90.32	10.87	-0.19
-87.65	9.42	1.59	-88.91	6.39	0.79	-88.12	5.72	1.79	-89.07	4.61	-0.22	-87.33	10.46	0.22
-84.65	8.92	0.98	-85.91	6.20	0.49	-85.12	4.25	0.21	-86.07	4.89	-0.05	-84.33	10.40	0.05
-81.65	8.42	-0.39	-82.91	6.39	-0.19	-82.12	5.99	1.08	-83.07	6.29	0.48	-81.33	10.74	-0.48
-78.65	9.02	0.62	-79.91	6.51	0.34	-79.12	4.99	0.49	-80.07	5.89	0.48	-78.33	10.33	-0.48
-75.64	8.49	0.55	-76.91	6.17	0.46	-76.11	5.83	1.79	-77.07	4.89	-0.05	-75.32	10.40	0.05
-72.65	8.82	-0.17	-73.91	4.94	-1.82	-73.12	5.08	-0.01	-74.07	6.53	0.53	-72.34	10.87	-0.53
-69.65	9.56	0.42	-70.91	5.80	-1.11	-70.12	4.77	-0.47	-71.07	7.26	1.12	-69.34	10.43	-1.12
-66.65	8.34	-0.05	-67.91	6.57	0.41	-67.12	5.85	1.36	-68.07	5.41	0.02	-66.34	10.78	-0.02
-63.65	8.74	0.09	-64.91	6.01	-0.41	-64.12	4.83	0.08	-65.07	6.85	1.20	-63.33	9.86	-1.20
-60.64	8.34	-0.96	-61.91	7.13	0.06	-61.11	5.88	0.48	-62.07	6.85	0.55	-60.32	11.16	-0.55
-57.65	9.02	0.41	-58.91	5.86	-0.52	-58.12	5.30	0.59	-59.07	6.85	1.23	-57.34	9.79	-1.23
-54.65	9.44	1.62	-55.91	6.01	0.42	-55.12	3.59	-0.33	-56.07	4.57	-0.26	-54.34	10.49	0.26
-51.65	8.34	-0.49	-52.91	7.47	0.87	-52.12	5.19	0.26	-53.07	6.17	0.34	-51.34	10.90	-0.34
-48.65	8.20	-1.20	-49.91	7.26	0.09	-49.12	5.35	-0.15	-50.07	6.49	0.08	-48.34	11.73	-0.08
-45.64	9.14	0.36	-46.91	6.48	-0.07	-46.11	5.27	0.39	-47.07	5.65	-0.13	-45.32	11.32	0.13
-42.65	8.47	-0.61	-43.91	6.42	-0.43	-43.12	4.86	-0.32	-44.07	6.13	0.04	-42.34	11.45	-0.04
-39.65	9.07	0.76	-40.91	4.81	-1.27	-40.12	4.36	-0.05	-41.07	5.49	0.17	-39.34	10.55	-0.17
-36.65	8.62	-0.01	-37.91	6.57	0.17	-37.12	4.94	0.21	-38.07	5.65	0.01	-36.34	11.03	-0.01
-33.65	8.74	0.03	-34.91	5.74	-0.74	-34.12	4.30	-0.51	-35.07	5.93	0.22	-33.34	10.90	-0.22
-30.64	8.20	-0.79	-31.91	7.41	0.65	-31.11	5.35	0.26	-32.07	6.21	0.21	-30.32	11.19	-0.21
-27.66	8.79	0.97	-28.91	6.54	0.95	-28.13	4.75	0.83	-29.07	4.97	0.15	-27.34	10.08	-0.15
-24.66	9.24	0.41	-25.91	7.04	0.44	-25.13	4.08	-0.85	-26.07	6.05	0.21	-24.34	11.03	-0.21
-21.66	8.42	-0.43	-22.91	6.08	-0.54	-22.13	4.52	-0.43	-23.07	6.21	0.36	-21.34	10.90	-0.36
-18.66	8.34	0.08	-19.91	6.39	0.36	-19.13	4.55	0.19	-20.07	4.33	-0.94	-18.34	11.61	0.94
5.41	13.02	-1.10	4.15	8.66	-3.23	4.94	9.10	-1.12	4.00	8.03	-3.09	5.72	19.62	3.09
8.36	12.20	-2.13	7.11	10.58	-1.52	7.89	8.43	-2.00	6.95	10.93	-0.40	8.68	17.14	0.40
11.36	19.97	5.36	10.11	13.00	0.62	10.89	13.18	2.47	9.95	9.78	-1.83	11.68	18.85	1.83
14.39	30.46	16.61	13.11	25.82	14.20	13.89	25.36	15.41	12.95	9.82	-1.04	14.70	17.30	1.04
17.37	38.80	26.17	16.11	34.38	23.98	16.89	33.78	25.05	15.95	7.74	-1.90	17.68	16.94	1.90
20.38	40.04	26.47	19.12	41.39	30.05	19.91	34.81	25.14	18.95	9.74	-0.83	20.70	16.81	0.83
23.37	40.31	27.24	22.11	40.54	29.70	22.90	34.71	25.54	21.95	8.88	-1.20	23.68	16.68	1.20
26.37	39.47	26.75	25.11	41.57	31.08	25.90	37.45	28.63	24.95	9.61	-0.12	26.68	15.25	0.12
29.39	38.57	25.39	28.11	41.28	30.33	28.90	35.58	26.30	27.95	8.63	-1.55	29.70	17.14	1.55
32.36	36.20	22.78	31.11	37.31	26.12	31.89	30.88	21.36	30.95	8.68	-1.74	32.68	17.57	1.74
35.37	32.68	19.23	34.12	35.27	24.05	34.90	28.25	18.70	33.95	8.84	-1.61	35.69	17.47	1.61
38.37	29.55	15.92	37.11	31.84	20.44	37.89	24.32	14.59	36.95	9.00	-1.63	38.68	17.67	1.63
41.36	26.92	14.38	40.11	27.09	16.78	40.90	22.08	13.44	39.95	7.66	-1.89	41.68	16.84	1.89
44.39	22.75	8.86	43.11	23.55	11.89	43.90	18.91	8.92	42.95	9.49	-1.40	44.70	17.70	1.40
47.36	20.86	7.40	46.11	18.75	7.52	46.89	17.35	7.79	45.95	9.86	-0.61	47.68	16.48	0.61
50.38	17.72	4.85	49.12	18.55	7.91	49.91	14.22	5.25	48.95	8.68	-1.20	50.69	16.48	1.20
53.36	15.73	3.07	52.11	15.16	4.73	52.89	12.06	3.30	51.95	7.99	-1.68	53.68	16.75	1.68
56.36	14.37	1.66	55.11	12.30	1.82	55.89	9.81	1.00	54.95	8.80	-0.91	56.68	16.03	0.91
59.39	13.30	-0.22	58.11	12.52	1.23	58.89	9.08	-0.54	57.95	9.08	-1.44	59.70	17.37	1.44
62.36	12.99	-0.49	61.11	11.44	0.19	61.89	8.54	-1.04	60.95	9.57	-0.92	62.68	16.81	0.92
65.37	12.53	-1.25	64.12	9.82	-1.73	64.90	8.40	-1.48	63.95	9.45	-1.34	65.69	17.53	1.34
68.36	12.61	-0.79	67.11	9.35	-1.82	67.89	8.62	-0.88	66.95	9.04	-1.36	68.68	17.17	1.36
71.36	11.50	-0.49	70.11	9.13	-0.63	70.89	8.29	0.20	69.95	7.18	-1.82	71.68	16.22	1.82
74.39	11.50	-2.37	73.11	7.66	-3.98	73.89	7.42	-2.55	72.95	9.86	-1.02	74.70	17.30	1.02
77.36	11.27	-1.63	76.11	9.07	-1.60	76.89	7.44	-1.56	75.95	8.31	-1.60	77.68	16.91	1.60
80.38	11.02	-2.72	79.12	9.89	-1.62	79.91	6.61	-3.23	78.95	9.16	-1.58	80.69	17.73	1.58
83.36	11.93	-0.92	82.11	8.19	-2.43	82.89	7.05	-1.90	81.95	7.94	-1.91	83.68	17.17	1.91
86.37	10.12	-2.74	85.11	9.23	-1.40	85.89	7.05	-1.91	84.95	8.15	-1.71	86.68	16.98	1.71
89.39	11.04	-1.77	88.11	8.88	-1.70	88.89	7.22	-1.69	87.95	7.99	-1.82	89.70	17.04	1.82
92.36	10.94	-2.07	91.11	8.38	-2.40	91.89	6.63	-2.48	90.95	8.19	-1.82	92.68	17.24	1.82
95.37	12.05	-1.54	94.12	8.13	-3.23	94.90	7.16	-2.53	93.95	9.61	-0.98	95.69	16.98	0.98
98.37	11.14	-3.05	97.11	7.94	-4.02	97.89	6.55	-3.74	96.95	10.10	-1.10	98.68	17.70	1.10
101.36	11.52	-1.83	100.11	9.19	-1.93	100.89	6.80	-2.65	99.95	8.72	-1.64	101.68	17.40	1.64
104.39	11.22	-2.04	103.11	9.04	-1.99	103.89	6.75	-2.61	102.95	8.11	-2.16	104.71	17.83	2.16
107.36	11.75	-1.88	106.11	8.22	-3.18	106.89	7.36	-2.37	105.95	9.20	-1.43	107.68	17.47	1.43
110.38	11.07	-1.83	109.12	9.63	-1.04	109.91	7.42	-1.58	108.95	9.08	-0.82	110.69	16.13	0.82
113.36	10.34	-3.15	112.11	8.44	-2.82	112.89	6.52	-3.07	111.95	7.58	-2.92	113.68	18.82	2.92
116.37	11.70	-1.81	115.11	8.69	-2.59	115.90	7.53	-2.08	114.95	8.15	-2.37	116.68	18.29	2.37
119.39	11.62	-2.10	118.11	9.67	-1.82	118.89	8.29	-1.53	117.95	9.16	-1.57	119.71	17.70	1.57
122.36	11.40	-2.14	121.11	9.23	-2.08	121.89	7.25	-2.39	120.95	8.07	-2.47	122.68	18.42	2.47
125.37	11.70	-0.87	124.12	8.79	-1.55	124.90	7.67	-1.00	123.95	8.23	-1.34	125.69	16.32	1.34
128.36	10.62	-2.94	127.11	9.60	-1.73	127.89	7.28	-2.38	126.95	8.27	-2.29	128.68	18.26	2.29
131.36	11.30	-1.68	130.11	9.04	-1.71	130.89	7.56	-1.52	129.95	8.23	-1.75	131.68	17.14	1.75
134.39	11.83	-0.94	133.11	8.50	-2.04	133.89	8.09	-0.78	132.95	8.07	-1.70	134.71	16.88	1.70
137.36	11.77	-1.48	136.11	8.69	-2.33	136.89	7.39	-1.96	135.95	8.55	-1.71	137.68	17.37	1.71
140.38	13.12	-0.90	139.12	10.71	-1.08	139.91	7.72	-2.40	138.95	8.63	-2.39	140.69	18.82	2.39
143.36	12.46	-0.47	142.11	9.38	-1.32	142.89	8.65	-0.38	141.95	8.76	-1.18	143.68	16.52	1.18
146.36	12.38	-1.13	145.11	8.88	-2.40	145.89	8.03	-1.58	144.95	8.35	-2.17	146.68	18.09	2.17
149.39	12.26	-0.79	148.11	9.54	-1.28	148.89	7.64	-1.51	147.95	8.31	-1.75	149.70	17.21	1.75
152.37	12.64	-1.68	151.11	9.16	-2.93	151.90	7.89	-2.53	150.95	9.90	-1.43	152.68	18.16	1.43
155.38	12.10	-1.63	154.12	10.23	-1.27	154.91	7.78	-2.05	153.95	8.39	-2.35	155.69	18.49	2.35
158.36	12.23	-0.98	157.11	9.63	-1.35	157.89	7.11	-2.20	156.95	8.39	-1.82	158.68	17.44	1.82
161.36	12.26	-0.76	160.11	9.45	-1.34	160.89	8.48	-0.64	159.95	8.51	-1.51	161.68	16.94	1.51
164.39	11.85	-1.43	163.11	9.41	-1.64	163.89	8.31	-1.07	162.95	8.84	-1.45	164.70	17.14	1.45
167.36	12.13	-1.53	166.11	10.68	-0.75	166.89	7.56	-2.20	165.95	8.80	-1.86	167.68	17.93	1.86
170.38	11.65	-2.91	169.12	9.98	-2.35	169.91	7.89	-2.77	168.95	10.47	-1.09	170.69	18.06	1.09
173.36	12.56	-1.04	172.11	9.70	-1.67	172.89	7.64	-2.06	171.95	8.35	-2.25	173.68	18.26	2.25
176.36	11.50	-1.21	175.11	10.11	-0.37	175.89	8.88	0.07	174.95	6.97	-2.74	176.68	17.86	2.74
179.39	11.70	-2.23	178.11	10.08	-1.62	178.89	7.78	-2.25	177.95	9.65	-1.29	179.70	17.63	1.29
182.36	12.08	-1.97	181.11	8.91	-2.91	181.89	8.23	-1.92	180.95	9.53	-1.53	182.68	17.99	1.53
185.37	11.45	-2.53	184.12	10.04	-1.71	184.90	8.43	-1.65	183.95	9.08	-1.90	185.69	18.29	1.90
188.36	11.85	-1.99	187.11	9.89	-1.72	187.89	8.17	-1.77	186.95	9.16	-1.68	188.68	17.93	1.68
191.36	11.47	-1.24	190.11	8.97	-1.51	190.89	7.81	-1.00	189.95	7.46	-2.25	191.68	17.37	2.25
194.39	12.53	-1.85	193.11	9.10	-3.05	193.89	7.86	-2.62	192.95	8.96	-2.43	194.70	19.22	2.43
197.37	12.99	-1.15	196.11	9.32	-2.59	196.89	8.09	-2.15	195.95	8.35	-2.80	197.68	19.35	2.80
200.38	12.74	-0.89	199.12	10.39	-1.01	199.91	8.12	-1.61	198.95	8.19	-2.45	200.69	18.49	2.45
203.36	12.18	-1.26	202.11	9.45	-1.76	202.89	8.54	-1.00	201.95	9.00	-1.45	203.68	17.30	1.45
206.36	12.56	-1.56	205.11	10.39	-1.50	205.89	8.12	-2.10	204.95	8.47	-2.65	206.68	19.18	2.65
209.39	12.71	-1.07	208.11	8.85	-2.70	208.89	8.15	-1.73	207.95	8.15	-2.63	209.70	18.82	2.63
212.37	12.36	-1.90	211.11	10.42	-1.61	211.90	8.57	-1.79	210.95	9.37	-1.89	212.68	18.56	1.89
215.37	12.56	-1.85	214.12	10.17	-2.01	214.90	8.76	-1.75	213.95	9.29	-2.13	215.69	18.95	2.13
218.36	12.38	-1.41	217.11	8.94	-2.62	217.89	7.42	-2.47	216.95	9.33	-1.47	218.68	17.67	1.47
221.36	12.13	-1.75	220.11	9.73	-1.92	220.89	8.48	-1.50	219.95	9.08	-1.80	221.68	18.09	1.80
224.39	12.36	-1.58	223.11	9.29	-2.42	223.89	8.26	-1.78	222.95	9.00	-1.94	224.70	18.29	1.94
227.36	12.26	-1.73	226.11	10.04	-1.72	226.89	8.15	-1.94	225.95	9.37	-1.63	227.68	18.03	1.63
230.38	11.80	-2.27	229.12	10.49	-1.35	229.91	7.58	-2.59	228.95	7.90	-3.17	230.69	19.65	3.17
233.36	12.69	-0.70	232.11	10.71	-0.45	232.89	8.37	-1.12	231.95	8.07	-2.33	233.68	18.13	2.33
236.37	13.02	-1.16	235.11	9.98	-1.97	235.89	7.92	-2.36	234.95	7.86	-3.32	236.68	19.91	3.32
239.39	12.53	-1.36	238.11	9.54	-2.12	238.89	8.68	-1.31	237.95	9.04	-1.86	239.70	18.16	1.86
242.36	11.19	-2.15	241.11	8.91	-2.20	241.89	7.95	-1.49	240.95	7.58	-2.77	242.68	18.52	2.77
245.37	12.26	-1.99	244.12	10.14	-1.88	244.90	8.09	-2.26	243.95	9.45	-1.80	245.69	18.46	1.80
248.36	12.05	-1.31	247.11	9.82	-1.31	247.89	7.86	-1.60	246.95	8.84	-1.53	248.68	17.30	1.53
251.36	13.30	0.25	250.11	9.60	-1.22	250.89	8.43	-0.72	249.95	7.38	-2.67	251.68	18.13	2.67
254.39	12.51	-1.91	253.11	8.63	-3.56	253.89	8.82	-1.70	252.95	8.84	-2.59	254.70	19.42	2.59
257.36	12.18	-2.43	256.11	9.16	-3.22	256.89	8.12	-2.59	255.95	9.16	-2.46	257.68	19.48	2.46
260.38	11.72	-2.01	259.12	10.49	-1.01	259.91	8.15	-1.68	258.95	8.31	-2.42	260.69	18.56	2.42
263.36	12.66	-1.28	262.11	9.98	-1.73	262.89	8.45	-1.59	261.95	8.15	-2.80	263.68	19.15	2.80
266.36	13.27	-1.56	265.11	9.45	-3.15	265.89	8.62	-2.31	264.95	9.00	-2.84	266.68	20.08	2.84
269.39	13.22	-1.67	268.11	9.86	-2.80	268.89	7.95	-3.04	267.95	9.45	-2.45	269.70	19.75	2.45
272.37	13.14	-1.24	271.11	9.19	-2.96	271.90	8.31	-2.17	270.95	9.33	-2.06	272.68	18.85	2.06
275.37	13.35	-1.04	274.12	11.15	-1.01	274.90	8.34	-2.15	273.95	9.12	-2.28	275.69	19.08	2.28
278.37	12.53	-1.96	277.11	10.33	-1.93	277.89	8.65	-1.94	276.95	8.51	-2.98	278.68	19.88	2.98
281.36	12.91	-0.78	280.11	10.58	-0.88	280.89	8.17	-1.62	279.95	7.58	-3.12	281.68	19.22	3.12
284.39	13.24	-0.61	283.11	9.98	-1.64	283.89	8.37	-1.58	282.95	8.47	-2.39	284.71	18.65	2.39
287.37	12.91	-2.43	286.11	10.36	-2.75	286.89	8.45	-2.99	285.95	10.64	-1.70	287.68	19.45	1.70
290.38	13.12	-0.56	289.12	10.45	-1.00	289.91	8.15	-1.63	288.95	7.99	-2.70	290.69	18.79	2.70
293.36	13.02	-1.29	292.11	10.87	-1.21	292.89	8.09	-2.32	291.95	8.96	-2.36	293.68	19.08	2.36
296.36	12.89	-1.83	295.11	10.30	-2.19	295.89	8.85	-1.97	294.95	9.61	-2.12	296.68	19.25	2.12
299.39	12.28	-1.99	298.11	9.01	-3.03	298.89	8.45	-1.92	297.95	8.51	-2.77	299.71	19.45	2.77
302.36	11.93	-3.11	301.11	10.77	-2.04	301.89	9.05	-2.09	300.95	8.72	-3.33	302.68	20.78	3.33
305.37	14.47	0.17	304.12	11.98	-0.09	304.90	9.05	-1.35	303.95	8.19	-3.11	305.69	19.82	3.11
308.37	12.26	-3.12	307.11	9.79	-3.36	307.90	9.08	-2.40	306.95	9.86	-2.52	308.68	20.31	2.52
311.36	12.48	-2.01	310.11	9.35	-2.91	310.89	9.56	-1.03	309.95	9.37	-2.12	311.68	19.02	2.12
314.39	13.40	-1.06	313.11	10.08	-2.15	313.89	7.70	-2.86	312.95	9.16	-2.31	314.71	19.18	2.31
317.36	13.07	-2.37	316.11	11.56	-1.65	316.89	8.26	-3.28	315.95	9.74	-2.70	317.68	20.55	2.70
320.38	13.60	-0.29	319.12	11.85	0.19	319.91	8.34	-1.65	318.95	8.15	-2.75	320.69	19.05	2.75
323.36	12.74	-2.72	322.11	10.52	-2.71	322.89	8.99	-2.57	321.95	10.06	-2.41	323.68	20.28	2.41
326.37	12.89	-1.69	325.11	10.36	-1.99	325.89	8.91	-1.77	324.95	8.59	-2.99	326.68	19.98	2.99
329.39	13.52	-1.43	328.11	10.14	-2.58	328.89	8.79	-2.26	327.95	9.37	-2.59	329.71	19.95	2.59
332.36	12.86	-2.82	331.11	10.01	-3.44	331.89	8.06	-3.72	330.95	10.56	-2.12	332.68	20.21	2.12
335.37	13.68	-1.27	334.12	11.82	-0.90	334.90	8.26	-2.79	333.95	9.20	-2.75	335.69	20.11	2.75
338.36	12.86	-1.60	337.11	10.01	-2.22	337.89	8.29	-2.27	336.95	8.88	-2.58	338.68	19.45	2.58
341.36	13.86	-1.11	340.11	9.16	-3.58	340.89	8.79	-2.28	339.95	9.00	-2.97	341.68	20.35	2.97
344.39	13.47	-0.34	343.11	9.89	-1.69	343.89	8.96	-0.95	342.95	8.31	-2.50	344.70	18.72	2.50
347.36	12.99	-1.92	346.11	10.74	-1.94	346.89	7.75	-3.26	345.95	9.61	-2.30	347.68	19.62	2.30
350.38	12.91	-1.65	349.12	12.27	-0.06	349.91	9.36	-1.30	348.95	8.88	-2.68	350.69	19.65	2.68
353.36	13.09	-2.54	352.11	10.52	-2.88	352.89	8.54	-3.19	351.95	9.86	-2.77	353.68	20.81	2.77
356.36	13.75	-1.14	355.11	10.42	-2.24	355.89	8.57	-2.42	354.95	8.92	-2.98	356.68	20.28	2.98
359.39	13.70	-1.19	358.11	10.96	-1.70	358.89	8.54	-2.45	357.95	9.61	-2.28	359.70	19.58	2.28
362.36	13.32	-1.61	361.11	10.83	-1.87	361.89	8.99	-2.04	360.95	9.33	-2.61	362.68	19.95	2.61
365.37	13.93	-1.16	364.12	11.98	-0.88	364.90	8.71	-2.48	363.95	9.65	-2.45	365.69	19.95	2.45
368.37	13.55	-2.11	367.11	10.83	-2.60	367.89	9.02	-2.74	366.95	9.29	-3.38	368.68	21.45	3.38
371.36	13.42	-1.04	370.11	10.27	-1.96	370.89	8.57	-1.99	369.95	8.55	-2.91	371.68	19.78	2.91
374.39	13.40	-2.01	373.11	11.28	-1.90	373.89	8.45	-3.06	372.95	8.92	-3.50	374.70	21.32	3.50
377.36	13.45	-1.35	376.11	9.89	-2.68	376.89	9.33	-1.57	375.95	8.80	-3.00	377.68	20.21	3.00
380.38	14.01	-1.51	379.12	11.63	-1.66	379.91	8.34	-3.28	378.95	10.15	-2.38	380.69	20.31	2.38
383.36	13.47	-2.13	382.11	9.60	-3.77	382.89	8.65	-3.05	381.95	10.23	-2.37	383.68	20.38	2.37
386.36	12.58	-2.68	385.11	10.36	-2.67	385.89	9.10	-2.26	384.95	10.19	-2.08	386.68	19.75	2.08
389.39	13.83	-1.69	388.11	10.61	-2.68	388.89	9.36	-2.26	387.95	9.74	-2.78	389.70	20.71	2.78
392.36	14.65	-0.54	391.11	10.74	-2.22	391.89	9.30	-1.99	390.95	9.25	-2.95	392.68	20.55	2.95
395.37	13.91	-1.80	394.12	11.56	-1.92	394.90	8.93	-2.88	393.95	9.78	-2.93	395.69	21.05	2.93
398.37	14.11	-0.52	397.11	10.23	-2.17	397.89	9.36	-1.37	396.95	9.20	-2.44	398.68	19.48	2.44
401.36	13.50	-1.21	400.11	10.93	-1.55	400.89	8.68	-2.13	399.95	8.35	-3.36	401.68	20.48	3.36
404.39	14.39	-1.03	403.11	11.76	-1.43	403.89	8.82	-2.70	402.95	9.98	-2.45	404.70	20.28	2.45
407.36	14.26	-1.92	406.11	10.68	-3.27	406.89	8.76	-3.52	405.95	10.93	-2.26	407.68	20.85	2.26
410.38	14.06	-1.74	409.12	11.53	-2.04	409.91	9.02	-2.88	408.95	10.31	-2.50	410.69	20.71	2.50
413.37	14.42	-1.88	412.11	11.09	-2.98	412.90	9.13	-3.27	411.95	10.23	-3.08	413.68	21.79	3.08
416.36	13.60	-1.33	415.11	10.42	-2.28	415.89	8.93	-2.10	414.95	9.16	-2.77	416.68	20.11	2.77
419.39	13.37	-1.72	418.11	10.71	-2.15	418.89	8.91	-2.28	417.95	9.69	-2.41	419.70	19.91	2.41
422.36	14.57	-1.15	421.11	10.49	-3.00	421.89	8.93	-2.89	420.95	9.94	-2.79	422.68	20.92	2.79
425.37	13.65	-1.61	424.12	11.22	-1.81	424.90	8.82	-2.54	423.95	9.12	-3.14	425.69	20.81	3.14
428.37	13.37	-2.11	427.11	11.37	-1.88	427.90	9.36	-2.22	426.95	8.72	-3.76	428.68	21.65	3.76
431.36	13.52	-1.99	430.11	10.42	-2.86	430.89	9.61	-2.00	429.95	9.69	-2.83	431.68	20.75	2.83
434.39	13.73	-2.29	433.11	10.90	-2.89	433.90	8.82	-3.30	432.95	9.74	-3.29	434.70	21.72	3.29
437.37	14.29	-0.90	436.11	10.52	-2.44	436.90	8.68	-2.61	435.95	8.68	-3.52	437.68	21.12	3.52
440.38	14.49	-0.65	439.12	11.72	-1.19	439.91	10.09	-1.15	438.95	9.82	-2.33	440.69	19.88	2.33
443.37	13.73	-2.41	442.11	11.69	-2.22	442.90	9.47	-2.77	441.95	9.53	-3.61	443.68	22.16	3.61
446.37	13.96	-2.06	445.11	10.90	-2.89	445.89	8.45	-3.67	444.95	10.23	-2.79	446.68	21.22	2.79
449.39	13.60	-2.72	448.11	10.90	-3.19	448.89	9.27	-3.15	447.95	10.84	-2.49	449.70	21.22	2.49
452.36	14.11	-2.34	451.11	11.12	-3.10	451.89	9.41	-3.14	450.95	11.13	-2.32	452.68	21.18	2.32
455.37	14.60	-1.34	454.12	11.85	-1.86	454.90	9.19	-2.85	453.95	10.27	-2.67	455.69	21.02	2.67
458.36	14.49	-0.73	457.11	11.02	-1.97	457.89	8.68	-2.64	456.95	9.94	-2.28	458.68	19.91	2.28
461.36	13.12	-2.70	460.11	9.82	-3.77	460.89	9.39	-2.53	459.95	9.94	-2.89	461.68	21.12	2.89
464.39	13.63	-2.45	463.11	10.74	-3.11	463.89	10.32	-1.86	462.95	11.42	-1.66	464.70	20.15	1.66
467.37	13.80	-2.01	466.11	12.33	-1.25	466.90	9.56	-2.35	465.95	10.23	-2.59	467.68	20.81	2.59
470.38	15.26	-1.35	469.12	12.74	-1.64	469.91	10.15	-2.56	468.95	11.25	-2.36	470.69	21.38	2.36
473.37	14.26	-1.06	472.11	11.63	-1.46	472.89	9.61	-1.81	471.95	10.43	-1.89	473.68	19.62	1.89
476.37	14.52	-1.91	475.11	10.93	-3.27	475.90	8.85	-3.68	474.95	10.39	-3.05	476.68	21.89	3.05
479.39	14.32	-2.17	478.11	11.12	-3.14	478.89	10.44	-2.15	477.95	10.10	-3.39	479.71	22.29	3.39
482.37	14.32	-2.13	481.11	11.44	-2.78	481.89	9.41	-3.14	480.95	10.93	-2.52	482.68	21.38	2.52
485.37	14.21	-2.03	484.12	11.15	-2.86	484.90	9.70	-2.64	483.95	10.27	-2.97	485.69	21.62	2.97
488.37	14.88	-2.34	487.11	11.15	-3.84	487.90	9.36	-3.96	486.95	11.54	-2.69	488.68	22.32	2.69
491.37	14.42	-1.26	490.11	10.90	-2.55	490.89	9.70	-2.08	489.95	9.53	-3.16	491.68	21.25	3.16
494.39	14.55	-2.66	493.11	12.23	-2.75	493.89	8.60	-4.71	492.95	11.30	-2.91	494.71	22.53	2.91
497.36	13.07	-2.17	496.11	10.61	-2.40	496.89	9.87	-1.47	495.95	8.55	-3.70	497.68	21.35	3.70
500.38	15.21	-1.00	499.12	14.16	0.18	499.91	9.16	-3.15	498.95	9.98	-3.23	500.69	21.85	3.23
503.36	14.16	-2.57	502.11	11.72	-2.78	502.89	8.51	-4.32	501.95	10.93	-2.81	503.68	21.95	2.81
506.36	14.47	-0.81	505.11	10.20	-2.85	505.89	10.55	-0.83	504.95	8.72	-3.56	506.68	21.25	3.56
509.39	14.75	-1.79	508.11	11.60	-2.71	508.89	9.36	-3.28	507.95	10.97	-2.57	509.71	21.52	2.57
512.37	13.65	-2.96	511.11	12.17	-2.21	511.89	8.93	-3.78	510.95	11.42	-2.20	512.68	21.22	2.20
515.37	14.09	-2.23	514.12	12.17	-1.92	514.90	9.53	-2.89	513.95	9.57	-3.76	515.69	22.49	3.76
518.36	14.49	-2.05	517.11	11.79	-2.52	517.89	9.61	-3.03	516.95	11.05	-2.50	518.68	21.45	2.50
521.36	14.85	-1.27	520.11	11.25	-2.64	520.89	10.66	-1.56	519.95	10.51	-2.62	521.68	21.15	2.62
524.39	15.01	-1.02	523.11	11.12	-2.68	523.90	10.18	-1.95	522.95	10.76	-2.27	524.70	20.71	2.27
527.37	14.85	-1.41	526.11	11.50	-2.53	526.90	10.18	-2.18	525.95	9.98	-3.28	527.68	21.95	3.28
530.38	14.98	-1.83	529.12	12.49	-2.09	529.91	9.50	-3.41	528.95	10.72	-3.10	530.69	22.32	3.10
533.37	14.39	-2.16	532.11	11.79	-2.53	532.90	10.26	-2.39	531.95	10.76	-2.79	533.68	21.75	2.79
536.37	15.26	-1.43	535.11	11.53	-2.93	535.89	10.75	-2.04	534.95	11.34	-2.35	536.68	21.45	2.35
539.39	15.19	-1.96	538.11	12.20	-2.72	538.89	9.84	-3.41	537.95	11.67	-2.49	539.70	22.05	2.49
542.36	14.78	-1.13	541.11	11.82	-1.86	541.89	10.35	-1.66	540.95	9.49	-3.43	542.68	21.75	3.43
545.38	13.80	-3.10	544.12	13.03	-1.64	544.91	9.61	-3.39	543.95	10.76	-3.15	545.69	22.46	3.15
548.37	14.44	-2.26	547.11	11.37	-3.10	547.90	9.70	-3.10	546.95	11.34	-2.37	548.68	21.48	2.37
551.37	15.06	-2.17	550.11	12.52	-2.48	550.90	8.48	-4.85	549.95	11.21	-3.02	551.68	22.66	3.02
554.39	15.29	-1.09	553.11	11.02	-3.13	553.89	8.65	-3.83	552.95	11.42	-1.96	554.70	20.75	1.96
557.37	14.75	-2.14	556.11	10.49	-4.17	556.90	9.33	-3.66	555.95	11.54	-2.35	557.68	21.65	2.35
560.38	14.83	-1.63	559.12	13.19	-1.04	559.91	9.44	-3.12	558.95	10.15	-3.32	560.69	22.19	3.32
563.37	15.26	-0.92	562.11	11.98	-1.97	562.90	9.33	-2.95	561.95	9.82	-3.36	563.68	21.95	3.36
566.37	15.11	-2.00	565.11	10.61	-4.27	565.89	9.39	-3.82	564.95	11.91	-2.20	566.68	21.72	2.20
569.39	14.88	-1.57	568.11	12.30	-1.92	568.89	9.24	-3.31	567.95	9.90	-3.56	569.70	22.42	3.56
572.37	15.50	-1.03	571.11	11.31	-2.99	571.90	9.75	-2.88	570.95	10.76	-2.78	572.68	21.72	2.78
575.38	14.32	-2.00	574.12	12.33	-1.76	574.90	9.75	-2.67	573.95	11.25	-2.08	575.69	20.81	2.08
578.36	14.11	-3.13	577.11	12.78	-2.23	577.89	9.64	-3.70	576.95	10.97	-3.28	578.68	22.93	3.28
581.36	15.19	-0.66	580.11	11.66	-1.96	580.89	10.21	-1.74	579.95	9.57	-3.29	581.68	21.55	3.29
584.39	15.98	-0.95	583.11	12.36	-2.34	583.89	9.90	-3.13	582.95	11.05	-2.88	584.70	22.22	2.88
587.37	14.26	-3.09	586.11	12.33	-2.79	586.90	9.67	-3.78	585.95	10.72	-3.64	587.68	23.40	3.64
590.38	14.96	-2.52	589.12	14.06	-1.19	589.91	9.84	-3.74	588.95	11.75	-2.74	590.69	22.63	2.74
593.36	15.26	-1.47	592.11	12.01	-2.49	592.89	10.26	-2.57	591.95	10.93	-2.81	593.68	21.95	2.81
596.36	14.98	-2.03	595.11	11.44	-3.34	595.89	10.32	-2.79	594.95	10.64	-3.38	596.68	22.80	3.38
599.39	14.88	-2.09	598.11	11.63	-3.11	598.89	9.44	-3.63	597.95	11.34	-2.64	599.70	22.02	2.64
602.36	15.24	-2.48	601.10	12.20	-3.29	601.89	10.44	-3.38	600.95	10.84	-3.88	602.67	24.01	3.88
632.42	19.00	0.24	631.16	13.61	-2.92	631.94	13.73	-1.13	631.00	11.67	-4.10	632.73	25.27	4.10
635.34	17.23	-1.02	634.08	12.90	-3.12	634.87	11.98	-2.37	633.92	12.54	-2.71	635.65	23.37	2.71
638.34	17.72	-0.58	637.08	13.16	-2.91	637.87	12.90	-1.50	636.92	12.99	-2.32	638.65	23.03	2.32
641.34	17.59	-0.55	640.08	14.03	-1.88	640.87	12.23	-2.01	639.92	11.25	-3.90	641.65	24.45	3.90
644.34	17.28	0.00	643.08	13.13	-1.92	643.87	11.75	-1.63	642.92	11.17	-3.11	644.65	22.80	3.11
647.34	16.68	-1.07	646.08	13.29	-2.23	646.87	12.01	-1.84	645.92	12.49	-2.26	647.65	22.42	2.26
650.34	17.25	-0.02	649.08	12.36	-2.68	649.87	11.78	-1.59	648.92	11.30	-2.98	650.66	22.66	2.98
653.34	16.48	-1.66	652.08	12.07	-3.84	652.87	12.12	-2.12	651.92	12.25	-2.89	653.65	23.44	2.89
656.34	17.15	-0.41	655.08	11.41	-3.92	655.87	12.38	-1.28	654.92	12.62	-1.95	656.66	21.92	1.95
659.34	16.81	0.41	658.08	11.88	-2.29	658.87	11.35	-1.15	657.92	11.30	-2.11	659.66	20.92	2.11
662.34	16.99	-0.10	661.08	12.30	-2.56	661.87	11.32	-1.87	660.92	11.91	-2.19	662.65	21.69	2.19
665.34	16.76	0.33	664.08	12.52	-1.68	664.87	11.15	-1.38	663.92	10.56	-2.88	665.65	21.72	2.88
668.34	17.51	0.20	667.08	11.72	-3.36	667.87	10.92	-2.49	666.92	11.71	-2.60	668.66	22.32	2.60
671.34	16.58	-0.78	670.08	12.07	-3.06	670.87	10.86	-2.60	669.92	11.30	-3.06	671.65	22.83	3.06
674.34	16.94	-0.73	673.08	12.39	-3.05	673.87	10.78	-2.99	672.92	10.68	-4.00	674.66	24.08	4.00
677.34	15.32	-0.86	676.08	12.46	-1.49	676.87	11.40	-0.88	675.92	10.56	-2.63	677.65	21.22	2.63
680.34	17.38	-0.11	679.08	12.11	-3.15	679.87	12.01	-1.58	678.92	11.63	-2.86	680.65	22.76	2.86
683.34	16.22	-0.45	682.08	12.17	-2.27	682.87	11.35	-1.42	681.92	11.87	-1.80	683.66	20.88	1.80
686.34	17.20	0.49	685.08	13.06	-1.42	685.87	11.69	-1.12	684.92	11.91	-1.80	686.65	20.92	1.80
689.34	17.17	-0.40	688.08	11.66	-3.68	688.87	9.53	-4.14	687.92	11.42	-3.15	689.66	23.13	3.15
692.34	16.50	-0.76	691.08	12.65	-2.38	691.87	10.92	-2.44	690.92	11.71	-2.55	692.66	22.22	2.55
695.34	16.63	0.50	694.08	12.04	-1.86	694.87	11.29	-0.94	693.92	9.78	-3.35	695.65	21.89	3.35
698.34	16.91	0.51	697.08	11.72	-2.45	697.87	11.89	-0.61	696.92	10.56	-2.84	698.66	21.65	2.84
701.34	17.67	1.33	700.08	12.33	-1.78	700.87	11.75	-0.69	699.92	10.27	-3.07	701.66	21.82	3.07
704.34	16.35	-0.24	703.08	12.17	-2.19	703.87	11.66	-1.03	702.92	11.58	-2.02	704.65	21.02	2.02
707.34	17.10	-0.78	706.08	12.55	-3.10	706.87	11.83	-2.15	705.92	12.62	-2.27	707.65	22.56	2.27
710.34	17.04	0.65	709.08	11.56	-2.60	709.87	11.26	-1.23	708.92	10.35	-3.05	710.65	21.85	3.05
713.34	17.12	0.66	712.08	12.11	-2.12	712.87	10.95	-1.61	711.92	10.68	-2.78	713.65	21.65	2.78
716.34	16.60	-1.57	715.08	11.98	-3.96	715.87	11.63	-2.64	714.92	12.45	-2.72	716.65	23.30	2.72
719.34	17.33	-0.02	718.08	12.94	-2.18	718.87	10.66	-2.79	717.92	11.83	-2.53	719.66	22.29	2.53
722.34	16.66	-0.63	721.08	11.60	-3.46	721.87	11.23	-2.16	720.92	11.58	-2.72	722.65	22.42	2.72
725.34	17.36	-0.15	724.08	11.37	-3.91	724.87	11.32	-2.29	723.92	11.50	-3.01	725.65	22.93	3.01
728.34	16.24	-0.92	727.08	11.63	-3.30	727.87	11.43	-1.83	726.92	11.38	-2.79	728.65	22.36	2.79
731.33	17.95	0.39	730.08	12.55	-2.78	730.87	11.98	-1.68	729.92	11.50	-3.06	731.65	23.03	3.06
734.34	17.64	0.40	733.08	10.80	-4.21	733.87	11.86	-1.48	732.92	11.13	-3.11	734.65	22.76	3.11
737.34	16.94	-0.36	736.08	12.87	-2.20	736.87	10.75	-2.65	735.92	11.25	-3.05	737.65	22.76	3.05
740.34	16.58	-0.15	739.08	12.27	-2.23	739.87	11.55	-1.28	738.92	11.25	-2.48	740.66	21.62	2.48
743.34	17.04	0.24	742.08	11.56	-3.01	742.87	12.29	-0.61	741.92	11.13	-2.68	743.66	21.89	2.68
746.33	17.43	-0.31	745.08	12.49	-3.02	745.87	10.49	-3.35	744.92	11.83	-2.92	746.65	23.07	2.92
749.33	16.53	-0.54	748.08	12.39	-2.45	748.87	11.23	-1.94	747.92	10.60	-3.48	749.65	22.96	3.48
752.34	17.54	0.70	751.08	11.37	-3.24	751.87	12.35	-0.59	750.92	11.17	-2.67	752.65	21.92	2.67
755.34	17.25	-0.92	754.08	11.95	-3.99	754.87	10.46	-3.81	753.92	12.29	-2.89	755.66	23.47	2.89
758.34	17.28	-0.09	757.08	12.65	-2.49	757.87	11.15	-2.32	756.92	12.16	-2.21	758.65	21.99	2.21
761.34	16.76	-1.13	760.08	12.68	-2.98	760.87	11.23	-2.76	759.92	11.21	-3.68	761.65	23.98	3.68
764.34	17.56	-0.02	763.08	12.78	-2.57	763.87	11.58	-2.10	762.92	12.25	-2.33	764.66	22.32	2.33
767.34	16.76	-1.36	766.08	12.23	-3.66	766.87	11.60	-2.62	765.92	12.49	-2.64	767.65	23.17	2.64
770.34	17.07	-0.87	769.08	12.30	-3.41	769.87	12.46	-1.58	768.92	12.20	-2.75	770.66	23.10	2.75
773.34	17.02	-1.09	772.08	12.52	-3.36	772.87	10.72	-3.49	771.92	11.79	-3.32	773.66	23.84	3.32
776.34	17.88	0.35	775.08	12.90	-2.40	775.87	10.49	-3.14	774.92	11.54	-2.99	776.65	22.93	2.99
779.34	17.62	1.45	778.08	13.71	-0.23	778.87	12.18	-0.09	777.92	9.37	-3.81	779.66	22.39	3.81
782.34	16.66	-0.91	781.08	12.30	-3.04	781.87	11.52	-2.15	780.92	10.84	-3.73	782.65	23.71	3.73
785.34	17.02	-0.57	784.08	13.42	-1.94	784.87	11.86	-1.83	783.92	11.63	-2.96	785.66	22.96	2.96
788.34	18.08	0.38	787.08	12.97	-2.50	787.87	11.78	-2.02	786.92	10.19	-4.51	788.65	24.62	4.51
791.34	17.38	-0.08	790.08	13.00	-2.23	790.87	12.32	-1.24	789.92	10.84	-3.63	791.65	23.50	3.63
794.34	16.84	-1.02	793.08	12.49	-3.14	793.87	11.69	-2.27	792.92	11.09	-3.78	794.66	24.05	3.78
797.34	17.25	-0.46	796.08	13.19	-2.29	796.87	11.35	-2.46	795.92	11.05	-3.66	797.65	23.78	3.66
800.34	17.90	-0.26	799.08	13.00	-2.93	799.87	12.18	-2.08	798.92	11.96	-3.21	800.66	23.78	3.21
803.34	18.37	1.33	802.08	12.33	-2.48	802.87	11.52	-1.62	801.92	10.64	-3.41	803.66	22.86	3.41
806.34	17.67	-0.09	805.08	12.46	-3.07	805.87	12.44	-1.42	804.92	10.88	-3.88	806.66	24.05	3.88
809.34	17.77	-1.05	808.08	12.33	-4.26	808.87	13.59	-1.33	807.92	12.29	-3.53	809.65	24.76	3.53
812.33	18.08	-0.04	811.08	11.95	-3.94	811.87	11.46	-2.76	810.92	11.54	-3.59	812.65	24.12	3.59
815.34	17.88	-0.86	814.08	13.23	-3.28	814.87	11.98	-2.86	813.92	12.54	-3.20	815.65	24.35	3.20
818.34	17.49	-0.13	817.08	13.19	-2.20	817.87	12.23	-1.49	816.92	11.58	-3.04	818.65	23.07	3.04
821.33	17.85	0.47	820.08	12.17	-2.98	820.87	13.21	-0.27	819.92	10.97	-3.41	821.65	23.20	3.41
824.33	17.30	-1.46	823.08	12.52	-4.01	823.87	11.49	-3.37	822.92	11.83	-3.93	824.65	25.10	3.93
827.34	16.68	-1.59	826.08	12.55	-3.49	826.87	11.58	-2.79	825.92	12.41	-2.86	827.66	23.54	2.86
830.34	17.88	-0.22	829.08	13.32	-2.55	829.87	12.23	-1.97	828.92	11.87	-3.23	830.65	23.74	3.23
833.33	17.62	-0.43	832.08	13.29	-2.53	832.87	11.55	-2.60	831.92	11.63	-3.42	833.65	23.88	3.42
836.33	18.32	-0.63	835.08	13.19	-3.53	835.87	12.32	-2.73	834.92	12.49	-3.47	836.65	24.83	3.47
839.33	17.82	0.27	838.08	12.74	-2.58	838.87	12.26	-1.39	837.92	11.17	-3.38	839.65	23.34	3.38
842.34	18.21	-0.07	841.08	11.50	-4.55	841.87	12.23	-2.15	840.92	12.33	-2.95	842.66	23.64	2.95
845.34	18.03	-0.49	844.08	13.23	-3.06	844.87	11.95	-2.67	843.92	12.33	-3.19	845.65	24.12	3.19
848.34	18.50	0.25	847.08	12.94	-3.08	847.87	12.35	-2.00	846.92	12.62	-2.64	848.66	23.30	2.64
851.34	17.82	-0.68	850.08	13.16	-3.11	850.87	11.69	-2.91	849.92	13.24	-2.26	851.66	23.17	2.26
854.34	17.49	-0.25	853.08	12.39	-3.12	853.87	11.23	-2.61	852.92	11.05	-3.69	854.66	23.84	3.69
857.34	17.90	-0.65	856.08	12.97	-3.35	856.87	12.29	-2.36	855.92	12.37	-3.19	857.65	24.15	3.19
860.34	17.59	-1.68	859.08	13.06	-3.98	859.87	12.21	-3.16	858.92	13.33	-2.94	860.65	24.62	2.94
863.34	18.34	-0.26	862.08	13.35	-3.02	862.87	11.38	-3.32	861.92	13.49	-2.12	863.65	23.13	2.12
866.34	18.01	-0.26	865.08	13.03	-3.01	865.87	13.13	-1.24	864.92	11.13	-4.15	866.66	24.83	4.15
869.34	19.60	1.60	868.08	12.97	-2.80	868.87	12.75	-1.35	867.92	12.45	-2.55	869.66	22.96	2.55
872.34	17.80	-1.09	871.08	12.74	-3.92	871.87	11.69	-3.30	870.92	12.87	-3.02	872.66	24.32	3.02
875.34	17.95	-0.66	874.08	12.78	-3.60	874.87	12.78	-1.93	873.92	13.33	-2.28	875.65	23.30	2.28
878.34	17.56	-1.16	877.08	13.13	-3.36	877.87	12.61	-2.21	876.92	11.83	-3.90	878.65	25.03	3.90
881.34	18.53	0.65	880.08	13.23	-2.42	880.87	12.29	-1.69	879.92	10.76	-4.13	881.65	24.42	4.13
884.34	17.98	-0.32	883.08	13.87	-2.20	883.87	12.67	-1.73	882.92	11.83	-3.47	884.66	24.18	3.47
887.34	18.06	-0.50	886.08	13.55	-2.78	886.87	12.90	-1.76	885.92	12.04	-3.52	887.65	24.49	3.52
890.34	17.90	-1.40	889.08	13.03	-4.04	889.87	12.90	-2.50	888.92	12.87	-3.43	890.66	25.14	3.43
893.34	18.03	-0.98	892.08	12.71	-4.07	892.87	12.09	-3.02	891.92	13.12	-2.90	893.65	24.32	2.90
896.34	19.10	0.44	895.08	12.58	-3.85	895.87	13.44	-1.32	894.92	11.54	-4.13	896.66	25.20	4.13
899.34	18.06	-0.67	898.08	13.74	-2.76	898.87	12.12	-2.71	897.92	11.87	-3.86	899.65	25.00	3.86
902.33	18.50	-0.09	901.08	12.68	-3.68	901.87	12.81	-1.88	900.92	11.42	-4.17	902.65	25.17	4.17
905.34	19.10	0.50	904.08	13.19	-3.18	904.87	13.10	-1.60	903.92	13.24	-2.36	905.65	23.37	2.36
908.34	19.08	-0.09	907.08	13.13	-3.81	907.87	11.92	-3.35	906.92	13.03	-3.15	908.65	24.73	3.15
911.34	18.32	-0.49	910.08	13.80	-2.78	910.87	11.89	-3.02	909.92	13.03	-2.79	911.65	24.01	2.79
914.34	18.66	-0.41	913.08	13.39	-3.45	913.87	12.03	-3.14	912.92	12.66	-3.42	914.65	24.90	3.42
917.34	18.03	-1.23	916.08	13.58	-3.45	916.87	12.35	-3.01	915.92	11.91	-4.35	917.65	26.02	4.35
920.34	18.21	-0.94	919.08	13.77	-3.15	919.87	12.90	-2.35	918.92	12.45	-3.71	920.65	25.27	3.71
923.34	18.08	-0.65	922.08	12.14	-4.36	922.87	13.44	-1.39	921.92	11.87	-3.86	923.65	25.00	3.86
926.34	17.85	-1.13	925.08	12.94	-3.81	925.87	13.10	-1.98	924.92	12.62	-3.37	926.65	24.76	3.37
929.34	18.71	-0.20	928.08	13.61	-3.07	928.87	12.29	-2.72	927.92	11.83	-4.09	929.66	25.41	4.09
932.34	18.84	-1.38	931.08	13.74	-4.25	931.87	12.87	-3.45	930.92	14.41	-2.81	932.65	25.44	2.81
935.34	19.60	1.21	934.08	13.39	-2.77	934.87	12.87	-1.62	933.92	12.58	-2.81	935.66	23.61	2.81
938.34	18.34	-0.10	937.08	12.36	-3.85	937.87	12.06	-2.48	936.92	11.91	-3.54	938.66	24.39	3.54
941.33	18.37	-0.94	940.08	13.90	-3.18	940.87	12.35	-3.06	939.92	12.45	-3.86	941.65	25.58	3.86
944.34	18.55	-1.01	943.08	14.19	-3.14	943.87	12.01	-3.65	942.92	13.03	-3.54	944.66	25.51	3.54
947.34	18.79	-0.95	946.08	14.48	-3.03	946.87	12.72	-3.12	945.92	13.87	-2.88	947.66	25.03	2.88
950.34	19.13	0.25	949.08	13.03	-3.62	949.87	13.39	-1.59	948.92	13.33	-2.55	950.65	23.84	2.55
953.34	19.05	-0.19	952.08	13.13	-3.88	952.87	13.30	-2.04	951.92	13.95	-2.30	953.66	23.95	2.30
956.34	18.95	0.27	955.08	14.58	-1.87	955.87	14.46	-0.32	954.92	12.33	-3.36	956.66	24.45	3.36
959.34	18.97	0.17	958.08	12.71	-3.86	958.87	13.53	-1.37	957.92	11.91	-3.89	959.66	25.10	3.89
962.34	18.87	-0.24	961.08	13.48	-3.40	961.87	13.13	-2.08	960.92	12.66	-3.45	962.66	24.97	3.45
965.34	19.10	-0.45	964.08	13.67	-3.65	964.87	13.99	-1.66	963.92	13.24	-3.31	965.65	25.27	3.31
968.34	18.16	-0.61	967.08	14.29	-2.25	967.87	13.07	-1.80	966.92	11.54	-4.23	968.65	25.41	4.23
971.34	19.13	-0.73	970.08	14.32	-3.31	970.87	13.15	-2.81	969.92	14.41	-2.46	971.65	24.73	2.46
974.34	18.97	1.00	973.08	12.43	-3.31	973.87	12.46	-1.61	972.92	11.71	-3.26	974.66	23.64	3.26
977.34	18.92	-0.90	976.08	14.06	-3.53	976.87	13.85	-2.07	975.92	12.99	-3.83	977.66	26.06	3.83
980.34	19.13	-0.96	979.08	14.12	-3.74	979.87	13.33	-2.86	978.92	14.08	-3.01	980.66	25.51	3.01
983.34	19.78	-0.01	982.08	13.74	-3.82	982.87	12.61	-3.28	981.92	13.08	-3.72	983.65	25.92	3.72
986.34	19.31	-0.63	985.08	14.74	-2.97	985.87	14.14	-1.90	984.92	14.20	-2.75	986.65	25.10	2.75
989.34	19.42	0.34	988.08	13.06	-3.79	988.87	13.41	-1.77	987.92	12.16	-3.92	989.65	25.41	3.92
992.34	19.65	-0.28	991.08	15.22	-2.48	991.87	13.01	-3.02	990.92	14.75	-2.18	992.65	24.52	2.18
995.33	19.13	-0.60	994.08	14.67	-2.83	994.87	13.59	-2.24	993.92	14.12	-2.62	995.65	24.76	2.62
998.34	18.55	-1.28	997.08	14.32	-3.28	997.87	12.81	-3.12	996.92	13.49	-3.34	998.66	25.58	3.34
1001.34	19.73	-0.12	1000.08	13.26	-4.36	1000.87	12.84	-3.11	999.92	13.78	-3.08	1001.65	25.34	3.08
1004.34	19.18	0.48	1003.08	14.32	-2.15	1003.87	12.75	-2.05	1002.92	11.96	-3.75	1004.65	24.86	3.75
1007.33	18.53	-1.39	1006.08	13.67	-4.02	1006.87	13.33	-2.69	1005.92	13.37	-3.56	1007.65	25.89	3.56
1010.33	18.84	-0.96	1009.08	13.51	-4.06	1009.87	13.36	-2.54	1008.92	12.62	-4.19	1010.65	26.40	4.19
1013.34	18.74	-0.47	1012.08	14.64	-2.34	1012.87	13.44	-1.87	1011.92	13.45	-2.77	1013.65	24.39	2.77
1016.34	20.05	1.34	1015.08	15.00	-1.48	1015.87	12.92	-1.89	1014.92	12.83	-2.89	1016.66	24.01	2.89
1019.34	19.26	-0.13	1018.08	14.80	-2.36	1018.87	13.30	-2.19	1017.92	13.78	-2.62	1019.66	24.42	2.62
1022.34	19.05	-0.88	1021.08	14.09	-3.61	1021.87	12.55	-3.48	1020.92	13.45	-3.48	1022.66	25.82	3.48
1025.34	19.02	-0.30	1024.08	15.00	-2.09	1024.87	13.36	-2.06	1023.92	13.12	-3.20	1025.65	24.93	3.20
1028.34	19.94	-0.01	1027.08	14.51	-3.21	1027.87	12.61	-3.44	1026.92	13.08	-3.87	1028.65	26.23	3.87
1031.34	19.47	0.06	1030.08	14.90	-2.28	1030.87	13.62	-1.89	1029.92	12.66	-3.76	1031.65	25.58	3.76
1034.34	19.68	0.03	1033.08	15.29	-2.13	1033.87	13.24	-2.51	1032.92	13.91	-2.74	1034.66	24.80	2.74
1037.34	19.29	-0.10	1036.08	13.74	-3.42	1036.87	14.08	-1.41	1035.92	12.78	-3.61	1037.66	25.41	3.61
1040.34	19.73	-0.61	1039.08	14.32	-3.79	1039.87	13.41	-3.03	1038.92	13.41	-3.93	1040.66	26.68	3.93
1043.34	19.13	-0.05	1042.08	15.71	-1.24	1042.87	13.18	-2.10	1041.92	12.54	-3.65	1043.66	25.24	3.65
1046.34	19.68	-0.55	1045.08	13.74	-4.26	1045.87	13.24	-3.09	1044.92	14.87	-2.36	1046.66	25.00	2.36
1049.34	19.34	-0.72	1048.08	14.90	-2.93	1048.87	13.15	-3.01	1047.92	13.45	-3.62	1049.65	26.09	3.62
1052.34	19.21	-0.32	1051.08	14.32	-2.98	1051.87	13.18	-2.45	1050.92	12.83	-3.71	1052.66	25.65	3.71
1055.34	19.44	-0.12	1054.08	13.51	-3.82	1054.87	13.21	-2.45	1053.92	12.95	-3.61	1055.66	25.58	3.61
1058.34	19.71	-0.71	1057.08	14.80	-3.39	1057.87	12.69	-3.83	1056.92	14.33	-3.09	1058.66	25.92	3.09
1061.34	19.94	-0.10	1060.08	13.03	-4.78	1060.87	13.53	-2.61	1059.92	13.41	-3.64	1061.66	26.09	3.64
1064.34	19.68	-0.13	1063.08	14.77	-2.81	1063.87	13.56	-2.35	1062.92	13.62	-3.19	1064.66	25.41	3.19
1067.34	19.18	-0.75	1066.08	13.90	-3.80	1066.87	13.70	-2.33	1065.92	13.45	-3.48	1067.65	25.82	3.48
1070.34	19.34	-0.50	1069.08	15.06	-2.55	1069.87	13.62	-2.32	1068.92	13.95	-2.89	1070.66	25.14	2.89
1073.34	19.50	-1.06	1072.08	14.64	-3.69	1072.87	13.96	-2.70	1071.92	13.62	-3.95	1073.65	26.92	3.95
1076.34	20.13	0.23	1075.08	14.41	-3.26	1075.87	13.67	-2.33	1074.92	13.66	-3.24	1076.65	25.55	3.24
1079.34	20.13	-0.25	1078.08	14.03	-4.12	1078.87	14.25	-2.23	1077.92	12.95	-4.44	1079.65	27.23	4.44
1082.34	18.87	-0.72	1081.08	13.87	-3.49	1081.87	13.59	-2.10	1080.92	12.70	-3.89	1082.66	25.89	3.89
1085.34	20.57	0.93	1084.08	13.67	-3.74	1084.87	13.50	-2.24	1083.92	12.78	-3.87	1085.65	25.92	3.87
1088.34	18.50	-1.85	1087.08	14.45	-3.67	1087.87	13.04	-3.41	1086.92	13.95	-3.40	1088.65	26.16	3.40
1091.34	20.81	0.23	1090.08	14.19	-4.16	1090.87	13.76	-2.92	1089.92	13.87	-3.72	1091.65	26.71	3.72
1094.34	20.26	-0.13	1093.08	14.54	-3.62	1093.87	13.62	-2.87	1092.92	13.28	-4.12	1094.65	26.92	4.12
1097.34	20.39	-0.48	1096.08	13.32	-5.32	1096.87	14.51	-2.46	1095.92	14.20	-3.67	1097.65	26.95	3.67
1100.34	19.52	-0.55	1099.08	14.54	-3.30	1099.87	13.67	-2.50	1098.92	12.91	-4.16	1100.65	26.64	4.16
1103.34	19.71	-0.43	1102.08	14.45	-3.46	1102.87	13.79	-2.45	1101.92	13.87	-3.27	1103.66	25.82	3.27
1106.34	20.02	0.38	1105.08	14.48	-2.93	1105.87	13.50	-2.24	1104.92	13.70	-2.95	1106.65	25.00	2.95
1109.33	18.79	-1.62	1108.08	15.22	-2.96	1108.86	13.91	-2.60	1107.92	14.03	-3.38	1109.65	26.20	3.38
1112.33	21.29	1.47	1111.08	15.68	-1.91	1111.87	13.44	-2.48	1110.92	13.16	-3.66	1112.65	25.89	3.66
1115.33	19.81	-0.38	1114.08	13.87	-4.09	1114.87	14.43	-1.86	1113.92	13.70	-3.49	1115.65	26.09	3.49
1118.34	20.13	0.54	1117.08	15.84	-1.52	1117.87	14.25	-1.44	1116.92	12.95	-3.65	1118.66	25.65	3.65
1121.34	19.65	-0.99	1120.08	14.16	-4.25	1120.87	14.77	-1.97	1119.92	14.70	-2.94	1121.66	25.99	2.94
1124.34	19.73	-0.48	1123.08	15.19	-2.79	1123.87	13.47	-2.84	1122.92	13.16	-4.06	1124.66	26.68	4.06
1127.34	21.42	2.13	1126.08	13.93	-3.13	1126.87	14.69	-0.70	1125.92	12.66	-3.64	1127.65	25.34	3.64
1130.34	19.71	-0.34	1129.08	14.48	-3.34	1129.87	14.48	-1.67	1128.92	13.45	-3.60	1130.65	26.06	3.60
1133.34	19.81	-1.48	1132.08	15.77	-3.29	1132.87	13.82	-3.57	1131.92	15.63	-2.67	1133.66	26.37	2.67
1136.34	19.52	-0.31	1135.08	14.48	-3.12	1135.87	15.09	-0.84	1134.92	12.87	-3.96	1136.66	26.20	3.96
1139.34	20.39	-0.10	1138.08	14.83	-3.43	1138.87	13.91	-2.68	1137.92	13.99	-3.50	1139.65	26.40	3.50
1142.34	20.65	0.97	1141.08	14.90	-2.55	1141.87	14.40	-1.38	1140.92	13.20	-3.49	1142.66	25.58	3.49
1145.34	20.15	-0.49	1144.08	15.61	-2.80	1144.87	14.25	-2.49	1143.92	13.95	-3.70	1145.66	26.75	3.70
1148.34	19.44	-0.83	1147.08	15.22	-2.82	1147.87	14.48	-1.89	1146.92	13.41	-3.86	1148.66	26.54	3.86
1151.34	21.05	0.95	1150.08	15.97	-1.90	1150.87	14.40	-1.80	1149.92	13.49	-3.62	1151.65	26.13	3.62
1154.34	20.07	-1.02	1153.08	15.16	-3.70	1153.87	12.87	-4.32	1152.92	14.41	-3.69	1154.65	27.19	3.69
1157.34	20.26	-0.32	1156.08	16.16	-2.19	1156.87	14.02	-2.66	1155.92	13.70	-3.89	1157.66	26.88	3.89
1160.33	20.18	-0.52	1159.08	15.58	-2.89	1159.87	14.02	-2.78	1158.92	13.83	-3.88	1160.65	26.99	3.88
1163.33	20.07	-0.13	1162.08	16.36	-1.61	1162.86	15.04	-1.26	1161.92	13.20	-4.00	1163.65	26.61	4.00
1166.34	19.71	-0.83	1165.08	16.00	-2.31	1165.87	13.85	-2.79	1164.92	13.95	-3.59	1166.65	26.54	3.59
1169.34	19.94	-0.12	1168.08	15.19	-2.64	1168.87	14.72	-1.44	1167.92	13.74	-3.32	1169.66	25.79	3.32
1172.34	19.47	-1.28	1171.08	15.81	-2.71	1171.87	15.01	-1.84	1170.92	14.03	-3.72	1172.66	26.88	3.72
1175.34	20.49	-0.16	1174.08	14.09	-4.33	1174.87	15.44	-1.31	1173.92	13.83	-3.82	1175.65	26.88	3.82
1178.34	20.42	-0.66	1177.08	16.07	-2.78	1177.87	14.95	-2.23	1176.92	14.49	-3.60	1178.65	27.09	3.60
1181.34	19.81	-0.58	1180.08	15.55	-2.61	1180.87	14.11	-2.38	1179.92	14.20	-3.19	1181.65	25.99	3.19
1184.34	20.49	-0.95	1183.08	15.77	-3.44	1183.87	15.65	-1.89	1182.92	16.30	-2.14	1184.65	25.99	2.14
1187.34	20.42	0.88	1186.08	14.45	-2.86	1186.87	14.66	-0.98	1185.92	13.12	-3.42	1187.65	25.37	3.42
1190.34	20.23	-0.61	1189.08	15.81	-2.80	1189.87	14.95	-1.99	1188.92	14.03	-3.81	1190.65	27.06	3.81
1193.34	20.28	0.21	1192.08	15.48	-2.36	1192.87	13.88	-2.29	1191.92	12.70	-4.37	1193.65	26.85	4.37
1196.34	20.57	-0.39	1195.08	16.59	-2.14	1195.87	15.24	-1.82	1194.92	14.62	-3.34	1196.65	26.71	3.34
1199.34	21.15	-0.12	1198.08	15.94	-3.10	1198.87	13.79	-3.58	1197.92	14.87	-3.41	1199.65	27.09	3.41
1202.33	21.02	0.25	1201.08	15.61	-2.93	1201.86	15.01	-1.86	1200.92	13.53	-4.25	1202.65	27.43	4.25
1205.34	20.60	0.38	1204.08	15.48	-2.51	1204.87	13.88	-2.44	1203.92	13.70	-3.53	1205.66	26.16	3.53
1208.34	20.20	-0.45	1207.08	14.29	-4.13	1207.87	13.88	-2.87	1206.92	14.45	-3.20	1208.66	26.26	3.20
1211.34	21.29	-0.16	1210.08	14.96	-4.26	1210.87	14.46	-3.09	1209.92	15.25	-3.20	1211.66	27.06	3.20
1214.34	20.65	-0.05	1213.08	16.39	-2.08	1213.87	14.37	-2.43	1212.92	13.03	-4.67	1214.66	27.78	4.67
1217.34	21.15	-0.78	1216.08	16.10	-3.60	1216.87	15.33	-2.70	1215.92	16.05	-2.89	1217.65	27.23	2.89
1220.33	21.31	0.33	1219.08	15.35	-3.40	1219.86	14.95	-2.13	1218.92	14.87	-3.12	1220.65	26.51	3.12
1223.33	21.45	0.54	1222.08	16.29	-2.39	1222.86	15.33	-1.68	1221.92	13.91	-4.01	1223.65	27.33	4.01
1226.33	21.37	0.34	1225.08	16.65	-2.15	1225.86	15.65	-1.48	1224.92	13.91	-4.13	1226.65	27.57	4.13
1229.33	21.05	0.64	1228.08	16.20	-1.98	1228.86	15.15	-1.36	1227.92	12.66	-4.75	1229.65	27.57	4.75
