# Supplementary material for: Noise-precision tradeoff in predicting combinations of mutations and drugs
Source: PLoS Comput Biol. 2019 May 22;15(5):e1006956. doi: 10.1371/journal.pcbi.1006956 (PMC6548401; doi:10.1371/journal.pcbi.1006956)
Supplement: S1 Data — A zip file containing all datasets used in this paper. (ZIP) [file pcbi.1006956.s002.zip › calcium/calcium_double_RAW264.7/C5A_250_nM_P3C_1_uM_RW_ECC040322D.txt]

Tab-delimted data for ligand pair Complement C5a / PAM3CSK4
Celltype = RAW 264.7
ExperimentID = ECC040322D
t in seconds, Ca++ concentrations in nM
Adj Ca++ is the change in Ca++ concentration due to ligand

ECC040322D08	C5A 250 nM	P3C 1 uM	sim
ECC040322D02	C5A 250 nM	HBSS-BSA n/a 	lig1_only
ECC040322D07	C5A 250 nM	HBSS-BSA n/a 	lig1_only
ECC040322D01	HBSS-BSA n/a 	HBSS-BSA n/a 	con
ECC040322D12	HBSS-BSA n/a 	HBSS-BSA n/a 	con

t(ECC040322D08)	Ca++(ECC040322D08)	Adj Ca++(ECC040322D08)	t(ECC040322D02)	Ca++(ECC040322D02)	Adj Ca++(ECC040322D02)	t(ECC040322D07)	Ca++(ECC040322D07)	Adj Ca++(ECC040322D07)	t(ECC040322D01)	Ca++(ECC040322D01)	Adj Ca++(ECC040322D01)	t(ECC040322D12)	Ca++(ECC040322D12)	Adj Ca++(ECC040322D12)
-181.89	8.65	0.78	-182.85	8.01	0.58	-182.05	8.57	0.35	-183.00	19.05	0.57	-181.27	21.46	-0.57
-178.91	8.29	1.18	-179.85	6.60	-0.07	-179.06	8.35	0.89	-180.01	17.34	-0.38	-178.28	21.65	0.38
-175.91	7.44	-0.82	-176.85	7.89	0.07	-176.06	8.51	-0.10	-177.01	19.27	0.40	-175.28	22.02	-0.40
-172.91	8.29	0.57	-173.85	7.20	-0.08	-173.06	8.69	0.63	-174.01	17.69	-0.63	-172.28	22.51	0.63
-169.91	8.08	0.17	-170.85	7.41	-0.06	-170.06	7.66	-0.59	-171.01	18.26	-0.25	-169.28	22.32	0.25
-166.89	8.24	-0.58	-167.85	7.05	-1.33	-167.05	8.23	-0.94	-168.01	19.75	0.32	-166.27	22.66	-0.32
-163.91	7.58	-0.40	-164.85	7.35	-0.19	-164.07	8.35	0.03	-165.01	18.21	-0.37	-163.28	22.51	0.37
-160.91	8.65	0.81	-161.85	6.78	-0.62	-161.06	8.27	0.08	-162.01	18.65	0.20	-160.28	21.80	-0.20
-157.91	8.55	1.27	-158.85	7.41	0.57	-158.06	7.84	0.21	-159.01	17.38	-0.51	-157.28	21.95	0.51
-154.91	7.39	-0.41	-155.85	8.16	0.80	-155.06	7.80	-0.34	-156.01	17.73	-0.67	-154.28	22.63	0.67
-151.89	7.96	0.76	-152.85	7.65	0.89	-152.05	7.82	0.27	-153.01	17.86	0.05	-151.26	21.31	-0.05
-148.91	8.01	-0.23	-149.85	6.63	-1.17	-149.06	7.96	-0.63	-150.01	19.75	0.90	-148.28	21.50	-0.90
-145.91	7.94	0.76	-146.85	7.47	0.73	-146.06	8.25	0.72	-147.01	16.81	-0.98	-145.28	22.32	0.98
-142.91	9.05	1.75	-143.85	6.72	-0.14	-143.06	7.80	0.16	-144.01	17.64	-0.26	-142.28	21.72	0.26
-139.91	7.72	0.09	-140.85	6.72	-0.47	-140.06	8.08	0.10	-141.01	17.25	-0.99	-139.28	22.78	0.99
-136.89	7.79	-1.47	-137.85	7.02	-1.80	-137.05	7.15	-2.45	-138.01	20.24	0.38	-136.27	23.04	-0.38
-133.91	7.87	-0.39	-134.85	7.77	-0.05	-134.06	7.25	-1.35	-135.01	19.18	0.32	-133.28	22.10	-0.32
-130.91	7.51	-1.18	-131.85	7.77	-0.48	-131.06	7.60	-1.44	-132.01	19.67	0.37	-130.28	22.48	-0.37
-127.91	7.61	-0.22	-128.85	8.37	0.98	-128.06	8.59	0.41	-129.01	17.77	-0.67	-127.28	22.66	0.67
-124.91	7.89	0.81	-125.85	6.60	-0.04	-125.06	7.64	0.21	-126.01	16.64	-1.05	-124.28	22.29	1.05
-121.89	7.72	-0.76	-122.85	7.50	-0.54	-122.05	7.88	-0.94	-123.01	19.58	0.50	-121.27	22.14	-0.50
-118.91	7.84	-0.17	-119.85	7.35	-0.22	-119.06	7.70	-0.65	-120.01	18.08	-0.53	-118.28	22.70	0.53
-115.91	7.70	-0.64	-116.85	7.95	0.05	-116.06	7.94	-0.75	-117.01	19.09	0.14	-115.28	22.36	-0.14
-112.91	7.63	1.35	-113.85	7.83	1.99	-113.06	8.69	2.07	-114.01	17.73	0.85	-112.28	19.59	-0.85
-109.91	7.25	-1.06	-110.85	7.29	-0.58	-110.06	8.12	-0.54	-111.01	19.18	0.26	-109.28	22.21	-0.26
-106.89	7.68	0.18	-107.85	7.92	0.86	-107.05	8.06	0.21	-108.01	18.65	0.54	-106.27	21.12	-0.54
-103.91	7.42	1.05	-104.85	6.81	0.88	-104.06	7.92	1.21	-105.01	16.90	-0.07	-103.28	20.60	0.07
-100.91	7.79	-0.01	-101.85	7.77	0.41	-101.06	7.39	-0.75	-102.01	18.30	-0.10	-100.28	22.06	0.10
-97.91	7.84	0.62	-98.85	6.66	-0.12	-98.06	7.60	0.04	-99.01	17.29	-0.53	-97.28	21.91	0.53
-94.91	7.75	-0.10	-95.85	6.90	-0.51	-95.06	7.59	-0.61	-96.01	19.09	0.63	-94.28	21.38	-0.63
-91.89	8.10	1.17	-92.85	7.44	0.95	-92.05	8.33	1.06	-93.01	16.86	-0.67	-91.27	21.76	0.67
-88.91	7.23	-1.17	-89.85	8.22	0.26	-89.07	7.45	-1.29	-90.01	18.78	-0.22	-88.28	22.78	0.22
-85.91	7.39	0.15	-86.85	7.92	1.12	-86.06	7.96	0.38	-87.01	17.25	-0.59	-85.28	21.99	0.59
-82.91	7.77	0.01	-83.85	7.35	0.03	-83.06	8.00	-0.10	-84.01	17.73	-0.63	-82.28	22.55	0.63
-79.91	7.79	-0.97	-80.85	8.31	-0.01	-80.06	7.74	-1.37	-81.01	18.83	-0.54	-79.28	23.46	0.54
-76.89	7.58	-0.10	-77.85	7.47	0.23	-77.05	7.96	-0.07	-78.01	17.77	-0.52	-76.26	22.36	0.52
-73.91	8.20	0.79	-74.85	7.11	0.14	-74.06	7.27	-0.48	-75.01	17.56	-0.45	-73.28	22.02	0.45
-70.91	7.98	0.59	-71.85	6.60	-0.35	-71.07	7.82	0.08	-72.01	17.60	-0.40	-70.28	21.95	0.40
-67.91	7.94	0.28	-68.85	7.89	0.67	-68.07	8.00	-0.01	-69.01	18.56	0.29	-67.28	21.53	-0.29
-64.91	7.72	-0.04	-65.85	7.14	-0.18	-65.06	7.70	-0.41	-66.01	19.09	0.72	-64.28	21.20	-0.72
-61.89	7.68	-0.74	-62.85	7.26	-0.72	-62.05	7.66	-1.10	-63.01	19.84	0.82	-61.26	21.76	-0.82
-58.91	6.85	-1.20	-59.85	7.32	-0.29	-59.06	8.06	-0.34	-60.01	19.22	0.56	-58.28	21.65	-0.56
-55.91	8.01	-0.21	-56.85	8.04	0.26	-56.07	8.49	-0.08	-57.01	19.22	0.39	-55.28	21.99	-0.39
-52.91	8.05	0.50	-53.85	7.80	0.69	-53.07	8.02	0.12	-54.01	17.51	-0.65	-52.28	22.36	0.65
-49.91	8.15	0.85	-50.85	8.16	1.30	-50.06	8.10	0.46	-51.01	18.39	0.49	-49.28	20.97	-0.49
-46.89	8.22	0.50	-47.85	8.22	0.94	-47.05	8.35	0.29	-48.01	18.70	0.38	-46.26	21.50	-0.38
-43.91	7.28	0.30	-44.85	7.80	1.26	-44.06	8.84	1.51	-45.01	16.86	-0.73	-43.28	21.87	0.73
-40.91	8.15	-0.04	-41.85	7.65	-0.10	-41.06	8.43	-0.11	-42.01	18.83	0.03	-40.28	22.32	-0.03
-37.91	6.99	-0.86	-38.85	7.41	-0.00	-38.06	8.47	0.27	-39.01	17.99	-0.47	-37.28	22.48	0.47
-34.91	7.61	-0.69	-35.85	7.32	-0.54	-35.06	8.12	-0.53	-36.01	18.78	-0.13	-34.28	22.59	0.13
-31.89	8.46	0.49	-32.85	6.63	-0.90	-32.05	8.39	0.08	-33.01	18.04	-0.53	-31.27	22.66	0.53
-28.91	7.75	-0.42	-29.85	8.16	0.43	-29.06	8.65	0.14	-30.01	19.53	0.76	-28.28	21.57	-0.76
-25.91	8.69	1.28	-26.85	8.49	1.52	-26.06	8.73	0.98	-27.01	18.61	0.60	-25.28	20.97	-0.60
-22.91	8.20	0.27	-23.85	6.45	-1.04	-23.06	7.98	-0.29	-24.01	18.48	-0.05	-22.28	22.14	0.05
-19.91	8.17	-0.19	-20.85	7.32	-0.60	-20.06	7.06	-1.65	-21.01	19.05	0.08	-19.28	22.44	-0.08
-16.89	8.27	0.06	-17.85	7.47	-0.30	-17.05	8.53	-0.02	-18.01	18.70	-0.11	-16.27	22.48	0.11
-13.91	7.96	-1.06	-14.85	7.62	-0.96	-14.07	8.39	-0.98	-15.01	19.27	-0.36	-13.28	23.54	0.36
-10.91	7.65	0.12	-11.85	7.83	0.74	-11.07	8.04	0.17	-12.01	17.16	-0.97	-10.28	22.66	0.97
-7.91	8.10	0.34	-8.85	8.01	0.69	-8.07	7.96	-0.15	-9.01	18.61	0.24	-7.28	21.68	-0.24
-4.91	7.82	-0.88	-5.85	6.57	-1.69	-5.07	8.78	-0.26	-6.01	20.02	0.72	-4.28	22.14	-0.72
5.10	18.40	6.14	4.15	11.53	-0.29	4.94	21.15	8.54	4.00	23.19	0.32	5.73	26.10	-0.32
8.04	40.42	27.02	7.10	26.80	13.84	7.88	49.27	35.52	6.94	23.23	-0.78	8.67	28.34	0.78
11.04	52.48	39.56	10.10	41.01	28.53	10.88	59.23	45.96	9.94	23.28	-0.25	11.67	27.33	0.25
14.08	52.86	41.03	13.10	47.74	36.35	13.92	53.87	41.70	12.94	21.40	-1.03	14.70	27.02	1.03
17.04	49.04	38.21	16.10	49.60	39.21	16.89	50.45	39.28	15.94	21.17	-0.26	17.67	25.25	0.26
20.04	49.78	38.25	19.10	48.36	37.27	19.88	50.04	38.17	18.94	21.53	-0.60	20.67	26.29	0.60
23.04	46.81	35.98	22.10	46.98	36.59	22.88	46.47	35.30	21.94	20.82	-0.61	23.67	25.60	0.61
26.04	43.00	32.39	25.10	42.74	32.57	25.89	40.85	29.90	24.94	20.15	-1.06	26.67	25.83	1.06
29.08	37.48	26.34	28.10	38.03	27.33	28.92	36.77	25.29	27.94	21.17	-0.57	29.71	25.87	0.57
32.05	31.73	21.32	31.10	33.02	23.05	31.89	31.35	20.60	30.94	20.82	-0.19	32.68	24.76	0.19
35.04	25.82	15.53	34.10	29.42	19.57	34.88	25.68	15.04	33.94	20.82	-0.08	35.67	24.53	0.08
38.04	22.07	11.07	37.10	24.28	13.72	37.88	21.04	9.70	36.94	21.62	0.02	38.67	25.14	-0.02
41.04	18.83	7.61	40.10	19.64	8.86	40.88	17.86	6.30	39.94	22.56	0.74	41.67	24.64	-0.74
44.07	16.40	5.55	43.10	16.26	5.85	43.91	15.42	4.23	42.94	21.44	-0.01	44.70	25.02	0.01
47.04	13.22	2.30	46.10	14.76	4.28	46.88	12.77	1.51	45.94	22.11	0.59	47.67	24.49	-0.59
50.04	13.13	1.87	49.10	13.06	2.24	49.88	12.29	0.68	48.94	21.35	-0.52	50.67	25.94	0.52
53.04	11.61	0.42	52.10	11.43	0.68	52.88	12.02	0.48	51.94	21.40	-0.40	53.67	25.75	0.40
56.04	10.26	-1.32	55.10	9.76	-1.38	55.88	10.25	-1.68	54.94	22.33	0.14	56.67	25.60	-0.14
59.07	9.55	-0.97	58.10	9.03	-1.05	58.91	9.34	-1.52	57.94	21.31	0.19	59.70	24.49	-0.19
62.04	9.22	-1.88	61.10	9.73	-0.93	61.88	10.01	-1.43	60.94	21.17	-0.53	62.66	25.79	0.53
65.04	8.57	-2.64	64.10	8.79	-1.98	64.88	9.69	-1.87	63.94	21.98	0.16	65.67	25.21	-0.16
68.04	9.36	-0.67	67.10	9.34	-0.25	67.88	9.26	-1.12	66.94	20.95	0.31	68.67	23.88	-0.31
71.04	8.55	-0.83	70.10	9.25	0.31	70.88	9.00	-0.73	69.94	19.58	-0.41	71.67	23.95	0.41
74.07	9.31	-0.83	73.10	8.67	-1.03	73.91	9.16	-1.32	72.94	20.86	0.12	74.70	24.18	-0.12
77.04	8.08	-1.90	76.10	9.19	-0.35	76.88	8.31	-2.01	75.94	19.89	-0.69	77.67	24.83	0.69
80.04	8.72	-1.64	79.10	7.77	-2.15	79.88	9.02	-1.69	78.94	20.73	-0.24	80.67	24.76	0.24
83.04	9.17	-0.59	82.10	8.31	-1.01	82.88	8.98	-1.13	81.94	19.00	-1.37	83.67	25.29	1.37
86.04	8.72	-0.80	85.10	7.77	-1.31	85.88	8.75	-1.12	84.94	19.89	-0.24	86.67	23.92	0.24
89.07	8.93	-1.77	88.10	9.52	-0.74	88.91	8.78	-2.27	87.94	19.84	-1.47	89.70	26.33	1.47
92.04	8.22	-2.96	91.10	8.10	-2.64	91.88	8.96	-2.56	90.94	21.48	-0.30	92.67	25.64	0.30
95.04	9.00	-1.11	94.10	9.00	-0.67	94.88	9.36	-1.09	93.94	20.15	-0.56	95.67	24.83	0.56
98.04	8.55	-2.70	97.10	9.03	-1.78	97.88	8.45	-3.15	96.94	21.48	-0.38	98.67	25.79	0.38
101.04	10.26	0.49	100.10	9.12	-0.21	100.88	8.73	-1.39	99.94	19.75	-0.63	101.67	24.56	0.63
104.07	9.19	-1.74	103.10	8.76	-1.73	103.91	9.22	-2.06	102.94	21.57	0.03	104.70	25.06	-0.03
107.04	9.74	-0.05	106.10	9.67	0.32	106.88	9.28	-0.86	105.94	20.20	-0.20	107.67	24.15	0.20
110.04	9.60	-0.98	109.10	9.76	-0.38	109.88	9.32	-1.60	108.94	21.89	0.71	110.67	24.03	-0.71
113.04	9.50	-0.56	112.10	9.58	-0.04	112.88	9.48	-0.92	111.94	20.51	-0.15	113.67	24.37	0.15
116.04	9.48	-1.05	115.10	10.06	-0.03	115.88	9.73	-1.14	114.94	20.15	-0.98	116.67	25.67	0.98
119.07	9.79	-0.73	118.10	10.31	0.23	118.91	9.10	-1.76	117.94	21.04	-0.08	119.70	24.76	0.08
122.04	9.03	-1.25	121.10	10.28	0.44	121.88	9.55	-1.08	120.94	20.73	-0.16	122.67	24.60	0.16
125.04	9.52	-1.61	124.10	9.12	-1.57	124.88	10.71	-0.76	123.94	21.08	-0.65	125.66	25.94	0.65
128.04	9.41	-1.85	127.10	10.22	-0.60	127.88	10.15	-1.46	126.94	21.35	-0.52	128.67	25.94	0.52
131.04	9.50	-0.85	130.10	10.73	0.82	130.88	9.83	-0.86	129.94	20.51	-0.44	131.67	24.95	0.44
134.07	9.00	-2.78	133.10	10.06	-1.28	133.91	9.89	-2.24	132.94	21.89	-0.50	134.70	26.44	0.50
137.04	10.17	-0.52	136.10	10.73	0.48	136.88	9.42	-1.62	135.94	21.66	0.36	137.67	24.49	-0.36
140.04	9.29	-1.78	139.10	11.04	0.41	139.88	10.21	-1.21	138.94	21.62	-0.06	140.67	25.29	0.06
143.04	10.02	-0.80	142.10	9.97	-0.41	142.88	9.79	-1.38	141.94	22.07	0.64	143.67	24.34	-0.64
146.04	9.36	-2.17	145.10	10.67	-0.42	145.88	10.01	-1.86	144.94	21.80	-0.33	146.67	26.02	0.33
149.07	9.83	-1.40	148.10	11.22	0.43	148.91	10.27	-1.31	147.94	21.17	-0.67	149.70	26.06	0.67
152.04	10.53	-1.02	151.10	9.76	-1.35	151.88	10.35	-1.55	150.94	21.31	-0.85	152.67	26.56	0.85
155.04	9.29	-1.78	154.10	11.43	0.80	154.88	10.59	-0.82	153.94	21.84	0.17	155.67	25.06	-0.17
158.04	10.31	-0.53	157.10	10.49	0.09	157.88	10.57	-0.62	156.94	21.35	-0.10	158.67	25.10	0.10
161.04	9.81	-1.87	160.10	11.10	-0.14	160.88	10.11	-1.91	159.94	22.33	0.05	161.67	25.79	-0.05
164.07	9.79	-1.13	163.10	10.89	0.41	163.91	10.09	-1.18	162.94	20.82	-0.71	164.70	25.79	0.71
167.04	9.74	-2.59	166.10	10.67	-1.22	166.88	10.43	-2.25	165.94	22.29	-0.65	167.67	27.14	0.65
170.04	10.86	-1.18	169.10	10.37	-1.23	169.88	11.30	-1.08	168.94	23.01	0.37	170.67	25.83	-0.37
173.04	10.22	-0.92	172.10	11.71	1.01	172.88	9.44	-2.05	171.94	21.57	-0.18	173.67	25.48	0.18
176.04	9.57	-1.89	175.10	10.73	-0.29	175.88	10.69	-1.12	174.94	22.02	-0.05	176.67	25.67	0.05
179.07	9.98	-1.02	178.10	11.37	0.81	178.91	10.91	-0.43	177.94	20.82	-0.78	179.70	25.94	0.78
182.04	10.29	-0.77	181.10	10.58	-0.04	181.88	11.66	0.25	180.94	20.95	-0.72	182.67	25.94	0.72
185.04	10.00	-1.16	184.10	10.31	-0.41	184.88	10.81	-0.70	183.94	21.53	-0.24	185.67	25.56	0.24
188.04	10.57	-0.02	187.10	11.16	1.01	187.88	11.16	0.22	186.94	19.93	-1.27	188.67	26.02	1.27
191.04	10.86	-1.16	190.10	10.67	-0.91	190.88	11.24	-1.13	189.94	23.10	0.47	191.67	25.71	-0.47
194.07	10.31	-0.92	193.10	11.40	0.61	193.91	10.91	-0.67	192.94	21.75	-0.09	194.70	25.48	0.09
197.04	9.91	-1.39	196.10	11.07	0.21	196.88	10.95	-0.69	195.94	21.57	-0.33	197.67	25.79	0.33
200.04	10.19	-1.41	199.10	11.59	0.43	199.88	11.07	-0.88	198.94	21.53	-0.68	200.67	26.44	0.68
203.04	9.31	-2.07	202.10	10.98	0.04	202.88	10.91	-0.82	201.94	21.66	-0.33	203.67	25.87	0.33
206.04	10.02	-1.03	205.10	10.09	-0.52	205.88	11.05	-0.35	204.94	20.77	-0.89	206.67	26.10	0.89
209.07	10.26	-0.61	208.10	10.89	0.46	208.91	10.77	-0.44	207.94	21.13	-0.34	209.70	25.37	0.34
212.04	10.10	-1.33	211.10	10.67	-0.32	211.88	11.36	-0.42	210.94	22.15	0.11	212.67	25.48	-0.11
215.04	11.15	-2.56	214.10	11.43	-1.84	214.88	11.40	-2.66	213.94	24.36	0.04	215.67	27.83	-0.04
218.04	10.77	-0.02	217.10	11.28	0.93	217.88	10.59	-0.55	216.94	21.48	0.08	218.67	24.87	-0.08
221.04	9.95	-1.40	220.10	10.58	-0.33	220.88	10.93	-0.77	219.94	21.22	-0.74	221.67	26.25	0.74
224.07	10.74	-0.16	223.10	11.16	0.70	223.91	11.82	0.58	222.94	21.35	-0.15	224.70	25.21	0.15
227.04	10.55	-1.18	226.10	11.65	0.36	226.88	11.12	-0.95	225.94	22.20	-0.13	227.66	26.02	0.13
230.04	10.53	-1.88	229.10	11.65	-0.32	229.88	10.55	-2.20	228.94	22.83	-0.18	230.66	26.75	0.18
233.04	10.91	-1.08	232.10	11.37	-0.18	232.88	11.18	-1.15	231.94	22.07	-0.52	233.67	26.67	0.52
236.04	10.53	-1.26	235.10	11.89	0.54	235.88	11.40	-0.73	234.94	22.78	0.39	236.67	25.56	-0.39
239.07	11.03	-0.96	238.10	11.28	-0.27	238.91	11.92	-0.41	237.94	22.60	0.01	239.70	26.14	-0.01
242.04	10.65	-1.66	241.10	12.63	0.76	241.88	11.24	-1.41	240.94	22.74	-0.17	242.67	26.64	0.17
245.04	11.34	-1.62	244.10	12.05	-0.47	244.88	10.83	-2.48	243.94	23.82	0.25	245.67	26.87	-0.25
248.04	10.53	-1.92	247.10	11.10	-0.91	247.88	11.36	-1.44	246.94	22.69	-0.37	248.67	26.98	0.37
251.04	11.56	-1.29	250.10	12.20	-0.21	250.88	11.34	-1.86	249.94	22.83	-0.63	251.67	27.64	0.63
254.07	10.86	-1.61	253.10	12.75	0.72	253.91	12.04	-0.77	252.94	23.10	0.03	254.70	26.60	-0.03
257.04	10.48	-2.39	256.10	12.23	-0.20	256.88	11.32	-1.89	255.94	23.05	-0.42	257.67	27.45	0.42
260.04	10.50	-1.76	259.10	12.32	0.50	259.88	10.95	-1.66	258.94	22.38	-0.49	260.67	26.91	0.49
263.04	11.46	-0.47	262.10	12.57	1.08	262.88	11.44	-0.84	261.94	22.69	0.15	263.67	25.94	-0.15
266.04	11.32	-0.36	265.10	12.17	0.93	265.88	11.03	-1.00	264.94	21.84	-0.45	266.67	26.29	0.45
269.07	11.80	0.11	268.10	12.91	1.66	268.91	12.00	-0.04	267.94	21.98	-0.32	269.70	26.17	0.32
272.04	10.14	-0.97	271.10	11.89	1.22	271.88	11.26	-0.19	270.94	22.15	0.44	272.67	24.83	-0.44
275.04	11.20	-1.72	274.10	12.51	0.03	274.88	11.10	-2.17	273.94	23.05	-0.48	275.67	27.56	0.48
278.04	12.23	0.62	277.10	12.29	1.12	277.88	11.34	-0.62	276.94	22.78	0.56	278.67	25.21	-0.56
281.04	11.08	-0.99	280.10	12.45	0.82	280.88	11.44	-0.98	279.94	21.89	-0.79	281.67	27.02	0.79
284.07	11.51	-1.13	283.10	12.85	0.65	283.91	12.23	-0.76	282.94	22.87	-0.38	284.70	27.18	0.38
287.04	11.29	-0.82	286.10	11.83	0.16	286.88	11.60	-0.85	285.94	23.23	0.52	287.67	25.75	-0.52
290.04	11.73	-0.69	289.10	12.48	0.50	289.88	11.52	-1.25	288.94	22.78	-0.25	290.67	26.83	0.25
293.04	11.08	-1.59	292.10	12.51	0.28	292.88	12.21	-0.81	291.94	22.51	-0.77	293.67	27.60	0.77
296.04	11.44	-0.97	295.10	11.92	-0.05	295.88	12.23	-0.53	294.94	22.65	-0.37	296.67	26.94	0.37
299.07	11.63	-0.62	298.10	12.82	1.01	298.91	11.86	-0.73	297.94	22.47	-0.38	299.70	26.79	0.38
302.04	11.56	-1.61	301.10	12.11	-0.62	301.88	12.06	-1.46	300.94	23.55	-0.23	302.67	27.56	0.23
305.04	11.68	0.01	304.10	12.48	1.25	304.88	11.78	-0.23	303.94	22.20	-0.07	305.67	25.90	0.07
308.04	11.70	-1.92	307.10	12.35	-0.83	307.88	12.12	-1.84	306.94	24.86	0.64	308.67	27.14	-0.64
311.04	12.21	-0.93	310.10	11.53	-1.17	310.88	12.19	-1.30	309.94	23.68	-0.07	311.66	27.37	0.07
314.07	11.97	-1.43	313.10	12.97	0.01	313.91	12.87	-0.88	312.94	23.50	-0.51	314.70	28.07	0.51
317.04	12.67	-1.48	316.10	11.92	-1.79	316.88	11.74	-2.76	315.94	24.58	-0.18	317.67	28.49	0.18
320.04	11.41	-1.44	319.10	13.12	0.71	319.88	11.88	-1.32	318.94	22.60	-0.86	320.67	27.87	0.86
323.04	11.34	-1.22	322.10	12.72	0.60	322.88	12.59	-0.32	321.94	21.98	-1.19	323.67	27.91	1.19
326.04	12.01	-0.71	325.10	13.37	1.09	325.88	12.25	-0.81	324.94	22.60	-0.72	326.67	27.60	0.72
329.07	11.10	-2.00	328.10	12.75	0.09	328.91	12.43	-1.01	327.94	23.82	0.12	329.70	27.14	-0.12
332.04	11.89	-0.85	331.10	12.05	-0.25	331.88	12.89	-0.19	330.94	23.91	0.57	332.67	26.33	-0.57
335.04	12.18	-1.48	334.10	12.57	-0.65	334.88	12.35	-1.65	333.94	23.59	-0.67	335.67	28.49	0.67
338.04	11.89	-0.89	337.10	12.08	-0.26	337.88	13.01	-0.11	336.94	22.29	-1.09	338.66	28.03	1.09
341.04	12.98	-0.87	340.10	13.15	-0.26	340.89	12.61	-1.59	339.94	23.82	-0.64	341.67	28.65	0.64
344.07	12.45	-1.14	343.10	13.15	0.00	343.91	11.84	-2.09	342.94	23.64	-0.55	344.70	28.30	0.55
347.04	12.55	-0.65	346.10	12.17	-0.59	346.89	12.53	-1.01	345.94	24.22	0.42	347.67	26.94	-0.42
350.04	12.57	-1.49	349.10	12.82	-0.80	349.88	11.98	-2.43	348.94	24.67	0.00	350.67	28.22	-0.00
353.04	12.23	-0.24	352.10	12.23	0.20	352.88	12.93	0.12	351.94	22.56	-0.51	353.67	27.14	0.51
356.04	12.30	-0.24	355.10	13.52	1.42	355.88	12.71	-0.17	354.94	22.47	-0.67	356.67	27.37	0.67
359.07	12.59	-1.73	358.10	13.12	-0.76	358.91	12.61	-2.06	357.94	24.49	-0.44	359.70	28.92	0.44
362.04	12.45	-0.11	361.10	13.52	1.40	361.88	12.73	-0.18	360.94	22.33	-0.84	362.67	27.56	0.84
365.04	12.64	-1.31	364.10	13.00	-0.51	364.88	12.67	-1.62	363.94	24.63	0.08	365.67	28.03	-0.08
368.04	12.79	-0.44	367.10	13.46	0.67	367.88	12.29	-1.28	366.94	24.04	0.21	368.67	27.18	-0.21
371.04	12.06	-1.27	370.10	13.99	1.10	370.88	13.01	-0.66	369.94	24.90	0.97	371.67	26.52	-0.97
374.07	11.41	-1.80	373.10	13.00	0.23	373.91	12.73	-0.82	372.94	23.23	-0.58	374.70	27.95	0.58
377.04	12.11	-1.56	376.10	13.03	-0.20	376.88	13.33	-0.69	375.94	23.77	-0.51	377.67	28.34	0.51
380.04	13.44	-0.77	379.10	13.93	0.16	379.89	12.97	-1.59	378.94	25.04	0.22	380.67	28.15	-0.22
383.04	11.80	-1.03	382.10	13.40	1.01	382.88	13.09	-0.08	381.94	23.05	-0.38	383.67	27.37	0.38
386.04	12.50	-1.70	385.10	13.06	-0.70	385.88	12.41	-2.13	384.94	24.63	-0.17	386.67	28.53	0.17
389.07	12.84	-1.16	388.10	14.14	0.58	388.91	13.63	-0.72	387.94	25.17	0.56	389.70	27.60	-0.56
392.04	13.30	-0.53	391.10	12.78	-0.61	391.88	12.23	-1.95	390.94	23.86	-0.58	392.67	28.57	0.58
395.04	12.28	-1.86	394.10	13.74	0.04	394.88	13.29	-1.19	393.94	24.04	-0.70	395.67	29.00	0.70
398.04	12.74	-1.35	397.10	13.34	-0.31	397.88	12.89	-1.54	396.94	24.09	-0.60	398.66	28.85	0.60
401.04	12.86	-0.87	400.10	13.43	0.14	400.88	13.43	-0.64	399.94	23.41	-0.92	401.66	28.81	0.92
404.07	13.27	-0.72	403.10	12.51	-1.04	403.91	14.02	-0.32	402.94	23.01	-1.59	404.70	29.74	1.59
407.04	12.91	-1.36	406.10	13.15	-0.68	406.88	13.13	-1.48	405.94	23.64	-1.23	407.67	29.66	1.23
410.04	12.84	-1.87	409.10	12.91	-1.36	409.88	12.99	-2.07	408.94	25.58	0.26	410.66	28.61	-0.26
413.04	12.76	-1.57	412.10	13.68	-0.21	412.88	13.45	-1.23	411.94	24.27	-0.67	413.67	29.16	0.67
416.04	11.97	-1.97	415.10	13.80	0.30	415.88	12.41	-1.87	414.94	23.64	-0.90	416.67	29.00	0.90
419.07	13.30	-2.38	418.10	13.71	-1.53	418.92	13.96	-2.07	417.94	26.58	0.29	419.70	29.55	-0.29
422.04	12.88	-1.47	421.10	12.78	-1.13	421.88	12.67	-2.02	420.94	25.31	0.36	422.67	28.15	-0.36
425.04	13.49	-0.47	424.10	13.68	0.16	424.88	13.65	-0.65	423.94	24.22	-0.34	425.67	28.46	0.34
428.04	13.30	-1.65	427.10	14.58	0.07	427.88	13.92	-1.37	426.94	25.35	-0.20	428.67	29.31	0.20
431.04	13.03	-1.26	430.10	14.80	0.95	430.89	13.84	-0.80	429.94	24.54	-0.36	431.67	28.81	0.36
434.07	12.84	-1.88	433.10	13.25	-1.03	433.91	13.37	-1.70	432.94	25.17	-0.16	434.70	29.04	0.16
437.04	12.67	-2.16	436.10	14.02	-0.37	436.89	13.33	-1.85	435.94	25.90	0.46	437.67	28.53	-0.46
440.04	13.20	-2.65	439.10	13.74	-1.67	439.88	13.92	-2.27	438.94	26.68	0.23	440.67	29.78	-0.23
443.04	13.49	-0.58	442.10	13.93	0.30	442.88	13.92	-0.50	441.94	24.76	0.08	443.67	28.15	-0.08
446.04	13.03	-1.17	445.10	14.52	0.76	445.88	14.12	-0.42	444.94	25.17	0.37	446.67	27.99	-0.37
449.07	13.44	-1.10	448.10	14.30	0.20	448.91	14.20	-0.68	447.94	24.45	-0.69	449.70	29.39	0.69
452.04	13.49	-1.96	451.10	15.01	0.00	451.88	13.69	-2.10	450.94	25.49	-0.56	452.67	30.17	0.56
455.04	13.32	-1.44	454.10	14.48	0.16	454.88	13.37	-1.74	453.94	24.63	-0.74	455.67	29.66	0.74
458.04	13.25	-2.38	457.10	14.21	-0.98	457.88	13.63	-2.35	456.94	25.35	-0.89	458.67	30.68	0.89
461.04	12.81	-3.03	460.10	15.42	0.02	460.88	13.69	-2.49	459.94	25.72	-0.72	461.67	30.72	0.72
464.07	13.32	-1.89	463.10	14.70	-0.07	463.91	13.63	-1.93	462.94	25.76	-0.06	464.70	29.43	0.06
467.04	14.15	-1.14	466.10	14.67	-0.18	466.88	13.51	-2.12	465.94	25.99	0.10	467.67	29.35	-0.10
470.04	14.34	-1.03	469.10	13.74	-1.19	469.88	14.16	-1.55	468.94	25.99	0.02	470.67	29.51	-0.02
473.04	13.13	-1.16	472.10	13.99	0.14	472.89	13.51	-1.12	471.94	23.68	-1.21	473.67	29.66	1.21
476.04	13.81	-1.12	475.10	14.73	0.24	475.88	14.48	-0.79	474.94	23.86	-1.67	476.67	30.76	1.67
479.07	12.88	-3.57	478.10	13.96	-2.05	478.91	14.18	-2.62	477.94	26.95	-0.11	479.70	30.72	0.11
482.04	14.00	-2.12	481.10	14.24	-1.44	481.88	13.45	-3.01	480.94	26.04	-0.68	482.67	30.96	0.68
485.04	13.66	-1.37	484.10	13.77	-0.82	484.88	14.63	-0.74	483.94	25.90	0.27	485.67	28.92	-0.27
488.04	13.44	-2.54	487.10	15.14	-0.40	487.88	14.89	-1.43	486.94	26.86	0.28	488.67	29.86	-0.28
491.04	13.68	-2.15	490.10	15.76	0.37	490.88	13.63	-2.55	489.94	25.67	-0.77	491.67	30.76	0.77
494.07	13.95	-0.94	493.10	15.42	0.97	493.91	15.16	-0.08	492.94	24.49	-1.01	494.70	30.06	1.01
497.04	13.15	-2.22	496.10	14.83	-0.10	496.88	14.28	-1.44	495.94	25.85	-0.13	497.67	29.66	0.13
500.04	13.68	-1.72	499.10	14.58	-0.38	499.88	14.69	-1.05	498.94	25.90	-0.10	500.67	29.66	0.10
503.04	14.07	-1.00	502.10	15.17	0.54	502.88	14.40	-1.01	501.94	25.63	-0.04	503.67	29.27	0.04
506.04	13.17	-3.29	505.10	16.36	0.34	505.88	14.44	-2.37	504.94	27.59	0.52	506.67	30.10	-0.52
509.07	13.64	-1.80	508.10	15.48	0.48	508.91	14.20	-1.58	507.94	26.68	0.64	509.70	28.96	-0.64
512.04	13.25	-2.25	511.10	14.48	-0.58	511.88	14.55	-1.30	510.94	26.22	0.11	512.67	29.55	-0.11
515.04	14.46	-1.73	514.10	16.42	0.67	514.89	13.76	-2.77	513.94	27.04	0.25	515.67	30.10	-0.25
518.04	13.03	-2.63	517.10	14.76	-0.46	517.89	14.24	-1.77	516.94	25.13	-1.14	518.67	30.96	1.14
521.04	14.02	-1.20	520.10	14.95	0.17	520.89	14.81	-0.75	519.94	25.22	-0.60	521.67	29.98	0.60
524.07	14.19	-2.08	523.10	15.32	-0.51	523.92	14.59	-2.03	522.94	26.90	0.02	524.70	30.41	-0.02
527.04	13.59	-1.66	526.10	15.70	0.89	526.88	14.48	-1.12	525.94	25.76	-0.10	527.67	29.51	0.10
530.04	13.85	-1.61	529.10	15.85	0.83	529.89	14.44	-1.37	528.94	25.04	-1.03	530.67	30.65	1.03
533.04	14.58	-1.32	532.10	15.08	-0.38	532.88	14.14	-2.11	531.94	25.49	-1.02	533.67	31.08	1.02
536.04	14.02	-2.77	535.10	15.01	-1.34	535.88	14.42	-2.72	534.94	27.82	0.42	536.67	30.53	-0.42
539.07	14.88	-1.34	538.10	15.20	-0.58	538.91	14.36	-2.21	537.94	26.17	-0.66	539.70	31.04	0.66
542.05	13.37	-1.74	541.10	15.23	0.56	541.89	14.65	-0.80	540.94	24.49	-1.22	542.68	30.49	1.22
545.05	13.42	-1.94	544.10	15.60	0.68	544.89	15.20	-0.50	543.94	26.95	0.99	545.68	28.53	-0.99
548.04	13.64	-2.07	547.10	15.92	0.65	547.88	14.48	-1.57	546.94	25.26	-1.05	548.67	30.92	1.05
551.04	14.39	-2.51	550.10	16.39	-0.07	550.88	14.00	-3.24	549.94	28.97	1.47	551.67	29.59	-1.47
554.07	14.83	-1.72	553.10	15.29	-0.82	553.92	14.63	-2.26	552.94	26.31	-0.84	554.70	31.55	0.84
557.04	14.39	-1.53	556.10	15.48	0.00	556.89	14.93	-1.33	555.94	27.13	0.61	557.67	29.47	-0.61
560.05	13.98	-2.14	559.10	15.14	-0.54	559.89	14.93	-1.54	558.94	26.40	-0.33	560.68	30.61	0.33
563.04	14.29	-1.93	562.10	14.95	-0.83	562.89	14.30	-2.27	561.94	25.22	-1.61	563.67	31.99	1.61
566.04	14.41	-1.38	565.10	14.95	-0.40	565.89	14.79	-1.34	564.94	25.85	-0.54	566.67	30.49	0.54
569.07	15.71	-0.49	568.10	17.23	1.47	568.92	14.14	-2.40	567.94	25.13	-1.67	569.70	32.03	1.67
572.04	14.63	-0.99	571.10	16.83	1.65	571.88	15.24	-0.72	570.94	25.35	-0.87	572.67	30.65	0.87
575.04	14.98	-1.09	574.10	15.79	0.16	574.88	14.32	-2.10	573.94	26.81	0.13	575.67	30.10	-0.13
578.04	14.19	-2.03	577.10	14.80	-0.98	577.88	15.01	-1.56	576.94	26.13	-0.70	578.67	31.08	0.70
581.04	15.32	-2.00	580.10	16.48	-0.40	580.89	14.99	-2.67	579.94	27.45	-0.47	581.67	31.95	0.47
584.07	14.07	-2.31	583.10	16.20	0.26	583.91	14.22	-2.51	582.94	25.90	-1.09	584.70	31.63	1.09
587.05	14.44	-2.20	586.10	14.95	-1.25	586.89	15.58	-1.40	585.94	27.00	-0.24	587.68	31.04	0.24
590.04	14.49	-1.28	589.10	16.45	1.12	589.88	15.40	-0.71	588.94	25.22	-1.15	590.67	31.08	1.15
593.04	14.73	-1.09	592.09	15.67	0.29	592.88	15.77	-0.40	591.94	25.17	-1.26	593.67	31.24	1.26
596.04	13.83	-3.85	595.09	15.32	-1.92	595.88	15.52	-2.51	594.94	26.40	-1.89	596.67	33.73	1.89
599.07	14.19	-2.88	598.09	17.11	0.48	598.91	15.38	-2.04	597.94	26.45	-1.23	599.70	32.46	1.23
602.04	14.41	-2.77	601.09	16.48	-0.26	601.88	15.05	-2.48	600.94	25.99	-1.80	602.67	33.14	1.80
623.10	21.43	-6.09	622.16	23.33	-3.75	622.94	21.54	-6.33	622.00	33.22	-4.91	623.73	46.59	4.91
626.09	20.23	-5.15	625.15	22.98	-1.96	625.93	22.09	-3.64	624.99	32.09	-3.90	626.72	43.44	3.90
629.09	20.28	-4.07	628.15	22.27	-1.64	628.93	20.48	-4.22	627.99	33.51	-1.45	629.75	39.96	1.45
632.09	19.42	-3.55	631.15	20.92	-1.61	631.93	19.77	-3.54	630.99	32.09	-1.48	632.72	38.61	1.48
635.09	19.32	-1.24	634.15	20.25	0.13	634.94	18.29	-2.62	633.99	30.88	-0.29	635.72	35.01	0.29
638.09	18.70	-2.48	637.15	18.94	-1.80	637.93	18.27	-3.25	636.99	30.78	-1.00	638.72	36.34	1.00
641.09	17.91	-2.62	640.15	19.32	-0.77	640.93	17.53	-3.34	639.99	31.25	0.12	641.73	34.57	-0.12
644.09	17.93	-2.17	643.15	19.26	-0.40	643.94	17.06	-3.39	642.99	30.32	-0.39	644.76	34.65	0.39
647.09	18.25	-1.12	646.15	18.66	-0.27	646.94	17.49	-2.23	645.99	29.58	-0.40	647.73	33.93	0.40
650.09	16.89	-1.89	649.15	18.50	0.16	649.93	17.37	-1.75	648.99	29.34	-0.04	650.72	32.98	0.04
653.09	17.98	-1.08	652.15	18.28	-0.34	652.93	16.58	-2.82	651.99	28.79	-0.87	653.72	34.09	0.87
656.09	17.61	-2.21	655.15	18.59	-0.79	655.93	17.74	-2.42	654.99	28.70	-1.72	656.72	35.70	1.72
659.09	16.89	-2.49	658.15	19.26	0.32	658.93	16.18	-3.55	657.99	28.84	-1.15	659.73	34.69	1.15
662.10	17.31	-1.86	661.15	19.10	0.37	661.94	16.77	-2.74	660.99	29.53	-0.24	662.72	33.57	0.24
665.10	17.19	-2.77	664.15	19.00	-0.52	664.94	17.51	-2.80	663.99	30.60	0.03	665.72	34.09	-0.03
668.09	16.99	-0.99	667.15	19.04	1.50	667.93	17.45	-0.87	666.99	28.97	0.39	668.72	31.75	-0.39
671.09	17.06	-2.59	670.15	18.31	-0.90	670.93	17.02	-2.97	669.99	30.09	-0.16	671.72	33.97	0.16
674.10	16.94	-1.50	673.15	18.18	0.18	673.94	16.61	-2.17	672.99	28.70	-0.34	674.75	32.94	0.34
677.10	16.87	-1.78	676.15	18.66	0.45	676.94	16.97	-2.02	675.99	29.48	0.23	677.72	32.58	-0.23
680.10	16.72	-2.08	679.15	18.91	0.55	679.94	16.11	-3.03	678.99	29.58	0.18	680.73	32.78	-0.18
683.10	17.63	-1.17	682.15	18.88	0.52	682.94	16.48	-2.67	681.99	29.71	0.30	683.72	32.66	-0.30
686.10	16.77	-2.06	685.15	18.43	0.04	685.94	16.93	-2.24	684.99	29.44	0.01	686.73	32.98	-0.01
689.10	16.97	-1.07	688.15	18.97	1.37	688.94	17.37	-1.02	687.99	29.30	0.65	689.75	31.55	-0.65
692.10	16.92	-0.95	691.15	20.21	2.78	691.94	17.10	-1.12	690.99	28.60	0.12	692.72	31.91	-0.12
695.10	17.63	-2.40	694.15	20.28	0.69	694.94	17.32	-3.06	693.99	31.06	0.42	695.72	33.77	-0.42
698.10	17.78	-0.85	697.15	18.94	0.75	697.94	17.02	-1.95	696.99	29.44	0.21	698.72	32.58	-0.21
701.09	17.36	-0.40	700.15	18.69	1.37	700.93	17.22	-0.89	699.99	28.74	0.37	701.72	31.55	-0.37
704.09	16.97	-1.82	703.15	18.97	0.62	703.93	17.63	-1.50	702.99	28.93	-0.46	704.73	33.41	0.46
707.09	17.04	-2.52	706.15	19.23	0.11	706.93	17.10	-2.81	705.99	30.04	-0.13	707.72	33.85	0.13
710.09	17.31	-0.29	709.15	18.94	1.78	709.93	17.49	-0.46	708.99	28.10	-0.11	710.72	31.87	0.11
713.10	17.06	-1.24	712.15	18.50	0.64	712.94	16.52	-2.13	711.99	29.11	0.20	713.72	32.26	-0.20
716.10	16.99	-2.44	715.15	18.18	-0.81	715.94	17.08	-2.70	714.99	29.34	-0.70	716.72	34.29	0.70
719.10	17.29	-1.17	718.15	19.19	1.17	718.94	17.34	-1.47	717.99	29.11	0.04	719.75	32.58	-0.04
722.10	17.16	-1.36	721.15	19.96	1.88	721.94	17.24	-1.63	720.99	29.67	0.54	722.72	32.14	-0.54
725.10	16.55	-1.72	724.15	19.67	1.84	724.94	16.95	-1.67	723.99	28.33	-0.55	725.72	32.98	0.55
728.10	17.48	-1.15	727.15	19.51	1.32	727.94	17.88	-1.10	726.99	28.42	-0.82	728.72	33.61	0.82
731.10	17.78	-1.04	730.15	18.97	0.59	730.94	17.16	-2.00	729.99	28.79	-0.63	731.72	33.61	0.63
734.10	17.09	-0.78	733.15	19.83	2.40	733.94	17.18	-1.03	732.99	28.24	-0.23	734.75	32.26	0.23
737.10	17.29	-1.40	736.15	19.42	1.17	736.94	17.10	-1.93	735.99	28.65	-0.64	737.72	33.49	0.64
740.10	17.56	-2.31	739.15	20.15	0.72	739.94	17.57	-2.64	738.99	30.97	0.50	740.72	33.53	-0.50
743.10	16.94	-2.08	742.15	18.88	0.30	742.94	16.89	-2.47	741.99	29.58	-0.04	743.72	33.22	0.04
746.10	17.68	-0.65	745.15	19.39	1.50	745.94	17.84	-0.83	744.99	29.39	0.46	746.73	32.03	-0.46
749.10	18.10	-1.04	748.15	20.12	1.42	748.94	17.32	-2.16	747.99	30.78	1.04	749.75	32.26	-1.04
752.10	18.58	-0.09	751.15	19.86	1.63	751.94	17.04	-1.98	750.99	28.93	-0.35	752.72	33.18	0.35
755.09	17.91	-2.25	754.15	19.86	0.14	754.93	17.43	-3.08	753.99	31.91	1.14	755.72	33.18	-1.14
758.10	17.29	-2.33	757.15	19.29	0.11	757.94	16.85	-3.11	756.99	29.99	-0.23	758.72	34.01	0.23
761.10	18.08	-1.85	760.15	18.43	-1.06	760.94	17.80	-2.48	759.99	30.18	-0.36	761.72	34.45	0.36
764.10	17.14	-1.77	763.15	20.47	2.00	763.94	18.54	-0.72	762.99	30.13	0.61	764.75	32.46	-0.61
767.10	17.11	-2.27	766.15	19.32	0.38	766.94	17.65	-2.07	765.99	28.47	-1.51	767.73	35.05	1.51
770.09	17.06	-2.84	769.15	19.89	0.43	769.94	17.76	-2.49	768.99	30.32	-0.19	770.72	34.25	0.19
773.10	17.58	-2.31	772.15	20.02	0.57	772.94	17.69	-2.55	771.99	30.74	0.24	773.72	33.81	-0.24
776.10	17.71	-1.56	775.15	20.15	1.32	775.94	17.18	-2.44	774.99	29.34	-0.54	776.72	33.97	0.54
779.10	17.51	-1.62	778.15	19.48	0.79	778.94	17.98	-1.49	777.99	31.11	1.38	779.75	31.91	-1.38
782.10	17.78	-1.35	781.15	18.85	0.16	781.94	17.65	-1.82	780.99	30.04	0.31	782.73	32.98	-0.31
785.09	17.56	-3.10	784.15	20.47	0.25	784.93	17.43	-3.58	783.99	30.60	-0.67	785.72	35.49	0.67
788.09	17.83	-2.19	787.15	18.37	-1.21	787.93	17.92	-2.44	786.99	30.83	0.21	788.72	33.97	-0.21
791.09	17.58	-1.80	790.15	19.83	0.89	790.93	17.69	-2.03	789.99	30.27	0.29	791.72	33.25	-0.29
794.09	18.05	-1.31	793.15	18.97	0.05	793.93	18.13	-1.58	792.99	30.04	0.07	794.75	33.45	-0.07
797.09	17.11	-2.16	796.15	19.83	1.00	796.93	17.61	-2.00	795.99	29.21	-0.66	797.72	34.09	0.66
800.10	17.76	-3.63	799.15	20.82	-0.13	799.94	17.37	-4.37	798.99	32.42	0.42	800.73	35.13	-0.42
803.10	18.05	-1.85	802.15	19.86	0.40	802.94	18.89	-1.36	801.99	31.39	0.88	803.72	33.18	-0.88
806.10	17.53	-2.37	805.15	19.96	0.50	805.94	17.30	-2.95	804.99	31.39	0.88	806.72	33.18	-0.88
809.10	17.61	-1.92	808.15	19.42	0.33	808.94	18.36	-1.52	807.99	30.69	0.55	809.75	33.14	-0.55
812.10	17.96	-1.86	811.15	20.85	1.47	811.94	17.94	-2.22	810.99	30.23	-0.19	812.73	34.17	0.19
815.10	18.28	-1.14	814.15	19.86	0.88	814.94	18.73	-1.04	813.99	30.36	0.33	815.72	33.25	-0.33
818.10	18.95	-0.74	817.15	19.77	0.52	817.94	18.11	-1.92	816.99	29.85	-0.44	818.73	34.29	0.44
821.10	18.83	-1.58	820.15	20.44	0.47	820.94	18.07	-2.69	819.99	32.14	1.12	821.72	33.45	-1.12
824.10	18.33	-1.90	823.15	20.21	0.42	823.94	18.23	-2.34	822.99	31.81	0.98	824.75	33.41	-0.98
827.10	18.60	-2.17	826.15	21.30	0.97	826.94	17.72	-3.40	825.99	31.86	0.48	827.73	34.45	-0.48
830.10	18.53	-1.18	829.15	20.79	1.52	829.94	18.77	-1.28	828.99	30.13	-0.18	830.72	34.05	0.18
833.10	18.45	-2.04	832.15	19.67	-0.38	832.94	17.88	-2.95	831.99	30.97	-0.12	833.72	34.77	0.12
836.10	19.03	-1.73	835.15	20.76	0.44	835.94	18.15	-2.96	834.99	32.80	1.43	836.72	33.49	-1.43
839.10	18.48	-1.72	838.15	20.09	0.33	838.94	18.50	-2.05	837.99	30.64	-0.17	839.75	34.53	0.17
842.10	18.63	-1.45	841.15	21.11	1.47	841.94	18.96	-1.47	840.99	31.44	0.75	842.72	33.49	-0.75
845.10	18.25	-2.16	844.15	21.24	1.27	844.94	18.27	-2.49	843.99	31.62	0.60	845.72	33.97	-0.60
848.10	19.42	-1.52	847.15	21.56	1.06	847.94	18.44	-2.85	846.99	31.72	0.17	848.72	34.93	-0.17
851.10	18.15	-1.34	850.15	21.37	2.32	850.94	18.21	-1.63	849.99	31.72	1.62	851.72	32.03	-1.62
854.10	18.95	-1.31	853.15	20.41	0.59	853.94	17.63	-2.98	852.99	32.00	1.13	854.75	33.29	-1.13
857.09	17.56	-2.59	856.15	19.54	-0.17	856.93	18.58	-1.91	855.99	31.25	0.50	857.72	33.81	-0.50
860.09	19.25	-0.53	859.15	21.65	2.31	859.93	18.09	-2.04	858.99	29.76	-0.63	860.72	34.57	0.63
863.10	19.20	-2.03	862.15	21.24	0.45	862.94	18.27	-3.31	861.99	31.86	0.02	863.72	35.37	-0.02
866.10	18.38	-2.24	865.15	19.86	-0.32	865.94	19.06	-1.90	864.99	31.67	0.45	866.72	34.33	-0.45
869.10	18.28	-3.24	868.15	22.20	1.12	868.94	18.40	-3.47	867.99	33.60	1.47	869.75	34.21	-1.47
872.09	18.38	-1.84	871.15	20.21	0.43	871.93	17.59	-2.97	870.99	31.11	0.29	872.72	34.09	-0.29
875.09	18.28	-1.88	874.15	20.76	1.04	874.93	18.83	-1.68	873.99	30.92	0.15	875.72	34.17	-0.15
878.09	19.42	-1.30	877.15	21.24	0.96	877.93	18.54	-2.52	876.99	31.91	0.59	878.72	34.29	-0.59
881.09	19.95	-0.05	880.15	21.05	1.49	880.93	18.79	-1.56	879.99	30.92	0.31	881.72	33.85	-0.31
884.09	19.60	-1.58	883.15	21.27	0.53	883.93	19.12	-2.40	882.99	31.95	0.17	884.75	35.17	-0.17
887.10	18.35	-2.70	886.15	22.01	1.40	886.94	18.23	-3.17	885.99	31.25	-0.41	887.72	35.62	0.41
890.10	18.83	-2.28	889.15	20.50	-0.17	889.94	18.52	-2.94	888.99	31.58	-0.14	890.72	35.41	0.14
893.10	18.43	-1.98	892.15	22.11	2.14	892.94	18.58	-2.17	891.99	31.25	0.24	893.72	34.33	-0.24
896.10	19.08	-2.56	895.15	21.40	0.20	895.94	17.39	-4.60	894.99	33.36	1.11	896.72	34.69	-1.11
899.09	19.55	-0.80	898.15	21.08	1.17	898.93	18.79	-1.91	897.99	30.74	-0.22	899.73	34.73	0.22
902.10	19.62	-0.96	901.15	21.62	1.48	901.94	19.62	-1.31	900.99	30.92	-0.27	902.72	35.01	0.27
905.10	19.42	-1.65	904.15	21.62	0.99	904.94	19.85	-1.56	903.99	32.09	0.42	905.73	34.81	-0.42
908.10	19.82	-1.70	907.15	22.36	1.28	907.94	18.96	-2.91	906.99	31.02	-1.11	908.73	36.79	1.11
911.10	20.10	-1.14	910.15	21.72	0.92	910.94	18.75	-2.83	909.99	31.30	-0.54	911.72	35.94	0.54
914.10	20.35	-1.29	913.15	20.72	-0.48	913.94	19.06	-2.93	912.99	32.56	0.31	914.75	35.49	-0.31
917.10	20.08	-1.77	916.15	21.49	0.08	916.94	18.98	-3.21	915.99	33.13	0.68	917.72	35.33	-0.68
920.10	18.95	-2.43	919.15	22.23	1.29	919.94	19.31	-2.42	918.99	33.08	1.09	920.72	34.45	-1.09
923.10	19.65	-2.67	922.15	20.60	-1.28	922.94	19.72	-2.94	921.99	33.22	0.30	923.73	36.18	-0.30
926.10	20.30	-0.53	925.15	21.24	0.85	925.94	19.33	-1.84	924.99	32.37	0.94	926.72	34.05	-0.94
929.10	18.98	-2.39	928.15	21.46	0.53	928.94	19.87	-1.84	927.99	33.13	1.16	929.75	34.37	-1.16
932.10	19.60	-1.66	931.15	21.43	0.61	931.94	18.85	-2.75	930.99	32.23	0.37	932.72	35.05	-0.37
935.10	20.88	-1.27	934.15	22.23	0.52	934.94	19.83	-2.66	933.99	32.19	-0.56	935.73	36.87	0.56
938.10	20.00	-1.55	937.15	21.53	0.42	937.94	19.43	-2.46	936.99	32.61	0.46	938.73	35.25	-0.46
941.10	18.90	-1.49	940.15	21.46	1.51	940.94	19.00	-1.73	939.99	29.76	-1.23	941.72	35.78	1.23
944.10	20.50	-1.98	943.15	21.72	-0.32	943.94	19.35	-3.48	942.99	34.36	1.27	944.75	35.37	-1.27
947.09	19.87	-1.72	946.15	22.36	1.21	946.93	19.27	-2.67	945.99	32.94	0.74	947.72	35.01	-0.74
950.09	19.17	-2.88	949.15	22.94	1.33	949.94	19.39	-3.01	948.99	32.85	0.19	950.72	36.02	-0.19
953.10	19.17	-4.22	952.15	21.94	-1.01	952.94	18.79	-4.95	951.99	35.21	1.21	953.72	36.34	-1.21
956.10	19.12	-1.96	955.15	22.04	1.40	955.94	19.33	-2.09	954.99	33.03	1.35	956.72	33.89	-1.35
959.09	19.32	-1.71	958.15	22.20	1.61	958.93	19.16	-2.22	957.99	31.34	-0.30	959.75	35.49	0.30
962.09	18.75	-3.92	961.15	21.46	-0.77	961.94	19.95	-3.07	960.99	33.65	0.37	962.72	36.46	-0.37
965.09	19.05	-2.27	964.15	22.07	1.19	964.93	20.25	-1.41	963.99	31.91	-0.01	965.72	35.49	0.01
968.09	20.10	-1.79	967.15	21.33	-0.12	967.93	20.54	-1.69	966.99	33.17	0.68	968.72	35.37	-0.68
971.09	19.22	-3.84	970.15	22.56	-0.06	970.94	20.16	-3.24	969.99	33.41	-0.25	971.72	37.47	0.25
974.10	19.37	-1.48	973.15	21.94	1.53	973.94	20.33	-0.86	972.99	31.25	-0.20	974.75	35.21	0.20
977.10	19.65	-2.29	976.15	22.30	0.80	976.94	19.18	-3.11	975.99	32.47	-0.08	977.72	36.18	0.08
980.10	18.78	-3.53	979.15	22.36	0.49	979.94	19.39	-3.26	978.99	33.36	0.45	980.73	36.02	-0.45
983.09	20.43	-2.93	982.15	22.33	-0.59	982.93	19.95	-3.75	981.99	34.69	0.73	983.72	36.79	-0.73
986.09	19.65	-1.74	985.15	22.43	1.48	985.93	19.85	-1.89	984.99	32.42	0.42	986.72	35.13	-0.42
989.10	19.72	-3.10	988.15	21.78	-0.60	988.94	20.54	-2.62	987.99	34.74	1.32	989.75	35.66	-1.32
992.09	19.95	-1.04	991.15	21.88	1.33	991.94	19.00	-2.33	990.99	31.53	-0.06	992.72	35.21	0.06
995.10	20.80	-1.07	994.15	21.46	0.03	994.94	19.50	-2.71	993.99	32.52	0.05	995.72	35.98	-0.05
998.10	19.47	-4.43	997.15	22.88	-0.58	997.94	20.58	-3.66	996.99	34.03	-0.47	998.73	38.53	0.47
1001.10	19.47	-2.72	1000.15	23.20	1.45	1000.94	19.87	-2.66	999.99	33.69	0.90	1001.72	35.45	-0.90
1004.10	20.33	-2.01	1003.15	22.27	0.37	1003.94	19.58	-3.10	1002.99	32.61	-0.33	1004.75	36.83	0.33
1007.10	19.82	-2.54	1006.15	22.62	0.70	1006.94	20.89	-1.81	1005.99	33.46	0.50	1007.73	36.02	-0.50
1010.10	19.30	-2.96	1009.15	22.82	1.00	1009.94	20.29	-2.32	1008.99	34.36	1.49	1010.72	34.93	-1.49
1013.10	19.32	-3.24	1012.15	22.98	0.86	1012.94	20.27	-2.63	1011.99	33.22	0.06	1013.72	36.66	-0.06
1016.10	19.70	-3.37	1015.15	23.24	0.61	1015.94	19.91	-3.51	1014.99	33.60	-0.08	1016.73	37.31	0.08
1019.10	20.23	-3.11	1018.15	22.98	0.08	1018.94	19.81	-3.87	1017.99	35.02	1.08	1019.75	36.42	-1.08
1022.10	20.75	-2.06	1021.15	22.36	-0.01	1021.94	20.16	-2.99	1020.99	33.84	0.43	1022.72	36.54	-0.43
1025.10	19.62	-4.32	1024.15	21.94	-1.56	1024.94	19.23	-5.05	1023.99	34.31	-0.23	1025.73	38.33	0.23
1028.10	20.70	-1.23	1027.15	22.59	1.10	1027.94	20.20	-2.08	1026.99	32.05	-0.49	1028.73	36.58	0.49
1031.09	19.70	-3.22	1030.15	23.46	0.98	1030.93	20.22	-3.04	1029.99	33.69	0.17	1031.72	36.91	-0.17
1034.09	19.90	-3.74	1033.15	23.11	-0.09	1033.93	20.10	-3.88	1032.99	34.69	0.45	1034.72	37.35	-0.45
1037.10	19.70	-3.90	1036.15	24.02	0.86	1036.94	19.93	-4.01	1035.99	34.97	0.77	1037.72	36.99	-0.77
1040.10	20.23	-2.56	1039.15	21.46	-0.89	1039.94	20.20	-2.93	1038.99	33.27	-0.12	1040.73	37.07	0.12
1043.10	19.95	-3.21	1042.15	22.20	-0.52	1042.94	20.87	-2.64	1041.99	34.26	0.49	1043.73	36.83	-0.49
1046.09	19.75	-4.36	1045.15	22.98	-0.69	1045.93	20.96	-3.50	1044.99	34.78	0.06	1046.72	38.21	-0.06
1049.09	21.08	-1.88	1048.15	21.78	-0.74	1048.93	20.33	-2.97	1047.99	34.78	1.22	1049.73	35.90	-1.22
1052.10	21.46	-1.50	1051.15	23.17	0.65	1051.94	20.43	-2.88	1050.99	34.07	0.50	1052.73	36.62	-0.50
1055.10	20.15	-2.77	1054.15	23.17	0.69	1054.94	20.27	-2.99	1053.99	34.26	0.74	1055.73	36.34	-0.74
1058.10	20.93	-1.78	1057.15	22.69	0.42	1057.94	20.27	-2.79	1056.99	32.80	-0.52	1058.72	37.39	0.52
1061.10	20.40	-2.83	1060.15	23.37	0.58	1060.94	19.95	-3.63	1059.99	34.97	1.13	1061.73	36.26	-1.13
1064.10	21.13	-1.31	1063.15	22.01	0.01	1063.94	19.97	-2.82	1062.99	33.55	0.50	1064.75	36.10	-0.50
1067.10	19.98	-2.93	1066.15	23.66	1.19	1066.94	19.60	-3.66	1065.99	33.93	0.41	1067.72	36.66	-0.41
1070.09	20.18	-5.10	1069.15	23.07	-1.77	1069.93	19.95	-5.68	1068.99	36.31	0.42	1070.72	39.02	-0.42
1073.09	20.90	-2.34	1072.15	22.78	-0.02	1072.93	20.06	-3.53	1071.99	33.41	-0.44	1073.72	37.84	0.44
1076.10	20.95	-3.15	1075.15	22.59	-1.07	1075.94	20.43	-4.01	1074.99	35.12	0.42	1076.72	37.84	-0.42
1079.10	21.26	-2.03	1078.15	22.17	-0.68	1078.94	21.73	-1.90	1077.99	34.55	0.66	1079.75	36.79	-0.66
1082.10	21.13	-3.05	1081.15	24.31	0.57	1081.94	20.64	-3.89	1080.99	34.03	-0.76	1082.73	39.10	0.76
1085.10	21.23	-1.91	1084.15	23.43	0.73	1084.94	20.39	-3.10	1083.99	33.74	-0.01	1085.72	37.31	0.01
1088.10	20.18	-3.20	1087.15	22.69	-0.25	1087.94	20.58	-3.14	1086.99	33.88	-0.10	1088.73	37.64	0.10
1091.10	21.56	-1.40	1090.15	23.20	0.68	1090.94	20.37	-2.94	1089.99	33.74	0.17	1091.72	36.95	-0.17
1094.10	20.40	-3.40	1093.15	23.01	-0.35	1093.94	20.10	-4.04	1092.99	34.36	-0.04	1094.75	38.00	0.04
1097.10	21.46	-1.88	1096.15	24.18	1.28	1096.94	20.87	-2.81	1095.99	35.50	1.56	1097.73	35.94	-1.56
1100.10	21.18	-3.17	1099.15	22.52	-1.39	1099.94	20.33	-4.36	1098.99	34.93	-0.02	1100.72	38.53	0.02
1103.10	21.13	-3.31	1102.15	23.07	-0.93	1102.94	20.68	-4.10	1101.99	36.41	1.37	1103.73	37.23	-1.37
1106.10	20.73	-2.96	1105.15	23.24	-0.01	1105.94	20.66	-3.38	1104.99	34.59	0.29	1106.73	37.56	-0.29
1109.10	21.28	-2.38	1108.15	24.44	1.22	1108.94	21.25	-2.75	1107.99	34.69	0.43	1109.75	37.39	-0.43
1112.10	20.65	-2.35	1111.15	23.20	0.64	1111.94	21.31	-2.04	1110.99	32.89	-0.72	1112.73	37.88	0.72
1115.10	21.11	-2.91	1114.15	22.72	-0.86	1114.94	20.50	-3.86	1113.99	35.12	0.50	1115.73	37.68	-0.50
1118.10	21.31	-4.36	1117.15	22.36	-2.87	1117.94	21.17	-4.85	1116.99	35.16	-1.12	1118.72	40.95	1.12
1121.09	20.98	-2.42	1120.15	23.20	0.24	1120.94	20.60	-3.14	1119.99	33.88	-0.12	1121.72	37.68	0.12
1124.10	21.71	-1.88	1123.15	22.69	-0.46	1123.94	20.91	-3.03	1122.99	34.64	0.44	1124.75	37.31	-0.44
1127.10	20.63	-2.83	1126.15	24.24	1.22	1126.94	21.27	-2.53	1125.99	33.60	-0.46	1127.73	38.08	0.46
1130.10	21.69	-2.10	1129.15	24.60	1.25	1129.94	21.35	-2.78	1128.99	35.35	0.96	1130.72	36.99	-0.96
1133.09	20.93	-3.60	1132.15	22.94	-1.15	1132.93	20.98	-3.90	1131.99	34.97	-0.17	1133.72	38.86	0.17
1136.10	20.68	-3.56	1135.15	23.01	-0.79	1135.94	21.23	-3.35	1134.99	35.12	0.28	1136.72	38.12	-0.28
1139.09	22.37	-2.81	1138.15	23.24	-1.50	1138.93	20.77	-4.75	1137.99	36.02	0.24	1139.73	39.10	-0.24
1142.09	21.03	-2.78	1141.15	23.53	0.16	1141.93	21.80	-2.36	1140.99	34.59	0.17	1142.72	37.80	-0.17
1145.09	21.23	-2.79	1144.15	23.63	0.05	1144.93	22.49	-1.87	1143.99	35.16	0.54	1145.72	37.64	-0.54
1148.10	20.78	-4.23	1147.15	23.43	-1.14	1147.94	20.96	-4.39	1146.99	35.59	-0.02	1148.73	39.19	0.02
1151.10	22.24	-2.04	1150.15	22.98	-0.86	1150.94	21.00	-3.62	1149.99	34.26	-0.62	1151.72	39.06	0.62
1154.09	21.36	-3.80	1153.15	22.85	-1.87	1153.93	21.65	-3.85	1152.99	35.69	-0.07	1154.75	39.39	0.07
1157.09	20.63	-4.03	1156.15	24.37	0.15	1156.94	21.12	-3.89	1155.99	34.74	-0.53	1157.72	39.35	0.53
1160.09	20.70	-3.89	1159.15	24.83	0.68	1159.93	21.84	-3.09	1158.99	35.45	0.26	1160.72	38.49	-0.26
1163.10	21.11	-4.02	1162.15	23.92	-0.77	1162.94	21.86	-3.62	1161.99	35.35	-0.39	1163.72	39.68	0.39
1166.10	21.51	-2.90	1165.15	23.43	-0.54	1165.94	21.23	-3.53	1164.99	34.69	-0.33	1166.73	38.90	0.33
1169.10	21.46	-3.10	1168.15	24.11	-0.01	1168.94	21.67	-3.23	1167.99	35.35	0.19	1169.75	38.53	-0.19
1172.10	21.91	-1.75	1171.15	24.02	0.80	1171.94	20.77	-3.23	1170.99	34.12	-0.14	1172.73	37.96	0.14
1175.09	20.60	-4.75	1174.15	25.03	0.12	1174.94	21.61	-4.08	1173.99	35.21	-0.74	1175.72	40.25	0.74
1178.10	22.19	-2.43	1177.15	23.30	-0.88	1177.94	20.79	-4.17	1176.99	35.35	0.13	1178.73	38.65	-0.13
1181.10	21.31	-3.61	1180.15	24.93	0.45	1180.94	21.50	-3.77	1179.99	35.59	0.06	1181.73	39.02	-0.06
1184.09	22.60	-2.77	1183.15	24.99	0.06	1183.94	21.02	-4.70	1182.99	36.12	0.14	1184.73	39.39	-0.14
1187.09	22.07	-2.91	1186.15	24.02	-0.52	1186.94	21.77	-3.55	1185.99	35.45	-0.13	1187.72	39.27	0.13
1190.09	21.74	-2.71	1189.15	24.76	0.75	1189.94	21.42	-3.37	1188.99	34.88	-0.17	1190.72	38.78	0.17
1193.10	21.84	-3.64	1192.15	24.50	-0.54	1192.94	21.99	-3.83	1191.99	35.26	-0.82	1193.72	40.46	0.82
1196.10	23.18	-2.20	1195.15	24.31	-0.63	1195.94	20.89	-4.83	1194.99	35.97	-0.01	1196.72	39.55	0.01
1199.10	22.29	-3.06	1198.15	24.37	-0.54	1198.94	22.07	-3.62	1197.99	36.07	0.12	1199.75	39.39	-0.12
1202.09	21.38	-4.22	1201.15	24.63	-0.53	1201.94	21.92	-4.03	1200.99	36.21	0.00	1202.72	39.76	-0.00
1205.10	20.38	-6.07	1204.15	24.83	-1.18	1204.94	21.46	-5.33	1203.99	37.12	0.07	1205.73	40.54	-0.07
1208.10	21.51	-4.14	1207.15	24.67	-0.54	1207.94	22.60	-3.40	1206.99	36.93	0.67	1208.72	39.14	-0.67
1211.09	21.91	-4.23	1210.14	24.47	-1.23	1210.93	21.40	-5.09	1209.99	36.55	-0.20	1211.72	40.50	0.20
1214.09	23.06	-1.23	1213.14	23.76	-0.09	1213.93	22.15	-2.48	1212.99	34.07	-0.82	1214.73	39.27	0.82
1217.09	20.95	-4.61	1216.14	25.84	0.72	1216.93	21.67	-4.23	1215.99	34.93	-1.23	1217.72	40.95	1.23
1220.09	22.27	-2.70	1219.14	24.54	0.01	1219.94	22.13	-3.18	1218.99	35.64	0.07	1220.72	39.06	-0.07
