# Supplementary material for: Noise-precision tradeoff in predicting combinations of mutations and drugs
Source: PLoS Comput Biol. 2019 May 22;15(5):e1006956. doi: 10.1371/journal.pcbi.1006956 (PMC6548401; doi:10.1371/journal.pcbi.1006956)
Supplement: S1 Data — A zip file containing all datasets used in this paper. (ZIP) [file pcbi.1006956.s002.zip › calcium/calcium_double_RAW264.7/C5A_250_nM_PAF_100_nM_RW_ECC040106D.txt]

Tab-delimted data for ligand pair Complement C5a / Platelet Activating Factor
Celltype = RAW 264.7
ExperimentID = ECC040106D
t in seconds, Ca++ concentrations in nM
Adj Ca++ is the change in Ca++ concentration due to ligand

ECC040106D09	C5A 250 nM	PAF 100 nM	sim
ECC040106D03	C5A 250 nM	PAF 100 nM	lig1_then_lig2
ECC040106D06	PAF 100 nM	C5A 250 nM	lig2_then_lig1
ECC040106D01	HBSS-BSA n/a 	HBSS-BSA n/a 	con
ECC040106D11	HBSS-BSA n/a 	HBSS-BSA n/a 	con
ECC040106D12	HBSS-BSA n/a 	HBSS-BSA n/a 	con

t(ECC040106D09)	Ca++(ECC040106D09)	Adj Ca++(ECC040106D09)	t(ECC040106D03)	Ca++(ECC040106D03)	Adj Ca++(ECC040106D03)	t(ECC040106D06)	Ca++(ECC040106D06)	Adj Ca++(ECC040106D06)	t(ECC040106D01)	Ca++(ECC040106D01)	Adj Ca++(ECC040106D01)	t(ECC040106D11)	Ca++(ECC040106D11)	Adj Ca++(ECC040106D11)	t(ECC040106D12)	Ca++(ECC040106D12)	Adj Ca++(ECC040106D12)
-196.75	10.50	0.05	-197.69	11.09	0.99	-197.22	12.81	1.27	-198.00	18.91	-3.08	-196.43	11.33	1.08	-196.28	9.09	1.99
-193.78	11.25	-0.03	-194.72	11.01	0.07	-194.25	12.39	0.01	-195.04	20.98	-1.84	-193.46	11.71	0.63	-193.31	9.15	1.21
-190.78	11.56	0.21	-191.72	11.45	0.44	-191.25	11.96	-0.49	-192.04	21.52	-1.37	-190.47	11.68	0.53	-190.31	8.85	0.84
-187.78	11.28	-0.65	-188.72	12.09	0.50	-188.25	11.89	-1.14	-189.04	22.48	-0.99	-187.46	12.25	0.52	-187.31	9.06	0.47
-184.78	12.12	-0.11	-185.72	11.84	-0.04	-185.25	12.78	-0.55	-186.04	23.88	0.11	-184.47	12.31	0.28	-184.31	8.49	-0.39
-181.78	13.22	0.64	-182.72	12.28	0.05	-182.25	12.45	-1.23	-183.04	23.78	-0.34	-181.47	13.13	0.75	-181.31	8.82	-0.41
-178.78	12.18	-0.68	-179.72	12.22	-0.30	-179.25	13.31	-0.65	-180.04	23.96	-0.44	-178.47	13.89	1.23	-178.31	8.73	-0.79
-175.78	11.84	0.22	-176.72	11.87	0.60	-176.25	12.65	-0.06	-177.04	22.87	-0.29	-175.47	11.98	0.56	-175.31	7.99	-0.28
-172.78	13.03	0.59	-173.72	12.36	0.27	-173.26	12.32	-1.21	-174.04	24.01	0.03	-172.47	12.53	0.29	-172.31	8.76	-0.33
-169.78	12.81	0.21	-170.72	12.56	0.31	-170.25	12.58	-1.11	-171.04	24.35	0.21	-169.46	12.04	-0.36	-169.31	9.39	0.14
-166.78	12.81	0.14	-167.72	12.28	-0.04	-167.25	11.53	-2.23	-168.04	24.38	0.17	-166.47	12.31	-0.16	-166.31	9.30	-0.02
-163.78	11.53	-1.30	-164.72	12.61	0.12	-164.25	11.83	-2.10	-165.04	24.51	0.14	-163.46	12.44	-0.19	-163.31	9.54	0.05
-160.78	12.40	-0.24	-161.72	12.42	0.13	-161.25	12.58	-1.16	-162.04	24.48	0.30	-160.46	12.28	-0.16	-160.31	9.15	-0.14
-157.78	12.65	-0.00	-158.72	12.00	-0.31	-158.25	12.72	-1.03	-159.04	23.72	-0.47	-157.46	12.66	0.21	-157.30	9.57	0.26
-154.78	12.56	0.25	-155.72	11.87	-0.10	-155.25	12.25	-1.16	-156.04	24.04	0.19	-154.47	12.04	-0.07	-154.31	8.85	-0.12
-151.78	12.81	0.08	-152.72	12.03	-0.36	-152.25	12.02	-1.81	-153.04	24.32	0.05	-151.46	11.82	-0.71	-151.30	10.05	0.66
-148.78	12.84	0.06	-149.72	12.53	0.10	-149.25	12.42	-1.45	-150.04	23.98	-0.34	-148.47	11.87	-0.71	-148.31	10.47	1.04
-145.78	12.81	0.06	-146.72	12.00	-0.40	-146.25	12.98	-0.87	-147.04	24.51	0.22	-145.46	11.77	-0.78	-145.31	9.96	0.56
-142.78	13.88	1.27	-143.72	11.84	-0.42	-143.25	12.32	-1.38	-144.04	24.40	0.25	-142.47	12.74	0.33	-142.31	8.67	-0.59
-139.78	12.69	-0.47	-140.72	12.50	-0.31	-140.25	12.81	-1.44	-141.04	24.80	0.10	-139.46	13.51	0.55	-139.30	9.15	-0.66
-136.78	13.12	0.09	-137.72	13.42	0.74	-137.25	12.68	-1.45	-138.04	25.24	0.67	-136.47	12.12	-0.71	-136.31	9.72	0.04
-133.78	11.62	-1.38	-134.72	12.22	-0.44	-134.25	13.71	-0.39	-135.04	24.72	0.18	-133.46	13.07	0.27	-133.30	9.21	-0.45
-130.78	12.47	0.02	-131.72	12.53	0.42	-131.25	13.21	-0.34	-132.04	24.80	0.81	-130.47	11.85	-0.40	-130.31	8.70	-0.41
-127.78	12.87	-0.03	-128.72	13.33	0.77	-128.25	14.31	0.31	-129.04	24.06	-0.38	-127.46	12.74	0.04	-127.30	9.90	0.34
-124.78	11.87	-1.10	-125.72	10.98	-1.64	-125.25	12.39	-1.67	-126.04	24.87	0.36	-124.47	12.69	-0.08	-124.31	9.33	-0.29
-121.78	11.90	-0.79	-122.72	12.36	0.02	-122.25	12.42	-1.37	-123.04	23.46	-0.77	-121.46	12.58	0.09	-121.30	10.02	0.68
-118.78	12.97	0.63	-119.72	12.47	0.47	-119.25	13.58	0.14	-120.04	23.28	-0.60	-118.47	12.50	0.36	-118.31	9.24	0.24
-115.78	12.00	-0.42	-116.72	11.59	-0.49	-116.25	12.81	-0.71	-117.04	24.38	0.42	-115.46	11.49	-0.73	-115.31	9.39	0.31
-112.78	12.22	-1.11	-113.72	12.28	-0.71	-113.25	13.11	-1.32	-114.04	25.24	0.37	-112.47	13.15	0.02	-112.31	9.60	-0.39
-109.78	12.43	-0.61	-110.72	12.75	0.06	-110.25	12.68	-1.46	-111.04	24.40	-0.18	-109.47	13.02	0.18	-109.31	9.69	-0.00
-106.78	11.90	-0.72	-107.72	12.95	0.67	-107.25	14.71	0.99	-108.04	24.64	0.48	-106.47	12.28	-0.14	-106.31	8.94	-0.34
-103.78	12.97	0.11	-104.72	13.33	0.82	-104.25	14.64	0.68	-105.04	23.88	-0.52	-103.46	12.58	-0.08	-103.30	10.11	0.60
-100.78	12.78	-0.44	-101.72	13.00	0.13	-101.25	13.11	-1.20	-102.04	24.14	-0.62	-100.47	13.24	0.22	-100.31	10.26	0.39
-97.78	13.22	0.02	-98.72	12.00	-0.85	-98.25	13.74	-0.55	-99.04	24.56	-0.18	-97.46	12.85	-0.15	-97.31	10.17	0.32
-94.78	13.06	-0.24	-95.72	11.95	-1.00	-95.25	12.88	-1.52	-96.04	25.27	0.43	-94.47	12.69	-0.41	-94.31	9.93	-0.02
-91.78	12.81	0.15	-92.72	13.28	0.96	-92.25	13.67	-0.09	-93.04	23.88	-0.32	-91.47	13.37	0.91	-91.31	8.73	-0.59
-88.78	13.91	0.51	-89.72	12.97	-0.08	-89.25	13.14	-1.36	-90.04	24.40	-0.54	-88.47	13.56	0.36	-88.31	10.23	0.18
-85.78	12.65	-0.36	-86.72	12.36	-0.30	-86.26	13.87	-0.24	-87.04	24.93	0.38	-85.47	12.64	-0.17	-85.31	9.45	-0.21
-82.78	12.84	-0.33	-83.72	11.89	-0.93	-83.25	13.94	-0.32	-84.04	24.32	-0.39	-82.47	12.88	-0.09	-82.31	10.29	0.47
-79.78	12.87	-0.16	-80.72	11.92	-0.77	-80.25	13.77	-0.36	-81.04	24.61	0.04	-79.46	12.25	-0.58	-79.31	10.23	0.54
-76.78	13.06	-0.82	-77.72	12.20	-1.33	-77.25	13.97	-1.01	-78.04	24.69	-0.73	-76.47	14.22	0.54	-76.31	10.72	0.19
-73.78	12.97	-0.22	-74.72	12.31	-0.54	-74.25	13.18	-1.11	-75.04	25.27	0.54	-73.46	13.21	0.22	-73.31	9.09	-0.76
-70.78	13.06	-0.10	-71.72	13.17	0.36	-71.25	14.51	0.25	-72.04	25.77	1.07	-70.47	12.64	-0.32	-70.31	9.06	-0.75
-67.78	13.47	0.32	-68.72	13.00	0.20	-68.25	14.51	0.26	-69.04	24.90	0.21	-67.47	12.55	-0.40	-67.31	9.99	0.19
-64.78	13.72	0.40	-65.72	12.28	-0.70	-65.25	13.38	-1.04	-66.04	25.53	0.67	-64.47	12.83	-0.29	-64.31	9.60	-0.38
-61.78	12.53	-1.11	-62.72	12.89	-0.40	-62.25	14.64	-0.09	-63.04	24.87	-0.31	-61.46	12.77	-0.67	-61.30	11.26	0.97
-58.78	13.63	0.23	-59.72	12.70	-0.35	-59.25	13.77	-0.73	-60.04	25.06	0.12	-58.47	12.66	-0.54	-58.31	10.47	0.42
-55.78	12.72	-0.61	-56.72	12.86	-0.13	-56.25	12.58	-1.85	-57.04	25.48	0.61	-55.46	12.85	-0.28	-55.31	9.66	-0.33
-52.78	13.06	-0.01	-53.72	13.58	0.85	-53.25	14.41	0.24	-54.04	24.32	-0.29	-52.47	12.99	0.12	-52.31	9.90	0.17
-49.78	13.47	-0.14	-50.72	12.47	-0.80	-50.25	14.54	-0.17	-51.04	25.66	0.51	-49.46	13.15	-0.26	-49.30	10.02	-0.25
-46.78	11.68	-0.95	-47.72	12.34	0.06	-47.25	13.81	0.09	-48.04	24.56	0.39	-46.47	12.55	0.12	-46.31	8.76	-0.52
-43.78	13.60	-0.05	-44.72	13.20	-0.10	-44.25	15.11	0.36	-45.04	25.53	0.34	-43.46	12.72	-0.73	-43.31	10.69	0.39
-40.78	13.53	0.54	-41.72	12.86	0.21	-41.25	14.67	0.58	-42.04	25.00	0.47	-40.47	12.85	0.06	-40.31	9.12	-0.53
-37.78	12.94	-0.54	-38.72	13.45	0.32	-38.25	14.24	-0.34	-39.04	24.64	-0.38	-37.46	13.35	0.07	-37.31	10.44	0.31
-34.78	13.16	-0.65	-35.72	12.61	-0.85	-35.25	13.91	-1.00	-36.04	25.06	-0.29	-34.47	13.98	0.37	-34.31	10.38	-0.08
-31.78	13.53	-0.08	-32.72	12.47	-0.79	-32.25	14.91	0.21	-33.04	25.03	-0.12	-31.46	13.21	-0.20	-31.30	10.57	0.31
-28.78	13.19	-0.49	-29.73	12.58	-0.75	-29.26	13.58	-1.19	-30.04	24.85	-0.37	-28.47	13.24	-0.24	-28.31	10.93	0.60
-25.78	14.45	0.72	-26.73	13.50	0.12	-26.26	14.37	-0.46	-27.04	24.90	-0.37	-25.47	13.84	0.31	-25.32	10.44	0.06
-22.78	14.04	0.84	-23.73	14.03	1.17	-23.26	15.57	1.27	-24.04	25.19	0.45	-22.47	12.96	-0.04	-22.32	9.45	-0.41
-19.78	12.94	0.53	-20.73	12.70	0.63	-20.26	14.01	0.50	-21.04	23.85	-0.10	-19.47	12.47	0.26	-19.31	8.91	-0.16
5.26	86.98	70.15	4.32	18.43	1.94	4.79	46.52	28.59	4.00	29.35	0.98	5.57	16.18	-0.45	5.73	12.96	-0.53
8.27	147.38	132.60	7.33	20.35	5.91	7.80	97.15	81.27	7.01	26.03	-0.29	8.59	14.50	-0.08	8.75	11.81	0.37
11.27	235.94	221.54	10.33	44.28	30.23	10.80	211.01	195.51	10.01	25.64	-0.30	11.59	14.41	0.21	11.75	11.14	0.09
14.28	224.64	210.60	13.34	62.31	48.62	13.81	213.22	198.09	13.01	24.45	-1.13	14.60	14.36	0.52	14.76	11.29	0.60
17.27	180.63	166.84	16.33	57.47	44.02	16.80	176.31	161.42	16.01	24.38	-0.95	17.58	13.76	0.17	17.75	11.23	0.78
20.27	135.59	121.79	19.32	53.03	39.58	19.80	134.54	119.64	19.01	23.78	-1.56	20.58	14.50	0.90	20.74	11.11	0.66
23.28	103.50	89.55	22.33	49.00	35.39	22.80	101.78	86.73	22.01	24.77	-0.72	23.59	14.06	0.31	23.75	11.02	0.41
26.28	83.05	69.25	25.33	43.15	29.69	25.80	84.41	69.51	25.01	23.31	-2.03	26.59	13.95	0.35	26.75	12.14	1.68
29.30	69.52	55.68	28.34	38.48	24.99	28.82	72.66	57.73	28.01	24.25	-1.13	29.61	14.14	0.50	29.77	11.11	0.62
32.28	62.02	48.25	31.33	30.78	17.35	31.80	66.68	51.81	31.01	23.52	-1.79	32.59	13.62	0.05	32.75	12.17	1.74
35.27	57.44	44.22	34.32	27.44	14.57	34.79	62.27	47.95	34.01	24.19	-0.57	35.59	13.02	0.00	35.75	10.44	0.57
38.27	57.52	44.08	37.33	21.48	8.38	37.80	59.70	45.16	37.01	24.12	-0.86	38.59	12.39	-0.85	38.75	11.81	1.71
41.27	57.48	44.17	40.33	18.89	5.93	40.80	59.58	45.17	40.01	23.15	-1.70	41.59	13.24	0.13	41.75	11.53	1.57
44.28	54.40	40.98	43.34	17.04	3.97	43.81	58.72	44.20	43.01	24.43	-0.53	44.60	12.80	-0.42	44.76	11.02	0.95
47.27	54.86	41.16	46.33	15.57	2.22	46.80	57.17	42.38	46.01	24.80	-0.44	47.59	13.81	0.31	47.75	10.47	0.12
50.27	53.95	40.12	49.33	14.23	0.74	49.80	54.34	39.41	49.01	24.66	-0.71	50.59	13.24	-0.39	50.75	11.59	1.10
53.27	53.83	40.69	52.33	14.17	1.38	52.80	54.38	40.15	52.01	23.10	-1.58	53.59	13.70	0.76	53.75	10.60	0.81
56.27	54.67	41.24	55.33	13.98	0.89	55.80	54.58	40.05	55.01	23.65	-1.32	56.58	13.29	0.06	56.75	11.35	1.26
59.28	52.31	38.35	58.34	12.45	-1.16	58.81	52.06	37.01	58.01	24.90	-0.60	59.60	14.52	0.76	59.76	10.44	-0.17
62.27	52.73	39.25	61.33	13.39	0.26	61.80	53.01	38.43	61.01	24.61	-0.41	62.59	13.13	-0.15	62.75	10.69	0.56
65.27	53.68	40.29	64.33	12.45	-0.59	64.80	52.93	38.45	64.01	24.27	-0.66	65.58	13.37	0.18	65.74	10.51	0.47
68.27	54.75	40.81	67.33	12.95	-0.64	67.80	51.11	36.08	67.01	24.19	-1.29	68.58	14.41	0.67	68.74	11.20	0.61
71.27	53.64	39.53	70.33	12.95	-0.82	70.80	50.35	35.14	70.01	24.93	-0.72	71.58	13.32	-0.59	71.75	12.08	1.31
74.28	52.43	38.70	73.34	12.22	-1.17	73.81	50.95	36.12	73.01	24.87	-0.40	74.60	13.24	-0.29	74.76	11.08	0.69
77.27	52.24	38.49	76.33	11.56	-1.84	76.80	50.59	35.75	76.01	23.91	-1.38	77.58	14.06	0.51	77.75	11.26	0.86
80.27	50.84	36.86	79.33	12.47	-1.16	79.80	47.80	32.72	79.01	24.35	-1.17	80.58	14.14	0.36	80.75	11.44	0.81
83.27	51.64	37.66	82.33	12.56	-1.07	82.80	47.73	32.65	82.01	24.69	-0.83	83.58	13.07	-0.71	83.75	12.17	1.54
86.27	50.77	36.78	85.33	11.95	-1.69	85.80	46.37	31.28	85.01	24.59	-0.94	86.58	13.78	-0.01	86.75	11.59	0.95
89.28	50.88	37.42	88.34	12.56	-0.55	88.81	47.14	32.59	88.01	24.93	-0.07	89.60	13.02	-0.24	89.76	10.41	0.30
92.27	49.65	36.08	91.33	12.17	-1.05	91.80	45.90	31.23	91.01	24.51	-0.60	92.58	13.65	0.28	92.75	10.54	0.32
95.27	48.83	35.33	94.33	13.39	0.23	94.80	46.44	31.84	94.01	24.53	-0.51	95.58	13.43	0.13	95.74	10.54	0.38
98.27	48.53	34.92	97.33	12.95	-0.31	97.80	43.90	29.20	97.01	24.30	-0.85	98.59	14.28	0.87	98.75	10.23	-0.03
101.27	48.16	34.02	100.33	13.39	-0.41	100.80	44.74	29.50	100.01	25.53	-0.15	101.58	14.14	0.20	101.75	10.75	-0.05
104.28	46.46	32.86	103.34	12.89	-0.36	103.81	42.18	27.49	103.01	24.53	-0.61	104.60	12.72	-0.68	104.76	11.53	1.28
107.27	46.82	32.67	106.33	13.58	-0.22	106.80	44.25	29.01	106.01	25.74	0.05	107.58	13.70	-0.25	107.74	10.99	0.19
110.27	46.05	32.58	109.33	13.64	0.52	109.80	41.20	26.63	109.01	24.45	-0.56	110.58	13.32	0.05	110.74	10.63	0.51
113.27	45.17	30.92	112.33	13.70	-0.20	112.80	41.65	26.30	112.01	25.58	-0.21	113.58	14.17	0.12	113.74	10.99	0.09
116.27	44.81	31.04	115.33	13.39	-0.03	115.80	40.78	25.91	115.01	25.90	0.59	116.58	12.96	-0.61	116.75	10.44	0.02
119.28	43.89	29.46	118.34	14.42	0.34	118.81	40.78	25.26	118.01	25.48	-0.49	119.60	14.77	0.54	119.76	11.02	-0.06
122.27	42.33	28.37	121.33	13.42	-0.19	121.80	38.75	23.69	121.01	25.53	0.03	122.58	12.99	-0.77	122.74	11.35	0.74
125.27	42.52	28.24	124.33	13.81	-0.12	124.80	37.97	22.60	124.01	25.64	-0.18	125.58	13.92	-0.16	125.74	11.26	0.33
128.27	41.83	27.90	127.33	13.89	0.31	127.80	37.60	22.58	127.01	25.37	-0.10	128.58	13.32	-0.41	128.74	11.08	0.50
131.27	41.61	27.53	130.33	14.11	0.38	130.80	38.04	22.86	130.01	25.77	0.15	131.58	13.35	-0.53	131.74	11.11	0.38
134.28	40.36	26.16	133.34	12.45	-1.40	133.81	37.33	22.04	133.01	25.40	-0.34	134.60	13.13	-0.87	134.76	12.05	1.20
137.27	40.57	26.56	136.33	13.58	-0.09	136.80	37.33	22.22	136.01	25.42	-0.13	137.58	13.26	-0.55	137.75	11.35	0.68
140.27	40.25	26.02	139.33	14.34	0.46	139.80	34.68	19.36	139.01	25.48	-0.29	140.58	13.81	-0.22	140.75	11.38	0.50
143.27	39.00	24.81	142.33	13.67	-0.17	142.80	36.74	21.46	142.01	25.29	-0.44	143.58	14.33	0.34	143.74	10.93	0.09
146.27	39.14	24.79	145.33	13.95	-0.05	145.80	35.30	19.85	145.01	25.48	-0.41	146.58	13.84	-0.31	146.74	11.72	0.72
149.28	38.01	24.06	148.34	14.62	1.02	148.81	34.02	18.98	148.01	25.95	0.46	149.60	13.13	-0.62	149.76	10.75	0.15
152.27	37.86	23.46	151.33	14.81	0.76	151.80	35.93	20.43	151.01	25.11	-0.83	152.58	14.00	-0.20	152.75	12.08	1.03
155.27	37.09	22.44	154.33	13.75	-0.55	154.80	34.75	19.01	154.01	25.98	-0.21	155.58	14.66	0.21	155.75	11.29	-0.01
158.27	36.35	21.82	157.33	14.34	0.15	157.80	33.21	17.58	157.01	25.87	-0.20	158.58	14.25	-0.08	158.74	11.47	0.28
161.27	36.07	20.68	160.33	14.00	-1.04	160.80	32.99	16.51	160.01	27.01	0.08	161.58	14.36	-0.83	161.74	12.78	0.74
164.28	34.88	20.76	163.34	14.17	0.39	163.81	32.96	17.74	163.01	25.79	0.13	164.60	13.76	-0.16	164.76	10.81	0.03
167.27	34.04	20.33	166.33	14.70	1.34	166.80	31.40	16.59	166.01	25.64	0.39	167.58	13.10	-0.41	167.74	10.38	0.02
170.27	35.58	21.47	169.33	13.64	-0.12	169.80	30.53	15.32	169.01	25.40	-0.25	170.59	14.66	0.75	170.75	10.26	-0.50
173.27	33.69	18.83	172.33	13.84	-0.67	172.80	31.07	15.11	172.01	26.32	-0.08	173.58	15.02	0.36	173.75	11.23	-0.28
176.27	34.49	20.21	175.33	14.11	0.18	175.80	30.71	15.34	175.01	24.72	-1.10	176.58	14.20	0.12	176.74	11.90	0.97
179.28	32.72	18.16	178.34	15.01	0.80	178.81	31.54	15.88	178.01	26.35	0.25	179.60	13.70	-0.66	179.76	11.62	0.41
182.27	32.21	17.36	181.33	13.81	-0.69	181.80	31.07	15.12	181.01	26.93	0.54	182.58	14.14	-0.51	182.74	11.47	-0.03
185.27	32.76	17.80	184.33	13.67	-0.94	184.80	30.68	14.62	184.01	26.37	-0.13	185.58	15.57	0.81	185.74	10.93	-0.68
188.27	30.12	15.76	187.33	14.34	0.33	187.80	29.53	14.08	187.01	25.42	-0.48	188.58	13.89	-0.27	188.75	11.75	0.74
191.27	30.56	15.54	190.33	15.04	0.37	190.80	28.92	12.81	190.01	25.74	-0.82	191.58	15.49	0.67	191.74	11.81	0.14
194.28	31.86	16.97	193.34	14.11	-0.44	193.81	27.57	11.58	193.01	26.77	0.34	194.60	15.24	0.55	194.75	10.66	-0.89
197.27	31.49	17.25	196.33	14.62	0.72	196.80	29.49	14.15	196.01	26.11	0.33	197.58	13.26	-0.78	197.74	11.35	0.45
200.27	30.25	15.85	199.33	14.59	0.53	199.80	28.03	12.53	199.01	26.53	0.59	200.59	13.59	-0.61	200.75	11.08	0.02
203.27	29.13	14.48	202.33	13.81	-0.49	202.80	27.39	11.64	202.01	26.32	0.13	203.58	14.09	-0.36	203.75	11.53	0.23
206.27	28.99	14.16	205.33	14.56	0.08	205.80	28.60	12.67	205.01	26.93	0.56	206.58	13.89	-0.74	206.74	11.66	0.18
209.28	29.33	15.08	208.34	14.98	1.08	208.81	26.72	11.38	208.01	24.74	-1.05	209.60	14.58	0.53	209.75	11.41	0.51
212.27	29.81	15.04	211.33	15.43	1.01	211.80	27.07	11.21	211.01	25.85	-0.46	212.58	14.94	0.37	212.74	11.50	0.08
215.27	27.67	13.67	214.33	13.86	0.21	214.80	26.58	11.48	214.01	26.06	0.52	215.58	13.67	-0.13	215.75	10.26	-0.39
218.27	27.91	12.68	217.33	14.48	-0.40	217.80	26.86	10.54	217.01	26.72	-0.05	218.58	14.72	-0.31	218.75	12.23	0.35
221.27	28.48	13.57	220.33	14.59	0.02	220.80	26.40	10.39	220.01	26.56	0.11	221.58	14.58	-0.13	221.74	11.59	0.02
224.28	27.88	13.20	223.34	15.60	1.26	223.81	24.57	8.79	223.01	25.71	-0.51	224.60	14.28	-0.20	224.76	12.05	0.71
227.27	26.93	12.53	226.33	15.32	1.27	226.80	26.01	10.51	226.01	26.14	0.20	227.58	13.67	-0.53	227.74	11.38	0.33
230.27	27.00	12.23	229.33	13.61	-0.81	229.80	25.91	10.05	229.01	26.16	-0.15	230.58	14.69	0.12	230.74	11.44	0.02
233.27	27.64	12.39	232.33	15.38	0.48	232.80	24.89	8.55	232.01	27.06	0.27	233.58	14.80	-0.25	233.74	11.87	-0.03
236.27	25.86	10.94	235.33	14.73	0.15	235.80	25.94	9.92	235.01	26.88	0.42	236.58	13.98	-0.74	236.74	11.90	0.32
239.28	24.99	10.15	238.34	13.86	-0.63	238.81	24.54	8.60	238.01	27.06	0.68	239.60	14.22	-0.42	239.76	11.23	-0.26
242.27	26.90	11.88	241.33	14.34	-0.33	241.80	25.20	9.08	241.01	26.51	-0.05	242.58	14.88	0.06	242.75	11.66	-0.01
245.27	25.49	10.82	244.33	15.29	0.97	244.80	24.82	9.06	244.01	25.56	-0.65	245.58	14.17	-0.30	245.75	12.26	0.94
248.27	26.36	10.81	247.33	15.12	-0.09	247.80	25.94	9.29	247.01	27.19	0.10	248.59	15.35	-0.00	248.75	12.11	-0.10
251.27	26.26	10.97	250.33	15.63	0.69	250.80	26.51	10.13	250.01	27.91	1.08	251.58	13.92	-1.17	251.75	12.02	0.08
254.28	24.56	9.30	253.34	14.67	-0.24	253.81	24.08	7.73	253.01	27.38	0.58	254.60	14.72	-0.34	254.76	11.66	-0.25
257.27	24.69	9.95	256.33	14.76	0.37	256.80	25.03	9.20	256.01	25.87	-0.41	257.59	14.86	0.32	257.75	11.47	0.08
260.27	24.96	10.23	259.33	14.73	0.35	259.80	23.80	7.97	259.01	26.08	-0.19	260.58	14.99	0.46	260.75	11.11	-0.27
263.27	24.76	10.01	262.33	14.42	0.02	262.80	23.53	7.68	262.01	26.11	-0.18	263.58	14.17	-0.38	263.74	11.96	0.56
266.27	25.09	9.85	265.33	14.93	0.04	265.80	24.29	7.95	265.01	27.11	0.33	266.58	14.52	-0.52	266.74	12.08	0.19
269.28	23.80	7.93	268.34	15.63	0.11	268.81	23.04	6.07	268.01	26.00	-1.41	269.60	16.60	0.93	269.75	13.00	0.48
272.27	23.83	8.54	271.33	16.25	1.31	271.80	24.19	7.80	271.01	27.03	0.20	272.58	15.08	-0.01	272.75	11.75	-0.19
275.27	24.26	9.31	274.33	14.70	0.09	274.80	24.12	8.07	274.01	26.32	-0.17	275.59	14.66	-0.09	275.75	11.87	0.26
278.27	24.30	8.96	277.33	15.29	0.30	277.80	23.80	7.36	277.01	26.90	0.02	278.59	15.49	0.35	278.75	11.62	-0.37
281.27	24.76	9.46	280.33	15.60	0.64	280.80	22.14	5.74	280.01	26.69	-0.15	281.58	15.52	0.42	281.74	11.69	-0.27
284.28	23.96	8.79	283.34	16.19	1.37	283.81	23.53	7.26	283.01	25.85	-0.86	284.60	15.02	0.05	284.75	12.63	0.81
287.27	23.93	9.25	286.33	15.12	0.79	286.80	23.53	7.75	286.01	25.87	-0.35	287.58	14.66	0.18	287.75	11.50	0.17
290.27	23.80	8.88	289.33	15.29	0.71	289.80	23.77	7.75	289.01	26.45	-0.01	290.58	14.47	-0.25	290.75	11.84	0.26
293.27	22.97	7.30	292.33	15.97	0.65	292.80	23.04	6.28	292.01	26.58	-0.63	293.58	15.35	-0.12	293.75	13.06	0.74
296.27	23.10	8.51	295.33	15.15	0.90	295.80	23.56	7.87	295.01	26.14	0.01	296.59	14.55	0.16	296.75	11.08	-0.17
299.28	23.80	8.00	298.34	15.29	-0.16	298.81	22.69	5.80	298.01	27.09	-0.25	299.60	15.57	-0.03	299.75	12.72	0.27
302.27	23.24	8.62	301.33	16.02	1.75	301.80	22.83	7.11	301.01	25.42	-0.74	302.58	14.99	0.57	302.75	11.44	0.17
305.27	23.30	8.07	304.33	15.83	0.95	304.80	22.69	6.36	304.01	27.59	0.82	305.58	14.50	-0.53	305.75	11.59	-0.29
308.27	24.20	8.80	307.33	15.09	0.04	307.80	22.87	6.38	307.01	27.19	0.25	308.58	15.91	0.71	308.75	11.08	-0.97
311.27	23.24	7.13	310.33	14.62	-1.15	310.80	22.07	4.86	310.01	28.47	0.82	311.58	15.05	-0.86	311.74	12.81	0.04
314.28	23.30	8.05	313.34	16.19	1.29	313.81	22.35	6.00	313.01	27.25	0.46	314.60	13.92	-1.13	314.75	12.57	0.67
317.27	22.48	6.93	316.33	16.19	0.99	316.80	22.87	6.23	316.01	27.86	0.77	317.58	15.27	-0.08	317.74	11.50	-0.70
320.27	22.51	6.55	319.33	15.15	-0.46	319.80	22.31	5.26	319.01	27.80	0.30	320.58	15.46	-0.30	320.74	12.60	-0.01
323.27	23.07	7.61	322.33	14.98	-0.13	322.80	22.31	5.76	322.01	27.09	0.09	323.58	15.13	-0.13	323.74	12.14	0.03
326.27	23.10	7.67	325.33	16.79	1.70	325.80	21.59	5.06	325.01	26.29	-0.68	326.59	14.58	-0.65	326.75	13.42	1.33
329.28	22.25	6.65	328.34	14.90	-0.35	328.81	21.24	4.55	328.01	26.98	-0.16	329.60	15.63	0.23	329.75	12.17	-0.08
332.27	22.45	6.80	331.33	16.33	1.03	331.80	22.07	5.33	331.01	26.51	-0.68	332.58	15.52	0.07	332.75	12.90	0.60
335.27	21.40	5.48	334.33	15.80	0.23	334.80	23.25	6.24	334.01	27.43	-0.03	335.58	15.96	0.24	335.75	12.35	-0.22
338.27	21.23	5.76	337.33	15.26	0.14	337.80	22.31	5.74	337.01	26.95	-0.06	338.58	15.13	-0.14	338.75	12.32	0.20
341.27	22.28	7.11	340.33	15.71	0.89	340.80	22.94	6.67	340.01	26.11	-0.60	341.58	15.52	0.55	341.75	11.87	0.05
344.28	21.82	6.28	343.34	15.97	0.77	343.81	22.66	6.02	343.01	26.72	-0.36	344.60	15.88	0.54	344.75	12.02	-0.18
347.27	22.71	6.45	346.33	15.35	-0.57	346.80	21.62	4.26	346.01	27.99	0.19	347.58	15.79	-0.27	347.74	13.00	0.08
350.27	20.32	5.05	349.33	15.80	0.87	349.80	21.31	4.94	349.01	26.14	-0.67	350.58	15.10	0.03	350.75	12.57	0.64
353.27	21.13	5.40	352.33	15.71	0.33	352.80	22.04	5.21	352.01	27.99	0.72	353.58	14.80	-0.73	353.74	12.39	0.01
356.27	21.53	6.06	355.33	15.88	0.75	355.80	22.07	5.50	355.01	27.19	0.18	356.58	15.66	0.39	356.74	11.56	-0.57
359.28	21.36	6.41	358.34	15.18	0.57	358.81	21.59	5.54	358.01	26.58	0.09	359.60	14.58	-0.17	359.76	11.69	0.08
362.27	21.36	5.65	361.33	15.32	-0.04	361.80	21.97	5.16	361.01	26.98	-0.27	362.58	14.99	-0.52	362.74	13.15	0.79
365.27	20.97	4.82	364.33	15.71	-0.09	364.80	21.07	3.83	364.01	28.28	0.59	365.58	15.43	-0.52	365.75	12.72	-0.08
368.27	21.30	6.04	367.33	16.62	1.70	367.80	22.00	5.64	367.01	27.27	0.47	368.59	15.13	0.07	368.75	11.38	-0.54
371.27	21.59	6.52	370.33	16.30	1.57	370.80	21.24	5.07	370.01	26.56	-0.05	371.58	15.21	0.34	371.75	11.44	-0.29
374.28	21.30	5.72	373.34	16.59	1.36	373.81	21.69	5.01	373.01	27.25	0.13	374.60	14.94	-0.44	374.75	12.54	0.31
377.27	20.81	5.01	376.33	15.46	0.01	376.80	21.00	4.11	376.01	27.99	0.65	377.58	15.10	-0.50	377.75	12.29	-0.16
380.27	21.95	5.99	379.33	15.24	-0.37	379.80	21.45	4.39	379.01	27.27	-0.23	380.58	15.91	0.15	380.75	12.69	0.08
383.27	22.15	6.53	382.33	16.36	1.09	382.80	21.00	4.28	382.01	26.72	-0.44	383.58	15.71	0.29	383.74	12.42	0.15
386.27	20.22	4.52	385.33	15.68	0.32	385.80	20.73	3.93	385.01	26.14	-1.10	386.58	15.57	0.07	386.74	13.39	1.03
389.28	21.40	5.24	388.34	15.57	-0.24	388.81	21.72	4.46	388.01	28.34	0.64	389.59	15.38	-0.58	389.75	12.75	-0.06
392.27	20.16	4.51	391.33	14.98	-0.32	391.80	20.90	4.16	391.01	27.54	0.35	392.58	15.43	-0.02	392.74	11.96	-0.34
395.27	21.72	5.60	394.33	15.91	0.13	394.80	21.38	4.16	394.01	28.02	0.36	395.58	15.71	-0.21	395.75	12.63	-0.15
398.27	21.66	6.08	397.33	15.94	0.70	397.80	21.86	5.18	397.01	27.72	0.60	398.58	14.33	-1.05	398.74	12.69	0.45
401.27	20.32	4.81	400.33	16.02	0.85	400.80	20.62	4.01	400.01	27.27	0.22	401.58	15.60	0.29	401.74	11.66	-0.51
404.28	20.64	5.04	403.34	16.87	1.61	403.81	20.86	4.16	403.01	26.95	-0.19	404.60	15.68	0.28	404.75	12.17	-0.09
407.27	21.17	5.36	406.33	15.04	-0.42	406.80	21.45	4.54	406.01	26.93	-0.42	407.58	15.46	-0.15	407.74	13.03	0.57
410.27	20.71	4.99	409.33	15.88	0.50	409.80	21.28	4.46	409.01	26.64	-0.62	410.58	16.13	0.61	410.74	12.39	0.01
413.27	20.29	4.43	412.33	16.45	0.94	412.80	21.79	4.84	412.01	27.62	0.22	413.58	15.49	-0.17	413.75	12.45	-0.06
416.27	21.20	5.49	415.33	16.14	0.78	415.80	21.10	4.30	415.01	26.64	-0.61	416.59	15.57	0.06	416.75	12.90	0.54
419.28	20.35	4.77	418.34	16.50	1.27	418.81	20.69	4.01	418.01	26.32	-0.80	419.60	15.41	0.03	419.75	13.00	0.77
422.27	20.81	3.72	421.33	16.73	-0.02	421.80	20.73	2.54	421.01	28.87	0.24	422.58	16.27	-0.62	422.75	14.13	0.38
425.27	20.84	4.76	424.33	16.59	0.86	424.80	20.49	3.32	424.01	27.70	0.08	425.58	16.04	0.16	425.74	12.48	-0.25
428.27	20.64	5.04	427.33	17.07	1.81	427.80	21.45	4.75	427.01	26.16	-0.98	428.58	16.07	0.67	428.75	12.57	0.31
431.27	19.60	3.78	430.33	16.22	0.75	430.80	20.62	3.71	430.01	27.19	-0.17	431.59	15.93	0.31	431.75	12.32	-0.15
434.28	21.10	5.06	433.34	15.85	0.16	433.81	21.79	4.65	433.01	27.78	0.20	434.60	15.43	-0.41	434.76	12.90	0.21
437.27	19.86	3.82	436.33	16.98	1.29	436.80	20.97	3.84	436.01	27.33	-0.25	437.59	15.93	0.09	437.75	12.84	0.15
440.27	20.91	4.90	439.33	16.70	1.04	439.80	20.14	3.04	439.01	27.25	-0.30	440.59	16.13	0.32	440.75	12.63	-0.03
443.27	21.66	5.68	442.33	16.67	1.03	442.80	21.00	3.92	442.01	27.38	-0.14	443.59	15.93	0.15	443.75	12.63	-0.01
446.27	20.48	4.67	445.33	16.45	0.99	445.80	22.94	6.04	445.01	27.70	0.35	446.58	15.66	0.05	446.75	12.05	-0.41
449.28	20.29	4.57	448.34	16.50	1.13	448.81	20.66	3.85	448.01	26.98	-0.28	449.60	16.29	0.77	449.75	11.87	-0.50
452.27	20.58	4.57	451.33	15.99	0.32	451.80	20.45	3.34	451.01	27.99	0.44	452.58	15.35	-0.46	452.74	12.69	0.02
455.27	20.84	4.91	454.33	16.05	0.47	454.80	20.14	3.11	454.01	27.33	-0.14	455.58	15.88	0.15	455.75	12.57	-0.01
458.27	20.78	4.66	457.33	16.64	0.86	457.80	21.45	4.23	457.01	27.62	-0.04	458.59	15.99	0.07	458.75	12.75	-0.03
461.27	20.22	4.25	460.33	16.39	0.77	460.80	20.86	3.79	460.01	27.43	-0.08	461.58	15.35	-0.42	461.75	13.12	0.50
464.28	20.58	4.90	463.34	16.67	1.34	463.81	20.31	3.53	463.01	27.17	-0.05	464.60	14.77	-0.71	464.76	13.09	0.76
467.27	20.12	3.76	466.33	17.69	1.68	466.80	20.76	3.31	466.01	28.23	0.33	467.59	15.93	-0.23	467.75	12.90	-0.11
470.27	20.55	4.43	469.33	16.70	0.93	469.80	21.31	4.09	469.01	27.27	-0.39	470.58	16.27	0.35	470.74	12.81	0.04
473.27	19.28	3.61	472.33	15.88	0.56	472.80	20.42	3.65	472.01	27.46	0.25	473.58	14.97	-0.50	473.74	12.57	0.25
476.27	20.06	4.01	475.33	16.36	0.66	475.80	21.24	4.09	475.01	27.27	-0.32	476.59	15.60	-0.25	476.75	13.27	0.57
479.28	19.80	4.00	478.34	16.14	0.68	478.81	20.04	3.14	478.01	27.35	0.01	479.60	16.15	0.55	479.76	11.90	-0.56
482.27	21.43	5.32	481.33	16.08	0.32	481.80	21.45	4.25	481.01	27.62	-0.03	482.58	15.91	0.00	482.75	12.78	0.02
485.27	20.12	3.75	484.33	16.08	0.06	484.80	21.35	3.89	484.01	27.91	0.00	485.58	15.57	-0.60	485.74	13.61	0.59
488.27	20.55	4.94	487.33	16.84	1.57	487.80	20.38	3.67	487.01	26.56	-0.59	488.58	14.94	-0.47	488.74	13.33	1.06
491.27	20.55	4.39	490.33	16.33	0.52	490.80	20.76	3.50	490.01	26.95	-0.75	491.58	16.10	0.14	491.75	13.42	0.61
494.28	21.43	5.33	493.34	16.22	0.47	493.81	20.69	3.49	493.01	27.94	0.30	494.60	15.93	0.03	494.76	12.42	-0.33
497.27	19.18	3.06	496.33	17.18	1.41	496.80	20.73	3.52	496.01	27.35	-0.31	497.58	16.27	0.35	497.75	12.72	-0.05
500.27	20.64	4.04	499.33	16.53	0.27	499.80	19.60	1.90	499.01	27.25	-0.89	500.59	15.96	-0.44	500.75	14.59	1.33
503.27	20.55	4.65	502.33	16.84	1.28	502.80	21.14	4.14	502.01	27.67	0.23	503.58	16.04	0.34	503.75	11.99	-0.57
506.27	21.72	6.09	505.33	16.81	1.53	505.80	21.66	4.94	505.01	26.98	-0.19	506.58	15.08	-0.35	506.75	12.81	0.53
509.28	19.96	3.87	508.34	17.04	1.29	508.81	20.21	3.02	508.01	27.27	-0.36	509.60	16.43	0.54	509.76	12.57	-0.18
512.27	20.32	4.20	511.33	16.22	0.44	511.80	21.24	4.02	511.01	27.33	-0.33	512.58	16.10	0.18	512.74	12.93	0.15
515.27	20.68	4.62	514.33	18.23	2.52	514.80	21.00	3.85	514.01	27.49	-0.11	515.58	15.74	-0.12	515.74	12.93	0.22
518.27	19.83	3.78	517.33	17.24	1.54	517.80	21.55	4.40	517.01	27.94	0.35	518.58	15.02	-0.83	518.75	13.18	0.48
521.27	20.03	3.67	520.33	16.14	0.13	520.80	20.86	3.41	520.01	27.94	0.04	521.58	15.82	-0.34	521.75	13.30	0.29
524.28	19.41	3.09	523.34	16.42	0.45	523.81	20.14	2.73	523.01	28.04	0.18	524.60	16.21	0.09	524.75	12.69	-0.28
527.27	20.09	3.97	526.33	17.69	1.92	526.80	21.17	3.95	526.01	27.30	-0.36	527.59	16.57	0.65	527.75	12.48	-0.29
530.27	19.54	3.04	529.33	15.97	-0.18	529.80	21.62	4.03	529.01	27.25	-0.79	530.58	16.10	-0.20	530.75	14.13	0.98
533.27	19.86	3.29	532.33	17.44	1.21	532.80	20.86	3.19	532.01	28.04	-0.07	533.58	15.85	-0.52	533.75	13.82	0.59
536.27	20.68	4.24	535.33	17.07	0.97	535.80	21.07	3.53	535.01	27.70	-0.28	536.58	16.38	0.14	536.74	13.24	0.14
539.28	20.12	3.68	538.34	16.53	0.44	538.81	21.48	3.95	538.01	27.43	-0.55	539.60	16.54	0.30	539.76	13.33	0.24
542.27	20.06	3.79	541.33	17.47	1.55	541.80	21.10	3.73	541.01	27.67	-0.14	542.59	15.52	-0.55	542.75	13.61	0.69
545.27	20.22	3.70	544.33	16.98	0.81	544.80	20.21	2.60	544.01	27.64	-0.42	545.58	16.54	0.22	545.74	13.36	0.19
548.27	19.86	2.89	547.33	17.21	0.59	547.80	20.42	2.36	547.01	28.71	0.20	548.58	16.54	-0.23	548.75	13.64	0.02
551.27	19.57	3.70	550.33	16.70	1.17	550.80	21.45	4.48	550.01	27.94	0.53	551.59	15.71	0.04	551.75	11.96	-0.57
554.28	20.58	4.64	553.34	16.81	1.21	553.81	22.80	5.76	553.01	28.15	0.67	554.60	14.52	-1.22	554.76	13.15	0.55
557.27	20.06	3.54	556.33	17.49	1.32	556.80	20.97	3.36	556.01	27.91	-0.15	557.58	15.99	-0.33	557.74	13.64	0.47
560.27	19.90	3.33	559.33	16.28	0.06	559.80	21.04	3.37	559.01	28.47	0.36	560.58	15.41	-0.96	560.74	13.82	0.60
563.27	19.64	3.44	562.33	16.28	0.43	562.80	20.83	3.53	562.01	27.30	-0.44	563.59	16.29	0.29	563.75	13.00	0.15
566.27	21.13	5.04	565.33	16.45	0.70	565.80	20.55	3.36	565.01	27.78	0.15	566.59	15.46	-0.43	566.75	13.03	0.28
569.28	20.55	4.44	568.34	17.47	1.70	568.81	20.97	3.76	568.01	28.15	0.50	569.60	15.79	-0.12	569.76	12.39	-0.38
572.27	20.91	4.52	571.33	16.62	0.57	571.80	21.86	4.37	571.01	27.38	-0.55	572.58	16.40	0.21	572.74	13.39	0.34
575.27	20.25	3.31	574.33	16.53	-0.06	574.80	20.69	2.65	574.01	28.12	-0.36	575.58	16.35	-0.39	575.74	14.34	0.75
578.27	20.84	4.46	577.33	16.81	0.78	577.80	20.83	3.35	577.01	27.72	-0.20	578.58	16.29	0.11	578.75	13.12	0.09
581.27	19.80	2.98	580.33	17.81	1.34	580.80	20.04	2.12	580.01	29.03	0.67	581.58	16.27	-0.35	581.74	13.15	-0.32
584.28	20.71	4.84	583.34	17.21	1.69	583.81	20.80	3.83	583.01	27.59	0.18	584.60	15.41	-0.26	584.75	12.60	0.08
587.27	20.45	3.89	586.33	17.01	0.80	586.80	21.17	3.52	586.01	27.67	-0.43	587.58	16.35	-0.01	587.75	13.64	0.43
590.27	19.64	3.64	589.33	16.53	0.87	589.80	21.55	4.45	589.01	27.25	-0.29	590.59	16.43	0.63	590.75	12.32	-0.34
593.27	19.96	3.65	592.33	17.41	1.45	592.80	21.90	4.49	592.01	28.31	0.46	593.58	15.71	-0.40	593.74	12.90	-0.06
596.27	20.22	3.73	595.33	17.10	0.95	595.80	20.93	3.34	595.01	27.46	-0.57	596.58	16.10	-0.19	596.74	13.91	0.76
599.28	20.16	3.72	598.34	17.44	1.35	598.81	20.28	2.74	598.01	27.83	-0.15	599.59	15.66	-0.58	599.75	13.82	0.73
602.27	20.29	3.73	601.33	16.67	0.46	601.80	21.10	3.44	601.01	28.04	-0.06	602.58	16.57	0.21	602.74	13.06	-0.15
624.27	26.93	4.70	623.31	299.14	277.26	623.80	67.15	43.83	623.00	35.08	1.31	624.58	20.67	-1.36	624.73	18.92	0.04
627.21	22.94	2.89	626.26	258.63	238.93	626.73	68.43	47.28	625.95	30.02	-1.57	627.52	20.02	0.17	627.68	18.10	1.40
630.21	22.51	3.28	629.26	199.46	180.57	629.73	59.38	39.05	628.95	29.43	-1.34	630.52	19.03	-0.00	630.68	17.23	1.34
633.21	21.59	3.21	632.26	148.49	130.46	632.74	51.22	31.75	631.95	26.51	-3.41	633.52	19.51	1.33	633.68	17.10	2.07
636.21	20.87	2.61	635.26	113.62	95.71	635.73	45.28	25.93	634.95	27.67	-2.13	636.52	17.80	-0.26	636.68	17.29	2.38
639.21	21.23	3.49	638.26	94.59	77.20	638.73	42.07	23.23	637.95	27.19	-2.09	639.52	17.91	0.37	639.68	16.11	1.72
642.21	21.30	2.59	641.27	83.02	64.65	641.73	37.41	17.60	640.95	28.28	-1.97	642.52	19.12	0.61	642.68	16.73	1.36
645.21	22.12	3.66	644.27	77.02	58.91	644.73	34.16	14.61	643.95	28.47	-1.53	645.52	19.09	0.83	645.68	15.80	0.69
648.21	22.25	3.41	647.27	73.35	54.85	647.73	31.11	11.17	646.95	28.18	-2.20	648.52	18.36	-0.28	648.68	17.98	2.48
651.21	21.66	2.76	650.27	70.40	51.85	650.73	28.03	8.03	649.95	28.92	-1.52	651.52	18.86	0.16	651.68	16.91	1.36
654.21	22.12	3.92	653.27	71.01	53.16	653.73	25.84	6.55	652.95	28.90	-0.84	654.52	18.16	0.16	654.68	15.52	0.67
657.21	21.89	3.60	656.26	69.64	51.70	656.73	25.24	5.86	655.95	29.11	-0.72	657.52	17.94	-0.15	657.68	15.80	0.86
660.21	22.68	3.61	659.26	66.94	48.21	659.73	25.69	5.52	658.95	28.90	-1.71	660.52	19.40	0.53	660.68	16.91	1.18
663.21	22.35	3.95	662.27	66.98	48.92	662.73	23.77	4.27	661.95	28.47	-1.47	663.52	18.72	0.52	663.68	16.01	0.95
666.21	22.41	3.05	665.27	64.03	45.02	665.74	23.35	2.89	664.95	29.19	-1.71	666.52	19.62	0.46	666.68	17.26	1.25
669.21	21.79	2.62	668.27	66.05	47.23	668.74	23.07	2.81	667.95	28.66	-2.05	669.52	18.95	-0.02	669.68	17.88	2.06
672.21	23.04	4.78	671.26	64.88	46.97	671.73	23.60	4.24	670.95	28.10	-1.70	672.52	17.85	-0.21	672.67	16.82	1.91
675.21	22.77	4.03	674.26	64.49	46.10	674.73	23.25	3.41	673.95	28.84	-1.44	675.52	19.20	0.66	675.67	16.17	0.78
678.21	25.33	6.37	677.26	63.01	44.40	677.73	23.84	3.79	676.95	29.59	-0.91	678.52	18.36	-0.40	678.68	16.91	1.30
681.21	22.41	3.20	680.27	62.10	43.24	680.74	24.43	4.12	679.95	29.81	-0.94	681.53	18.55	-0.46	681.68	17.26	1.40
684.21	23.34	4.47	683.26	62.28	43.75	683.74	23.60	3.63	682.95	29.49	-0.92	684.52	18.61	-0.06	684.68	16.51	0.98
687.21	23.17	4.45	686.26	59.57	41.20	686.74	24.64	4.82	685.95	28.95	-1.31	687.52	19.09	0.57	687.68	16.11	0.74
690.21	24.23	5.11	689.26	58.81	40.04	689.74	23.63	3.41	688.95	30.26	-0.40	690.52	18.83	-0.09	690.68	16.26	0.49
693.21	24.16	5.31	692.26	56.78	38.28	692.74	24.75	4.80	691.95	28.90	-1.49	693.53	18.16	-0.49	693.69	17.48	1.98
696.21	23.37	3.90	695.26	58.22	39.10	695.74	24.92	4.35	694.95	30.61	-0.40	696.52	18.69	-0.58	696.68	17.10	0.98
699.21	23.86	5.35	698.27	58.81	40.65	698.74	27.11	7.50	697.95	29.19	-0.86	699.53	18.50	0.19	699.69	15.83	0.67
702.21	24.83	5.34	701.26	56.51	37.36	701.74	26.86	6.27	700.95	30.08	-0.95	702.52	19.20	-0.09	702.68	17.19	1.04
705.21	23.07	4.04	704.26	55.15	36.47	704.74	27.00	6.88	703.95	29.22	-1.35	705.52	19.59	0.76	705.68	16.26	0.58
708.21	23.60	4.67	707.26	54.78	36.19	707.74	27.50	7.47	706.95	28.95	-1.52	708.52	19.17	0.44	708.68	16.67	1.08
711.21	22.81	3.55	710.26	53.30	34.39	710.74	26.61	6.25	709.95	29.40	-1.40	711.52	19.14	0.08	711.68	17.23	1.32
714.21	24.00	4.60	713.26	53.06	34.01	713.74	28.38	7.88	712.95	29.91	-1.03	714.52	19.12	-0.08	714.68	17.16	1.11
717.21	24.33	5.08	716.27	51.52	32.62	716.74	27.89	7.55	715.95	28.95	-1.84	717.53	19.71	0.66	717.69	17.07	1.17
720.21	23.93	4.68	719.26	50.89	31.98	719.74	28.28	7.93	718.95	30.24	-0.55	720.52	19.09	0.04	720.68	16.42	0.51
723.21	23.96	4.75	722.27	49.83	30.96	722.74	27.82	7.51	721.95	29.81	-0.94	723.53	19.43	0.42	723.69	16.39	0.52
726.21	23.86	4.88	725.26	50.23	31.59	725.74	27.53	7.45	724.95	28.39	-2.13	726.52	19.48	0.70	726.68	17.07	1.43
729.21	23.77	4.10	728.26	48.67	29.35	728.73	28.38	7.62	727.95	30.80	-0.41	729.52	19.99	0.52	729.68	16.20	-0.12
732.21	25.79	6.64	731.27	47.85	29.05	731.74	27.89	7.64	730.95	30.88	0.19	732.52	19.14	0.19	732.68	15.42	-0.38
735.21	24.16	4.35	734.26	48.61	29.15	734.73	28.67	7.76	733.95	29.57	-1.78	735.52	20.75	1.14	735.68	17.10	0.64
738.21	24.03	4.78	737.27	47.36	28.45	737.73	28.03	7.68	736.95	29.73	-1.06	738.52	19.26	0.21	738.68	16.76	0.85
741.21	24.16	4.56	740.27	45.86	26.60	740.73	28.63	7.93	739.95	30.61	-0.53	741.52	19.43	0.03	741.68	16.76	0.50
744.21	24.16	4.78	743.26	46.38	27.34	743.74	28.42	7.94	742.95	30.34	-0.58	744.52	19.88	0.70	744.68	15.92	-0.12
747.21	23.83	3.83	746.26	44.50	24.85	746.73	28.67	7.57	745.95	31.10	-0.44	747.52	19.76	-0.04	747.68	17.13	0.48
750.21	23.53	3.64	749.27	44.40	24.85	749.73	28.28	7.29	748.95	30.43	-1.00	750.52	19.51	-0.18	750.68	17.73	1.18
753.21	24.69	4.17	752.26	42.16	21.99	752.73	28.10	6.48	751.95	31.34	-0.72	753.52	20.70	0.38	753.68	17.51	0.34
756.21	25.29	5.67	755.26	42.51	23.24	755.73	29.46	8.74	754.95	30.29	-0.87	756.52	19.12	-0.30	756.67	17.44	1.17
759.21	24.33	4.59	758.26	41.65	22.26	758.73	28.10	7.27	757.95	30.13	-1.15	759.52	19.12	-0.42	759.67	17.95	1.56
762.21	24.89	5.65	761.26	42.35	23.45	761.73	27.89	7.55	760.95	29.51	-1.27	762.52	19.51	0.47	762.68	16.70	0.80
765.21	24.43	4.53	764.27	41.01	21.46	764.73	27.92	6.93	763.95	30.99	-0.45	765.52	19.65	-0.05	765.68	17.04	0.49
768.21	26.13	5.84	767.26	39.84	19.90	767.73	28.56	7.18	766.95	30.67	-1.16	768.52	20.27	0.18	768.68	17.91	0.97
771.21	25.26	5.57	770.26	40.60	21.25	770.73	28.71	7.92	769.95	30.72	-0.51	771.52	19.40	-0.09	771.68	16.95	0.60
774.21	25.76	6.10	773.27	37.29	17.98	773.73	27.64	6.89	772.95	31.59	0.39	774.52	19.51	0.05	774.68	15.86	-0.45
777.21	25.36	5.61	776.26	39.14	19.74	776.73	27.46	6.62	775.95	30.64	-0.65	777.52	19.96	0.41	777.68	16.63	0.23
780.21	24.86	4.80	779.26	38.08	18.36	779.73	27.21	6.05	778.95	30.78	-0.82	780.52	19.71	-0.15	780.68	17.69	0.97
783.21	25.49	5.95	782.26	38.17	18.98	782.73	26.89	6.26	781.95	30.05	-1.03	783.52	18.86	-0.48	783.68	17.69	1.50
786.21	25.26	5.54	785.26	37.01	17.64	785.73	27.43	6.61	784.95	31.21	-0.05	786.52	19.37	-0.15	786.68	16.57	0.20
789.21	26.09	5.85	788.26	38.05	18.15	788.73	27.11	5.77	787.95	30.16	-1.62	789.52	20.27	0.23	789.68	18.29	1.39
792.21	26.09	5.05	791.26	36.55	15.86	791.73	27.96	5.82	790.95	31.99	-0.59	792.52	20.67	-0.17	792.68	18.45	0.76
795.21	25.63	5.41	794.26	37.01	17.14	794.73	27.67	6.36	793.95	30.43	-1.33	795.52	20.67	0.65	795.68	17.54	0.67
798.21	25.93	5.91	797.26	35.06	15.39	797.73	27.82	6.70	796.95	30.80	-0.76	798.52	19.71	-0.11	798.68	17.54	0.87
801.21	26.03	5.60	800.26	34.90	14.81	800.73	27.11	5.58	799.95	31.10	-0.87	801.52	19.62	-0.61	801.68	18.57	1.48
804.21	25.63	5.28	803.26	35.86	15.86	803.73	27.89	6.45	802.95	30.67	-1.22	804.52	20.73	0.58	804.68	17.63	0.63
807.21	26.30	5.76	806.26	34.69	14.50	806.73	27.85	6.21	805.95	32.13	0.05	807.52	19.82	-0.52	807.68	17.66	0.47
810.21	26.23	6.03	809.26	33.80	13.94	809.73	27.35	6.05	808.95	29.59	-2.15	810.52	21.44	1.44	810.68	17.57	0.71
813.21	25.36	5.86	812.27	34.32	15.16	812.73	28.38	7.78	811.95	30.40	-0.64	813.52	19.03	-0.27	813.68	17.07	0.91
816.21	25.26	5.19	815.26	33.83	14.11	815.73	27.14	5.98	814.95	30.18	-1.43	816.52	20.19	0.32	816.68	17.82	1.10
819.21	25.86	6.02	818.26	33.92	14.42	818.73	27.14	6.20	817.95	31.07	-0.31	819.52	19.91	0.27	819.68	16.54	0.04
822.21	27.17	7.23	821.26	32.14	12.55	821.73	26.68	5.64	820.95	30.48	-1.00	822.52	19.82	0.08	822.68	17.51	0.92
825.21	25.49	5.55	824.26	32.69	13.09	824.73	27.67	6.63	823.95	31.48	-0.00	825.52	18.83	-0.91	825.68	17.51	0.91
828.21	25.53	4.57	827.26	32.45	11.83	827.73	27.35	5.29	826.95	32.40	-0.10	828.52	21.07	0.31	828.68	17.41	-0.21
831.21	25.79	5.63	830.26	32.63	12.82	830.73	27.39	6.14	829.95	30.32	-1.38	831.52	20.41	0.45	831.68	17.73	0.92
834.21	26.20	5.51	833.27	30.84	10.50	833.73	28.06	6.27	832.95	31.83	-0.40	834.52	20.41	-0.08	834.68	17.82	0.48
837.21	26.60	6.62	836.26	31.05	11.42	836.73	26.43	5.36	835.95	31.15	-0.37	837.52	19.51	-0.27	837.68	17.26	0.63
840.21	25.69	5.64	839.26	31.60	11.90	839.73	27.18	6.04	838.95	31.10	-0.49	840.52	19.96	0.11	840.68	17.07	0.37
843.21	26.50	5.54	842.26	30.93	10.31	842.73	27.25	5.19	841.95	31.56	-0.94	843.52	20.90	0.14	843.68	18.42	0.80
846.21	27.27	6.98	845.26	31.32	11.38	845.73	27.39	6.01	844.95	30.72	-1.11	846.52	20.22	0.13	846.68	17.91	0.97
849.21	25.86	4.80	848.26	29.78	9.07	848.73	28.35	6.20	847.95	32.86	0.26	849.52	20.73	-0.13	849.68	17.57	-0.14
852.21	27.17	6.59	851.27	31.11	10.87	851.73	27.18	5.50	850.95	30.37	-1.75	852.52	20.33	-0.05	852.68	19.04	1.80
855.21	25.83	5.67	854.26	30.26	10.44	854.73	27.78	6.52	853.95	30.61	-1.09	855.52	20.27	0.31	855.68	17.60	0.78
858.21	25.86	5.56	857.26	30.32	10.37	857.73	27.92	6.53	856.95	31.56	-0.28	858.52	20.53	0.43	858.68	16.79	-0.16
861.21	26.46	6.35	860.27	29.63	9.87	860.73	27.50	6.29	859.95	30.69	-0.96	861.52	20.56	0.65	861.68	17.07	0.31
864.21	25.16	5.23	863.26	29.75	10.17	863.73	26.26	5.24	862.95	30.13	-1.34	864.52	19.91	0.18	864.68	17.73	1.15
867.21	25.89	5.74	866.26	30.56	10.76	866.73	27.89	6.64	865.95	31.32	-0.37	867.52	20.58	0.63	867.68	16.54	-0.26
870.21	25.66	5.30	869.27	29.24	9.22	869.73	26.82	5.36	868.95	31.10	-0.80	870.52	20.47	0.31	870.68	17.51	0.49
873.20	26.83	6.03	872.26	29.75	9.30	872.73	27.46	5.57	871.95	32.21	-0.13	873.52	21.38	0.78	873.68	16.79	-0.66
876.20	26.73	6.56	875.26	28.58	8.75	875.73	27.92	6.65	874.95	30.56	-1.15	876.52	20.41	0.44	876.67	17.54	0.71
879.21	27.54	6.96	878.26	28.91	8.68	878.73	28.28	6.60	877.95	30.99	-1.13	879.52	20.95	0.57	879.67	17.79	0.56
882.21	27.77	7.00	881.26	28.28	7.86	881.73	28.14	6.28	880.95	31.07	-1.24	882.52	20.05	-0.52	882.67	19.17	1.75
885.21	26.26	5.80	884.26	28.49	8.37	884.73	27.28	5.72	883.95	31.67	-0.33	885.52	20.64	0.38	885.67	17.07	-0.05
888.21	26.23	5.87	887.27	28.85	8.84	887.73	28.53	7.07	886.95	31.45	-0.45	888.52	19.93	-0.23	888.68	17.69	0.68
891.21	26.09	5.57	890.26	28.46	8.28	890.73	28.53	6.91	889.95	31.80	-0.26	891.52	20.78	0.46	891.68	16.98	-0.20
894.21	26.70	6.27	893.26	27.47	7.39	893.73	26.75	5.22	892.95	31.80	-0.17	894.52	20.81	0.58	894.68	16.67	-0.41
897.21	26.73	6.65	896.27	28.58	8.85	896.74	27.92	6.75	895.95	30.56	-1.06	897.53	20.50	0.62	897.68	17.16	0.43
900.21	26.97	6.72	899.27	28.73	8.82	899.73	27.18	5.83	898.95	31.61	-0.18	900.52	20.19	0.14	900.68	16.95	0.04
903.21	26.70	6.32	902.27	27.98	7.95	902.73	26.68	5.20	901.95	30.21	-1.71	903.52	21.01	0.83	903.68	17.91	0.88
906.21	27.03	6.06	905.27	28.49	7.87	905.73	27.57	5.50	904.95	31.91	-0.60	906.52	21.01	0.24	906.68	17.98	0.36
909.21	25.89	5.53	908.26	27.71	7.70	908.73	27.43	5.98	907.95	30.43	-1.47	909.52	20.50	0.34	909.68	18.13	1.12
912.21	26.97	5.96	911.26	29.06	8.39	911.73	29.06	6.95	910.95	31.37	-1.18	912.52	21.12	0.31	912.68	18.54	0.87
915.21	25.16	4.56	914.27	27.35	7.10	914.74	27.71	6.02	913.95	31.13	-1.01	915.52	20.64	0.24	915.68	18.01	0.76
918.21	26.97	7.39	917.26	27.41	8.17	917.73	27.67	6.99	916.95	30.61	-0.51	918.52	19.74	0.36	918.68	16.39	0.15
921.21	25.49	4.70	920.27	26.34	5.90	920.73	26.75	4.87	919.95	32.16	-0.17	921.52	20.50	-0.09	921.68	17.69	0.25
924.21	27.57	6.87	923.26	27.74	7.39	923.73	26.82	5.03	922.95	32.10	-0.14	924.52	20.75	0.25	924.68	17.23	-0.12
927.21	26.87	6.08	926.26	27.50	7.06	926.73	27.60	5.71	925.95	32.51	0.18	927.52	20.53	-0.06	927.68	17.32	-0.12
930.21	26.13	5.41	929.26	27.09	6.72	929.73	28.31	6.50	928.95	31.88	-0.38	930.52	20.47	-0.05	930.67	17.79	0.42
933.21	26.56	5.85	932.26	27.71	7.35	932.73	28.42	6.61	931.95	31.48	-0.77	933.52	21.41	0.90	933.68	17.23	-0.13
936.21	25.73	5.00	935.27	27.23	6.85	935.74	27.46	5.63	934.95	31.56	-0.71	936.52	20.64	0.11	936.68	17.98	0.60
939.21	25.53	4.97	938.27	27.38	7.17	938.74	28.17	6.51	937.95	31.56	-0.54	939.52	21.41	1.05	939.68	16.70	-0.51
942.21	27.54	7.08	941.27	27.26	7.15	941.73	26.26	4.70	940.95	31.91	-0.09	942.52	20.02	-0.24	942.68	17.44	0.33
945.21	26.43	6.08	944.26	28.10	8.09	944.73	26.93	5.48	943.95	31.13	-0.76	945.52	20.16	0.01	945.67	17.76	0.75
948.21	26.06	4.48	947.26	26.88	5.65	947.73	27.39	4.72	946.95	32.64	-0.48	948.52	22.23	0.85	948.68	17.85	-0.38
951.21	27.54	6.23	950.27	26.64	5.67	950.73	28.35	5.94	949.95	32.75	-0.10	951.52	21.52	0.41	951.68	17.66	-0.31
954.21	26.70	6.08	953.27	26.40	6.12	953.74	27.35	5.63	952.95	31.29	-0.87	954.52	20.78	0.36	954.68	17.79	0.51
957.21	26.50	6.21	956.27	27.50	7.55	956.73	27.96	6.57	955.95	31.34	-0.49	957.52	20.30	0.21	957.68	17.23	0.28
960.20	26.87	6.19	959.26	26.76	6.42	959.73	28.17	6.39	958.95	30.51	-1.71	960.52	20.58	0.10	960.67	18.95	1.61
963.21	26.16	5.14	962.26	25.22	4.54	962.73	27.74	5.62	961.95	32.73	0.17	963.52	19.76	-1.06	963.68	18.57	0.89
966.21	27.03	6.39	965.26	26.31	6.02	965.73	27.28	5.55	964.95	30.53	-1.65	966.52	21.46	1.02	966.68	17.91	0.62
969.21	27.27	6.26	968.26	25.37	4.70	968.73	28.10	5.99	967.95	31.59	-0.96	969.52	21.49	0.68	969.68	17.95	0.28
972.21	27.88	7.66	971.26	27.03	7.16	971.73	27.85	6.53	970.95	31.34	-0.42	972.52	20.05	0.03	972.68	17.26	0.39
975.21	27.40	6.47	974.27	27.59	7.01	974.73	28.96	6.93	973.95	31.53	-0.94	975.52	20.61	-0.12	975.68	18.64	1.06
978.21	26.93	6.43	977.26	25.31	5.16	977.73	28.14	6.54	976.95	31.40	-0.64	978.52	20.02	-0.28	978.68	18.07	0.92
981.21	25.03	4.16	980.26	27.26	6.74	980.73	27.82	5.85	979.95	31.83	-0.58	981.52	20.95	0.28	981.68	17.82	0.30
984.21	27.34	6.24	983.26	25.54	4.79	983.73	27.64	5.45	982.95	31.99	-0.65	984.52	20.84	-0.06	984.68	18.45	0.70
987.21	27.54	6.22	986.26	26.25	5.28	986.73	28.60	6.19	985.95	32.21	-0.65	987.52	20.78	-0.34	987.67	18.95	0.98
990.21	27.10	6.40	989.26	27.32	6.97	989.73	27.78	5.99	988.95	32.83	0.59	990.52	19.99	-0.51	990.68	17.26	-0.09
993.21	27.24	6.68	992.27	26.25	6.04	992.73	27.99	6.33	991.95	32.24	0.14	993.52	20.39	0.03	993.68	17.04	-0.17
996.21	26.50	5.62	995.26	25.78	5.25	995.73	27.78	5.80	994.95	31.80	-0.62	996.52	20.73	0.05	996.68	18.10	0.57
999.21	27.57	7.14	998.26	26.97	6.88	998.73	28.99	7.46	997.95	30.96	-1.01	999.52	20.70	0.47	999.68	17.63	0.54
1002.21	26.46	5.72	1001.27	25.51	5.12	1001.73	27.92	6.09	1000.95	31.94	-0.34	1002.52	21.07	0.53	1002.68	17.19	-0.20
1005.21	27.91	7.10	1004.26	26.37	5.90	1004.73	28.56	6.65	1003.95	31.29	-1.06	1005.52	21.10	0.49	1005.68	18.04	0.57
1008.21	28.45	7.76	1007.26	26.91	6.57	1007.73	27.92	6.14	1006.95	31.32	-0.91	1008.52	20.22	-0.27	1008.68	18.51	1.17
1011.21	27.51	6.77	1010.27	26.40	6.01	1010.73	28.88	7.04	1009.95	31.91	-0.37	1011.52	19.82	-0.72	1011.68	18.48	1.09
1014.21	26.60	5.61	1013.26	25.40	4.76	1013.73	27.32	5.23	1012.95	31.29	-1.24	1014.52	20.75	-0.04	1014.68	18.92	1.28
1017.21	26.26	5.70	1016.27	27.35	7.14	1016.73	27.07	5.42	1015.95	31.10	-1.00	1017.52	20.30	-0.06	1017.68	18.26	1.05
1020.21	26.90	6.06	1019.26	26.79	6.29	1019.73	27.50	5.56	1018.95	31.91	-0.47	1020.52	20.73	0.09	1020.68	17.88	0.38
1023.21	25.06	4.50	1022.27	26.08	5.87	1022.73	28.03	6.38	1021.95	31.42	-0.68	1023.52	20.61	0.25	1023.68	17.63	0.42
1026.21	26.30	5.06	1025.27	26.05	5.16	1025.73	28.96	6.62	1024.95	32.24	-0.54	1026.52	21.46	0.42	1026.68	18.01	0.12
1029.21	26.60	5.33	1028.26	27.06	6.14	1028.73	26.33	3.97	1027.95	32.18	-0.63	1029.52	21.29	0.22	1029.68	18.32	0.40
1032.21	28.04	7.03	1031.26	25.93	5.27	1031.73	27.78	5.68	1030.95	31.78	-0.77	1032.52	20.81	0.00	1032.67	18.42	0.76
1035.21	27.64	6.35	1034.26	26.02	5.08	1034.73	29.42	7.04	1033.95	31.86	-0.97	1035.52	21.61	0.52	1035.67	18.38	0.44
1038.21	27.17	5.64	1037.26	26.58	5.39	1037.73	28.74	6.11	1036.95	31.94	-1.13	1038.52	21.92	0.59	1038.68	18.73	0.54
1041.21	27.17	5.83	1040.27	25.66	4.67	1040.73	27.82	5.39	1039.95	32.83	-0.05	1041.52	21.10	-0.04	1041.68	18.07	0.08
1044.21	26.40	5.43	1043.26	26.28	5.66	1043.73	26.75	4.69	1042.95	32.16	-0.35	1044.52	20.16	-0.61	1044.68	18.57	0.95
1047.20	25.73	4.65	1046.26	26.52	5.78	1046.73	27.78	5.60	1045.95	31.72	-0.90	1047.52	21.98	1.10	1047.68	17.54	-0.20
1050.21	26.66	5.69	1049.26	25.49	4.86	1049.73	29.64	7.57	1048.95	32.05	-0.46	1050.52	20.95	0.18	1050.68	17.91	0.28
1053.21	27.17	5.80	1052.26	25.57	4.55	1052.73	29.78	7.32	1051.95	32.26	-0.65	1053.52	20.75	-0.42	1053.68	19.08	1.06
1056.21	26.90	6.14	1055.26	25.57	5.16	1055.73	28.53	6.68	1054.95	31.26	-1.04	1056.52	20.36	-0.20	1056.67	18.64	1.23
1059.21	27.03	6.01	1058.26	25.72	5.05	1058.73	28.71	6.59	1057.95	31.75	-0.81	1059.52	21.01	0.19	1059.67	18.29	0.62
1062.21	26.80	5.24	1061.27	25.96	4.74	1061.73	27.74	5.08	1060.95	32.02	-1.08	1062.52	21.84	0.48	1062.68	18.82	0.60
1065.21	27.47	5.81	1064.27	25.37	4.06	1064.73	28.92	6.16	1063.95	32.37	-0.83	1065.52	21.78	0.32	1065.68	18.82	0.51
1068.21	27.77	6.60	1067.26	26.02	5.20	1067.73	28.24	5.98	1066.95	32.02	-0.69	1068.52	21.12	0.15	1068.68	18.35	0.53
1071.21	27.47	6.02	1070.26	24.69	3.58	1070.73	28.99	6.44	1069.95	31.42	-1.57	1071.52	21.95	0.70	1071.67	18.98	0.87
1074.21	26.97	5.25	1073.26	26.19	4.81	1073.73	28.49	5.67	1072.95	32.51	-0.75	1074.52	21.95	0.43	1074.67	18.70	0.32
1077.21	29.09	7.85	1076.26	26.02	5.13	1076.73	28.92	6.59	1075.95	32.26	-0.52	1077.52	21.49	0.45	1077.68	17.95	0.06
1080.21	27.51	6.11	1079.26	26.40	5.35	1079.73	28.10	5.61	1078.95	31.86	-1.08	1080.52	21.81	0.61	1080.68	18.51	0.46
1083.21	27.13	5.86	1082.26	25.78	4.85	1082.73	29.06	6.69	1081.95	31.02	-1.79	1083.52	21.84	0.77	1083.68	18.95	1.02
1086.21	25.93	5.13	1085.26	26.76	6.31	1085.73	28.35	6.46	1084.95	30.99	-1.35	1086.52	21.41	0.81	1086.68	17.98	0.53
1089.21	26.60	5.36	1088.26	25.87	4.98	1088.73	29.28	6.94	1087.95	33.11	0.33	1089.52	20.81	-0.23	1089.68	17.79	-0.10
1092.21	27.94	6.72	1091.26	25.10	4.23	1091.73	28.24	5.93	1090.95	32.54	-0.22	1092.52	20.78	-0.24	1092.68	18.32	0.45
1095.21	26.60	5.25	1094.26	24.51	3.51	1094.73	30.57	8.13	1093.95	31.53	-1.36	1095.52	22.18	1.03	1095.68	18.32	0.32
1098.21	28.04	7.49	1097.26	25.60	5.39	1097.73	28.92	7.27	1096.95	32.02	-0.07	1098.52	20.47	0.12	1098.68	17.16	-0.05
1101.21	26.09	4.51	1100.26	26.05	4.82	1100.73	29.03	6.35	1099.95	31.86	-1.26	1101.52	21.64	0.26	1101.68	19.23	1.00
1104.21	28.59	7.00	1103.26	26.19	4.95	1103.73	28.60	5.91	1102.95	32.48	-0.65	1104.52	21.46	0.07	1104.68	18.82	0.58
1107.21	26.46	5.26	1106.27	26.40	5.55	1106.73	28.35	6.06	1105.95	31.99	-0.75	1107.52	20.70	-0.30	1107.68	18.89	1.04
1110.21	26.73	5.31	1109.27	26.11	5.04	1109.73	29.13	6.62	1108.95	33.11	0.15	1110.52	20.56	-0.66	1110.68	18.57	0.50
1113.21	27.64	6.35	1112.26	25.63	4.69	1112.73	28.10	5.72	1111.95	31.64	-1.19	1113.52	21.98	0.89	1113.68	18.23	0.29
1116.21	27.98	6.34	1115.27	25.51	4.22	1115.73	28.53	5.79	1114.95	31.78	-1.40	1116.52	22.49	1.05	1116.68	18.64	0.35
1119.21	27.81	6.06	1118.26	24.48	3.08	1118.73	28.74	5.90	1117.95	31.50	-1.79	1119.52	22.75	1.20	1119.68	18.98	0.58
1122.21	26.80	5.24	1121.26	26.85	5.64	1121.73	28.74	6.09	1120.95	32.97	-0.13	1122.52	21.15	-0.21	1122.67	18.54	0.33
1125.21	27.34	5.34	1124.26	26.08	4.42	1124.73	27.00	3.90	1123.95	32.67	-0.87	1125.52	21.24	-0.56	1125.68	20.09	1.43
1128.21	27.81	6.30	1127.26	25.60	4.44	1127.73	28.88	6.28	1126.95	32.67	-0.38	1128.52	20.98	-0.33	1128.68	18.86	0.70
1131.21	27.57	6.24	1130.27	25.07	4.08	1130.73	28.85	6.42	1129.95	32.13	-0.74	1131.52	21.07	-0.06	1131.68	18.79	0.80
1134.20	27.34	6.24	1133.26	25.63	4.88	1133.73	28.78	6.58	1132.95	31.40	-1.24	1134.52	21.41	0.51	1134.67	18.48	0.73
1137.21	27.37	6.23	1136.26	25.28	4.49	1136.73	28.49	6.26	1135.95	32.02	-0.66	1137.52	21.18	0.24	1137.68	18.20	0.41
1140.21	27.61	6.31	1139.26	26.05	5.10	1139.73	29.13	6.73	1138.95	32.73	-0.11	1140.52	21.15	0.05	1140.67	18.01	0.06
1143.21	27.61	6.27	1142.26	24.60	3.61	1142.73	29.60	7.17	1141.95	32.37	-0.51	1143.52	21.78	0.64	1143.68	17.85	-0.14
1146.21	28.04	6.85	1145.26	25.69	4.85	1145.73	28.38	6.09	1144.95	32.13	-0.60	1146.52	20.92	-0.07	1146.67	18.51	0.67
1149.21	25.99	4.21	1148.26	24.51	3.07	1148.73	29.31	6.43	1147.95	32.86	-0.46	1149.52	21.72	0.14	1149.68	18.76	0.32
1152.21	28.15	7.00	1151.26	26.58	5.78	1151.73	28.56	6.32	1150.95	31.69	-1.00	1152.52	21.07	0.12	1152.68	18.67	0.87
1155.21	27.94	6.78	1154.26	25.87	5.06	1154.73	29.06	6.80	1153.95	32.45	-0.25	1155.52	20.73	-0.23	1155.67	18.29	0.48
1158.21	26.80	4.92	1157.26	27.12	5.58	1157.73	29.03	6.05	1156.95	32.37	-1.05	1158.52	21.75	0.07	1158.68	19.52	0.98
1161.20	27.00	5.31	1160.26	26.55	5.21	1160.73	28.28	5.49	1159.95	33.11	-0.12	1161.52	21.75	0.26	1161.67	18.20	-0.14
1164.21	26.87	5.60	1163.26	26.22	5.29	1163.73	29.60	7.23	1162.95	32.07	-0.74	1164.52	21.10	0.03	1164.68	18.64	0.71
1167.21	28.25	6.35	1166.26	27.09	5.54	1166.73	29.56	6.56	1165.95	33.11	-0.33	1167.52	22.32	0.62	1167.68	18.26	-0.29
1170.21	27.94	6.23	1169.26	26.58	5.22	1169.73	28.96	6.16	1168.95	32.16	-1.09	1170.52	21.72	0.21	1170.68	19.23	0.87
1173.21	26.83	5.48	1172.26	25.43	4.43	1172.73	28.38	5.93	1171.95	32.10	-0.79	1173.52	21.52	0.37	1173.68	18.42	0.42
1176.21	25.89	3.90	1175.27	26.02	4.37	1175.73	29.64	6.55	1174.95	32.29	-1.24	1176.52	21.72	-0.07	1176.68	19.96	1.31
1179.21	27.07	5.81	1178.26	25.66	4.74	1178.73	28.53	6.17	1177.95	31.42	-1.38	1179.52	22.01	0.95	1179.68	18.35	0.43
1182.21	27.94	5.98	1181.26	25.63	4.02	1181.73	28.21	5.16	1180.95	32.64	-0.86	1182.52	22.46	0.70	1182.68	18.76	0.15
1185.21	28.72	6.88	1184.26	25.54	4.04	1184.73	29.17	6.23	1183.95	32.56	-0.82	1185.52	22.26	0.62	1185.68	18.70	0.20
1188.21	28.45	7.18	1187.27	26.37	5.44	1187.73	28.38	6.01	1186.95	30.91	-1.90	1188.52	21.29	0.22	1188.68	19.61	1.68
1191.21	27.94	6.88	1190.27	25.75	5.04	1190.74	28.85	6.70	1189.95	30.91	-1.69	1191.53	22.18	1.32	1191.68	18.07	0.36
1194.21	27.77	5.46	1193.26	26.85	4.89	1193.73	29.53	6.13	1192.95	33.82	-0.03	1194.52	21.38	-0.73	1194.68	19.71	0.75
1197.21	28.89	6.93	1196.26	26.22	4.60	1196.73	29.67	6.61	1195.95	32.83	-0.67	1197.52	21.15	-0.61	1197.68	19.90	1.28
1200.21	27.88	6.59	1199.27	25.54	4.60	1199.73	28.38	5.99	1198.95	32.13	-0.70	1200.52	21.35	0.26	1200.68	18.38	0.44
1203.21	27.10	5.72	1202.26	26.61	5.58	1202.73	28.99	6.52	1201.95	32.89	-0.03	1203.52	21.41	0.23	1203.68	17.82	-0.21
1206.21	26.87	5.54	1205.27	25.78	4.79	1205.73	29.17	6.74	1204.95	31.67	-1.20	1206.52	21.72	0.59	1206.68	18.60	0.61
1209.21	27.61	6.00	1208.27	25.81	4.55	1208.74	28.56	5.86	1207.95	32.26	-0.89	1209.52	21.29	-0.12	1209.68	19.26	1.00
1212.20	28.18	6.48	1211.26	25.90	4.55	1211.73	29.60	6.81	1210.95	32.56	-0.68	1212.51	21.44	-0.06	1212.67	19.08	0.73
1215.20	27.77	6.20	1214.26	25.78	4.56	1214.73	29.71	7.04	1213.95	32.54	-0.57	1215.52	21.52	0.15	1215.67	18.64	0.42
1218.20	27.37	6.12	1217.26	26.17	5.26	1217.73	28.96	6.61	1216.95	31.94	-0.85	1218.52	20.95	-0.10	1218.68	18.86	0.95
1221.20	28.79	6.84	1220.26	25.66	4.05	1220.73	28.63	5.58	1219.95	32.45	-1.04	1221.52	22.01	0.26	1221.67	19.39	0.78
