# Supplementary material for: Noise-precision tradeoff in predicting combinations of mutations and drugs
Source: PLoS Comput Biol. 2019 May 22;15(5):e1006956. doi: 10.1371/journal.pcbi.1006956 (PMC6548401; doi:10.1371/journal.pcbi.1006956)
Supplement: S1 Data — A zip file containing all datasets used in this paper. (ZIP) [file pcbi.1006956.s002.zip › calcium/calcium_double_RAW264.7/C5A_250_nM_PAF_100_nM_RW_ECC040106F.txt]

Tab-delimted data for ligand pair Complement C5a / Platelet Activating Factor
Celltype = RAW 264.7
ExperimentID = ECC040106F
t in seconds, Ca++ concentrations in nM
Adj Ca++ is the change in Ca++ concentration due to ligand

ECC040106F08	C5A 250 nM	PAF 100 nM	sim
ECC040106F02	C5A 250 nM	PAF 100 nM	lig1_then_lig2
ECC040106F04	PAF 100 nM	C5A 250 nM	lig2_then_lig1
ECC040106F01	HBSS-BSA n/a 	HBSS-BSA n/a 	con
ECC040106F11	HBSS-BSA n/a 	HBSS-BSA n/a 	con
ECC040106F12	HBSS-BSA n/a 	HBSS-BSA n/a 	con

t(ECC040106F08)	Ca++(ECC040106F08)	Adj Ca++(ECC040106F08)	t(ECC040106F02)	Ca++(ECC040106F02)	Adj Ca++(ECC040106F02)	t(ECC040106F04)	Ca++(ECC040106F04)	Adj Ca++(ECC040106F04)	t(ECC040106F01)	Ca++(ECC040106F01)	Adj Ca++(ECC040106F01)	t(ECC040106F11)	Ca++(ECC040106F11)	Adj Ca++(ECC040106F11)	t(ECC040106F12)	Ca++(ECC040106F12)	Adj Ca++(ECC040106F12)
-200.90	15.12	0.95	-201.84	18.09	2.49	-201.53	12.70	0.58	-202.00	29.59	-4.87	-200.40	15.42	2.25	-200.25	22.84	2.62
-197.99	14.93	-2.05	-198.93	16.40	-2.02	-198.62	13.70	-1.24	-199.09	36.93	-0.35	-197.52	15.63	-0.35	-197.36	23.73	0.70
-194.99	14.93	-1.16	-195.93	16.92	-0.61	-195.62	13.67	-0.38	-196.09	35.31	-1.08	-194.52	14.74	-0.36	-194.36	23.58	1.44
-191.99	13.48	-1.57	-192.93	15.76	-0.73	-192.62	12.12	-0.89	-193.09	36.37	1.02	-191.52	14.98	0.92	-191.36	19.16	-1.94
-188.99	13.76	-1.73	-189.93	15.00	-1.92	-189.62	13.05	-0.39	-190.09	36.80	1.02	-188.52	15.18	0.69	-188.37	19.83	-1.71
-185.99	14.36	-0.12	-186.93	14.76	-1.16	-186.62	13.60	1.16	-187.09	34.64	-0.14	-185.52	13.21	-0.27	-185.36	20.94	0.41
-182.99	14.26	-1.53	-183.93	15.28	-1.95	-183.62	13.22	-0.53	-184.09	35.13	-0.96	-182.52	15.34	0.54	-182.36	22.26	0.42
-179.99	12.25	-1.95	-180.93	15.72	0.08	-180.62	12.46	0.30	-181.09	33.84	-0.66	-179.52	13.89	0.69	-179.36	20.22	-0.03
-176.99	14.36	-0.95	-177.93	15.68	-1.07	-177.62	13.36	0.09	-178.09	36.55	0.94	-176.52	15.14	0.83	-176.36	19.59	-1.77
-173.99	13.95	-1.03	-174.93	15.12	-1.30	-174.62	13.15	0.21	-175.09	36.43	1.15	-173.52	12.93	-1.06	-173.36	20.94	-0.09
-170.99	13.76	-1.45	-171.93	15.48	-1.17	-171.62	11.23	-1.94	-172.09	35.62	0.11	-170.52	13.49	-0.72	-170.36	21.87	0.61
-167.99	14.14	-0.54	-168.93	16.04	-0.08	-168.62	12.67	0.03	-169.09	35.50	0.52	-167.52	13.53	-0.15	-167.36	20.36	-0.37
-164.99	14.20	-1.20	-165.93	15.00	-1.83	-165.62	12.77	-0.58	-166.09	35.62	-0.07	-164.52	14.34	-0.06	-164.36	21.58	0.13
-161.99	13.29	-1.23	-162.93	15.60	-0.35	-162.62	11.30	-1.17	-163.09	34.45	-0.36	-161.52	14.13	0.61	-161.37	20.32	-0.25
-158.99	13.66	-1.54	-159.93	15.64	-1.00	-159.62	13.63	0.47	-160.09	36.74	1.24	-158.52	13.89	-0.31	-158.37	20.32	-0.93
-155.99	13.95	-1.08	-156.93	15.44	-1.03	-156.62	11.51	-1.48	-157.09	35.38	0.05	-155.52	14.21	0.18	-155.36	20.85	-0.23
-152.99	14.96	-0.73	-153.93	17.04	-0.09	-153.62	13.22	-0.43	-154.09	35.31	-0.68	-152.52	15.34	0.65	-152.37	21.77	0.03
-149.99	14.55	-0.02	-150.93	15.48	-0.53	-150.62	12.81	0.28	-151.09	36.18	1.31	-149.52	12.85	-0.72	-149.37	20.03	-0.59
-146.99	14.67	0.14	-147.93	14.48	-1.49	-147.62	12.94	0.45	-148.09	36.68	1.85	-146.52	13.29	-0.24	-146.36	18.97	-1.61
-143.99	14.93	1.06	-144.93	15.16	-0.15	-144.62	12.98	1.15	-145.09	34.33	0.16	-143.52	11.74	-1.14	-143.36	20.90	0.98
-140.99	13.66	-1.09	-141.93	14.56	-1.63	-141.62	12.29	-0.42	-142.09	35.13	0.08	-140.52	13.49	-0.27	-140.36	20.99	0.19
-137.99	13.98	-0.68	-138.93	15.84	-0.26	-138.62	12.91	0.29	-139.09	34.45	-0.51	-137.52	13.69	0.03	-137.37	21.19	0.48
-134.99	14.77	0.19	-135.93	15.04	-0.98	-135.62	11.47	-1.07	-136.09	35.93	1.05	-134.52	12.41	-1.17	-134.37	20.75	0.12
-131.99	13.85	-0.43	-132.93	15.52	-0.19	-132.62	9.77	-2.46	-133.09	35.69	1.12	-131.52	12.17	-1.11	-131.36	20.32	-0.01
-128.99	14.11	-0.77	-129.93	15.60	-0.71	-129.62	11.23	-1.60	-130.09	33.90	-1.27	-128.52	14.21	0.33	-128.36	21.87	0.94
-125.99	14.01	-0.45	-126.93	13.73	-2.17	-126.62	12.70	0.28	-127.09	34.70	-0.06	-125.52	13.29	-0.18	-125.36	20.75	0.24
-122.99	14.14	-0.56	-123.93	14.92	-1.22	-123.62	12.67	0.01	-124.09	35.25	0.25	-122.52	13.89	0.18	-122.36	20.32	-0.43
-119.99	14.33	0.69	-120.93	15.00	-0.07	-120.62	12.50	0.91	-121.09	33.78	-0.15	-119.52	12.89	0.25	-119.37	19.59	-0.10
-116.99	14.23	-0.42	-117.93	16.20	0.11	-117.62	12.60	-0.01	-118.09	34.64	-0.31	-116.52	13.57	-0.08	-116.36	21.09	0.39
-113.99	13.92	-0.73	-114.93	15.08	-1.01	-114.62	12.02	-0.59	-115.09	34.76	-0.19	-113.52	14.09	0.43	-113.36	20.46	-0.24
-110.99	13.79	-0.03	-111.93	15.72	0.46	-111.62	13.01	1.23	-112.09	33.90	-0.22	-110.52	11.97	-0.85	-110.36	20.94	1.07
-107.99	14.74	0.27	-108.93	16.52	0.61	-108.62	11.47	-0.96	-109.09	36.24	1.47	-107.52	12.21	-1.27	-107.36	20.32	-0.20
-104.99	12.44	-2.69	-105.93	15.36	-1.21	-105.62	11.13	-1.96	-106.09	37.42	1.99	-104.52	13.01	-1.13	-104.36	20.32	-0.86
-101.99	14.74	0.29	-102.93	15.76	-0.13	-102.62	13.36	0.95	-103.09	34.82	0.07	-101.52	13.33	-0.13	-101.36	20.56	0.06
-98.99	13.82	-0.92	-99.93	15.40	-0.78	-99.62	12.98	0.28	-100.09	35.75	0.71	-98.52	12.97	-0.77	-98.36	20.85	0.06
-95.99	14.07	-0.35	-96.93	16.12	0.26	-96.62	12.50	0.12	-97.09	34.82	0.10	-95.52	12.89	-0.53	-95.36	20.90	0.43
-92.99	13.95	-0.30	-93.93	14.76	-0.93	-93.62	11.88	-0.33	-94.09	35.31	0.76	-92.52	13.93	0.67	-92.36	18.87	-1.43
-89.99	14.42	-0.56	-90.93	15.76	-0.66	-90.62	12.81	-0.13	-91.09	36.74	1.46	-89.52	13.49	-0.50	-89.36	20.07	-0.96
-86.99	14.48	0.59	-87.93	14.68	-0.64	-87.62	11.98	0.14	-88.09	34.88	0.70	-86.52	12.73	-0.16	-86.36	19.40	-0.54
-83.99	14.93	1.16	-84.93	15.08	-0.12	-84.62	11.81	0.09	-85.09	36.37	2.31	-83.52	11.74	-1.03	-83.36	18.54	-1.28
-80.99	13.92	-0.42	-81.93	15.88	0.10	-81.62	11.61	-0.69	-82.09	34.39	-0.25	-80.52	12.85	-0.50	-80.36	21.14	0.75
-77.99	13.95	-0.11	-78.93	15.88	0.38	-78.62	11.78	-0.24	-79.09	35.38	1.02	-77.52	12.89	-0.17	-77.36	19.26	-0.85
-74.99	12.94	-1.38	-75.93	15.00	-0.76	-75.62	12.77	0.49	-76.09	34.76	0.14	-74.52	13.73	0.40	-74.37	19.83	-0.54
-71.99	14.64	0.70	-72.93	15.84	0.46	-72.62	11.95	0.05	-73.09	34.82	0.58	-71.52	13.05	0.11	-71.37	19.30	-0.69
-68.99	14.30	-0.08	-69.93	15.28	-0.54	-69.62	11.54	-0.80	-70.09	34.70	0.02	-68.52	13.73	0.34	-68.37	20.07	-0.36
-65.99	14.04	0.06	-66.93	16.16	0.74	-66.62	12.57	0.63	-67.09	33.72	-0.56	-65.52	13.45	0.47	-65.36	20.12	0.09
-62.99	14.83	0.19	-63.93	16.12	0.04	-63.62	11.85	-0.75	-64.09	36.99	2.05	-62.52	12.65	-1.00	-62.37	19.64	-1.05
-59.99	13.41	-1.29	-60.93	15.04	-1.09	-60.62	11.64	-1.01	-61.09	34.33	-0.66	-59.52	13.73	0.03	-59.36	21.38	0.63
-56.99	14.30	0.22	-57.93	16.72	1.20	-57.62	11.85	-0.19	-58.09	33.90	-0.48	-56.52	13.13	0.05	-56.37	20.56	0.43
-53.99	14.36	0.28	-54.93	15.76	0.24	-54.62	14.04	2.00	-55.09	34.64	0.26	-53.52	13.41	0.33	-53.37	19.54	-0.59
-50.99	14.14	-0.10	-51.93	14.96	-0.71	-51.62	12.12	-0.07	-52.09	33.47	-1.06	-50.52	13.45	0.21	-50.36	21.14	0.85
-47.99	14.11	-0.44	-48.93	17.16	1.17	-48.62	12.05	-0.46	-49.09	34.39	-0.46	-47.52	13.13	-0.42	-47.37	21.48	0.88
-44.99	13.98	-0.65	-45.93	15.60	-0.47	-45.62	13.32	0.73	-46.09	34.57	-0.36	-44.52	13.05	-0.58	-44.36	21.62	0.94
-41.99	14.04	0.13	-42.93	15.12	-0.23	-42.62	13.42	1.55	-43.09	33.16	-1.05	-41.52	14.34	1.42	-41.36	19.59	-0.37
-38.99	15.72	2.18	-39.93	14.48	-0.49	-39.62	11.98	0.49	-40.09	33.65	-0.18	-38.52	12.81	0.27	-38.36	19.50	-0.09
-35.99	14.20	-0.74	-36.93	16.64	0.27	-36.62	11.91	-0.98	-37.09	35.50	0.27	-35.52	14.05	0.11	-35.36	20.61	-0.38
-33.00	14.04	-0.87	-33.94	16.00	-0.35	-33.62	12.02	-0.85	-34.09	35.01	-0.20	-32.53	12.97	-0.95	-32.37	22.11	1.15
-30.00	14.23	0.20	-30.94	16.16	0.70	-30.62	12.74	0.76	-31.09	35.25	0.93	-29.53	13.45	0.42	-29.37	18.73	-1.35
-26.99	14.39	-0.37	-27.94	15.96	-0.23	-27.62	11.74	-0.97	-28.09	35.38	0.33	-26.52	13.73	-0.03	-26.37	20.51	-0.30
-24.00	14.71	0.54	-24.94	15.24	-0.37	-24.62	11.85	-0.28	-25.09	35.19	0.72	-23.53	12.93	-0.24	-23.37	19.74	-0.48
5.13	322.29	301.92	4.16	34.57	12.76	4.50	243.90	225.57	4.00	34.76	-5.91	5.60	17.66	-1.72	5.76	34.05	7.63
8.04	278.16	257.81	7.10	51.58	29.80	7.41	236.51	218.21	6.94	38.99	-1.65	8.51	14.74	-4.61	8.67	32.66	6.26
11.04	219.91	200.31	10.10	50.68	29.64	10.41	189.86	172.30	9.94	39.24	-0.66	11.51	16.36	-2.24	11.67	28.55	2.90
14.04	158.00	140.31	13.10	47.30	28.18	13.41	139.69	124.05	12.94	38.42	0.44	14.52	14.54	-2.15	14.67	25.45	1.71
17.04	111.21	93.53	16.10	47.49	28.37	16.41	102.13	86.49	15.94	38.61	0.63	17.52	15.42	-1.27	17.68	24.37	0.64
20.04	86.26	68.82	19.10	41.88	23.01	19.41	83.26	67.87	18.94	37.74	0.01	20.51	15.55	-0.89	20.67	24.37	0.88
23.04	71.00	54.53	22.10	38.55	20.64	22.41	68.53	54.10	21.94	37.61	0.84	23.51	15.10	-0.38	23.67	22.06	-0.46
26.04	61.47	45.91	25.10	35.54	18.54	25.41	61.78	48.26	24.94	36.37	0.51	26.51	14.42	-0.14	26.67	21.24	-0.37
29.04	55.91	40.44	28.10	31.26	14.36	28.41	57.84	44.42	27.94	36.12	0.36	29.51	14.05	-0.42	29.67	21.58	0.06
32.04	51.91	36.33	31.10	27.54	10.52	31.41	51.77	38.23	30.94	35.75	-0.13	32.51	13.85	-0.74	32.67	22.50	0.87
35.04	50.74	35.56	34.10	23.05	6.43	34.41	49.88	36.74	33.94	36.61	1.13	35.51	14.54	0.36	35.67	19.74	-1.49
38.04	48.58	32.76	37.10	22.93	5.67	37.41	47.64	33.86	36.94	35.38	-0.74	38.51	15.91	1.08	38.67	21.53	-0.34
41.04	46.32	30.96	40.10	19.60	2.81	40.41	46.31	33.00	39.94	36.80	1.15	41.51	13.97	-0.39	41.67	20.65	-0.76
44.04	47.17	31.89	43.10	18.78	2.06	43.41	45.54	32.30	42.94	36.61	1.03	44.51	13.69	-0.60	44.67	20.90	-0.43
47.04	46.80	31.30	46.10	16.48	-0.46	46.41	43.98	30.52	45.94	36.18	0.38	47.51	14.78	0.27	47.67	20.90	-0.65
50.04	44.97	29.64	49.10	16.84	0.08	49.41	46.51	33.23	48.94	37.11	1.49	50.51	13.61	-0.72	50.67	20.61	-0.77
53.04	44.31	28.04	52.10	17.41	-0.30	52.41	43.50	29.27	51.94	37.80	1.23	53.51	15.75	0.48	53.67	20.61	-1.71
56.04	44.60	28.25	55.10	16.40	-1.39	55.41	43.19	28.88	54.94	37.86	1.21	56.51	16.56	1.21	56.67	19.98	-2.42
59.04	43.33	29.05	58.10	15.80	0.08	58.41	42.75	30.51	57.94	33.96	-0.62	59.51	14.54	1.26	59.67	19.69	-0.64
62.04	44.38	29.47	61.10	15.76	-0.59	61.41	42.47	29.60	60.94	35.75	0.54	62.51	13.97	0.06	62.66	20.36	-0.60
65.04	42.68	26.23	64.10	15.20	-2.69	64.41	39.99	25.58	63.94	39.11	2.36	65.51	15.95	0.50	65.66	19.64	-2.86
68.04	43.69	28.39	67.10	15.92	-0.82	67.41	40.39	27.13	66.94	36.68	1.08	68.51	13.93	-0.38	68.66	20.65	-0.70
71.04	44.35	28.22	70.10	15.52	-2.05	70.41	41.21	27.12	69.94	37.86	1.43	71.51	15.42	0.29	71.66	20.46	-1.72
74.04	42.39	27.37	73.10	15.40	-1.06	73.41	42.00	29.02	72.94	36.99	1.67	74.51	13.97	-0.05	74.67	19.45	-1.62
77.04	42.64	28.23	76.10	16.36	0.51	76.41	40.39	28.02	75.94	34.94	0.23	77.51	14.29	0.88	77.66	19.35	-1.11
80.04	42.61	27.90	79.10	16.00	-0.15	79.41	39.99	27.32	78.94	34.94	-0.07	80.51	14.42	0.71	80.66	20.12	-0.64
83.04	41.60	27.09	82.10	15.72	-0.23	82.41	38.55	26.08	81.94	35.69	0.88	83.51	13.61	0.09	83.66	19.59	-0.97
86.04	41.45	26.54	85.10	16.08	-0.26	85.41	38.75	25.89	84.94	35.31	0.11	86.51	14.54	0.63	86.66	20.22	-0.74
89.04	41.45	26.49	88.10	16.68	0.28	88.41	38.16	25.24	87.94	37.24	1.98	89.51	14.17	0.21	89.67	18.82	-2.19
92.04	41.70	27.24	91.10	15.92	0.02	91.41	37.35	24.93	90.94	34.94	0.18	92.51	14.25	0.79	92.67	19.54	-0.97
95.04	40.52	25.25	94.10	15.36	-1.34	94.41	37.31	24.09	93.94	35.75	0.19	95.51	15.95	1.68	95.67	19.45	-1.87
98.04	42.21	27.17	97.10	16.08	-0.40	97.41	36.62	23.62	96.94	35.07	-0.27	98.51	14.70	0.66	98.67	20.70	-0.39
101.04	41.06	25.00	100.10	17.04	-0.46	100.41	34.78	20.76	99.94	38.93	2.57	101.51	14.29	-0.78	101.67	20.32	-1.79
104.04	40.63	26.21	103.10	17.77	1.92	103.41	34.55	22.18	102.94	35.44	0.73	104.51	13.81	0.39	104.67	19.35	-1.12
107.04	40.20	25.46	106.10	15.36	-0.81	106.41	35.47	22.78	105.94	35.75	0.72	107.51	13.45	-0.29	107.67	20.36	-0.43
110.04	39.02	23.22	109.10	17.00	-0.23	109.41	33.11	19.36	108.94	35.25	-0.84	110.51	16.11	1.31	110.67	21.38	-0.47
113.04	40.77	25.86	112.10	15.64	-0.70	112.41	34.89	22.03	111.94	35.44	0.24	113.51	14.70	0.79	113.67	19.93	-1.03
116.04	39.70	23.99	115.10	16.32	-0.83	115.41	34.32	20.65	114.94	37.99	1.98	116.51	15.67	0.96	116.67	18.82	-2.94
119.04	38.63	23.50	118.10	16.72	0.16	118.41	34.13	21.05	117.94	36.18	0.76	119.51	14.62	0.49	119.67	19.93	-1.25
122.04	37.85	22.75	121.10	16.76	0.22	121.41	32.46	19.40	120.94	35.99	0.59	122.51	14.21	0.10	122.67	20.46	-0.69
125.04	38.63	23.68	124.10	17.65	1.26	124.41	33.41	20.50	123.94	35.75	0.50	125.51	14.34	0.38	125.66	20.12	-0.88
128.04	38.03	23.02	127.10	17.00	0.55	127.41	32.39	19.42	126.94	36.43	1.12	128.51	13.73	-0.28	128.67	20.22	-0.84
131.04	37.74	22.31	130.10	17.04	0.17	130.41	33.11	19.72	129.94	37.36	1.63	131.51	13.97	-0.47	131.67	20.32	-1.16
134.04	37.00	22.63	133.10	16.88	1.08	133.41	31.37	19.05	132.94	35.93	1.27	134.51	13.41	0.04	134.67	19.11	-1.31
137.04	37.67	22.44	136.10	17.45	0.78	136.41	31.41	18.22	135.94	35.62	0.09	137.51	14.62	0.39	137.67	20.80	-0.48
140.04	36.34	20.49	139.10	16.12	-1.17	139.41	31.14	17.33	138.94	38.55	2.40	140.51	14.13	-0.72	140.67	20.22	-1.68
143.04	37.71	23.38	142.10	17.04	1.28	142.41	31.11	18.83	141.94	35.13	0.51	143.51	14.62	1.29	143.67	18.58	-1.80
146.04	36.30	22.15	145.10	18.54	2.95	145.41	30.10	17.99	144.94	33.59	-0.86	146.51	14.38	1.23	146.67	19.83	-0.37
149.04	35.15	19.80	148.10	17.04	0.26	148.41	29.72	16.42	147.94	35.56	-0.08	149.51	14.25	-0.10	149.67	21.58	0.18
152.04	35.08	18.94	151.10	17.81	0.23	151.41	28.87	14.77	150.94	38.93	2.49	152.51	14.34	-0.81	152.66	20.51	-1.68
155.04	35.15	20.46	154.10	17.41	1.28	154.41	27.79	15.14	153.94	35.13	0.14	155.51	14.17	0.48	155.66	20.12	-0.62
158.04	34.14	18.65	157.10	18.62	1.69	157.41	30.88	17.43	156.94	37.99	2.20	158.51	14.05	-0.44	158.66	19.78	-1.76
161.04	33.82	18.78	160.10	17.57	1.09	160.41	28.94	15.94	159.94	35.50	0.16	161.51	14.42	0.37	161.66	20.56	-0.53
164.04	34.38	19.35	163.10	18.42	1.96	163.41	27.87	14.89	162.94	35.99	0.67	164.51	14.70	0.67	164.67	19.74	-1.34
167.04	33.55	18.53	166.10	16.76	0.30	166.41	29.13	16.15	165.94	36.68	1.36	167.51	13.17	-0.85	167.66	20.56	-0.51
170.04	33.20	17.07	169.10	18.34	0.77	169.41	27.87	13.78	168.94	37.92	1.49	170.51	15.46	0.33	170.67	20.36	-1.82
173.04	32.65	17.17	172.10	16.80	-0.12	172.41	27.87	14.43	171.94	36.86	1.08	173.51	14.82	0.33	173.67	20.12	-1.41
176.04	32.92	17.77	175.10	18.78	2.19	175.41	26.69	13.58	174.94	35.81	0.36	176.51	14.54	0.38	176.66	20.46	-0.74
179.04	33.27	17.57	178.10	16.04	-1.09	178.41	26.51	12.86	177.94	36.18	0.19	179.51	16.76	2.06	179.67	19.50	-2.25
182.04	31.58	17.02	181.10	17.61	1.61	181.41	27.76	15.24	180.94	35.81	0.95	182.51	15.02	1.46	182.67	18.20	-2.41
185.04	31.75	16.47	184.10	16.40	-0.32	184.41	26.14	12.90	183.94	37.80	2.22	185.51	13.81	-0.48	185.67	19.59	-1.74
188.04	30.69	16.01	187.10	17.97	1.85	187.41	26.69	14.05	186.94	36.49	1.51	188.51	13.69	0.01	188.66	19.21	-1.52
191.04	30.96	15.76	190.10	18.09	1.46	190.41	24.46	11.31	189.94	36.24	0.75	191.51	14.82	0.62	191.67	19.88	-1.37
194.04	31.34	16.17	193.10	17.53	0.92	193.41	24.90	11.77	192.94	36.68	1.21	194.51	14.01	-0.16	194.67	20.17	-1.05
197.04	30.72	15.02	196.10	17.97	0.83	196.41	24.75	11.09	195.94	37.80	1.80	197.51	14.34	-0.37	197.67	20.32	-1.43
200.04	31.44	15.37	199.10	17.73	0.22	199.41	25.12	11.09	198.94	39.18	2.81	200.51	13.73	-1.34	200.67	20.65	-1.47
203.04	30.62	16.11	202.10	17.20	1.25	202.41	25.23	12.76	201.94	36.12	1.31	203.51	14.90	1.38	203.67	17.87	-2.69
206.04	29.12	13.38	205.10	16.64	-0.54	205.41	24.35	10.65	204.94	37.24	1.20	206.51	14.05	-0.69	206.67	21.28	-0.51
209.04	29.50	14.70	208.10	17.00	0.76	208.41	24.24	11.48	207.94	35.31	0.21	209.51	15.18	1.38	209.67	19.26	-1.59
212.04	29.16	12.52	211.10	17.57	-0.50	211.41	24.32	9.73	210.94	38.61	1.68	212.51	14.05	-1.59	212.67	22.60	-0.09
215.04	28.85	13.53	214.10	15.96	-0.79	214.41	25.15	11.88	213.94	36.49	0.88	215.51	14.98	0.66	215.67	19.83	-1.54
218.04	27.80	12.43	217.10	17.24	0.43	217.41	24.28	10.95	216.94	35.50	-0.17	218.51	14.58	0.21	218.67	21.38	-0.04
221.04	29.29	14.06	220.10	16.88	0.21	220.41	24.03	10.84	219.94	35.56	0.03	221.51	14.54	0.31	221.67	20.94	-0.34
224.04	28.75	13.51	223.10	16.64	-0.03	223.41	24.61	11.42	222.94	36.68	1.15	224.51	13.53	-0.71	224.67	20.85	-0.44
227.04	28.21	13.47	226.10	17.57	1.39	226.41	23.95	11.25	225.94	36.86	1.82	227.51	13.61	-0.14	227.67	19.11	-1.68
230.04	28.24	11.92	229.10	17.20	-0.55	229.41	22.40	8.13	228.94	38.17	1.56	230.51	15.91	0.59	230.67	20.22	-2.15
233.04	27.80	11.94	232.10	17.65	0.35	232.41	23.48	9.66	231.94	37.36	1.20	233.51	14.58	-0.28	233.66	20.99	-0.92
236.04	27.23	11.46	235.10	17.69	0.48	235.41	23.74	10.01	234.94	37.36	1.29	236.51	15.91	1.13	236.67	19.40	-2.42
239.04	26.86	10.84	238.10	17.00	-0.45	238.41	23.05	9.08	237.94	37.74	1.43	239.51	15.10	0.08	239.67	20.56	-1.51
242.04	27.77	11.52	241.10	17.77	0.08	241.41	23.66	9.45	240.94	37.74	1.19	242.51	14.98	-0.27	242.66	21.38	-0.92
245.04	27.63	11.17	244.10	17.81	-0.09	244.41	23.01	8.59	243.94	38.05	1.29	245.51	14.82	-0.65	245.67	21.87	-0.64
248.04	25.72	9.96	247.10	17.53	0.34	247.41	23.01	9.30	246.94	37.36	1.31	248.51	13.49	-1.27	248.67	21.77	-0.04
251.04	25.99	10.66	250.10	17.93	1.16	250.41	21.29	8.00	249.94	37.42	1.79	251.51	14.42	0.09	251.66	19.50	-1.88
254.04	27.36	11.59	253.10	17.00	-0.21	253.41	22.94	9.21	252.94	36.68	0.61	254.51	15.14	0.36	254.67	20.85	-0.97
257.04	25.62	9.39	256.10	18.09	0.42	256.41	23.05	8.86	255.94	38.17	1.64	257.51	14.98	-0.26	257.66	20.90	-1.38
260.04	25.99	9.82	259.10	18.66	1.06	259.41	22.54	8.42	258.94	37.74	1.28	260.51	15.79	0.62	260.66	20.32	-1.90
263.04	26.96	11.98	262.10	17.45	1.03	262.41	22.54	9.60	261.94	34.94	-0.34	263.51	13.93	-0.06	263.67	21.43	0.40
266.04	26.76	11.44	265.10	18.17	1.41	265.41	21.36	8.08	264.94	36.99	1.37	266.51	14.74	0.41	266.67	19.59	-1.78
269.04	26.29	10.88	268.10	18.09	1.25	268.41	21.93	8.57	267.94	37.24	1.54	269.51	13.97	-0.44	269.67	20.36	-1.10
272.04	24.96	9.38	271.10	19.19	2.18	271.41	22.65	9.12	270.94	37.55	1.68	272.51	13.97	-0.61	272.66	20.56	-1.07
275.04	26.16	11.08	274.10	18.42	1.90	274.41	21.75	8.71	273.94	35.13	-0.25	275.51	14.38	0.29	275.66	21.09	-0.04
278.04	24.39	7.73	277.10	17.57	-0.53	277.41	22.36	7.74	276.94	39.11	2.15	278.51	15.67	0.00	278.67	20.56	-2.15
281.04	25.09	9.09	280.10	18.78	1.34	280.41	21.32	7.36	279.94	35.87	-0.43	281.51	15.87	0.86	281.67	21.62	-0.43
284.04	25.29	9.84	283.10	19.35	2.46	283.41	21.22	7.81	282.94	36.74	0.99	284.51	14.74	0.29	284.67	20.22	-1.28
287.04	25.32	9.00	286.10	18.46	0.70	286.41	20.61	6.33	285.94	38.36	1.74	287.51	15.26	-0.07	287.67	20.70	-1.67
290.04	25.66	9.91	289.10	18.66	1.48	289.41	22.29	8.59	288.94	36.86	0.82	290.51	14.74	-0.01	290.67	20.99	-0.81
293.04	23.86	8.62	292.10	18.86	2.18	292.41	22.44	9.24	291.94	36.12	0.58	293.51	14.01	-0.23	293.66	20.94	-0.35
296.04	25.29	9.63	295.10	16.96	-0.14	295.41	20.15	6.53	294.94	37.49	1.53	296.51	14.05	-0.62	296.67	20.80	-0.91
299.04	25.09	9.58	298.10	17.61	0.66	298.41	22.04	8.57	297.94	36.99	1.18	299.51	14.25	-0.27	299.67	20.65	-0.91
302.04	24.06	8.35	301.10	18.95	1.80	301.41	21.75	8.08	300.94	37.24	1.23	302.51	14.54	-0.17	302.67	20.70	-1.06
305.04	24.79	8.70	304.10	18.09	0.56	304.41	20.82	6.77	303.94	37.17	0.78	305.51	14.74	-0.36	305.67	21.72	-0.42
308.04	25.59	10.14	307.10	16.96	0.07	307.41	20.97	7.56	306.94	36.24	0.49	308.51	15.34	0.89	308.67	20.12	-1.38
311.04	24.36	8.18	310.10	18.99	1.37	310.41	21.07	6.93	309.94	38.55	2.07	311.51	15.02	-0.16	311.67	20.32	-1.91
314.04	23.63	8.91	313.10	19.23	3.07	313.41	21.36	8.68	312.94	33.16	-1.86	314.51	14.25	0.52	314.67	22.11	1.34
317.04	23.76	7.90	316.10	19.64	2.35	316.41	21.25	7.44	315.94	36.24	0.09	317.51	14.86	0.00	317.67	21.82	-0.09
320.04	24.42	7.87	319.10	19.03	1.04	319.41	20.75	6.24	318.94	38.05	1.20	320.51	14.94	-0.61	320.66	22.01	-0.59
323.04	23.73	7.12	322.10	19.03	0.99	322.41	20.50	5.94	321.94	37.92	1.02	323.51	15.87	0.26	323.66	21.38	-1.28
326.04	23.60	7.47	325.10	20.46	2.89	325.41	20.36	6.27	324.94	36.37	-0.06	326.51	15.26	0.13	326.67	22.11	-0.07
329.04	23.27	7.46	328.10	19.56	2.31	328.41	20.36	6.59	327.94	37.67	1.56	329.51	14.50	-0.31	329.67	20.61	-1.25
332.04	22.71	6.22	331.10	18.78	0.85	331.41	19.75	5.30	330.94	40.18	3.39	332.51	15.06	-0.44	332.67	19.59	-2.95
335.04	23.07	8.16	334.10	19.56	3.21	334.41	20.82	7.95	333.94	35.25	0.04	335.51	15.06	1.14	335.66	19.78	-1.18
338.04	23.63	7.97	337.10	18.50	1.41	337.41	21.04	7.43	336.94	38.05	2.10	338.51	14.58	-0.08	338.66	19.69	-2.02
341.04	23.27	7.39	340.10	19.11	1.79	340.41	21.00	7.16	339.94	36.30	0.12	341.51	14.74	-0.15	341.66	21.96	0.03
344.04	22.71	5.97	343.10	19.03	0.86	343.41	20.72	6.03	342.94	38.55	1.52	344.51	16.07	0.33	344.67	20.94	-1.85
347.04	24.19	8.32	346.10	18.13	0.82	346.41	20.47	6.64	345.94	37.24	1.07	347.51	16.03	1.16	347.66	19.69	-2.23
350.04	23.40	8.04	349.10	19.35	2.55	349.41	19.75	6.43	348.94	37.05	1.39	350.51	14.21	-0.15	350.67	20.17	-1.24
353.04	23.37	7.24	352.10	19.80	2.23	352.41	20.86	6.77	351.94	36.74	0.31	353.51	15.91	0.78	353.67	21.09	-1.09
356.04	24.39	8.46	355.10	19.52	2.15	355.41	19.01	5.12	354.94	37.86	1.63	356.51	14.34	-0.59	356.66	20.94	-1.04
359.04	22.61	6.87	358.10	17.93	0.76	358.41	21.00	7.31	357.94	35.81	-0.22	359.51	15.51	0.77	359.67	21.24	-0.55
362.04	23.56	6.97	361.10	18.58	0.56	361.41	21.39	6.85	360.94	38.24	1.36	362.51	17.13	1.54	362.66	19.74	-2.90
365.04	24.72	9.12	364.10	18.54	1.51	364.41	20.36	6.81	363.94	36.12	0.23	365.51	14.54	-0.06	365.67	21.48	-0.17
368.04	23.50	7.70	367.10	18.38	1.15	367.41	21.79	8.04	366.94	37.61	1.52	368.51	14.38	-0.42	368.67	20.75	-1.10
371.04	21.72	6.02	370.10	19.31	2.17	370.41	21.07	7.41	369.94	35.99	-0.01	371.51	15.67	0.96	371.67	20.80	-0.95
374.04	22.90	6.80	373.10	18.09	0.55	373.41	20.11	6.05	372.94	37.74	1.34	374.51	15.26	0.16	374.67	20.65	-1.50
377.04	22.44	6.75	376.10	17.97	0.84	376.41	21.57	7.92	375.94	36.49	0.50	377.51	15.38	0.68	377.67	20.56	-1.18
380.04	22.12	5.96	379.10	18.91	1.32	379.41	20.04	5.93	378.94	37.67	1.22	380.51	14.82	-0.34	380.67	21.33	-0.88
383.04	23.23	7.16	382.10	19.15	1.64	382.41	20.25	6.22	381.94	37.92	1.55	383.51	14.70	-0.37	383.67	20.94	-1.18
386.04	22.38	6.81	385.10	18.05	1.04	385.41	20.79	7.26	384.94	37.30	1.43	386.51	15.18	0.60	386.67	19.59	-2.03
389.04	22.64	5.83	388.10	19.15	0.90	388.41	20.22	5.45	387.94	38.93	1.82	389.51	15.91	0.10	389.67	20.94	-1.92
392.04	22.87	7.09	391.10	19.43	2.21	391.41	18.76	5.02	390.94	37.42	1.34	392.51	14.42	-0.36	392.67	20.85	-0.98
395.04	22.25	5.51	394.10	19.56	1.38	394.41	20.39	5.69	393.94	37.99	0.95	395.51	15.87	0.12	395.67	21.72	-1.07
398.04	22.44	6.97	397.10	18.70	1.79	397.41	19.97	6.54	396.94	35.81	0.04	398.51	15.34	0.87	398.67	20.61	-0.91
401.04	23.83	6.64	400.10	19.76	1.13	400.41	21.50	6.35	399.94	38.30	0.81	401.51	16.52	0.32	401.67	22.11	-1.13
404.04	22.21	6.07	403.10	19.48	1.91	403.41	20.54	6.45	402.94	37.67	1.24	404.51	16.11	0.97	404.67	19.98	-2.21
407.04	23.56	7.48	406.10	20.13	2.61	406.41	20.93	6.89	405.94	39.05	2.67	407.51	15.14	0.06	407.66	19.40	-2.73
410.04	22.61	5.29	409.10	19.64	0.89	409.41	20.54	5.27	408.94	38.80	1.19	410.51	15.75	-0.57	410.66	22.75	-0.62
413.04	23.30	7.86	412.10	18.99	2.11	412.41	20.68	7.28	411.94	35.93	0.19	413.51	14.94	0.50	413.67	20.80	-0.69
416.04	23.27	7.11	415.10	19.35	1.76	415.41	20.75	6.64	414.94	37.17	0.72	416.51	14.78	-0.38	416.67	21.87	-0.34
419.04	22.44	5.58	418.10	19.60	1.31	418.41	21.11	6.30	417.94	38.74	1.59	419.51	15.51	-0.35	419.67	21.67	-1.24
422.04	21.46	4.42	421.10	18.74	0.26	421.41	20.29	5.29	420.94	38.55	1.21	422.51	16.64	0.60	422.67	21.28	-1.81
425.04	23.10	7.30	424.10	18.78	1.54	424.41	20.72	6.96	423.94	36.24	0.14	425.51	15.18	0.38	425.66	21.33	-0.52
428.04	22.74	6.42	427.10	18.62	0.87	427.41	21.11	6.84	426.94	37.74	1.13	428.51	14.94	-0.38	428.67	21.62	-0.75
431.04	23.14	6.32	430.10	20.74	2.48	430.41	19.65	4.87	429.94	38.11	0.99	431.51	16.28	0.45	431.66	21.43	-1.44
434.04	21.17	4.58	433.10	19.52	1.50	433.41	20.75	6.21	432.94	37.49	0.61	434.51	15.75	0.16	434.67	21.87	-0.77
437.04	22.74	6.40	436.10	19.48	1.71	436.41	20.50	6.21	435.94	38.74	2.11	437.51	14.82	-0.52	437.67	20.80	-1.59
440.04	22.12	6.02	439.10	19.39	1.85	439.41	19.29	5.23	438.94	36.86	0.46	440.51	15.42	0.31	440.67	21.38	-0.77
443.04	22.25	5.54	442.10	19.52	1.37	442.41	20.47	5.80	441.94	38.49	1.48	443.51	15.67	-0.05	443.67	21.33	-1.43
446.04	23.00	6.48	445.10	19.11	1.16	445.41	20.29	5.82	444.94	36.06	-0.75	446.51	16.19	0.67	446.66	22.65	0.08
449.04	22.35	6.54	448.10	18.91	1.67	448.41	19.36	5.60	447.94	36.74	0.64	449.51	15.42	0.61	449.67	20.61	-1.25
452.04	22.51	6.03	451.10	20.05	2.14	451.41	20.64	6.21	450.94	38.80	2.03	452.51	15.71	0.23	452.67	20.27	-2.26
455.04	22.54	5.80	454.10	20.05	1.87	454.41	20.36	5.66	453.94	39.87	2.83	455.51	15.06	-0.69	455.67	20.65	-2.14
458.04	21.59	5.63	457.10	19.48	2.08	457.41	20.29	6.37	456.94	35.19	-1.07	458.51	16.85	1.89	458.67	21.19	-0.82
461.04	21.33	4.42	460.10	19.92	1.57	460.41	20.36	5.49	459.94	38.30	1.09	461.51	16.36	0.44	461.67	21.43	-1.53
464.04	22.18	5.58	463.10	19.07	1.04	463.41	18.97	4.42	462.94	37.24	0.35	464.51	16.28	0.68	464.67	21.62	-1.03
467.04	22.38	6.13	466.10	18.62	0.93	466.41	19.22	5.01	465.94	38.61	2.06	467.51	14.70	-0.56	467.67	20.80	-1.50
470.04	21.79	5.13	469.10	20.05	1.95	469.41	19.93	5.31	468.94	38.36	1.40	470.51	16.32	0.66	470.67	20.65	-2.06
473.04	20.48	3.02	472.10	19.19	0.30	472.41	19.93	4.52	471.94	39.11	1.36	473.51	16.11	-0.35	473.67	22.50	-1.01
476.04	22.31	4.15	475.10	19.15	-0.45	475.41	20.54	4.42	474.94	40.56	2.10	476.51	16.28	-0.88	476.67	22.99	-1.22
479.04	22.08	6.07	478.10	19.48	2.04	478.41	20.68	6.72	477.94	36.30	-0.00	479.51	15.83	0.82	479.67	21.24	-0.82
482.04	22.25	5.68	481.10	20.46	2.45	481.41	19.79	5.26	480.94	38.24	1.37	482.51	16.03	0.45	482.67	20.80	-1.82
485.04	22.31	5.41	484.10	18.74	0.40	484.41	19.93	5.07	483.94	37.61	0.41	485.51	16.68	0.77	485.67	21.77	-1.18
488.04	22.28	5.33	487.10	20.50	2.11	487.41	19.68	4.77	486.94	38.67	1.42	488.51	16.15	0.20	488.67	21.38	-1.62
491.04	21.69	3.69	490.10	20.09	0.65	490.41	18.90	2.94	489.94	38.11	-0.19	491.51	18.89	1.88	491.67	22.36	-1.69
494.04	21.82	4.85	493.10	19.56	1.16	493.41	21.50	6.58	492.94	37.61	0.35	494.51	15.99	0.02	494.67	22.65	-0.37
497.04	21.92	4.98	496.10	19.64	1.26	496.41	19.75	4.85	495.94	38.30	1.06	497.51	16.64	0.69	497.67	21.24	-1.75
500.04	21.30	4.57	499.10	18.54	0.37	499.41	21.11	6.42	498.94	37.74	0.71	500.51	17.74	2.00	500.67	20.07	-2.71
503.04	21.36	4.71	502.10	20.42	2.34	502.41	20.97	6.37	501.94	38.36	1.42	503.51	15.99	0.34	503.67	20.94	-1.76
506.04	21.49	4.07	505.10	20.09	1.24	505.41	19.05	3.68	504.94	40.00	2.29	506.51	16.36	-0.06	506.67	21.24	-2.23
509.04	21.76	5.87	508.10	19.76	2.43	508.41	19.75	5.90	507.94	35.69	-0.50	509.51	16.40	1.50	509.67	20.94	-1.00
512.04	22.21	5.66	511.10	20.74	2.76	511.41	19.75	5.25	510.94	37.36	0.52	512.51	16.44	0.89	512.66	21.19	-1.41
515.04	22.51	5.48	514.10	20.21	1.74	514.41	20.04	5.05	513.94	38.61	1.28	515.51	15.83	-0.21	515.66	22.01	-1.07
518.04	22.15	4.10	517.10	19.68	0.19	517.41	20.75	4.74	516.94	39.24	0.89	518.51	17.33	0.27	518.67	22.94	-1.16
521.04	21.85	4.74	520.10	20.29	1.74	520.41	21.54	6.47	519.94	41.26	3.85	521.51	14.58	-1.54	521.66	20.85	-2.31
524.04	22.51	5.43	523.10	20.13	1.61	523.41	20.43	5.39	522.94	38.11	0.73	524.51	17.21	1.12	524.67	21.28	-1.85
527.04	22.74	5.46	526.10	21.28	2.56	526.41	21.14	5.90	525.94	39.49	1.91	527.51	15.75	-0.54	527.67	21.96	-1.37
530.04	21.69	5.26	529.10	19.27	1.40	529.41	18.80	4.41	528.94	37.74	1.01	530.51	16.11	0.67	530.67	20.80	-1.68
533.04	21.46	4.90	532.10	20.42	2.43	532.41	20.29	5.78	531.94	38.30	1.45	533.51	15.63	0.07	533.67	21.09	-1.52
536.04	22.67	5.09	535.10	19.64	0.62	535.41	19.05	3.51	534.94	38.67	0.79	536.51	16.93	0.34	536.67	22.50	-1.13
539.04	23.17	6.36	538.10	19.84	1.59	538.41	20.61	5.84	537.94	37.67	0.56	539.51	16.97	1.16	539.67	21.14	-1.72
542.04	21.89	4.51	541.10	20.42	1.60	541.41	20.11	4.77	540.94	38.11	0.43	542.51	16.60	0.21	542.67	22.79	-0.64
545.04	22.97	6.77	544.10	21.36	3.73	544.41	21.29	7.14	543.94	37.42	0.93	545.51	15.67	0.47	545.67	20.85	-1.40
548.04	21.40	3.53	547.10	19.76	0.45	547.41	20.04	4.21	546.94	41.32	3.15	548.51	15.10	-1.78	548.67	22.55	-1.37
551.04	22.74	5.10	550.10	20.83	1.75	550.41	19.08	3.48	549.94	39.68	1.74	551.51	16.44	-0.21	551.67	22.16	-1.53
554.04	21.36	4.29	553.10	18.95	0.45	553.41	19.90	4.88	552.94	38.42	1.06	554.51	17.33	1.26	554.67	20.80	-2.32
557.04	22.31	4.68	556.10	19.92	0.85	556.41	19.54	3.95	555.94	38.24	0.31	557.51	17.99	1.36	557.67	22.01	-1.67
560.04	22.90	5.86	559.10	20.62	2.15	559.41	19.40	4.41	558.94	38.36	1.03	560.51	16.28	0.24	560.67	21.82	-1.27
563.04	22.05	5.07	562.10	19.48	1.06	562.41	19.61	4.67	561.94	38.05	0.77	563.51	15.55	-0.44	563.67	22.70	-0.33
566.04	22.02	5.27	565.10	21.28	3.09	565.41	18.55	3.84	564.94	37.36	0.31	566.51	16.52	0.77	566.67	21.72	-1.08
569.04	21.82	4.61	568.10	19.76	1.12	568.41	21.25	6.09	567.94	38.49	0.99	569.51	17.29	1.08	569.67	21.19	-2.07
572.04	22.84	5.52	571.10	20.21	1.45	571.41	20.36	5.08	570.94	38.93	1.31	572.51	17.05	0.73	572.67	21.33	-2.04
575.04	21.59	3.48	574.10	19.92	0.37	574.41	20.64	4.57	573.94	40.88	2.47	575.51	16.80	-0.32	575.67	22.01	-2.15
578.04	21.53	4.57	577.10	19.97	1.57	577.41	20.64	5.72	576.94	38.36	1.10	578.51	15.51	-0.45	578.67	22.36	-0.65
581.04	21.56	4.25	580.10	20.78	2.04	580.41	20.43	5.17	579.94	38.36	0.76	581.51	15.87	-0.44	581.67	23.04	-0.32
584.04	21.66	4.23	583.10	20.13	1.27	583.41	20.54	5.16	582.94	39.18	1.46	584.51	16.68	0.25	584.67	21.77	-1.71
587.04	22.18	3.67	586.10	20.25	0.31	586.41	19.15	2.69	585.94	41.39	2.59	587.51	16.93	-0.58	587.67	22.55	-2.01
590.04	21.85	4.04	589.10	20.33	1.08	589.41	19.79	4.02	588.94	40.00	1.89	590.51	16.97	0.15	590.67	21.82	-2.04
593.03	22.41	5.56	592.09	19.27	0.99	592.41	20.29	5.49	591.94	37.61	0.47	593.50	16.07	0.22	593.66	22.21	-0.69
596.04	22.31	5.04	595.09	19.84	1.13	595.41	19.93	4.70	594.94	37.11	-0.46	596.51	17.21	0.94	596.66	22.84	-0.48
599.04	21.89	5.27	598.09	19.76	1.70	598.41	20.18	5.60	597.94	39.11	2.19	599.51	15.99	0.36	599.67	20.12	-2.55
602.04	22.08	4.47	601.09	20.25	1.20	601.41	19.90	4.33	600.94	38.99	1.08	602.51	16.40	-0.21	602.66	22.79	-0.87
627.10	30.48	5.84	626.15	56.42	30.34	626.47	37.70	15.10	626.00	47.25	2.31	627.57	24.23	0.59	627.73	27.79	-2.90
630.07	27.84	3.49	629.13	84.06	58.28	629.44	42.79	20.49	628.97	47.96	3.32	630.54	21.63	-1.72	630.69	28.80	-1.60
633.07	27.20	4.67	632.13	172.37	148.40	632.44	49.96	29.47	631.97	45.81	2.98	633.54	19.14	-2.39	633.70	27.99	-0.59
636.09	26.26	5.02	635.13	215.52	192.85	635.46	52.10	32.91	634.97	43.49	1.96	636.56	18.73	-1.51	636.72	26.84	-0.45
639.07	25.69	3.17	638.13	193.35	169.39	638.44	48.74	28.26	637.97	45.49	2.67	639.54	19.43	-2.09	639.70	27.99	-0.58
642.07	25.49	2.87	641.13	151.13	127.07	641.44	46.43	25.85	640.97	47.25	4.33	642.54	20.42	-1.21	642.69	25.55	-3.12
645.07	23.56	1.58	644.13	118.60	95.18	644.45	42.32	22.38	643.97	44.78	2.50	645.54	19.97	-1.02	645.70	26.55	-1.48
648.07	23.56	2.07	647.13	95.02	72.10	647.44	38.98	19.54	646.97	43.24	1.46	648.54	19.88	-0.61	648.70	26.69	-0.85
651.09	24.26	3.27	650.13	84.39	61.97	650.46	35.01	16.07	649.97	43.49	2.21	651.55	20.50	0.51	651.72	24.32	-2.72
654.07	24.76	3.82	653.13	75.42	53.04	653.44	31.67	12.77	652.97	43.56	2.32	654.54	19.22	-0.73	654.70	25.40	-1.59
657.07	25.32	3.44	656.13	69.65	46.33	656.44	29.50	9.66	655.97	43.49	1.31	657.54	21.00	0.12	657.70	26.50	-1.43
660.07	24.46	2.30	659.13	68.31	44.71	659.44	26.80	6.68	658.97	44.07	1.61	660.54	20.63	-0.54	660.70	27.14	-1.07
663.07	25.29	3.31	662.13	65.32	41.91	662.44	24.06	4.13	661.97	43.69	1.42	663.54	21.09	0.11	663.70	26.50	-1.53
666.09	24.89	2.81	665.13	64.56	41.04	665.46	23.27	3.23	664.97	44.20	1.82	666.55	20.21	-0.88	666.71	27.19	-0.94
669.07	24.72	3.36	668.13	63.76	40.97	668.44	22.00	2.69	667.97	44.46	2.81	669.54	19.51	-0.85	669.70	25.45	-1.96
672.07	23.40	2.44	671.13	64.51	42.11	671.44	21.43	2.51	670.97	41.71	0.45	672.54	20.17	0.21	672.69	26.35	-0.66
675.07	24.49	3.43	674.13	63.56	41.06	674.44	21.47	2.45	673.97	43.37	2.01	675.54	19.92	-0.15	675.70	25.25	-1.86
678.07	24.52	3.97	677.13	64.06	42.07	677.44	21.57	3.06	676.97	42.53	1.68	678.54	19.47	-0.09	678.69	25.01	-1.59
681.08	25.92	5.16	680.13	62.01	39.81	680.46	19.97	1.25	679.97	41.51	0.45	681.55	19.88	0.11	681.71	26.25	-0.56
684.07	23.80	2.56	683.13	63.56	40.88	683.44	20.22	1.02	682.97	42.73	1.19	684.54	20.55	0.30	684.70	25.80	-1.49
687.07	24.76	3.15	686.13	62.61	39.56	686.44	20.29	0.72	685.97	44.46	2.55	687.54	19.18	-1.44	687.70	26.55	-1.11
690.07	25.16	3.23	689.13	61.67	38.30	689.44	20.43	0.54	688.97	46.07	3.84	690.54	19.68	-1.26	690.70	25.40	-2.58
693.07	24.66	3.26	692.13	61.72	38.89	692.44	20.86	1.51	691.97	43.43	1.74	693.54	19.22	-1.18	693.70	26.89	-0.56
696.09	24.69	3.68	695.13	59.99	37.54	695.46	20.72	1.75	694.97	43.17	1.86	696.55	20.30	0.29	696.72	24.91	-2.15
699.07	26.42	5.16	698.13	57.68	34.98	698.44	20.57	1.35	697.97	44.59	3.03	699.54	19.88	-0.38	699.70	24.66	-2.65
702.07	25.76	4.70	701.13	59.54	37.05	701.44	21.79	2.78	700.97	42.22	0.87	702.54	20.30	0.24	702.70	26.00	-1.11
705.07	26.06	4.33	704.13	59.35	36.18	704.44	21.90	2.21	703.97	45.10	3.07	705.54	20.09	-0.64	705.70	25.35	-2.43
708.07	27.10	5.55	707.13	55.84	32.85	707.44	22.51	3.00	706.97	43.88	2.03	708.54	20.42	-0.13	708.70	25.70	-1.90
711.08	25.92	4.82	710.13	58.71	36.17	710.46	22.76	3.70	709.97	43.49	2.09	711.55	19.06	-1.04	711.71	26.10	-1.05
714.07	25.49	3.92	713.13	55.45	32.44	713.44	22.98	3.45	712.97	45.30	3.43	714.54	20.55	-0.03	714.69	24.22	-3.40
717.07	25.86	3.81	716.13	55.94	32.45	716.44	23.12	3.11	715.97	44.91	2.56	717.54	20.75	-0.31	717.69	25.85	-2.25
720.07	25.19	3.96	719.13	57.15	34.49	719.44	24.03	4.85	718.97	42.85	1.33	720.54	19.68	-0.55	720.69	26.50	-0.78
723.07	25.29	3.63	722.13	55.40	32.30	722.44	23.95	4.33	721.97	43.49	1.53	723.54	20.01	-0.66	723.70	26.84	-0.87
726.08	25.76	3.88	725.13	52.96	29.64	725.46	24.50	4.66	724.97	44.65	2.47	726.55	19.84	-1.04	726.71	26.50	-1.43
729.07	25.22	4.79	728.13	52.91	31.04	728.44	23.30	4.91	727.97	43.05	2.32	729.54	18.15	-1.29	729.69	25.45	-1.03
732.07	25.26	4.14	731.13	54.30	31.75	731.44	24.53	5.46	730.97	41.83	0.42	732.54	20.13	0.01	732.69	26.74	-0.43
735.07	25.99	4.44	734.13	51.39	28.41	734.44	25.04	5.54	733.97	42.47	0.63	735.54	20.63	0.08	735.69	26.89	-0.71
738.07	25.26	2.75	737.13	51.77	27.82	737.44	24.57	4.10	736.97	45.49	2.68	738.54	21.09	-0.42	738.69	26.30	-2.26
741.09	26.06	4.37	740.13	51.34	28.21	740.46	24.21	4.56	739.97	45.04	3.05	741.55	19.18	-1.51	741.71	26.20	-1.54
744.07	24.36	2.92	743.13	49.97	27.09	743.44	25.81	6.41	742.97	43.24	1.50	744.54	19.88	-0.56	744.70	26.55	-0.94
747.07	26.49	3.64	746.13	49.78	25.49	746.44	24.46	3.65	745.97	44.91	1.76	747.54	20.59	-1.26	747.70	28.40	-0.50
750.07	25.62	3.01	749.13	49.31	25.27	749.44	24.24	3.68	748.97	45.43	2.53	750.54	20.50	-1.11	750.70	27.24	-1.42
753.07	25.99	2.99	752.13	48.10	23.67	752.44	23.12	2.17	751.97	45.43	2.14	753.54	20.92	-1.08	753.69	27.99	-1.06
756.08	26.39	4.31	755.13	48.14	24.63	755.46	24.39	4.36	754.97	44.39	2.02	756.55	20.79	-0.29	756.71	26.40	-1.73
759.07	27.43	5.76	758.13	47.16	24.05	758.44	24.72	5.09	757.97	42.41	0.44	759.54	20.01	-0.66	759.70	27.94	0.22
762.07	25.92	4.89	761.13	47.26	24.79	761.44	23.45	4.46	760.97	43.75	2.42	762.54	18.89	-1.14	762.69	25.80	-1.28
765.07	26.36	3.75	764.13	45.91	21.86	764.44	24.57	4.00	763.97	45.88	2.97	765.54	20.01	-1.60	765.70	27.29	-1.37
768.07	25.72	3.48	767.13	45.54	21.86	767.44	24.32	4.12	766.97	44.01	1.47	768.54	21.46	0.22	768.70	26.60	-1.69
771.08	26.96	4.23	770.13	43.89	19.73	770.46	23.92	3.24	769.97	45.04	2.02	771.55	20.50	-1.23	771.71	27.99	-0.79
774.07	25.52	3.47	773.13	45.08	21.59	773.44	23.05	3.04	772.97	43.88	1.53	774.54	20.88	-0.17	774.70	26.74	-1.36
777.07	26.56	4.64	776.13	43.29	19.93	776.44	23.95	4.07	775.97	44.33	2.11	777.54	19.39	-1.53	777.70	27.39	-0.58
780.07	25.96	5.04	779.13	42.93	20.57	779.44	24.82	5.94	778.97	41.20	-0.02	780.54	20.67	0.74	780.70	26.25	-0.72
783.07	25.66	3.55	782.13	43.66	20.11	782.44	24.17	4.10	781.97	44.39	1.98	783.54	20.55	-0.56	783.70	26.74	-1.42
786.08	26.42	4.27	785.13	42.43	18.84	785.46	24.06	3.95	784.97	46.14	3.69	786.55	19.22	-1.94	786.71	26.45	-1.75
789.07	27.03	4.90	788.13	43.43	19.86	788.44	24.32	4.23	787.97	44.59	2.16	789.54	21.50	0.37	789.70	25.65	-2.53
792.07	26.69	5.18	791.13	40.93	17.98	791.44	23.81	4.34	790.97	43.17	1.36	792.54	20.96	0.45	792.70	25.75	-1.81
795.07	25.96	4.48	794.13	41.16	18.24	794.44	23.74	4.30	793.97	42.73	0.95	795.54	20.13	-0.36	795.70	26.94	-0.59
798.07	26.76	3.88	797.13	42.16	17.84	797.44	23.95	3.11	796.97	44.84	1.66	798.54	21.21	-0.67	798.69	27.94	-0.99
801.08	27.06	4.79	800.13	39.36	15.66	800.45	24.17	3.95	799.97	44.26	1.70	801.55	20.75	-0.52	801.71	27.14	-1.18
804.07	26.63	4.31	803.13	39.72	15.96	803.44	23.48	3.20	802.97	43.17	0.55	804.54	20.84	-0.48	804.70	28.30	-0.07
807.07	26.42	4.07	806.13	40.12	16.33	806.44	22.98	2.67	805.97	43.75	1.10	807.54	22.21	0.85	807.70	26.45	-1.95
810.07	26.26	3.23	809.13	38.87	14.40	809.44	23.84	2.85	808.97	46.40	3.07	810.54	20.01	-2.03	810.69	28.04	-1.04
813.07	26.69	4.62	812.13	39.81	16.30	812.44	22.54	2.51	811.97	43.94	1.57	813.54	20.79	-0.29	813.69	26.84	-1.28
816.08	28.07	6.19	815.13	39.81	16.49	815.46	22.94	3.10	814.97	43.11	0.93	816.55	21.25	0.36	816.71	26.64	-1.29
819.07	27.36	4.60	818.13	37.48	13.29	818.44	23.55	2.84	817.97	45.23	2.18	819.54	21.25	-0.51	819.69	27.14	-1.67
822.07	27.16	4.92	821.13	38.37	14.69	821.44	23.99	3.79	820.97	42.73	0.19	822.54	21.09	-0.15	822.69	28.25	-0.04
825.07	27.33	5.59	824.13	36.02	12.84	824.44	24.28	4.58	823.97	44.91	2.87	825.54	19.72	-1.03	825.69	25.95	-1.84
828.07	27.13	5.32	827.13	38.51	15.27	827.44	23.08	3.32	826.97	43.30	1.20	828.54	18.52	-2.29	828.70	28.95	1.09
831.08	26.76	5.33	830.13	37.79	14.92	830.46	23.81	4.42	829.97	44.52	2.79	831.55	19.92	-0.52	831.71	25.21	-2.27
834.07	27.40	4.46	833.13	36.60	12.23	833.44	23.99	3.10	832.97	45.94	2.71	834.54	21.33	-0.61	834.70	26.89	-2.10
837.07	28.17	5.25	836.13	35.10	10.74	836.44	22.76	1.88	835.97	47.11	3.89	837.54	20.55	-1.37	837.69	26.45	-2.52
840.07	27.00	4.79	839.13	36.68	13.03	839.44	23.59	3.42	838.97	44.46	1.95	840.54	21.17	-0.04	840.69	26.35	-1.91
843.07	26.49	4.14	842.13	34.97	11.19	842.44	24.42	4.12	841.97	44.65	2.01	843.54	20.50	-0.85	843.70	27.24	-1.16
846.08	26.89	3.95	845.13	36.77	12.39	845.46	23.12	2.22	844.97	46.07	2.83	846.55	20.42	-1.53	846.71	27.69	-1.30
849.07	25.96	3.35	848.13	34.97	10.92	848.44	23.92	3.35	847.97	45.49	2.58	849.54	20.55	-1.06	849.70	27.14	-1.52
852.07	25.79	3.42	851.13	34.75	10.94	851.44	23.37	3.04	850.97	44.14	1.47	852.54	20.63	-0.74	852.70	27.69	-0.73
855.07	26.86	4.87	854.13	34.92	11.49	854.44	22.80	2.85	853.97	44.39	2.10	855.54	19.59	-1.40	855.69	27.34	-0.70
858.07	28.24	5.62	857.13	33.61	9.56	857.44	23.37	2.80	856.97	44.65	1.74	858.54	20.46	-1.16	858.70	28.09	-0.58
861.08	28.17	5.94	860.13	33.87	10.21	860.46	23.37	3.19	859.97	45.23	2.71	861.55	20.75	-0.48	861.71	26.05	-2.23
864.07	27.30	5.18	863.13	33.91	10.35	863.44	24.79	4.71	862.97	44.20	1.78	864.54	19.47	-1.65	864.69	28.04	-0.13
867.07	27.26	4.03	866.13	34.48	9.81	866.44	22.90	1.71	865.97	45.62	2.09	867.54	21.63	-0.60	867.70	27.79	-1.49
870.07	27.53	5.00	869.13	34.09	10.13	869.44	23.52	3.04	868.97	44.97	2.15	870.54	20.17	-1.36	870.70	27.79	-0.79
873.07	27.67	4.90	872.13	32.69	8.49	872.44	23.55	2.83	871.97	44.14	1.08	873.54	20.71	-1.06	873.70	28.80	-0.02
876.08	28.07	5.69	875.13	34.22	10.40	875.46	22.26	1.92	874.97	43.75	1.07	876.55	20.75	-0.63	876.71	27.99	-0.44
879.07	26.79	3.64	878.13	34.39	9.80	878.44	23.77	2.66	877.97	46.14	2.69	879.54	20.42	-1.74	879.70	28.25	-0.95
882.07	28.04	5.28	881.13	32.39	8.19	881.44	23.37	2.65	880.97	45.04	1.98	882.54	20.46	-1.31	882.70	28.14	-0.67
885.07	27.94	5.14	884.13	31.74	7.51	884.44	23.74	2.99	883.97	45.88	2.79	885.54	20.92	-0.88	885.69	26.94	-1.91
888.07	27.90	4.61	887.13	33.26	8.54	887.44	24.53	3.29	886.97	46.27	2.69	888.54	20.59	-1.70	888.70	28.35	-0.99
891.08	28.72	5.18	890.13	32.48	7.51	890.46	22.98	1.49	889.97	45.81	1.98	891.55	21.75	-0.79	891.71	28.40	-1.19
894.07	27.67	4.40	893.13	31.65	6.94	893.44	24.68	3.45	892.97	46.79	3.22	894.54	20.59	-1.69	894.69	27.79	-1.53
897.07	27.63	5.06	896.13	32.69	8.68	896.44	23.45	2.92	895.97	46.01	3.14	897.54	19.02	-2.56	897.70	28.04	-0.58
900.07	27.33	3.68	899.13	30.96	5.87	899.44	23.70	2.09	898.97	46.14	2.19	900.54	21.42	-1.24	900.70	28.75	-0.95
903.07	26.56	4.76	902.13	31.61	8.37	902.44	24.32	4.56	901.97	44.59	2.49	903.54	19.92	-0.89	903.69	26.25	-1.60
906.08	27.53	4.54	905.13	31.48	7.05	905.46	23.52	2.57	904.97	44.91	1.62	906.55	20.96	-1.03	906.71	28.45	-0.59
909.07	26.06	3.12	908.13	32.00	7.62	908.44	24.57	3.67	907.97	44.84	1.60	909.54	21.50	-0.45	909.69	27.84	-1.15
912.07	27.67	4.52	911.13	32.00	7.42	911.44	24.32	3.22	910.97	45.56	2.12	912.54	20.88	-1.27	912.69	28.35	-0.85
915.07	28.04	5.45	914.13	32.95	8.92	914.44	24.42	3.87	913.97	45.81	2.92	915.54	20.96	-0.63	915.70	26.35	-2.29
918.07	27.16	5.24	917.13	30.40	7.05	917.44	24.17	4.30	916.97	44.07	1.86	918.54	20.88	-0.04	918.70	26.15	-1.82
921.08	28.58	5.69	920.13	30.88	6.55	920.45	23.37	2.52	919.97	45.75	2.56	921.55	21.38	-0.51	921.71	26.89	-2.05
924.07	28.65	6.27	923.13	32.22	8.41	923.44	23.12	2.79	922.97	43.75	1.08	924.54	22.09	0.71	924.69	26.64	-1.79
927.07	28.61	6.02	926.13	31.22	7.20	926.44	23.66	3.12	925.97	45.36	2.48	927.54	20.96	-0.63	927.70	26.79	-1.85
930.07	26.56	4.13	929.13	30.66	6.79	929.44	23.37	2.98	928.97	44.59	1.86	930.54	20.67	-0.77	930.70	27.39	-1.09
933.07	28.24	4.61	932.13	32.22	7.15	932.44	23.74	2.15	931.97	45.17	1.24	933.54	22.17	-0.46	933.70	28.90	-0.78
936.08	29.16	5.70	935.13	31.65	6.75	935.46	24.10	2.68	934.97	45.36	1.60	936.55	21.92	-0.54	936.71	28.45	-1.06
939.07	28.48	5.73	938.13	31.39	7.20	938.44	24.97	4.26	937.97	45.17	2.12	939.54	21.04	-0.71	939.70	27.39	-1.41
942.07	28.07	5.09	941.13	31.78	7.37	941.44	24.68	3.75	940.97	46.20	2.93	942.54	21.88	-0.10	942.70	26.20	-2.83
945.07	27.57	4.16	944.13	32.78	7.93	944.44	24.50	3.13	943.97	46.27	2.56	945.54	20.96	-1.45	945.70	28.35	-1.11
948.07	28.99	5.86	947.13	31.31	6.75	947.44	24.13	3.05	946.97	44.33	0.91	948.54	22.46	0.33	948.70	27.94	-1.24
951.08	27.63	5.69	950.13	31.31	7.94	950.46	23.66	3.77	949.97	43.62	1.39	951.55	20.30	-0.64	951.71	27.24	-0.75
954.07	28.38	4.43	953.13	31.74	6.35	953.44	23.59	1.68	952.97	48.10	3.85	954.54	20.96	-1.99	954.70	28.14	-1.86
957.07	26.56	2.98	956.13	31.87	6.85	956.44	24.64	3.10	955.97	45.56	1.68	957.54	22.13	-0.45	957.70	28.40	-1.23
960.07	27.70	4.77	959.13	31.61	7.24	959.44	23.12	2.23	958.97	46.27	3.04	960.54	21.33	-0.61	960.70	26.55	-2.43
963.07	28.34	5.24	962.13	30.27	5.74	962.44	24.42	3.37	961.97	44.97	1.58	963.54	21.58	-0.52	963.70	28.09	-1.06
966.08	28.21	5.12	965.13	31.78	7.25	965.46	24.39	3.34	964.97	45.36	1.97	966.55	21.88	-0.22	966.71	27.39	-1.75
969.07	28.72	4.46	968.13	32.26	6.56	968.44	24.46	2.24	967.97	46.79	2.23	969.54	21.29	-1.98	969.70	30.06	-0.25
972.07	27.40	4.08	971.13	30.36	5.61	971.44	23.77	2.50	970.97	45.30	1.69	972.54	21.96	-0.36	972.70	28.04	-1.33
975.07	29.09	4.72	974.13	30.14	4.33	974.44	23.88	1.55	973.97	46.53	1.86	975.54	22.59	-0.79	975.70	29.35	-1.07
978.07	28.24	5.40	977.13	30.06	5.79	977.44	24.61	3.82	976.97	44.26	1.13	978.54	21.96	0.12	978.70	27.64	-1.25
981.08	28.07	4.12	980.13	30.83	5.44	980.46	23.84	1.93	979.97	45.43	1.18	981.55	21.92	-1.04	981.71	29.86	-0.14
984.07	28.07	5.19	983.13	29.97	5.65	983.44	24.57	3.73	982.97	45.75	2.57	984.54	21.21	-0.68	984.70	27.04	-1.89
987.07	28.01	5.16	986.13	30.75	6.46	986.44	24.72	3.91	985.97	44.33	1.18	987.54	23.18	1.32	987.69	26.40	-2.50
990.07	26.93	4.31	989.13	30.49	6.44	989.44	24.32	3.75	988.97	45.10	2.19	990.54	20.46	-1.16	990.70	27.64	-1.03
993.07	28.65	3.54	992.13	30.49	3.94	992.44	24.13	1.06	991.97	49.21	3.80	993.54	22.38	-1.74	993.69	29.10	-2.06
996.08	29.33	6.43	995.13	28.14	3.81	995.46	25.37	4.52	994.97	44.78	1.59	996.55	21.67	-0.23	996.71	27.59	-1.36
999.07	27.43	4.00	998.13	30.70	5.83	998.44	23.74	2.35	997.97	45.56	1.83	999.54	21.29	-1.15	999.69	28.80	-0.68
1002.07	26.89	4.73	1001.13	30.49	6.90	1001.44	24.93	4.82	1000.97	43.88	1.43	1002.54	22.09	0.93	1002.70	25.85	-2.36
1005.07	27.60	3.86	1004.13	29.80	4.62	1004.44	23.81	2.11	1003.97	46.14	2.10	1005.54	21.84	-0.91	1005.69	28.60	-1.19
1008.07	28.04	5.03	1007.13	30.75	6.31	1007.44	24.90	3.94	1006.97	45.17	1.87	1008.54	21.71	-0.30	1008.69	27.49	-1.57
1011.08	28.58	5.40	1010.13	31.31	6.69	1010.46	23.19	2.05	1009.97	46.14	2.66	1011.55	21.46	-0.72	1011.71	27.29	-1.94
1014.07	27.94	4.24	1013.13	30.23	5.09	1013.44	23.77	2.11	1012.97	46.85	2.85	1014.54	20.71	-2.00	1014.69	28.90	-0.85
1017.07	28.61	4.81	1016.13	29.29	4.06	1016.44	24.17	2.42	1015.97	46.46	2.37	1017.54	21.63	-1.17	1017.70	28.65	-1.20
1020.07	28.61	5.00	1019.13	30.66	5.62	1019.44	23.41	1.85	1018.97	45.62	1.72	1020.54	21.50	-1.11	1020.69	29.05	-0.61
1023.07	29.09	6.02	1022.13	30.23	5.73	1022.44	23.30	2.28	1021.97	46.07	2.71	1023.54	21.09	-0.98	1023.70	27.39	-1.73
1026.08	27.87	4.06	1025.13	28.82	3.58	1025.46	24.75	2.99	1024.97	46.27	2.17	1026.55	21.50	-1.31	1026.71	29.00	-0.86
1029.07	27.10	3.69	1028.13	29.25	4.40	1028.44	25.12	3.75	1027.97	46.33	2.62	1029.54	21.67	-0.75	1029.70	27.59	-1.87
1032.07	28.51	5.27	1031.13	30.32	5.64	1031.44	24.50	3.30	1030.97	44.52	0.98	1032.54	21.50	-0.74	1032.70	29.05	-0.24
1035.07	28.55	4.74	1034.13	29.89	4.65	1034.44	24.79	3.03	1033.97	45.69	1.59	1035.54	21.88	-0.93	1035.70	29.20	-0.66
1038.07	27.97	4.09	1037.13	29.93	4.62	1037.44	24.68	2.85	1036.97	45.49	1.32	1038.54	22.04	-0.84	1038.70	29.45	-0.48
1041.09	28.68	5.35	1040.13	29.07	4.31	1040.46	23.52	2.24	1039.97	45.62	2.00	1041.56	21.67	-0.66	1041.72	28.04	-1.34
1044.07	28.07	3.90	1043.13	28.82	3.21	1043.44	24.82	2.69	1042.97	46.92	2.45	1044.54	21.84	-1.33	1044.70	29.10	-1.12
1047.07	27.50	3.93	1046.13	29.07	4.07	1046.44	23.84	2.32	1045.97	45.43	1.57	1047.54	22.63	0.06	1047.70	27.99	-1.63
1050.07	28.34	4.63	1049.13	30.02	4.87	1049.44	24.64	2.97	1048.97	46.01	2.00	1050.54	22.63	-0.08	1050.70	27.84	-1.92
1053.07	28.82	5.30	1052.13	29.67	4.71	1052.44	25.30	3.82	1051.97	46.92	3.10	1053.54	22.21	-0.32	1053.70	26.79	-2.78
1056.08	28.68	3.79	1055.13	29.80	3.48	1055.46	25.74	2.90	1054.97	49.21	4.03	1056.55	22.25	-1.64	1056.71	28.55	-2.39
1059.07	28.72	5.46	1058.13	30.02	5.33	1058.44	24.57	3.36	1057.97	44.91	1.36	1059.54	22.42	0.16	1059.70	27.79	-1.52
1062.07	28.88	4.77	1061.13	29.80	4.26	1061.44	25.01	2.95	1060.97	46.98	2.58	1062.54	21.79	-1.32	1062.70	28.90	-1.26
1065.07	29.39	6.01	1064.13	29.20	4.38	1064.44	25.37	4.03	1063.97	45.81	2.13	1065.54	21.38	-1.00	1065.70	28.30	-1.13
1068.07	28.31	4.79	1067.13	29.50	4.55	1067.44	24.50	3.03	1066.97	45.88	2.07	1068.54	21.42	-1.10	1068.70	28.60	-0.97
1071.09	27.77	3.47	1070.13	29.37	3.63	1070.46	25.01	2.75	1069.97	45.75	1.15	1071.55	23.26	-0.05	1071.72	29.25	-1.10
1074.07	28.58	4.38	1073.13	29.54	3.90	1073.44	24.53	2.37	1072.97	46.14	1.64	1074.54	22.46	-0.74	1074.69	29.35	-0.90
1077.07	28.85	4.86	1076.13	30.53	5.10	1076.44	25.12	3.17	1075.97	47.11	2.82	1077.54	22.42	-0.57	1077.69	27.79	-2.25
1080.07	28.34	4.48	1079.13	31.26	5.97	1079.44	23.95	2.14	1078.97	46.14	1.99	1080.54	21.33	-1.53	1080.69	29.45	-0.46
1083.07	28.44	5.30	1082.13	30.14	5.56	1082.44	23.63	2.53	1081.97	46.98	3.54	1083.54	21.75	-0.40	1083.69	26.05	-3.14
1086.08	29.77	5.77	1085.13	29.29	3.85	1085.46	24.72	2.76	1084.97	46.01	1.71	1086.55	22.25	-0.76	1086.71	29.10	-0.95
1089.07	28.41	4.67	1088.13	29.54	4.36	1088.44	25.08	3.38	1087.97	45.75	1.71	1089.54	21.88	-0.87	1089.69	28.95	-0.84
1092.07	28.78	5.13	1091.13	28.86	3.78	1091.44	24.21	2.61	1090.97	45.56	1.62	1092.54	22.38	-0.27	1092.69	28.35	-1.35
1095.07	27.63	3.82	1094.13	28.90	3.65	1094.44	24.10	2.33	1093.97	48.42	4.31	1095.54	22.67	-0.15	1095.69	25.70	-4.16
1098.07	27.74	4.57	1097.13	29.89	5.29	1097.44	25.59	4.47	1096.97	46.40	2.94	1098.54	21.21	-0.96	1098.69	27.24	-1.98
1101.09	28.82	4.96	1100.13	29.37	4.07	1100.46	24.90	3.08	1099.97	46.01	1.85	1101.55	23.64	0.77	1101.72	27.29	-2.62
1104.07	28.75	4.41	1103.13	30.19	4.41	1103.44	25.04	2.74	1102.97	46.66	2.02	1104.54	22.71	-0.63	1104.70	29.00	-1.39
1107.07	28.21	3.95	1106.13	30.62	4.93	1106.44	25.96	3.75	1105.97	47.51	2.96	1107.54	22.67	-0.59	1107.70	27.94	-2.37
1110.07	28.78	4.29	1109.13	30.19	4.26	1109.44	24.82	2.37	1108.97	46.92	2.13	1110.54	23.01	-0.49	1110.70	28.90	-1.64
1113.07	28.92	5.07	1112.13	30.27	4.98	1112.44	23.95	2.14	1111.97	46.27	2.12	1113.54	22.50	-0.36	1113.70	28.14	-1.76
1116.08	28.17	3.76	1115.13	31.18	5.33	1115.46	25.23	2.86	1114.97	46.01	1.30	1116.55	22.46	-0.95	1116.71	30.11	-0.35
1119.07	27.90	4.59	1118.13	29.07	4.33	1118.44	25.01	3.75	1117.97	44.84	1.24	1119.54	22.13	-0.18	1119.70	28.30	-1.06
1122.07	28.58	4.06	1121.13	30.23	4.28	1121.44	24.72	2.25	1120.97	47.77	2.96	1122.54	22.63	-0.89	1122.70	28.50	-2.07
1125.07	28.88	4.50	1124.13	28.69	2.88	1124.44	25.33	3.00	1123.97	46.53	1.86	1125.54	22.50	-0.88	1125.70	29.45	-0.98
1128.07	28.44	4.69	1127.13	29.42	4.23	1127.44	25.81	4.10	1126.97	46.59	2.54	1128.54	22.17	-0.58	1128.70	27.84	-1.96
1131.08	28.61	5.02	1130.13	30.02	5.00	1130.46	26.07	4.53	1129.97	46.33	2.45	1131.55	21.38	-1.21	1131.71	28.40	-1.24
1134.07	29.29	5.45	1133.13	29.89	4.62	1133.44	26.03	4.24	1132.97	46.53	2.40	1134.54	22.34	-0.50	1134.70	27.99	-1.90
1137.07	28.95	5.66	1136.13	29.59	4.86	1136.44	24.79	3.54	1135.97	45.75	2.16	1137.54	21.54	-0.76	1137.70	27.94	-1.40
1140.07	29.53	4.56	1139.13	31.05	4.64	1139.44	24.53	1.60	1138.97	48.23	2.96	1140.54	23.09	-0.89	1140.70	28.95	-2.07
1143.07	28.68	4.51	1142.13	28.43	2.82	1142.44	24.24	2.11	1141.97	46.33	1.86	1143.54	21.88	-1.30	1143.70	29.66	-0.56
1146.09	28.95	5.67	1145.13	28.78	4.06	1145.46	24.32	3.08	1144.97	45.75	2.17	1146.55	21.96	-0.33	1146.71	27.49	-1.84
1149.07	29.46	6.10	1148.13	29.46	4.66	1148.44	24.93	3.61	1147.97	45.88	2.22	1149.54	21.67	-0.70	1149.70	27.89	-1.52
1152.07	27.84	3.70	1151.13	30.66	5.09	1151.44	26.32	4.23	1150.97	44.46	0.03	1152.54	22.63	-0.51	1152.70	30.67	0.48
1155.07	28.82	5.00	1154.13	29.63	4.37	1154.44	26.14	4.36	1153.97	46.46	2.34	1155.54	21.96	-0.87	1155.70	28.40	-1.47
1158.07	29.80	4.99	1157.13	31.01	4.76	1157.44	25.08	2.31	1156.97	46.85	1.74	1158.54	23.39	-0.43	1158.69	29.55	-1.31
1161.08	28.55	4.16	1160.13	29.84	4.01	1160.45	25.59	3.24	1159.97	46.53	1.84	1161.55	22.50	-0.90	1161.71	29.50	-0.94
1164.07	28.48	4.02	1163.13	29.16	3.26	1163.44	24.90	2.48	1162.97	46.53	1.77	1164.54	22.00	-1.47	1164.70	30.21	-0.30
1167.07	29.26	4.68	1166.13	28.61	2.59	1166.44	25.15	2.61	1165.97	46.27	1.39	1167.54	23.47	-0.11	1167.69	29.35	-1.28
1170.07	29.29	4.64	1169.13	29.33	3.24	1169.44	25.23	2.62	1168.97	47.44	2.49	1170.54	22.67	-0.99	1170.69	29.20	-1.50
1173.07	28.61	3.23	1172.13	29.20	2.38	1172.44	24.93	1.59	1171.97	48.75	3.07	1173.54	23.09	-1.30	1173.70	29.66	-1.77
1176.08	29.63	4.46	1175.13	30.19	3.59	1175.46	23.92	0.80	1174.97	46.85	1.39	1176.55	23.64	-0.53	1176.71	30.36	-0.86
1179.07	28.75	4.34	1178.13	30.79	4.94	1178.44	25.19	2.82	1177.97	46.01	1.30	1179.54	22.42	-1.00	1179.69	30.16	-0.30
1182.07	28.04	4.24	1181.13	27.97	2.73	1181.44	25.63	3.87	1180.97	45.88	1.78	1182.54	22.63	-0.18	1182.69	28.25	-1.60
1185.07	29.84	5.59	1184.13	31.44	5.76	1184.44	25.15	2.95	1183.97	46.27	1.73	1185.54	22.97	-0.28	1185.69	28.85	-1.45
1188.07	28.99	3.70	1187.13	29.46	2.73	1187.44	26.32	3.07	1186.97	48.23	2.64	1188.54	23.89	-0.40	1188.69	29.10	-2.24
1191.08	27.30	3.18	1190.13	30.06	4.50	1190.46	24.21	2.13	1189.97	46.20	1.78	1191.55	21.50	-1.62	1191.71	30.01	-0.16
1194.07	28.21	3.03	1193.13	30.02	3.40	1193.44	24.75	1.61	1192.97	48.03	2.55	1194.54	22.09	-2.09	1194.70	30.77	-0.46
1197.07	29.36	4.51	1196.13	29.84	3.55	1196.44	25.08	2.27	1195.97	47.31	2.16	1197.54	23.55	-0.31	1197.70	29.05	-1.85
1200.07	29.26	3.52	1199.13	31.31	4.14	1199.44	25.59	1.90	1198.97	49.47	3.44	1200.54	24.69	-0.05	1200.69	28.40	-3.39
1203.07	28.28	3.50	1202.13	31.57	5.35	1202.44	26.91	4.17	1201.97	47.18	2.10	1203.54	23.72	-0.07	1203.69	28.80	-2.03
1206.08	28.68	4.50	1205.13	29.54	3.92	1205.46	24.28	2.14	1204.97	46.01	1.53	1206.55	23.13	-0.05	1206.71	28.75	-1.48
1209.07	29.63	4.82	1208.13	29.80	3.56	1208.44	25.59	2.83	1207.97	47.51	2.41	1209.54	23.51	-0.30	1209.70	28.75	-2.11
1212.07	28.95	4.05	1211.13	30.36	4.02	1211.44	25.19	2.33	1210.97	49.08	3.88	1212.54	22.38	-1.53	1212.70	28.60	-2.35
1215.07	29.87	6.01	1214.12	29.84	4.55	1214.44	25.92	4.11	1213.97	46.53	2.38	1215.54	23.05	0.19	1215.69	27.34	-2.57
1218.06	29.19	4.00	1217.12	29.37	2.74	1217.44	24.68	1.53	1216.97	46.72	1.23	1218.53	23.64	-0.56	1218.69	30.57	-0.67
1221.08	30.42	5.47	1220.12	30.62	4.23	1220.45	25.52	2.61	1219.97	45.94	0.69	1221.55	24.31	0.35	1221.71	29.96	-1.04
1224.07	29.33	4.36	1223.12	30.62	4.22	1223.44	25.92	3.00	1222.97	47.64	2.38	1224.54	23.76	-0.21	1224.69	28.85	-2.17
