# Supplementary material for: Noise-precision tradeoff in predicting combinations of mutations and drugs
Source: PLoS Comput Biol. 2019 May 22;15(5):e1006956. doi: 10.1371/journal.pcbi.1006956 (PMC6548401; doi:10.1371/journal.pcbi.1006956)
Supplement: S1 Data — A zip file containing all datasets used in this paper. (ZIP) [file pcbi.1006956.s002.zip › calcium/calcium_double_RAW264.7/C5A_250_nM_PAF_100_nM_RW_ECC040107D.txt]

Tab-delimted data for ligand pair Complement C5a / Platelet Activating Factor
Celltype = RAW 264.7
ExperimentID = ECC040107D
t in seconds, Ca++ concentrations in nM
Adj Ca++ is the change in Ca++ concentration due to ligand

ECC040107D08	C5A 250 nM	PAF 100 nM	sim
ECC040107D02	C5A 250 nM	PAF 100 nM	lig1_then_lig2
ECC040107D04	PAF 100 nM	C5A 250 nM	lig2_then_lig1
ECC040107D01	HBSS-BSA n/a 	HBSS-BSA n/a 	con
ECC040107D11	HBSS-BSA n/a 	HBSS-BSA n/a 	con
ECC040107D12	HBSS-BSA n/a 	HBSS-BSA n/a 	con

t(ECC040107D08)	Ca++(ECC040107D08)	Adj Ca++(ECC040107D08)	t(ECC040107D02)	Ca++(ECC040107D02)	Adj Ca++(ECC040107D02)	t(ECC040107D04)	Ca++(ECC040107D04)	Adj Ca++(ECC040107D04)	t(ECC040107D01)	Ca++(ECC040107D01)	Adj Ca++(ECC040107D01)	t(ECC040107D11)	Ca++(ECC040107D11)	Adj Ca++(ECC040107D11)	t(ECC040107D12)	Ca++(ECC040107D12)	Adj Ca++(ECC040107D12)
-188.89	12.42	-5.53	-189.84	21.20	7.37	-189.53	17.27	2.49	-190.00	26.72	8.49	-188.42	10.43	-7.16	-188.26	16.19	-1.33
-185.91	10.20	-3.83	-186.85	12.99	3.08	-186.54	13.13	2.27	-187.01	16.92	2.60	-185.44	10.22	-3.45	-185.28	14.45	0.85
-182.91	11.66	-0.54	-183.85	10.42	2.34	-183.54	11.83	2.80	-184.01	13.22	0.74	-182.44	9.46	-2.38	-182.28	13.41	1.64
-179.89	10.66	-0.64	-180.85	8.94	1.76	-180.54	9.10	0.97	-181.01	12.69	1.10	-179.41	8.97	-1.97	-179.26	11.74	0.87
-176.91	9.16	-1.27	-177.85	6.57	0.26	-177.54	7.67	0.41	-178.01	11.15	0.43	-176.44	8.97	-1.10	-176.28	10.67	0.67
-173.90	8.34	-1.13	-174.84	5.60	0.25	-174.53	6.31	0.01	-175.01	9.09	-0.66	-173.43	9.18	0.07	-173.27	9.63	0.59
-170.91	8.05	-1.12	-171.85	4.46	-0.59	-171.54	5.58	-0.42	-172.01	8.68	-0.77	-170.44	8.81	0.00	-170.28	9.51	0.77
-167.91	8.03	-0.80	-168.85	3.88	-0.83	-168.54	5.38	-0.28	-169.01	7.81	-1.31	-167.44	8.67	0.20	-167.28	9.51	1.11
-164.89	8.19	-0.65	-165.85	3.70	-1.02	-165.54	4.99	-0.68	-166.01	8.77	-0.35	-164.41	9.15	0.67	-164.26	8.09	-0.32
-161.91	8.39	-0.46	-162.85	3.85	-0.88	-162.54	4.93	-0.75	-163.01	8.19	-0.94	-161.44	8.58	0.09	-161.28	9.27	0.85
-158.90	7.83	-0.97	-159.84	4.26	-0.42	-159.53	5.01	-0.62	-160.01	8.77	-0.32	-158.43	8.34	-0.10	-158.27	8.79	0.42
-155.91	7.26	-1.54	-156.85	3.93	-0.75	-156.54	4.36	-1.27	-157.01	8.33	-0.76	-155.44	8.74	0.30	-155.28	8.83	0.46
-152.91	7.69	-1.04	-153.85	3.10	-1.51	-153.54	4.28	-1.28	-154.01	8.13	-0.88	-152.44	8.99	0.62	-152.28	8.56	0.26
-149.88	7.00	-1.25	-150.85	3.23	-0.89	-150.54	4.56	-0.51	-151.01	7.61	-0.92	-149.41	8.25	0.36	-149.25	8.37	0.56
-146.91	7.76	-0.58	-147.85	4.03	-0.18	-147.54	4.45	-0.71	-148.01	7.98	-0.64	-146.44	8.74	0.76	-146.28	7.78	-0.12
-143.90	7.86	-0.92	-144.84	3.55	-1.11	-144.53	4.84	-0.77	-145.01	8.28	-0.79	-143.43	8.39	-0.03	-143.27	9.17	0.82
-140.91	7.95	-1.12	-141.85	4.33	-0.61	-141.54	4.34	-1.55	-142.01	8.86	-0.49	-140.44	9.48	0.77	-140.28	8.35	-0.28
-137.91	8.29	-0.40	-138.85	4.51	-0.06	-138.54	4.02	-1.50	-139.01	7.84	-1.13	-137.44	8.83	0.50	-137.28	8.89	0.63
-134.88	7.71	-0.95	-135.85	3.88	-0.65	-135.54	5.34	-0.14	-136.01	8.10	-0.84	-134.41	8.97	0.67	-134.25	8.39	0.17
-131.91	8.82	-0.07	-132.85	5.09	0.32	-132.54	3.98	-1.74	-133.01	8.51	-0.67	-131.44	9.46	0.93	-131.28	8.20	-0.26
-128.90	8.31	-1.16	-129.84	4.97	-0.38	-129.53	5.34	-0.96	-130.01	9.03	-0.73	-128.43	9.78	0.67	-128.27	9.10	0.06
-125.91	7.71	-1.37	-126.85	5.20	0.24	-126.54	5.53	-0.38	-127.01	9.68	0.32	-125.44	8.32	-0.40	-125.28	8.73	0.08
-122.91	9.40	0.03	-123.85	4.06	-1.19	-123.54	5.97	-0.23	-124.01	9.79	0.14	-122.44	8.39	-0.62	-122.28	9.42	0.48
-119.88	8.29	-0.70	-120.85	4.89	0.02	-120.54	5.14	-0.68	-121.01	8.89	-0.38	-119.41	8.55	-0.08	-119.25	9.02	0.46
-116.91	8.82	-0.46	-117.85	4.59	-0.57	-117.54	5.36	-0.75	-118.01	9.00	-0.56	-116.44	9.27	0.35	-116.28	9.06	0.21
-113.90	8.70	-1.06	-114.84	5.81	0.18	-114.53	5.29	-1.29	-115.01	9.21	-0.83	-113.44	10.04	0.64	-113.28	9.51	0.19
-110.91	8.87	-0.85	-111.85	5.35	-0.24	-111.54	6.03	-0.51	-112.01	10.23	0.23	-110.44	9.43	0.07	-110.28	8.98	-0.30
-107.91	8.53	-1.18	-108.85	5.30	-0.29	-108.54	5.71	-0.83	-109.01	9.91	-0.09	-107.44	9.02	-0.33	-107.28	9.70	0.42
-104.89	8.68	-1.12	-105.85	6.09	0.41	-105.54	6.05	-0.58	-106.01	9.47	-0.62	-104.41	9.69	0.25	-104.26	9.74	0.37
-101.91	9.06	-1.07	-102.85	5.27	-0.73	-102.54	6.66	-0.29	-103.01	10.00	-0.41	-101.44	10.36	0.59	-101.28	9.51	-0.18
-98.90	9.76	0.34	-99.84	6.39	1.10	-99.53	6.05	-0.19	-100.01	9.47	-0.23	-98.43	9.25	0.19	-98.27	9.02	0.04
-95.91	10.25	0.62	-96.85	5.12	-0.38	-96.54	6.58	0.13	-97.01	10.44	0.53	-95.44	9.20	-0.07	-95.28	8.73	-0.46
-92.91	9.50	-0.01	-93.85	5.93	0.54	-93.54	5.71	-0.63	-94.01	10.09	0.29	-92.44	8.71	-0.44	-92.28	9.23	0.15
-89.89	9.91	0.44	-90.85	5.22	-0.12	-90.54	6.01	-0.28	-91.01	9.88	0.13	-89.41	8.95	-0.16	-89.25	9.06	0.03
-86.91	11.27	1.08	-87.85	5.09	-0.98	-87.54	6.47	-0.55	-88.01	9.88	-0.60	-86.44	10.11	0.28	-86.28	10.08	0.32
-83.90	10.22	-0.41	-84.84	6.19	-0.31	-84.53	5.71	-1.74	-85.01	10.56	-0.35	-83.43	11.18	0.91	-83.27	9.63	-0.56
-80.91	10.52	0.65	-81.85	5.30	-0.44	-81.54	7.80	1.11	-82.01	9.50	-0.65	-80.44	10.11	0.60	-80.28	9.48	0.05
-77.91	10.69	0.50	-78.85	6.21	0.15	-78.54	6.88	-0.13	-79.01	10.12	-0.35	-77.44	10.36	0.53	-77.28	9.57	-0.18
-74.89	9.50	-0.76	-75.85	6.57	0.43	-75.54	6.75	-0.34	-76.01	10.23	-0.31	-74.41	10.53	0.63	-74.26	9.51	-0.32
-71.91	10.66	0.32	-72.85	5.58	-0.64	-72.54	7.01	-0.16	-73.01	10.15	-0.47	-71.44	9.80	-0.18	-71.28	10.56	0.65
-68.90	10.25	-0.10	-69.84	6.80	0.58	-69.53	6.51	-0.66	-70.01	10.26	-0.37	-68.43	10.60	0.61	-68.27	9.67	-0.24
-65.91	10.54	0.24	-66.85	5.96	-0.21	-66.54	7.49	0.37	-67.01	10.00	-0.58	-65.44	9.62	-0.32	-65.28	10.76	0.90
-62.91	11.25	1.00	-63.85	6.65	0.53	-63.54	7.10	0.03	-64.01	10.15	-0.38	-62.44	10.32	0.43	-62.28	9.76	-0.05
-59.89	9.57	-0.72	-60.85	5.45	-0.72	-60.54	7.62	0.50	-61.01	10.94	0.37	-59.41	9.60	-0.33	-59.26	9.82	-0.04
-56.91	10.13	-0.40	-57.85	6.11	-0.30	-57.54	6.55	-0.81	-58.01	10.85	0.03	-56.44	10.04	-0.13	-56.28	10.20	0.10
-53.90	10.98	0.75	-54.84	6.85	0.75	-54.53	6.71	-0.34	-55.01	10.41	-0.10	-53.43	10.06	0.19	-53.27	9.70	-0.09
-50.91	10.64	-0.15	-51.85	6.65	-0.01	-51.54	6.68	-0.93	-52.01	10.97	-0.10	-50.44	10.32	-0.11	-50.28	10.56	0.21
-47.91	10.47	-0.11	-48.85	6.62	0.16	-48.54	7.25	-0.16	-49.01	9.59	-1.28	-47.44	10.81	0.59	-47.28	10.84	0.69
-44.89	10.81	0.35	-45.85	6.75	0.42	-45.54	6.75	-0.53	-46.01	10.94	0.20	-44.41	10.22	0.12	-44.26	9.70	-0.32
-41.91	10.78	0.21	-42.85	6.39	-0.05	-42.54	7.73	0.34	-43.01	11.06	0.21	-41.44	9.99	-0.22	-41.28	10.14	0.01
-38.90	10.32	-0.44	-39.84	7.88	1.25	-39.53	7.51	-0.07	-40.01	11.29	0.25	-38.44	10.27	-0.13	-38.27	10.20	-0.12
-35.91	11.03	0.52	-36.85	6.78	0.39	-36.54	7.78	0.44	-37.01	10.94	0.15	-35.44	9.90	-0.25	-35.28	10.18	0.10
-32.91	10.73	0.08	-33.85	6.60	0.07	-33.54	8.30	0.82	-34.01	11.15	0.21	-32.44	9.71	-0.58	-32.28	10.59	0.37
-29.88	10.76	-0.15	-30.85	6.78	-0.01	-30.54	7.41	-0.33	-31.01	10.65	-0.54	-29.41	11.11	0.56	-29.25	10.46	-0.02
-26.91	10.56	-0.08	-27.85	5.65	-0.87	-27.54	7.36	-0.11	-28.01	11.09	0.17	-26.44	10.18	-0.10	-26.28	10.14	-0.07
-23.90	11.08	-0.06	-24.84	7.06	0.05	-24.53	7.45	-0.51	-25.01	11.89	0.47	-23.44	10.55	-0.23	-23.27	10.46	-0.24
-20.91	10.37	-0.57	-21.85	7.47	0.65	-21.54	7.51	-0.26	-22.01	10.88	-0.35	-20.44	11.02	0.44	-20.28	10.42	-0.09
-17.91	11.15	0.40	-18.85	5.50	-1.13	-18.54	8.28	0.70	-19.01	10.97	-0.06	-17.44	10.01	-0.38	-17.29	10.76	0.44
-14.89	11.37	0.13	-15.85	6.01	-1.11	-15.54	7.34	-0.73	-16.01	11.68	0.16	-14.41	11.18	0.30	-14.25	10.35	-0.46
-11.91	10.83	-0.26	-12.85	7.13	0.16	-12.54	8.33	0.41	-13.01	11.80	0.42	-11.44	10.60	-0.13	-11.29	10.37	-0.29
5.10	28.09	15.31	4.15	10.89	2.24	4.47	19.00	9.40	4.00	17.04	3.98	5.58	11.49	-0.93	5.74	9.29	-3.05
8.10	54.67	44.65	7.16	9.17	3.27	7.47	31.55	24.70	7.00	11.03	0.73	8.57	8.97	-0.69	8.73	9.55	-0.04
11.10	136.15	126.80	10.16	19.10	13.87	10.47	98.81	92.63	10.00	10.32	0.69	11.57	8.85	-0.14	11.73	8.37	-0.55
14.11	175.00	165.15	13.16	33.98	28.25	13.47	140.33	133.65	13.00	11.18	1.04	14.57	8.83	-0.66	14.73	9.04	-0.38
17.11	171.59	162.17	16.16	39.16	33.86	16.49	141.50	135.25	16.00	10.03	0.33	17.58	8.99	-0.07	17.74	8.73	-0.26
20.10	138.89	129.32	19.16	39.64	34.20	19.47	122.77	116.38	19.00	11.21	1.36	20.57	8.99	-0.22	20.72	7.99	-1.14
23.10	108.13	98.66	22.16	39.37	34.02	22.47	101.20	94.90	22.00	10.67	0.91	23.57	8.51	-0.60	23.73	8.73	-0.31
26.10	82.95	73.02	25.16	36.27	30.46	25.47	83.73	76.97	25.00	12.24	2.02	26.57	8.41	-1.16	26.73	8.64	-0.86
29.10	67.50	58.59	28.16	33.08	28.29	28.47	69.85	64.11	28.00	10.03	0.84	29.57	8.18	-0.37	29.73	8.01	-0.47
32.12	56.84	47.81	31.16	28.84	23.93	31.49	61.50	55.64	31.00	9.76	0.44	32.59	8.76	0.09	32.74	8.07	-0.53
35.10	50.24	40.75	34.16	22.77	17.40	34.47	53.76	47.44	34.00	10.67	0.90	35.57	9.22	0.09	35.73	8.07	-0.99
38.11	44.59	35.51	37.16	20.02	15.07	37.47	49.92	44.02	37.00	9.97	0.61	38.57	8.30	-0.42	38.73	8.45	-0.19
41.10	42.28	32.99	40.16	15.99	10.82	40.47	46.12	40.00	40.00	10.23	0.66	41.57	9.22	0.29	41.73	7.91	-0.95
44.10	40.08	30.81	43.16	12.09	6.94	43.47	42.87	36.77	43.00	10.50	0.94	44.57	8.76	-0.15	44.73	8.05	-0.79
47.12	37.74	28.90	46.16	10.26	5.54	46.49	41.55	35.88	46.00	10.09	0.97	47.59	7.91	-0.57	47.75	8.01	-0.40
50.10	36.49	27.43	49.16	7.96	3.02	49.47	40.70	34.81	49.00	9.30	-0.04	50.57	9.15	0.45	50.73	8.22	-0.41
53.10	36.00	26.95	52.16	5.75	0.83	52.47	38.88	33.01	52.00	10.62	1.29	53.57	8.21	-0.48	53.73	7.80	-0.81
56.10	35.04	25.88	55.16	5.70	0.67	55.47	37.79	31.81	55.00	9.65	0.21	56.58	8.23	-0.57	56.73	9.08	0.36
59.10	35.01	25.95	58.16	4.56	-0.37	58.47	36.15	30.27	58.00	10.15	0.81	59.57	8.25	-0.45	59.73	8.26	-0.36
62.12	34.79	25.56	61.16	4.99	-0.12	61.49	36.43	30.37	61.00	10.82	1.31	62.59	7.91	-0.96	62.75	8.45	-0.35
65.10	34.82	25.50	64.16	4.11	-1.08	64.47	35.65	29.51	64.00	10.88	1.28	65.58	8.34	-0.62	65.73	8.22	-0.66
68.10	33.37	24.47	67.16	4.16	-0.62	67.47	34.77	29.04	67.00	10.38	1.20	68.58	8.39	-0.15	68.74	7.42	-1.05
71.10	34.76	25.27	70.16	4.56	-0.81	70.47	34.20	27.88	70.00	10.79	1.02	71.57	9.41	0.28	71.73	7.76	-1.30
74.10	33.81	24.75	73.16	5.30	0.36	73.47	32.78	26.89	73.00	10.23	0.89	74.58	8.07	-0.63	74.74	8.37	-0.26
77.12	32.40	22.63	76.16	4.16	-1.49	76.49	32.85	26.25	76.00	10.79	0.74	77.60	9.60	0.19	77.75	8.41	-0.93
80.10	33.67	24.76	79.16	3.96	-0.83	79.47	32.36	26.62	79.00	9.62	0.43	80.57	8.44	-0.11	80.73	8.16	-0.32
83.10	33.43	23.58	82.16	4.11	-1.62	82.47	31.72	25.04	82.00	11.59	1.45	83.58	9.53	0.04	83.74	7.93	-1.49
86.10	32.72	22.92	85.16	4.64	-1.04	85.47	30.98	24.35	85.00	11.21	1.12	86.58	9.22	-0.22	86.74	8.47	-0.90
89.10	33.18	23.09	88.16	4.26	-1.70	88.47	30.81	23.90	88.00	11.65	1.28	89.58	9.71	-0.02	89.74	8.39	-1.26
92.12	32.34	23.04	91.16	5.30	0.13	91.49	29.88	23.76	91.00	10.26	0.68	92.60	8.48	-0.46	92.76	8.64	-0.22
95.10	32.34	22.59	94.16	5.09	-0.53	94.47	30.44	23.87	94.00	10.79	0.76	95.58	9.11	-0.28	95.74	8.83	-0.48
98.10	33.35	23.57	97.16	5.53	-0.13	97.47	29.68	23.07	97.00	11.59	1.52	98.58	8.76	-0.66	98.74	8.49	-0.86
101.10	32.94	23.66	100.16	5.91	0.75	100.47	28.83	22.72	100.00	10.79	1.22	101.58	8.69	-0.23	101.73	7.86	-0.99
104.10	34.00	24.08	103.16	5.86	0.07	103.47	28.59	21.85	103.00	11.26	1.06	104.58	9.55	-0.01	104.74	8.43	-1.05
107.12	32.56	23.29	106.16	5.27	0.13	106.49	28.37	22.28	106.00	10.00	0.45	107.60	9.11	0.20	107.76	8.18	-0.65
110.10	32.56	22.96	109.16	5.55	0.07	109.47	27.30	20.87	109.00	11.09	1.20	110.58	8.30	-0.94	110.74	8.91	-0.26
113.10	31.51	21.53	112.16	6.37	0.52	112.47	26.53	19.73	112.00	11.50	1.24	113.58	9.13	-0.49	113.74	8.79	-0.75
116.10	30.70	20.79	115.16	6.34	0.55	115.47	27.45	20.71	115.00	11.50	1.31	116.58	9.02	-0.53	116.74	8.70	-0.78
119.11	30.70	20.93	118.16	5.93	0.28	118.47	25.93	19.33	118.00	11.15	1.09	119.59	9.71	0.30	119.74	7.95	-1.39
122.12	31.05	21.21	121.16	5.78	0.06	121.49	26.49	19.82	121.00	10.94	0.82	122.60	9.41	-0.07	122.76	8.66	-0.75
125.10	30.86	20.72	124.16	6.65	0.64	124.47	24.74	17.78	124.00	11.03	0.61	125.58	9.83	0.05	125.74	9.04	-0.66
128.10	29.76	19.52	127.16	6.90	0.78	127.47	24.62	17.55	127.00	12.81	2.28	128.58	8.58	-1.30	128.74	8.83	-0.98
131.10	29.55	19.81	130.16	6.11	0.49	130.47	23.91	17.34	130.00	11.32	1.29	131.58	8.46	-0.92	131.74	8.94	-0.37
134.11	28.78	18.48	133.16	6.24	0.07	133.47	23.36	16.24	133.00	11.65	1.07	134.59	9.39	-0.55	134.75	9.34	-0.52
137.12	28.09	18.19	136.16	6.93	1.15	136.49	22.84	16.11	136.00	10.53	0.35	137.61	9.64	0.10	137.76	9.02	-0.45
140.11	26.87	16.67	139.16	7.37	1.29	139.47	22.37	15.34	139.00	11.91	1.42	140.59	9.78	-0.06	140.75	8.41	-1.36
143.11	28.88	19.00	142.16	7.06	1.31	142.47	22.11	15.41	142.00	12.09	1.93	143.59	8.39	-1.13	143.74	8.64	-0.80
146.11	27.61	17.08	145.16	7.34	0.93	145.47	21.01	13.65	145.00	11.09	0.28	146.58	9.87	-0.30	146.74	10.12	0.02
149.11	27.56	17.63	148.16	6.49	0.68	148.47	21.08	14.32	148.00	10.76	0.55	149.59	9.69	0.12	149.75	8.83	-0.67
152.12	27.03	16.58	151.16	6.80	0.47	151.49	20.33	13.05	151.00	12.72	1.99	152.60	9.08	-1.01	152.76	9.04	-0.98
155.11	25.92	16.14	154.16	7.16	1.50	154.47	20.26	13.65	154.00	11.47	1.40	155.59	8.60	-0.82	155.75	8.77	-0.58
158.11	25.92	15.41	157.16	7.37	0.98	157.47	21.38	14.04	157.00	11.83	1.03	158.59	9.36	-0.79	158.75	9.84	-0.24
161.11	25.98	15.60	160.16	7.03	0.77	160.47	20.42	13.21	160.00	11.47	0.80	161.58	9.90	-0.12	161.74	9.27	-0.68
164.11	25.53	14.98	163.16	7.34	0.92	163.47	19.82	12.45	163.00	12.42	1.59	164.58	9.39	-0.80	164.74	9.32	-0.79
167.12	24.56	14.21	166.16	7.13	0.91	166.49	18.98	11.81	166.00	11.44	0.81	167.60	10.13	0.14	167.76	8.96	-0.95
170.10	24.33	14.27	169.16	6.19	0.25	169.47	19.00	12.11	169.00	11.03	0.69	170.58	9.20	-0.50	170.74	9.44	-0.19
173.11	24.67	14.14	172.16	7.01	0.60	172.47	17.99	10.63	172.00	12.21	1.40	173.59	9.39	-0.78	173.75	9.48	-0.62
176.11	23.84	13.61	175.16	7.11	1.00	175.47	19.03	11.97	175.00	11.44	0.93	176.58	9.83	-0.04	176.74	8.91	-0.89
179.11	23.63	12.95	178.16	7.26	0.71	178.47	17.07	9.57	178.00	12.03	1.07	179.58	10.20	-0.12	179.74	9.29	-0.95
182.12	23.45	12.66	181.16	6.24	-0.43	181.49	16.45	8.83	181.00	12.03	0.96	182.60	10.43	0.00	182.76	9.40	-0.96
185.11	23.94	13.41	184.16	7.03	0.63	184.47	17.50	10.15	184.00	11.23	0.42	185.58	10.50	0.33	185.74	9.34	-0.75
188.11	22.49	12.08	187.16	6.83	0.54	187.47	16.52	9.28	187.00	11.56	0.87	188.58	10.48	0.43	188.74	8.68	-1.30
191.11	22.13	11.39	190.16	6.80	0.18	190.47	16.31	8.74	190.00	12.03	1.01	191.58	10.20	-0.18	191.74	9.48	-0.83
194.10	22.41	11.52	193.16	7.21	0.44	193.47	16.49	8.77	193.00	12.09	0.92	194.58	9.97	-0.56	194.74	10.10	-0.36
197.12	20.95	9.91	196.16	6.49	-0.43	196.49	16.63	8.76	196.00	12.57	1.25	197.60	10.34	-0.34	197.75	9.70	-0.91
200.10	21.23	11.39	199.16	7.06	1.35	199.47	15.97	9.31	199.00	10.56	0.44	200.58	9.69	0.21	200.74	8.75	-0.65
203.10	21.38	10.50	202.16	7.19	0.44	202.47	15.26	7.56	202.00	12.09	0.93	203.58	10.25	-0.27	203.74	9.78	-0.66
206.11	20.64	9.99	205.16	7.24	0.71	205.47	16.54	9.06	205.00	13.04	2.11	206.58	9.13	-1.16	206.74	9.27	-0.95
209.11	20.38	9.97	208.16	7.42	1.14	208.47	15.35	8.12	208.00	11.97	1.28	209.58	10.39	0.34	209.74	8.35	-1.62
212.12	20.87	9.83	211.16	7.13	0.21	211.49	15.65	7.78	211.00	13.16	1.84	212.59	10.13	-0.55	212.75	9.32	-1.29
215.11	19.95	9.28	214.16	7.16	0.62	214.47	15.46	7.97	214.00	11.71	0.76	215.58	10.25	-0.06	215.74	9.53	-0.70
218.10	19.95	9.05	217.16	8.27	1.50	217.47	13.92	6.20	217.00	12.30	1.12	218.58	9.97	-0.57	218.74	9.91	-0.55
221.10	19.62	8.63	220.16	7.37	0.50	220.47	14.10	6.28	220.00	12.00	0.73	221.57	10.11	-0.52	221.73	10.35	-0.21
224.10	19.72	8.89	223.16	7.49	0.78	223.47	14.22	6.56	223.00	11.41	0.29	224.58	10.67	0.20	224.73	9.91	-0.49
227.12	20.38	9.25	226.16	8.03	1.03	226.49	13.49	5.54	226.00	12.66	1.25	227.59	10.18	-0.59	227.75	10.03	-0.66
230.10	19.47	8.88	229.16	7.78	1.31	229.47	13.83	6.41	229.00	11.80	0.92	230.58	10.64	0.41	230.74	8.83	-1.33
233.10	19.16	7.68	232.16	8.21	0.86	232.47	13.38	5.08	232.00	12.92	1.16	233.58	10.20	-0.92	233.73	10.80	-0.24
236.10	18.81	7.81	235.16	7.65	0.77	235.47	13.97	6.14	235.00	13.10	1.82	236.57	10.18	-0.46	236.73	9.21	-1.36
239.10	18.00	7.23	238.16	7.78	1.13	238.47	13.99	6.39	238.00	11.77	0.71	239.58	10.53	0.12	239.73	9.51	-0.83
242.12	19.14	8.37	241.16	8.09	1.44	241.49	13.33	5.73	241.00	12.15	1.09	242.60	9.90	-0.51	242.76	9.76	-0.58
245.11	18.18	7.14	244.16	8.01	1.09	244.47	13.56	5.69	244.00	12.33	1.01	245.58	10.92	0.24	245.74	9.36	-1.25
248.10	17.42	6.52	247.16	7.06	0.28	247.47	13.04	5.31	247.00	12.60	1.42	248.57	9.66	-0.88	248.73	9.93	-0.54
251.10	18.66	8.03	250.16	7.26	0.75	250.47	12.68	5.22	250.00	12.18	1.27	251.58	9.97	-0.30	251.74	9.23	-0.97
254.10	18.25	6.97	253.16	8.11	0.95	253.47	12.61	4.50	253.00	13.43	1.87	254.57	10.39	-0.53	254.73	9.51	-1.34
257.12	17.19	6.33	256.16	7.65	0.91	256.49	12.91	5.22	256.00	12.72	1.57	257.59	9.66	-0.84	257.75	9.70	-0.73
260.10	17.27	6.34	259.16	7.34	0.53	259.47	12.91	5.15	259.00	12.03	0.82	260.58	10.39	-0.18	260.74	9.86	-0.64
263.10	17.72	6.44	262.16	7.29	0.13	262.47	12.39	4.28	262.00	12.83	1.27	263.57	10.32	-0.60	263.73	10.18	-0.67
266.10	18.38	7.26	265.16	7.57	0.57	265.47	12.05	4.10	265.00	13.04	1.63	266.57	10.69	-0.07	266.73	9.13	-1.56
269.10	16.84	5.76	268.16	7.78	0.82	268.47	12.50	4.59	268.00	12.30	0.94	269.57	10.71	-0.01	269.73	9.72	-0.93
272.12	16.84	5.77	271.16	8.42	1.48	271.49	11.94	4.05	271.00	12.30	0.95	272.59	10.57	-0.14	272.75	9.82	-0.81
275.10	17.07	5.63	274.16	8.09	0.77	274.47	11.92	3.65	274.00	13.07	1.35	275.57	10.62	-0.46	275.73	10.12	-0.89
278.10	17.27	6.16	277.16	9.56	2.57	277.47	11.56	3.62	277.00	12.69	1.29	278.57	10.36	-0.39	278.73	9.78	-0.90
281.10	16.24	5.18	280.16	8.63	1.69	280.47	11.63	3.74	280.00	11.91	0.56	281.57	10.97	0.27	281.73	9.80	-0.83
284.10	15.99	4.89	283.16	8.47	1.50	283.47	11.74	3.82	283.00	11.80	0.42	284.58	10.95	0.21	284.73	10.03	-0.63
287.12	15.86	4.05	286.16	7.70	0.02	286.49	12.41	3.78	286.00	13.25	1.16	287.59	10.46	-0.99	287.75	11.20	-0.17
290.10	15.81	4.75	289.16	8.16	1.22	289.47	11.83	3.94	289.00	12.30	0.95	290.57	10.60	-0.10	290.73	9.78	-0.85
293.10	16.31	5.49	292.16	7.57	0.87	292.47	11.38	3.73	292.00	12.75	1.65	293.57	9.29	-1.17	293.73	9.91	-0.48
296.10	16.34	5.32	295.16	8.76	1.87	295.47	11.20	3.36	295.00	12.00	0.70	296.57	10.27	-0.39	296.73	10.27	-0.31
299.10	15.99	4.79	298.16	7.78	0.70	298.47	11.79	3.76	298.00	11.59	0.11	299.57	10.53	-0.31	299.73	10.97	0.20
302.12	15.86	4.75	301.16	7.96	0.97	301.49	11.20	3.26	301.00	13.04	1.64	302.59	9.46	-1.29	302.75	10.33	-0.35
305.10	15.91	4.33	304.16	7.90	0.45	304.47	10.83	2.43	304.00	13.40	1.54	305.57	10.83	-0.39	305.73	9.99	-1.15
308.10	15.19	3.99	307.16	8.45	1.37	307.47	11.03	3.00	307.00	12.24	0.75	308.57	11.06	0.22	308.73	9.80	-0.97
311.10	15.49	4.15	310.16	8.19	0.97	310.47	11.56	3.39	310.00	12.48	0.85	311.57	10.67	-0.31	311.73	10.37	-0.54
314.10	15.07	3.85	313.16	8.86	1.77	313.47	10.80	2.76	313.00	12.30	0.80	314.57	10.81	-0.05	314.73	10.03	-0.75
317.12	15.34	3.81	316.16	9.38	1.97	316.49	10.89	2.53	316.00	13.04	1.23	317.59	11.09	-0.08	317.75	9.95	-1.15
320.10	14.30	2.84	319.16	8.45	1.11	319.47	11.49	3.20	319.00	12.42	0.67	320.57	11.32	0.22	320.73	10.14	-0.89
323.11	14.92	3.57	322.16	8.34	1.12	322.47	10.63	2.46	322.00	12.18	0.55	323.58	10.83	-0.16	323.74	10.52	-0.39
326.10	14.74	3.35	325.16	7.98	0.72	325.47	11.52	3.31	325.00	12.48	0.81	326.57	11.18	0.15	326.73	9.99	-0.96
329.10	14.77	2.83	328.16	8.19	0.37	328.47	11.52	2.75	328.00	13.67	1.44	329.57	10.60	-0.98	329.73	11.05	-0.46
332.12	15.91	4.36	331.16	8.37	0.95	331.49	10.85	2.48	331.00	12.42	0.59	332.59	11.21	0.02	332.75	10.50	-0.61
335.10	14.32	2.49	334.16	8.19	0.48	334.47	10.00	1.34	334.00	13.79	1.67	335.57	10.78	-0.69	335.73	10.42	-0.98
338.11	14.47	3.08	337.16	8.86	1.59	337.47	10.83	2.61	337.00	12.60	0.93	338.58	11.09	0.06	338.74	9.97	-0.99
341.10	14.99	3.44	340.16	8.42	0.99	340.47	10.29	1.91	340.00	13.07	1.23	341.57	10.32	-0.87	341.73	10.76	-0.36
344.10	14.62	2.71	343.16	8.60	0.82	343.47	10.36	1.63	343.00	13.94	1.75	344.57	10.92	-0.63	344.73	10.35	-1.12
347.12	14.35	2.77	346.16	8.76	1.30	346.49	11.07	2.66	346.00	13.25	1.39	347.59	10.67	-0.55	347.75	10.31	-0.84
350.10	15.02	3.45	349.16	8.19	0.75	349.47	10.85	2.46	349.00	12.48	0.63	350.57	11.02	-0.19	350.73	10.69	-0.44
353.10	14.77	2.79	352.16	8.55	0.69	352.47	10.71	1.90	352.00	13.37	1.10	353.57	11.14	-0.48	353.72	10.93	-0.62
356.10	13.95	2.14	355.16	8.29	0.60	355.47	10.38	1.74	355.00	13.73	1.64	356.57	10.50	-0.95	356.73	10.69	-0.69
359.10	13.18	1.98	358.16	8.78	1.70	358.47	11.00	2.97	358.00	12.21	0.73	359.57	10.76	-0.08	359.73	10.12	-0.65
362.12	14.10	1.84	361.16	8.42	0.28	361.49	10.58	1.49	361.00	13.82	1.27	362.59	11.04	-0.86	362.75	11.42	-0.41
365.10	14.40	2.72	364.16	8.55	0.99	364.47	10.83	2.32	364.00	11.80	-0.17	365.57	11.49	0.17	365.73	11.25	-0.00
368.10	13.63	1.80	367.16	9.43	1.72	367.47	11.43	2.77	367.00	13.34	1.22	368.57	11.28	-0.19	368.73	10.37	-1.03
371.10	14.79	2.59	370.16	7.80	-0.28	370.47	10.58	1.55	370.00	13.61	1.13	371.57	11.11	-0.73	371.73	11.37	-0.40
374.10	13.70	2.34	373.16	9.20	1.97	373.47	10.67	2.49	373.00	12.39	0.75	374.57	10.88	-0.12	374.73	10.29	-0.63
377.12	14.22	1.95	376.16	9.01	0.86	376.49	9.14	0.04	376.00	13.43	0.88	377.59	11.18	-0.73	377.75	11.69	-0.15
380.10	15.02	2.79	379.16	9.33	1.23	379.47	10.71	1.66	379.00	13.52	1.01	380.57	11.23	-0.64	380.73	11.42	-0.37
383.10	14.20	2.43	382.16	9.04	1.40	382.47	10.14	1.55	382.00	13.55	1.50	383.57	10.99	-0.42	383.73	10.25	-1.08
386.10	14.27	2.22	385.16	8.96	1.04	385.47	10.60	1.73	385.00	12.89	0.56	386.57	11.56	-0.13	386.73	11.18	-0.43
389.10	13.83	1.34	388.16	9.20	0.83	388.47	11.43	2.11	388.00	13.88	1.11	389.57	12.07	-0.06	389.73	11.01	-1.05
392.12	14.22	2.03	391.16	8.34	0.27	391.49	10.11	1.09	391.00	13.76	1.28	392.59	11.49	-0.34	392.75	10.82	-0.94
395.10	14.17	1.96	394.16	8.70	0.62	394.47	10.83	1.80	394.00	14.21	1.72	395.57	11.25	-0.60	395.73	10.65	-1.12
398.10	14.74	2.85	397.16	9.33	1.56	397.47	10.51	1.79	397.00	13.22	1.04	398.57	11.49	-0.04	398.73	10.46	-1.00
401.10	13.85	1.19	400.16	9.01	0.47	400.47	10.71	1.22	400.00	14.84	1.90	401.57	11.60	-0.70	401.73	11.03	-1.20
404.10	14.02	2.47	403.16	8.94	1.51	403.47	10.38	2.00	403.00	12.98	1.14	404.57	10.41	-0.78	404.73	10.76	-0.36
407.12	13.95	1.32	406.16	9.64	1.14	406.49	9.85	0.40	406.00	15.26	2.35	407.59	11.65	-0.62	407.75	10.46	-1.73
410.10	13.80	1.33	409.16	8.63	0.28	409.47	11.34	2.04	409.00	13.52	0.77	410.57	11.56	-0.55	410.73	11.82	-0.22
413.10	13.95	1.66	412.16	8.65	0.49	412.47	9.32	0.21	412.00	13.94	1.37	413.57	11.51	-0.42	413.73	10.90	-0.95
416.10	15.09	2.60	415.16	9.04	0.68	415.47	9.92	0.61	415.00	13.94	1.17	416.57	11.91	-0.22	416.73	11.10	-0.95
419.10	13.43	1.23	418.16	9.14	1.06	418.47	9.83	0.80	418.00	14.42	1.93	419.57	10.97	-0.87	419.73	10.71	-1.06
422.12	15.56	3.36	421.16	9.33	1.25	421.49	10.87	1.84	421.00	13.55	1.07	422.59	11.42	-0.42	422.75	11.12	-0.65
425.10	14.12	2.08	424.16	9.45	1.54	424.47	10.14	1.28	424.00	13.52	1.20	425.57	11.58	-0.10	425.73	10.50	-1.10
428.10	13.75	1.75	427.16	9.45	1.58	427.47	10.14	1.32	427.00	13.22	0.94	428.57	11.06	-0.58	428.73	11.20	-0.36
431.10	14.22	1.82	430.16	10.05	1.78	430.47	10.38	1.16	430.00	14.03	1.35	431.57	11.32	-0.72	431.73	11.33	-0.63
434.10	14.67	1.96	433.16	8.63	0.05	433.47	9.47	-0.06	433.00	14.27	1.28	434.57	11.18	-1.17	434.73	12.16	-0.11
437.12	13.55	1.13	436.16	9.43	1.14	436.49	10.20	0.96	436.00	13.64	0.94	437.59	12.00	-0.06	437.75	11.10	-0.88
440.10	15.04	3.54	439.16	9.66	2.29	439.47	10.11	1.79	439.00	12.57	0.79	440.57	11.63	0.49	440.73	9.78	-1.28
443.10	14.92	2.73	442.16	9.82	1.75	442.47	10.76	1.74	442.00	13.70	1.22	443.57	10.95	-0.88	443.73	11.42	-0.34
446.10	14.10	1.82	445.16	9.66	1.50	445.47	10.54	1.43	445.00	13.46	0.89	446.57	10.95	-0.97	446.73	11.93	0.08
449.10	14.30	2.22	448.16	8.89	0.93	448.47	9.89	0.98	448.00	13.28	0.91	449.57	11.28	-0.44	449.73	11.18	-0.47
452.12	13.78	1.06	451.16	9.84	1.25	451.49	10.00	0.46	451.00	13.94	0.94	452.59	11.98	-0.38	452.75	11.72	-0.56
455.10	14.67	2.16	454.16	8.94	0.55	454.47	9.83	0.49	454.00	13.31	0.52	455.57	11.74	-0.41	455.72	11.97	-0.11
458.10	14.77	2.61	457.16	9.22	1.18	457.47	10.71	1.72	457.00	13.13	0.68	458.57	11.18	-0.62	458.73	11.67	-0.06
461.10	13.55	1.11	460.16	9.61	1.29	460.47	9.78	0.51	460.00	14.66	1.93	461.57	11.23	-0.85	461.73	10.93	-1.08
464.10	14.72	2.04	463.16	10.31	1.75	463.47	10.45	0.94	463.00	14.63	1.66	464.57	11.39	-0.93	464.73	11.52	-0.73
467.12	13.53	0.72	466.16	10.10	1.41	466.49	9.96	0.32	466.00	14.24	1.14	467.59	12.10	-0.35	467.75	11.59	-0.79
470.10	13.28	0.69	469.16	9.61	1.14	469.47	10.74	1.32	469.00	14.00	1.12	470.57	11.04	-1.19	470.73	12.23	0.07
473.10	13.41	0.37	472.16	10.81	1.89	472.47	10.29	0.42	472.00	14.75	1.43	473.57	11.18	-1.50	473.73	12.68	0.07
476.10	13.51	1.00	475.16	9.48	1.10	475.47	9.63	0.30	475.00	13.67	0.88	476.57	11.67	-0.48	476.73	11.67	-0.40
479.10	13.93	1.26	478.16	8.70	0.16	478.47	10.92	1.43	478.00	14.90	1.95	479.57	11.32	-0.99	479.73	11.27	-0.96
482.12	13.85	1.13	481.16	9.25	0.65	481.49	9.03	-0.52	481.00	14.15	1.15	482.59	11.91	-0.45	482.75	11.59	-0.70
485.10	14.00	0.69	484.16	9.20	0.01	484.47	9.72	-0.42	484.00	14.99	1.40	485.57	12.71	-0.24	485.73	11.72	-1.16
488.10	14.12	1.30	487.16	8.70	0.01	487.47	10.00	0.36	487.00	14.36	1.26	488.57	12.14	-0.32	488.73	11.44	-0.94
491.10	13.65	0.94	490.16	9.12	0.53	490.47	10.56	1.02	490.00	14.69	1.70	491.57	11.79	-0.56	491.73	11.14	-1.14
494.10	13.23	0.51	493.16	9.53	0.94	493.47	10.34	0.80	493.00	13.76	0.76	494.57	12.40	0.04	494.73	11.48	-0.80
497.12	14.67	1.48	496.16	9.84	0.77	496.49	10.07	0.05	496.00	14.72	1.24	497.59	12.12	-0.71	497.75	12.23	-0.53
500.10	14.25	0.92	499.16	9.69	0.48	499.47	10.89	0.73	499.00	15.20	1.59	500.57	11.77	-1.20	500.73	12.51	-0.39
503.10	14.79	2.00	502.16	9.48	0.82	502.47	9.58	-0.03	502.00	14.06	0.99	503.57	12.03	-0.40	503.73	11.76	-0.59
506.10	14.50	1.70	505.16	10.47	1.79	505.47	10.76	1.13	505.00	14.30	1.21	506.57	11.37	-1.07	506.73	12.23	-0.14
509.10	14.00	1.25	508.16	10.47	1.84	508.47	10.60	1.02	508.00	13.76	0.73	509.57	12.73	0.34	509.73	11.25	-1.07
512.12	14.82	1.95	511.16	9.79	1.04	511.49	9.69	-0.01	511.00	14.39	1.23	512.59	12.45	-0.06	512.75	11.27	-1.17
515.10	14.64	1.74	514.16	9.90	1.12	514.47	10.58	0.85	514.00	15.05	1.86	515.57	12.07	-0.47	515.73	11.08	-1.39
518.10	14.47	1.60	517.16	10.70	1.96	517.47	10.43	0.74	517.00	14.48	1.33	518.57	11.70	-0.81	518.73	11.91	-0.52
521.10	15.04	1.68	520.16	9.33	0.09	520.47	9.45	-0.74	520.00	14.36	0.71	521.57	12.73	-0.27	521.73	12.49	-0.44
524.10	13.46	0.39	523.16	9.97	1.03	523.47	9.74	-0.15	523.00	14.03	0.68	524.57	12.24	-0.47	524.73	12.42	-0.21
527.12	14.32	1.64	526.16	10.39	1.83	526.49	10.45	0.94	526.00	13.37	0.41	527.59	12.00	-0.32	527.75	12.16	-0.09
530.10	14.77	1.81	529.16	9.51	0.67	529.47	10.49	0.70	529.00	14.72	1.48	530.57	12.38	-0.22	530.73	11.27	-1.26
533.10	14.45	1.10	532.16	10.00	0.78	532.47	9.89	-0.28	532.00	15.71	2.08	533.57	12.36	-0.63	533.73	11.46	-1.45
536.10	13.63	0.79	535.16	9.71	0.99	535.47	10.58	0.91	535.00	13.73	0.60	536.57	12.47	-0.01	536.73	11.82	-0.59
539.10	14.52	1.22	538.16	9.90	0.72	538.47	10.54	0.41	538.00	14.63	1.05	539.57	12.83	-0.11	539.73	11.93	-0.94
542.12	13.90	1.05	541.16	10.63	1.90	541.49	10.78	1.10	541.00	14.12	0.99	542.59	12.50	0.01	542.75	11.42	-1.00
545.10	14.00	0.43	544.16	9.74	0.29	544.47	10.03	-0.37	544.00	15.53	1.68	545.57	12.31	-0.90	545.73	12.36	-0.78
548.10	14.79	1.45	547.16	10.55	1.33	547.47	11.05	0.88	547.00	14.42	0.79	548.57	13.09	0.11	548.72	12.01	-0.90
551.10	15.04	2.15	550.16	10.70	1.93	550.47	10.27	0.55	550.00	13.76	0.58	551.57	12.95	0.42	551.73	11.46	-1.00
554.10	14.59	1.30	553.16	9.66	0.49	553.47	10.05	-0.07	553.00	14.78	1.20	554.57	12.45	-0.48	554.73	12.14	-0.72
557.12	14.02	0.99	556.16	9.53	0.62	556.49	11.03	1.17	556.00	14.03	0.72	557.59	12.24	-0.43	557.74	12.31	-0.29
560.10	14.54	0.98	559.16	10.03	0.59	559.47	10.20	-0.19	559.00	15.11	1.27	560.57	12.85	-0.35	560.73	12.21	-0.92
563.10	15.39	1.92	562.16	9.92	0.57	562.47	10.11	-0.19	562.00	14.99	1.24	563.57	12.17	-0.94	563.73	12.74	-0.30
566.10	14.94	1.29	565.16	10.99	1.46	565.47	10.67	0.19	565.00	14.99	1.06	566.57	12.69	-0.60	566.73	12.76	-0.46
569.10	14.37	0.94	568.16	10.05	0.75	568.47	9.92	-0.33	568.00	15.41	1.70	569.57	12.17	-0.90	569.73	12.19	-0.80
572.12	14.05	0.74	571.16	10.23	1.05	571.49	10.09	-0.04	571.00	14.75	1.16	572.59	12.90	-0.05	572.75	11.76	-1.11
575.10	14.47	1.00	574.16	10.99	1.65	574.47	10.85	0.56	574.00	14.72	0.97	575.57	12.45	-0.66	575.73	12.72	-0.31
578.10	14.74	1.39	577.16	10.00	0.77	577.47	11.27	1.09	577.00	14.33	0.70	578.57	12.55	-0.44	578.73	12.66	-0.26
581.10	14.52	0.85	580.16	9.71	0.16	580.47	10.69	0.19	580.00	14.96	1.00	581.57	12.76	-0.55	581.73	12.79	-0.45
584.10	14.87	1.76	583.16	10.94	1.96	583.47	10.80	0.87	583.00	14.21	0.82	584.57	12.50	-0.25	584.73	12.10	-0.57
587.12	14.92	1.42	586.16	10.16	0.78	586.49	11.38	1.05	586.00	15.11	1.33	587.59	12.31	-0.83	587.75	12.57	-0.50
590.10	14.77	1.86	589.16	10.13	1.34	589.47	10.07	0.33	589.00	14.57	1.37	590.57	11.84	-0.71	590.73	11.82	-0.66
593.10	14.17	0.95	592.16	10.55	1.46	592.47	11.03	0.99	592.00	14.15	0.65	593.57	12.40	-0.46	593.73	12.59	-0.19
596.10	14.64	1.27	595.15	10.47	1.22	595.47	10.23	0.03	595.00	14.96	1.30	596.57	12.38	-0.63	596.73	12.27	-0.67
599.10	14.35	1.10	598.15	9.84	0.71	598.47	9.56	-0.52	598.00	14.75	1.21	599.57	12.57	-0.32	599.72	11.93	-0.89
602.12	14.97	1.31	601.15	10.34	0.81	601.49	10.14	-0.34	601.00	14.72	0.78	602.59	12.50	-0.80	602.75	13.24	0.02
623.10	17.32	0.63	622.16	111.62	99.05	622.48	23.72	10.20	622.00	20.14	3.16	623.58	15.52	-0.81	623.73	13.91	-2.35
626.04	14.10	-1.28	625.10	170.37	159.11	625.41	33.82	21.61	624.94	19.77	4.10	626.51	12.05	-2.97	626.67	13.82	-1.13
629.04	13.28	-0.75	628.10	173.24	163.34	628.41	37.49	26.64	627.94	17.74	3.43	629.51	11.79	-1.88	629.67	12.04	-1.55
632.08	12.94	-1.05	631.10	142.21	132.34	631.41	37.69	26.87	630.94	17.23	2.95	632.55	11.86	-1.77	632.70	12.38	-1.18
635.04	13.53	-0.29	634.10	108.69	98.99	634.41	40.52	29.87	633.94	16.35	2.25	635.51	11.77	-1.69	635.67	12.83	-0.56
638.05	13.09	-0.39	637.10	90.05	80.69	637.41	41.17	30.86	636.94	15.62	1.86	638.52	11.44	-1.68	638.68	12.87	-0.18
641.05	12.82	-0.59	640.10	76.30	67.01	640.41	37.72	27.48	639.94	16.01	2.31	641.52	11.21	-1.84	641.68	12.51	-0.47
644.05	14.12	0.99	643.10	67.25	58.25	643.41	33.15	23.20	642.94	15.38	1.97	644.52	10.92	-1.85	644.68	12.57	-0.12
647.08	13.06	-0.40	646.10	61.32	51.98	646.41	30.88	20.59	645.94	15.62	1.88	647.55	10.88	-2.22	647.71	13.37	0.34
650.05	13.26	0.01	649.10	57.97	48.84	649.41	25.67	15.59	648.94	15.23	1.69	650.52	11.53	-1.36	650.68	12.49	-0.33
653.05	13.33	0.03	652.10	53.83	44.66	652.41	22.11	11.99	651.94	15.38	1.80	653.52	11.58	-1.36	653.68	12.42	-0.44
656.05	12.42	-0.65	655.10	52.87	43.93	655.41	18.75	8.86	654.94	15.44	2.09	656.52	11.56	-1.15	656.68	11.69	-0.94
659.05	13.58	0.36	658.10	50.46	41.36	658.41	17.80	7.75	657.94	14.48	0.98	659.52	11.63	-1.23	659.68	13.04	0.25
662.08	13.68	0.58	661.10	51.09	42.11	661.41	15.90	5.97	660.94	14.51	1.13	662.55	11.58	-1.16	662.71	12.70	0.03
665.04	13.88	-0.06	664.10	48.77	38.95	664.41	13.70	2.93	663.94	16.29	2.07	665.51	12.10	-1.48	665.67	12.92	-0.59
668.04	13.68	0.93	667.10	48.23	39.60	667.41	12.55	2.97	666.94	15.26	2.22	668.51	10.43	-1.96	668.67	12.06	-0.26
671.05	13.78	0.14	670.10	46.96	37.45	670.41	12.75	2.29	669.94	15.29	1.37	671.51	12.07	-1.21	671.68	13.04	-0.16
674.04	13.70	-0.09	673.10	46.52	36.85	673.41	11.25	0.63	672.94	15.50	1.43	674.51	11.67	-1.76	674.67	13.69	0.33
677.08	14.45	0.60	676.10	45.54	35.81	676.41	10.71	0.03	675.94	16.23	2.09	677.55	12.12	-1.37	677.70	12.70	-0.72
680.05	14.54	1.22	679.10	45.66	36.46	679.41	10.07	-0.08	678.94	15.05	1.44	680.52	11.39	-1.57	680.68	13.02	0.13
683.05	14.87	1.13	682.10	44.09	34.48	682.41	11.23	0.67	681.94	15.68	1.66	683.52	12.00	-1.38	683.68	13.02	-0.28
686.05	14.82	1.36	685.10	43.30	33.96	685.41	11.43	1.14	684.94	15.02	1.27	686.52	11.56	-1.54	686.68	13.30	0.27
689.04	14.54	0.85	688.10	42.75	33.18	688.41	11.00	0.48	687.94	15.20	1.23	689.51	11.89	-1.44	689.67	13.47	0.21
692.08	15.34	1.58	691.10	41.66	32.02	691.41	10.80	0.21	690.94	14.30	0.26	692.55	12.71	-0.69	692.70	13.76	0.43
695.05	15.19	1.66	694.10	41.81	32.40	694.41	12.68	2.32	693.94	14.57	0.75	695.51	12.69	-0.48	695.68	12.83	-0.27
698.05	14.47	1.22	697.10	40.66	31.53	697.41	11.63	1.55	696.94	15.14	1.61	698.52	11.06	-1.83	698.68	13.04	0.22
701.05	15.54	2.16	700.10	39.55	30.30	700.41	11.56	1.36	699.94	14.00	0.34	701.52	12.47	-0.55	701.68	13.15	0.21
704.05	15.07	1.20	703.10	40.57	30.82	703.41	12.28	1.58	702.94	15.17	1.02	704.52	12.33	-1.18	704.68	13.60	0.16
707.08	14.32	1.11	706.10	39.52	30.44	706.41	13.11	3.08	705.94	14.72	1.23	707.55	11.93	-0.92	707.70	12.46	-0.31
710.05	14.74	0.79	709.10	38.77	28.95	709.41	13.72	2.95	708.94	14.99	0.76	710.52	12.69	-0.90	710.68	13.65	0.14
713.05	15.02	1.37	712.10	38.92	29.39	712.41	13.88	3.40	711.94	14.45	0.51	713.52	11.86	-1.43	713.68	14.14	0.92
716.05	14.54	0.83	715.10	37.19	27.60	715.42	14.15	3.61	714.94	15.53	1.54	716.52	11.96	-1.39	716.68	13.13	-0.15
719.05	14.92	0.45	718.10	36.57	26.22	718.42	13.33	2.03	717.94	15.89	1.14	719.52	13.28	-0.83	719.68	13.73	-0.31
722.08	14.89	1.01	721.10	35.54	25.78	721.42	14.33	3.62	720.94	15.35	1.19	722.55	12.22	-1.30	722.71	13.56	0.11
725.05	16.51	2.77	724.10	35.65	26.03	724.42	14.08	3.51	723.94	15.38	1.36	725.52	12.50	-0.88	725.68	12.83	-0.48
728.05	15.37	1.69	727.10	35.42	25.86	727.42	13.36	2.85	726.94	14.66	0.70	728.52	12.55	-0.77	728.68	13.32	0.07
731.05	15.61	1.26	730.10	34.48	24.26	730.42	14.33	3.16	729.94	16.32	1.69	731.52	12.95	-1.04	731.68	13.26	-0.65
734.05	15.24	0.93	733.10	32.47	22.28	733.42	14.26	3.12	732.94	15.74	1.15	734.52	12.73	-1.22	734.68	13.95	0.07
737.08	15.39	0.81	736.10	32.99	22.53	736.41	14.08	2.67	735.94	16.26	1.40	737.55	12.83	-1.39	737.70	14.14	-0.01
740.05	15.47	1.36	739.10	32.21	22.22	739.41	13.47	2.53	738.94	15.44	1.05	740.52	12.95	-0.80	740.68	13.43	-0.25
743.05	16.89	2.27	742.10	31.97	21.47	742.42	14.31	2.86	741.94	16.29	1.39	743.52	12.76	-1.50	743.68	14.30	0.11
746.05	15.76	1.50	745.10	31.08	20.95	745.42	14.99	3.91	744.94	15.35	0.81	746.52	12.66	-1.24	746.68	14.25	0.43
749.05	15.12	1.44	748.10	30.65	21.09	748.42	14.62	4.11	747.94	15.53	1.56	749.52	11.86	-1.46	749.68	13.15	-0.10
752.08	15.86	1.57	751.10	29.96	19.79	751.41	14.65	3.53	750.94	16.44	1.86	752.55	12.33	-1.60	752.71	13.60	-0.26
755.05	15.19	1.09	754.10	29.27	19.30	754.41	14.06	3.14	753.94	15.95	1.57	755.52	11.86	-1.88	755.68	13.97	0.31
758.05	16.56	1.86	757.10	27.88	17.30	757.41	15.37	3.84	756.94	17.17	2.19	758.52	12.43	-1.91	758.68	13.99	-0.28
761.05	15.74	1.56	760.10	28.16	18.10	760.41	14.69	3.68	759.94	15.77	1.30	761.52	12.88	-0.94	761.68	13.39	-0.36
764.05	15.96	1.19	763.10	27.22	16.58	763.41	14.13	2.54	762.94	16.26	1.21	764.52	13.02	-1.39	764.68	14.51	0.18
767.08	16.39	1.59	766.10	26.86	16.19	766.41	14.76	3.14	765.94	16.32	1.24	767.55	13.42	-1.02	767.71	14.14	-0.22
770.05	17.02	2.56	769.10	27.62	17.28	769.42	14.17	2.88	768.94	16.16	1.41	770.52	12.73	-1.37	770.68	13.99	-0.04
773.05	15.74	1.12	772.10	25.96	15.47	772.41	14.53	3.09	771.94	16.53	1.63	773.51	13.23	-1.03	773.68	13.58	-0.60
776.05	16.46	2.38	775.10	24.72	14.76	775.41	13.92	3.01	774.94	14.78	0.41	776.52	13.70	-0.02	776.68	13.26	-0.39
779.05	16.61	1.28	778.10	26.72	15.51	778.41	14.74	2.58	777.94	17.41	1.80	779.51	14.16	-0.81	779.68	13.91	-0.99
782.08	16.74	2.26	781.10	24.30	13.94	781.41	14.10	2.79	780.94	16.16	1.39	782.55	12.90	-1.22	782.70	13.88	-0.17
785.05	16.46	1.74	784.10	24.16	13.57	784.41	14.24	2.70	783.94	16.53	1.53	785.52	12.92	-1.44	785.68	14.19	-0.09
788.05	16.87	2.22	787.10	23.88	13.35	787.41	15.01	3.53	786.94	16.32	1.38	788.52	13.66	-0.63	788.68	13.47	-0.75
791.05	16.44	1.61	790.10	23.66	12.96	790.41	14.19	2.54	789.94	16.74	1.63	791.52	13.04	-1.43	791.68	14.19	-0.20
794.05	16.44	1.58	793.10	23.11	12.38	793.41	13.38	1.70	792.94	16.92	1.78	794.52	12.52	-1.98	794.68	14.62	0.20
797.08	16.67	2.10	796.10	22.00	11.55	796.41	14.19	2.79	795.94	16.62	1.76	797.55	12.88	-1.33	797.71	13.71	-0.43
800.05	17.02	2.87	799.10	22.55	12.52	799.41	14.65	3.67	798.94	15.83	1.39	800.52	12.73	-1.06	800.68	13.39	-0.33
803.05	16.04	1.63	802.10	22.25	11.96	802.41	13.79	2.55	801.94	16.32	1.62	803.52	12.57	-1.48	803.68	13.84	-0.14
806.05	16.84	1.86	805.10	22.83	11.97	805.41	14.19	2.38	804.94	15.92	0.65	806.51	14.01	-0.61	806.68	14.51	-0.04
809.05	16.77	1.92	808.10	21.64	10.92	808.41	14.53	2.86	807.94	16.07	0.94	809.52	13.14	-1.35	809.68	14.82	0.41
812.08	16.39	1.20	811.10	21.56	10.50	811.41	13.67	1.66	810.94	17.29	1.82	812.55	13.51	-1.32	812.70	14.25	-0.50
815.05	16.99	1.82	814.10	20.05	9.00	814.41	13.24	1.24	813.94	17.20	1.75	815.52	13.33	-1.48	815.68	14.47	-0.27
818.05	15.91	1.22	817.10	21.34	10.78	817.41	14.10	2.59	816.94	16.65	1.68	818.52	13.04	-1.29	818.68	13.86	-0.39
821.05	17.29	2.23	820.10	21.01	10.07	820.41	13.97	2.08	819.94	16.95	1.60	821.52	13.09	-1.61	821.68	14.64	0.01
824.05	16.94	1.31	823.10	20.65	9.14	823.41	14.03	1.57	822.94	17.29	1.37	824.52	14.11	-1.16	824.68	14.99	-0.21
827.08	16.24	0.85	826.10	20.02	8.75	826.41	14.60	2.38	825.94	16.89	1.21	827.55	13.73	-1.30	827.70	15.05	0.09
830.05	16.21	1.23	829.10	20.11	9.26	829.41	14.83	3.03	828.94	16.95	1.69	830.52	13.35	-1.27	830.68	14.12	-0.42
833.05	17.39	1.65	832.10	19.40	7.78	832.41	14.40	1.83	831.94	17.90	1.87	833.52	14.18	-1.20	833.68	14.64	-0.67
836.05	16.84	1.63	835.10	18.53	7.44	835.41	13.76	1.72	834.94	16.44	0.94	836.52	13.59	-1.26	836.68	15.10	0.32
839.05	16.21	1.12	838.10	18.69	7.72	838.41	13.33	1.41	837.94	16.41	1.03	839.52	13.80	-0.93	839.68	14.56	-0.10
842.08	16.09	1.08	841.10	18.47	7.58	841.41	13.65	1.81	840.94	16.29	1.00	842.55	12.85	-1.80	842.70	15.38	0.80
845.05	16.72	1.08	844.10	18.44	6.92	844.41	13.79	1.32	843.94	18.57	2.64	845.51	13.51	-1.77	845.68	14.34	-0.87
848.04	16.16	1.12	847.10	18.74	7.83	847.41	13.27	1.41	846.94	16.47	1.15	848.51	13.42	-1.26	848.67	14.71	0.11
851.04	18.00	2.59	850.10	18.42	7.13	850.41	13.36	1.12	849.94	17.71	2.01	851.51	13.42	-1.63	851.68	14.60	-0.38
854.05	16.54	1.24	853.10	18.61	7.43	853.41	14.44	2.31	852.94	17.41	1.83	854.52	13.68	-1.26	854.68	14.30	-0.57
857.08	17.17	1.56	856.10	17.42	5.93	856.41	13.67	1.23	855.94	18.20	2.30	857.55	13.18	-2.07	857.70	14.95	-0.23
860.05	16.39	1.48	859.10	19.07	8.29	859.41	13.72	1.99	858.94	16.47	1.28	860.52	13.18	-1.37	860.68	14.56	0.09
863.04	17.87	2.59	862.10	17.82	6.67	862.41	13.74	1.64	861.94	16.74	1.18	863.51	13.92	-1.00	863.67	14.66	-0.18
866.05	18.20	2.90	865.10	17.98	6.81	865.41	14.74	2.62	864.94	16.95	1.37	866.52	13.92	-1.02	866.68	14.51	-0.35
869.05	16.69	1.07	868.10	16.74	5.25	868.41	13.65	1.21	867.94	18.35	2.45	869.52	13.87	-1.39	869.68	14.12	-1.06
872.08	16.97	1.45	871.10	16.93	5.54	871.41	14.49	2.15	870.94	16.86	1.06	872.55	14.82	-0.34	872.71	14.36	-0.72
875.05	17.97	2.37	874.10	17.44	5.97	874.41	14.76	2.34	873.94	18.48	2.60	875.52	13.61	-1.63	875.68	14.19	-0.97
878.05	17.52	1.81	877.10	16.56	4.97	877.41	14.06	1.52	876.94	18.11	2.12	878.52	13.37	-1.98	878.68	15.14	-0.14
881.05	17.24	1.71	880.10	18.01	6.60	880.41	14.62	2.26	879.94	17.23	1.41	881.52	13.44	-1.73	881.68	15.42	0.32
884.05	17.24	1.96	883.10	16.56	5.40	883.41	15.19	3.08	882.94	16.35	0.79	884.52	14.01	-0.91	884.68	14.97	0.12
887.08	17.80	2.45	886.10	16.47	5.24	886.41	14.81	2.63	885.94	17.26	1.62	887.55	13.47	-1.52	887.71	14.82	-0.10
890.05	16.74	1.13	889.10	17.44	5.95	889.41	14.37	1.93	888.94	17.17	1.27	890.51	14.11	-1.14	890.68	15.05	-0.13
893.05	17.34	1.69	892.10	15.54	4.01	892.42	14.17	1.69	891.94	17.23	1.29	893.52	14.25	-1.04	893.68	14.97	-0.25
896.05	17.09	1.30	895.10	15.67	4.01	895.41	14.31	1.70	894.94	17.84	1.77	896.52	13.70	-1.73	896.68	15.31	-0.04
899.05	17.42	2.09	898.10	17.34	6.13	898.41	15.60	3.44	897.94	16.62	1.01	899.52	14.39	-0.58	899.68	14.47	-0.43
902.08	18.00	1.90	901.10	15.86	3.88	901.41	14.10	1.17	900.94	18.29	1.90	902.55	14.11	-1.63	902.70	15.40	-0.27
905.05	18.25	2.25	904.10	16.42	4.54	904.41	14.26	1.43	903.94	17.99	1.70	905.52	14.35	-1.29	905.68	15.16	-0.41
908.05	17.80	2.19	907.10	16.58	5.09	907.42	14.51	2.07	906.94	17.10	1.21	908.52	14.51	-0.74	908.68	14.71	-0.47
911.05	17.70	2.29	910.10	16.34	5.05	910.41	13.88	1.64	909.94	17.44	1.75	911.52	13.66	-1.39	911.68	14.62	-0.36
914.05	17.47	1.44	913.10	15.67	3.76	913.41	15.35	2.49	912.94	17.41	1.09	914.52	15.49	-0.18	914.68	14.69	-0.91
917.08	17.60	1.56	916.10	16.21	4.29	916.42	14.94	2.07	915.94	17.90	1.57	917.55	14.30	-1.38	917.71	15.42	-0.19
920.05	17.97	2.12	919.10	16.45	4.72	919.42	15.42	2.74	918.94	17.20	1.06	920.52	14.51	-0.98	920.68	15.34	-0.08
923.05	18.02	2.29	922.10	15.96	4.35	922.42	15.08	2.52	921.94	17.44	1.43	923.52	13.49	-1.88	923.68	15.75	0.45
926.05	17.60	1.80	925.10	15.54	3.86	925.41	14.78	2.15	924.94	16.80	0.71	926.52	14.92	-0.52	926.68	15.18	-0.19
929.05	17.82	2.14	928.10	16.23	4.67	928.41	14.53	2.02	927.94	17.71	1.74	929.52	14.04	-1.28	929.68	14.79	-0.46
932.08	17.65	1.73	931.10	15.35	3.55	931.41	13.67	0.92	930.94	17.77	1.57	932.55	14.32	-1.24	932.71	15.16	-0.33
935.05	17.75	1.79	934.10	16.05	4.21	934.41	14.19	1.40	933.94	18.14	1.89	935.52	14.16	-1.44	935.68	15.08	-0.45
938.05	17.17	1.62	937.10	15.59	4.16	937.41	15.56	3.18	936.94	17.87	2.03	938.52	13.18	-2.01	938.68	15.10	-0.02
941.05	17.22	0.89	940.10	15.99	3.79	940.42	13.99	0.84	939.94	17.77	1.16	941.52	14.51	-1.46	941.68	16.19	0.30
944.05	17.39	1.25	943.10	15.30	3.28	943.41	14.22	1.25	942.94	18.35	1.93	944.52	14.70	-1.08	944.68	14.86	-0.85
947.08	16.31	0.53	946.10	14.76	3.10	946.41	15.65	3.04	945.94	18.23	2.16	947.55	13.73	-1.69	947.71	14.88	-0.47
950.05	18.02	2.04	949.10	15.94	4.09	949.41	15.21	2.41	948.94	17.10	0.84	950.52	14.61	-1.01	950.68	15.71	0.17
953.05	18.20	2.28	952.10	15.16	3.37	952.41	15.01	2.27	951.94	17.29	1.09	953.52	14.92	-0.64	953.68	15.03	-0.45
956.05	17.97	1.32	955.10	15.62	3.10	955.41	15.08	1.61	954.94	17.90	0.97	956.52	15.30	-0.99	956.68	16.23	0.02
959.05	17.85	0.99	958.10	15.24	2.51	958.42	14.67	0.99	957.94	18.72	1.58	959.52	15.37	-1.13	959.68	15.97	-0.45
962.08	18.15	2.31	961.10	13.83	2.12	961.42	15.19	2.53	960.94	17.65	1.53	962.55	14.27	-1.21	962.71	15.08	-0.32
965.05	17.22	0.46	964.10	15.24	2.60	964.42	15.24	1.65	963.94	18.81	1.76	965.52	15.28	-1.12	965.68	15.69	-0.64
968.05	18.43	2.02	967.10	15.16	2.87	967.42	14.28	1.04	966.94	17.77	1.08	968.52	15.42	-0.63	968.68	15.53	-0.45
971.05	18.30	2.00	970.10	14.47	2.30	970.42	14.58	1.46	969.94	17.38	0.80	971.52	15.01	-0.93	971.68	15.99	0.13
974.05	17.07	0.71	973.10	14.47	2.23	973.42	15.08	1.89	972.94	18.69	2.05	974.52	14.39	-1.61	974.68	15.49	-0.44
977.08	17.60	0.87	976.10	15.88	3.28	976.42	15.90	2.35	975.94	17.80	0.79	977.55	15.49	-0.88	977.71	16.38	0.09
980.05	17.60	1.06	979.10	15.38	2.96	979.42	14.81	1.44	978.94	19.30	2.47	980.52	14.27	-1.91	980.68	15.55	-0.56
983.05	18.50	1.56	982.10	15.54	2.72	982.42	15.88	2.11	981.94	19.52	2.29	983.52	15.20	-1.38	983.68	15.60	-0.91
986.05	17.80	1.43	985.10	14.95	2.70	985.41	15.17	1.97	984.94	17.50	0.85	986.52	15.11	-0.90	986.68	15.99	0.05
989.05	18.43	1.84	988.10	15.62	3.16	988.42	15.21	1.80	987.94	18.20	1.33	989.52	15.04	-1.19	989.68	16.01	-0.14
992.08	18.66	2.45	991.10	15.11	3.02	991.42	15.88	2.84	990.94	18.66	2.17	992.55	14.32	-1.53	992.71	15.14	-0.64
995.05	16.92	0.78	994.10	15.22	3.21	994.42	15.15	2.19	993.94	18.17	1.75	995.52	14.68	-1.10	995.68	15.05	-0.65
998.05	18.28	2.24	997.10	15.27	3.35	997.42	16.22	3.35	996.94	16.98	0.66	998.52	15.42	-0.26	998.68	15.21	-0.40
1001.05	17.72	1.35	1000.10	15.16	2.92	1000.42	15.37	2.18	999.94	17.80	1.15	1001.52	14.80	-1.21	1001.68	15.99	0.06
1004.05	18.25	2.38	1003.10	15.00	3.26	1003.42	15.03	2.34	1002.94	17.04	0.89	1004.52	14.32	-1.19	1004.68	15.73	0.30
1007.08	18.20	2.11	1006.10	14.63	2.67	1006.42	15.65	2.74	1005.94	17.71	1.34	1007.55	14.42	-1.31	1007.71	15.62	-0.03
1010.05	18.20	2.03	1009.10	15.48	3.43	1009.42	15.06	2.06	1008.94	18.35	1.90	1010.52	14.49	-1.32	1010.68	15.16	-0.58
1013.05	18.23	1.49	1012.10	14.95	2.34	1012.41	14.81	1.25	1011.94	18.54	1.52	1013.52	14.58	-1.80	1013.68	16.58	0.28
1016.05	18.30	1.48	1015.10	14.47	1.77	1015.41	15.46	1.81	1014.94	18.45	1.34	1016.52	14.97	-1.49	1016.68	16.54	0.15
1019.05	17.92	1.81	1018.10	14.60	2.61	1018.41	15.81	2.87	1017.94	16.89	0.50	1019.52	14.68	-1.07	1019.68	16.25	0.57
1022.08	17.82	1.57	1021.10	15.38	3.25	1021.41	15.10	2.02	1020.94	17.80	1.27	1022.55	14.75	-1.14	1022.70	15.69	-0.13
1025.05	19.11	3.36	1024.10	14.60	2.98	1024.41	14.92	2.35	1023.94	17.65	1.62	1025.52	14.68	-0.71	1025.68	14.40	-0.91
1028.05	18.81	2.65	1027.10	14.58	2.54	1027.41	16.10	3.11	1026.94	17.65	1.20	1028.52	14.49	-1.31	1028.68	15.84	0.11
1031.05	19.37	2.99	1030.10	15.56	3.30	1030.41	16.63	3.42	1029.94	18.48	1.82	1031.52	14.66	-1.36	1031.68	15.49	-0.46
1034.05	18.58	1.88	1033.10	15.03	2.46	1033.41	15.83	2.31	1032.94	18.42	1.44	1034.52	15.47	-0.87	1034.68	15.69	-0.57
1037.08	17.77	1.08	1036.10	14.60	2.03	1036.41	15.49	1.97	1035.94	18.05	1.08	1037.55	15.30	-1.03	1037.71	16.21	-0.05
1040.05	17.75	1.24	1039.10	15.80	3.41	1039.41	16.38	3.04	1038.94	17.71	0.91	1040.52	15.37	-0.78	1040.68	15.95	-0.13
1043.05	19.44	2.59	1042.10	15.72	3.00	1042.42	15.67	2.00	1041.94	18.81	1.68	1043.52	14.99	-1.50	1043.68	16.23	-0.18
1046.05	18.61	2.17	1045.10	14.55	2.23	1045.42	15.03	1.76	1044.94	17.59	0.87	1046.52	14.77	-1.31	1046.68	16.45	0.44
1049.05	19.29	2.85	1048.10	15.38	3.06	1048.42	16.31	3.04	1047.94	17.71	0.99	1049.52	15.20	-0.88	1049.68	15.90	-0.11
1052.08	18.76	2.28	1051.10	15.59	3.23	1051.42	14.81	1.50	1050.94	17.93	1.17	1052.55	14.66	-1.46	1052.71	16.34	0.29
1055.05	20.26	3.08	1054.10	15.43	2.38	1054.41	15.94	1.94	1053.94	19.52	2.06	1055.52	15.95	-0.87	1055.68	15.55	-1.19
1058.05	18.66	1.95	1057.10	14.34	1.76	1057.42	17.64	4.11	1056.94	18.45	1.46	1058.52	15.37	-0.98	1058.68	15.79	-0.48
1061.05	18.61	1.79	1060.10	13.49	0.79	1060.42	15.53	1.88	1059.94	18.84	1.73	1061.52	14.80	-1.66	1061.68	16.32	-0.07
1064.05	19.67	2.66	1063.10	15.08	2.20	1063.42	15.46	1.63	1062.94	18.84	1.55	1064.52	15.61	-1.04	1064.68	16.06	-0.51
1067.08	19.42	2.88	1066.10	15.22	2.80	1066.42	16.61	3.24	1065.94	18.02	1.20	1067.55	15.40	-0.78	1067.71	15.69	-0.42
1070.05	20.64	4.21	1069.10	13.99	1.69	1069.42	16.38	3.13	1068.94	17.74	1.03	1070.52	14.82	-1.25	1070.68	16.21	0.22
1073.05	18.50	1.85	1072.10	14.82	2.29	1072.42	15.19	1.71	1071.94	18.20	1.26	1073.52	15.87	-0.42	1073.68	15.38	-0.84
1076.05	19.29	2.66	1075.10	13.12	0.62	1075.42	15.35	1.90	1074.94	18.48	1.57	1076.52	14.77	-1.50	1076.68	16.12	-0.07
1079.05	18.15	1.36	1078.10	14.66	2.00	1078.42	16.45	2.84	1077.94	18.05	0.98	1079.52	15.59	-0.84	1079.68	16.21	-0.14
1082.08	18.20	0.91	1081.10	14.74	1.57	1081.42	15.28	1.16	1080.94	18.48	0.90	1082.55	16.64	-0.29	1082.71	16.25	-0.61
1085.05	18.91	1.96	1084.10	15.46	2.63	1084.42	15.40	1.62	1083.94	18.48	1.25	1085.52	15.56	-1.03	1085.68	16.30	-0.22
1088.05	17.82	1.42	1087.10	15.30	3.02	1087.42	15.33	2.10	1086.94	18.14	1.45	1088.52	14.37	-1.67	1088.68	16.19	0.22
1091.05	19.09	2.35	1090.10	15.56	2.94	1090.42	15.97	2.40	1089.94	17.41	0.39	1091.52	15.28	-1.10	1091.68	17.02	0.71
1094.05	18.76	1.75	1093.10	15.30	2.41	1093.42	14.99	1.15	1092.94	18.26	0.97	1094.52	15.75	-0.90	1094.68	16.51	-0.07
1097.08	19.54	2.67	1096.10	14.52	1.78	1096.42	15.58	1.89	1095.94	18.51	1.36	1097.55	14.63	-1.88	1097.71	16.95	0.52
1100.05	18.93	1.81	1099.10	15.38	2.38	1099.41	16.47	2.52	1098.94	18.72	1.31	1100.52	15.54	-1.22	1100.68	16.60	-0.09
1103.05	19.75	2.40	1102.10	15.08	1.85	1102.41	16.13	1.95	1101.94	18.23	0.60	1103.52	16.55	-0.44	1103.68	16.76	-0.16
1106.05	18.86	1.36	1105.10	15.06	1.69	1105.41	15.49	1.17	1104.94	19.09	1.31	1106.52	16.16	-0.98	1106.68	16.73	-0.33
1109.05	18.81	1.57	1108.10	15.19	2.07	1108.41	16.20	2.13	1107.94	19.61	2.09	1109.52	15.35	-1.53	1109.68	16.25	-0.56
1112.08	19.52	1.86	1111.10	14.79	1.25	1111.42	16.42	1.93	1110.94	19.67	1.72	1112.55	16.23	-1.07	1112.71	16.58	-0.65
1115.05	19.32	2.38	1114.10	14.47	1.65	1114.41	16.06	2.29	1113.94	18.42	1.20	1115.52	15.66	-0.92	1115.68	16.23	-0.28
1118.05	18.55	1.81	1117.10	14.98	2.36	1117.41	16.17	2.60	1116.94	18.17	1.15	1118.52	15.11	-1.27	1118.68	16.43	0.12
1121.05	19.21	1.85	1120.10	15.32	2.08	1120.41	15.85	1.66	1119.94	18.66	1.02	1121.52	15.87	-1.13	1121.68	17.04	0.11
1124.05	19.14	2.06	1123.10	14.68	1.72	1123.41	16.24	2.33	1122.94	17.65	0.29	1124.52	15.95	-0.77	1124.68	17.13	0.48
1127.08	18.33	1.09	1126.10	15.54	2.42	1126.41	15.99	1.92	1125.94	18.17	0.65	1127.55	16.11	-0.77	1127.71	16.93	0.12
1130.05	18.50	1.81	1129.10	14.66	2.10	1129.42	15.78	2.27	1128.94	18.94	1.97	1130.52	15.32	-1.01	1130.68	15.29	-0.96
1133.05	18.48	1.19	1132.10	14.63	1.46	1132.42	16.56	2.44	1131.94	19.40	1.83	1133.52	15.75	-1.18	1133.68	16.21	-0.65
1136.05	18.96	1.76	1135.10	15.94	2.86	1135.42	16.20	2.17	1134.94	18.42	0.93	1136.52	16.21	-0.63	1136.68	16.47	-0.30
1139.05	19.49	1.63	1138.10	15.83	2.09	1138.41	16.01	1.32	1137.94	20.01	1.86	1139.52	15.83	-1.67	1139.68	17.24	-0.19
1142.08	18.93	1.89	1141.10	14.76	1.84	1141.41	16.40	2.53	1140.94	18.02	0.70	1142.55	15.40	-1.28	1142.71	17.19	0.58
1145.05	18.53	1.23	1144.10	14.28	1.10	1144.42	16.79	2.66	1143.94	19.61	2.03	1145.52	15.20	-1.74	1145.68	16.58	-0.29
1148.05	19.21	1.66	1147.10	16.02	2.60	1147.42	16.10	1.73	1146.94	18.66	0.83	1148.52	17.22	0.03	1148.68	16.25	-0.86
1151.05	19.82	2.16	1150.10	15.22	1.68	1150.42	16.68	2.19	1149.94	19.49	1.54	1151.52	16.50	-0.80	1151.68	16.49	-0.74
1154.05	18.58	1.28	1153.10	15.35	2.17	1153.42	17.30	3.17	1152.94	18.87	1.29	1154.52	15.37	-1.57	1154.68	17.15	0.28
1157.08	19.42	2.43	1156.10	15.43	2.57	1156.42	16.17	2.36	1155.94	17.77	0.50	1157.55	15.71	-0.92	1157.71	16.97	0.42
1160.05	18.76	1.55	1159.10	15.14	2.06	1159.42	16.15	2.12	1158.94	18.35	0.86	1160.52	15.92	-0.93	1160.68	16.84	0.07
1163.05	18.48	1.13	1162.10	14.68	1.45	1162.42	15.65	1.47	1161.94	18.48	0.85	1163.52	16.19	-0.80	1163.68	16.87	-0.05
1166.05	19.14	2.57	1165.10	15.46	3.01	1165.42	16.29	2.89	1164.94	18.08	1.23	1166.52	15.83	-0.38	1166.68	15.29	-0.85
1169.05	19.26	1.86	1168.10	15.51	2.24	1168.42	16.08	1.86	1167.94	19.18	1.50	1169.52	16.40	-0.64	1169.68	16.10	-0.86
1172.08	18.73	1.77	1171.10	14.52	1.68	1171.42	16.24	2.45	1170.94	17.87	0.62	1172.55	16.19	-0.41	1172.71	16.32	-0.21
1175.05	19.37	1.58	1174.10	14.82	1.15	1174.42	15.42	0.80	1173.94	19.30	1.23	1175.52	16.45	-0.98	1175.68	17.11	-0.25
1178.05	18.63	1.11	1177.10	14.55	1.15	1177.42	15.97	1.62	1176.94	19.73	1.92	1178.52	15.97	-1.19	1178.68	16.36	-0.73
1181.05	20.18	3.22	1180.10	15.94	3.10	1180.42	16.72	2.93	1179.94	17.90	0.66	1181.52	15.56	-1.04	1181.68	16.91	0.38
1184.05	20.13	2.39	1183.10	15.11	1.49	1183.42	16.54	1.97	1182.94	19.67	1.65	1184.52	15.78	-1.60	1184.68	17.26	-0.05
1187.08	19.59	2.04	1186.10	14.34	0.92	1186.41	15.40	1.03	1185.94	19.73	1.90	1187.55	15.80	-1.39	1187.71	16.60	-0.51
1190.05	18.53	1.45	1189.10	15.64	2.69	1189.41	15.33	1.43	1188.94	18.72	1.36	1190.52	15.66	-1.06	1190.68	16.34	-0.30
1193.05	19.85	3.05	1192.10	15.22	2.55	1192.41	15.58	1.96	1191.94	17.80	0.72	1193.52	15.87	-0.57	1193.68	16.21	-0.15
1196.05	19.54	2.27	1195.10	14.34	1.19	1195.42	16.08	1.98	1194.94	19.21	1.66	1196.52	16.14	-0.77	1196.68	15.95	-0.89
1199.05	18.66	1.75	1198.10	15.96	3.17	1198.42	17.13	3.39	1197.94	18.48	1.29	1199.52	14.85	-1.70	1199.68	16.89	0.41
1202.08	19.87	2.73	1201.10	15.67	2.65	1201.41	16.33	2.36	1200.94	17.50	0.07	1202.55	16.31	-0.47	1202.71	17.11	0.40
1205.05	20.46	2.87	1204.10	15.40	1.94	1204.41	16.49	2.08	1203.94	18.97	1.10	1205.52	16.09	-1.14	1205.68	17.19	0.04
1208.05	20.23	2.90	1207.10	15.38	2.17	1207.41	17.36	3.20	1206.94	18.60	0.99	1208.52	16.19	-0.78	1208.68	16.69	-0.21
1211.05	19.80	2.68	1210.10	15.46	2.47	1210.41	16.72	2.78	1209.94	18.69	1.29	1211.52	15.90	-0.86	1211.68	16.25	-0.43
1214.05	20.95	3.30	1213.10	15.19	1.66	1213.41	16.33	1.85	1212.94	19.34	1.40	1214.52	16.35	-0.94	1214.68	16.76	-0.46
1217.08	19.90	2.29	1216.10	15.72	2.24	1216.41	15.72	1.29	1215.94	19.30	1.41	1217.55	16.93	-0.32	1217.70	16.08	-1.09
1220.05	19.54	1.52	1219.10	15.96	2.06	1219.41	17.04	2.19	1218.94	19.43	1.13	1220.52	16.60	-1.06	1220.68	17.52	-0.07
