# Supplementary material for: Noise-precision tradeoff in predicting combinations of mutations and drugs
Source: PLoS Comput Biol. 2019 May 22;15(5):e1006956. doi: 10.1371/journal.pcbi.1006956 (PMC6548401; doi:10.1371/journal.pcbi.1006956)
Supplement: S1 Data — A zip file containing all datasets used in this paper. (ZIP) [file pcbi.1006956.s002.zip › calcium/calcium_double_RAW264.7/C5A_250_nM_PAF_100_nM_RW_ECC040123C.txt]

Tab-delimted data for ligand pair Complement C5a / Platelet Activating Factor
Celltype = RAW 264.7
ExperimentID = ECC040123C
t in seconds, Ca++ concentrations in nM
Adj Ca++ is the change in Ca++ concentration due to ligand

ECC040123C08	C5A 250 nM	PAF 100 nM	sim
ECC040123C02	C5A 250 nM	PAF 100 nM	lig1_then_lig2
ECC040123C04	PAF 100 nM	C5A 250 nM	lig2_then_lig1
ECC040123C01	HBSS-BSA n/a 	HBSS-BSA n/a 	con
ECC040123C11	HBSS-BSA n/a 	HBSS-BSA n/a 	con
ECC040123C12	HBSS-BSA n/a 	HBSS-BSA n/a 	con

t(ECC040123C08)	Ca++(ECC040123C08)	Adj Ca++(ECC040123C08)	t(ECC040123C02)	Ca++(ECC040123C02)	Adj Ca++(ECC040123C02)	t(ECC040123C04)	Ca++(ECC040123C04)	Adj Ca++(ECC040123C04)	t(ECC040123C01)	Ca++(ECC040123C01)	Adj Ca++(ECC040123C01)	t(ECC040123C11)	Ca++(ECC040123C11)	Adj Ca++(ECC040123C11)	t(ECC040123C12)	Ca++(ECC040123C12)	Adj Ca++(ECC040123C12)
-190.90	12.46	2.72	-191.85	12.12	2.13	-191.53	11.64	2.29	-192.00	14.95	-2.35	-190.43	11.99	1.65	-190.27	17.67	0.71
-187.90	12.09	1.43	-188.84	11.82	0.92	-188.53	11.77	1.50	-189.00	16.41	-1.81	-187.42	11.73	0.47	-187.26	19.22	1.34
-184.88	12.95	1.89	-185.84	13.14	1.83	-185.51	12.40	1.73	-186.00	17.03	-1.59	-184.40	12.49	0.83	-184.24	19.05	0.77
-181.90	12.71	1.29	-182.84	12.88	1.22	-182.53	12.21	1.18	-183.00	17.41	-1.57	-181.42	12.79	0.77	-181.26	19.44	0.80
-178.89	13.15	1.97	-179.84	13.41	1.99	-179.52	11.50	0.71	-180.00	18.05	-0.69	-178.41	12.08	0.30	-178.25	18.79	0.39
-175.89	12.46	0.71	-176.84	13.43	1.44	-176.53	12.49	1.14	-177.00	18.85	-0.46	-175.41	12.44	0.09	-175.25	19.33	0.36
-172.89	12.84	1.24	-173.84	12.96	1.11	-173.53	11.75	0.54	-174.00	18.81	-0.35	-172.42	12.46	0.26	-172.26	18.92	0.10
-169.88	12.40	0.75	-170.84	13.25	1.35	-170.51	12.52	1.26	-171.00	18.75	-0.46	-169.40	12.75	0.50	-169.24	18.84	-0.03
-166.89	12.75	0.89	-167.84	13.56	1.45	-167.53	12.48	1.01	-168.00	19.05	-0.37	-166.42	12.72	0.26	-166.26	19.20	0.12
-163.89	12.75	1.06	-164.84	13.32	1.38	-164.53	11.87	0.57	-165.00	18.11	-1.14	-163.42	12.81	0.52	-163.26	19.54	0.63
-160.89	12.48	0.74	-161.84	12.92	0.94	-161.53	12.40	1.06	-162.00	18.63	-0.67	-160.42	12.40	0.06	-160.26	19.56	0.60
-157.89	12.54	1.04	-158.84	13.32	1.58	-158.52	11.80	0.70	-159.00	18.31	-0.75	-157.41	12.49	0.39	-157.25	19.07	0.35
-154.88	12.51	0.89	-155.84	13.32	1.45	-155.51	11.75	0.52	-156.00	19.21	0.03	-154.40	12.27	0.05	-154.25	18.77	-0.07
-151.89	12.07	0.06	-152.84	13.47	1.22	-152.53	11.73	0.11	-153.00	19.41	-0.16	-151.41	12.93	0.32	-151.25	19.07	-0.16
-148.89	12.93	0.84	-149.84	13.30	0.97	-149.53	12.69	0.99	-150.00	19.43	-0.22	-148.41	12.93	0.24	-148.25	19.29	-0.02
-145.89	12.87	0.93	-146.84	13.37	1.19	-146.53	11.89	0.35	-147.00	19.74	0.24	-145.42	12.14	-0.40	-145.26	19.31	0.15
-142.89	12.43	0.28	-143.84	13.03	0.63	-143.52	11.74	-0.02	-144.00	19.68	-0.03	-142.41	12.62	-0.13	-142.25	19.54	0.17
-139.88	12.39	0.42	-140.84	13.37	1.15	-140.51	12.82	1.24	-141.00	19.31	-0.22	-139.40	12.96	0.39	-139.25	19.03	-0.16
-136.89	12.62	0.63	-137.84	13.92	1.68	-137.53	11.96	0.36	-138.00	19.37	-0.18	-136.42	12.94	0.35	-136.25	19.05	-0.16
-133.89	12.86	0.76	-134.84	13.24	0.89	-134.53	12.61	0.90	-135.00	19.27	-0.39	-133.42	12.98	0.28	-133.26	19.44	0.12
-130.89	12.68	0.58	-131.84	13.60	1.26	-131.52	12.21	0.51	-132.00	19.88	0.22	-130.41	12.91	0.21	-130.25	18.88	-0.44
-127.89	12.98	1.04	-128.84	12.76	0.58	-128.53	12.18	0.63	-129.00	18.87	-0.63	-127.42	12.98	0.44	-127.25	19.35	0.19
-124.88	12.84	0.83	-125.84	13.21	0.96	-125.51	12.46	0.85	-126.00	19.92	0.35	-124.40	12.88	0.27	-124.24	18.60	-0.63
-121.89	13.49	1.29	-122.84	12.76	0.31	-122.53	12.24	0.43	-123.00	20.00	0.24	-121.42	12.88	0.08	-121.25	19.11	-0.31
-118.89	12.99	1.06	-119.84	13.12	0.94	-119.53	12.35	0.81	-120.00	19.11	-0.38	-118.42	12.40	-0.13	-118.26	19.67	0.52
-115.89	13.04	0.73	-116.84	13.43	0.88	-116.52	12.03	0.11	-117.00	20.12	0.25	-115.41	12.60	-0.31	-115.25	19.59	0.06
-112.89	12.49	0.18	-113.84	12.70	0.15	-113.52	12.15	0.23	-114.00	20.32	0.45	-112.42	13.47	0.56	-112.26	18.52	-1.01
-109.88	13.21	1.36	-110.84	12.57	0.48	-110.51	12.51	1.05	-111.00	19.60	0.19	-109.40	12.43	-0.02	-109.25	18.90	-0.17
-106.89	12.46	0.34	-107.84	13.18	0.82	-107.53	12.88	1.15	-108.00	20.59	0.91	-106.42	12.16	-0.56	-106.26	18.99	-0.35
-103.89	13.56	1.62	-104.84	13.40	1.21	-104.53	12.33	0.78	-105.00	19.68	0.18	-103.42	12.54	-0.00	-103.26	18.99	-0.17
-100.89	12.51	0.48	-101.84	13.44	1.17	-101.53	12.12	0.49	-102.00	19.58	-0.01	-100.42	12.79	0.16	-100.26	19.09	-0.16
-97.89	12.53	0.50	-98.84	13.92	1.65	-98.52	12.23	0.60	-99.00	19.86	0.27	-97.42	12.96	0.33	-97.25	18.64	-0.61
-94.88	12.89	0.56	-95.84	13.40	0.83	-95.51	13.01	1.07	-96.00	20.40	0.51	-94.40	13.01	0.08	-94.25	18.96	-0.59
-91.89	12.74	0.52	-92.84	13.35	0.89	-92.53	12.39	0.56	-93.00	19.96	0.18	-91.42	12.28	-0.54	-91.26	19.80	0.36
-88.89	12.62	0.37	-89.84	13.38	0.89	-89.52	12.55	0.70	-90.00	19.94	0.13	-88.41	12.62	-0.23	-88.25	19.56	0.09
-85.89	13.07	0.74	-86.84	12.82	0.24	-86.53	12.29	0.35	-87.00	19.76	-0.13	-85.41	13.01	0.08	-85.25	19.61	0.06
-82.89	12.96	0.33	-83.84	12.99	0.12	-83.52	12.18	-0.05	-84.00	19.64	-0.55	-82.41	12.98	-0.25	-82.25	20.64	0.79
-79.88	13.33	0.95	-80.84	13.11	0.49	-80.51	12.12	0.14	-81.00	19.76	-0.18	-79.40	13.06	0.08	-79.25	19.69	0.09
-76.89	13.57	0.79	-77.84	13.43	0.40	-77.52	12.11	-0.28	-78.00	20.40	0.06	-76.42	13.12	-0.26	-76.26	20.21	0.21
-73.89	13.22	0.38	-74.84	13.25	0.17	-74.53	12.01	-0.44	-75.00	20.04	-0.36	-73.42	13.50	0.06	-73.25	20.36	0.30
-70.89	12.60	-0.10	-71.84	12.66	-0.28	-71.53	12.32	0.01	-72.00	19.68	-0.58	-70.42	13.23	-0.07	-70.26	20.57	0.65
-67.89	12.27	-0.35	-68.84	12.85	-0.01	-68.52	12.11	-0.11	-69.00	20.00	-0.18	-67.41	13.06	-0.16	-67.25	20.17	0.33
-64.88	13.54	0.91	-65.84	13.05	0.18	-65.51	12.89	0.65	-66.00	19.55	-0.64	-64.40	13.32	0.09	-64.25	20.40	0.55
-61.89	12.93	-0.02	-62.84	13.48	0.29	-62.53	12.63	0.07	-63.00	20.55	0.04	-61.42	13.51	-0.04	-61.26	20.17	-0.00
-58.89	13.15	0.33	-59.84	12.86	-0.20	-59.53	12.85	0.42	-60.00	20.14	-0.24	-58.42	13.13	-0.29	-58.26	20.57	0.53
-55.89	13.21	0.56	-56.84	13.46	0.56	-56.52	12.29	0.03	-57.00	20.61	0.40	-55.42	12.93	-0.32	-55.25	19.80	-0.07
-52.89	12.63	-0.28	-53.84	13.69	0.54	-53.52	12.97	0.45	-54.00	19.98	-0.49	-52.42	13.71	0.20	-52.26	20.42	0.29
-49.88	12.69	-0.40	-50.84	13.15	-0.18	-50.51	12.24	-0.45	-51.00	20.18	-0.47	-49.40	13.93	0.24	-49.25	20.53	0.22
-46.89	13.09	0.28	-47.84	13.35	0.30	-47.53	11.58	-0.83	-48.00	20.06	-0.31	-46.42	13.40	-0.01	-46.25	20.34	0.31
-43.89	12.90	-0.08	-44.84	13.30	0.08	-44.52	12.61	0.02	-45.00	20.22	-0.32	-43.41	13.29	-0.29	-43.25	20.81	0.61
-40.89	13.22	0.26	-41.84	13.40	0.20	-41.53	13.22	0.65	-42.00	21.11	0.59	-40.42	12.94	-0.62	-40.26	20.21	0.03
-37.89	13.22	0.71	-38.84	13.60	0.85	-38.53	12.27	0.16	-39.00	20.04	-0.03	-37.42	13.40	0.29	-37.25	19.46	-0.27
-34.88	12.68	-0.34	-35.84	13.41	0.15	-35.51	12.89	0.26	-36.00	20.79	0.21	-34.40	13.74	0.12	-34.24	19.91	-0.33
-31.90	12.74	-0.23	-32.84	12.99	-0.23	-32.53	13.03	0.45	-33.00	20.97	0.44	-31.42	13.57	-0.00	-31.26	19.76	-0.43
-28.89	13.65	0.54	-29.84	13.28	-0.08	-29.53	12.58	-0.14	-30.00	20.79	0.12	-28.42	13.59	-0.12	-28.26	20.34	0.01
-25.89	12.80	-0.56	-26.84	13.32	-0.28	-26.53	12.80	-0.17	-27.00	20.69	-0.23	-25.42	14.30	0.34	-25.26	20.47	-0.11
-22.89	12.96	-0.08	-23.84	13.03	-0.25	-23.53	13.18	0.54	-24.00	20.85	0.25	-22.42	13.41	-0.23	-22.26	20.23	-0.03
-19.88	13.31	-0.18	-20.84	13.22	-0.51	-20.51	12.66	-0.43	-21.00	20.20	-0.85	-19.40	14.46	0.37	-19.25	21.18	0.47
-16.90	12.93	-0.15	-17.84	13.66	0.34	-17.53	12.60	-0.09	-18.00	20.77	0.13	-16.42	13.60	-0.08	-16.26	20.25	-0.05
-13.89	13.69	0.38	-14.84	13.17	-0.38	-14.53	12.64	-0.27	-15.00	21.01	0.14	-13.42	14.04	0.13	-13.26	20.25	-0.28
5.11	62.80	46.60	4.16	17.13	0.69	4.48	27.08	11.27	4.00	23.12	-0.64	5.58	15.23	-1.57	5.73	25.63	2.21
8.11	115.84	100.69	7.17	23.53	8.14	7.48	50.96	36.20	7.01	21.20	-1.51	8.58	14.31	-1.44	8.74	25.32	2.95
11.11	140.61	126.16	10.17	34.98	20.29	10.48	76.93	62.88	10.01	20.77	-1.24	11.58	14.64	-0.41	11.74	23.31	1.64
14.11	148.04	133.93	13.17	46.24	31.89	13.48	96.92	83.21	13.01	20.26	-1.41	14.58	14.64	-0.07	14.77	22.80	1.47
17.12	132.69	118.64	16.17	50.90	36.60	16.48	101.73	88.07	16.01	20.42	-1.19	17.58	14.84	0.19	17.74	22.28	1.01
20.11	110.71	96.91	19.17	48.52	34.47	19.48	94.82	81.41	19.01	19.94	-1.42	20.58	14.68	0.28	20.74	22.17	1.15
23.11	91.80	77.74	22.17	45.02	30.71	22.48	84.03	70.36	22.01	20.26	-1.36	23.58	14.55	-0.11	23.74	22.76	1.48
26.11	77.23	63.76	25.17	41.77	28.05	25.48	75.48	62.40	25.01	19.96	-1.07	26.58	13.90	-0.17	26.74	21.94	1.25
29.11	64.52	50.63	28.17	38.31	24.18	28.48	66.40	52.90	28.01	19.60	-1.85	29.58	14.49	-0.00	29.77	22.96	1.85
32.11	54.99	41.29	31.17	33.36	19.41	31.48	58.66	45.35	31.01	19.37	-1.89	32.58	14.84	0.54	32.74	22.28	1.36
35.12	49.18	35.68	34.17	29.37	15.62	34.48	54.16	41.05	34.01	20.30	-0.76	35.58	14.00	-0.10	35.74	21.59	0.87
38.11	43.65	30.03	37.17	25.18	11.32	37.48	49.91	36.68	37.01	20.26	-0.92	38.58	13.74	-0.48	38.74	22.24	1.40
41.11	39.15	25.63	40.17	22.10	8.34	40.48	45.98	32.86	40.01	19.53	-1.55	41.58	14.03	-0.09	41.74	22.37	1.63
44.11	37.37	23.84	43.17	19.58	5.81	43.48	42.93	29.79	43.01	20.18	-0.91	44.58	14.37	0.24	44.74	21.42	0.67
47.11	33.79	20.48	46.17	16.73	3.18	46.48	40.14	27.23	46.01	19.96	-0.91	47.58	14.12	0.21	47.74	21.22	0.69
50.11	32.47	18.71	49.17	15.23	1.23	49.48	38.14	24.77	49.01	19.98	-1.34	50.58	14.33	-0.03	50.74	22.35	1.37
53.11	30.63	17.17	52.17	14.09	0.38	52.48	36.62	23.55	52.01	19.88	-1.14	53.58	13.93	-0.13	53.74	21.96	1.28
56.11	28.76	15.33	55.17	14.05	0.38	55.48	34.88	21.85	55.01	19.84	-1.15	56.58	13.75	-0.28	56.74	22.07	1.42
59.11	27.96	14.05	58.17	12.23	-1.92	58.48	33.93	20.42	58.01	20.02	-1.45	59.58	14.12	-0.39	59.77	22.96	1.83
62.12	27.45	13.36	61.17	12.98	-1.35	61.48	32.54	18.84	61.01	20.28	-1.37	62.58	14.02	-0.67	62.74	23.35	2.04
65.12	26.41	12.63	64.17	12.36	-1.66	64.48	31.22	17.83	64.01	19.78	-1.56	65.58	14.18	-0.20	65.74	22.76	1.76
68.12	25.48	12.11	67.17	11.58	-2.03	67.49	31.04	18.06	67.01	19.62	-1.31	68.59	13.78	-0.19	68.75	22.09	1.50
71.12	25.56	11.82	70.17	12.18	-1.81	70.49	29.83	16.48	70.01	20.36	-0.94	71.59	14.16	-0.18	71.75	22.09	1.13
74.11	25.22	11.90	73.17	12.49	-1.08	73.48	29.67	16.74	73.01	19.92	-0.96	74.58	13.75	-0.17	74.77	21.68	1.14
77.12	25.57	11.82	76.17	11.95	-2.05	76.48	28.67	15.31	76.01	20.42	-0.89	77.59	14.02	-0.33	77.74	22.20	1.23
80.12	24.95	11.38	79.17	12.51	-1.30	79.49	28.27	15.09	79.01	20.49	-0.64	80.59	13.66	-0.51	80.75	21.94	1.15
83.12	25.14	11.33	82.17	12.18	-1.87	82.49	27.51	14.10	82.01	20.83	-0.54	83.59	13.43	-0.98	83.75	22.54	1.51
86.11	25.17	11.26	85.17	12.21	-1.94	85.48	27.52	14.01	85.01	20.32	-1.15	86.58	14.37	-0.14	86.74	22.41	1.28
89.11	24.26	10.22	88.17	13.21	-1.07	88.48	25.91	12.26	88.01	20.28	-1.32	89.58	14.44	-0.20	89.77	22.78	1.52
92.12	23.62	9.47	91.17	12.23	-2.16	91.49	26.35	12.59	91.01	20.75	-0.96	92.59	14.25	-0.50	92.75	22.83	1.46
95.11	24.30	10.42	94.17	12.66	-1.47	94.48	26.22	12.73	94.01	20.02	-1.42	95.58	14.34	-0.14	95.74	22.67	1.57
98.11	24.06	10.45	97.17	13.18	-0.67	97.48	25.07	11.86	97.01	20.46	-0.71	98.58	13.54	-0.67	98.74	22.20	1.37
101.12	24.30	10.28	100.17	12.79	-1.48	100.49	25.43	11.80	100.01	20.75	-0.83	101.59	14.61	-0.01	101.75	22.09	0.85
104.12	23.68	9.70	103.17	12.88	-1.35	103.49	24.83	11.24	103.01	20.42	-1.12	104.59	14.13	-0.45	104.77	22.78	1.58
107.12	24.00	10.13	106.17	13.21	-0.90	106.49	24.80	11.32	106.01	20.26	-1.17	107.59	13.93	-0.54	107.75	22.80	1.71
110.11	24.35	10.26	109.17	12.93	-1.40	109.48	24.27	10.58	109.01	20.51	-1.14	110.58	14.02	-0.67	110.74	23.11	1.80
113.11	23.76	9.79	112.17	13.08	-1.13	112.48	23.66	10.08	112.01	21.05	-0.48	113.58	14.28	-0.29	113.74	21.96	0.77
116.11	24.43	10.38	115.17	13.01	-1.28	115.48	23.03	9.37	115.01	20.38	-1.23	116.58	14.65	-0.00	116.74	22.50	1.23
119.11	23.22	8.81	118.17	13.32	-1.33	118.48	22.38	8.37	118.01	21.18	-0.79	119.58	14.53	-0.48	119.77	22.89	1.26
122.11	23.49	9.38	121.17	13.38	-0.97	121.48	22.26	8.54	121.01	20.97	-0.70	122.59	14.41	-0.30	122.74	22.33	1.00
125.11	23.41	9.44	124.17	13.54	-0.67	124.48	22.18	8.61	124.01	20.73	-0.80	125.58	14.07	-0.50	125.74	22.48	1.29
128.11	23.97	9.54	127.17	13.69	-0.98	127.48	21.62	7.59	127.01	20.75	-1.24	128.58	14.56	-0.47	128.74	23.35	1.70
131.11	23.36	9.26	130.17	13.83	-0.51	130.48	21.05	7.35	130.01	20.53	-1.13	131.58	14.27	-0.43	131.74	22.87	1.55
134.11	22.76	8.73	133.17	14.11	-0.16	133.48	20.83	7.20	133.01	21.24	-0.35	134.58	14.15	-0.48	134.74	22.07	0.82
137.12	22.11	8.08	136.17	14.40	0.12	136.49	21.13	7.49	136.01	20.67	-0.92	137.59	14.22	-0.41	137.75	22.59	1.34
140.11	22.31	8.31	139.17	13.99	-0.25	139.48	20.14	6.53	139.01	20.55	-1.01	140.58	13.85	-0.75	140.74	22.98	1.76
143.11	22.71	8.46	142.17	14.40	-0.09	142.48	20.85	7.00	142.01	21.07	-0.74	143.58	14.27	-0.58	143.74	22.78	1.31
146.11	22.30	8.43	145.17	13.70	-0.41	145.48	20.56	7.08	145.01	20.73	-0.70	146.58	13.96	-0.51	146.74	22.30	1.21
149.11	21.82	7.17	148.17	14.42	-0.47	148.48	19.83	5.58	148.01	21.91	-0.30	149.58	14.34	-0.91	149.77	23.07	1.20
152.12	21.13	6.62	151.17	14.88	0.12	151.49	19.85	5.73	151.01	21.26	-0.81	152.59	14.22	-0.89	152.75	23.44	1.71
155.12	21.25	6.70	154.17	13.47	-1.32	154.48	19.43	5.27	154.01	21.13	-0.98	155.58	14.38	-0.77	155.74	23.52	1.75
158.11	20.98	6.09	157.17	14.21	-0.92	157.48	18.46	3.96	157.01	21.97	-0.48	158.58	14.16	-1.33	158.74	23.92	1.81
161.11	20.86	6.43	160.17	13.73	-0.94	160.48	18.41	4.38	160.01	21.42	-0.57	161.58	14.02	-1.01	161.74	23.22	1.57
164.11	20.75	6.08	163.17	14.43	-0.48	163.48	19.24	4.96	163.01	21.50	-0.73	164.58	14.28	-0.99	164.77	23.61	1.72
167.11	20.64	6.13	166.17	14.18	-0.58	166.48	18.36	4.24	166.01	21.32	-0.75	167.58	14.25	-0.86	167.74	23.35	1.62
170.11	20.06	5.89	169.17	14.27	-0.14	169.48	17.80	4.03	169.01	20.67	-1.06	170.58	14.25	-0.52	170.74	22.96	1.57
173.11	19.96	4.87	172.17	14.49	-0.84	172.48	18.11	3.41	172.01	21.91	-0.74	173.58	14.62	-1.07	173.74	24.12	1.81
176.11	18.93	3.98	175.17	14.90	-0.29	175.48	18.17	3.61	175.01	21.79	-0.72	176.58	15.11	-0.44	176.74	23.33	1.16
179.11	19.15	4.58	178.17	13.88	-0.94	178.48	18.52	4.34	178.01	21.56	-0.57	179.58	14.06	-1.11	179.74	23.48	1.69
182.11	18.68	4.06	181.17	14.20	-0.67	181.48	17.18	2.95	181.01	21.70	-0.48	182.58	14.07	-1.15	182.74	23.48	1.64
185.11	18.73	4.59	184.17	14.36	-0.03	184.48	16.62	2.87	184.01	20.65	-1.05	185.58	14.25	-0.49	185.74	22.91	1.55
188.11	18.91	4.65	187.17	14.18	-0.33	187.48	17.09	3.22	187.01	21.26	-0.56	188.58	13.41	-1.45	188.74	23.50	2.02
191.12	18.42	3.50	190.17	14.42	-0.74	190.48	17.24	2.71	190.01	21.77	-0.71	191.58	14.56	-0.96	191.74	23.81	1.67
194.11	19.26	4.26	193.17	14.27	-0.97	193.48	17.20	2.60	193.01	21.73	-0.83	194.58	14.55	-1.05	194.74	24.09	1.87
197.11	18.21	3.50	196.17	13.98	-0.97	196.48	17.45	3.13	196.01	21.79	-0.48	197.58	14.09	-1.22	197.74	23.63	1.70
200.11	18.03	2.98	199.17	14.66	-0.64	199.48	16.88	2.22	199.01	22.13	-0.48	200.58	14.64	-1.01	200.74	23.77	1.50
203.11	17.64	2.87	202.17	14.42	-0.60	202.48	16.33	1.95	202.01	21.20	-1.13	203.58	14.41	-0.96	203.74	24.09	2.10
206.11	17.84	2.20	205.17	14.75	-1.14	205.48	16.30	1.05	205.01	22.46	-0.74	206.58	15.23	-1.01	206.74	24.62	1.76
209.11	17.42	2.44	208.17	14.44	-0.78	208.48	17.20	2.62	208.01	21.48	-1.06	209.58	14.56	-1.02	209.77	24.27	2.07
212.11	17.48	2.46	211.17	14.34	-0.92	211.48	16.23	1.60	211.01	22.03	-0.55	212.58	14.71	-0.91	212.74	23.70	1.46
215.11	17.72	2.90	214.17	15.10	0.03	214.48	16.36	1.93	214.01	22.15	-0.23	215.58	13.87	-1.55	215.74	23.83	1.79
218.11	17.16	1.82	217.17	14.59	-0.99	217.48	15.97	1.02	217.01	22.15	-0.75	218.58	14.98	-0.96	218.74	24.27	1.71
221.11	17.17	1.64	220.17	14.53	-1.25	220.48	16.45	1.31	220.01	22.91	-0.18	221.58	14.43	-1.70	221.74	24.64	1.89
224.11	16.91	1.58	223.17	14.01	-1.57	223.48	15.93	0.99	223.01	21.64	-1.25	224.58	15.08	-0.85	224.77	24.66	2.11
227.11	16.83	1.37	226.17	14.90	-0.80	226.48	15.61	0.54	226.01	21.70	-1.32	227.58	15.57	-0.49	227.74	24.49	1.81
230.11	16.43	1.23	229.17	14.82	-0.62	229.48	15.85	1.04	229.01	22.73	-0.03	230.58	14.38	-1.42	230.74	23.87	1.45
233.11	16.88	1.76	232.17	14.68	-0.69	232.48	16.18	1.45	232.01	22.83	0.15	233.58	14.44	-1.28	233.74	23.48	1.14
236.12	16.39	0.87	235.17	14.63	-1.13	235.48	15.46	0.33	235.01	22.77	-0.31	236.59	14.75	-1.37	236.75	24.42	1.68
239.11	16.83	1.49	238.17	15.07	-0.51	238.48	15.42	0.48	238.01	22.17	-0.73	239.58	14.73	-1.21	239.77	24.49	1.93
242.11	16.53	0.98	241.17	14.90	-0.89	241.48	15.52	0.37	241.01	22.28	-0.83	242.58	14.31	-1.84	242.74	25.43	2.66
245.11	16.49	0.95	244.17	15.45	-0.34	244.48	15.31	0.16	244.01	23.24	0.14	245.58	14.24	-1.90	245.74	24.53	1.77
248.11	15.63	0.01	247.17	15.10	-0.76	247.48	15.04	-0.19	247.01	22.75	-0.43	248.58	14.50	-1.72	248.74	24.99	2.15
251.11	16.03	0.03	250.17	15.29	-0.96	250.48	15.06	-0.55	250.01	23.42	-0.14	251.59	14.84	-1.76	251.74	25.13	1.91
254.11	15.79	0.13	253.17	14.66	-1.24	253.48	15.66	0.39	253.01	22.91	-0.31	254.58	14.30	-1.96	254.77	25.15	2.27
257.11	15.48	-0.22	256.17	14.53	-1.41	256.48	15.07	-0.23	256.01	22.99	-0.27	257.58	14.31	-1.99	257.74	25.17	2.25
260.11	16.62	0.92	259.17	14.88	-1.06	259.48	14.88	-0.43	259.01	22.38	-0.88	260.58	14.84	-1.46	260.74	25.26	2.34
263.11	16.09	0.53	262.17	15.67	-0.13	262.48	14.88	-0.28	262.01	22.50	-0.62	263.58	15.04	-1.12	263.74	24.51	1.73
266.11	16.12	0.61	265.17	15.69	-0.06	265.48	15.51	0.39	265.01	22.64	-0.43	266.58	14.67	-1.44	266.74	24.60	1.87
269.11	15.69	-0.34	268.17	14.79	-1.49	268.48	14.95	-0.69	268.01	23.03	-0.56	269.58	15.10	-1.53	269.74	25.35	2.10
272.12	15.48	-0.49	271.17	14.68	-1.54	271.48	14.37	-1.21	271.01	22.81	-0.72	272.58	14.92	-1.65	272.74	25.57	2.38
275.12	15.33	-0.87	274.17	15.18	-1.26	274.48	15.10	-0.71	274.01	23.59	-0.17	275.58	14.80	-2.00	275.74	25.59	2.17
278.12	15.48	-0.10	277.17	14.78	-1.04	277.48	14.91	-0.27	277.01	22.73	-0.41	278.59	14.12	-2.06	278.75	25.26	2.46
281.11	15.36	-0.38	280.17	15.50	-0.48	280.48	14.71	-0.63	280.01	23.40	0.10	281.58	14.31	-2.03	281.74	24.88	1.92
284.11	15.43	-0.21	283.17	15.28	-0.60	283.48	15.18	-0.07	283.01	22.73	-0.47	284.58	14.44	-1.80	284.74	25.13	2.27
287.11	15.85	-0.10	286.17	15.59	-0.61	286.48	15.16	-0.40	286.01	23.20	-0.31	287.58	15.05	-1.50	287.74	24.99	1.82
290.11	15.39	-0.83	289.17	14.96	-1.50	289.48	14.71	-1.12	289.01	23.42	-0.36	290.58	15.14	-1.68	290.74	25.48	2.04
293.12	15.22	-0.78	292.17	15.31	-0.94	292.48	15.27	-0.34	292.01	23.22	-0.34	293.59	14.36	-2.24	293.75	25.81	2.59
296.11	15.43	-0.91	295.17	15.86	-0.73	295.48	13.68	-2.27	295.01	23.92	0.02	296.58	15.21	-1.73	296.73	25.28	1.72
299.11	15.26	-0.50	298.17	14.96	-1.04	298.48	14.91	-0.45	298.01	22.93	-0.39	299.58	14.68	-1.68	299.74	25.04	2.06
302.12	15.07	-0.81	301.17	15.09	-1.03	301.48	14.85	-0.64	301.01	22.56	-0.88	302.59	14.92	-1.56	302.75	25.54	2.44
305.11	15.65	-0.70	304.17	15.60	-0.99	304.48	14.46	-1.49	304.01	22.89	-1.02	305.59	15.30	-1.65	305.75	26.23	2.66
308.12	15.89	-0.28	307.17	15.57	-0.84	307.48	14.65	-1.13	307.01	22.99	-0.74	308.59	15.24	-1.53	308.74	25.66	2.27
311.11	15.45	-0.47	310.17	15.20	-0.97	310.48	14.26	-1.27	310.01	22.42	-1.06	311.58	15.05	-1.47	311.74	25.68	2.54
314.11	15.31	-0.86	313.17	15.66	-0.75	313.48	14.98	-0.80	313.01	23.49	-0.24	314.58	15.45	-1.32	314.74	24.95	1.56
317.12	15.28	-1.17	316.17	15.34	-1.35	316.48	14.79	-1.26	316.01	23.69	-0.32	317.59	14.93	-2.12	317.75	26.10	2.43
320.11	15.34	-1.09	319.17	15.41	-1.26	319.48	14.68	-1.35	319.01	23.36	-0.63	320.58	15.05	-1.98	320.74	26.25	2.60
323.11	15.36	-0.88	322.17	15.54	-0.94	322.48	14.61	-1.23	322.01	23.10	-0.70	323.58	15.33	-1.51	323.74	25.66	2.20
326.11	14.93	-1.38	325.17	15.44	-1.11	325.48	14.82	-1.09	325.01	22.91	-0.96	326.58	15.27	-1.64	326.74	26.12	2.59
329.11	15.04	-1.50	328.17	15.54	-1.25	328.48	14.22	-1.93	328.01	23.16	-0.94	329.58	14.58	-2.56	329.77	27.27	3.51
332.12	14.96	-1.29	331.17	15.31	-1.19	331.48	14.32	-1.54	331.01	23.05	-0.76	332.59	15.39	-1.46	332.75	25.70	2.23
335.11	15.11	-1.85	334.17	15.34	-1.87	334.48	14.64	-1.93	334.01	23.73	-0.79	335.58	15.73	-1.83	335.74	26.81	2.63
338.12	14.29	-2.41	337.17	15.42	-1.53	337.48	14.89	-1.42	337.01	23.08	-1.18	338.59	15.20	-2.10	338.75	27.21	3.29
341.11	14.58	-1.68	340.17	15.75	-0.75	340.48	14.88	-0.99	340.01	24.06	0.24	341.58	14.62	-2.24	341.74	25.48	2.00
344.12	14.56	-1.79	343.17	16.53	-0.06	343.48	14.44	-1.51	343.01	23.53	-0.38	344.59	14.95	-2.00	344.78	25.94	2.37
347.11	14.73	-1.66	346.17	15.79	-0.85	346.48	14.35	-1.65	346.01	23.75	-0.20	347.58	15.27	-1.72	347.74	25.54	1.93
350.11	14.55	-1.46	349.17	16.23	-0.02	349.48	14.23	-1.39	349.01	23.26	-0.31	350.58	14.58	-2.03	350.74	25.57	2.34
353.11	14.64	-2.49	352.17	15.19	-2.19	352.48	14.59	-2.15	352.01	24.17	-0.52	353.58	16.00	-1.73	353.74	26.61	2.26
356.11	15.48	-0.98	355.17	16.00	-0.71	355.48	15.33	-0.74	355.01	23.51	-0.51	356.58	15.10	-1.96	356.74	26.16	2.48
359.12	14.78	-1.57	358.17	15.07	-1.52	358.48	14.28	-1.67	358.01	22.67	-1.24	359.58	15.79	-1.16	359.77	25.96	2.39
362.12	14.84	-1.91	361.17	15.66	-1.33	361.48	14.28	-2.08	361.01	24.33	0.02	362.59	15.20	-2.15	362.74	26.10	2.13
365.12	14.73	-1.39	364.17	16.11	-0.26	364.48	14.40	-1.33	364.01	22.28	-1.40	365.59	15.13	-1.59	365.75	26.34	3.00
368.11	14.76	-1.65	367.17	15.51	-1.14	367.48	14.97	-1.05	367.01	23.67	-0.30	368.58	15.26	-1.75	368.74	25.68	2.05
371.11	15.36	-1.57	370.17	15.66	-1.51	370.48	15.04	-1.49	370.01	24.19	-0.30	371.58	15.81	-1.72	371.74	26.16	2.01
374.11	14.93	-1.89	373.17	15.83	-1.24	373.48	14.59	-1.84	373.01	23.71	-0.67	374.58	15.20	-2.22	374.74	26.94	2.90
377.11	15.33	-1.75	376.17	15.50	-1.82	376.48	14.32	-2.36	376.01	22.97	-1.67	377.58	15.47	-2.21	377.74	28.17	3.87
380.11	14.24	-2.85	379.17	15.73	-1.60	379.48	14.41	-2.29	379.01	24.29	-0.36	380.58	15.42	-2.27	380.74	26.94	2.63
383.11	15.11	-1.53	382.17	16.32	-0.56	382.48	14.85	-1.40	382.01	23.82	-0.38	383.58	14.92	-2.32	383.74	26.56	2.70
386.11	15.08	-1.90	385.17	15.57	-1.65	385.48	14.49	-2.10	385.01	24.08	-0.46	386.58	15.48	-2.10	386.74	26.76	2.56
389.11	14.58	-2.25	388.17	15.60	-1.47	388.48	14.20	-2.23	388.01	24.48	0.09	389.58	15.13	-2.30	389.74	26.25	2.20
392.11	14.84	-2.04	391.17	15.78	-1.35	391.48	14.37	-2.12	391.01	23.75	-0.69	392.58	15.70	-1.78	392.74	26.58	2.48
395.11	14.88	-1.78	394.17	16.03	-0.88	394.48	14.76	-1.51	394.01	23.67	-0.55	395.59	15.47	-1.79	395.74	26.23	2.35
398.11	14.68	-2.67	397.17	15.94	-1.66	397.48	14.73	-2.23	397.01	24.99	0.08	398.58	15.62	-2.33	398.74	26.83	2.26
401.12	14.71	-2.19	400.17	16.22	-0.92	400.48	14.97	-1.53	400.01	23.98	-0.48	401.59	15.26	-2.24	401.75	26.83	2.71
404.11	14.36	-2.64	403.17	16.38	-0.87	403.48	15.01	-1.60	403.01	24.23	-0.33	404.58	16.02	-1.58	404.75	26.14	1.92
407.11	14.67	-2.52	406.17	15.92	-1.51	406.48	15.27	-1.52	406.01	24.66	-0.09	407.58	15.56	-2.23	407.74	26.72	2.31
410.11	14.94	-2.08	409.17	15.61	-1.65	409.48	14.79	-1.83	409.01	24.45	-0.13	410.58	15.48	-2.14	410.74	26.50	2.26
413.11	15.00	-2.40	412.17	16.26	-1.39	412.48	14.43	-2.58	412.01	25.22	0.26	413.58	15.39	-2.61	413.74	26.98	2.36
416.11	15.16	-1.87	415.17	15.95	-1.32	415.48	14.71	-1.92	415.01	23.69	-0.90	416.58	15.39	-2.24	416.74	27.38	3.13
419.12	15.42	-1.58	418.17	15.79	-1.46	418.48	15.00	-1.61	418.01	23.65	-0.91	419.59	15.56	-2.04	419.77	27.18	2.96
422.11	14.78	-2.56	421.17	15.97	-1.61	421.48	14.83	-2.11	421.01	23.88	-1.02	422.58	15.59	-2.35	422.74	27.92	3.36
425.12	15.25	-1.71	424.17	16.38	-0.82	424.48	15.01	-1.56	424.01	23.75	-0.77	425.59	15.66	-1.90	425.75	26.85	2.67
428.11	15.48	-1.65	427.17	15.83	-1.54	427.48	14.67	-2.06	427.01	24.02	-0.67	428.58	15.53	-2.20	428.74	27.21	2.86
431.11	14.99	-2.17	430.17	15.73	-1.68	430.48	15.28	-1.49	430.01	24.25	-0.47	431.58	15.50	-2.26	431.74	27.12	2.74
434.12	15.68	-1.46	433.17	16.17	-1.22	433.48	15.03	-1.72	433.01	24.43	-0.27	434.58	15.99	-1.75	434.77	26.39	2.03
437.11	14.68	-2.78	436.17	16.56	-1.14	436.48	14.77	-2.29	436.01	25.03	0.01	437.58	15.76	-2.30	437.74	26.96	2.28
440.11	14.99	-2.50	439.17	16.01	-1.72	439.48	15.54	-1.55	439.01	24.74	-0.31	440.58	15.76	-2.33	440.74	27.34	2.63
443.11	15.08	-1.91	442.17	16.97	-0.26	442.48	16.02	-0.58	442.01	24.06	-0.49	443.59	15.39	-2.20	443.74	26.90	2.69
446.11	15.59	-1.69	445.17	17.18	-0.34	445.48	14.89	-1.99	445.01	24.17	-0.67	446.58	15.97	-1.91	446.74	27.07	2.57
449.11	14.84	-2.49	448.17	16.17	-1.40	448.48	14.97	-1.97	448.01	25.03	0.14	449.58	15.56	-2.37	449.74	26.78	2.23
452.11	15.28	-1.73	451.17	16.66	-0.60	451.48	14.82	-1.80	451.01	24.29	-0.28	452.58	15.48	-2.13	452.74	26.65	2.42
455.11	15.02	-2.68	454.17	16.64	-1.30	454.48	15.48	-1.83	454.01	24.72	-0.54	455.58	15.51	-2.79	455.74	28.25	3.33
458.11	15.33	-2.28	457.17	16.54	-1.31	457.48	14.77	-2.45	457.01	24.77	-0.40	458.58	15.72	-2.49	458.74	27.72	2.89
461.11	15.33	-2.13	460.17	16.94	-0.76	460.48	14.77	-2.30	460.01	24.48	-0.54	461.58	16.21	-1.85	461.74	27.07	2.39
464.12	15.20	-2.65	463.17	16.41	-1.69	463.48	15.52	-1.94	463.01	25.28	-0.13	464.59	15.87	-2.58	464.77	27.79	2.72
467.11	15.36	-2.22	466.17	16.66	-1.16	466.48	14.29	-2.90	466.01	25.08	-0.06	467.58	16.12	-2.06	467.74	26.92	2.12
470.11	15.68	-2.16	469.17	16.08	-2.01	469.48	14.88	-2.57	469.01	24.37	-1.03	470.58	16.55	-1.89	470.74	27.99	2.93
473.11	15.59	-1.66	472.17	16.64	-0.86	472.48	15.12	-1.74	472.01	24.60	-0.21	473.58	15.84	-2.01	473.74	26.70	2.23
476.11	15.23	-2.32	475.17	16.20	-1.60	475.48	14.70	-2.46	475.01	24.87	-0.24	476.58	15.96	-2.19	476.74	27.21	2.44
479.12	15.25	-1.67	478.17	16.75	-0.41	478.48	15.10	-1.42	478.01	23.94	-0.54	479.58	15.47	-2.05	479.77	26.72	2.58
482.12	15.34	-2.20	481.17	16.53	-1.26	481.48	14.62	-2.53	481.01	24.79	-0.31	482.59	15.30	-2.84	482.75	27.92	3.16
485.12	15.34	-1.99	484.17	16.88	-0.69	484.48	15.43	-1.50	484.01	24.19	-0.70	485.59	15.70	-2.23	485.75	27.47	2.92
488.11	15.66	-1.88	487.17	17.28	-0.50	487.48	15.00	-2.14	487.01	24.89	-0.21	488.58	16.29	-1.85	488.74	26.81	2.05
491.11	15.79	-1.52	490.17	16.50	-1.06	490.48	14.59	-2.33	490.01	24.10	-0.77	491.58	15.84	-2.07	491.74	27.38	2.85
494.11	15.62	-2.36	493.17	16.79	-1.43	493.48	15.22	-2.36	493.01	25.12	-0.42	494.58	15.96	-2.62	494.74	28.23	3.03
497.11	15.36	-1.99	496.17	17.04	-0.55	496.48	15.87	-1.08	496.01	24.31	-0.60	497.58	15.75	-2.20	497.74	27.36	2.79
500.11	15.19	-2.25	499.17	16.29	-1.39	499.48	15.33	-1.71	499.01	24.93	-0.07	500.58	15.75	-2.29	500.74	27.01	2.35
503.11	16.05	-1.71	502.17	16.66	-1.34	502.48	15.33	-2.04	502.01	24.93	-0.39	503.58	16.06	-2.30	503.74	27.67	2.69
506.11	15.57	-2.79	505.17	16.54	-2.06	505.48	15.37	-2.59	505.01	25.41	-0.51	506.58	16.54	-2.42	506.74	28.50	2.92
509.11	15.43	-2.71	508.17	16.90	-1.48	508.48	15.82	-1.93	508.01	26.11	0.41	509.58	15.82	-2.92	509.75	27.87	2.51
512.11	15.69	-2.56	511.17	17.16	-1.33	511.48	15.19	-2.67	511.01	25.22	-0.59	512.58	16.48	-2.37	512.74	28.43	2.96
515.11	15.16	-2.54	514.17	16.87	-1.08	514.48	15.33	-1.98	514.01	25.66	0.40	515.58	15.56	-2.74	515.74	27.27	2.35
518.11	16.11	-1.97	517.17	16.53	-1.80	517.48	15.46	-2.23	517.01	24.91	-0.73	518.58	15.91	-2.77	518.74	28.81	3.51
521.12	15.68	-1.95	520.17	16.84	-1.03	520.48	15.04	-2.19	520.01	24.89	-0.30	521.59	16.05	-2.18	521.74	27.32	2.47
524.11	16.20	-1.78	523.17	16.59	-1.64	523.48	15.27	-2.32	523.01	24.85	-0.69	524.58	16.18	-2.40	524.74	28.30	3.10
527.11	16.16	-1.90	526.17	16.87	-1.43	526.48	15.40	-2.26	526.01	25.53	-0.09	527.58	15.99	-2.67	527.74	28.03	2.75
530.12	15.48	-2.61	529.17	16.44	-1.89	529.48	15.12	-2.58	529.01	25.14	-0.51	530.58	16.08	-2.61	530.74	28.43	3.12
533.11	15.73	-2.28	532.17	16.31	-1.94	532.48	15.69	-1.93	532.01	25.51	-0.06	533.58	16.18	-2.43	533.74	27.72	2.49
536.11	15.92	-1.63	535.17	17.23	-0.57	535.48	15.58	-1.58	535.01	24.99	-0.12	536.58	15.51	-2.64	536.74	27.54	2.77
539.11	15.43	-2.57	538.17	16.61	-1.64	538.48	15.58	-2.03	538.01	25.05	-0.51	539.58	15.93	-2.67	539.75	28.41	3.19
542.11	15.51	-2.71	541.17	16.97	-1.49	541.48	15.73	-2.10	541.01	26.18	0.40	542.58	15.85	-2.97	542.74	28.01	2.57
545.11	16.33	-1.92	544.17	17.16	-1.34	544.48	15.75	-2.11	544.01	25.53	-0.28	545.58	16.67	-2.18	545.74	27.94	2.47
548.11	15.76	-2.12	547.17	16.85	-1.28	547.48	15.40	-2.09	547.01	25.01	-0.43	548.58	16.08	-2.40	548.74	27.94	2.84
551.12	15.89	-2.32	550.17	17.25	-1.20	550.48	15.84	-1.97	550.01	26.14	0.37	551.58	16.30	-2.51	551.74	27.56	2.13
554.12	16.02	-2.42	553.17	17.46	-1.22	553.48	15.85	-2.20	553.01	25.37	-0.63	554.59	16.11	-2.93	554.78	29.22	3.56
557.11	15.37	-2.62	556.17	16.66	-1.57	556.48	15.31	-2.29	556.01	25.64	0.09	557.58	15.97	-2.62	557.74	27.74	2.53
560.11	15.85	-2.68	559.17	16.87	-1.90	559.48	15.45	-2.69	559.01	25.37	-0.72	560.58	16.11	-3.02	560.74	29.49	3.74
563.11	15.89	-2.41	562.17	17.44	-1.10	562.48	15.45	-2.46	562.01	25.82	-0.04	563.58	15.94	-2.96	563.74	28.52	3.00
566.11	16.06	-2.24	565.17	17.58	-0.96	565.48	15.24	-2.66	565.01	25.49	-0.37	566.58	16.91	-1.99	566.74	27.87	2.35
569.11	15.82	-2.25	568.17	16.53	-1.78	568.48	15.82	-1.86	568.01	24.72	-0.91	569.58	16.73	-1.94	569.74	28.14	2.85
572.11	15.46	-2.75	571.17	16.45	-2.00	571.48	16.29	-1.52	571.01	25.62	-0.15	572.58	16.75	-2.06	572.74	27.63	2.20
575.11	15.99	-2.16	574.17	17.32	-1.07	574.48	15.61	-2.14	574.01	25.55	-0.16	575.58	15.90	-2.85	575.74	28.37	3.00
578.11	15.59	-2.69	577.17	17.10	-1.42	577.48	15.84	-2.04	577.01	25.14	-0.70	578.58	16.48	-2.40	578.74	28.59	3.09
581.11	15.11	-3.11	580.17	17.72	-0.75	580.48	15.48	-2.35	580.01	25.49	-0.29	581.58	16.26	-2.56	581.74	28.30	2.86
584.11	16.28	-2.17	583.17	16.92	-1.77	583.48	16.44	-1.61	583.01	25.82	-0.19	584.58	16.51	-2.54	584.74	28.39	2.72
587.11	16.26	-2.21	586.17	16.97	-1.75	586.48	16.38	-1.70	586.01	26.28	0.25	587.58	16.44	-2.63	587.74	28.08	2.39
590.11	15.65	-2.69	589.17	17.75	-0.83	589.48	15.70	-2.24	589.01	24.79	-1.11	590.58	16.79	-2.15	590.74	28.81	3.25
593.11	16.26	-2.07	592.17	17.59	-0.98	592.48	16.11	-1.83	592.01	25.43	-0.46	593.58	16.15	-2.78	593.73	28.79	3.24
596.10	16.09	-2.14	595.16	16.67	-1.80	595.48	14.88	-2.95	595.01	25.45	-0.34	596.57	16.67	-2.16	596.73	27.94	2.49
599.10	16.19	-2.09	598.17	16.50	-2.03	598.48	15.78	-2.11	598.01	25.12	-0.72	599.57	16.61	-2.27	599.74	28.50	3.00
602.11	16.40	-2.23	601.16	17.46	-1.41	601.48	15.31	-2.92	601.01	25.84	-0.35	602.58	16.47	-2.76	602.73	28.95	3.10
656.09	21.43	-6.21	655.15	139.05	111.16	655.47	55.13	27.88	655.00	31.13	-4.07	656.56	23.27	-4.97	656.72	43.91	9.05
659.03	20.91	-4.16	658.09	185.41	160.10	658.40	87.42	62.74	657.93	28.73	-3.90	659.50	21.98	-3.69	659.69	39.88	7.59
662.03	20.65	-2.97	661.09	161.86	137.99	661.40	79.54	56.31	660.93	26.03	-5.15	662.50	21.26	-2.96	662.66	38.96	8.12
665.03	19.54	-3.06	664.09	128.10	105.26	664.40	64.52	42.32	663.93	26.32	-3.84	665.50	20.46	-2.74	665.66	36.39	6.57
668.03	19.73	-1.76	667.09	109.17	87.44	667.40	56.24	35.15	666.93	25.43	-3.62	668.50	20.65	-1.44	668.66	33.76	5.05
671.03	19.55	-1.31	670.09	96.21	75.11	670.40	51.28	30.81	669.93	26.01	-2.41	671.50	19.75	-1.71	671.66	32.20	4.12
674.03	19.35	-1.36	673.09	85.16	64.21	673.40	45.36	25.04	672.93	25.30	-2.97	674.50	20.33	-0.98	674.69	31.88	3.95
677.03	19.15	-1.43	676.09	78.24	57.42	676.40	39.92	19.74	675.93	25.89	-2.25	677.50	19.63	-1.55	677.66	31.59	3.79
680.03	19.23	-1.17	679.09	71.36	50.71	679.40	34.42	14.41	678.93	25.64	-2.32	680.50	19.81	-1.19	680.66	31.14	3.52
683.03	19.95	-0.59	682.09	67.73	46.95	682.40	29.22	9.07	681.93	25.80	-2.30	683.50	19.61	-1.53	683.66	31.59	3.83
686.03	20.32	0.12	685.09	63.40	42.96	685.40	25.62	5.82	684.93	25.57	-2.19	686.50	20.10	-0.70	686.66	30.30	2.88
689.03	19.43	-1.27	688.09	60.67	39.73	688.40	22.19	1.88	687.93	25.74	-2.52	689.50	19.67	-1.63	689.69	32.07	4.15
692.03	19.93	-0.01	691.09	57.55	37.37	691.40	19.42	-0.13	690.93	25.01	-2.49	692.50	20.05	-0.49	692.66	30.14	2.98
695.03	19.52	-1.00	694.09	55.47	34.71	694.40	19.50	-0.63	693.93	26.20	-1.88	695.50	20.37	-0.75	695.66	30.37	2.63
698.03	19.92	-0.99	697.09	52.82	31.67	697.40	18.84	-1.67	696.93	26.87	-1.60	698.50	20.43	-1.08	698.66	30.80	2.67
701.03	19.76	-0.87	700.09	51.56	30.68	700.40	18.33	-1.91	699.93	25.84	-2.35	701.50	19.81	-1.42	701.66	31.63	3.78
704.03	19.79	-0.50	703.09	49.90	29.36	703.40	17.68	-2.22	702.93	26.03	-1.82	704.50	19.84	-1.05	704.69	30.39	2.88
707.03	19.59	-0.75	706.09	47.67	27.08	706.40	17.07	-2.88	705.93	26.36	-1.54	707.50	20.07	-0.87	707.66	29.98	2.42
710.03	19.85	-0.62	709.09	47.11	26.39	709.40	17.35	-2.73	708.93	26.39	-1.64	710.50	19.70	-1.37	710.66	30.71	3.02
713.03	18.99	-1.73	712.09	46.65	25.69	712.40	17.01	-3.32	711.93	26.22	-2.06	713.50	19.69	-1.63	713.66	31.63	3.69
716.04	18.84	-1.95	715.09	45.39	24.35	715.40	17.83	-2.57	714.93	27.18	-1.17	716.51	19.76	-1.63	716.66	30.82	2.81
719.03	19.43	-0.87	718.09	44.33	23.79	718.40	17.32	-2.59	717.93	26.43	-1.43	719.50	19.64	-1.26	719.69	30.21	2.69
722.03	18.90	-2.22	721.09	42.60	21.24	721.40	17.48	-3.24	720.93	26.53	-2.15	722.50	20.34	-1.38	722.66	31.86	3.52
725.03	19.59	-0.92	724.09	42.74	21.98	724.40	16.83	-3.29	723.93	26.26	-1.81	725.50	19.37	-1.74	725.66	31.29	3.56
728.03	19.65	-0.97	727.09	41.12	20.26	727.40	16.82	-3.41	726.93	26.18	-2.00	728.50	20.45	-0.77	728.66	30.61	2.77
731.04	19.95	-0.46	730.09	40.51	19.86	730.40	17.24	-2.78	729.93	25.84	-2.13	731.51	19.32	-1.69	731.66	31.45	3.82
734.03	19.77	-0.86	733.09	39.95	19.07	733.40	17.33	-2.91	732.93	26.78	-1.41	734.50	20.11	-1.12	734.69	30.39	2.54
737.03	19.95	-0.75	736.09	39.18	18.23	736.40	17.09	-3.22	735.93	27.03	-1.23	737.50	19.96	-1.34	737.66	30.50	2.58
740.03	19.21	-2.29	739.09	38.29	16.55	739.40	17.44	-3.66	738.93	27.93	-1.13	740.50	20.26	-1.84	740.66	31.68	2.96
743.03	19.13	-1.67	742.09	37.46	16.42	742.40	18.40	-2.00	741.93	26.95	-1.41	743.50	18.78	-2.62	743.66	32.04	4.02
746.03	19.01	-2.18	745.09	36.74	15.30	745.40	18.09	-2.71	744.93	27.20	-1.55	746.50	20.40	-1.39	746.66	31.36	2.95
749.03	19.45	-1.70	748.09	35.95	14.56	748.40	18.20	-2.56	747.93	27.39	-1.32	749.50	19.69	-2.06	749.69	31.75	3.38
752.04	19.27	-1.37	751.09	36.60	15.71	751.40	18.24	-2.01	750.93	26.64	-1.56	752.51	19.85	-1.39	752.66	30.82	2.96
755.03	19.70	-1.50	754.09	35.69	14.24	754.40	18.15	-2.66	753.93	27.37	-1.39	755.50	19.44	-2.36	755.66	32.18	3.76
758.03	19.27	-1.75	757.09	35.27	14.01	757.40	18.23	-2.40	756.93	27.56	-1.02	758.50	19.25	-2.37	758.66	31.63	3.39
761.03	19.46	-1.03	760.09	34.24	13.51	760.40	18.15	-1.95	759.93	26.16	-1.89	761.50	19.58	-1.51	761.66	31.11	3.40
764.03	19.48	-1.61	763.09	34.05	12.71	763.40	18.85	-1.85	762.93	27.77	-0.88	764.50	19.55	-2.14	764.69	31.34	3.03
767.03	18.71	-2.37	766.09	33.01	11.69	766.40	19.22	-1.47	765.93	27.05	-1.59	767.50	20.05	-1.63	767.66	31.52	3.22
770.03	19.29	-1.68	769.09	32.34	11.12	769.40	18.29	-2.29	768.93	27.93	-0.60	770.50	19.17	-2.40	770.66	31.20	3.01
773.04	19.23	-1.60	772.09	31.63	10.56	772.40	18.65	-1.78	771.93	26.55	-1.84	773.50	20.33	-1.10	773.66	30.98	2.93
776.03	19.49	-1.87	775.09	31.25	9.64	775.40	18.84	-2.13	774.93	27.58	-1.34	776.50	19.96	-2.00	776.66	31.93	3.35
779.03	19.09	-1.47	778.09	31.15	10.34	778.40	18.75	-1.42	777.93	26.41	-1.71	779.50	19.55	-1.61	779.69	31.11	3.33
782.03	20.39	-1.17	781.09	30.25	8.44	781.40	19.02	-2.15	780.93	28.35	-0.77	782.50	19.95	-2.21	782.66	31.77	2.99
785.03	19.93	-1.28	784.09	30.22	8.76	784.40	19.28	-1.54	783.93	26.95	-1.82	785.50	20.39	-1.42	785.66	31.68	3.25
788.03	19.57	-2.02	787.09	29.98	8.15	787.40	19.24	-1.95	786.93	28.08	-1.07	788.50	19.49	-2.70	788.66	32.57	3.76
791.03	19.46	-2.43	790.09	29.09	6.96	790.40	18.65	-2.85	789.93	28.14	-1.31	791.50	20.30	-2.19	791.66	32.61	3.50
794.03	19.49	-2.29	793.09	29.12	7.10	793.40	19.05	-2.33	792.93	28.88	-0.46	794.50	19.26	-3.12	794.66	32.57	3.57
797.03	20.15	-0.76	796.09	27.90	6.75	796.40	19.40	-1.12	795.93	27.93	-0.54	797.50	19.14	-2.37	797.66	31.04	2.91
800.03	20.07	-1.31	799.09	28.26	6.64	799.40	19.05	-1.94	798.93	27.85	-1.09	800.50	19.99	-1.99	800.66	31.68	3.08
803.03	20.13	-1.08	802.09	27.82	6.37	802.40	19.74	-1.07	801.93	27.20	-1.57	803.50	19.85	-1.96	803.66	31.95	3.52
806.03	19.16	-2.42	805.09	27.36	5.54	805.40	19.08	-2.10	804.93	28.33	-0.81	806.50	19.28	-2.90	806.66	32.50	3.70
809.03	20.53	-1.28	808.09	26.85	4.80	808.40	19.51	-1.91	807.93	28.35	-1.02	809.50	19.69	-2.72	809.66	32.77	3.74
812.03	19.63	-2.14	811.09	27.22	5.21	811.40	19.08	-2.29	810.93	27.45	-1.88	812.50	20.39	-1.98	812.66	32.84	3.85
815.03	20.26	-1.14	814.09	26.94	5.29	814.40	19.37	-1.64	813.93	28.31	-0.65	815.50	19.46	-2.54	815.66	31.82	3.20
818.03	19.77	-1.78	817.09	26.03	4.24	817.40	19.07	-2.08	816.93	27.85	-1.26	818.51	19.99	-2.16	818.66	32.18	3.41
821.04	19.70	-1.40	820.09	25.89	4.55	820.40	19.59	-1.11	819.93	27.66	-1.00	821.50	19.76	-1.94	821.66	31.25	2.93
824.03	20.34	-1.10	823.09	25.61	3.92	823.40	19.56	-1.49	822.93	28.44	-0.56	824.50	19.61	-2.43	824.69	31.66	3.00
827.03	20.56	-0.85	826.09	24.67	3.02	826.40	19.07	-1.94	825.93	27.91	-1.06	827.50	19.78	-2.23	827.66	31.91	3.28
830.03	19.99	-1.94	829.09	25.55	3.37	829.40	19.31	-2.23	828.93	28.10	-1.39	830.50	20.10	-2.43	830.66	32.98	3.83
833.04	20.28	-1.15	832.09	25.58	3.90	832.40	19.27	-1.77	831.93	28.10	-0.89	833.50	20.04	-1.99	833.66	31.54	2.89
836.03	20.35	-1.90	835.09	24.83	2.34	835.40	19.43	-2.43	834.93	28.86	-0.95	836.50	20.36	-2.49	836.66	32.91	3.44
839.04	19.51	-1.87	838.09	24.15	2.52	838.40	19.20	-1.79	837.93	28.44	-0.50	839.50	19.61	-2.37	839.69	31.48	2.88
842.03	19.88	-1.66	841.09	24.44	2.66	841.40	19.46	-1.69	840.93	28.57	-0.53	842.50	19.64	-2.50	842.66	31.79	3.03
845.03	20.29	-1.70	844.09	23.77	1.54	844.40	19.46	-2.13	843.93	28.48	-1.07	845.50	19.54	-3.05	845.66	33.32	4.11
848.03	20.37	-1.33	847.09	24.11	2.16	847.40	19.39	-1.92	846.93	27.72	-1.54	848.50	20.02	-2.28	848.66	32.75	3.83
851.03	19.74	-2.28	850.09	23.53	1.27	850.40	19.77	-1.85	849.93	28.29	-1.29	851.51	20.66	-1.96	851.66	32.48	3.24
854.03	20.23	-1.40	853.09	23.63	1.76	853.40	20.28	-0.96	852.93	28.19	-1.00	854.50	20.01	-2.22	854.66	32.07	3.22
857.03	20.28	-1.35	856.09	22.70	0.83	856.40	19.66	-1.57	855.93	28.27	-0.92	857.50	20.40	-1.83	857.66	31.59	2.74
860.03	19.95	-2.15	859.09	23.31	0.96	859.40	19.71	-2.00	858.93	28.35	-1.31	860.50	20.43	-2.27	860.66	32.91	3.59
863.03	20.78	-0.98	862.09	23.24	1.24	862.40	19.22	-2.14	861.93	28.29	-1.03	863.50	19.81	-2.55	863.66	32.55	3.57
866.03	20.43	-1.73	865.09	23.30	0.89	865.40	18.94	-2.83	864.93	28.92	-0.80	866.50	20.22	-2.54	866.66	32.73	3.35
869.03	20.68	-1.70	868.09	22.86	0.24	868.40	19.77	-2.22	867.93	28.82	-1.12	869.50	20.74	-2.24	869.69	32.96	3.36
872.03	20.42	-1.57	871.09	23.31	1.08	871.40	19.73	-1.87	870.93	28.29	-1.26	872.50	20.22	-2.37	872.66	32.84	3.63
875.03	20.21	-2.12	874.09	22.54	-0.03	874.40	18.78	-3.16	873.93	29.77	-0.12	875.50	19.35	-3.58	875.66	33.25	3.70
878.03	20.83	-1.34	877.09	22.75	0.34	877.40	19.69	-2.08	876.93	29.14	-0.59	878.50	20.63	-2.14	878.66	32.11	2.72
881.03	19.88	-1.98	880.09	22.80	0.69	880.40	19.08	-2.39	879.93	28.61	-0.81	881.50	20.20	-2.26	881.66	32.16	3.08
884.03	19.92	-2.93	883.09	22.58	-0.51	883.40	19.48	-2.97	882.93	29.47	-0.94	884.50	20.23	-3.22	884.66	34.22	4.15
887.03	20.94	-1.36	886.09	22.17	-0.38	886.40	19.39	-2.52	885.93	28.97	-0.89	887.50	19.84	-3.06	887.65	33.48	3.96
890.03	21.28	-0.96	889.09	22.31	-0.18	889.40	19.76	-2.09	888.93	28.61	-1.19	890.50	19.99	-2.85	890.66	33.51	4.05
893.03	20.79	-1.72	892.09	22.08	-0.67	892.40	19.97	-2.14	891.93	28.95	-1.12	893.50	19.96	-3.15	893.66	33.99	4.26
896.03	21.08	-1.45	895.09	21.99	-0.78	895.40	20.05	-2.08	894.93	29.62	-0.47	896.50	20.52	-2.61	896.66	32.82	3.07
899.03	20.50	-1.50	898.09	22.54	0.29	898.40	19.54	-2.07	897.93	28.90	-0.66	899.50	19.81	-2.79	899.66	32.68	3.46
902.03	20.78	-1.37	901.09	21.69	-0.70	901.40	19.92	-1.84	900.93	28.46	-1.25	902.50	20.48	-2.27	902.65	32.89	3.52
905.03	20.24	-2.02	904.09	21.04	-1.46	904.40	19.77	-2.10	903.93	28.54	-1.28	905.50	20.55	-2.31	905.66	33.07	3.59
908.03	20.15	-2.47	907.09	21.30	-1.56	907.40	19.60	-2.63	906.93	29.66	-0.52	908.50	20.33	-2.89	908.66	33.25	3.41
911.03	20.42	-2.12	910.09	21.64	-1.15	910.40	19.69	-2.46	909.93	29.05	-1.05	911.50	20.57	-2.57	911.66	33.39	3.63
914.03	20.12	-2.11	913.09	22.08	-0.39	913.40	19.24	-2.60	912.93	28.63	-1.16	914.50	20.51	-2.32	914.69	32.93	3.48
917.03	21.16	-1.50	916.09	21.69	-1.21	916.40	19.36	-2.91	915.93	29.56	-0.66	917.50	20.16	-3.10	917.65	33.64	3.76
920.03	20.28	-1.95	919.09	21.96	-0.52	919.40	20.52	-1.32	918.93	28.80	-0.99	920.50	20.60	-2.23	920.66	32.68	3.23
923.03	21.25	-1.35	922.09	22.08	-0.76	922.40	19.50	-2.71	921.93	29.43	-0.73	923.50	20.22	-2.98	923.66	33.53	3.71
926.03	21.35	-1.49	925.09	21.77	-1.31	925.40	19.53	-2.91	924.93	29.20	-1.20	926.50	20.68	-2.76	926.66	34.01	3.95
929.03	20.43	-2.32	928.09	21.58	-1.42	928.40	20.22	-2.14	927.93	29.30	-1.01	929.50	20.77	-2.58	929.69	33.57	3.60
932.03	21.69	-0.39	931.09	21.58	-0.75	931.40	19.62	-2.07	930.93	28.52	-1.12	932.50	20.02	-2.66	932.66	33.09	3.79
935.03	20.04	-2.56	934.09	21.86	-0.98	934.40	19.88	-2.32	933.93	29.43	-0.73	935.50	20.60	-2.60	935.66	33.14	3.32
938.03	20.73	-2.02	937.09	21.51	-1.48	937.40	20.85	-1.50	936.93	29.26	-1.05	938.50	20.69	-2.66	938.66	33.67	3.70
941.03	21.25	-1.51	940.09	21.95	-1.05	940.40	20.09	-2.27	939.93	29.18	-1.14	941.50	20.69	-2.67	941.66	33.78	3.80
944.03	20.79	-1.85	943.09	21.83	-1.05	943.40	19.69	-2.55	942.93	28.80	-1.40	944.50	21.30	-1.94	944.69	33.19	3.33
947.03	21.27	-1.65	946.09	21.40	-1.76	946.40	19.82	-2.70	945.93	29.62	-0.86	947.50	20.55	-2.97	947.66	33.96	3.82
950.03	21.36	-1.84	949.09	21.40	-2.05	949.40	20.05	-2.76	948.93	29.52	-1.24	950.50	21.18	-2.62	950.66	34.29	3.87
953.03	20.97	-1.83	952.09	21.58	-1.46	952.40	20.11	-2.30	951.93	29.41	-0.95	953.50	20.75	-2.65	953.66	33.62	3.60
956.03	21.28	-1.01	955.09	21.86	-0.68	955.40	19.99	-1.91	954.93	28.90	-0.95	956.50	21.00	-1.89	956.66	32.36	2.85
959.03	20.81	-2.29	958.09	21.06	-2.28	958.40	20.26	-2.45	957.93	29.30	-1.36	959.50	21.39	-2.31	959.67	33.99	3.67
962.03	20.40	-2.65	961.09	21.16	-2.13	961.40	20.32	-2.34	960.93	29.43	-1.18	962.50	21.39	-2.26	962.66	33.71	3.44
965.03	21.11	-1.79	964.09	21.10	-2.05	964.40	20.00	-2.51	963.93	28.99	-1.47	965.50	21.20	-2.30	965.66	33.90	3.78
968.03	21.50	-1.53	967.09	22.30	-0.97	967.40	20.77	-1.87	966.93	29.94	-0.65	968.50	21.30	-2.33	968.66	33.23	2.98
971.03	21.30	-2.06	970.09	21.98	-1.63	970.40	19.99	-2.98	969.93	30.45	-0.47	971.50	21.01	-2.95	971.66	34.01	3.43
974.03	21.02	-2.10	973.09	21.27	-2.09	973.40	19.69	-3.03	972.93	29.43	-1.25	974.50	21.04	-2.68	974.66	34.26	3.92
977.03	20.92	-2.16	976.09	20.98	-2.35	976.40	20.42	-2.27	975.93	29.20	-1.44	977.50	21.10	-2.58	977.66	34.33	4.03
980.03	20.86	-2.05	979.09	21.72	-1.44	979.40	20.11	-2.41	978.93	29.60	-0.87	980.50	20.60	-2.91	980.66	33.92	3.79
983.03	20.97	-2.63	982.09	22.30	-1.55	982.40	20.14	-3.07	981.93	29.94	-1.22	983.50	21.50	-2.70	983.66	34.75	3.93
986.03	20.64	-2.58	985.09	21.37	-2.09	985.40	20.28	-2.55	984.93	29.43	-1.35	986.50	20.98	-2.84	986.66	34.63	4.19
989.03	20.67	-2.34	988.09	21.52	-1.74	988.40	20.34	-2.28	987.93	29.11	-1.46	989.50	20.10	-3.51	989.66	35.21	4.98
992.03	22.25	-0.19	991.09	22.43	-0.25	991.40	20.37	-1.68	990.93	29.01	-0.99	992.50	20.37	-2.67	992.66	33.32	3.66
995.03	20.98	-1.62	994.09	21.95	-0.89	994.40	20.39	-1.81	993.93	29.54	-0.62	995.50	20.60	-2.60	995.66	33.03	3.21
998.03	21.38	-2.16	997.09	21.66	-2.12	997.40	21.14	-2.00	996.93	30.51	-0.59	998.50	21.06	-3.08	998.66	34.42	3.66
1001.03	22.00	-0.98	1000.09	21.22	-2.00	1000.40	20.65	-1.93	999.93	29.05	-1.49	1001.50	20.14	-3.44	1001.66	35.12	4.92
1004.03	21.88	-1.07	1003.09	21.89	-1.30	1003.40	20.09	-2.46	1002.93	28.69	-1.82	1004.50	21.82	-1.73	1004.66	33.71	3.54
1007.03	21.57	-1.90	1006.09	21.18	-2.53	1006.40	20.31	-2.76	1005.93	30.09	-0.94	1007.50	21.06	-3.01	1007.66	34.63	3.94
1010.03	20.79	-2.30	1009.09	21.67	-1.67	1009.40	20.89	-1.81	1008.93	29.37	-1.28	1010.50	21.65	-2.04	1010.66	33.64	3.33
1013.03	20.97	-2.43	1012.09	21.37	-2.27	1012.40	20.66	-2.35	1011.93	29.92	-1.04	1013.50	20.61	-3.39	1013.66	35.05	4.43
1016.03	21.77	-1.35	1015.09	21.36	-2.00	1015.40	20.14	-2.59	1014.93	29.60	-1.08	1016.50	21.01	-2.71	1016.66	34.13	3.79
1019.03	21.81	-1.32	1018.09	21.52	-1.86	1018.40	20.83	-1.91	1017.93	29.24	-1.45	1019.50	21.46	-2.27	1019.69	34.08	3.73
1022.03	20.97	-2.60	1021.09	21.16	-2.65	1021.40	21.06	-2.11	1020.93	30.79	-0.34	1022.50	21.30	-2.87	1022.66	33.99	3.20
1025.04	21.19	-1.53	1024.09	21.54	-1.42	1024.40	20.59	-1.74	1023.93	28.78	-1.50	1025.50	20.52	-2.80	1025.66	34.24	4.30
1028.03	21.20	-2.18	1027.09	20.80	-2.82	1027.40	21.11	-1.88	1026.93	29.77	-1.17	1028.50	21.03	-2.95	1028.66	34.72	4.12
1031.03	21.66	-1.74	1030.09	21.46	-2.18	1030.40	20.66	-2.35	1029.93	30.02	-0.94	1031.50	21.09	-2.91	1031.66	34.47	3.85
1034.03	21.13	-2.54	1033.09	21.51	-2.40	1033.40	20.88	-2.39	1032.93	30.34	-0.89	1034.50	21.13	-3.14	1034.66	34.91	4.02
1037.03	21.32	-2.25	1036.09	21.39	-2.43	1036.40	20.25	-2.93	1035.93	30.32	-0.81	1037.50	21.26	-2.91	1037.66	34.52	3.73
1040.03	21.74	-1.83	1039.09	21.60	-2.22	1039.40	20.23	-2.95	1038.93	29.94	-1.19	1040.50	21.55	-2.62	1040.66	34.61	3.82
1043.03	22.14	-1.56	1042.09	22.26	-1.68	1042.40	20.49	-2.82	1041.93	30.00	-1.26	1043.50	21.29	-3.01	1043.66	35.19	4.27
1046.03	21.44	-2.28	1045.09	21.96	-2.01	1045.40	20.37	-2.96	1044.93	30.73	-0.55	1046.50	21.49	-2.83	1046.66	34.33	3.39
1049.03	21.85	-1.77	1048.09	21.60	-2.27	1048.40	21.22	-2.01	1047.93	30.75	-0.43	1049.50	21.03	-3.19	1049.66	34.47	3.63
1052.03	21.47	-2.20	1051.09	22.08	-1.83	1051.40	20.51	-2.76	1050.93	29.79	-1.44	1052.50	21.06	-3.21	1052.66	35.53	4.64
1055.03	21.69	-1.78	1054.09	22.02	-1.69	1054.40	20.60	-2.47	1053.93	30.09	-0.94	1055.50	21.06	-3.01	1055.66	34.63	3.94
1058.03	21.28	-2.53	1057.09	22.48	-1.57	1057.40	20.93	-2.48	1056.93	30.15	-1.22	1058.50	21.56	-2.85	1058.66	35.09	4.06
1061.03	21.46	-1.93	1060.09	22.13	-1.51	1060.40	21.31	-1.69	1059.93	29.83	-1.12	1061.50	21.12	-2.87	1061.66	34.61	4.00
1064.03	22.01	-1.76	1063.09	21.96	-2.05	1063.40	21.09	-2.29	1062.93	29.64	-1.69	1064.50	21.96	-2.41	1064.66	35.09	4.10
1067.03	22.09	-1.75	1066.09	21.92	-2.17	1066.40	22.01	-1.44	1065.93	31.13	-0.27	1067.50	21.65	-2.79	1067.65	34.13	3.07
1070.03	22.17	-1.12	1069.09	21.90	-1.64	1069.40	20.62	-2.28	1068.93	30.07	-0.78	1070.50	21.73	-2.16	1070.66	33.46	2.95
1073.03	21.05	-2.86	1072.09	21.49	-2.66	1072.40	21.23	-2.29	1071.93	29.85	-1.62	1073.50	21.82	-2.69	1073.66	35.44	4.31
1076.03	20.78	-2.91	1075.09	22.17	-1.76	1075.40	20.48	-2.82	1074.93	30.13	-1.12	1076.50	21.50	-2.79	1076.66	34.82	3.91
1079.03	21.96	-1.23	1078.09	20.98	-2.45	1078.40	21.16	-1.63	1077.93	28.97	-1.78	1079.50	20.97	-2.82	1079.66	35.00	4.59
1082.03	21.43	-2.39	1081.09	22.34	-1.73	1081.40	21.14	-2.29	1080.93	29.88	-1.50	1082.50	22.22	-2.20	1082.66	34.75	3.71
1085.03	21.30	-2.57	1084.09	21.39	-2.72	1084.40	20.93	-2.55	1083.93	30.77	-0.66	1085.50	21.50	-2.97	1085.65	34.72	3.63
1088.03	21.60	-2.47	1087.09	22.23	-2.08	1087.40	21.05	-2.63	1086.93	30.62	-1.01	1088.50	21.21	-3.46	1088.65	35.76	4.47
1091.03	21.62	-2.70	1090.09	23.05	-1.51	1090.40	21.37	-2.56	1089.93	30.34	-1.54	1091.50	21.96	-2.96	1091.66	36.04	4.50
1094.03	22.22	-1.63	1093.09	21.52	-2.57	1093.40	20.97	-2.49	1092.93	30.26	-1.15	1094.50	21.53	-2.92	1094.66	35.14	4.07
1097.03	21.68	-1.96	1096.09	21.43	-2.45	1096.40	20.97	-2.27	1095.93	29.66	-1.54	1097.50	21.84	-2.40	1097.66	34.79	3.93
1100.03	21.65	-2.10	1099.09	21.96	-2.03	1099.40	21.73	-1.62	1098.93	30.49	-0.82	1100.50	21.75	-2.60	1100.66	34.38	3.41
1103.03	21.77	-2.05	1102.09	21.87	-2.19	1102.40	20.85	-2.57	1101.93	30.26	-1.12	1103.50	21.68	-2.74	1103.66	34.89	3.85
1106.03	21.73	-2.30	1105.09	22.61	-1.66	1105.40	20.59	-3.04	1104.93	30.07	-1.52	1106.50	21.88	-2.75	1106.66	35.51	4.26
1109.03	21.77	-1.56	1108.09	21.98	-1.59	1108.40	20.93	-2.00	1107.93	29.66	-1.23	1109.50	21.21	-2.72	1109.66	34.49	3.94
1112.03	22.65	-1.67	1111.09	21.67	-2.90	1111.40	21.73	-2.20	1110.93	30.92	-0.96	1112.50	22.13	-2.79	1112.66	35.30	3.76
1115.03	22.11	-1.65	1114.09	22.78	-1.22	1114.40	21.22	-2.15	1113.93	30.00	-1.32	1115.50	21.59	-2.77	1115.66	35.07	4.09
1118.03	22.30	-1.13	1117.09	22.13	-1.54	1117.40	21.13	-1.91	1116.93	29.79	-1.20	1118.50	21.29	-2.74	1118.66	34.59	3.94
1121.03	23.36	-0.92	1120.09	22.04	-2.48	1120.40	21.08	-2.80	1119.93	30.17	-1.67	1121.50	21.72	-3.16	1121.66	36.32	4.82
1124.03	22.17	-1.45	1123.09	22.42	-1.44	1123.40	21.28	-1.95	1122.93	29.64	-1.54	1124.50	21.90	-2.32	1124.69	34.70	3.86
1127.03	21.90	-2.18	1126.09	22.51	-1.81	1126.40	21.36	-2.32	1125.93	30.00	-1.64	1127.50	22.24	-2.44	1127.66	35.37	4.07
1130.03	21.84	-2.13	1129.09	22.04	-2.17	1129.40	20.88	-2.70	1128.93	30.13	-1.40	1130.51	22.21	-2.36	1130.66	34.95	3.76
1133.03	21.77	-2.16	1132.09	22.22	-1.96	1132.40	21.51	-2.03	1131.93	30.32	-1.17	1133.50	22.11	-2.42	1133.66	34.75	3.60
1136.03	22.33	-1.95	1135.09	22.10	-2.42	1135.40	20.72	-3.17	1134.93	31.39	-0.45	1136.50	21.39	-3.49	1136.65	35.44	3.94
1139.03	21.63	-2.16	1138.09	22.28	-1.76	1138.40	21.34	-2.06	1137.93	29.73	-1.62	1139.50	22.05	-2.34	1139.66	34.98	3.97
1142.03	22.23	-1.61	1141.09	22.28	-1.80	1141.40	20.62	-2.83	1140.93	30.05	-1.35	1142.50	21.62	-2.82	1142.66	35.23	4.17
1145.03	21.85	-1.97	1144.09	21.78	-2.29	1144.40	21.30	-2.13	1143.93	30.41	-0.97	1145.50	21.42	-3.00	1145.66	35.02	3.98
1148.03	22.42	-2.45	1147.09	22.42	-2.69	1147.40	21.42	-3.06	1146.93	31.19	-1.24	1148.50	21.78	-3.69	1148.66	37.02	4.93
1151.03	22.07	-1.75	1150.09	22.49	-1.57	1150.40	22.10	-1.32	1149.93	30.09	-1.29	1151.50	22.59	-1.83	1151.66	34.15	3.11
1154.03	22.11	-1.80	1153.09	22.70	-1.46	1153.40	20.86	-2.66	1152.93	31.00	-0.47	1154.50	21.44	-3.07	1154.66	34.68	3.55
1157.03	22.22	-1.90	1156.09	22.43	-1.93	1156.40	21.59	-2.14	1155.93	30.47	-1.21	1157.50	21.85	-2.87	1157.66	35.42	4.08
1160.03	22.44	-1.56	1159.09	21.96	-2.29	1159.40	22.19	-1.42	1158.93	29.85	-1.71	1160.50	22.01	-2.59	1160.66	35.53	4.31
1163.03	21.66	-3.01	1162.09	22.17	-2.75	1162.40	21.73	-2.55	1161.93	31.07	-1.16	1163.50	22.33	-2.94	1163.66	36.00	4.11
1166.03	22.38	-1.94	1165.09	22.72	-1.84	1165.40	21.84	-2.08	1164.93	30.07	-1.81	1166.50	22.10	-2.82	1166.66	36.16	4.62
1169.03	22.68	-1.09	1168.09	22.55	-1.47	1168.40	21.56	-1.82	1167.93	29.81	-1.52	1169.50	22.10	-2.27	1169.66	34.79	3.80
1172.03	22.71	-1.94	1171.09	22.77	-2.12	1171.40	21.51	-2.75	1170.93	31.45	-0.76	1172.50	22.16	-3.09	1172.65	35.72	3.85
1175.03	21.41	-2.60	1174.09	22.23	-2.02	1174.40	20.76	-2.86	1173.93	30.22	-1.35	1175.50	22.44	-2.17	1175.66	34.75	3.52
1178.03	22.45	-1.93	1177.09	23.02	-1.61	1177.40	21.54	-2.45	1176.93	30.56	-1.38	1178.50	22.07	-2.91	1178.66	35.90	4.30
1181.03	22.00	-2.86	1180.09	22.04	-3.06	1180.40	21.37	-3.10	1179.93	31.05	-1.37	1181.50	21.98	-3.48	1181.66	36.93	4.85
1184.03	22.19	-2.59	1183.09	23.24	-1.79	1183.40	21.31	-3.08	1182.93	30.75	-1.59	1184.50	22.31	-3.07	1184.66	36.67	4.67
1187.03	22.04	-2.10	1186.09	21.89	-2.50	1186.40	21.06	-2.69	1185.93	29.94	-1.76	1187.50	22.18	-2.56	1187.66	35.69	4.33
1190.03	22.31	-2.15	1189.09	22.45	-2.25	1189.40	20.85	-3.22	1188.93	31.07	-0.95	1190.50	22.39	-2.67	1190.66	35.30	3.62
1193.03	22.28	-1.71	1192.09	23.10	-1.13	1192.40	22.12	-1.48	1191.93	30.77	-0.78	1193.50	21.88	-2.71	1193.66	34.70	3.49
1196.03	21.98	-2.43	1195.09	22.81	-1.85	1195.40	21.79	-2.23	1194.93	30.41	-1.56	1196.50	22.61	-2.40	1196.66	35.60	3.97
1199.03	22.44	-1.72	1198.09	23.12	-1.28	1198.40	20.88	-2.89	1197.93	30.45	-1.27	1199.50	22.27	-2.49	1199.66	35.14	3.76
1202.03	22.79	-1.61	1201.09	22.49	-2.16	1201.40	21.78	-2.23	1200.93	30.73	-1.23	1202.50	21.82	-3.18	1202.66	36.04	4.42
1205.04	21.95	-2.68	1204.09	22.99	-1.89	1204.41	21.74	-2.50	1203.93	30.75	-1.44	1205.51	22.42	-2.81	1205.67	36.11	4.26
1208.03	22.14	-1.85	1207.09	22.39	-1.84	1207.40	21.16	-2.43	1206.93	30.39	-1.16	1208.50	21.46	-3.13	1208.66	35.49	4.28
1211.03	22.50	-2.03	1210.09	22.64	-2.13	1210.40	22.04	-2.09	1209.93	31.09	-1.00	1211.50	22.38	-2.75	1211.66	35.49	3.74
1214.03	21.81	-2.47	1213.09	22.90	-1.62	1213.40	21.33	-2.55	1212.93	31.22	-0.62	1214.50	22.27	-2.61	1214.67	34.72	3.22
1217.03	22.57	-2.31	1216.09	22.49	-2.63	1216.40	20.96	-3.53	1215.93	31.13	-1.31	1217.50	22.50	-2.98	1217.66	36.39	4.29
1220.03	22.23	-2.26	1219.09	22.58	-2.15	1219.40	21.39	-2.70	1218.93	30.28	-1.77	1220.50	22.45	-2.64	1220.66	36.11	4.40
1223.03	22.72	-1.84	1222.09	22.39	-2.42	1222.40	21.71	-2.46	1221.93	29.73	-2.39	1223.50	22.51	-2.65	1223.66	36.83	5.05
1226.03	22.04	-2.51	1225.09	22.86	-1.93	1225.40	21.50	-2.66	1224.93	30.73	-1.38	1226.50	21.70	-3.45	1226.66	36.60	4.83
1229.03	21.36	-2.62	1228.09	23.27	-0.96	1228.40	21.91	-1.68	1227.93	30.17	-1.37	1229.50	21.70	-2.88	1229.69	35.46	4.26
1232.03	22.49	-1.85	1231.09	23.21	-1.37	1231.40	21.09	-2.86	1230.93	30.41	-1.49	1232.50	22.04	-2.90	1232.66	35.95	4.39
1235.03	22.47	-2.03	1234.09	22.31	-2.43	1234.40	21.91	-2.20	1233.93	30.43	-1.63	1235.50	22.27	-2.83	1235.66	36.18	4.46
1238.03	22.34	-2.03	1237.09	23.19	-1.42	1237.40	21.48	-2.50	1236.93	30.51	-1.42	1238.50	22.19	-2.78	1238.66	35.79	4.20
1241.03	21.93	-2.47	1240.09	23.16	-1.48	1240.40	22.02	-1.99	1239.93	30.64	-1.32	1241.50	22.38	-2.62	1241.66	35.56	3.94
1244.02	22.84	-1.72	1243.08	23.24	-1.57	1243.40	20.96	-3.21	1242.93	30.64	-1.48	1244.49	22.53	-2.63	1244.66	35.90	4.12
1247.03	22.45	-2.02	1246.09	22.52	-2.19	1246.40	21.62	-2.45	1245.93	30.98	-1.05	1247.50	22.59	-2.48	1247.65	35.21	3.52
1250.03	22.17	-2.69	1249.08	23.07	-2.04	1249.40	22.12	-2.35	1248.93	31.15	-1.27	1250.50	22.71	-2.75	1250.65	36.11	4.03
1253.03	22.98	-1.75	1252.09	23.02	-1.95	1252.40	21.84	-2.49	1251.93	31.09	-1.20	1253.50	22.10	-3.23	1253.65	36.37	4.42
