# Supplementary material for: Noise-precision tradeoff in predicting combinations of mutations and drugs
Source: PLoS Comput Biol. 2019 May 22;15(5):e1006956. doi: 10.1371/journal.pcbi.1006956 (PMC6548401; doi:10.1371/journal.pcbi.1006956)
Supplement: S1 Data — A zip file containing all datasets used in this paper. (ZIP) [file pcbi.1006956.s002.zip › calcium/calcium_double_RAW264.7/C5A_250_nM_PAF_100_nM_RW_ECC040414C.txt]

Tab-delimted data for ligand pair Complement C5a / Platelet Activating Factor
Celltype = RAW 264.7
ExperimentID = ECC040414C
t in seconds, Ca++ concentrations in nM
Adj Ca++ is the change in Ca++ concentration due to ligand

ECC040414C10	C5A 250 nM	PAF 100 nM	sim
ECC040414C05	C5A 250 nM	PAF 100 nM	lig1_then_lig2
ECC040414C07	PAF 100 nM	C5A 250 nM	lig2_then_lig1
ECC040414C01	HBSS-BSA n/a 	HBSS-BSA n/a 	con
ECC040414C11	HBSS-BSA n/a 	HBSS-BSA n/a 	con
ECC040414C12	HBSS-BSA n/a 	HBSS-BSA n/a 	con

t(ECC040414C10)	Ca++(ECC040414C10)	Adj Ca++(ECC040414C10)	t(ECC040414C05)	Ca++(ECC040414C05)	Adj Ca++(ECC040414C05)	t(ECC040414C07)	Ca++(ECC040414C07)	Adj Ca++(ECC040414C07)	t(ECC040414C01)	Ca++(ECC040414C01)	Adj Ca++(ECC040414C01)	t(ECC040414C11)	Ca++(ECC040414C11)	Adj Ca++(ECC040414C11)	t(ECC040414C12)	Ca++(ECC040414C12)	Adj Ca++(ECC040414C12)
-181.56	6.30	0.16	-182.35	16.98	-1.74	-182.04	7.55	0.68	-183.00	26.48	0.44	-181.40	6.39	0.72	-181.25	20.78	-1.16
-178.57	6.89	0.39	-179.36	18.95	-0.13	-179.05	7.80	0.57	-180.00	26.84	0.44	-178.41	6.76	0.73	-178.25	21.13	-1.17
-175.58	6.98	0.34	-176.37	19.96	0.74	-176.05	8.27	0.89	-177.00	27.39	0.84	-175.42	6.15	-0.02	-175.25	21.62	-0.82
-172.57	6.86	0.34	-173.36	19.31	0.21	-173.05	9.18	1.93	-174.00	26.71	0.29	-172.41	6.30	0.25	-172.25	21.78	-0.54
-169.58	7.06	-0.04	-170.37	19.52	-0.16	-170.05	8.39	0.56	-171.00	27.18	0.18	-169.42	6.96	0.33	-169.25	22.39	-0.51
-166.56	7.57	0.65	-167.35	20.34	0.84	-167.04	7.67	0.01	-168.00	27.07	0.24	-166.40	6.22	-0.23	-166.24	22.71	-0.01
-163.57	7.06	-0.53	-164.37	19.84	-0.33	-164.05	8.44	0.12	-165.00	27.75	0.26	-163.42	7.93	0.81	-163.25	22.32	-1.07
-160.57	7.39	-0.49	-161.36	19.58	-0.88	-161.05	8.63	0.02	-162.00	28.05	0.27	-160.42	7.23	-0.17	-160.25	23.58	-0.10
-157.58	6.89	-0.15	-158.37	20.11	0.49	-158.05	8.47	0.70	-159.00	27.03	0.09	-157.42	6.65	0.09	-157.25	22.66	-0.18
-154.58	6.51	-0.89	-155.37	19.79	-0.19	-155.05	7.51	-0.62	-156.00	27.41	0.11	-154.42	7.12	0.20	-154.25	22.89	-0.31
-151.56	7.45	0.69	-152.35	19.45	0.11	-152.04	8.66	1.16	-153.00	26.19	-0.48	-151.40	6.65	0.36	-151.24	22.68	0.12
-148.57	6.99	-0.51	-149.36	20.28	0.20	-149.05	8.29	0.05	-150.00	28.05	0.64	-148.41	6.74	-0.29	-148.25	22.95	-0.35
-145.58	6.68	-1.04	-146.37	19.62	-0.68	-146.05	9.15	0.70	-147.00	27.31	-0.31	-145.42	7.01	-0.24	-145.25	24.07	0.55
-142.57	7.24	0.03	-143.36	19.75	-0.04	-143.05	8.36	0.41	-144.00	26.84	-0.28	-142.42	7.12	0.38	-142.25	22.91	-0.10
-139.58	8.65	0.60	-140.37	19.83	-0.80	-140.05	8.63	-0.15	-141.00	27.86	-0.09	-139.42	7.25	-0.32	-139.25	24.26	0.41
-136.56	8.32	1.26	-137.35	20.47	0.83	-137.04	8.66	0.87	-138.00	27.16	0.20	-136.40	6.57	-0.02	-136.24	22.68	-0.18
-133.58	7.93	0.12	-134.37	20.07	-0.32	-134.05	8.83	0.29	-135.00	28.13	0.42	-133.42	6.96	-0.37	-133.25	23.56	-0.05
-130.57	8.84	1.03	-131.36	20.07	-0.32	-131.05	9.23	0.69	-132.00	27.60	-0.11	-130.41	7.44	0.11	-130.25	23.61	0.00
-127.58	8.02	0.23	-128.37	20.02	-0.35	-128.05	8.42	-0.10	-129.00	27.56	-0.13	-127.42	7.12	-0.20	-127.26	23.92	0.33
-124.58	7.45	-0.10	-125.37	20.59	0.46	-125.05	8.24	-0.04	-126.00	27.33	-0.12	-124.42	7.40	0.33	-124.25	23.14	-0.21
-121.56	7.62	0.18	-122.35	19.56	-0.46	-122.04	8.49	0.32	-123.00	26.71	-0.63	-121.40	7.88	0.92	-121.24	22.95	-0.29
-118.58	7.97	-0.09	-119.37	20.70	0.06	-119.05	8.93	0.13	-120.00	27.73	-0.24	-118.42	8.06	0.47	-118.26	23.63	-0.23
-115.58	8.32	1.07	-116.37	21.20	1.37	-116.05	8.54	0.55	-117.00	26.63	-0.53	-115.42	7.09	0.31	-115.25	23.27	0.22
-112.57	8.75	0.40	-113.37	20.24	-0.69	-113.05	8.76	-0.32	-114.00	28.51	0.26	-112.42	7.64	-0.23	-112.25	24.12	-0.03
-109.58	8.21	0.58	-110.37	20.07	-0.14	-110.05	9.01	0.64	-111.00	27.12	-0.42	-109.42	8.05	0.89	-109.26	22.96	-0.47
-106.56	8.19	0.27	-107.35	19.83	-0.67	-107.04	9.25	0.59	-108.00	28.05	0.22	-106.40	7.57	0.12	-106.25	23.38	-0.34
-103.58	8.72	0.23	-104.37	21.04	-0.03	-104.05	9.00	-0.22	-105.00	28.87	0.48	-103.42	8.03	0.02	-103.25	23.79	-0.50
-100.58	9.24	1.17	-101.37	20.85	0.20	-101.05	8.56	-0.25	-102.00	28.98	1.00	-100.42	7.31	-0.29	-100.25	23.16	-0.71
-97.58	8.49	-0.08	-98.37	21.37	0.22	-98.05	9.28	-0.03	-99.00	28.66	0.18	-97.42	8.10	-0.00	-97.26	24.19	-0.18
-94.58	8.49	0.68	-95.37	19.83	-0.56	-95.06	9.13	0.58	-96.00	27.35	-0.37	-94.42	7.16	-0.18	-94.26	24.16	0.55
-91.56	8.77	0.76	-92.35	20.87	0.28	-92.04	8.98	0.24	-93.00	27.98	0.07	-91.41	8.05	0.51	-91.25	23.23	-0.58
-88.58	8.45	0.30	-89.37	20.85	0.12	-89.06	9.01	0.12	-90.00	28.07	0.01	-88.42	7.36	-0.32	-88.26	24.26	0.31
-85.58	8.42	0.24	-86.37	21.50	0.74	-86.05	9.06	0.15	-87.00	28.41	0.33	-85.42	7.33	-0.38	-85.25	24.03	0.05
-82.58	8.82	0.75	-83.37	20.85	0.20	-83.05	9.52	0.72	-84.00	27.52	-0.45	-82.42	7.81	0.22	-82.26	24.10	0.23
-79.58	8.19	-0.38	-80.37	21.01	-0.14	-80.06	8.84	-0.46	-81.00	27.86	-0.61	-79.42	8.45	0.35	-79.25	24.63	0.26
-76.56	8.51	0.82	-77.35	21.04	0.77	-77.04	8.98	0.56	-78.00	28.28	0.69	-76.41	6.96	-0.25	-76.25	23.05	-0.44
-73.57	8.82	0.56	-74.36	22.10	1.26	-74.05	8.84	-0.16	-75.00	27.90	-0.27	-73.42	7.40	-0.39	-73.25	24.72	0.66
-70.58	8.70	0.74	-71.37	21.98	1.44	-71.05	9.74	1.05	-72.00	27.62	-0.24	-70.42	7.12	-0.36	-70.26	24.36	0.60
-67.58	8.79	0.54	-68.37	20.76	-0.07	-68.05	9.64	0.66	-69.00	27.88	-0.27	-67.42	7.90	0.13	-67.26	24.19	0.14
-64.58	8.51	0.05	-65.37	22.02	0.98	-65.05	9.15	-0.05	-66.00	28.24	-0.13	-64.42	8.12	0.13	-64.26	24.26	-0.00
-61.56	8.65	-0.35	-62.35	21.52	-0.06	-62.04	9.98	0.25	-63.00	28.68	-0.22	-61.40	8.14	-0.39	-61.25	25.41	0.61
-58.58	8.79	-0.05	-59.37	21.45	0.03	-59.05	9.93	0.35	-60.00	29.66	0.91	-58.42	8.23	-0.14	-58.26	23.87	-0.77
-55.58	8.51	0.30	-56.37	20.91	0.12	-56.06	9.42	0.47	-57.00	27.41	-0.71	-55.42	7.60	-0.14	-55.26	24.86	0.85
-52.58	9.00	0.15	-53.37	20.17	-1.26	-53.06	9.37	-0.22	-54.00	29.26	0.50	-52.42	7.90	-0.48	-52.26	24.63	-0.02
-49.58	8.79	0.85	-50.37	21.20	0.68	-50.05	10.03	1.36	-51.00	27.50	-0.34	-49.42	7.42	-0.04	-49.25	24.12	0.38
-46.56	8.94	0.25	-47.35	21.12	-0.15	-47.04	9.72	0.30	-48.00	28.30	-0.29	-46.40	8.58	0.37	-46.25	24.41	-0.08
-43.58	9.05	0.60	-44.37	20.95	-0.08	-44.05	9.81	0.63	-45.00	28.24	-0.11	-43.42	8.08	0.10	-43.25	24.26	0.01
-40.58	8.63	-0.06	-41.37	20.95	-0.32	-41.05	9.44	0.01	-42.00	28.15	-0.45	-40.42	8.71	0.49	-40.26	24.45	-0.04
-37.58	9.19	0.43	-38.37	20.95	-0.39	-38.05	9.28	-0.21	-39.00	29.02	0.36	-37.42	8.32	0.04	-37.25	24.16	-0.40
-34.58	7.95	-0.91	-35.37	22.27	0.83	-35.05	10.00	0.40	-36.00	28.43	-0.34	-34.42	8.47	0.08	-34.25	24.92	0.26
-31.56	9.01	-0.09	-32.35	21.71	0.03	-32.04	9.56	-0.27	-33.00	29.13	0.13	-31.41	8.14	-0.49	-31.25	25.26	0.36
-28.58	8.51	-0.20	-29.37	21.94	0.65	-29.05	8.98	-0.46	-30.00	29.15	0.54	-28.42	7.97	-0.26	-28.26	24.23	-0.28
-25.58	8.93	-0.31	-26.37	21.22	-0.60	-26.05	9.27	-0.70	-27.00	29.19	0.05	-25.42	8.12	-0.64	-25.26	25.63	0.59
-22.58	9.12	0.20	-23.37	21.75	0.25	-23.05	10.25	0.60	-24.00	28.60	-0.22	-22.42	7.73	-0.72	-22.25	25.66	0.94
-19.58	8.77	-0.32	-20.37	21.71	0.04	-20.05	9.47	-0.35	-21.00	29.15	0.16	-19.42	8.99	0.37	-19.26	24.36	-0.53
-16.56	8.75	-0.22	-17.35	21.87	0.32	-17.04	9.69	-0.01	-18.00	29.13	0.26	-16.40	8.97	0.48	-16.25	24.03	-0.74
-13.58	9.43	0.73	-14.37	21.31	0.03	-14.06	10.15	0.72	-15.00	28.09	-0.51	-13.42	8.51	0.29	-13.26	24.72	0.22
-10.58	9.77	0.03	-11.37	21.77	-0.55	-11.05	9.78	-0.69	-12.00	29.51	-0.13	-10.42	8.97	-0.29	-10.25	25.96	0.42
-7.58	8.89	-0.80	-8.37	21.10	-1.17	-8.06	9.67	-0.75	-9.00	29.64	0.05	-7.42	9.34	0.12	-7.26	25.32	-0.17
-4.58	9.36	0.25	-5.37	22.21	0.52	-5.06	10.10	0.26	-6.00	28.96	-0.05	-4.42	9.21	0.57	-4.26	24.39	-0.52
5.42	349.88	335.41	4.63	34.80	7.75	4.94	338.90	323.69	4.00	32.29	-2.09	5.57	13.36	-0.64	5.73	33.00	2.73
8.33	302.35	289.60	7.54	57.85	32.52	7.85	315.75	302.27	6.91	31.68	-0.97	8.49	12.83	0.56	8.65	28.96	0.41
11.32	234.19	222.01	10.54	67.18	42.42	10.85	248.83	235.92	9.91	31.14	-0.94	11.48	12.38	0.67	11.64	28.25	0.27
14.32	168.61	156.42	13.54	69.96	45.19	13.85	183.18	170.26	12.91	29.94	-2.15	14.48	12.62	0.90	14.64	29.24	1.25
17.32	123.69	112.55	16.54	67.72	44.00	16.85	136.50	124.63	15.91	30.05	-0.99	17.48	11.47	0.80	17.64	27.13	0.19
20.32	94.81	82.74	19.54	63.41	38.76	19.85	105.24	92.44	18.91	31.75	-0.22	20.48	12.04	0.44	20.64	27.65	-0.22
23.33	75.30	63.69	22.54	59.08	34.89	22.85	85.85	73.51	21.91	30.41	-1.10	23.49	12.06	0.92	23.65	27.59	0.18
26.32	64.47	53.13	25.54	54.03	30.11	25.85	74.70	62.62	24.91	30.15	-1.10	26.48	11.83	0.96	26.64	27.28	0.14
29.32	57.56	46.10	28.54	46.93	22.89	28.85	67.77	55.57	27.91	30.80	-0.57	29.48	11.47	0.48	29.64	27.35	0.09
32.32	53.18	41.25	31.54	42.19	17.68	31.85	61.58	48.91	30.91	30.43	-1.41	32.48	12.49	1.03	32.64	28.11	0.38
35.32	50.24	38.68	34.54	37.94	13.80	34.85	58.31	46.02	33.91	30.09	-1.37	35.48	12.17	1.08	35.64	27.65	0.29
38.33	47.61	35.83	37.54	32.85	8.49	37.85	55.81	43.30	36.91	30.65	-1.03	38.49	11.29	-0.01	38.65	28.62	1.04
41.32	46.86	35.42	40.54	30.04	6.02	40.85	53.73	41.55	39.91	29.60	-1.75	41.48	11.96	0.99	41.64	28.00	0.76
44.32	45.04	33.57	43.54	27.13	3.08	43.85	52.19	39.98	42.91	30.28	-1.10	44.48	12.15	1.15	44.64	27.22	-0.05
47.32	45.35	33.12	46.54	25.50	0.69	46.85	50.00	37.03	45.91	30.65	-1.49	47.48	12.42	0.66	47.64	28.86	0.83
50.32	43.79	31.70	49.54	23.12	-1.55	49.85	50.39	37.57	48.91	30.30	-1.69	50.48	12.83	1.22	50.64	28.36	0.47
53.33	43.44	31.56	52.54	22.62	-1.84	52.85	48.65	36.04	51.91	31.27	-0.51	53.49	11.12	-0.29	53.65	28.48	0.80
56.32	42.56	30.85	55.54	22.37	-1.92	55.85	47.26	34.81	54.91	30.11	-1.51	56.48	12.28	1.04	56.64	27.98	0.47
59.32	42.04	30.37	58.54	21.77	-2.48	58.85	47.57	35.17	57.91	30.41	-1.16	59.48	11.38	0.19	59.64	28.44	0.97
62.32	41.82	29.96	61.54	21.96	-2.48	61.85	46.37	33.78	60.91	30.43	-1.33	62.48	11.91	0.53	62.64	28.46	0.80
65.32	40.86	28.41	64.54	21.85	-3.18	64.85	45.61	32.43	63.91	31.10	-1.25	65.48	11.51	-0.46	65.64	29.96	1.71
68.33	40.02	28.51	67.54	21.35	-2.74	67.85	43.34	31.10	66.91	30.30	-1.11	68.49	10.95	-0.09	68.65	28.51	1.20
71.32	40.16	27.78	70.54	21.43	-3.53	70.85	44.22	31.10	69.91	31.68	-0.61	71.48	11.89	-0.02	71.64	28.81	0.63
74.32	38.44	26.65	73.54	21.14	-3.23	73.85	42.58	30.05	72.91	31.75	0.05	74.48	11.10	-0.22	74.64	27.76	0.17
77.32	39.25	26.76	76.54	21.01	-4.06	76.85	41.99	28.77	75.91	31.72	-0.67	77.48	11.44	-0.57	77.64	29.53	1.24
80.32	38.08	25.94	79.54	21.50	-3.22	79.85	40.39	27.51	78.91	31.83	-0.22	80.48	11.19	-0.48	80.64	28.64	0.70
83.33	38.52	26.05	82.54	21.87	-3.18	82.85	40.27	27.06	81.91	31.94	-0.44	83.49	11.47	-0.53	83.65	29.24	0.97
86.32	37.15	24.69	85.54	21.81	-3.23	85.85	39.37	26.17	84.91	31.31	-1.06	86.48	11.70	-0.29	86.64	29.61	1.35
89.32	37.45	24.92	88.54	22.46	-2.65	88.85	38.41	25.15	87.91	31.79	-0.64	89.48	11.83	-0.23	89.64	29.20	0.87
92.32	36.51	23.74	91.54	21.83	-3.52	91.85	37.58	24.07	90.91	32.65	-0.03	92.48	11.29	-1.01	92.64	29.61	1.04
95.32	37.45	25.33	94.54	22.19	-2.51	94.85	37.07	24.22	93.91	30.82	-1.20	95.48	11.02	-0.62	95.64	29.74	1.82
98.33	36.29	23.88	97.54	22.14	-2.85	97.85	36.71	23.57	96.91	32.11	-0.20	98.49	10.99	-0.94	98.65	29.35	1.14
101.32	35.54	23.30	100.54	22.98	-1.84	100.85	34.42	21.45	99.91	30.93	-1.21	101.48	11.32	-0.45	101.64	29.70	1.66
104.32	35.44	22.37	103.54	23.52	-2.13	103.85	35.09	21.29	102.91	32.80	-0.17	104.48	11.66	-0.94	104.64	29.98	1.11
107.32	35.44	22.92	106.54	22.79	-2.31	106.85	33.67	20.42	105.91	31.83	-0.59	107.48	11.25	-0.79	107.64	29.70	1.38
110.32	33.59	21.07	109.54	23.99	-1.11	109.85	34.38	21.13	108.91	31.40	-1.02	110.48	11.21	-0.83	110.64	30.17	1.85
113.33	33.93	20.67	112.54	23.99	-1.85	112.85	33.67	19.68	111.91	32.70	-0.46	113.49	12.06	-0.72	113.65	30.24	1.18
116.32	32.47	19.63	115.54	23.50	-1.92	115.85	32.15	18.58	114.91	31.98	-0.76	116.48	11.59	-0.78	116.64	30.18	1.54
119.32	32.12	18.26	118.54	23.74	-2.70	118.85	32.44	17.85	117.91	33.37	-0.39	119.48	12.81	-0.58	119.64	30.63	0.97
122.32	31.36	18.15	121.54	24.26	-1.53	121.85	31.17	17.23	120.91	32.24	-0.87	122.48	12.57	-0.17	122.63	30.05	1.04
125.32	31.79	18.69	124.54	23.77	-1.91	124.85	30.59	16.76	123.91	32.18	-0.82	125.48	11.93	-0.69	125.64	30.41	1.51
128.33	29.98	16.55	127.54	24.10	-1.91	127.85	30.18	16.01	126.91	32.39	-0.95	128.49	11.93	-1.03	128.65	31.21	1.98
131.32	30.01	16.63	130.54	23.95	-2.01	130.85	30.20	16.08	129.91	32.96	-0.33	131.48	11.49	-1.42	131.64	30.93	1.75
134.32	30.05	16.70	133.54	24.98	-0.95	133.85	29.39	15.31	132.91	32.11	-1.14	134.48	11.70	-1.18	134.63	31.47	2.32
137.32	29.72	16.58	136.54	23.66	-2.06	136.85	29.35	15.48	135.91	31.51	-1.53	137.48	11.81	-0.85	137.64	31.32	2.38
140.32	29.36	16.08	139.54	25.87	0.01	139.85	28.14	14.13	138.91	32.20	-0.98	140.48	12.11	-0.70	140.64	30.76	1.68
143.33	29.36	15.83	142.54	25.06	-1.05	142.85	27.75	13.49	141.91	32.91	-0.52	143.49	11.87	-1.19	143.65	31.04	1.71
146.32	28.47	14.75	145.54	23.91	-2.39	145.85	28.11	13.66	144.91	32.50	-1.12	146.48	12.53	-0.72	146.64	31.36	1.84
149.32	27.83	14.49	148.54	25.19	-0.73	148.85	27.31	13.23	147.91	32.46	-0.79	149.48	11.87	-1.00	149.64	30.93	1.79
152.32	27.45	13.80	151.54	25.17	-1.06	151.85	26.44	12.05	150.91	33.11	-0.45	152.48	12.13	-1.05	152.64	30.95	1.50
155.32	26.48	13.00	154.54	25.00	-1.06	154.85	26.24	12.03	153.91	32.37	-1.01	155.48	11.78	-1.22	155.64	31.51	2.23
158.33	26.00	12.07	157.54	24.45	-2.06	157.85	26.44	11.78	156.91	33.63	-0.20	158.49	12.23	-1.23	158.65	31.16	1.43
161.32	26.17	12.43	160.54	25.13	-1.19	160.85	23.99	9.52	159.91	33.22	-0.42	161.48	12.11	-1.16	161.64	31.12	1.58
164.32	24.81	10.66	163.54	25.13	-1.60	163.85	24.98	10.09	162.91	33.63	-0.43	164.48	12.53	-1.15	164.64	31.53	1.58
167.32	24.88	10.90	166.54	24.80	-1.76	166.85	24.46	9.75	165.91	33.37	-0.51	167.48	12.66	-0.85	167.64	31.14	1.36
170.32	24.84	11.04	169.54	25.43	-0.95	169.85	24.04	9.51	168.91	32.63	-1.07	170.48	12.34	-0.99	170.64	31.66	2.06
173.33	24.39	9.78	172.54	25.21	-1.98	172.85	24.10	8.76	171.91	33.85	-0.66	173.49	13.33	-0.80	173.65	31.87	1.46
176.32	25.05	11.17	175.54	25.19	-1.27	175.85	23.43	8.82	174.91	32.83	-0.95	176.48	12.57	-0.83	176.64	31.46	1.78
179.32	23.26	9.65	178.54	25.27	-0.92	178.85	24.17	9.82	177.91	33.15	-0.37	179.48	11.63	-1.51	179.64	31.29	1.88
182.32	23.26	9.33	181.54	26.21	-0.30	181.85	22.50	7.83	180.91	32.98	-0.86	182.48	11.96	-1.50	182.64	32.09	2.36
185.32	24.01	10.24	184.54	25.37	-0.98	184.85	22.72	8.22	183.91	33.24	-0.43	185.48	12.08	-1.21	185.64	31.21	1.64
188.33	23.37	9.11	187.54	25.80	-1.04	187.85	22.99	8.00	186.91	33.63	-0.53	188.49	12.45	-1.34	188.65	31.93	1.87
191.32	23.11	9.46	190.54	25.95	-0.28	190.85	22.38	8.00	189.91	33.15	-0.40	191.48	11.96	-1.21	191.64	31.06	1.61
194.32	22.14	7.93	193.54	25.04	-1.75	193.86	22.32	7.38	192.91	33.00	-1.11	194.48	12.49	-1.24	194.64	32.36	2.35
197.32	22.44	8.68	196.54	25.99	-0.35	196.85	22.29	7.80	195.91	33.22	-0.44	197.48	11.87	-1.42	197.64	31.42	1.86
200.32	22.31	8.58	199.54	25.50	-0.81	199.85	21.80	7.33	198.91	33.22	-0.42	200.48	11.74	-1.52	200.64	31.47	1.94
203.33	22.10	7.64	202.54	25.48	-1.56	202.85	22.12	6.93	201.91	33.87	-0.49	203.49	12.78	-1.21	203.65	31.96	1.70
206.32	22.34	8.31	205.54	25.25	-1.36	205.85	21.22	6.46	204.91	33.50	-0.43	206.48	12.17	-1.38	206.64	31.64	1.81
209.32	21.15	6.60	208.54	26.23	-0.90	208.85	21.44	6.15	207.91	34.55	0.09	209.48	12.13	-1.95	209.64	32.21	1.86
212.32	20.70	6.66	211.54	25.25	-1.37	211.85	21.15	6.38	210.91	33.41	-0.53	212.48	12.40	-1.16	212.64	31.53	1.69
215.32	20.89	6.50	214.54	25.86	-1.11	214.85	20.60	5.47	213.91	34.72	0.42	215.48	12.38	-1.54	215.63	31.31	1.12
218.33	20.46	5.98	217.54	25.89	-1.17	217.85	20.70	5.49	216.91	34.20	-0.18	218.49	12.10	-1.90	218.65	32.36	2.08
221.32	21.15	6.97	220.54	26.01	-0.75	220.85	20.83	5.91	219.91	32.78	-1.31	221.48	12.51	-1.20	221.64	32.49	2.51
224.32	20.78	6.26	223.54	25.56	-1.54	223.85	21.55	6.30	222.91	33.30	-1.12	224.48	13.40	-0.65	224.64	32.09	1.77
227.32	20.63	6.61	226.54	27.01	0.41	226.85	20.38	5.62	225.91	33.20	-0.73	227.48	13.02	-0.53	227.63	31.08	1.26
230.32	21.00	6.25	229.54	26.48	-0.85	229.85	20.26	4.78	228.91	33.78	-0.87	230.48	12.23	-2.05	230.64	33.47	2.92
233.33	20.26	5.34	232.54	25.91	-1.59	232.85	19.62	3.97	231.91	34.37	-0.45	233.49	12.76	-1.68	233.65	32.85	2.13
236.32	19.98	5.19	235.54	26.99	-0.38	235.85	20.58	5.06	234.91	34.18	-0.51	236.48	12.36	-1.96	236.64	33.06	2.47
239.32	19.87	5.34	238.54	26.42	-0.69	238.85	20.33	5.07	237.91	33.52	-0.91	239.48	13.19	-0.87	239.64	32.11	1.78
242.32	19.43	4.71	241.54	26.74	-0.56	241.85	20.08	4.62	240.91	33.98	-0.65	242.48	12.38	-1.87	242.64	33.04	2.52
245.32	19.15	4.71	244.54	26.64	-0.38	244.85	19.06	3.89	243.91	33.65	-0.69	245.48	12.13	-1.84	245.64	32.77	2.53
248.33	20.17	5.31	247.54	26.34	-1.10	247.85	19.35	3.75	246.91	34.79	0.02	248.49	13.52	-0.87	248.65	31.51	0.85
251.32	19.84	5.37	250.54	26.25	-0.80	250.85	19.24	4.04	249.91	33.80	-0.57	251.48	12.34	-1.65	251.64	32.49	2.22
254.32	19.10	4.35	253.54	26.87	-0.46	253.85	19.42	3.94	252.91	33.61	-1.04	254.48	12.81	-1.47	254.64	33.06	2.51
257.32	18.77	3.48	256.54	26.60	-1.27	256.85	18.96	2.94	255.91	35.36	0.17	257.48	13.10	-1.72	257.64	32.64	1.55
260.32	18.24	3.72	259.54	26.64	-0.46	259.85	19.53	4.28	258.91	33.96	-0.46	260.48	12.98	-1.07	260.64	31.85	1.53
263.33	19.06	3.81	262.54	25.97	-1.86	262.85	19.53	3.54	261.91	34.79	-0.37	263.49	12.78	-2.00	263.65	33.42	2.37
266.32	19.36	3.75	265.54	26.58	-1.61	265.85	18.87	2.52	264.91	35.93	0.41	266.48	12.19	-2.95	266.64	33.95	2.54
269.32	18.90	4.15	268.54	26.38	-0.95	268.85	19.35	3.87	267.91	33.72	-0.93	269.48	12.91	-1.37	269.64	32.85	2.30
272.32	19.48	4.70	271.54	26.03	-1.33	271.85	18.51	3.00	270.91	33.94	-0.74	272.48	13.31	-1.00	272.64	32.32	1.74
275.32	19.32	4.44	274.54	26.80	-0.66	274.85	19.19	3.58	273.91	34.42	-0.36	275.48	12.85	-1.56	275.64	32.60	1.92
278.33	18.97	4.07	277.54	27.29	-0.19	277.85	19.15	3.51	276.91	34.13	-0.68	278.49	12.47	-1.96	278.65	33.34	2.64
281.32	19.04	4.37	280.54	25.76	-1.49	280.85	18.71	3.31	279.91	32.29	-2.28	281.48	13.31	-0.89	281.64	33.64	3.17
284.32	18.27	3.19	283.54	27.07	-0.59	283.85	18.92	3.11	282.91	34.11	-0.87	284.48	13.34	-1.27	284.64	33.02	2.14
287.32	18.71	2.99	286.54	26.80	-1.50	286.85	18.60	2.15	285.91	35.34	-0.28	287.48	13.10	-2.15	287.64	33.95	2.43
290.32	18.73	3.72	289.54	26.93	-0.66	289.85	20.08	4.33	288.91	34.22	-0.70	290.48	13.88	-0.66	290.64	32.17	1.36
293.33	18.55	3.89	292.54	27.07	-0.17	292.85	19.33	3.93	291.91	33.74	-0.83	293.49	12.93	-1.26	293.65	32.55	2.09
296.32	18.66	3.51	295.54	26.89	-0.84	295.85	19.24	3.36	294.91	34.61	-0.44	296.48	13.17	-1.50	296.64	32.89	1.94
299.32	17.85	2.31	298.54	27.13	-0.99	298.85	18.27	1.99	297.91	34.59	-0.86	299.48	13.61	-1.46	299.64	33.66	2.32
302.32	18.71	3.83	301.54	25.82	-1.64	301.85	18.57	2.96	300.91	34.11	-0.67	302.48	12.34	-2.07	302.64	33.42	2.74
305.32	18.40	3.26	304.54	26.48	-1.24	304.85	19.15	3.28	303.91	34.92	-0.12	305.48	12.98	-1.69	305.63	32.75	1.81
308.33	19.17	4.29	307.54	26.95	-0.51	307.85	19.63	4.02	306.91	34.20	-0.58	308.49	13.06	-1.34	308.65	32.60	1.92
311.32	18.55	2.90	310.54	27.21	-1.02	310.85	18.53	2.15	309.91	34.92	-0.63	311.48	13.80	-1.37	311.63	33.45	2.00
314.32	18.24	3.46	313.54	27.09	-0.27	313.85	19.17	3.66	312.91	33.70	-0.98	314.48	12.78	-1.53	314.64	33.09	2.51
317.32	18.35	3.37	316.54	26.82	-0.74	316.85	18.78	3.07	315.91	33.63	-1.25	317.48	13.44	-1.06	317.64	33.09	2.31
320.32	18.24	3.24	319.54	27.07	-0.51	319.85	18.98	3.25	318.91	34.37	-0.53	320.48	13.67	-0.86	320.64	32.19	1.39
323.33	17.85	2.54	322.54	26.44	-1.45	322.85	18.96	2.92	321.91	35.03	-0.18	323.49	12.85	-1.99	323.65	33.28	2.17
326.32	17.47	2.68	325.54	26.40	-0.97	325.85	18.87	3.34	324.91	33.85	-0.85	326.48	12.68	-1.64	326.64	33.08	2.49
329.32	18.46	3.34	328.54	26.23	-1.47	328.85	18.90	3.05	327.91	34.26	-0.76	329.48	13.06	-1.58	329.64	33.26	2.34
332.32	17.70	2.63	331.54	27.07	-0.58	331.85	19.14	3.33	330.91	34.26	-0.72	332.48	13.10	-1.50	332.64	33.09	2.22
335.32	18.33	3.19	334.54	26.74	-0.98	334.85	19.40	3.52	333.91	34.35	-0.70	335.48	12.57	-2.10	335.64	33.74	2.80
338.33	18.44	3.20	337.54	27.27	-0.55	337.85	18.82	2.84	336.91	35.03	-0.12	338.49	13.63	-1.14	338.65	32.30	1.26
341.32	18.24	3.04	340.54	27.68	-0.10	340.85	18.58	2.64	339.91	34.33	-0.78	341.48	13.40	-1.33	341.64	33.11	2.11
344.32	18.07	2.41	343.54	27.68	-0.56	343.85	19.21	2.81	342.91	34.55	-1.02	344.48	13.72	-1.47	344.64	33.95	2.49
347.32	18.16	2.84	346.54	27.31	-0.59	346.85	19.24	3.19	345.91	34.24	-0.98	347.48	13.33	-1.51	347.64	33.61	2.49
350.32	18.40	3.16	349.54	27.42	-0.40	349.85	19.01	3.03	348.91	34.50	-0.65	350.48	13.38	-1.39	350.64	33.08	2.04
353.33	17.76	2.17	352.54	26.46	-1.71	352.85	18.28	1.96	351.91	34.48	-1.01	353.49	13.34	-1.77	353.65	34.17	2.78
356.32	18.22	2.89	355.54	27.31	-0.60	355.85	19.08	3.02	354.91	33.70	-1.53	356.48	13.44	-1.42	356.64	34.08	2.95
359.32	18.31	2.30	358.54	27.96	-0.63	358.85	18.73	1.98	357.91	35.01	-0.91	359.48	13.82	-1.72	359.64	34.44	2.63
362.32	17.54	1.95	361.54	26.78	-1.39	361.85	19.28	2.95	360.91	35.40	-0.10	362.48	13.55	-1.57	362.64	33.06	1.67
365.32	18.64	3.60	364.54	26.93	-0.69	364.85	19.49	3.72	363.91	34.48	-0.46	365.48	13.02	-1.55	365.64	32.85	2.01
368.33	18.79	3.51	367.54	27.84	-0.02	367.85	19.83	3.81	366.91	34.13	-1.06	368.49	13.50	-1.31	368.65	33.45	2.37
371.32	18.44	3.10	370.54	28.10	0.18	370.85	18.94	2.87	369.91	33.94	-1.30	371.48	13.10	-1.77	371.64	34.21	3.07
374.32	17.63	2.12	373.54	27.88	-0.21	373.85	19.05	2.81	372.91	35.16	-0.25	374.48	13.52	-1.52	374.64	33.08	1.77
377.32	18.00	1.88	376.54	26.95	-1.75	376.85	19.30	2.45	375.91	35.49	-0.53	377.48	13.88	-1.76	377.64	34.21	2.29
380.32	17.87	1.82	379.54	28.08	-0.55	379.85	19.49	2.71	378.91	35.05	-0.90	380.48	13.99	-1.58	380.64	34.33	2.48
383.33	18.66	2.37	382.54	26.85	-2.02	382.85	19.05	2.02	381.91	35.03	-1.17	383.49	14.49	-1.33	383.65	34.59	2.50
386.32	18.90	3.10	385.54	27.68	-0.70	385.85	19.01	2.48	384.91	35.07	-0.63	386.48	14.16	-1.17	386.64	33.40	1.80
389.32	17.76	1.52	388.54	27.92	-0.90	388.85	19.21	2.23	387.91	36.48	0.33	389.48	13.31	-2.46	389.64	34.17	2.13
392.32	17.76	2.20	391.54	28.08	-0.06	391.85	19.51	3.22	390.91	34.22	-1.24	392.48	13.71	-1.38	392.64	33.98	2.62
395.32	17.54	1.46	394.54	27.54	-1.12	394.85	19.87	3.06	393.91	34.92	-1.06	395.48	13.74	-1.86	395.64	34.80	2.92
398.33	19.04	2.88	397.54	28.12	-0.62	397.85	19.15	2.26	396.91	34.74	-1.32	398.49	14.51	-1.18	398.65	34.46	2.50
401.32	18.49	3.03	400.54	27.48	-0.56	400.85	19.67	3.47	399.91	33.87	-1.50	401.48	13.65	-1.34	401.64	34.10	2.84
404.32	17.19	1.49	403.54	28.61	0.33	403.85	19.62	3.18	402.91	34.50	-1.11	404.48	13.23	-2.00	404.64	34.61	3.11
407.32	17.69	1.84	406.54	27.72	-0.71	406.85	19.24	2.65	405.91	34.77	-0.99	407.48	13.88	-1.50	407.64	34.14	2.49
410.32	18.62	2.59	409.54	28.25	-0.36	409.85	19.31	2.55	408.91	35.82	-0.11	410.48	13.69	-1.87	410.64	33.81	1.98
413.33	18.03	2.08	412.54	28.35	-0.18	412.85	19.08	2.40	411.91	34.87	-0.98	413.49	13.67	-1.81	413.65	34.54	2.79
416.32	19.13	3.09	415.54	28.33	-0.29	415.85	20.04	3.27	414.91	34.59	-1.35	416.48	13.67	-1.90	416.64	35.09	3.25
419.32	18.73	2.17	418.54	27.94	-1.20	418.85	19.63	2.33	417.91	35.23	-1.24	419.48	14.03	-2.06	419.64	35.66	3.30
422.32	18.07	2.09	421.54	27.86	-0.70	421.85	18.51	1.80	420.91	35.23	-0.65	422.48	13.84	-1.67	422.64	34.10	2.32
425.32	17.80	2.03	424.54	28.13	-0.22	424.85	19.65	3.14	423.91	34.35	-1.33	425.48	13.72	-1.58	425.64	34.48	2.91
428.34	18.40	2.03	427.54	27.86	-1.09	427.85	19.47	2.37	426.91	35.64	-0.63	428.49	14.33	-1.56	428.65	34.36	2.19
431.32	18.16	1.67	430.54	27.74	-1.33	430.86	18.12	0.89	429.91	35.23	-1.17	431.48	14.39	-1.63	431.64	35.09	2.80
434.32	17.94	1.32	433.54	28.93	-0.27	433.85	18.98	1.62	432.91	36.08	-0.45	434.48	13.91	-2.24	434.64	35.11	2.69
437.32	18.40	2.03	436.54	28.45	-0.50	436.85	19.54	2.43	435.91	35.62	-0.66	437.48	14.56	-1.34	437.64	34.17	2.00
440.32	18.07	2.14	439.54	27.82	-0.69	439.85	18.73	2.07	438.91	34.33	-1.50	440.48	13.84	-1.61	440.64	34.84	3.11
443.33	18.36	1.70	442.54	29.58	0.34	442.85	19.42	2.02	441.91	36.52	-0.05	443.49	13.90	-2.29	443.65	34.80	2.34
446.32	17.49	1.20	445.54	29.13	0.26	445.85	18.83	1.81	444.91	35.31	-0.88	446.48	14.03	-1.79	446.64	34.76	2.67
449.32	19.26	2.78	448.54	28.08	-0.98	448.85	19.05	1.83	447.91	35.58	-0.81	449.48	14.51	-1.50	449.64	34.59	2.31
452.32	18.31	1.89	451.54	28.15	-0.85	451.85	19.74	2.59	450.91	35.38	-0.94	452.48	15.25	-0.69	452.64	33.85	1.63
455.32	18.25	1.98	454.54	28.21	-0.64	454.85	19.24	2.24	453.91	35.29	-0.88	455.48	14.56	-1.24	455.64	34.19	2.12
458.33	18.38	1.18	457.54	28.17	-1.61	457.85	19.37	1.44	456.91	36.99	-0.11	458.49	14.49	-2.23	458.65	35.34	2.34
461.32	18.33	2.20	460.54	27.72	-0.99	460.85	18.92	2.06	459.91	35.16	-0.87	461.48	14.18	-1.47	461.64	34.27	2.34
464.32	18.11	1.71	463.54	29.40	0.42	463.85	19.88	2.74	462.91	35.07	-1.24	464.48	13.88	-2.05	464.64	35.49	3.29
467.32	18.38	1.81	466.54	28.65	-0.50	466.85	19.83	2.52	465.91	36.04	-0.44	467.48	14.05	-2.05	467.64	34.86	2.49
470.32	18.68	1.90	469.54	28.19	-1.17	469.85	18.89	1.37	468.91	35.91	-0.78	470.48	15.00	-1.31	470.64	34.67	2.09
473.34	18.40	1.64	472.54	28.91	-0.43	472.85	19.12	1.62	471.91	35.91	-0.76	473.49	14.94	-1.35	473.65	34.67	2.11
476.32	18.27	1.74	475.54	28.99	-0.12	475.85	19.70	2.44	474.91	35.80	-0.63	476.48	13.57	-2.49	476.64	35.45	3.12
479.32	18.75	2.08	478.54	28.51	-0.74	478.85	19.40	2.00	477.91	35.29	-1.28	479.48	14.49	-1.70	479.64	35.45	2.98
482.32	18.22	1.70	481.54	28.93	-0.17	481.85	18.41	1.16	480.91	35.82	-0.60	482.48	13.69	-2.36	482.64	35.28	2.96
485.32	17.80	1.40	484.54	27.96	-1.02	484.85	19.56	2.42	483.91	34.90	-1.41	485.48	14.22	-1.71	485.64	35.32	3.12
488.33	18.64	1.63	487.54	29.50	-0.09	487.85	19.79	2.04	486.91	36.08	-0.84	488.49	15.23	-1.31	488.65	34.96	2.15
491.32	18.18	2.07	490.54	28.95	0.26	490.85	18.16	1.32	489.91	35.53	-0.48	491.48	14.09	-1.54	491.64	33.93	2.02
494.32	18.75	1.80	493.54	29.22	-0.31	493.85	19.10	1.42	492.91	36.19	-0.66	494.48	14.89	-1.58	494.64	34.99	2.24
497.32	19.19	2.76	496.54	29.01	0.00	496.85	19.31	2.15	495.91	35.44	-0.89	497.48	14.31	-1.64	497.63	34.76	2.53
500.32	18.46	1.67	499.54	28.33	-1.04	499.85	19.63	2.11	498.91	36.61	-0.08	500.48	13.80	-2.51	500.64	35.18	2.59
503.33	19.01	2.30	502.54	29.40	0.11	502.85	18.76	1.32	501.91	35.69	-0.92	503.49	15.25	-0.99	503.65	34.42	1.91
506.32	18.33	1.85	505.54	29.38	0.32	505.85	19.49	2.27	504.91	35.20	-1.19	506.48	14.77	-1.24	506.64	34.71	2.43
509.32	18.88	2.58	508.54	29.80	0.92	508.85	19.28	2.24	507.91	34.39	-1.82	509.48	14.49	-1.34	509.64	35.26	3.16
512.32	18.42	1.81	511.54	28.57	-0.62	511.85	20.29	2.95	510.91	35.16	-1.35	512.48	14.83	-1.31	512.64	35.07	2.66
515.32	18.64	1.50	514.54	29.70	-0.02	514.85	18.94	1.07	513.91	35.88	-1.16	515.48	14.83	-1.83	515.64	35.93	2.99
518.34	18.77	1.96	517.54	28.83	-0.56	517.85	20.06	2.52	516.91	34.98	-1.73	518.49	14.96	-1.38	518.65	35.72	3.11
521.32	18.86	1.91	520.54	29.54	0.01	520.85	19.05	1.37	519.91	36.26	-0.59	521.48	15.27	-1.20	521.64	34.54	1.79
524.32	18.75	2.06	523.54	29.62	0.35	523.85	19.81	2.39	522.91	35.88	-0.71	524.48	14.52	-1.70	524.64	34.90	2.41
527.32	18.58	1.39	526.54	28.83	-0.94	526.85	19.22	1.30	525.91	36.74	-0.35	527.48	15.08	-1.63	527.64	34.97	1.98
530.32	18.27	1.64	529.54	29.15	-0.06	529.85	19.28	1.92	528.91	35.60	-0.93	530.48	14.66	-1.50	530.64	34.86	2.43
533.34	18.80	1.86	532.54	28.41	-1.11	532.85	18.28	0.61	531.91	36.24	-0.60	533.49	14.26	-2.21	533.65	35.55	2.81
536.32	17.69	0.94	535.54	29.05	-0.28	535.85	19.10	1.62	534.91	35.77	-0.88	536.48	14.91	-1.37	536.64	34.80	2.25
539.32	18.38	1.40	538.54	28.47	-1.09	538.85	19.06	1.34	537.91	35.23	-1.66	539.48	14.66	-1.85	539.64	36.29	3.51
542.32	18.99	2.32	541.54	28.57	-0.68	541.85	19.14	1.74	540.91	35.18	-1.39	542.48	14.94	-1.25	542.64	35.11	2.64
545.32	19.01	1.88	544.54	29.76	0.05	544.85	19.17	1.31	543.91	36.06	-0.97	545.48	15.17	-1.48	545.64	35.38	2.45
548.34	19.02	1.07	547.54	29.30	-1.23	547.85	19.53	0.85	546.91	36.74	-1.11	548.49	15.79	-1.68	548.65	36.54	2.79
551.32	18.29	1.39	550.54	28.77	-0.71	550.85	19.37	1.73	549.91	35.25	-1.56	551.48	15.60	-0.83	551.64	35.09	2.39
554.32	18.29	1.05	553.54	29.80	-0.02	553.85	20.03	2.05	552.91	36.46	-0.69	554.48	15.14	-1.63	554.64	35.36	2.32
557.32	19.34	2.07	556.54	29.68	-0.17	556.85	20.01	2.01	555.91	35.49	-1.68	557.48	15.63	-1.16	557.64	35.91	2.84
560.32	18.64	1.13	559.54	29.44	-0.65	559.85	19.78	1.53	558.91	35.53	-1.89	560.48	15.35	-1.69	560.64	36.89	3.58
563.34	18.36	1.19	562.54	29.38	-0.37	562.85	19.67	1.77	561.91	35.60	-1.47	563.49	15.38	-1.32	563.65	35.76	2.79
566.32	18.11	0.50	565.54	30.64	0.45	565.85	18.96	0.61	564.91	36.19	-1.33	566.48	15.14	-2.00	566.64	36.74	3.33
569.32	19.41	2.20	568.54	29.72	-0.07	568.85	19.17	1.23	567.91	36.02	-1.09	569.48	14.81	-1.93	569.64	36.03	3.02
572.32	18.93	1.24	571.54	29.56	-0.71	571.85	19.72	1.30	570.91	36.15	-1.44	572.48	15.88	-1.33	572.64	36.26	2.77
575.32	18.80	1.72	574.54	30.32	0.66	574.85	18.90	1.08	573.91	36.24	-0.75	575.48	15.21	-1.40	575.64	35.03	2.15
578.34	18.44	0.74	577.54	30.14	-0.14	577.85	19.17	0.74	576.91	36.88	-0.72	578.49	14.91	-2.32	578.65	36.54	3.04
581.32	18.60	1.77	580.54	31.18	1.77	580.85	19.26	1.69	579.91	35.01	-1.73	581.48	15.33	-1.03	581.64	35.39	2.76
584.32	19.26	2.04	583.54	29.40	-0.40	583.85	19.40	1.45	582.91	35.53	-1.59	584.48	15.17	-1.57	584.64	36.18	3.16
587.32	18.40	0.82	586.54	30.04	-0.12	586.85	19.83	1.52	585.91	36.19	-1.29	587.48	15.98	-1.13	587.64	35.80	2.42
590.32	19.19	1.45	589.54	29.32	-1.00	589.85	19.58	1.11	588.91	37.14	-0.50	590.48	15.71	-1.55	590.64	35.59	2.05
593.34	18.88	1.65	592.53	31.06	1.25	592.85	19.79	1.83	591.91	35.71	-1.42	593.49	15.23	-1.52	593.65	35.97	2.94
596.32	18.57	1.34	595.53	30.36	0.55	595.85	19.62	1.66	594.91	35.69	-1.44	596.48	15.37	-1.38	596.63	35.85	2.82
599.32	18.51	0.98	598.53	29.72	-0.39	598.85	19.24	0.98	597.91	36.46	-0.97	599.48	15.33	-1.73	599.63	36.03	2.70
602.32	19.32	1.89	601.53	30.02	0.01	601.85	19.78	1.62	600.91	36.79	-0.54	602.48	14.77	-2.18	602.64	35.95	2.72
622.41	29.07	-2.41	621.62	246.91	202.85	621.94	57.68	25.46	621.00	50.70	-0.69	622.57	28.14	-2.87	622.72	50.84	3.56
625.35	26.97	-1.62	624.57	229.91	188.74	624.89	90.61	61.29	623.93	48.31	-0.18	625.51	26.05	-2.06	625.67	46.63	2.24
628.34	24.64	-0.76	627.56	186.03	148.05	627.87	84.27	58.14	626.93	44.98	-0.32	628.50	25.04	0.12	628.66	41.40	0.20
631.34	22.62	-1.32	630.56	146.07	109.55	630.87	70.61	45.94	629.93	44.32	0.48	631.50	21.79	-1.67	631.66	40.93	1.19
634.37	21.09	-1.54	633.56	116.69	81.48	633.87	61.19	37.83	632.93	44.14	1.61	634.53	20.59	-1.56	634.69	38.38	-0.05
637.34	20.98	-0.20	636.56	96.95	63.19	636.87	54.30	32.39	635.93	42.38	1.30	637.50	18.84	-1.87	637.66	37.55	0.57
640.35	20.22	-0.33	639.57	86.15	53.02	639.88	48.48	27.20	638.93	41.75	1.30	640.51	17.79	-2.28	640.67	37.33	0.98
643.34	19.48	0.11	642.56	79.95	48.00	642.87	42.29	22.19	641.93	39.90	0.63	643.50	16.79	-2.10	643.66	36.64	1.47
646.34	19.80	0.43	645.56	74.67	42.72	645.87	37.19	17.08	644.93	40.24	0.96	646.50	16.62	-2.28	646.66	36.49	1.32
649.37	20.06	1.38	648.56	71.95	40.69	648.87	32.59	13.18	647.93	39.08	0.50	649.53	16.63	-1.57	649.69	35.55	1.07
652.34	19.34	0.07	651.56	70.87	39.02	651.87	29.22	9.22	650.93	40.22	1.05	652.50	16.27	-2.52	652.66	36.54	1.47
655.35	18.84	0.38	654.57	68.74	37.70	654.88	27.25	8.05	653.93	38.83	0.46	655.51	16.62	-1.37	655.67	35.17	0.91
658.34	18.66	-0.47	657.56	68.62	36.91	657.87	24.88	5.02	656.93	40.04	1.01	658.50	16.06	-2.60	658.66	36.52	1.59
661.34	18.49	-0.84	660.56	68.84	36.93	660.87	22.97	2.91	659.93	41.07	1.84	661.50	16.19	-2.66	661.66	35.95	0.82
664.37	18.51	-0.25	663.56	67.18	35.84	663.87	21.53	2.04	662.93	40.51	1.85	664.53	14.85	-3.43	664.69	36.14	1.58
667.34	19.21	0.41	666.56	66.85	35.47	666.87	21.17	1.64	665.93	38.59	-0.11	667.50	16.27	-2.05	667.66	36.76	2.16
670.35	19.13	0.43	669.57	66.05	34.77	669.88	20.47	1.04	668.93	40.31	1.71	670.51	15.46	-2.76	670.67	35.55	1.05
673.34	18.53	-0.48	672.56	67.30	35.71	672.87	20.06	0.32	671.93	40.31	1.40	673.50	15.02	-3.52	673.66	36.93	2.12
676.34	19.52	1.38	675.56	65.44	34.72	675.87	19.95	1.07	674.93	39.19	1.14	676.50	15.71	-1.96	676.66	34.76	0.82
679.37	18.35	-0.41	678.56	64.34	33.00	678.87	19.85	0.35	677.93	39.97	1.30	679.53	15.50	-2.79	679.69	36.05	1.49
682.34	19.43	0.95	681.56	64.06	33.00	681.87	19.53	0.32	680.93	38.83	0.45	682.50	15.71	-2.29	682.66	36.12	1.84
685.35	19.08	0.22	684.57	62.87	31.43	684.88	19.38	-0.21	683.93	39.70	0.94	685.51	15.92	-2.46	685.67	36.18	1.52
688.34	19.48	0.75	687.56	62.52	31.21	687.87	20.11	0.65	686.93	40.67	2.04	688.50	15.19	-3.06	688.66	35.55	1.02
691.34	19.19	0.48	690.56	62.59	31.30	690.87	19.67	0.22	689.93	40.11	1.49	691.50	15.10	-3.14	691.66	36.16	1.65
694.37	20.28	2.11	693.56	61.95	31.20	693.87	20.28	1.38	692.93	38.61	0.54	694.53	15.35	-2.35	694.68	35.78	1.81
697.34	19.43	1.09	696.56	61.72	30.80	696.87	20.44	1.36	695.93	39.50	1.25	697.50	15.14	-2.73	697.66	35.62	1.48
700.35	19.80	0.42	699.57	61.83	29.87	699.88	20.70	0.59	698.93	39.99	0.71	700.51	16.46	-2.44	700.67	36.91	1.73
703.34	19.78	1.34	702.56	60.34	29.32	702.87	21.46	2.29	701.93	39.95	1.61	703.50	14.49	-3.47	703.66	36.10	1.86
706.34	20.00	1.70	705.56	59.03	28.15	705.87	21.35	2.32	704.93	39.88	1.68	706.50	14.56	-3.26	706.66	35.68	1.58
709.37	18.69	-0.35	708.56	59.49	27.87	708.87	21.28	1.51	707.93	40.73	1.79	709.52	14.85	-3.72	709.68	36.77	1.93
712.34	19.72	0.19	711.56	57.65	25.54	711.87	21.62	1.36	710.93	41.55	2.12	712.50	15.63	-3.43	712.66	36.64	1.31
715.35	20.32	0.99	714.57	56.79	24.88	714.88	22.02	1.95	713.93	40.55	1.31	715.51	16.60	-2.26	715.67	36.08	0.95
718.34	19.82	0.74	717.56	55.96	24.30	717.87	23.12	3.31	716.93	40.20	1.22	718.50	15.77	-2.83	718.66	36.49	1.61
721.34	19.52	-0.09	720.56	56.20	24.01	720.87	22.83	2.48	719.93	41.19	1.67	721.50	15.60	-3.54	721.66	37.28	1.87
724.37	19.56	0.75	723.56	55.01	23.62	723.87	23.32	3.77	722.93	40.89	2.17	724.52	14.47	-3.87	724.68	36.31	1.70
727.34	20.46	1.54	726.56	54.66	23.16	726.87	23.55	3.90	725.93	40.78	1.96	727.50	14.89	-3.55	727.66	36.31	1.59
730.35	20.17	0.33	729.57	54.25	21.83	729.88	23.48	2.90	728.93	42.27	2.52	730.51	15.02	-4.35	730.67	37.47	1.83
733.34	20.04	0.58	732.56	54.03	21.99	732.87	23.03	2.84	731.93	39.84	0.48	733.50	15.71	-3.27	733.66	38.05	2.79
736.34	20.32	1.25	735.56	53.83	22.18	735.87	23.23	3.42	734.93	40.53	1.55	736.50	14.91	-3.69	736.66	37.01	2.14
739.37	20.32	0.93	738.56	52.96	20.99	738.87	23.61	3.49	737.93	40.71	1.42	739.52	15.58	-3.33	739.68	37.10	1.91
742.34	19.76	0.47	741.56	53.10	21.23	741.87	23.95	3.93	740.93	41.79	2.60	742.50	15.29	-3.52	742.66	36.01	0.92
745.35	20.09	1.09	744.57	50.43	18.85	744.88	24.12	4.38	743.93	39.46	0.55	745.51	15.77	-2.76	745.67	37.01	2.21
748.34	20.43	0.54	747.56	51.75	19.28	747.87	23.26	2.64	746.93	41.93	2.14	748.50	15.37	-4.05	748.66	37.60	1.91
751.34	20.00	0.30	750.56	51.04	18.76	750.87	23.84	3.41	749.93	41.91	2.31	751.50	15.17	-4.05	751.66	37.24	1.74
754.37	20.39	0.53	753.56	50.65	18.21	753.87	23.34	2.75	752.93	41.82	2.06	754.52	15.85	-3.54	754.68	37.14	1.48
757.34	21.48	1.90	756.56	49.71	17.55	756.87	23.35	3.03	755.93	41.07	1.58	757.50	15.29	-3.82	757.66	37.62	2.24
760.35	20.56	0.97	759.57	48.72	16.55	759.88	24.23	3.90	758.93	42.00	2.50	760.51	14.85	-4.27	760.67	37.16	1.77
763.34	20.59	0.66	762.56	48.59	16.08	762.87	24.17	3.51	761.93	41.34	1.51	763.50	15.85	-3.60	763.66	37.82	2.09
766.34	20.80	1.18	765.56	47.64	15.44	765.87	23.75	3.40	764.93	40.64	1.12	766.50	15.98	-3.17	766.66	37.47	2.05
769.37	21.30	1.56	768.56	47.51	15.19	768.87	23.25	2.78	767.93	41.12	1.48	769.53	15.88	-3.39	769.68	37.45	1.91
772.34	20.35	0.63	771.56	47.29	14.99	771.87	24.12	3.67	770.93	42.11	2.49	772.50	15.08	-4.17	772.66	37.20	1.68
775.35	20.43	0.86	774.57	47.73	15.58	774.88	23.77	3.47	773.93	41.09	1.62	775.51	15.48	-3.62	775.67	37.37	2.00
778.34	21.11	1.63	777.56	47.90	15.84	777.87	24.03	3.82	776.93	40.89	1.51	778.50	15.75	-3.26	778.66	37.03	1.75
781.34	19.93	0.20	780.56	46.13	13.82	780.87	23.30	2.84	779.93	40.67	1.04	781.50	15.86	-3.40	781.66	37.89	2.36
784.37	20.69	0.75	783.56	46.17	13.65	783.87	23.45	2.78	782.93	41.59	1.75	784.53	15.52	-3.94	784.69	37.93	2.19
787.34	21.13	1.84	786.56	46.39	14.52	786.87	23.19	3.17	785.93	40.87	1.68	787.50	14.85	-3.96	787.66	37.37	2.28
790.35	20.70	0.80	789.57	45.01	12.53	789.88	23.19	2.55	788.93	41.75	1.94	790.51	15.86	-3.57	790.67	37.33	1.63
793.34	21.08	0.86	792.56	47.31	14.51	792.87	23.08	2.13	791.93	40.87	0.75	793.50	16.42	-3.32	793.66	38.59	2.57
796.34	21.08	1.47	795.56	44.91	12.72	795.87	23.21	2.87	794.93	40.53	1.02	796.50	15.73	-3.41	796.66	37.80	2.39
799.37	22.17	2.27	798.56	45.61	13.13	798.87	23.19	2.56	797.93	41.00	1.20	799.53	16.42	-3.01	799.69	37.51	1.81
802.34	20.52	0.48	801.56	44.52	11.90	801.87	22.65	1.88	800.93	41.28	1.34	802.50	15.75	-3.82	802.66	38.32	2.48
805.35	21.17	1.01	804.57	45.55	12.81	804.89	22.12	1.23	803.93	40.69	0.63	805.51	17.08	-2.60	805.67	37.93	1.97
808.34	21.13	0.79	807.56	43.12	10.20	807.87	22.97	1.90	806.93	42.27	2.03	808.50	15.42	-4.44	808.66	38.55	2.41
811.34	21.50	1.39	810.56	45.10	12.41	810.87	22.49	1.65	809.93	41.14	1.13	811.50	16.27	-3.37	811.66	38.15	2.24
814.37	21.24	1.34	813.56	43.33	10.85	813.87	22.29	1.66	812.93	40.96	1.16	814.52	15.56	-3.86	814.68	38.40	2.70
817.34	21.17	1.13	816.56	44.27	11.65	816.87	23.12	2.35	815.93	41.50	1.56	817.50	15.42	-4.14	817.66	38.42	2.58
820.36	21.04	0.98	819.57	42.17	9.53	819.89	22.50	1.70	818.93	42.07	2.10	820.51	15.69	-3.90	820.67	37.66	1.80
823.34	20.93	0.56	822.56	42.48	9.53	822.87	22.00	0.90	821.93	41.79	1.52	823.50	15.23	-4.66	823.66	39.31	3.14
826.34	21.32	1.95	825.56	42.57	10.62	825.87	23.19	3.09	824.93	40.33	1.06	826.50	15.35	-3.55	826.66	37.66	2.49
829.37	22.16	1.80	828.56	41.85	8.91	828.87	22.56	1.47	827.93	41.93	1.67	829.52	16.42	-3.46	829.68	37.95	1.79
832.34	21.99	1.16	831.56	41.72	8.31	831.87	22.34	0.77	830.93	41.84	1.10	832.50	16.58	-3.78	832.66	39.31	2.68
835.36	21.89	1.72	834.57	41.77	9.02	834.89	22.45	1.55	833.93	42.27	2.20	835.51	16.08	-3.62	835.67	37.39	1.42
838.34	21.26	0.33	837.56	41.91	8.40	837.87	21.82	0.16	836.93	44.23	3.40	838.50	16.17	-4.29	838.66	37.62	0.89
841.35	21.78	1.73	840.56	41.47	8.84	840.88	22.49	1.71	839.93	41.32	1.37	841.50	15.81	-3.76	841.66	38.24	2.39
844.37	21.58	0.82	843.56	41.66	8.32	843.87	22.41	0.91	842.93	43.09	2.42	844.52	16.27	-4.02	844.68	38.16	1.60
847.34	21.37	1.01	846.56	41.66	8.72	846.87	22.25	1.15	845.93	41.23	0.96	847.50	16.29	-3.60	847.66	38.80	2.64
850.36	21.71	1.27	849.57	40.09	7.07	849.89	22.38	1.20	848.93	41.95	1.60	850.51	15.88	-4.09	850.67	38.73	2.49
853.35	21.41	0.35	852.56	40.65	7.01	852.87	22.41	0.62	851.93	42.91	1.95	853.50	16.06	-4.52	853.66	39.43	2.57
856.34	21.37	0.91	855.56	41.22	8.18	855.87	21.67	0.48	854.93	41.68	1.32	856.50	16.11	-3.88	856.66	38.82	2.56
859.37	21.86	0.77	858.56	41.34	7.67	858.87	22.43	0.61	857.93	43.77	2.78	859.52	15.73	-4.89	859.68	39.00	2.11
862.34	21.82	1.11	861.56	40.57	7.28	861.87	21.66	0.22	860.93	43.04	2.43	862.50	16.13	-4.10	862.66	38.18	1.67
865.36	22.10	1.75	864.57	40.86	7.93	864.88	22.27	1.19	863.93	42.29	2.04	865.51	15.83	-4.04	865.67	38.15	2.00
868.35	21.99	2.10	867.56	41.05	8.58	867.87	22.21	1.59	866.93	42.18	2.39	868.50	14.85	-4.57	868.66	37.87	2.18
871.34	22.31	1.86	870.56	40.30	7.27	870.87	22.11	0.93	869.93	42.02	1.67	871.50	16.06	-3.91	871.66	38.49	2.24
874.37	22.81	2.05	873.56	41.07	7.73	873.87	22.02	0.53	872.93	41.66	1.00	874.52	17.02	-3.26	874.68	38.82	2.26
877.34	21.82	0.79	876.56	40.09	6.48	876.87	21.82	0.06	875.93	42.72	1.79	877.50	17.08	-3.47	877.66	38.51	1.68
880.35	22.12	1.24	879.57	40.40	6.94	879.88	21.93	0.32	878.93	43.11	2.33	880.51	16.36	-4.05	880.67	38.40	1.72
883.34	22.16	1.74	882.56	40.61	7.61	882.87	22.25	1.10	881.93	42.47	2.15	883.50	16.15	-3.80	883.66	37.87	1.65
886.34	22.29	0.71	885.56	39.44	5.28	885.87	22.72	0.40	884.93	44.37	2.88	886.50	16.83	-4.28	886.66	38.78	1.40
889.37	22.46	0.83	888.56	40.61	6.40	888.87	22.41	0.05	887.93	42.95	1.42	889.52	16.58	-4.57	889.68	40.58	3.15
892.34	21.95	0.69	891.56	39.98	6.14	891.87	22.94	0.95	890.93	42.45	1.29	892.50	17.52	-3.27	892.66	39.04	1.98
895.35	22.25	1.51	894.57	39.65	6.33	894.88	23.21	1.73	893.93	42.77	2.12	895.51	16.54	-3.73	895.67	38.15	1.61
898.34	22.42	2.04	897.56	39.11	6.15	897.87	22.25	1.13	896.93	41.75	1.46	898.50	16.02	-3.89	898.66	38.61	2.43
901.34	22.12	1.00	900.56	39.67	5.97	900.87	22.16	0.31	899.93	42.43	1.41	901.50	17.27	-3.37	901.66	38.88	1.96
904.37	22.17	1.37	903.56	39.98	6.60	903.87	22.30	0.76	902.93	42.91	2.20	904.52	16.58	-3.75	904.68	38.15	1.55
907.34	21.91	0.41	906.56	39.65	5.57	906.87	21.85	-0.38	905.93	43.41	2.01	907.50	16.21	-4.82	907.66	40.11	2.81
910.35	22.57	1.63	909.57	39.88	6.36	909.88	22.74	1.07	908.93	42.04	1.20	910.51	16.65	-3.81	910.67	39.35	2.61
913.35	21.45	0.14	912.56	38.21	4.32	912.88	22.65	0.61	911.93	43.02	1.81	913.50	17.21	-3.62	913.66	38.92	1.81
916.35	22.42	0.68	915.56	39.67	5.35	915.87	21.78	-0.70	914.93	44.21	2.56	916.50	17.70	-3.57	916.66	38.55	1.01
919.37	22.74	1.56	918.56	39.54	5.78	918.87	22.61	0.69	917.93	42.47	1.38	919.52	17.39	-3.32	919.68	38.92	1.94
922.35	22.94	2.05	921.56	40.11	6.64	921.87	22.79	1.17	920.93	42.47	1.68	922.50	16.87	-3.54	922.66	38.55	1.86
925.35	23.49	2.36	924.57	40.17	6.46	924.88	23.06	1.20	923.93	42.34	1.31	925.51	16.94	-3.71	925.67	39.33	2.40
928.35	23.15	1.33	927.56	39.65	5.25	927.87	22.25	-0.30	926.93	44.16	2.44	928.50	16.85	-4.50	928.66	39.68	2.06
931.35	22.17	0.27	930.56	39.38	4.90	930.87	21.87	-0.76	929.93	43.63	1.83	931.50	17.95	-3.48	931.66	39.35	1.65
934.37	22.72	1.58	933.56	38.84	5.12	933.87	22.30	0.43	932.93	42.91	1.87	934.52	15.88	-4.79	934.68	39.86	2.92
937.35	22.68	1.64	936.56	39.31	5.69	936.87	22.47	0.70	935.93	43.29	2.35	937.50	16.73	-3.83	937.66	38.32	1.48
940.35	22.10	0.68	939.57	40.11	6.11	939.88	22.88	0.72	938.93	43.73	2.40	940.51	16.15	-4.80	940.67	39.62	2.40
943.34	22.17	1.38	942.56	38.71	5.34	942.87	22.65	1.13	941.93	42.86	2.17	943.50	15.86	-4.46	943.66	38.88	2.29
946.34	22.79	0.58	945.56	39.46	4.67	945.87	22.38	-0.57	944.93	44.23	2.11	946.50	16.71	-5.03	946.66	40.93	2.92
949.37	21.93	0.64	948.56	38.71	4.84	948.87	22.02	-0.01	947.93	43.63	2.43	949.52	16.85	-3.97	949.68	38.63	1.54
952.35	22.83	1.37	951.56	39.56	5.52	951.87	22.12	-0.08	950.93	43.89	2.52	952.50	16.87	-4.12	952.66	38.86	1.60
955.35	22.57	0.98	954.57	38.98	4.81	954.88	21.82	-0.50	953.93	43.34	1.85	955.51	17.04	-4.08	955.67	39.62	2.23
958.34	22.59	1.38	957.56	39.90	6.11	957.87	22.90	0.96	956.93	42.93	1.82	958.50	16.52	-4.22	958.66	39.41	2.40
961.34	22.59	1.23	960.56	39.31	5.37	960.87	22.14	0.05	959.93	43.75	2.49	961.50	17.04	-3.84	961.66	38.51	1.35
964.37	22.57	1.78	963.56	38.34	4.97	963.87	22.96	1.44	962.93	42.22	1.53	964.53	17.06	-3.26	964.68	38.32	1.73
967.34	23.50	2.10	966.56	38.79	4.81	966.87	23.32	1.19	965.93	42.75	1.45	967.50	17.18	-3.74	967.66	39.49	2.29
970.35	22.79	0.81	969.57	38.69	4.13	969.88	22.47	-0.24	968.93	44.14	2.26	970.51	17.68	-3.83	970.67	39.35	1.57
973.35	23.50	1.85	972.56	38.15	3.92	972.87	23.03	0.65	971.93	44.41	2.86	973.50	16.85	-4.33	973.66	38.92	1.47
976.34	22.66	1.63	975.56	38.17	4.56	975.87	23.03	1.27	974.93	42.88	1.95	976.50	16.42	-4.14	976.66	39.02	2.19
979.37	22.90	1.12	978.56	39.36	5.00	978.87	23.19	0.68	977.93	44.18	2.50	979.53	16.92	-4.39	979.69	39.47	1.89
982.34	23.77	2.08	981.56	40.38	6.11	981.87	23.15	0.72	980.93	44.82	3.22	982.50	17.00	-4.22	982.66	38.49	1.00
985.35	22.17	0.84	984.57	39.34	5.43	984.88	22.92	0.85	983.93	43.25	2.01	985.51	17.47	-3.39	985.67	38.51	1.38
988.34	22.49	0.88	987.56	38.25	4.06	987.87	22.76	0.42	986.93	43.45	1.94	988.50	17.04	-4.09	988.66	39.56	2.15
991.35	23.20	1.86	990.56	37.37	3.45	990.87	23.06	0.98	989.93	43.22	1.97	991.50	17.06	-3.81	991.66	38.98	1.84
994.37	22.57	0.50	993.56	38.65	4.00	993.87	23.37	0.56	992.93	43.93	1.95	994.53	17.78	-3.82	994.69	39.74	1.87
997.35	23.71	2.40	996.56	39.00	5.11	996.87	23.03	0.99	995.93	42.34	1.13	997.50	17.43	-3.41	997.66	39.39	2.28
1000.36	23.81	1.92	999.57	38.69	4.22	999.88	22.63	0.01	998.93	43.43	1.64	1000.51	17.25	-4.16	1000.67	40.21	2.52
1003.34	22.87	1.12	1002.56	38.50	4.17	1002.87	23.08	0.59	1001.93	43.98	2.32	1003.50	17.76	-3.52	1003.66	38.75	1.20
1006.34	23.30	1.96	1005.56	38.55	4.63	1005.87	23.66	1.59	1004.93	42.22	0.98	1006.50	17.48	-3.38	1006.66	39.54	2.40
1009.37	22.74	1.02	1008.56	38.07	3.77	1008.87	23.45	1.00	1007.93	42.66	1.04	1009.53	16.89	-4.35	1009.69	40.83	3.31
1012.35	22.12	0.94	1011.56	38.11	4.35	1011.87	23.74	1.82	1010.93	43.22	2.13	1012.50	16.89	-3.82	1012.66	38.67	1.69
1015.35	23.22	1.67	1014.57	39.59	5.46	1014.88	22.94	0.66	1013.93	42.95	1.50	1015.51	17.43	-3.65	1015.67	39.50	2.15
1018.34	23.62	1.25	1017.56	39.34	4.39	1017.87	23.19	0.08	1016.93	44.14	1.86	1018.50	18.14	-3.76	1018.66	40.07	1.90
1021.34	22.81	1.16	1020.56	38.36	4.13	1020.87	23.43	1.05	1019.93	43.04	1.49	1021.50	17.25	-3.93	1021.66	39.89	2.44
1024.37	22.96	0.61	1023.56	38.77	3.84	1023.87	23.26	0.18	1022.93	44.57	2.32	1024.53	17.19	-4.69	1024.69	40.52	2.37
1027.35	22.27	0.59	1026.56	38.57	4.31	1026.87	22.94	0.53	1025.93	43.18	1.60	1027.50	17.68	-3.53	1027.66	39.41	1.93
1030.35	22.66	1.12	1029.57	38.79	4.67	1029.88	23.97	1.70	1028.93	42.77	1.33	1030.51	17.10	-3.96	1030.67	39.97	2.63
1033.34	24.07	0.88	1032.56	38.28	2.51	1032.87	23.34	-0.59	1031.93	45.67	2.57	1033.50	17.66	-5.06	1033.66	41.48	2.49
1036.34	22.81	0.82	1035.56	38.05	3.48	1035.87	24.06	1.33	1034.93	43.34	1.44	1036.50	17.45	-4.07	1036.66	40.42	2.63
1039.37	23.79	1.29	1038.56	38.11	3.03	1038.87	23.43	0.19	1037.93	44.71	2.30	1039.53	18.14	-3.89	1039.69	39.89	1.59
1042.34	24.16	2.50	1041.56	39.40	5.16	1041.87	23.54	1.15	1040.93	42.63	1.07	1042.50	17.52	-3.66	1042.66	40.05	2.59
1045.35	22.47	1.23	1044.57	38.79	4.97	1044.88	23.83	1.85	1043.93	43.32	2.17	1045.51	16.33	-4.44	1045.67	39.31	2.27
1048.34	22.72	0.66	1047.56	38.46	3.82	1047.87	23.77	0.98	1046.93	44.23	2.27	1048.50	17.58	-4.01	1048.66	39.60	1.74
1051.34	23.22	1.46	1050.56	38.30	3.96	1050.87	23.83	1.34	1049.93	43.89	2.23	1051.50	17.19	-4.10	1051.66	39.43	1.87
1054.37	23.00	0.67	1053.56	38.25	3.34	1053.87	24.01	0.94	1052.93	43.27	1.03	1054.53	18.28	-3.58	1054.69	40.68	2.55
1057.34	23.62	2.22	1056.56	37.92	3.94	1056.87	23.50	1.37	1055.93	42.81	1.51	1057.50	16.71	-4.22	1057.66	39.91	2.71
1060.35	23.92	1.16	1059.57	38.67	3.33	1059.88	24.48	0.99	1058.93	44.39	1.73	1060.51	17.89	-4.40	1060.67	41.23	2.67
1063.34	23.73	2.07	1062.56	38.50	4.26	1062.87	23.61	1.22	1061.93	42.75	1.19	1063.50	17.58	-3.60	1063.66	39.87	2.41
1066.34	23.56	1.16	1065.56	38.86	3.88	1065.87	24.28	1.15	1064.93	44.41	2.11	1066.50	17.60	-4.33	1066.66	40.42	2.22
1069.37	23.43	1.20	1068.56	38.88	4.07	1068.87	24.21	1.25	1067.93	44.34	2.21	1069.53	17.87	-3.88	1069.69	39.70	1.67
1072.34	23.17	1.07	1071.56	38.07	3.39	1071.87	24.85	2.02	1070.93	43.95	1.95	1072.50	18.20	-3.42	1072.66	39.37	1.47
1075.35	23.60	1.55	1074.57	39.17	4.54	1074.88	23.12	0.34	1073.93	43.38	1.43	1075.51	17.87	-3.71	1075.67	40.13	2.28
1078.35	23.79	1.58	1077.56	37.45	2.66	1077.87	23.43	0.48	1076.93	43.68	1.56	1078.50	17.83	-3.91	1078.66	40.36	2.35
1081.34	22.81	1.11	1080.56	38.82	4.54	1080.87	23.48	1.04	1079.93	43.27	1.66	1081.50	16.98	-4.25	1081.66	40.09	2.59
1084.37	23.62	1.33	1083.56	38.15	3.28	1083.87	23.79	0.76	1082.93	43.91	1.71	1084.53	17.31	-4.51	1084.69	40.89	2.80
1087.35	23.15	1.00	1086.56	38.82	4.09	1086.88	23.63	0.74	1085.93	44.41	2.35	1087.50	17.72	-3.96	1087.66	39.56	1.61
1090.36	23.64	1.35	1089.57	38.77	3.90	1089.89	23.48	0.45	1088.93	44.11	1.91	1090.51	17.58	-4.24	1090.67	40.42	2.33
1093.34	23.47	1.29	1092.56	38.67	3.91	1092.87	23.90	0.98	1091.93	44.23	2.14	1093.50	18.05	-3.66	1093.66	39.50	1.52
1096.35	23.24	0.89	1095.56	38.71	3.78	1095.87	23.72	0.64	1094.93	43.84	1.59	1096.50	18.57	-3.30	1096.66	39.86	1.71
1099.37	23.88	1.30	1098.56	38.32	3.16	1098.87	24.08	0.77	1097.93	44.80	2.32	1099.53	17.78	-4.32	1099.69	40.38	2.00
1102.34	23.20	0.81	1101.56	38.61	3.64	1101.87	23.94	0.81	1100.93	43.82	1.52	1102.50	18.07	-3.85	1102.66	40.52	2.33
1105.36	23.79	1.71	1104.57	38.36	3.70	1104.89	24.19	1.38	1103.93	43.54	1.56	1105.51	17.93	-3.67	1105.67	39.99	2.11
1108.34	23.82	0.86	1107.56	39.00	3.46	1107.87	24.54	0.84	1106.93	45.26	2.39	1108.50	18.18	-4.31	1108.66	40.68	1.92
1111.34	24.64	2.02	1110.56	38.15	2.95	1110.87	25.19	1.84	1109.93	44.34	1.82	1111.50	18.24	-3.90	1111.66	40.50	2.08
1114.37	23.28	0.49	1113.56	39.09	3.72	1113.87	24.68	1.15	1112.93	44.18	1.48	1114.52	18.28	-4.04	1114.68	41.15	2.56
1117.34	23.47	0.80	1116.56	37.84	2.59	1116.87	23.83	0.43	1115.93	43.36	0.79	1117.50	18.16	-4.04	1117.66	41.72	3.25
1120.36	24.24	1.69	1119.57	39.23	4.10	1119.89	24.23	0.95	1118.93	43.66	1.21	1120.51	18.22	-3.85	1120.67	40.99	2.64
1123.34	23.62	1.37	1122.56	37.78	2.95	1122.87	24.34	1.35	1121.93	43.75	1.59	1123.50	17.97	-3.81	1123.66	40.27	2.22
1126.34	23.28	0.54	1125.56	37.92	2.60	1125.87	25.03	1.56	1124.93	43.86	1.22	1126.50	18.12	-4.14	1126.66	41.46	2.92
1129.37	24.16	0.35	1128.56	39.65	3.26	1128.87	24.59	0.05	1127.93	46.20	2.49	1129.52	18.61	-4.72	1129.68	41.84	2.23
1132.34	24.05	1.30	1131.56	38.09	2.76	1131.87	24.61	1.12	1130.93	45.72	3.06	1132.50	17.50	-4.78	1132.66	40.27	1.72
1135.36	24.05	1.34	1134.57	38.82	3.53	1134.89	24.54	1.10	1133.93	43.98	1.37	1135.51	18.46	-3.77	1135.67	40.91	2.40
1138.34	23.77	1.19	1137.56	39.52	4.36	1137.87	25.14	1.83	1136.93	44.37	1.89	1138.50	17.85	-4.25	1138.66	40.74	2.36
1141.34	23.56	0.75	1140.56	38.50	3.11	1140.87	24.14	0.59	1139.93	45.17	2.45	1141.50	18.51	-3.83	1141.66	39.99	1.38
1144.37	23.82	1.12	1143.56	39.15	3.87	1143.87	25.05	1.61	1142.93	43.38	0.77	1144.53	18.83	-3.40	1144.69	41.13	2.63
1147.35	23.62	0.79	1146.56	38.34	2.93	1146.88	24.54	0.98	1145.93	44.75	2.02	1147.50	18.14	-4.22	1147.66	40.83	2.20
1150.36	23.58	1.02	1149.57	39.09	3.95	1149.88	25.01	1.71	1148.93	44.39	1.92	1150.51	17.74	-4.35	1150.67	40.79	2.43
1153.34	24.09	1.24	1152.56	39.15	3.72	1152.87	24.46	0.88	1151.93	43.91	1.16	1153.50	18.75	-3.62	1153.66	41.11	2.46
1156.34	23.50	1.11	1155.56	38.82	3.85	1155.87	25.40	2.28	1154.93	43.32	1.03	1156.50	18.75	-3.16	1156.66	40.32	2.13
1159.37	23.64	1.24	1158.56	37.94	2.96	1158.87	23.94	0.81	1157.93	42.79	0.49	1159.53	18.46	-3.46	1159.69	41.17	2.97
1162.34	23.35	0.36	1161.56	38.21	2.64	1161.87	24.68	0.96	1160.93	44.34	1.45	1162.50	19.16	-3.36	1162.66	40.70	1.91
1165.35	24.31	1.25	1164.57	38.55	2.91	1164.88	24.77	0.98	1163.93	44.78	1.82	1165.51	18.63	-3.95	1165.67	40.99	2.13
1168.35	23.96	1.48	1167.56	38.92	3.86	1167.87	25.01	1.79	1166.93	44.27	1.88	1168.50	18.28	-3.73	1168.66	40.13	1.85
1171.34	24.01	0.55	1170.56	38.30	2.26	1170.87	24.19	-0.00	1169.93	44.80	1.44	1171.50	19.53	-3.46	1171.66	41.28	2.02
1174.37	24.41	1.65	1173.56	39.48	4.14	1173.87	24.35	0.86	1172.93	45.24	2.58	1174.53	17.66	-4.62	1174.69	40.60	2.04
1177.34	24.01	1.06	1176.56	38.44	2.91	1176.87	24.88	1.20	1175.93	45.17	2.32	1177.50	18.59	-3.89	1177.66	40.32	1.57
1180.36	23.54	0.06	1179.57	39.40	3.34	1179.89	24.52	0.31	1178.93	45.44	2.06	1180.51	18.26	-4.75	1180.67	41.97	2.69
1183.34	24.26	1.43	1182.56	38.69	3.28	1182.87	24.46	0.90	1181.93	44.78	2.05	1183.50	18.73	-3.63	1183.66	40.21	1.58
1186.34	24.26	1.39	1185.56	38.21	2.76	1185.87	25.69	2.09	1184.93	44.14	1.37	1186.50	18.96	-3.44	1186.66	40.74	2.07
1189.37	24.31	1.89	1188.56	38.46	3.46	1188.87	25.49	2.33	1187.93	44.09	1.76	1189.53	18.24	-3.71	1189.69	40.17	1.95
1192.35	23.81	1.12	1191.56	37.70	2.43	1191.87	23.92	0.49	1190.93	44.18	1.58	1192.50	18.49	-3.73	1192.66	40.64	2.15
1195.35	25.05	1.90	1194.57	38.59	2.86	1194.88	25.08	1.20	1193.93	44.75	1.70	1195.51	19.08	-3.60	1195.67	40.85	1.90
1198.34	23.34	0.68	1197.56	39.73	4.49	1197.87	25.30	1.90	1196.93	43.70	1.13	1198.50	18.69	-3.50	1198.66	40.83	2.37
1201.35	24.41	1.12	1200.56	39.50	3.63	1200.87	25.73	1.71	1199.93	44.11	0.92	1201.50	19.27	-3.55	1201.66	41.72	2.63
1204.37	24.05	1.11	1203.56	39.04	3.52	1203.87	25.32	1.65	1202.93	44.78	1.94	1204.53	18.12	-4.35	1204.69	41.15	2.41
1207.34	24.88	2.61	1206.56	39.19	4.34	1206.87	24.43	1.43	1205.93	43.95	1.78	1207.50	18.18	-3.62	1207.66	39.91	1.84
1210.36	24.71	2.13	1209.57	38.88	3.72	1209.89	25.01	1.70	1208.93	44.09	1.61	1210.51	17.91	-4.20	1210.67	40.97	2.59
1213.34	23.98	1.19	1212.56	38.19	2.82	1212.87	25.30	1.78	1211.93	43.91	1.22	1213.50	18.34	-3.97	1213.66	41.34	2.75
1216.34	24.50	1.04	1215.56	38.67	2.63	1215.87	24.87	0.67	1214.93	45.35	1.98	1216.50	18.81	-4.18	1216.66	41.46	2.20
1219.37	24.73	1.28	1218.56	37.82	1.79	1218.87	25.49	1.30	1217.93	45.77	2.41	1219.52	18.75	-4.23	1219.68	41.07	1.82
