# Supplementary material for: Noise-precision tradeoff in predicting combinations of mutations and drugs
Source: PLoS Comput Biol. 2019 May 22;15(5):e1006956. doi: 10.1371/journal.pcbi.1006956 (PMC6548401; doi:10.1371/journal.pcbi.1006956)
Supplement: S1 Data — A zip file containing all datasets used in this paper. (ZIP) [file pcbi.1006956.s002.zip › calcium/calcium_double_RAW264.7/C5A_250_nM_PGE_10_uM_RW_ECC040108E.txt]

Tab-delimted data for ligand pair Complement C5a / Prostaglandin E2
Celltype = RAW 264.7
ExperimentID = ECC040108E
t in seconds, Ca++ concentrations in nM
Adj Ca++ is the change in Ca++ concentration due to ligand

ECC040108E08	C5A 250 nM	PGE 10 uM	sim
ECC040108E02	C5A 250 nM	HBSS-BSA n/a 	lig1_only
ECC040108E07	C5A 250 nM	HBSS-BSA n/a 	lig1_only
ECC040108E01	HBSS-BSA n/a 	HBSS-BSA n/a 	con
ECC040108E12	HBSS-BSA n/a 	HBSS-BSA n/a 	con

t(ECC040108E08)	Ca++(ECC040108E08)	Adj Ca++(ECC040108E08)	t(ECC040108E02)	Ca++(ECC040108E02)	Adj Ca++(ECC040108E02)	t(ECC040108E07)	Ca++(ECC040108E07)	Adj Ca++(ECC040108E07)	t(ECC040108E01)	Ca++(ECC040108E01)	Adj Ca++(ECC040108E01)	t(ECC040108E12)	Ca++(ECC040108E12)	Adj Ca++(ECC040108E12)
-189.90	12.73	2.73	-190.84	11.03	4.26	-190.05	14.83	3.98	-191.00	19.50	0.48	-189.27	16.04	-0.48
-186.96	11.97	1.76	-187.90	7.07	0.10	-187.12	12.30	1.24	-188.06	18.68	-0.54	-186.33	17.27	0.54
-183.96	10.95	0.02	-184.90	6.78	-0.92	-184.12	11.17	-0.61	-185.06	19.31	-0.64	-183.33	18.09	0.64
-180.96	11.42	1.10	-181.90	7.22	0.13	-181.12	11.62	0.45	-182.06	18.13	-1.21	-180.33	18.05	1.21
-177.96	11.30	0.93	-178.90	7.22	0.09	-178.11	11.46	0.24	-179.06	19.24	-0.14	-177.33	17.03	0.14
-174.96	10.66	0.90	-175.90	7.38	0.85	-175.11	11.75	1.14	-176.06	17.72	-1.06	-174.33	17.34	1.06
-171.96	10.36	-0.20	-172.90	6.28	-1.05	-172.12	11.11	-0.30	-173.06	18.68	-0.90	-171.33	17.98	0.90
-168.96	11.42	1.14	-169.90	6.36	-0.68	-169.11	10.09	-1.04	-170.06	18.68	-0.61	-168.33	17.41	0.61
-165.96	10.24	0.57	-166.90	7.07	0.64	-166.11	11.01	0.49	-167.06	18.72	0.04	-165.33	16.15	-0.04
-162.96	10.00	-0.96	-163.90	7.14	-0.59	-163.11	11.82	0.01	-164.06	19.20	-0.78	-162.33	18.26	0.78
-159.96	9.67	0.31	-160.90	6.04	-0.08	-160.11	9.96	-0.25	-161.06	17.72	-0.65	-159.33	16.53	0.65
-156.96	10.14	-0.11	-157.90	6.43	-0.58	-157.11	11.01	-0.09	-158.06	19.39	0.13	-156.33	16.64	-0.13
-153.96	10.64	-0.00	-154.90	7.07	-0.34	-154.11	10.60	-0.89	-155.06	18.91	-0.75	-153.33	17.91	0.75
-150.96	10.62	0.66	-151.90	6.28	-0.45	-151.11	10.28	-0.53	-152.06	18.61	-0.37	-150.33	16.85	0.37
-147.96	10.26	-0.04	-148.90	7.51	0.44	-148.11	11.56	0.41	-149.06	19.61	0.29	-147.33	16.53	-0.29
-144.96	10.10	0.36	-145.90	6.51	0.00	-145.11	11.08	0.49	-146.06	18.28	-0.48	-144.33	16.74	0.48
-141.96	9.79	-0.47	-142.90	7.01	-0.02	-142.11	10.37	-0.74	-143.06	18.50	-0.78	-141.33	17.56	0.78
-138.96	10.55	-0.11	-139.90	6.93	-0.50	-139.11	11.34	-0.17	-140.06	18.28	-1.40	-138.33	18.58	1.40
-135.96	10.64	0.69	-136.90	7.57	0.86	-136.12	10.85	0.05	-137.06	19.91	0.95	-135.34	15.52	-0.95
-132.96	10.59	0.89	-133.90	7.28	0.82	-133.11	12.49	1.94	-134.06	18.57	-0.14	-132.33	16.36	0.14
-129.96	10.64	0.68	-130.90	6.85	0.12	-130.11	11.11	0.30	-131.06	19.31	0.33	-129.33	16.15	-0.33
-126.96	10.95	1.23	-127.90	7.20	0.71	-127.11	10.95	0.38	-128.06	18.02	-0.72	-126.33	16.96	0.72
-123.96	10.90	0.60	-124.90	6.85	-0.22	-124.11	11.08	-0.07	-125.06	19.57	0.25	-123.33	16.57	-0.25
-120.96	9.79	-1.00	-121.90	7.14	-0.41	-121.12	11.59	-0.05	-122.06	19.17	-0.63	-120.33	17.94	0.63
-117.96	10.76	0.63	-118.90	6.93	0.03	-118.12	12.01	1.03	-119.06	18.98	-0.17	-117.33	16.82	0.17
-114.96	10.00	0.26	-115.90	7.75	1.25	-115.12	10.95	0.36	-116.06	19.95	1.20	-114.33	15.06	-1.20
-111.96	11.14	1.07	-112.90	6.57	-0.27	-112.12	11.53	0.61	-113.06	18.76	-0.33	-111.34	16.92	0.33
-108.96	11.54	0.82	-109.90	7.67	0.19	-109.12	10.50	-1.07	-110.06	20.47	0.74	-108.33	16.50	-0.74
-105.96	10.36	-0.86	-106.90	8.04	0.06	-106.12	11.43	-0.64	-107.06	19.28	-0.95	-105.33	18.69	0.95
-102.96	11.04	1.19	-103.90	7.94	1.33	-103.12	12.17	1.47	-104.06	18.24	-0.62	-102.33	16.99	0.62
-99.96	10.92	0.49	-100.90	6.80	-0.40	-100.12	11.40	0.12	-101.06	19.76	0.31	-99.33	16.64	-0.31
-96.96	10.97	0.04	-97.90	7.33	-0.37	-97.12	11.24	-0.54	-98.06	19.24	-0.71	-96.34	18.16	0.71
-93.96	10.26	-1.08	-94.90	6.83	-1.27	-94.12	10.82	-1.37	-95.06	20.58	0.23	-93.33	17.63	-0.23
-90.96	9.09	-1.71	-91.90	8.25	0.69	-91.11	10.85	-0.80	-92.06	20.77	0.96	-90.33	16.36	-0.96
-87.96	10.45	-0.01	-88.90	6.64	-0.59	-88.11	11.21	-0.10	-89.06	19.54	0.06	-87.33	16.92	-0.06
-84.96	11.02	1.45	-85.90	7.38	1.04	-85.11	11.82	1.40	-86.06	19.09	0.50	-84.33	15.59	-0.50
-81.96	11.11	0.52	-82.90	6.96	-0.39	-82.11	11.56	0.12	-83.06	19.72	0.12	-81.33	16.99	-0.12
-78.96	11.45	1.27	-79.90	7.86	0.92	-79.11	11.82	0.79	-80.06	18.76	-0.43	-78.33	17.13	0.43
-75.96	10.62	0.32	-76.90	7.12	0.06	-76.11	11.27	0.12	-77.06	19.39	0.08	-75.33	16.74	-0.08
-72.96	11.42	0.88	-73.90	9.05	1.74	-73.11	11.56	0.17	-74.06	19.24	-0.32	-72.33	17.38	0.32
-69.96	10.38	-0.21	-70.90	7.38	0.03	-70.12	11.69	0.25	-71.06	18.98	-0.62	-69.33	17.73	0.62
-66.96	11.45	0.22	-67.90	8.20	0.20	-67.11	12.56	0.48	-68.06	19.35	-0.90	-66.33	18.65	0.90
-63.96	10.52	-0.07	-64.90	7.62	0.27	-64.11	11.30	-0.14	-65.06	20.21	0.61	-63.33	16.50	-0.61
-60.96	11.35	0.49	-61.90	8.84	1.22	-61.11	11.59	-0.12	-62.06	20.51	0.64	-60.33	16.74	-0.64
-57.96	10.71	0.70	-58.90	8.28	1.50	-58.11	12.46	1.60	-59.06	19.24	0.21	-57.33	16.32	-0.21
-54.96	12.28	1.15	-55.90	7.65	-0.25	-55.11	11.82	-0.16	-56.06	20.17	0.02	-54.33	17.63	-0.02
-51.96	10.92	-1.26	-52.90	7.38	-1.57	-52.11	11.95	-1.08	-53.06	21.67	0.47	-51.33	18.23	-0.47
-48.96	10.33	-1.38	-49.90	7.51	-0.96	-49.11	11.85	-0.71	-50.06	20.47	-0.25	-48.33	18.48	0.25
-45.96	11.56	0.57	-46.90	6.59	-1.17	-46.11	11.69	-0.15	-47.06	20.25	0.24	-45.33	17.27	-0.24
-42.96	11.14	0.24	-43.90	7.49	-0.18	-43.11	11.30	-0.45	-44.06	20.28	0.36	-42.33	17.06	-0.36
-39.96	11.35	-0.70	-40.90	8.54	-0.28	-40.11	11.53	-1.37	-41.06	20.81	-0.26	-39.33	18.83	0.26
-36.96	11.52	0.98	-37.90	7.28	-0.03	-37.11	12.37	0.98	-38.06	19.28	-0.28	-36.33	17.34	0.28
-33.96	10.52	-0.24	-34.90	7.51	-0.01	-34.12	12.27	0.66	-35.06	19.95	0.18	-33.33	17.10	-0.18
-30.96	11.21	0.25	-31.90	7.28	-0.45	-31.12	11.05	-0.76	-32.06	20.40	0.42	-30.33	17.06	-0.42
-27.96	10.92	0.42	-28.90	8.23	0.97	-28.12	11.98	0.63	-29.06	19.50	-0.01	-27.33	17.03	0.01
-24.96	10.78	0.21	-25.90	8.31	0.98	-25.12	11.88	0.46	-26.06	20.17	0.59	-24.33	16.50	-0.59
-21.96	10.50	-0.85	-22.90	8.39	0.28	-22.12	12.14	-0.06	-23.06	20.32	-0.04	-21.33	17.91	0.04
-18.96	11.21	-0.27	-19.90	8.07	-0.17	-19.12	11.88	-0.45	-20.06	19.87	-0.62	-18.34	18.62	0.62
-15.96	11.56	0.11	-16.90	7.67	-0.55	-16.12	12.30	-0.00	-17.06	20.92	0.45	-15.34	17.52	-0.45
-12.96	10.90	0.45	-13.90	8.57	1.36	-13.12	12.33	1.03	-14.06	18.87	-0.59	-12.34	17.56	0.59
5.10	14.58	-1.51	4.16	11.29	-1.57	4.95	17.53	0.59	4.00	24.32	-0.79	5.73	23.40	0.79
8.02	14.94	-1.28	7.08	12.13	-0.85	7.86	19.13	2.06	6.92	25.73	0.50	8.64	22.24	-0.50
11.02	18.98	3.43	10.08	18.55	6.24	10.86	24.75	8.35	9.92	23.63	-0.93	11.65	23.00	0.93
14.03	33.36	18.15	13.08	39.74	27.76	13.87	45.91	29.85	12.92	23.29	-0.94	14.66	22.67	0.94
17.02	48.49	33.21	16.08	53.42	41.37	16.86	60.64	44.51	15.92	23.29	-1.01	17.65	22.81	1.01
20.02	52.03	36.62	19.08	55.10	42.93	19.86	65.02	48.76	18.92	23.25	-1.17	20.67	23.10	1.17
23.03	45.24	30.39	22.08	52.30	40.68	22.87	62.10	46.40	21.92	23.33	-0.54	23.66	21.91	0.54
26.02	42.44	28.18	25.08	50.26	39.24	25.87	57.58	42.47	24.92	22.61	-0.66	26.66	21.44	0.66
29.02	35.59	21.81	28.08	43.56	33.02	28.87	53.08	38.45	27.92	22.65	-0.14	29.66	20.44	0.14
32.02	30.58	15.81	31.08	36.77	25.23	31.87	44.48	28.86	30.92	22.84	-0.95	32.65	22.24	0.95
35.03	26.58	11.93	34.08	29.83	18.42	34.87	37.00	21.50	33.92	23.71	0.05	35.67	21.12	-0.05
38.02	21.51	7.11	37.08	23.80	12.63	37.86	31.30	16.05	36.92	22.57	-0.85	38.64	21.77	0.85
41.02	18.54	4.42	40.08	19.02	8.13	40.86	25.81	10.84	39.92	22.05	-1.09	41.65	21.73	1.09
44.02	15.95	1.08	43.08	15.31	3.68	43.86	21.55	5.83	42.92	23.29	-0.59	44.65	21.98	0.59
47.02	14.14	-0.37	46.08	13.65	2.38	46.86	19.43	4.07	45.92	22.39	-1.13	47.64	22.16	1.13
50.02	12.54	-2.57	49.08	11.62	-0.26	49.86	17.30	1.34	48.92	22.73	-1.40	50.66	23.03	1.40
53.02	13.71	-1.16	52.08	10.09	-1.54	52.86	15.88	0.16	51.92	23.18	-0.70	53.64	22.09	0.70
56.02	11.90	-2.40	55.08	8.92	-2.14	55.86	13.79	-1.36	54.92	21.71	-1.60	56.65	22.42	1.60
59.02	11.92	-2.73	58.08	9.53	-1.88	58.86	14.28	-1.22	57.92	22.20	-1.46	59.65	22.63	1.46
62.02	12.61	-1.58	61.08	8.62	-2.33	61.86	12.53	-2.51	60.92	23.29	0.09	62.65	20.62	-0.09
65.02	11.47	-3.67	64.08	9.00	-2.91	64.86	13.89	-2.10	63.92	23.33	-0.83	65.66	22.49	0.83
68.02	12.35	-2.22	67.08	7.65	-3.68	67.86	13.14	-2.28	66.92	22.80	-0.78	68.65	21.87	0.78
71.02	11.61	-2.65	70.08	9.10	-1.93	70.86	12.79	-2.32	69.92	22.08	-1.20	71.65	21.98	1.20
74.02	11.52	-2.78	73.08	8.86	-2.20	73.86	13.66	-1.49	72.92	22.80	-0.51	74.65	21.33	0.51
77.02	12.02	-2.58	76.08	9.02	-2.34	76.86	12.95	-2.50	75.92	23.14	-0.47	77.65	21.59	0.47
80.02	12.75	-2.39	79.08	9.13	-2.78	79.86	12.75	-3.24	78.92	23.33	-0.83	80.66	22.49	0.83
83.02	11.04	-3.17	82.08	8.36	-2.61	82.86	13.21	-1.85	81.92	22.69	-0.53	83.65	21.26	0.53
86.02	13.02	-1.37	85.08	8.17	-2.98	85.86	13.79	-1.45	84.92	22.69	-0.71	86.65	21.62	0.71
89.02	11.78	-2.76	88.08	9.29	-2.02	88.86	13.53	-1.86	87.92	22.46	-1.10	89.64	22.16	1.10
92.02	12.23	-2.84	91.08	8.97	-2.86	91.86	13.53	-2.39	90.92	23.25	-0.83	92.64	22.42	0.83
95.02	11.54	-2.72	94.08	8.89	-2.13	94.86	14.25	-0.86	93.92	22.61	-0.66	95.66	21.44	0.66
98.02	12.02	-2.84	97.08	9.18	-2.44	97.86	15.13	-0.58	96.92	22.80	-1.07	98.64	22.45	1.07
101.02	12.47	-1.36	100.08	9.71	-0.89	100.86	15.00	0.32	99.92	21.07	-1.78	101.64	22.13	1.78
104.02	13.04	-1.90	103.08	9.63	-2.08	103.86	15.23	-0.56	102.92	22.50	-1.46	104.64	22.92	1.46
107.02	13.35	-1.10	106.08	8.52	-2.70	106.86	14.70	-0.60	105.92	23.07	-0.40	107.64	21.37	0.40
110.02	12.68	-2.43	109.08	9.63	-2.24	109.86	14.21	-1.75	108.92	22.57	-1.55	110.66	23.18	1.55
113.02	12.78	-1.35	112.08	10.38	-0.52	112.86	15.10	0.12	111.92	22.65	-0.50	113.64	21.15	0.50
116.02	11.71	-3.24	115.08	10.68	-1.03	115.86	13.82	-1.98	114.92	22.65	-1.31	116.64	22.78	1.31
119.02	12.83	-1.44	118.08	10.30	-0.74	118.86	14.08	-1.04	117.92	21.52	-1.77	119.64	22.56	1.77
122.02	13.23	-1.26	121.08	9.74	-1.52	121.86	14.12	-1.22	120.92	21.67	-1.84	122.64	22.85	1.84
125.02	12.40	-2.99	124.08	9.85	-2.31	124.86	14.34	-1.90	123.92	24.81	0.40	125.66	21.51	-0.40
128.02	12.54	-2.27	127.08	9.50	-2.08	127.86	15.10	-0.56	126.92	23.79	-0.04	128.65	21.37	0.04
131.02	13.09	-1.62	130.08	10.41	-1.06	130.86	14.83	-0.73	129.92	23.90	0.18	131.64	21.05	-0.18
134.02	12.92	-1.89	133.08	10.70	-0.87	133.86	15.03	-0.63	132.92	22.95	-0.87	134.65	22.20	0.87
137.02	13.23	-1.40	136.08	9.77	-1.63	136.86	14.05	-1.43	135.92	22.31	-1.34	137.65	22.49	1.34
140.02	12.59	-1.51	139.08	10.38	-0.48	139.86	15.19	0.24	138.92	21.93	-1.18	140.66	21.80	1.18
143.02	13.14	-1.01	142.08	10.46	-0.45	142.86	15.29	0.29	141.92	22.42	-0.74	143.65	21.41	0.74
146.02	13.45	-1.78	145.08	9.98	-2.02	145.86	14.93	-1.15	144.92	23.94	-0.31	146.64	22.06	0.31
149.02	13.38	-1.57	148.08	9.18	-2.53	148.86	15.42	-0.38	147.92	23.48	-0.48	149.64	21.95	0.48
152.02	13.86	-1.23	151.08	10.33	-1.52	151.86	14.93	-1.01	150.92	22.46	-1.64	152.65	23.25	1.64
155.02	14.26	-0.63	154.08	9.98	-1.67	154.86	15.23	-0.51	153.92	23.22	-0.68	155.66	22.09	0.68
158.02	13.86	-1.39	157.08	9.16	-2.86	157.86	15.39	-0.71	156.92	24.20	-0.07	158.65	21.84	0.07
161.02	12.71	-2.74	160.08	10.54	-1.67	160.86	14.18	-2.12	159.92	24.09	-0.37	161.65	22.34	0.37
164.02	14.17	-1.01	163.08	9.95	-1.99	163.86	14.54	-1.49	162.92	23.22	-0.97	164.65	22.67	0.97
167.02	13.81	-0.51	166.08	10.36	-0.73	166.86	16.28	1.11	165.92	23.10	-0.24	167.64	21.08	0.24
170.02	13.83	-0.91	169.08	11.21	-0.30	169.86	14.12	-1.47	168.92	22.39	-1.37	170.66	22.63	1.37
173.02	12.87	-2.27	172.08	10.20	-1.71	172.86	15.26	-0.73	171.92	23.33	-0.83	173.64	22.49	0.83
176.02	13.11	-1.65	175.08	10.30	-1.22	175.86	15.69	0.08	174.92	23.03	-0.74	176.64	22.02	0.74
179.02	13.52	-2.18	178.08	11.03	-1.43	178.86	15.16	-1.39	177.92	23.79	-0.92	179.64	23.14	0.92
182.02	13.06	-1.70	181.08	11.16	-0.36	181.86	14.67	-0.94	180.92	23.25	-0.52	182.64	21.80	0.52
185.02	14.00	-0.33	184.08	11.38	0.29	184.86	16.44	1.26	183.92	23.75	0.41	185.66	20.44	-0.41
188.02	13.64	-1.22	187.08	10.68	-0.95	187.86	16.01	0.30	186.92	23.60	-0.28	188.65	21.66	0.28
191.02	13.50	-0.95	190.08	10.78	-0.43	190.86	15.36	0.06	189.92	23.67	0.21	191.64	20.76	-0.21
194.02	14.62	-0.61	193.08	10.84	-1.16	193.86	15.46	-0.62	192.92	23.29	-0.96	194.64	22.71	0.96
197.02	13.90	-0.57	196.08	11.38	0.15	196.86	15.46	0.14	195.92	22.20	-1.28	197.64	22.27	1.28
200.02	14.48	-0.88	199.08	10.86	-1.26	199.86	16.34	0.13	198.92	23.29	-1.08	200.66	22.96	1.08
203.02	14.12	-0.84	202.08	11.43	-0.29	202.86	14.31	-1.50	201.92	24.01	0.04	203.64	21.44	-0.04
206.02	13.62	-1.61	205.08	11.64	-0.35	205.86	16.05	-0.03	204.92	23.86	-0.38	206.65	22.13	0.38
209.02	13.81	-1.71	208.08	10.20	-2.08	208.86	15.36	-1.01	207.92	23.79	-0.74	209.65	22.78	0.74
212.02	13.74	-2.38	211.08	10.81	-2.07	211.86	15.98	-0.99	210.92	24.59	-0.54	212.65	23.18	0.54
215.02	14.07	-1.07	214.08	11.03	-0.88	214.86	16.61	0.62	213.92	23.37	-0.79	215.66	22.45	0.79
218.02	13.90	-0.79	217.08	11.08	-0.37	217.86	16.90	1.36	216.92	23.22	-0.48	218.64	21.69	0.48
221.02	14.12	-1.22	220.08	10.89	-1.21	220.86	16.54	0.35	219.92	24.55	0.20	221.65	21.66	-0.20
224.02	14.31	-0.73	223.08	11.94	0.13	223.86	16.41	0.52	222.92	23.56	-0.50	224.65	22.06	0.50
227.02	13.88	-1.73	226.08	9.93	-2.44	226.86	16.41	-0.05	225.92	23.90	-0.72	227.64	22.85	0.72
230.02	14.05	-1.96	229.08	10.60	-2.18	229.86	15.55	-1.31	228.92	24.13	-0.90	230.66	23.43	0.90
233.02	13.78	-0.99	232.08	11.43	-0.10	232.86	15.39	-0.23	231.92	22.76	-1.02	233.65	22.31	1.02
236.02	14.14	-1.07	235.08	10.41	-1.56	235.86	17.43	1.37	234.92	23.82	-0.40	236.64	22.13	0.40
239.02	13.52	-1.93	238.08	10.28	-1.93	238.86	15.52	-0.78	237.92	23.29	-1.17	239.65	23.14	1.17
242.02	13.14	-2.47	241.08	11.32	-1.05	241.86	15.82	-0.64	240.92	23.86	-0.76	242.65	22.89	0.76
245.02	14.84	-1.07	244.08	11.83	-0.84	244.86	16.57	-0.19	243.92	24.17	-0.75	245.66	23.18	0.75
248.02	13.35	-2.07	247.08	11.35	-0.83	247.86	16.97	0.70	246.92	24.17	-0.26	248.64	22.20	0.26
251.02	14.55	-1.48	250.08	11.11	-1.68	250.86	15.13	-1.75	249.92	25.35	0.31	251.65	22.24	-0.31
254.02	14.38	-1.18	253.08	11.86	-0.46	253.86	15.85	-0.56	252.92	24.05	-0.52	254.65	22.60	0.52
257.02	13.62	-2.35	256.08	11.38	-1.36	256.86	16.90	0.08	255.92	23.98	-1.01	257.64	23.50	1.01
260.02	15.13	-0.49	259.08	11.24	-1.14	259.86	16.34	-0.13	258.92	24.39	-0.24	260.66	22.38	0.24
263.02	15.03	-0.95	262.08	12.59	-0.15	262.86	15.69	-1.14	261.92	24.39	-0.60	263.64	23.10	0.60
266.02	14.67	-1.24	265.08	11.83	-0.85	265.86	16.41	-0.35	264.92	23.71	-1.22	266.64	23.65	1.22
269.02	14.75	-1.00	268.08	12.72	0.21	268.86	16.74	0.14	267.92	23.82	-0.94	269.64	23.21	0.94
272.02	15.59	-0.14	271.08	11.32	-1.17	271.86	18.20	1.62	270.92	25.08	0.34	272.65	21.91	-0.34
275.02	13.83	-1.85	274.08	12.08	-0.36	274.86	17.50	0.97	273.92	22.99	-1.70	275.66	23.90	1.70
278.02	14.53	-2.22	277.08	11.27	-2.25	277.86	16.97	-0.63	276.92	25.54	-0.23	278.64	23.50	0.23
281.02	14.38	-1.10	280.08	12.13	-0.11	280.86	16.61	0.28	279.92	23.82	-0.67	281.64	22.67	0.67
284.02	14.91	-1.01	283.08	12.40	-0.28	283.86	17.20	0.43	282.92	25.31	0.38	284.64	22.06	-0.38
287.02	15.16	-1.25	286.08	11.94	-1.23	286.86	16.44	-0.82	285.92	24.59	-0.83	287.64	23.76	0.83
290.02	15.06	-1.35	289.08	11.64	-1.54	289.86	17.23	-0.03	288.92	24.05	-1.38	290.66	24.31	1.38
293.02	15.54	-0.60	292.08	12.08	-0.83	292.86	16.44	-0.55	291.92	24.28	-0.88	293.64	23.54	0.88
296.02	15.49	-1.06	295.08	11.46	-1.85	295.86	16.67	-0.73	294.92	25.16	-0.40	296.65	23.47	0.40
299.02	14.65	-0.80	298.08	12.05	-0.17	298.86	16.11	-0.19	297.92	23.52	-0.95	299.64	22.92	0.95
302.02	14.48	-1.53	301.08	11.89	-0.88	301.86	17.47	0.61	300.92	24.74	-0.28	302.64	22.81	0.28
305.02	14.87	-1.71	304.08	13.05	-0.30	304.86	16.18	-1.25	303.92	24.47	-1.13	305.66	24.23	1.13
308.02	15.32	-0.55	307.08	11.97	-0.66	307.86	17.27	0.55	306.92	24.24	-0.64	308.65	23.03	0.64
311.02	15.42	-0.64	310.08	12.59	-0.23	310.86	16.87	-0.04	309.92	24.62	-0.45	311.65	23.03	0.45
314.02	14.70	-1.91	313.08	12.18	-1.19	313.86	17.00	-0.46	312.92	24.74	-0.88	314.64	24.01	0.88
317.02	14.70	-1.57	316.08	12.72	-0.32	316.86	17.70	0.58	315.92	25.12	-0.17	317.64	22.96	0.17
320.02	14.53	-1.64	319.08	13.32	0.39	319.86	17.86	0.84	318.92	24.55	-0.63	320.67	23.32	0.63
323.02	14.41	-1.75	322.08	11.56	-1.36	322.86	17.00	-0.01	321.92	24.24	-0.93	323.65	23.61	0.93
326.02	14.65	-2.00	325.08	12.59	-0.83	325.86	16.67	-0.83	324.92	25.12	-0.55	326.65	23.72	0.55
329.02	14.70	-1.22	328.08	12.08	-0.61	328.86	17.30	0.53	327.92	24.24	-0.70	329.64	23.14	0.70
332.02	15.03	-1.68	331.08	11.81	-1.67	331.86	17.86	0.30	330.92	25.46	-0.27	332.65	23.50	0.27
335.02	15.03	-1.11	334.08	12.02	-0.89	334.86	19.03	2.04	333.92	24.13	-1.03	335.66	23.69	1.03
338.02	14.87	-2.02	337.08	12.18	-1.47	337.86	17.47	-0.27	336.92	25.73	-0.17	338.65	23.58	0.17
341.02	14.58	-3.07	340.08	14.03	-0.39	340.86	18.40	-0.10	339.92	26.35	-0.32	341.65	24.49	0.32
344.02	15.11	-2.80	343.08	13.02	-1.65	343.86	17.63	-1.13	342.92	27.04	0.12	344.65	24.31	-0.12
347.02	16.15	-0.32	346.08	12.89	-0.35	346.86	17.60	0.28	345.92	24.36	-1.13	347.65	24.12	1.13
350.02	15.35	-1.04	349.08	12.72	-0.43	349.86	17.60	0.36	348.92	24.59	-0.81	350.66	23.72	0.81
353.02	16.03	-0.83	352.08	12.67	-0.96	352.86	17.67	-0.04	351.92	25.39	-0.49	353.64	23.87	0.49
356.02	16.05	-0.04	355.08	13.59	0.73	355.86	18.73	1.79	354.92	25.12	0.01	356.65	22.60	-0.01
359.02	16.25	-0.71	358.08	13.24	-0.49	358.86	18.23	0.42	357.92	25.66	-0.32	359.65	23.80	0.32
362.02	15.23	-2.45	361.08	12.94	-1.51	361.86	18.70	0.17	360.92	26.27	-0.43	362.65	24.63	0.43
365.02	15.64	-1.35	364.08	12.89	-0.86	364.86	17.80	-0.04	363.92	26.08	0.08	365.67	23.43	-0.08
368.02	16.10	-0.90	367.08	12.37	-1.40	367.86	18.20	0.35	366.92	25.20	-0.82	368.65	24.34	0.82
371.02	16.56	-0.93	370.08	13.92	-0.34	370.86	18.50	0.16	369.92	25.89	-0.62	371.65	24.63	0.62
374.02	15.40	-1.77	373.08	13.19	-0.75	373.86	18.33	0.31	372.92	25.43	-0.76	374.65	24.45	0.76
377.02	15.88	-0.96	376.08	12.62	-0.98	376.86	17.83	0.14	375.92	25.85	-0.00	377.65	23.36	0.00
380.02	15.74	-1.30	379.08	12.62	-1.18	379.86	18.40	0.51	378.92	26.00	-0.05	380.66	23.61	0.05
383.02	15.54	-1.03	382.08	13.46	0.12	382.86	19.13	1.71	381.92	25.58	-0.01	383.64	23.10	0.01
386.02	15.62	-1.96	385.08	14.00	-0.34	385.86	18.63	0.20	384.92	26.31	-0.28	386.64	24.38	0.28
389.02	15.76	-2.04	388.08	13.35	-1.21	388.86	17.00	-1.65	387.92	26.35	-0.46	389.64	24.78	0.46
392.02	14.99	-2.28	391.08	12.86	-1.17	391.86	17.50	-0.62	390.92	25.54	-0.74	392.64	24.53	0.74
395.02	15.42	-0.41	394.08	12.97	0.38	394.86	19.40	2.72	393.92	24.59	-0.25	395.67	22.60	0.25
398.02	16.51	-1.09	397.08	13.02	-1.35	397.86	18.96	0.51	396.92	25.85	-0.77	398.65	24.89	0.77
401.02	16.22	-1.08	400.08	14.52	0.46	400.86	17.40	-0.75	399.92	26.19	-0.12	401.65	23.94	0.12
404.02	16.17	-0.45	403.08	13.76	0.38	403.86	17.83	0.36	402.92	24.28	-1.35	404.64	24.49	1.35
407.02	16.08	-0.67	406.08	12.48	-1.04	406.86	19.30	1.70	405.92	26.12	0.35	407.64	22.92	-0.35
410.02	15.13	-2.63	409.08	13.10	-1.42	409.86	17.47	-1.14	408.92	26.31	-0.46	410.67	24.74	0.46
413.02	15.13	-1.60	412.08	13.16	-0.34	412.86	18.66	1.08	411.92	26.00	0.25	413.65	23.00	-0.25
416.02	15.01	-2.32	415.08	13.35	-0.74	415.86	19.23	1.05	414.92	25.08	-1.26	416.65	25.11	1.26
419.02	16.34	-1.42	418.08	13.89	-0.63	418.86	19.16	0.55	417.92	26.42	-0.35	419.65	24.63	0.35
422.02	16.22	-1.12	421.08	13.19	-0.91	421.86	18.86	0.67	420.92	26.31	-0.04	422.65	23.90	0.04
425.02	15.57	-1.80	424.08	13.59	-0.55	424.86	18.03	-0.19	423.92	26.23	-0.16	425.66	24.05	0.16
428.02	16.49	-1.26	427.08	13.00	-1.51	427.87	18.16	-0.44	426.92	25.92	-0.84	428.65	25.11	0.84
431.02	15.95	-1.98	430.08	13.21	-1.48	430.86	18.00	-0.78	429.92	26.46	-0.48	431.65	24.93	0.48
434.02	15.78	-2.36	433.08	13.05	-1.86	433.86	18.53	-0.46	432.92	27.19	0.03	434.65	24.63	-0.03
437.02	16.22	-0.85	436.08	13.46	-0.37	436.86	19.33	1.41	435.92	24.89	-1.19	437.65	24.78	1.19
440.02	15.35	-2.17	439.08	14.41	0.13	439.86	20.30	1.93	438.92	26.77	0.24	440.66	23.80	-0.24
443.02	15.78	-2.57	442.08	13.95	-1.16	442.86	16.74	-2.46	441.92	26.27	-1.09	443.65	25.96	1.09
446.02	15.86	-1.27	445.08	13.29	-0.60	445.86	19.40	1.42	444.92	25.92	-0.22	446.65	23.87	0.22
449.02	17.05	0.02	448.08	13.73	-0.07	448.86	18.80	0.92	447.92	25.62	-0.43	449.65	23.98	0.43
452.02	16.76	-0.49	451.08	14.06	0.04	451.86	19.86	1.76	450.92	26.54	0.27	452.64	23.50	-0.27
455.02	17.32	-0.90	454.08	14.71	-0.27	454.86	18.60	-0.47	453.92	27.19	-0.04	455.66	24.78	0.04
458.02	16.98	-1.17	457.08	14.14	-0.77	457.86	18.46	-0.54	456.92	27.16	-0.00	458.64	24.67	0.00
461.02	16.39	-1.39	460.08	12.40	-2.14	460.86	18.70	0.07	459.92	27.00	0.21	461.65	24.09	-0.21
464.02	16.83	-1.23	463.08	14.98	0.16	463.86	19.46	0.55	462.92	27.12	0.05	464.64	24.53	-0.05
467.02	16.39	-1.86	466.08	14.08	-0.93	466.86	18.76	-0.34	465.92	26.85	-0.41	467.64	25.18	0.41
470.02	16.83	-1.37	469.08	14.49	-0.47	469.86	19.46	0.41	468.92	27.00	-0.21	470.66	24.93	0.21
473.02	16.71	0.03	472.08	14.63	1.19	472.86	19.30	1.77	471.92	24.47	-1.22	473.65	24.42	1.22
476.02	16.25	-1.95	475.08	14.68	-0.29	475.86	18.96	-0.09	474.92	27.16	-0.06	476.65	24.78	0.06
479.02	16.90	-1.35	478.08	13.54	-1.47	478.87	20.00	0.90	477.92	26.81	-0.45	479.65	25.22	0.45
482.02	17.29	-0.31	481.08	13.92	-0.45	481.86	18.80	0.35	480.92	26.54	-0.08	482.65	24.20	0.08
485.02	17.37	-0.37	484.08	14.03	-0.47	484.86	18.66	0.07	483.92	27.00	0.25	485.66	24.01	-0.25
488.02	17.71	-0.53	487.08	14.30	-0.71	487.86	19.20	0.11	486.92	26.58	-0.68	488.65	25.44	0.68
491.02	16.71	-1.65	490.08	14.49	-0.64	490.86	19.23	0.02	489.92	27.00	-0.38	491.65	25.26	0.38
494.02	16.46	-1.64	493.08	13.40	-1.47	493.86	19.36	0.41	492.92	27.43	0.31	494.64	24.31	-0.31
497.02	15.74	-2.38	496.08	14.85	-0.03	496.86	19.46	0.49	495.92	26.81	-0.32	497.64	24.96	0.32
500.02	17.32	-0.75	499.08	14.22	-0.61	499.86	20.10	1.18	498.92	26.96	-0.12	500.66	24.71	0.12
503.02	17.90	-1.02	502.08	14.79	-0.90	502.86	19.60	-0.17	501.92	27.54	-0.40	503.65	25.84	0.40
506.02	17.24	-0.93	505.08	14.49	-0.44	505.87	19.26	0.24	504.92	26.69	-0.49	506.65	25.18	0.49
509.02	17.17	-1.18	508.08	14.36	-0.75	508.86	20.00	0.80	507.92	27.70	0.34	509.65	24.53	-0.34
512.02	17.15	-0.42	511.08	14.85	0.51	511.86	18.83	0.41	510.92	26.19	-0.40	512.65	24.49	0.40
515.02	16.71	-1.52	514.08	13.54	-1.45	514.86	19.03	-0.05	513.92	26.73	-0.51	515.66	25.26	0.51
518.02	17.10	-1.59	517.08	14.22	-1.23	517.87	19.23	-0.31	516.92	27.58	-0.12	518.65	25.33	0.12
521.02	17.15	-1.63	520.08	13.81	-1.74	520.86	19.97	0.34	519.92	26.96	-0.84	521.65	26.14	0.84
524.02	16.83	-1.99	523.08	15.56	-0.03	523.86	19.97	0.30	522.92	28.51	0.67	524.65	24.67	-0.67
527.02	17.05	-1.60	526.08	15.67	0.25	526.86	20.10	0.60	525.92	27.77	0.10	527.64	25.07	-0.10
530.02	16.90	-0.87	529.08	14.90	0.36	529.86	20.64	2.02	528.92	26.85	0.06	530.66	24.23	-0.06
533.02	16.85	-1.89	532.08	15.01	-0.49	532.86	20.07	0.48	531.92	27.46	-0.29	533.65	25.55	0.29
536.02	16.95	-2.18	535.08	15.04	-0.85	535.86	18.83	-1.15	534.92	27.54	-0.60	536.65	26.25	0.60
539.02	17.15	-1.76	538.08	14.66	-1.02	538.86	20.77	1.01	537.92	27.04	-0.89	539.65	26.32	0.89
542.02	18.25	-0.20	541.08	14.06	-1.16	541.86	19.20	-0.10	540.92	26.85	-0.62	542.64	25.59	0.62
545.02	17.00	-2.45	544.08	14.06	-2.15	544.86	19.30	-1.00	543.92	29.06	0.60	545.66	25.37	-0.60
548.02	17.51	-1.00	547.08	14.74	-0.53	547.86	18.66	-0.70	546.92	26.89	-0.63	548.64	25.66	0.63
551.02	17.51	-0.89	550.08	14.22	-0.94	550.86	20.07	0.82	549.92	26.89	-0.52	551.65	25.44	0.52
554.02	17.44	-1.18	553.08	14.08	-1.30	553.86	20.67	1.20	552.92	27.04	-0.59	554.64	25.73	0.59
557.02	17.22	-1.76	556.08	15.67	-0.07	556.86	20.03	0.20	555.92	28.05	0.06	557.65	25.44	-0.06
560.02	17.34	-1.40	559.08	15.29	-0.21	559.87	18.96	-0.63	558.92	28.01	0.26	560.66	25.00	-0.26
563.02	17.73	-0.46	562.08	14.63	-0.32	562.86	20.03	0.99	561.92	26.73	-0.47	563.65	25.18	0.47
566.02	17.20	-1.83	565.08	14.68	-1.12	565.86	21.24	1.36	564.92	28.16	0.11	566.65	25.44	-0.11
569.02	17.78	-0.20	568.08	15.45	0.71	568.86	20.00	1.17	567.92	26.12	-0.87	569.65	25.37	0.87
572.02	17.34	-1.97	571.08	14.82	-1.25	571.86	19.80	-0.36	570.92	28.67	0.35	572.65	25.48	-0.35
575.02	18.25	0.04	574.08	15.92	0.95	574.87	19.13	0.07	573.92	26.58	-0.64	575.66	25.37	0.64
578.02	17.93	-0.15	577.08	16.66	1.82	577.86	20.67	1.74	576.92	25.92	-1.17	578.64	25.77	1.17
581.02	18.12	-0.64	580.08	14.49	-1.03	580.86	20.77	1.16	579.92	28.16	0.39	581.64	24.89	-0.39
584.02	17.46	-2.52	583.08	15.09	-1.66	583.86	21.48	0.65	582.92	28.59	-0.41	584.65	26.91	0.41
587.02	17.46	-0.59	586.08	14.60	-0.21	586.86	20.37	1.47	585.92	26.89	-0.17	587.65	24.74	0.17
590.02	18.05	-1.57	589.08	14.74	-1.64	589.87	19.70	-0.77	588.92	28.67	0.04	590.66	26.10	-0.04
593.02	17.27	-1.49	592.07	15.70	0.17	592.86	20.13	0.52	591.92	27.66	-0.12	593.65	25.40	0.12
596.02	17.98	-1.06	595.07	15.81	0.01	595.86	19.86	-0.03	594.92	27.43	-0.62	596.65	26.18	0.62
599.02	18.32	-0.39	598.07	15.01	-0.47	598.86	20.77	1.21	597.92	27.74	0.01	599.65	25.22	-0.01
602.01	17.44	-1.05	601.07	16.36	1.10	601.86	21.01	1.67	600.92	27.81	0.30	602.64	24.71	-0.30
658.10	22.91	-1.99	657.16	20.70	-0.96	657.95	25.12	-0.63	657.00	33.82	-0.09	658.73	31.51	0.09
661.11	21.11	-3.17	660.15	18.24	-2.80	660.96	23.86	-1.27	659.99	32.43	-0.86	661.74	31.66	0.86
664.09	21.34	-1.87	663.15	18.10	-1.87	663.94	24.13	0.07	662.99	31.49	-0.73	664.72	30.46	0.73
667.12	20.64	-2.33	666.18	17.82	-1.92	666.96	22.56	-1.26	666.03	31.33	-0.66	667.75	30.15	0.66
670.09	20.07	-2.85	669.15	18.32	-1.36	669.94	23.48	-0.29	668.99	31.37	-0.56	670.72	30.00	0.56
673.09	20.91	-1.05	672.15	17.16	-1.57	672.93	23.17	0.36	671.99	29.64	-1.34	673.72	29.82	1.34
676.11	20.02	-1.85	675.15	17.33	-1.31	675.96	23.00	0.28	674.99	30.58	-0.31	676.74	28.70	0.31
679.09	21.26	0.24	678.15	17.55	-0.23	678.94	22.63	0.76	677.99	29.21	-0.82	679.72	28.36	0.82
682.13	20.39	-1.72	681.18	18.71	-0.17	681.97	22.19	-0.77	681.03	31.29	0.16	682.75	28.47	-0.16
685.09	19.70	-2.40	684.15	16.99	-1.88	684.93	21.72	-1.23	683.99	29.13	-1.99	685.72	30.61	1.99
688.09	19.92	-2.72	687.15	18.44	-0.97	687.93	23.48	-0.01	686.99	31.56	-0.10	688.72	29.26	0.10
691.11	20.49	-1.59	690.15	17.52	-1.32	690.96	23.24	0.31	689.99	30.70	-0.39	691.74	28.99	0.39
694.09	20.24	-2.89	693.15	16.94	-2.95	693.93	22.36	-1.62	692.99	31.60	-0.54	694.72	30.19	0.54
697.13	19.75	-2.47	696.18	17.99	-0.99	696.97	22.12	-0.95	696.03	31.13	-0.10	697.75	28.84	0.10
700.09	20.81	-1.90	699.15	18.02	-1.45	699.93	21.01	-2.55	698.99	31.21	-0.51	700.72	29.74	0.51
703.09	19.87	-0.56	702.15	18.10	0.91	702.93	22.12	0.84	701.99	27.77	-1.67	703.71	28.62	1.67
706.11	19.90	-2.43	705.15	17.21	-1.89	705.96	22.09	-1.09	704.99	31.17	-0.18	706.74	29.03	0.18
709.09	19.95	-1.59	708.15	19.36	1.06	708.93	21.48	-0.91	707.99	29.84	-0.71	709.71	28.77	0.71
712.12	19.60	-2.38	711.18	17.44	-1.31	711.96	21.65	-1.18	711.02	29.91	-1.09	712.75	29.59	1.09
715.09	21.16	-1.15	714.15	18.24	-0.84	714.93	22.43	-0.73	713.99	30.46	-0.87	715.72	29.70	0.87
718.09	20.29	-0.88	717.15	18.52	0.58	717.93	22.39	0.37	716.99	30.19	0.00	718.72	27.69	-0.00
721.11	20.96	-1.04	720.15	18.38	-0.38	720.96	22.70	-0.15	719.99	30.54	-0.47	721.74	28.99	0.47
724.09	20.02	-1.40	723.15	17.91	-0.28	723.93	23.17	0.90	722.99	29.80	-0.64	724.72	28.58	0.64
727.12	20.42	-1.91	726.18	17.80	-1.30	726.96	22.73	-0.45	726.02	31.17	-0.18	727.75	29.03	0.18
730.09	20.22	-1.00	729.15	17.74	-0.24	729.93	22.66	0.59	728.99	29.72	-0.51	730.72	28.25	0.51
733.09	20.81	-1.18	732.15	17.38	-1.38	732.93	23.31	0.47	731.99	29.37	-1.64	733.72	30.15	1.64
736.11	20.44	-0.70	735.15	18.05	0.14	735.96	22.05	0.06	734.99	29.68	-0.48	736.74	28.14	0.48
739.09	20.39	-1.89	738.15	17.38	-1.66	738.93	22.02	-1.11	737.99	31.17	-0.12	739.72	28.92	0.12
742.12	21.19	-0.29	741.18	17.66	-0.58	741.97	22.77	0.44	741.03	29.91	-0.58	742.75	28.58	0.58
745.09	19.92	-2.32	744.15	18.05	-0.96	744.93	22.16	-0.93	743.99	31.21	-0.05	745.72	28.81	0.05
748.09	21.09	-2.16	747.15	17.99	-2.02	747.93	23.34	-0.76	746.99	30.86	-1.40	748.72	31.17	1.40
751.11	20.57	-1.82	750.15	17.69	-1.47	750.96	22.63	-0.61	749.99	31.21	-0.20	751.74	29.11	0.20
754.09	20.94	-0.93	753.15	16.94	-1.69	753.94	22.94	0.22	752.99	30.46	-0.42	754.72	28.81	0.42
757.12	20.42	-1.95	756.18	17.69	-1.44	756.96	22.94	-0.28	756.03	30.27	-1.11	757.75	30.00	1.11
760.09	20.47	-1.96	759.15	18.49	-0.70	759.93	22.80	-0.48	758.99	30.46	-0.98	760.72	29.93	0.98
763.09	19.53	-3.09	762.15	17.80	-1.59	762.93	22.97	-0.50	761.99	30.78	-0.86	763.72	30.00	0.86
766.11	20.47	-1.19	765.15	17.52	-0.90	765.96	22.77	0.26	764.99	30.23	-0.44	766.74	28.62	0.44
769.09	20.22	-2.80	768.15	17.85	-1.93	768.93	22.97	-0.90	767.99	31.49	-0.54	769.72	30.08	0.54
772.12	20.00	-1.37	771.18	18.55	0.41	771.96	23.11	0.89	771.02	30.07	-0.32	772.74	28.21	0.32
775.09	20.79	-1.69	774.15	18.02	-1.23	774.93	24.06	0.73	773.99	30.35	-1.15	775.71	30.15	1.15
778.09	19.90	-1.98	777.15	17.66	-0.98	777.93	22.46	-0.27	776.99	30.07	-0.82	778.71	29.22	0.82
781.11	19.48	-2.71	780.15	18.24	-0.71	780.96	23.34	0.30	779.99	31.25	0.05	781.74	28.66	-0.05
784.09	20.34	-2.14	783.15	18.19	-1.05	783.93	22.97	-0.36	782.99	30.82	-0.67	784.72	29.67	0.67
787.12	20.27	-2.47	786.17	17.74	-1.76	786.96	22.77	-0.82	786.02	30.86	-0.89	787.74	30.15	0.89
790.09	21.29	-1.68	789.15	18.60	-1.13	789.93	22.19	-1.63	788.99	31.80	-0.18	790.71	29.67	0.18
793.09	20.19	-1.94	792.15	18.21	-0.69	792.93	22.26	-0.72	791.99	29.68	-1.47	793.71	30.12	1.47
796.11	20.47	-2.06	795.15	19.22	-0.08	795.96	23.55	0.17	794.99	30.97	-0.58	796.74	29.63	0.58
799.09	20.59	-2.42	798.15	17.85	-1.93	798.93	22.22	-1.64	797.99	31.33	-0.70	799.71	30.23	0.70
802.12	20.96	-1.89	801.18	19.38	-0.23	801.96	23.28	-0.42	801.02	32.24	0.38	802.75	28.99	-0.38
805.09	20.39	-2.52	804.15	18.05	-1.63	804.93	22.46	-1.30	803.99	31.21	-0.72	805.72	30.15	0.72
808.09	20.39	-2.02	807.15	18.44	-0.73	807.93	23.17	-0.09	806.99	31.13	-0.29	808.72	29.22	0.29
811.11	19.35	-2.88	810.15	18.44	-0.55	810.96	24.47	1.39	809.99	29.99	-1.25	811.74	30.00	1.25
814.09	20.47	-1.71	813.15	18.99	0.04	813.93	22.53	-0.50	812.99	30.31	-0.89	814.71	29.59	0.89
817.12	19.97	-3.55	816.18	18.41	-1.88	816.96	22.56	-1.81	816.03	32.43	-0.11	817.75	30.15	0.11
820.09	20.59	-1.98	819.15	18.44	-0.89	819.93	22.63	-0.79	818.99	31.56	-0.02	820.72	29.11	0.02
823.09	20.05	-2.52	822.15	18.60	-0.73	822.93	22.43	-0.99	821.99	31.49	-0.09	823.72	29.18	0.09
826.11	20.74	-2.30	825.15	19.44	-0.36	825.96	24.51	0.62	824.99	32.35	0.30	826.74	29.26	-0.30
829.09	20.07	-3.15	828.15	17.91	-2.08	828.93	22.46	-1.61	827.99	32.16	-0.08	829.72	29.82	0.08
832.12	20.91	-2.05	831.18	18.13	-1.60	831.96	22.63	-1.18	831.02	30.74	-1.24	832.75	30.72	1.24
835.09	20.72	-2.29	834.15	18.91	-0.86	834.93	22.43	-1.43	833.99	31.17	-0.85	835.71	30.38	0.85
838.09	20.44	-1.42	837.15	19.05	0.42	837.93	23.24	0.53	836.99	30.15	-0.73	838.71	29.11	0.73
841.11	19.80	-3.06	840.15	18.21	-1.42	840.96	23.96	0.25	839.99	32.27	0.39	841.74	28.99	-0.39
844.09	20.84	-2.30	843.15	20.09	0.18	843.94	23.48	-0.51	842.99	31.21	-0.95	844.72	30.61	0.95
847.13	19.82	-2.48	846.18	19.33	0.26	846.97	22.56	-0.59	846.03	31.41	0.09	847.75	28.73	-0.09
850.09	20.62	-2.12	849.15	18.07	-1.44	849.93	22.26	-1.33	848.99	30.23	-1.53	850.72	30.79	1.53
853.09	20.39	-1.82	852.15	18.63	-0.34	852.93	24.95	1.89	851.99	31.33	0.11	853.72	28.62	-0.11
856.11	20.44	-2.86	855.15	18.71	-1.35	855.96	23.79	-0.36	854.99	32.16	-0.15	856.74	29.97	0.15
859.09	20.74	-2.48	858.15	19.47	-0.52	858.94	23.92	-0.15	857.99	31.37	-0.87	859.72	30.61	0.87
862.12	21.46	-0.68	861.18	19.19	0.28	861.96	24.13	1.14	861.02	30.23	-0.93	862.75	29.59	0.93
865.09	20.76	-2.88	864.15	18.60	-1.80	864.93	24.54	0.05	863.99	32.51	-0.14	865.72	30.30	0.14
868.09	20.47	-3.38	867.15	18.16	-2.46	867.93	23.86	-0.84	866.99	32.71	-0.16	868.72	30.53	0.16
871.11	20.17	-2.66	870.15	17.91	-1.68	870.96	25.40	1.72	869.99	31.37	-0.47	871.74	29.82	0.47
874.09	21.86	-0.47	873.15	19.55	0.45	873.93	22.60	-0.58	872.99	30.38	-0.97	874.71	29.82	0.97
877.12	20.79	-2.91	876.18	18.88	-1.58	876.96	23.14	-1.41	876.02	31.68	-1.03	877.75	31.25	1.03
880.09	20.44	-3.03	879.15	18.66	-1.57	879.93	24.51	0.19	878.99	31.60	-0.88	880.71	30.87	0.88
883.09	20.57	-2.42	882.15	18.46	-1.30	882.93	23.62	-0.22	881.99	31.29	-0.72	883.71	30.23	0.72
886.11	22.01	-0.65	885.15	19.72	0.29	885.96	24.95	1.44	884.99	32.43	0.75	886.74	28.43	-0.75
889.09	20.34	-3.20	888.15	19.89	-0.42	888.94	24.51	0.12	887.99	31.37	-1.19	889.72	31.25	1.19
892.12	21.46	-2.06	891.18	19.89	-0.39	891.96	23.28	-1.09	891.03	32.00	-0.53	892.75	30.57	0.53
895.09	21.41	-1.62	894.15	20.42	0.63	894.93	23.14	-0.74	893.99	31.21	-0.83	895.71	30.38	0.83
898.09	21.21	-1.42	897.15	20.06	0.67	897.93	24.40	0.92	896.99	30.97	-0.67	898.71	29.82	0.67
901.11	20.52	-2.92	900.15	18.60	-1.60	900.96	24.30	0.01	899.99	31.09	-1.36	901.74	31.32	1.36
904.09	20.00	-2.95	903.15	19.25	-0.46	903.93	23.17	-0.63	902.99	31.13	-0.83	904.72	30.30	0.83
907.12	21.96	-1.47	906.18	18.66	-1.53	906.96	23.17	-1.11	906.03	32.20	-0.24	907.75	30.19	0.24
910.09	21.29	-1.59	909.15	19.30	-0.35	909.93	23.45	-0.28	908.99	30.58	-1.32	910.72	30.72	1.32
913.09	20.86	-2.87	912.15	19.19	-1.31	912.93	23.51	-1.07	911.99	32.24	-0.51	913.71	30.76	0.51
916.11	21.06	-1.86	915.15	18.49	-1.19	915.96	23.41	-0.36	914.99	31.52	-0.41	916.74	29.85	0.41
919.09	21.26	-3.01	918.15	19.05	-1.98	918.93	23.04	-2.08	917.99	32.75	-0.53	919.72	31.32	0.53
922.13	21.11	-1.71	921.18	19.61	0.03	921.97	23.55	-0.12	921.03	31.05	-0.78	922.75	30.12	0.78
925.09	20.94	-2.51	924.15	18.55	-1.67	924.93	23.75	-0.55	923.99	31.72	-0.75	925.72	30.72	0.75
928.09	21.24	-1.57	927.15	19.41	-0.16	927.93	23.89	0.23	926.99	31.52	-0.30	928.72	29.63	0.30
931.11	21.39	-2.57	930.15	18.94	-1.78	930.96	24.16	-0.65	929.99	33.15	0.18	931.74	30.30	-0.18
934.09	20.81	-2.24	933.15	20.09	0.27	933.93	24.30	0.40	932.99	32.35	0.28	934.72	29.29	-0.28
937.12	20.96	-2.26	936.18	19.83	-0.15	936.96	23.11	-0.96	936.02	32.12	-0.11	937.75	29.85	0.11
940.09	21.86	-1.98	939.15	20.34	-0.26	939.93	24.85	0.16	938.99	32.08	-0.77	940.71	31.13	0.77
943.09	21.26	-1.53	942.15	18.80	-0.76	942.94	23.62	-0.02	941.99	30.82	-0.99	943.72	30.30	0.99
946.11	22.54	-0.93	945.15	20.48	0.24	945.96	25.16	0.84	944.99	32.63	0.14	946.74	29.85	-0.14
949.09	21.69	-1.33	948.15	18.94	-0.85	948.93	24.20	0.33	947.99	30.86	-1.18	949.72	30.72	1.18
952.13	21.71	-1.34	951.18	19.08	-0.74	951.97	23.82	-0.08	951.02	31.60	-0.47	952.75	30.04	0.47
955.09	21.69	-1.79	954.15	20.14	-0.11	954.93	25.33	1.00	953.99	31.29	-1.21	955.71	31.21	1.21
958.09	21.74	-1.30	957.15	19.44	-0.36	957.93	25.30	1.41	956.99	30.97	-1.08	958.72	30.64	1.08
961.11	21.21	-1.97	960.15	20.45	0.50	960.96	25.16	1.13	959.99	32.08	-0.12	961.74	29.82	0.12
964.09	21.74	-2.23	963.15	19.52	-1.22	963.93	23.45	-1.37	962.99	32.31	-0.68	964.71	31.17	0.68
967.12	21.79	-1.97	966.18	19.95	-0.58	966.96	24.10	-0.51	966.02	32.79	0.01	967.74	30.27	-0.01
970.09	22.49	-1.78	969.15	19.08	-1.96	969.93	24.68	-0.44	968.99	32.91	-0.38	970.71	31.17	0.38
973.09	21.24	-3.18	972.15	19.92	-1.26	972.94	25.40	0.13	971.99	32.63	-0.80	973.72	31.74	0.80
976.11	22.59	-0.71	975.15	19.61	-0.45	975.96	26.12	1.97	974.99	32.31	-0.00	976.74	29.82	0.00
979.09	21.04	-3.36	978.15	21.13	-0.03	978.93	25.33	0.08	977.99	33.50	0.09	979.71	30.83	-0.09
982.12	21.24	-1.84	981.18	19.83	-0.01	981.96	24.99	1.06	981.02	31.80	-0.29	982.75	29.89	0.29
985.09	21.79	-1.70	984.15	19.50	-0.76	984.93	24.44	0.10	983.99	30.97	-1.54	985.72	31.55	1.54
988.09	21.41	-3.77	987.15	19.78	-2.16	987.93	24.51	-1.52	986.99	33.58	-0.61	988.72	32.31	0.61
991.11	22.44	-1.84	990.15	19.58	-1.46	990.96	26.23	1.10	989.99	33.07	-0.22	991.74	31.02	0.22
994.09	21.74	-2.56	993.15	20.20	-0.87	993.94	25.36	0.21	992.99	31.72	-1.60	994.72	32.42	1.60
997.12	21.26	-3.46	996.18	20.11	-1.37	996.97	24.37	-1.20	996.03	31.45	-2.28	997.75	33.52	2.28
1000.09	22.29	-1.54	999.15	19.47	-1.13	999.93	24.54	-0.14	998.99	32.71	-0.14	1000.72	30.49	0.14
1003.09	21.54	-3.06	1002.15	21.01	-0.35	1002.94	24.03	-1.42	1001.99	32.39	-1.22	1003.72	32.34	1.22
1006.11	21.64	-2.43	1005.15	19.83	-1.00	1005.96	26.19	1.27	1004.99	32.95	-0.13	1006.74	30.72	0.13
1009.09	21.21	-2.79	1008.15	19.27	-1.50	1008.93	24.51	-0.34	1007.99	32.63	-0.39	1009.72	30.91	0.39
1012.13	21.71	-3.07	1011.18	20.45	-1.10	1011.97	25.40	-0.23	1011.03	32.91	-0.89	1012.75	32.19	0.89
1015.09	21.14	-3.24	1014.15	19.83	-1.31	1014.93	25.85	0.62	1013.99	33.35	-0.04	1015.72	30.94	0.04
1018.09	22.59	-1.40	1017.15	20.70	-0.05	1017.94	24.40	-0.44	1016.99	32.08	-0.92	1018.72	31.43	0.92
1021.11	20.91	-3.34	1020.15	19.58	-1.43	1020.96	25.98	0.88	1019.99	31.72	-1.54	1021.74	32.31	1.54
1024.09	21.46	-2.29	1023.15	20.42	-0.10	1023.93	23.21	-1.39	1022.99	31.68	-1.09	1024.72	31.36	1.09
1027.13	21.66	-1.99	1026.18	19.81	-0.60	1026.97	24.85	0.35	1026.03	31.96	-0.70	1027.75	30.87	0.70
1030.09	22.11	-3.01	1029.15	19.66	-2.22	1029.93	24.34	-1.63	1028.99	33.54	-0.59	1030.72	32.23	0.59
1033.09	22.36	-2.20	1032.15	19.75	-1.58	1032.94	24.57	-0.84	1031.99	33.07	-0.51	1033.72	31.59	0.51
1036.11	21.66	-3.14	1035.15	19.83	-1.74	1035.96	24.88	-0.77	1034.99	32.99	-0.83	1036.74	32.15	0.83
1039.09	21.04	-3.21	1038.15	20.59	-0.42	1038.94	25.81	0.71	1037.99	33.31	0.05	1039.72	30.72	-0.05
1042.12	21.36	-3.29	1041.18	19.83	-1.58	1041.96	25.36	-0.14	1041.02	33.43	-0.23	1042.75	31.40	0.23
1045.09	22.66	-1.29	1044.15	20.11	-0.61	1044.93	24.64	-0.16	1043.99	33.66	0.69	1045.71	29.78	-0.69
1048.09	22.09	-2.62	1047.15	19.47	-2.00	1047.93	25.16	-0.40	1046.99	32.99	-0.73	1048.72	31.96	0.73
1051.11	21.86	-2.47	1050.15	20.54	-0.56	1050.96	24.95	-0.23	1049.99	33.03	-0.32	1051.74	31.17	0.32
1054.09	22.71	-2.88	1053.15	19.69	-2.66	1053.93	24.64	-1.80	1052.99	34.14	-0.46	1054.72	32.57	0.46
1057.12	23.01	-0.80	1056.18	21.04	0.46	1056.96	25.47	0.81	1056.02	32.63	-0.20	1057.75	30.53	0.20
1060.09	22.01	-2.74	1059.15	20.34	-1.18	1059.93	25.12	-0.48	1058.99	34.10	0.33	1060.71	30.94	-0.33
1063.09	22.56	-1.80	1062.15	20.70	-0.43	1062.93	25.26	0.05	1061.99	33.35	-0.03	1063.72	30.91	0.03
1066.11	21.41	-1.92	1065.15	20.28	0.19	1065.96	24.81	0.63	1064.99	32.00	-0.34	1066.74	30.19	0.34
1069.09	22.69	-1.47	1068.15	20.11	-0.81	1068.93	24.68	-0.33	1067.99	32.87	-0.30	1069.72	30.98	0.30
1072.12	22.59	-2.48	1071.18	20.90	-0.94	1071.96	24.61	-1.31	1071.02	34.02	-0.07	1072.74	31.66	0.07
1075.09	21.76	-2.54	1074.15	21.83	0.77	1074.93	25.71	0.56	1073.99	33.11	-0.20	1075.71	31.02	0.20
1078.09	22.56	-2.35	1077.15	20.65	-1.03	1077.94	25.67	-0.09	1076.99	33.74	-0.19	1078.72	31.62	0.19
1081.11	22.66	-2.56	1080.15	21.21	-0.78	1080.96	26.02	-0.05	1079.99	34.02	-0.22	1081.74	31.96	0.22
1084.09	22.24	-2.51	1083.15	19.69	-1.82	1083.94	24.68	-0.92	1082.99	32.08	-1.68	1084.72	32.95	1.68
1087.13	23.11	-1.56	1086.18	21.10	-0.34	1086.97	25.30	-0.22	1086.03	33.82	0.13	1087.75	31.06	-0.13
1090.09	21.24	-2.83	1089.15	20.17	-0.66	1089.93	25.36	0.44	1088.99	32.20	-0.88	1090.72	31.47	0.88
1093.09	22.99	-2.31	1092.15	19.95	-2.12	1092.94	24.78	-1.37	1091.99	33.19	-1.13	1093.72	32.95	1.13
1096.11	22.89	-1.64	1095.15	20.82	-0.48	1095.96	26.57	1.19	1094.99	32.83	-0.72	1096.74	31.77	0.72
1099.09	22.61	-1.88	1098.15	21.47	0.21	1098.93	25.54	0.20	1097.99	34.18	0.67	1099.72	30.34	-0.67
1102.13	22.19	-2.83	1101.18	20.76	-1.03	1101.97	25.50	-0.37	1101.03	33.58	-0.46	1102.75	32.00	0.46
1105.09	23.06	-1.71	1104.15	20.82	-0.71	1104.94	24.88	-0.74	1103.99	33.86	0.08	1105.72	31.21	-0.08
1108.09	21.76	-3.06	1107.15	20.87	-0.72	1107.94	25.02	-0.65	1106.99	32.95	-0.89	1108.72	32.23	0.89
1111.11	22.14	-3.54	1110.15	21.38	-1.07	1110.96	27.06	0.53	1109.99	34.10	-0.60	1111.74	32.80	0.60
1114.09	21.31	-3.82	1113.15	21.13	-0.76	1113.94	25.67	-0.31	1112.99	33.86	-0.28	1114.72	31.93	0.28
1117.13	22.11	-3.58	1116.18	19.72	-2.74	1116.97	26.68	0.14	1116.03	33.74	-0.97	1117.75	33.18	0.97
1120.09	23.34	-0.93	1119.15	21.21	0.17	1119.94	26.05	0.93	1118.99	31.96	-1.33	1120.72	32.12	1.33
1123.09	23.16	-2.02	1122.15	21.07	-0.88	1122.94	25.81	-0.22	1121.99	34.54	0.34	1123.72	31.36	-0.34
1126.11	23.49	-0.37	1125.15	20.90	0.28	1125.96	28.48	3.77	1124.99	32.12	-0.75	1126.74	31.13	0.75
1129.09	21.76	-3.30	1128.15	19.97	-1.86	1128.94	25.78	-0.13	1127.99	34.34	0.26	1129.72	31.32	-0.26
1132.12	22.66	-1.25	1131.18	20.48	-0.20	1131.96	26.36	1.60	1131.02	32.04	-0.89	1132.75	31.32	0.89
1135.09	22.41	-2.67	1134.15	21.21	-0.64	1134.94	26.81	0.88	1133.99	32.71	-1.39	1135.72	32.99	1.39
1138.09	23.11	-2.07	1137.15	20.17	-1.78	1137.93	25.57	-0.46	1136.99	33.90	-0.30	1138.72	32.00	0.30
1141.11	23.16	-2.02	1140.15	20.85	-1.09	1140.96	27.44	1.41	1139.99	33.74	-0.45	1141.74	32.15	0.45
1144.09	24.25	-0.97	1143.15	21.30	-0.68	1143.94	25.78	-0.29	1142.99	33.82	-0.41	1144.72	32.15	0.41
1147.13	23.26	-1.72	1146.18	19.47	-2.28	1146.97	26.12	0.29	1146.02	32.51	-1.49	1147.75	32.99	1.49
1150.09	23.01	-2.35	1149.15	21.72	-0.40	1149.93	26.19	-0.02	1148.99	34.10	-0.27	1150.72	32.15	0.27
1153.09	23.29	-2.51	1152.15	21.18	-1.38	1152.93	26.19	-0.46	1151.99	34.86	0.05	1153.72	32.27	-0.05
1156.11	23.36	-0.92	1155.15	20.45	-0.60	1155.96	27.44	2.31	1154.99	33.23	-0.07	1156.74	30.87	0.07
1159.09	22.24	-2.86	1158.15	20.99	-0.87	1158.93	25.43	-0.52	1157.99	33.54	-0.57	1159.72	32.19	0.57
1162.12	23.44	-1.59	1161.18	22.00	0.20	1161.96	24.78	-1.10	1161.02	33.94	-0.11	1162.75	31.66	0.11
1165.09	23.36	-2.02	1164.15	21.86	-0.29	1164.94	25.33	-0.90	1163.99	34.30	-0.10	1165.72	32.00	0.10
1168.09	24.35	-0.52	1167.15	20.42	-1.22	1167.94	25.47	-0.25	1166.99	33.58	-0.31	1168.72	31.70	0.31
1171.11	22.69	-3.93	1170.15	22.23	-1.16	1170.96	27.54	0.07	1169.99	35.91	0.27	1171.74	32.87	-0.27
1174.09	23.49	-3.47	1173.15	21.75	-1.98	1173.93	26.23	-1.58	1172.99	35.02	-0.96	1174.72	34.44	0.96
1177.12	22.96	-1.86	1176.18	20.70	-0.89	1176.96	27.75	2.08	1176.02	33.82	-0.02	1177.75	31.36	0.02
1180.09	23.19	-2.49	1179.15	21.01	-1.44	1179.94	26.50	-0.03	1178.99	34.18	-0.52	1180.72	32.72	0.52
1183.09	23.64	-1.69	1182.15	21.58	-0.52	1182.94	25.19	-0.99	1181.99	33.74	-0.61	1183.72	32.46	0.61
1186.11	24.25	-1.17	1185.15	20.17	-2.01	1185.96	25.92	-0.35	1184.99	34.22	-0.21	1186.74	32.15	0.21
1189.09	23.39	-1.41	1188.15	20.65	-0.91	1188.94	26.50	0.85	1187.99	33.62	-0.19	1189.72	31.51	0.19
1192.13	23.49	-1.96	1191.18	21.55	-0.66	1191.97	25.74	-0.56	1191.03	33.82	-0.64	1192.75	32.61	0.64
1195.09	24.07	-1.55	1194.15	21.72	-0.66	1194.94	25.95	-0.52	1193.99	33.86	-0.77	1195.72	32.91	0.77
1198.09	23.44	-1.62	1197.15	20.70	-1.12	1197.94	26.50	0.59	1196.99	33.46	-0.61	1198.72	32.19	0.61
1201.11	23.29	-2.53	1200.15	21.18	-1.40	1200.96	27.37	0.70	1199.99	35.02	0.19	1201.74	32.15	-0.19
1204.09	23.11	-1.84	1203.15	21.13	-0.59	1203.94	26.71	0.91	1202.99	34.34	0.37	1204.72	31.10	-0.37
1207.13	23.16	-2.05	1206.18	21.55	-0.43	1206.97	26.16	0.10	1206.03	33.50	-0.73	1207.75	32.46	0.73
1210.09	23.36	-3.50	1209.15	21.72	-1.90	1209.94	25.88	-1.83	1208.99	34.66	-1.21	1210.72	34.59	1.21
1213.09	23.51	-3.50	1212.15	20.76	-3.01	1212.94	26.02	-1.84	1211.99	35.38	-0.64	1213.72	34.17	0.64
1216.11	23.21	-1.75	1215.15	20.96	-0.76	1215.96	28.07	2.26	1214.99	33.90	-0.07	1216.74	31.55	0.07
1219.09	23.16	-2.74	1218.15	21.52	-1.14	1218.94	26.12	-0.63	1217.99	33.43	-1.48	1219.72	33.90	1.48
1222.12	23.99	-1.45	1221.18	22.77	0.57	1221.96	26.81	0.52	1221.02	34.82	0.37	1222.75	31.59	-0.37
1225.09	22.91	-2.27	1224.15	23.57	1.63	1224.93	26.26	0.23	1223.99	33.58	-0.61	1225.72	32.31	0.61
1228.09	23.67	-1.62	1227.15	22.43	0.38	1227.94	27.23	1.09	1226.99	34.34	0.04	1228.72	31.77	-0.04
1231.11	24.27	-1.13	1230.15	21.21	-0.95	1230.96	28.03	1.78	1229.99	34.06	-0.35	1231.74	32.27	0.35
1234.09	23.54	-2.35	1233.15	22.80	0.14	1233.94	25.40	-1.34	1232.99	34.94	0.03	1234.72	32.38	-0.03
1237.12	23.74	-2.26	1236.18	21.35	-1.42	1236.96	27.13	0.28	1236.02	34.82	-0.20	1237.75	32.72	0.20
1240.09	24.12	-2.19	1239.15	21.58	-1.49	1239.93	26.81	-0.35	1238.99	34.82	-0.50	1240.72	33.33	0.50
1243.09	23.34	-3.16	1242.15	20.70	-2.57	1242.94	26.16	-1.19	1241.99	34.98	-0.54	1243.72	33.56	0.54
1246.11	23.92	-1.81	1245.14	22.32	-0.18	1245.96	27.79	1.21	1244.99	34.58	-0.17	1246.74	32.42	0.17
1249.09	24.35	-1.83	1248.14	22.20	-0.74	1248.93	28.00	0.97	1247.99	34.94	-0.25	1249.72	32.95	0.25
1252.12	23.87	-1.89	1251.17	21.13	-1.39	1251.96	26.88	0.27	1251.02	32.99	-1.78	1252.75	34.06	1.78
1255.09	23.57	-2.87	1254.14	21.52	-1.69	1254.93	26.16	-1.13	1253.99	34.02	-1.44	1255.72	34.40	1.44
