# Supplementary material for: Noise-precision tradeoff in predicting combinations of mutations and drugs
Source: PLoS Comput Biol. 2019 May 22;15(5):e1006956. doi: 10.1371/journal.pcbi.1006956 (PMC6548401; doi:10.1371/journal.pcbi.1006956)
Supplement: S1 Data — A zip file containing all datasets used in this paper. (ZIP) [file pcbi.1006956.s002.zip › calcium/calcium_double_RAW264.7/C5A_250_nM_S1P_30_uM_RW_ECC040224G.txt]

Tab-delimted data for ligand pair Complement C5a / Sphingosine-1-phosphate
Celltype = RAW 264.7
ExperimentID = ECC040224G
t in seconds, Ca++ concentrations in nM
Adj Ca++ is the change in Ca++ concentration due to ligand

ECC040224G10	C5A 250 nM	S1P 30 uM	sim
ECC040224G02	C5A 250 nM	HBSS-BSA n/a 	lig1_only
ECC040224G07	C5A 250 nM	HBSS-BSA n/a 	lig1_only
ECC040224G01	HBSS-BSA n/a 	HBSS-BSA n/a 	con
ECC040224G12	HBSS-BSA n/a 	HBSS-BSA n/a 	con

t(ECC040224G10)	Ca++(ECC040224G10)	Adj Ca++(ECC040224G10)	t(ECC040224G02)	Ca++(ECC040224G02)	Adj Ca++(ECC040224G02)	t(ECC040224G07)	Ca++(ECC040224G07)	Adj Ca++(ECC040224G07)	t(ECC040224G01)	Ca++(ECC040224G01)	Adj Ca++(ECC040224G01)	t(ECC040224G12)	Ca++(ECC040224G12)	Adj Ca++(ECC040224G12)
-198.58	17.09	-1.95	-199.85	18.75	-1.55	-199.06	19.25	-1.21	-200.00	30.99	-0.44	-198.26	23.59	0.44
-195.59	17.24	-0.72	-196.85	18.16	-1.06	-196.06	16.86	-2.51	-197.01	31.56	1.21	-195.28	20.85	-1.21
-192.60	17.39	0.52	-193.85	17.42	-0.71	-193.06	17.85	-0.43	-194.01	29.38	0.12	-192.28	20.85	-0.12
-189.60	15.54	-1.30	-190.85	17.73	-0.37	-190.07	15.13	-3.13	-191.01	29.59	0.36	-189.28	20.59	-0.36
-186.60	17.20	0.26	-187.85	16.88	-1.32	-187.06	16.12	-2.23	-188.01	28.62	-0.71	-186.28	21.75	0.71
-183.58	17.27	0.38	-184.85	16.41	-1.74	-184.07	17.45	-0.85	-185.01	28.82	-0.46	-183.26	21.45	0.46
-180.59	15.76	-0.56	-181.85	17.65	0.07	-181.06	17.85	0.12	-182.01	28.41	-0.30	-180.28	20.72	0.30
-177.59	15.54	-2.90	-178.85	18.32	-1.38	-178.06	18.00	-1.85	-179.01	31.20	0.37	-177.28	22.17	-0.37
-174.59	15.54	-1.25	-175.85	17.96	-0.09	-175.06	17.70	-0.51	-176.01	30.29	1.11	-174.28	19.79	-1.11
-171.60	16.90	-0.44	-172.85	17.46	-1.14	-172.06	16.02	-2.74	-173.01	29.73	-0.00	-171.28	21.45	0.00
-168.58	16.82	-0.41	-169.85	17.54	-0.95	-169.06	19.20	0.55	-170.01	29.73	0.11	-168.26	21.23	-0.11
-165.60	17.50	1.30	-166.85	18.28	0.82	-166.07	15.62	-1.99	-167.01	29.10	0.51	-165.28	19.79	-0.51
-162.59	17.16	-1.12	-163.85	17.26	-2.28	-163.06	17.90	-1.79	-164.01	30.71	0.04	-162.28	22.34	-0.04
-159.59	17.27	0.55	-160.85	18.00	0.02	-160.06	16.36	-1.78	-161.01	29.52	0.41	-159.28	20.42	-0.41
-156.59	17.39	0.56	-157.85	16.92	-1.17	-157.06	16.46	-1.79	-158.01	28.76	-0.46	-156.28	21.40	0.46
-153.58	16.71	-0.82	-154.85	19.22	0.43	-154.06	18.70	-0.24	-155.01	30.15	0.23	-153.26	21.40	-0.23
-150.59	18.49	2.08	-151.85	17.73	0.06	-151.06	18.10	0.27	-152.01	27.92	-0.88	-150.28	21.40	0.88
-147.59	16.18	-2.87	-148.85	15.95	-4.36	-148.06	17.31	-3.15	-149.01	31.56	0.12	-147.28	23.03	-0.12
-144.59	17.69	-0.61	-145.85	18.20	-1.36	-145.06	16.51	-3.20	-146.01	31.13	0.44	-144.28	21.96	-0.44
-141.59	17.31	0.18	-142.85	17.85	-0.54	-142.06	18.15	-0.40	-143.01	29.87	0.35	-141.28	20.89	-0.35
-138.58	15.87	-1.31	-139.85	17.77	-0.67	-139.06	19.10	0.50	-140.01	30.01	0.44	-138.26	20.85	-0.44
-135.59	17.16	0.33	-136.85	16.80	-1.29	-136.06	17.60	-0.65	-137.01	28.76	-0.46	-135.28	21.40	0.46
-132.59	17.88	-0.67	-133.85	17.03	-2.78	-133.06	18.80	-1.17	-134.01	30.57	-0.37	-132.28	23.03	0.37
-129.59	16.44	-1.31	-130.85	20.00	0.99	-130.06	16.76	-2.41	-131.01	30.43	0.29	-129.28	21.57	-0.29
-126.59	17.69	1.15	-127.85	19.49	1.69	-127.06	18.75	0.80	-128.01	28.34	-0.59	-126.28	21.23	0.59
-123.58	16.74	-0.68	-124.85	17.54	-1.14	-124.06	19.80	0.97	-125.01	30.99	1.18	-123.26	20.34	-1.18
-120.60	18.26	1.30	-121.85	17.93	-0.29	-121.07	18.25	-0.12	-122.01	29.73	0.38	-120.28	20.68	-0.38
-117.60	17.35	-1.39	-118.85	17.96	-2.04	-118.06	18.35	-1.81	-119.01	31.42	0.29	-117.28	22.56	-0.29
-114.60	18.19	0.83	-115.85	19.14	0.52	-115.07	17.40	-1.38	-116.01	30.71	0.96	-114.28	20.51	-0.96
-111.60	17.96	1.65	-112.85	17.23	-0.34	-112.06	17.70	-0.02	-113.01	27.58	-1.12	-111.28	21.53	1.12
-108.58	18.04	-0.23	-109.85	17.65	-1.88	-109.06	19.91	0.22	-110.01	31.42	0.76	-108.26	21.62	-0.76
-105.60	17.54	-0.22	-106.85	17.96	-1.06	-106.06	18.90	-0.28	-107.01	30.36	0.21	-105.28	21.66	-0.21
-102.60	16.93	-0.91	-103.85	17.19	-1.91	-103.06	19.10	-0.15	-104.01	31.70	1.47	-102.28	20.47	-1.47
-99.60	17.77	-0.44	-100.85	18.43	-1.04	-100.07	18.05	-1.58	-101.01	29.80	-0.80	-99.28	23.12	0.80
-96.60	17.62	-1.44	-97.85	16.22	-4.10	-97.06	19.40	-1.08	-98.01	30.99	-0.46	-96.28	23.63	0.46
-93.58	18.23	0.07	-94.85	18.51	-0.91	-94.07	19.35	-0.22	-95.01	31.70	1.15	-93.26	21.11	-1.15
-90.59	18.30	0.20	-91.85	17.73	-1.63	-91.06	19.10	-0.41	-92.01	30.99	0.50	-90.28	21.70	-0.50
-87.59	17.54	-0.65	-88.85	18.39	-1.06	-88.06	20.51	0.90	-89.01	30.15	-0.43	-87.28	22.73	0.43
-84.59	18.88	0.73	-85.85	19.10	-0.31	-85.06	19.30	-0.26	-86.01	30.92	0.38	-84.28	21.87	-0.38
-81.60	18.42	1.35	-82.85	18.47	0.14	-82.07	19.91	1.43	-83.01	29.87	0.41	-81.28	20.76	-0.41
-78.58	17.81	-0.99	-79.85	19.14	-0.92	-79.07	20.21	-0.00	-80.01	32.69	1.50	-78.26	21.40	-1.50
-75.59	18.07	0.41	-76.85	18.86	-0.06	-76.06	18.40	-0.68	-77.01	30.50	0.45	-75.28	21.32	-0.45
-72.59	18.04	0.25	-73.85	18.82	-0.23	-73.06	19.05	-0.16	-74.01	30.08	-0.10	-72.28	22.00	0.10
-69.59	18.11	-0.31	-70.85	19.18	-0.50	-70.06	19.25	-0.58	-71.01	32.69	1.88	-69.28	20.64	-1.88
-66.59	19.72	1.34	-67.85	18.43	-1.21	-67.06	17.75	-2.05	-68.01	31.13	0.36	-66.28	22.13	-0.36
-63.58	18.49	0.50	-64.85	17.50	-1.75	-64.06	20.66	1.26	-65.01	30.43	0.05	-63.26	22.04	-0.05
-60.59	17.46	0.07	-61.85	19.02	0.37	-61.06	17.50	-1.31	-62.01	30.43	0.65	-60.28	20.85	-0.65
-57.59	16.97	-2.35	-58.85	18.39	-2.19	-58.06	18.10	-2.64	-59.01	32.19	0.48	-57.28	22.95	-0.48
-54.59	17.73	0.08	-55.85	19.53	0.62	-55.06	18.90	-0.16	-56.01	28.41	-1.63	-54.28	23.38	1.63
-51.59	17.50	-1.22	-52.85	18.71	-1.27	-52.06	19.40	-0.73	-53.01	32.48	1.37	-51.28	21.45	-1.37
-48.58	17.31	-2.89	-49.85	18.39	-3.07	-49.06	19.00	-2.61	-50.01	33.26	0.67	-48.26	23.63	-0.67
-45.59	18.00	-0.05	-46.85	20.00	0.69	-46.06	18.90	-0.57	-47.01	30.85	0.41	-45.28	21.75	-0.41
-42.59	19.03	0.99	-43.85	19.37	0.07	-43.06	18.45	-1.00	-44.01	31.63	1.20	-42.28	20.94	-1.20
-39.59	18.99	2.19	-40.85	18.82	0.76	-40.06	21.07	2.86	-41.01	28.69	-0.50	-39.28	21.40	0.50
-36.59	18.49	0.40	-37.85	19.96	0.61	-37.06	19.25	-0.26	-38.01	30.08	-0.40	-36.28	22.60	0.40
-33.58	18.15	0.13	-34.85	20.00	0.72	-34.07	20.16	0.73	-35.01	30.78	0.37	-33.27	21.75	-0.37
-30.60	18.23	-0.51	-31.85	19.29	-0.71	-31.07	20.76	0.61	-32.01	31.63	0.50	-30.29	22.34	-0.50
-27.60	17.16	-1.37	-28.85	19.73	-0.06	-28.07	19.25	-0.69	-29.01	30.43	-0.49	-27.28	23.12	0.49
-24.60	17.85	-1.05	-25.85	18.75	-1.41	-25.07	18.65	-1.67	-26.01	30.92	-0.37	-24.28	23.38	0.37
-21.60	18.91	0.81	-22.85	20.43	1.07	-22.07	20.81	1.30	-23.01	30.43	-0.06	-21.28	22.26	0.06
5.41	32.97	6.21	4.16	24.62	-3.40	4.94	37.27	9.09	4.00	39.46	0.31	5.72	30.56	-0.31
8.41	41.32	18.70	7.16	30.99	7.11	7.94	61.60	37.57	7.00	34.97	-0.04	8.72	26.76	0.04
11.41	61.66	40.15	10.16	51.72	28.95	10.94	69.49	46.57	10.00	32.83	-1.07	11.73	26.68	1.07
14.42	79.22	55.19	13.16	73.28	47.99	13.95	70.82	45.38	13.00	36.12	-0.30	14.73	28.43	0.30
17.43	74.33	51.83	16.16	74.24	50.48	16.96	67.60	43.69	16.00	33.54	-1.35	17.74	27.95	1.35
20.42	65.14	41.80	19.16	65.82	41.22	19.94	62.39	37.63	19.00	34.97	-0.76	20.73	28.21	0.76
23.42	56.72	34.68	22.16	58.96	35.66	22.94	53.73	30.27	22.00	33.33	-1.10	23.73	27.25	1.10
26.41	51.52	27.53	25.16	53.28	28.03	25.94	48.32	22.92	25.00	35.11	-1.27	26.72	29.36	1.27
29.41	43.64	21.02	28.16	46.66	22.78	28.94	42.52	18.49	28.00	34.75	-0.26	29.72	26.98	0.26
32.43	37.23	16.55	31.16	38.86	16.92	31.96	36.45	14.35	31.00	30.92	-2.15	32.74	26.94	2.15
35.41	31.70	8.71	34.16	33.92	9.67	34.94	31.44	7.03	34.00	34.40	-0.98	35.72	28.08	0.98
38.41	29.28	6.21	37.16	29.26	4.93	37.94	30.33	5.85	37.00	34.68	-0.78	38.72	27.95	0.78
41.41	25.57	3.32	40.16	26.97	3.46	40.94	25.98	2.31	40.00	34.11	-0.53	41.73	26.89	0.53
44.41	24.27	3.06	43.16	24.14	1.67	43.94	23.92	1.30	43.00	31.49	-2.11	44.73	27.42	2.11
47.43	20.61	-1.45	46.16	21.66	-1.66	46.96	21.12	-2.35	46.00	33.19	-1.26	47.74	27.42	1.26
50.41	20.76	-2.08	49.16	21.19	-2.91	49.94	22.39	-1.86	49.00	34.75	-0.48	50.72	27.42	0.48
53.41	19.49	-3.15	52.16	20.99	-2.91	52.94	19.40	-4.65	52.00	34.61	-0.42	53.72	27.16	0.42
56.41	20.03	-2.45	55.16	19.92	-3.82	55.94	19.10	-4.79	55.00	33.33	-1.54	56.73	28.12	1.54
59.41	18.95	-2.50	58.16	19.22	-3.49	58.94	20.36	-2.50	58.00	31.35	-2.49	59.73	28.04	2.49
62.43	18.19	-3.85	61.16	18.67	-4.63	61.96	18.05	-5.41	61.00	31.13	-3.30	62.74	29.45	3.30
65.41	19.30	-3.03	64.16	18.04	-5.55	64.94	18.90	-4.85	64.00	34.18	-0.54	65.73	26.98	0.54
68.41	20.34	-1.92	67.16	19.69	-3.83	67.94	20.06	-3.61	67.00	33.68	-0.97	68.73	27.33	0.97
71.41	20.10	-1.07	70.16	19.92	-2.51	70.94	20.16	-2.43	70.00	32.12	-1.44	71.73	26.72	1.44
74.41	18.95	-3.27	73.16	19.41	-4.07	73.94	19.20	-4.44	73.00	32.90	-1.71	74.73	28.04	1.71
77.43	19.18	-2.47	76.16	20.28	-2.63	76.96	20.06	-3.00	76.00	32.76	-1.28	77.74	27.03	1.28
80.41	20.84	-1.84	79.16	20.12	-3.82	79.94	18.95	-5.15	79.00	35.40	0.33	80.73	26.46	-0.33
83.41	19.84	-2.81	82.16	19.41	-4.50	82.94	19.15	-4.91	82.00	33.97	-1.07	83.73	27.82	1.07
86.41	19.57	-2.89	85.16	19.33	-4.39	85.94	18.55	-5.32	85.00	33.68	-1.17	86.73	27.73	1.17
89.41	19.95	-1.90	88.16	20.55	-2.56	88.94	20.61	-2.65	88.00	32.55	-1.69	89.73	27.64	1.69
92.43	20.49	-1.61	91.16	20.79	-2.57	91.96	21.67	-1.84	91.00	32.83	-1.66	92.74	27.86	1.66
95.41	20.72	-2.14	94.16	21.58	-2.54	94.94	22.13	-2.15	94.00	32.55	-2.70	95.73	29.67	2.70
98.41	21.30	-0.52	97.16	19.84	-3.24	97.94	20.76	-2.47	97.00	32.40	-1.81	98.72	27.73	1.81
101.41	20.64	-3.17	100.16	20.99	-4.08	100.94	21.37	-3.86	100.00	35.47	-0.73	101.73	28.65	0.73
104.41	20.22	-2.06	103.16	20.71	-2.83	103.94	18.25	-5.45	103.00	33.90	-0.77	104.73	27.16	0.77
107.43	22.47	-1.06	106.16	21.42	-3.37	106.96	22.95	-1.99	106.00	34.90	-1.02	107.74	28.65	1.02
110.41	21.11	-0.77	109.16	21.03	-2.11	109.94	20.61	-2.68	109.00	32.83	-1.44	110.73	27.42	1.44
113.41	20.68	-2.63	112.16	20.83	-3.74	112.94	21.72	-3.01	112.00	34.47	-1.23	113.72	28.65	1.23
116.41	22.35	-2.30	115.16	21.62	-4.29	115.94	23.82	-2.25	115.00	36.26	-0.78	116.73	29.54	0.78
119.41	21.15	-1.37	118.16	22.02	-1.76	118.94	21.17	-2.77	118.00	33.33	-1.58	119.73	28.21	1.58
122.43	20.26	-3.23	121.16	23.33	-1.42	121.96	23.41	-1.49	121.00	35.26	-0.62	122.74	28.21	0.62
125.41	23.25	-0.89	124.16	21.38	-4.02	124.94	21.42	-4.13	124.00	37.13	0.60	125.72	27.64	-0.60
128.41	21.84	-0.95	127.16	21.62	-2.43	127.94	21.67	-2.53	127.00	33.68	-1.50	128.73	28.39	1.50
131.41	22.39	-0.13	130.16	21.78	-2.00	130.94	20.91	-3.03	130.00	34.25	-0.66	131.73	27.29	0.66
134.41	22.23	-0.15	133.16	21.50	-2.14	133.94	22.74	-1.05	133.00	32.55	-2.22	134.72	28.70	2.22
137.43	21.30	-1.45	136.16	22.14	-1.87	136.96	21.12	-3.05	136.00	34.97	-0.17	137.74	27.03	0.17
140.41	21.77	-1.00	139.16	22.14	-1.89	139.94	23.87	-0.31	139.00	33.11	-2.05	140.73	28.92	2.05
143.41	21.69	-0.45	142.16	21.78	-1.62	142.94	21.22	-2.33	142.00	34.18	-0.35	143.73	26.59	0.35
146.41	21.92	-0.50	145.16	22.18	-1.50	145.94	22.18	-1.65	145.00	33.47	-1.34	146.73	27.86	1.34
149.41	22.78	-0.10	148.16	22.42	-1.72	148.94	23.51	-0.79	148.00	33.61	-1.66	149.73	28.65	1.66
152.43	22.19	-2.18	151.16	23.53	-2.10	151.96	21.57	-4.22	151.00	36.19	-0.57	152.74	29.05	0.57
155.41	23.05	-0.13	154.16	23.69	-0.75	154.94	22.44	-2.15	154.00	34.68	-0.89	155.73	28.17	0.89
158.41	23.76	0.10	157.16	22.50	-2.42	157.94	23.00	-2.07	157.00	35.69	-0.36	158.73	28.12	0.36
161.41	22.66	-0.70	160.16	22.74	-1.88	160.94	21.42	-3.35	160.00	35.04	-0.71	161.73	28.17	0.71
164.41	21.84	-1.18	163.16	22.77	-1.51	163.94	23.05	-1.38	163.00	34.54	-0.87	164.72	27.99	0.87
167.43	23.68	0.30	166.16	22.14	-2.50	166.96	21.52	-3.27	166.00	34.68	-1.09	167.74	28.57	1.09
170.41	23.64	1.89	169.16	23.13	0.12	169.94	23.20	0.04	169.00	33.40	-0.74	170.73	26.59	0.74
173.41	24.34	2.40	172.16	24.54	1.34	172.94	22.95	-0.41	172.00	33.75	-0.58	173.73	26.63	0.58
176.41	24.23	1.06	175.16	22.18	-2.25	175.94	22.69	-1.89	175.00	34.18	-1.38	176.73	28.65	1.38
179.41	22.82	0.47	178.16	22.70	-0.91	178.94	22.69	-1.07	178.00	33.68	-1.06	179.73	27.51	1.06
182.43	23.05	-0.54	181.16	22.30	-2.55	181.96	23.97	-1.03	181.00	34.75	-1.23	182.74	28.92	1.23
185.41	24.74	0.76	184.16	21.70	-3.54	184.94	23.56	-1.84	184.00	34.61	-1.76	185.73	29.85	1.76
188.41	23.87	0.12	187.16	22.85	-2.16	187.94	22.34	-2.82	187.00	35.11	-1.03	188.73	28.88	1.03
191.41	22.39	-1.28	190.16	22.26	-2.67	190.94	23.15	-1.93	190.00	35.40	-0.66	191.73	28.43	0.66
194.41	23.33	-0.60	193.16	24.18	-1.01	193.94	23.56	-1.79	193.00	35.26	-1.06	194.73	29.10	1.06
197.43	24.82	1.04	196.16	22.46	-2.58	196.96	24.02	-1.18	196.00	35.76	-0.41	197.74	28.30	0.41
200.41	24.07	1.21	199.16	22.77	-1.35	199.94	23.20	-1.07	199.00	33.33	-1.92	200.72	28.88	1.92
203.41	24.97	1.48	202.16	23.09	-1.66	202.94	23.30	-1.60	202.00	33.26	-2.62	203.72	30.21	2.62
206.41	24.82	0.92	205.16	23.01	-2.15	205.94	23.30	-2.02	205.00	35.47	-0.82	206.72	28.83	0.82
209.41	23.36	-1.11	208.16	22.85	-2.88	208.94	23.30	-2.58	208.00	35.62	-1.24	209.72	29.81	1.24
212.43	24.15	0.82	211.16	24.62	0.03	211.96	23.46	-1.28	211.00	35.69	-0.03	212.74	27.46	0.03
215.41	23.09	-0.34	214.16	23.21	-1.48	214.94	23.87	-0.97	214.00	34.83	-0.99	215.73	28.52	0.99
218.41	24.66	0.04	217.16	22.93	-2.95	217.94	24.69	-1.34	217.00	37.78	0.77	218.73	27.95	-0.77
221.41	22.70	-1.45	220.16	24.22	-1.19	220.94	23.71	-1.86	220.00	34.90	-1.64	221.73	29.90	1.64
224.41	23.72	-1.40	223.16	24.22	-2.16	223.94	25.21	-1.33	223.00	36.62	-0.89	224.72	30.12	0.89
227.43	24.58	0.91	226.16	23.37	-1.56	226.96	24.38	-0.70	226.00	35.18	-0.88	227.74	28.65	0.88
230.41	23.40	-2.08	229.16	24.42	-2.32	229.94	23.00	-3.89	229.00	37.78	-0.09	230.73	29.67	0.09
233.41	22.97	-2.43	232.16	23.29	-3.37	232.94	22.79	-4.03	232.00	36.34	-1.45	233.73	30.96	1.45
236.41	24.74	1.27	235.16	22.54	-2.19	235.94	23.25	-1.63	235.00	34.47	-1.39	236.73	28.96	1.39
239.41	25.25	-0.05	238.16	23.37	-3.19	238.94	23.56	-3.16	238.00	38.36	0.67	239.73	28.74	-0.67
242.43	25.21	1.56	241.16	22.38	-2.53	241.96	24.43	-0.64	241.00	34.97	-1.07	242.74	28.83	1.07
245.41	25.17	1.82	244.16	23.01	-1.60	244.94	24.74	-0.03	244.00	34.68	-1.06	245.73	28.52	1.06
248.41	24.70	0.67	247.16	24.42	-0.87	247.94	25.26	-0.19	247.00	34.18	-2.24	248.73	30.38	2.24
251.41	24.82	0.21	250.16	23.73	-2.14	250.94	23.00	-3.03	250.00	36.84	-0.16	251.73	28.88	0.16
254.41	25.33	-0.05	253.16	24.26	-2.38	253.94	23.56	-3.23	253.00	36.55	-1.22	254.73	30.70	1.22
257.43	23.95	-0.48	256.16	24.66	-1.03	256.96	23.41	-2.43	256.00	35.54	-1.28	257.74	29.81	1.28
260.41	25.17	0.87	259.16	25.83	0.27	259.94	23.71	-2.00	259.00	34.97	-1.72	260.73	30.12	1.72
263.41	25.33	0.19	262.16	24.26	-2.14	262.94	25.21	-1.35	262.00	35.90	-1.63	263.73	30.88	1.63
266.41	24.97	-0.67	265.16	24.54	-2.36	265.94	24.33	-2.73	265.00	37.13	-0.90	266.73	30.65	0.90
269.41	26.08	1.94	268.16	24.58	-0.82	268.94	22.84	-2.71	268.00	34.25	-2.28	269.73	30.52	2.28
272.43	26.20	1.08	271.16	24.98	-1.40	271.96	25.57	-0.97	271.00	37.42	-0.09	272.74	29.32	0.09
275.41	26.60	1.78	274.16	23.13	-2.95	274.94	23.41	-2.83	274.00	34.68	-2.53	275.73	31.46	2.53
278.41	26.20	1.58	277.16	23.61	-2.27	277.94	24.95	-1.08	277.00	35.26	-1.75	278.73	30.47	1.75
281.41	25.65	0.20	280.16	24.74	-1.97	280.94	24.90	-1.96	280.00	37.27	-0.57	281.73	30.12	0.57
284.41	25.05	-0.30	283.16	24.42	-2.19	283.94	26.09	-0.67	283.00	35.33	-2.41	284.73	31.86	2.41
287.43	25.37	0.69	286.16	23.98	-1.96	286.96	25.57	-0.53	286.00	36.05	-1.02	287.74	29.81	1.02
290.41	26.28	1.37	289.16	24.34	-1.83	289.94	22.95	-3.37	289.00	36.41	-0.89	290.73	29.90	0.89
293.41	26.64	1.75	292.16	25.34	-0.81	292.94	23.87	-2.44	292.00	37.27	-0.01	293.72	29.01	0.01
296.41	25.69	-0.21	295.16	24.62	-2.54	295.94	25.57	-1.75	295.00	36.84	-1.45	296.72	31.46	1.45
299.41	25.45	0.74	298.16	24.14	-1.83	298.94	22.18	-3.94	298.00	35.26	-1.84	299.73	30.65	1.84
302.43	26.00	0.64	301.16	26.19	-0.43	301.96	24.74	-2.04	301.00	36.34	-1.41	302.74	30.88	1.41
305.41	25.05	0.28	304.16	26.03	0.00	304.94	24.95	-1.23	304.00	35.33	-1.83	305.72	30.70	1.83
308.41	26.16	1.43	307.16	24.26	-1.73	307.94	23.82	-2.33	307.00	35.04	-2.08	308.72	30.92	2.08
311.41	26.76	2.00	310.16	25.22	-0.80	310.94	25.57	-0.60	310.00	37.27	0.12	311.72	28.74	-0.12
314.41	26.99	1.44	313.16	25.22	-1.59	313.94	25.36	-1.61	313.00	36.77	-1.17	314.72	30.83	1.17
317.43	27.55	3.00	316.16	25.02	-0.79	316.96	25.78	-0.18	316.00	35.47	-1.47	317.74	30.12	1.47
320.41	26.40	0.58	319.16	24.02	-3.06	319.94	25.98	-1.26	319.00	39.09	0.88	320.72	29.05	-0.88
323.41	25.37	0.46	322.16	26.60	0.43	322.94	27.23	0.90	322.00	37.27	-0.03	323.73	29.05	0.03
326.41	27.07	1.63	325.16	25.10	-1.60	325.94	26.19	-0.66	325.00	36.99	-0.84	326.73	30.38	0.84
329.41	26.36	1.00	328.16	26.72	0.10	328.94	26.24	-0.54	328.00	36.70	-1.05	329.72	30.52	1.05
332.43	26.80	2.33	331.16	25.02	-0.71	331.96	26.45	0.56	331.00	34.83	-2.03	332.74	30.61	2.03
335.41	27.27	2.09	334.16	26.28	-0.16	334.94	27.23	0.63	334.00	36.70	-0.87	335.73	30.16	0.87
338.41	27.35	0.97	337.16	24.06	-3.58	337.94	26.29	-1.51	337.00	37.27	-1.50	338.73	31.99	1.50
341.41	26.36	1.56	340.16	24.02	-2.04	340.94	25.67	-0.54	340.00	35.97	-1.22	341.73	30.12	1.22
344.41	27.51	1.46	343.16	27.01	-0.30	343.94	25.36	-2.10	343.00	37.49	-0.95	344.73	31.10	0.95
347.43	26.28	0.69	346.16	26.84	-0.01	346.96	27.02	0.02	346.00	36.62	-1.36	347.74	31.05	1.36
350.41	27.67	3.58	349.16	24.70	-0.65	349.94	26.40	0.90	349.00	35.40	-1.08	350.73	29.27	1.08
353.41	27.03	1.51	352.16	25.14	-1.64	352.94	26.24	-0.70	352.00	37.42	-0.49	353.73	30.12	0.49
356.41	27.75	1.44	355.16	25.22	-2.35	355.94	25.31	-2.41	355.00	39.17	0.47	356.73	29.94	-0.47
359.41	27.79	1.68	358.16	25.83	-1.54	358.94	24.90	-2.63	358.00	36.55	-1.95	359.73	32.17	1.95
362.43	27.31	2.53	361.16	24.22	-1.82	361.96	25.93	-0.27	361.00	35.76	-1.41	362.74	30.30	1.41
365.41	26.36	0.52	364.16	26.64	-0.46	364.94	26.03	-1.22	364.00	38.36	0.13	365.73	29.81	-0.13
368.41	27.27	0.75	367.16	26.80	-0.98	367.94	25.46	-2.48	367.00	37.86	-1.05	368.72	31.68	1.05
371.41	27.51	2.71	370.16	26.15	0.09	370.94	23.97	-2.24	370.00	35.62	-1.57	371.73	30.47	1.57
374.41	26.56	1.58	373.16	26.07	-0.17	373.94	26.35	-0.04	373.00	35.40	-1.97	374.72	31.05	1.97
377.43	27.91	0.78	376.16	25.99	-2.40	376.96	25.57	-2.97	376.00	38.44	-1.08	377.74	32.31	1.08
380.41	27.23	0.29	379.16	26.19	-2.01	379.94	25.67	-2.68	379.00	38.51	-0.82	380.73	31.86	0.82
383.41	27.19	1.98	382.16	26.76	0.29	382.94	25.98	-0.64	382.00	35.90	-1.70	383.73	31.01	1.70
386.41	26.72	1.02	385.16	27.13	0.17	385.94	26.81	-0.30	385.00	37.86	-0.23	386.73	30.03	0.23
389.41	27.07	0.49	388.16	26.48	-1.36	388.94	26.45	-1.55	388.00	36.99	-1.98	389.72	32.67	1.98
392.43	27.43	2.28	391.16	26.80	0.39	391.96	27.65	1.09	391.00	35.69	-1.85	392.74	31.10	1.85
395.41	27.07	2.71	394.16	27.46	1.84	394.94	25.36	-0.41	394.00	34.47	-2.28	395.72	30.74	2.28
398.41	26.72	0.19	397.16	25.51	-2.28	397.94	26.66	-1.28	397.00	36.84	-2.08	398.72	32.71	2.08
401.41	28.39	2.16	400.16	25.26	-2.23	400.94	26.50	-1.14	400.00	37.49	-1.13	401.72	31.46	1.13
404.41	28.55	2.46	403.16	26.15	-1.20	403.94	25.26	-2.25	403.00	36.91	-1.57	404.73	31.77	1.57
407.43	27.23	1.23	406.16	26.72	-0.54	406.96	27.49	0.08	406.00	36.99	-1.40	407.74	31.50	1.40
410.41	27.59	0.66	409.16	25.83	-2.36	409.94	27.18	-1.16	409.00	37.64	-1.68	410.73	32.71	1.68
413.41	29.24	1.84	412.16	25.38	-3.28	412.94	26.61	-2.20	412.00	38.58	-1.21	413.72	32.71	1.21
416.41	28.31	2.87	415.16	26.97	0.27	415.94	28.01	1.16	415.00	36.05	-1.78	416.72	31.32	1.78
419.41	27.23	0.79	418.16	26.32	-1.38	418.94	26.50	-1.35	418.00	36.70	-2.13	419.73	32.67	2.13
422.43	26.72	-0.24	421.16	27.29	-0.93	421.96	27.86	-0.51	421.00	39.31	-0.04	422.74	31.10	0.04
425.41	28.19	2.16	424.16	26.36	-0.93	424.94	26.66	-0.79	424.00	37.64	-0.78	425.73	30.92	0.78
428.41	29.28	2.32	427.16	27.41	-0.81	427.94	26.03	-2.34	427.00	38.73	-0.62	428.73	31.68	0.62
431.41	28.27	1.26	430.16	27.33	-0.94	430.94	25.88	-2.55	430.00	39.24	-0.16	431.73	31.28	0.16
434.41	27.71	1.70	433.16	26.40	-0.87	433.94	26.92	-0.51	433.00	37.20	-1.20	434.73	31.32	1.20
437.43	29.64	3.01	436.16	28.07	0.18	436.96	27.70	-0.34	436.00	37.71	-1.31	437.74	32.04	1.31
440.41	28.07	2.06	439.16	26.97	-0.30	439.94	26.76	-0.67	439.00	36.70	-1.70	440.73	31.82	1.70
443.41	27.47	1.27	442.16	26.84	-0.62	442.94	27.75	0.13	442.00	36.55	-2.04	443.73	32.35	2.04
446.41	29.03	3.67	445.16	26.93	0.31	445.94	25.67	-1.11	445.00	36.48	-1.27	446.73	30.74	1.27
449.41	29.16	2.32	448.16	26.07	-2.03	448.94	26.14	-2.12	448.00	37.20	-2.03	449.73	32.98	2.03
452.43	28.51	2.25	451.16	27.05	-0.47	451.96	26.87	-0.80	451.00	38.80	0.15	452.74	30.21	-0.15
455.41	28.39	2.11	454.16	28.89	1.35	454.94	25.21	-2.49	454.00	36.26	-2.41	455.73	32.80	2.41
458.41	29.03	1.79	457.16	26.36	-2.14	457.94	27.39	-1.26	457.00	37.49	-2.14	458.73	33.48	2.14
461.41	28.23	1.35	460.16	28.52	0.38	460.94	25.78	-2.51	460.00	37.49	-1.78	461.73	32.76	1.78
464.41	27.79	1.65	463.16	27.95	0.55	463.94	27.65	0.10	463.00	37.49	-1.04	464.73	31.28	1.04
467.43	29.76	2.40	466.16	27.99	-0.63	466.96	27.13	-1.64	466.00	39.39	-0.36	467.74	31.82	0.36
470.41	28.71	0.05	469.16	27.25	-2.67	469.94	26.71	-3.36	469.00	40.78	-0.27	470.73	33.03	0.27
473.41	27.99	0.14	472.16	26.97	-2.14	472.94	28.48	-0.79	472.00	37.86	-2.38	473.73	34.34	2.38
476.41	29.12	3.05	475.16	27.05	-0.28	475.94	28.33	0.85	475.00	37.49	-0.97	476.72	31.14	0.97
479.41	29.80	2.16	478.16	26.80	-2.10	478.94	25.67	-3.39	478.00	39.02	-1.01	479.72	32.76	1.01
482.43	29.92	2.88	481.16	28.15	-0.15	481.96	29.12	0.67	481.00	37.86	-1.57	482.74	32.71	1.57
485.41	28.15	0.48	484.16	27.01	-1.92	484.94	27.39	-1.70	484.00	38.58	-1.48	485.73	33.26	1.48
488.41	29.03	2.57	487.16	28.81	1.09	487.94	27.02	-0.85	487.00	37.42	-1.43	488.72	31.99	1.43
491.41	30.16	3.61	490.16	29.13	1.32	490.94	25.72	-2.25	490.00	36.48	-2.46	491.73	33.12	2.46
494.41	29.72	1.01	493.16	27.46	-2.51	493.94	28.01	-2.12	493.00	41.30	0.20	494.73	32.62	-0.20
497.43	29.64	1.80	496.16	29.05	-0.05	496.96	26.76	-2.50	496.00	39.83	-0.40	497.74	32.35	0.40
500.41	29.92	2.10	499.16	27.33	-1.75	499.94	26.66	-2.57	499.00	40.05	-0.16	500.72	32.08	0.16
503.41	29.07	1.94	502.16	28.07	-0.32	502.94	28.85	0.30	502.00	38.00	-1.52	503.73	32.76	1.52
506.41	27.43	0.46	505.16	26.28	-1.95	505.94	27.54	-0.84	505.00	38.44	-0.92	506.73	31.99	0.92
509.41	29.20	1.63	508.16	28.03	-0.80	508.94	27.70	-1.28	508.00	38.87	-1.09	509.73	32.76	1.09
512.43	28.71	1.52	511.16	28.27	-0.18	511.96	26.09	-2.52	511.00	40.27	0.69	512.74	30.61	-0.69
515.41	27.75	-0.34	514.16	28.76	-0.59	514.94	28.80	-0.71	514.00	39.02	-1.46	515.73	33.66	1.46
518.41	27.87	-0.27	517.16	26.97	-2.43	517.94	29.43	-0.12	517.00	39.97	-0.56	518.73	32.80	0.56
521.41	29.16	0.14	520.16	27.78	-2.50	520.94	27.39	-3.05	520.00	41.74	0.33	521.73	32.80	-0.33
524.41	30.28	2.31	523.16	28.93	-0.30	523.94	28.17	-1.21	523.00	38.95	-1.41	524.73	33.48	1.41
527.43	27.95	1.10	526.16	27.66	-0.45	526.96	27.02	-1.25	526.00	37.35	-1.89	527.75	32.85	1.89
530.41	29.16	0.07	529.16	26.93	-3.42	529.94	27.54	-2.97	529.00	39.97	-1.51	530.73	34.71	1.51
533.41	28.91	1.02	532.16	28.81	-0.34	532.94	28.38	-0.93	532.00	37.71	-2.57	533.73	34.57	2.57
536.41	29.28	1.75	535.16	27.01	-1.78	535.94	25.83	-3.11	535.00	40.85	0.93	536.73	30.70	-0.93
539.41	29.44	2.28	538.16	26.93	-1.49	538.94	27.07	-1.51	538.00	37.20	-2.35	539.73	33.62	2.35
542.43	30.97	1.47	541.16	29.22	-1.54	541.96	28.17	-2.74	541.00	40.56	-1.33	542.74	34.93	1.33
545.41	28.71	1.50	544.16	29.51	1.04	544.94	26.09	-2.54	544.00	39.24	-0.36	545.73	31.68	0.36
548.41	30.24	1.91	547.16	28.68	-0.91	547.94	29.59	-0.16	547.00	40.27	-0.45	548.73	32.89	0.45
551.41	29.40	2.00	550.16	29.01	0.35	550.94	26.71	-2.11	550.00	38.00	-1.79	551.73	33.30	1.79
554.41	28.79	-0.53	553.16	28.31	-2.27	553.94	27.65	-3.09	553.00	40.12	-1.59	554.73	35.02	1.59
557.43	30.69	2.45	556.16	29.18	-0.32	556.96	27.39	-2.26	556.00	40.71	0.08	557.74	32.26	-0.08
560.41	30.65	2.09	559.16	28.19	-1.63	559.94	28.54	-1.44	559.00	39.46	-1.49	560.73	34.16	1.49
563.41	29.68	0.85	562.16	27.21	-2.88	562.94	29.85	-0.39	562.00	40.71	-0.51	563.73	33.44	0.51
566.41	29.16	1.23	565.16	28.85	-0.34	565.94	28.75	-0.59	565.00	39.68	-0.64	566.73	32.67	0.64
569.41	29.24	1.52	568.16	27.62	-1.36	568.94	29.06	-0.08	568.00	39.09	-1.02	569.73	32.85	1.02
572.43	30.24	1.00	571.16	28.97	-1.53	571.96	28.12	-2.53	571.00	40.49	-1.14	572.74	34.48	1.14
575.41	29.24	0.57	574.16	29.26	-0.67	574.94	28.96	-1.13	574.00	40.49	-0.57	575.73	33.35	0.57
578.41	29.76	2.31	577.16	29.26	0.55	577.94	28.54	-0.32	577.00	38.36	-1.48	578.73	33.03	1.48
581.41	30.57	1.86	580.16	28.07	-1.90	580.94	28.33	-1.79	580.00	40.34	-0.76	581.73	33.57	0.76
584.41	30.41	0.55	583.16	29.51	-1.61	583.94	29.59	-1.68	583.00	42.41	0.16	584.73	33.80	-0.16
587.43	28.31	1.16	586.16	28.93	0.52	586.96	27.13	-1.43	586.00	39.02	-0.52	587.74	31.77	0.52
590.41	30.61	0.95	589.16	29.46	-1.46	589.94	28.07	-3.00	589.00	40.56	-1.49	590.72	35.25	1.49
593.41	28.39	-1.60	592.15	30.83	-0.42	592.94	29.22	-2.19	592.00	41.96	-0.42	593.72	34.52	0.42
596.41	29.68	0.20	595.15	30.99	0.25	595.94	29.59	-1.31	595.00	41.44	-0.43	596.72	34.02	0.43
599.41	29.64	-0.01	598.15	31.08	0.17	598.94	28.01	-3.05	598.00	41.08	-0.96	599.72	34.71	0.96
602.43	30.41	-0.04	601.15	30.75	-0.96	601.96	28.85	-3.01	601.00	42.18	-0.66	602.74	35.21	0.66
622.42	43.12	0.05	621.16	41.63	-2.70	621.96	37.98	-6.50	621.00	55.48	0.02	622.74	47.15	-0.02
625.43	37.94	-4.19	624.17	36.59	-6.80	624.95	37.65	-5.90	624.01	53.75	-0.77	625.74	47.01	0.77
628.42	36.77	-2.89	627.17	34.64	-6.28	627.95	35.80	-5.27	627.01	51.34	-0.71	628.74	44.47	0.71
631.43	35.57	-3.58	630.17	34.38	-6.03	630.95	34.17	-6.39	630.01	52.82	1.28	631.74	41.97	-1.28
634.43	36.48	-3.71	633.17	34.05	-7.40	633.95	34.50	-7.11	633.01	53.36	0.78	634.74	43.52	-0.78
637.43	35.57	-3.26	636.17	32.66	-7.43	636.96	32.24	-8.01	636.01	50.26	-0.96	637.75	43.90	0.96
640.43	35.86	-2.09	639.17	33.00	-6.21	639.95	33.37	-6.00	639.01	49.11	-1.23	640.74	43.29	1.23
643.43	35.36	-2.49	642.17	33.33	-5.78	642.96	34.50	-4.77	642.01	49.57	-0.67	643.74	42.63	0.67
646.42	33.67	-3.42	645.17	31.78	-6.57	645.95	33.69	-4.82	645.01	47.44	-2.04	646.74	43.24	2.04
649.42	35.32	-1.91	648.17	32.74	-5.75	648.95	34.33	-4.31	648.01	48.42	-1.20	649.74	42.53	1.20
652.43	35.19	-2.50	651.17	33.16	-5.79	651.96	33.26	-5.84	651.01	49.72	-0.36	652.74	42.15	0.36
655.42	35.90	-2.60	654.17	33.21	-6.55	654.95	32.88	-7.03	654.01	49.11	-1.78	655.74	44.38	1.78
658.42	35.57	-1.37	657.17	31.99	-6.21	657.95	32.94	-5.42	657.01	47.28	-2.05	658.74	43.10	2.05
661.42	35.69	-2.34	660.17	33.62	-5.67	660.95	33.63	-5.81	660.01	48.65	-1.77	661.74	43.90	1.77
664.42	36.23	-0.20	663.17	32.79	-4.90	663.95	34.44	-3.41	663.01	46.07	-2.75	664.74	43.29	2.75
667.43	34.49	-1.59	666.17	33.46	-3.88	666.96	33.85	-3.64	666.01	47.06	-1.41	667.74	41.59	1.41
670.42	35.36	-1.84	669.17	31.28	-7.18	669.95	33.10	-5.51	669.01	47.13	-2.46	670.74	43.76	2.46
673.42	35.03	-0.92	672.17	32.74	-4.47	672.95	32.72	-4.65	672.01	46.15	-2.19	673.74	42.25	2.19
676.42	35.40	-1.43	675.17	33.08	-5.01	675.95	34.23	-4.02	675.01	47.44	-1.78	676.73	42.72	1.78
679.42	35.36	-1.03	678.17	34.34	-3.31	678.95	31.92	-5.89	678.01	45.85	-2.93	679.74	43.43	2.93
682.43	33.91	-0.44	681.17	30.87	-4.74	681.96	34.98	-0.78	681.01	45.70	-1.04	682.74	39.49	1.04
685.42	34.82	-1.11	684.17	33.04	-4.15	684.95	34.33	-3.01	684.01	46.90	-1.42	685.74	41.45	1.42
688.42	34.41	-1.80	687.17	33.58	-3.89	687.95	34.66	-2.97	687.01	48.27	-0.33	688.74	40.65	0.33
691.42	36.73	0.47	690.17	31.91	-5.61	690.95	31.92	-5.76	690.01	46.68	-1.97	691.74	42.34	1.97
694.42	34.82	-2.59	693.17	34.85	-3.82	693.95	32.67	-6.16	693.01	47.89	-1.91	694.73	43.43	1.91
697.43	35.94	0.40	696.17	34.05	-2.75	696.96	33.37	-3.59	696.01	46.22	-1.71	697.74	41.36	1.71
700.42	35.86	-1.25	699.17	32.41	-5.96	699.95	34.50	-4.03	699.01	48.42	-1.08	700.73	42.30	1.08
703.42	35.36	-1.75	702.17	33.83	-4.54	702.95	33.90	-4.62	702.01	48.65	-0.85	703.74	42.06	0.85
706.42	35.44	-2.31	705.17	32.49	-6.52	705.95	36.07	-3.10	705.01	49.19	-0.95	706.74	42.81	0.95
709.42	36.02	0.77	708.17	33.54	-2.97	708.95	33.26	-3.40	708.01	45.17	-2.47	709.74	41.82	2.47
712.43	35.69	-1.43	711.17	34.34	-4.04	711.96	32.56	-5.97	711.01	46.83	-2.68	712.74	43.90	2.68
715.42	35.69	-1.62	714.17	32.62	-5.95	714.95	35.20	-3.52	714.01	48.81	-0.89	715.74	42.30	0.89
718.42	36.90	0.23	717.17	32.20	-5.73	717.95	34.77	-3.32	717.01	46.60	-2.46	718.74	43.24	2.46
721.42	37.23	1.01	720.17	34.05	-3.43	720.95	33.26	-4.37	720.01	48.42	-0.19	721.74	40.51	0.19
724.42	36.15	-0.21	723.17	34.38	-3.24	723.95	33.53	-4.25	723.01	46.45	-2.30	724.74	42.77	2.30
727.43	36.06	0.36	726.17	35.65	-1.31	726.96	33.53	-3.59	726.01	45.32	-2.77	727.74	42.58	2.77
730.42	36.11	-1.24	729.17	34.09	-4.52	729.95	34.17	-4.59	729.01	46.15	-3.59	730.74	45.04	3.59
733.42	36.36	-0.74	732.17	35.40	-2.96	732.95	33.31	-5.21	732.01	47.74	-1.75	733.74	42.96	1.75
736.43	36.86	-0.73	735.17	33.92	-4.93	735.96	34.71	-4.30	735.01	49.34	-0.64	736.74	42.34	0.64
739.42	35.40	-2.33	738.17	33.92	-5.07	738.95	37.60	-1.55	738.01	49.19	-0.93	739.74	42.77	0.93
742.43	36.86	-0.05	741.17	33.16	-5.01	741.96	35.31	-3.02	741.01	47.36	-1.94	742.74	42.96	1.94
745.42	36.15	-2.58	744.17	35.52	-4.47	744.95	35.42	-4.72	744.01	49.57	-1.55	745.73	44.38	1.55
748.42	36.40	-2.40	747.17	34.13	-5.93	747.95	34.44	-5.78	747.01	50.96	-0.23	748.74	43.14	0.23
751.42	37.86	0.69	750.17	32.79	-5.64	750.95	33.69	-4.89	750.01	48.58	-0.98	751.74	42.25	0.98
754.42	38.57	1.10	753.17	33.25	-5.48	753.95	35.25	-3.63	753.01	49.04	-0.82	754.74	42.39	0.82
757.43	38.07	0.47	756.17	32.49	-6.37	756.96	34.55	-4.46	756.01	48.88	-1.11	757.74	42.81	1.11
760.42	37.40	1.06	759.17	35.31	-2.29	759.95	34.01	-3.74	759.01	47.06	-1.67	760.74	42.11	1.67
763.42	38.07	1.41	762.17	34.26	-3.66	762.95	33.42	-4.66	762.01	48.04	-1.01	763.74	41.78	1.01
766.42	37.98	-0.26	765.17	33.83	-5.67	765.95	35.90	-3.75	765.01	50.34	-0.29	766.74	42.63	0.29
769.42	38.19	-0.30	768.17	35.35	-4.40	768.95	34.33	-5.58	768.01	48.58	-2.30	769.74	44.90	2.30
772.43	37.06	-2.47	771.17	34.64	-6.15	771.96	35.20	-5.75	771.01	50.42	-1.50	772.75	45.14	1.50
775.42	35.15	-2.70	774.17	33.96	-5.15	774.95	36.18	-3.08	774.01	48.81	-1.43	775.73	43.38	1.43
778.42	37.44	0.00	777.17	33.21	-5.49	777.95	36.07	-2.78	777.01	47.13	-2.70	778.73	44.24	2.70
781.42	36.77	-0.53	780.17	35.35	-3.21	780.95	35.85	-2.86	780.01	48.04	-1.65	781.73	43.05	1.65
784.42	36.81	-1.31	783.17	36.42	-2.96	783.95	34.39	-5.15	783.01	48.65	-1.86	784.73	44.09	1.86
787.43	37.48	-1.53	786.17	34.47	-5.80	786.96	34.28	-6.15	786.01	51.19	-0.21	787.74	43.33	0.21
790.42	39.16	0.21	789.17	34.89	-5.32	789.95	37.76	-2.61	789.01	48.73	-2.61	790.74	45.67	2.61
793.42	37.94	1.93	792.17	35.23	-2.04	792.95	35.85	-1.57	792.01	45.32	-3.08	793.74	43.19	3.08
796.42	37.90	-1.41	795.17	34.42	-6.15	795.95	34.60	-6.13	795.01	49.88	-1.82	796.74	45.24	1.82
799.42	38.24	-0.68	798.17	34.51	-5.67	798.95	36.45	-3.88	798.01	50.57	-0.74	799.74	43.76	0.74
802.43	37.65	-0.22	801.17	36.80	-2.33	801.96	34.12	-5.16	801.01	48.04	-2.22	802.75	44.19	2.22
805.42	39.33	-1.36	804.17	35.69	-6.26	804.95	33.69	-8.42	804.01	52.74	-0.34	805.74	45.14	0.34
808.42	38.07	0.46	807.17	33.75	-5.12	807.95	34.77	-4.25	807.01	48.04	-1.96	808.74	43.67	1.96
811.42	37.15	-1.22	810.17	35.14	-4.49	810.95	35.69	-4.09	810.01	49.04	-1.72	811.74	44.19	1.72
814.42	38.53	0.45	813.17	35.57	-3.77	813.95	36.07	-3.43	813.01	48.42	-2.05	814.74	44.24	2.05
817.43	37.90	-0.35	816.17	35.10	-4.41	816.96	34.82	-4.84	816.01	49.42	-1.22	817.74	43.57	1.22
820.42	39.25	-0.34	819.17	33.08	-7.77	819.95	35.42	-5.58	819.01	50.34	-1.64	820.74	45.33	1.64
823.42	36.86	-2.27	822.17	35.14	-5.25	822.95	35.47	-5.08	822.01	49.72	-1.80	823.74	45.04	1.80
826.42	39.96	1.35	825.17	36.93	-2.94	825.95	35.36	-4.66	825.01	49.57	-1.43	826.74	44.14	1.43
829.42	38.15	-1.78	828.17	36.25	-4.94	828.95	36.39	-4.95	828.01	50.88	-1.44	829.74	45.47	1.44
832.43	39.50	-0.00	831.17	34.51	-6.25	831.96	35.15	-5.77	831.01	51.50	-0.39	832.75	44.00	0.39
835.42	38.36	0.05	834.17	34.93	-4.64	834.95	36.67	-3.05	834.01	48.35	-2.35	835.74	44.76	2.35
838.42	36.86	-3.18	837.17	35.44	-5.86	837.95	38.36	-3.10	837.01	50.34	-2.09	838.74	46.24	2.09
841.42	39.37	-1.63	840.17	36.12	-6.14	840.95	37.87	-4.55	840.01	51.73	-1.66	841.74	46.77	1.66
844.42	38.78	-0.79	843.17	35.27	-5.56	843.95	36.18	-4.80	843.01	49.72	-2.24	844.74	45.91	2.24
847.43	37.90	-1.96	846.17	35.82	-5.30	846.96	35.20	-6.07	846.01	51.50	-0.75	847.74	44.71	0.75
850.42	38.83	-0.59	849.17	35.06	-5.62	849.95	37.21	-3.63	849.01	49.72	-2.09	850.73	45.62	2.09
853.42	39.54	0.07	852.17	34.76	-5.97	852.95	36.39	-4.49	852.01	50.96	-0.90	853.74	44.47	0.90
856.42	38.74	-3.46	855.17	34.97	-8.49	855.95	35.42	-8.19	855.01	55.56	0.97	856.74	45.33	-0.97
859.42	39.80	-0.57	858.17	37.31	-4.32	858.95	36.67	-5.12	858.01	51.57	-1.19	859.74	45.67	1.19
862.43	38.24	-1.97	861.17	35.61	-5.86	861.96	37.16	-4.47	861.01	50.34	-2.26	862.74	46.58	2.26
865.42	38.99	-2.07	864.17	35.78	-6.54	864.95	36.61	-5.86	864.01	52.66	-0.79	865.73	45.95	0.79
868.42	39.16	-0.36	867.17	36.76	-4.02	867.95	36.45	-4.48	867.01	50.34	-1.57	868.73	45.19	1.57
871.42	37.94	-1.73	870.17	35.82	-5.11	870.95	36.07	-5.02	870.01	50.65	-1.41	871.73	45.19	1.41
874.43	37.94	-0.29	873.17	37.36	-2.13	873.96	36.78	-2.87	873.01	48.96	-1.66	874.74	44.00	1.66
877.43	38.32	-0.13	876.17	35.91	-3.80	876.96	37.54	-2.32	876.01	48.20	-2.64	877.75	45.19	2.64
880.42	36.94	-2.73	879.17	37.44	-3.49	879.95	36.72	-4.36	879.01	50.88	-1.18	880.74	44.95	1.18
883.42	39.50	-0.12	882.17	35.86	-5.02	882.95	36.01	-5.02	882.01	50.11	-1.90	883.74	45.62	1.90
886.42	39.12	-0.65	885.17	36.89	-4.14	885.95	36.56	-4.62	885.01	50.65	-1.51	886.74	45.38	1.51
889.42	39.42	0.58	888.17	37.65	-2.45	888.95	37.87	-2.38	888.01	49.27	-1.96	889.73	44.90	1.96
892.43	38.32	-1.72	891.17	36.93	-4.37	891.96	36.12	-5.34	891.01	50.72	-1.71	892.74	45.86	1.71
895.42	38.91	-1.21	894.17	35.44	-5.94	894.95	37.54	-3.99	894.01	49.96	-2.55	895.74	46.77	2.55
898.42	39.50	-0.92	897.17	37.18	-4.50	897.95	37.81	-4.02	897.01	49.65	-3.16	898.74	47.68	3.16
901.42	39.42	-1.26	900.17	37.74	-4.20	900.95	38.47	-3.63	900.01	52.19	-0.88	901.74	45.67	0.88
904.42	40.01	-0.14	903.17	36.89	-4.52	903.95	35.69	-5.87	903.01	51.03	-1.51	904.74	45.76	1.51
907.43	38.53	-3.20	906.17	36.29	-6.70	906.96	35.31	-7.83	906.01	52.89	-1.23	907.74	47.06	1.23
910.42	40.39	0.65	909.17	36.16	-4.84	909.95	36.34	-4.81	909.01	51.26	-0.87	910.74	44.71	0.87
913.43	38.45	0.08	912.17	36.54	-3.09	912.96	38.20	-1.58	912.01	49.04	-1.72	913.74	44.19	1.72
916.42	39.75	-0.31	915.17	38.43	-2.89	915.95	37.05	-4.43	915.01	49.80	-2.65	916.74	46.82	2.65
919.42	38.03	-1.31	918.17	37.10	-3.50	918.95	39.08	-1.68	918.01	49.27	-2.46	919.74	45.91	2.46
922.43	38.57	-1.89	921.17	37.65	-4.07	921.96	37.81	-4.07	921.01	50.65	-2.20	922.75	46.77	2.20
925.42	37.57	-3.27	924.17	36.46	-5.64	924.95	36.50	-5.76	924.01	52.04	-1.19	925.73	46.14	1.19
928.42	40.47	-0.18	927.17	37.61	-4.30	927.95	38.64	-3.43	927.01	51.42	-1.62	928.74	46.38	1.62
931.42	39.42	-2.07	930.17	36.80	-5.95	930.95	36.29	-6.61	930.01	51.88	-2.00	931.74	47.59	2.00
934.42	40.77	0.18	933.17	37.57	-4.28	933.95	37.81	-4.19	933.01	51.96	-1.02	934.74	45.71	1.02
937.43	40.22	-1.14	936.17	36.80	-5.82	936.96	37.05	-5.73	936.01	52.50	-1.25	937.74	46.72	1.25
940.42	41.03	0.88	939.17	35.95	-5.46	939.95	38.20	-3.36	939.01	49.88	-2.66	940.73	46.91	2.66
943.42	39.37	-2.86	942.17	35.91	-7.58	942.95	38.14	-5.50	942.01	52.35	-2.27	943.74	48.60	2.27
946.42	39.63	-2.68	945.17	36.50	-7.07	945.95	38.20	-5.52	945.01	54.53	-0.17	946.74	46.58	0.17
949.42	40.56	-0.08	948.17	38.90	-3.00	948.95	36.29	-5.76	948.01	50.57	-2.46	949.73	47.20	2.46
952.43	39.58	-0.96	951.17	37.83	-3.97	951.96	39.74	-2.22	951.01	51.34	-1.59	952.74	46.24	1.59
955.42	39.46	-1.11	954.17	38.21	-3.62	954.95	37.98	-4.00	954.01	51.34	-1.62	955.73	46.29	1.62
958.42	41.75	1.47	957.17	37.27	-4.27	957.95	37.05	-4.65	957.01	51.73	-0.94	958.73	45.33	0.94
961.42	40.52	-0.66	960.17	38.77	-3.67	960.95	37.16	-5.44	960.01	51.42	-2.15	961.73	47.44	2.15
964.42	38.95	-3.37	963.17	40.15	-3.43	963.95	39.19	-4.55	963.01	54.85	0.14	964.74	46.29	-0.14
967.43	39.63	0.47	966.17	38.00	-2.42	966.96	36.88	-3.69	966.01	49.34	-2.21	967.75	45.47	2.21
970.42	40.47	0.78	969.17	37.74	-3.21	969.95	36.12	-4.98	969.01	50.49	-1.59	970.74	45.38	1.59
973.42	41.37	0.35	972.17	38.21	-4.07	972.95	38.47	-3.97	972.01	50.42	-2.99	973.73	48.12	2.99
976.42	40.90	-0.87	975.17	37.70	-5.33	975.95	39.13	-4.05	975.01	51.96	-2.20	976.73	48.07	2.20
979.42	40.94	-1.77	978.17	38.17	-5.80	978.95	37.38	-6.74	978.01	55.00	-0.10	979.74	46.91	0.10
982.43	41.62	0.91	981.17	37.36	-4.61	981.96	38.36	-3.76	981.01	51.19	-1.91	982.74	46.72	1.91
985.42	38.36	-3.23	984.17	38.64	-4.21	984.95	35.96	-7.04	984.01	53.91	-0.07	985.74	45.76	0.07
988.42	42.60	0.75	987.17	37.65	-5.46	987.95	38.64	-4.63	987.01	53.05	-1.19	988.74	47.15	1.19
991.43	40.47	-1.11	990.17	39.94	-2.90	990.96	38.20	-4.79	990.01	52.50	-1.47	991.74	47.15	1.47
994.42	40.39	-0.79	993.17	37.06	-5.38	993.95	38.31	-4.29	993.01	51.03	-2.54	994.74	47.83	2.54
997.43	39.37	-1.46	996.17	38.51	-3.58	996.96	36.88	-5.37	996.01	51.34	-1.88	997.74	46.82	1.88
1000.42	38.91	-2.92	999.17	38.25	-4.84	999.95	37.87	-5.37	999.01	53.67	-0.55	1000.74	46.48	0.55
1003.42	40.09	-2.19	1002.17	38.60	-4.94	1002.95	38.47	-5.23	1002.01	53.28	-1.39	1003.74	47.78	1.39
1006.42	41.54	0.21	1005.17	39.24	-3.35	1005.95	38.09	-4.66	1005.01	51.96	-1.76	1006.74	47.20	1.76
1009.42	39.96	-1.34	1008.17	37.23	-5.33	1008.95	38.36	-4.36	1008.01	52.43	-1.26	1009.74	46.67	1.26
1012.43	39.37	-0.31	1011.17	37.23	-3.71	1011.96	38.31	-2.78	1011.01	50.57	-1.50	1012.74	45.28	1.50
1015.42	41.41	0.06	1014.17	37.53	-5.08	1014.95	37.76	-5.01	1014.01	52.43	-1.31	1015.74	46.77	1.31
1018.43	38.99	-3.90	1017.17	37.23	-6.92	1017.96	38.14	-6.16	1017.01	54.30	-0.98	1018.74	47.97	0.98
1021.42	40.30	-1.72	1020.17	38.90	-4.38	1020.95	38.47	-4.97	1020.01	53.67	-0.74	1021.74	46.87	0.74
1024.43	39.67	-1.91	1023.17	38.30	-4.54	1023.96	38.75	-4.24	1023.01	52.74	-1.23	1024.74	46.91	1.23
1027.43	41.49	-2.23	1026.17	40.24	-4.74	1026.96	36.99	-8.15	1026.01	55.87	-0.24	1027.74	48.07	0.24
1030.42	40.69	-1.72	1029.17	37.87	-5.80	1029.95	40.30	-3.53	1029.01	53.83	-0.97	1030.74	47.49	0.97
1033.42	42.52	-1.11	1032.17	37.70	-7.19	1032.95	36.99	-8.05	1032.01	54.85	-1.17	1033.74	48.90	1.17
1036.42	40.52	-1.86	1035.17	38.86	-4.78	1035.95	38.80	-5.00	1035.01	54.06	-0.71	1036.74	47.20	0.71
1039.42	41.28	-1.97	1038.17	38.77	-5.74	1038.95	39.02	-5.65	1038.01	54.06	-1.58	1039.74	48.94	1.58
1042.46	42.39	0.61	1041.17	38.25	-4.79	1041.98	40.35	-2.85	1041.01	52.66	-1.51	1042.77	47.40	1.51
1045.43	41.15	-2.14	1044.17	40.37	-4.18	1044.96	38.25	-6.46	1044.01	54.14	-1.54	1045.74	48.94	1.54
1048.43	42.09	-0.02	1047.17	39.37	-4.00	1047.96	39.08	-4.45	1047.01	51.73	-2.77	1048.74	48.99	2.77
1051.42	42.78	-0.83	1050.17	38.60	-6.27	1050.95	38.75	-6.28	1050.01	54.14	-1.86	1051.74	49.58	1.86
1054.42	41.54	-0.80	1053.17	37.36	-6.24	1053.95	38.97	-4.78	1053.01	54.69	-0.04	1054.74	46.48	0.04
1057.46	42.09	-1.08	1056.17	39.63	-4.80	1056.98	39.02	-5.57	1056.01	54.53	-1.03	1057.77	48.31	1.03
1060.42	41.37	-1.20	1059.17	39.76	-4.07	1059.95	38.80	-5.19	1059.01	53.91	-1.05	1060.74	47.73	1.05
1063.42	40.98	-1.67	1062.17	39.50	-4.41	1062.95	38.42	-5.64	1062.01	54.06	-0.98	1063.73	47.73	0.98
1066.42	41.92	1.12	1065.17	40.63	-1.43	1065.95	37.43	-4.79	1065.01	49.88	-3.31	1066.74	48.22	3.31
1069.42	43.33	0.09	1068.17	39.81	-4.69	1068.95	39.58	-5.08	1068.01	54.38	-1.25	1069.74	48.60	1.25
1072.43	41.37	-2.94	1071.17	38.34	-7.23	1071.96	39.35	-6.38	1071.01	56.90	0.20	1072.74	48.22	-0.20
1075.43	41.54	-1.43	1074.17	39.37	-4.86	1074.96	39.24	-5.15	1074.01	54.22	-1.14	1075.74	48.22	1.14
1078.43	42.78	1.08	1077.17	39.33	-3.63	1077.96	39.85	-3.27	1077.01	52.89	-1.20	1078.74	47.01	1.20
1081.43	42.31	-1.01	1080.17	39.07	-5.51	1080.96	40.24	-4.49	1080.01	54.53	-1.18	1081.74	48.60	1.18
1084.43	40.43	-1.99	1083.17	38.90	-4.78	1083.96	38.47	-5.36	1083.01	52.43	-2.38	1084.74	48.90	2.38
1087.43	41.32	-0.59	1086.17	39.63	-3.54	1086.96	38.69	-4.64	1086.01	52.35	-1.95	1087.74	47.97	1.95
1090.43	42.69	0.78	1089.17	39.63	-3.54	1089.96	39.47	-3.85	1089.01	52.43	-1.87	1090.74	47.88	1.87
1093.42	42.35	-2.31	1092.17	40.02	-5.90	1092.95	39.69	-6.38	1092.01	55.40	-1.65	1093.74	50.41	1.65
1096.42	43.72	0.57	1095.17	39.50	-4.91	1095.95	40.13	-4.43	1095.01	53.75	-1.79	1096.74	49.04	1.79
1099.42	40.56	-1.13	1098.17	39.94	-3.01	1098.95	40.46	-2.64	1098.01	52.43	-1.65	1099.73	47.44	1.65
1102.43	42.65	-0.18	1101.17	39.20	-4.89	1101.96	36.78	-7.46	1101.01	53.59	-1.63	1102.74	48.56	1.63
1105.43	42.65	0.98	1104.17	39.59	-3.34	1104.96	42.08	-1.00	1104.01	52.58	-1.48	1105.74	47.25	1.48
1108.43	44.37	1.70	1107.17	38.43	-5.50	1107.96	38.58	-5.51	1107.01	53.91	-1.15	1108.74	47.93	1.15
1111.42	42.52	-2.81	1110.17	38.86	-7.73	1110.95	39.35	-7.40	1110.01	56.66	-1.06	1111.74	50.50	1.06
1114.42	43.29	0.28	1113.17	39.63	-4.64	1113.95	39.52	-4.91	1113.01	54.93	-0.47	1114.74	47.59	0.47
1117.46	45.19	1.42	1116.17	41.54	-3.49	1116.98	39.96	-5.23	1116.01	54.46	-1.70	1117.77	49.58	1.70
1120.42	42.13	-3.72	1119.17	40.67	-6.44	1119.95	41.57	-5.70	1119.01	57.45	-0.79	1120.74	50.75	0.79
1123.42	44.28	-0.16	1122.17	38.38	-7.32	1122.95	41.46	-4.40	1122.01	56.34	-0.49	1123.74	49.04	0.49
1126.42	42.56	-1.34	1125.17	39.72	-5.44	1125.95	38.91	-6.41	1125.01	55.16	-1.13	1126.74	49.14	1.13
1129.42	43.55	-0.20	1128.17	40.46	-4.55	1128.95	42.30	-2.87	1128.01	53.20	-2.94	1129.74	50.80	2.94
1132.43	43.38	1.03	1131.17	40.37	-3.24	1131.96	40.07	-3.69	1131.01	52.97	-1.77	1132.74	48.22	1.77
1135.42	41.88	-1.81	1134.17	40.24	-4.71	1134.95	41.35	-3.76	1134.01	53.91	-2.17	1135.74	49.97	2.17
1138.43	43.21	-1.14	1137.17	41.63	-3.98	1137.96	39.52	-6.25	1137.01	56.50	-0.24	1138.74	48.70	0.24
1141.42	43.03	-1.75	1140.17	40.15	-5.89	1140.95	39.91	-6.29	1140.01	56.19	-0.98	1141.74	49.87	0.98
1144.42	43.33	1.35	1143.17	39.89	-3.35	1143.95	39.19	-4.21	1143.01	51.42	-2.95	1144.74	49.04	2.95
1147.43	44.28	-0.24	1146.17	38.43	-7.35	1146.96	40.02	-5.92	1146.01	55.48	-1.43	1147.74	50.06	1.43
1150.43	42.26	-0.65	1149.17	40.72	-3.45	1149.96	40.30	-4.03	1149.01	53.13	-2.17	1150.74	49.19	2.17
1153.43	43.64	-1.94	1152.17	40.33	-6.51	1152.96	41.52	-5.48	1152.01	57.45	-0.52	1153.74	50.21	0.52
1156.43	42.35	-1.51	1155.17	39.55	-5.57	1155.96	39.91	-5.37	1155.01	53.67	-2.58	1156.74	50.55	2.58
1159.42	43.29	1.01	1158.17	42.24	-1.30	1158.95	40.85	-2.84	1158.01	52.74	-1.93	1159.74	48.31	1.93
1162.43	43.94	-1.09	1161.17	39.76	-6.53	1161.96	39.02	-7.42	1161.01	55.56	-1.86	1162.74	50.99	1.86
1165.42	45.71	2.16	1164.17	40.24	-4.57	1164.95	39.58	-5.38	1164.01	55.08	-0.86	1165.74	48.51	0.86
1168.43	44.58	1.18	1167.17	40.02	-4.64	1167.96	43.20	-1.62	1167.01	54.06	-1.73	1168.74	49.24	1.73
1171.42	42.31	-0.07	1170.17	40.24	-3.40	1170.95	39.24	-4.56	1170.01	54.30	-0.47	1171.74	46.96	0.47
1174.43	43.33	0.76	1173.17	41.24	-2.59	1173.96	40.85	-3.14	1173.01	52.50	-2.46	1174.74	49.14	2.46
1177.46	45.10	1.82	1176.17	40.76	-3.78	1176.98	41.13	-3.57	1176.01	54.46	-1.21	1177.77	48.60	1.21
1180.43	43.25	0.14	1179.17	40.07	-4.30	1179.96	40.85	-3.68	1179.01	55.08	-0.42	1180.74	47.64	0.42
1183.43	45.36	1.53	1182.17	41.54	-3.55	1182.96	41.74	-3.50	1182.01	52.12	-4.10	1183.74	52.03	4.10
1186.42	43.85	0.17	1185.17	40.07	-4.87	1185.95	41.74	-3.35	1185.01	53.44	-2.63	1186.74	50.41	2.63
1189.43	43.89	0.14	1188.17	39.98	-5.03	1188.96	38.97	-6.19	1188.01	54.22	-1.92	1189.74	49.77	1.92
1192.46	45.32	1.75	1191.17	40.59	-4.24	1191.98	40.30	-4.68	1191.01	53.91	-2.05	1192.77	49.72	2.05
1195.43	43.94	-0.27	1194.17	40.67	-4.80	1194.96	40.18	-5.44	1194.01	55.87	-0.73	1195.74	49.04	0.73
1198.43	44.84	0.33	1197.17	40.15	-5.62	1197.96	40.52	-5.40	1197.01	54.61	-2.29	1198.74	50.90	2.29
1201.43	42.05	-1.11	1200.17	41.24	-3.18	1200.96	39.13	-5.45	1200.01	52.27	-3.28	1201.74	50.55	3.28
1204.42	45.06	0.17	1203.17	40.80	-5.35	1203.95	40.74	-5.57	1203.01	55.24	-2.04	1204.74	51.04	2.04
1207.46	43.81	0.26	1206.17	40.89	-3.92	1206.98	40.30	-4.67	1206.01	52.66	-3.28	1207.77	50.94	3.28
1210.42	44.24	0.02	1209.16	40.63	-4.85	1209.95	43.03	-2.60	1209.01	56.03	-0.58	1210.74	48.90	0.58
1213.42	45.45	1.68	1212.16	39.59	-5.44	1212.95	39.08	-6.11	1212.01	54.46	-1.70	1213.73	49.58	1.70
1216.42	43.59	-0.02	1215.16	41.37	-3.50	1215.95	41.80	-3.23	1215.01	52.82	-3.18	1216.74	50.90	3.18
1219.42	44.50	0.79	1218.16	42.20	-2.77	1218.95	40.52	-4.60	1218.01	54.38	-1.72	1219.74	49.53	1.72
