# Supplementary material for: Noise-precision tradeoff in predicting combinations of mutations and drugs
Source: PLoS Comput Biol. 2019 May 22;15(5):e1006956. doi: 10.1371/journal.pcbi.1006956 (PMC6548401; doi:10.1371/journal.pcbi.1006956)
Supplement: S1 Data — A zip file containing all datasets used in this paper. (ZIP) [file pcbi.1006956.s002.zip › calcium/calcium_double_RAW264.7/C5A_250_nM_S1P_30_uM_RW_ECC040304G.txt]

Tab-delimted data for ligand pair Complement C5a / Sphingosine-1-phosphate
Celltype = RAW 264.7
ExperimentID = ECC040304G
t in seconds, Ca++ concentrations in nM
Adj Ca++ is the change in Ca++ concentration due to ligand

ECC040304G10	C5A 250 nM	S1P 30 uM	sim
ECC040304G02	C5A 250 nM	HBSS-BSA n/a 	lig1_only
ECC040304G07	C5A 250 nM	HBSS-BSA n/a 	lig1_only
ECC040304G01	HBSS-BSA n/a 	HBSS-BSA n/a 	con
ECC040304G12	HBSS-BSA n/a 	HBSS-BSA n/a 	con

t(ECC040304G10)	Ca++(ECC040304G10)	Adj Ca++(ECC040304G10)	t(ECC040304G02)	Ca++(ECC040304G02)	Adj Ca++(ECC040304G02)	t(ECC040304G07)	Ca++(ECC040304G07)	Adj Ca++(ECC040304G07)	t(ECC040304G01)	Ca++(ECC040304G01)	Adj Ca++(ECC040304G01)	t(ECC040304G12)	Ca++(ECC040304G12)	Adj Ca++(ECC040304G12)
-182.57	8.36	2.35	-183.82	15.17	-0.34	-183.04	3.96	-0.85	-184.00	19.51	0.36	-182.25	13.30	-0.36
-179.63	7.95	2.09	-180.89	15.08	-0.28	-180.10	3.93	-0.73	-181.05	19.37	0.37	-179.31	13.14	-0.37
-176.63	6.95	1.80	-177.89	13.74	-0.91	-177.10	4.84	0.90	-178.05	18.45	0.16	-176.31	12.63	-0.16
-173.63	8.26	3.47	-174.89	12.88	-1.41	-174.10	4.04	0.45	-175.05	18.31	0.38	-173.31	12.06	-0.38
-170.63	8.09	3.02	-171.89	14.01	-0.56	-171.10	3.36	-0.51	-172.05	18.82	0.61	-170.31	12.11	-0.61
-167.63	8.22	3.00	-168.89	14.01	-0.71	-168.10	3.39	-0.62	-169.05	18.19	-0.17	-167.32	13.03	0.17
-164.64	9.23	3.70	-165.89	14.75	-0.28	-165.11	3.92	-0.40	-166.05	18.73	0.06	-164.32	13.11	-0.06
-161.63	7.08	1.92	-162.89	15.14	0.48	-162.10	3.75	-0.21	-163.05	18.10	-0.20	-161.32	13.01	0.20
-158.63	7.05	2.35	-159.89	14.63	0.43	-159.10	3.95	0.45	-160.05	18.43	0.59	-158.31	11.76	-0.59
-155.63	7.55	2.54	-156.89	13.89	-0.62	-156.10	2.95	-0.85	-157.05	18.17	0.02	-155.32	12.63	-0.02
-152.63	6.75	1.66	-153.89	15.05	0.46	-153.10	3.73	-0.16	-154.05	18.10	-0.13	-152.32	12.87	0.13
-149.64	8.29	3.59	-150.89	14.21	0.01	-150.11	3.39	-0.11	-151.05	17.89	0.05	-149.32	12.30	-0.05
-146.63	7.42	2.02	-147.89	14.60	-0.30	-147.10	4.21	0.01	-148.05	18.26	-0.28	-146.31	13.33	0.28
-143.62	7.69	2.02	-144.89	13.92	-1.25	-144.10	3.42	-1.04	-145.05	18.33	-0.48	-143.30	13.79	0.48
-140.64	7.02	2.86	-141.89	15.44	1.78	-141.11	4.67	1.72	-142.05	17.20	-0.10	-140.32	11.90	0.10
-137.63	8.32	3.44	-138.89	13.98	-0.40	-138.10	3.98	0.31	-139.05	17.75	-0.27	-137.32	12.79	0.27
-134.64	7.52	2.14	-135.89	13.62	-1.26	-135.11	3.89	-0.29	-136.05	18.03	-0.49	-134.32	13.52	0.49
-131.63	7.28	1.57	-132.89	14.04	-1.17	-132.10	4.21	-0.30	-133.05	19.42	0.57	-131.31	12.79	-0.57
-128.62	6.75	1.60	-129.89	13.98	-0.67	-129.10	3.59	-0.36	-130.05	18.17	-0.12	-128.31	12.92	0.12
-125.63	6.32	0.90	-126.89	13.98	-0.94	-126.10	3.87	-0.35	-127.05	18.52	-0.04	-125.32	13.11	0.04
-122.64	7.65	2.68	-123.89	13.74	-0.73	-123.11	3.73	-0.03	-124.05	18.28	0.17	-122.32	12.44	-0.17
-119.63	9.10	4.18	-120.89	14.54	0.12	-120.10	3.50	-0.22	-121.05	17.43	-0.63	-119.31	13.20	0.63
-116.63	6.92	1.75	-117.89	14.33	-0.34	-117.10	3.44	-0.52	-118.05	17.68	-0.63	-116.32	13.44	0.63
-113.63	7.22	2.64	-114.89	14.72	0.64	-114.10	3.73	0.35	-115.05	17.78	0.06	-113.31	12.17	-0.06
-110.63	9.74	3.81	-111.89	14.81	-0.62	-111.10	3.02	-1.71	-112.05	18.88	-0.19	-110.31	13.77	0.19
-107.63	7.95	2.48	-108.89	13.38	-1.59	-108.10	3.61	-0.65	-109.05	18.12	-0.49	-107.32	13.60	0.49
-104.63	7.35	2.04	-105.89	15.17	0.36	-105.10	4.09	-0.01	-106.05	18.80	0.35	-104.31	12.60	-0.35
-101.63	6.58	1.64	-102.89	14.99	0.55	-102.10	4.10	0.37	-103.05	18.22	0.14	-101.31	12.44	-0.14
-98.62	7.55	1.53	-99.89	14.54	-0.98	-99.10	3.67	-1.15	-100.05	19.09	-0.07	-98.31	13.74	0.07
-95.64	8.59	3.43	-96.89	14.36	-0.30	-96.11	3.84	-0.12	-97.05	18.24	-0.06	-95.32	12.87	0.06
-92.63	8.49	3.13	-93.89	14.39	-0.47	-93.10	3.45	-0.70	-94.05	18.17	-0.33	-92.32	13.33	0.33
-89.64	6.38	1.55	-90.89	14.27	-0.06	-90.11	4.01	0.38	-91.05	18.17	0.20	-89.32	12.28	-0.20
-86.63	7.25	1.49	-87.89	14.18	-1.08	-87.10	3.30	-1.26	-88.05	19.74	0.84	-86.32	12.57	-0.84
-83.63	8.02	2.47	-84.89	14.16	-0.89	-84.10	3.61	-0.73	-85.05	19.23	0.54	-83.31	12.65	-0.54
-80.64	8.49	3.02	-81.89	14.24	-0.73	-81.11	4.13	-0.14	-82.05	19.83	1.22	-80.33	11.90	-1.22
-77.63	6.95	1.07	-78.89	14.84	-0.54	-78.10	3.67	-1.00	-79.05	18.91	-0.11	-77.32	13.63	0.11
-74.64	8.02	2.44	-75.89	14.07	-1.01	-75.11	3.89	-0.49	-76.05	19.32	0.60	-74.33	12.63	-0.60
-71.64	8.79	3.01	-72.89	14.30	-0.98	-72.11	3.62	-0.95	-73.05	18.93	0.01	-71.32	13.41	-0.01
-68.62	8.49	3.44	-69.89	14.48	-0.07	-69.11	3.64	-0.21	-70.05	18.45	0.26	-68.31	12.44	-0.26
-65.63	8.26	1.95	-66.89	15.17	-0.64	-66.10	4.13	-0.98	-67.05	19.48	0.03	-65.32	13.93	-0.03
-62.63	9.03	3.70	-63.89	14.87	0.04	-63.10	3.99	-0.14	-64.05	18.06	-0.41	-62.32	13.39	0.41
-59.63	8.39	2.91	-60.89	14.45	-0.53	-60.10	4.52	0.25	-61.05	18.63	0.01	-59.32	13.11	-0.01
-56.63	8.66	2.13	-57.89	14.84	-1.19	-57.11	4.75	-0.58	-58.05	19.73	0.06	-56.32	14.12	-0.06
-53.63	5.55	0.46	-54.89	15.11	0.52	-54.10	4.53	0.64	-55.05	18.13	-0.10	-53.31	12.84	0.10
-50.63	5.72	0.36	-51.89	14.96	0.10	-51.10	5.23	1.08	-52.05	18.82	0.32	-50.32	12.68	-0.32
-47.63	6.05	0.39	-48.89	16.52	1.36	-48.10	4.29	-0.16	-49.05	18.36	-0.44	-47.31	13.74	0.44
-44.63	5.19	-0.60	-45.89	15.53	0.24	-45.10	3.62	-0.97	-46.05	19.07	0.14	-44.31	13.30	-0.14
-41.64	6.08	0.09	-42.89	16.13	0.64	-42.11	3.78	-1.01	-43.05	18.59	-0.54	-41.32	14.18	0.54
-38.63	6.32	0.55	-39.89	14.78	-0.49	-39.11	4.67	0.11	-40.05	18.63	-0.28	-38.31	13.69	0.28
-35.63	5.98	0.89	-36.89	15.62	1.03	-36.10	4.39	0.50	-37.05	18.45	0.22	-35.32	12.52	-0.22
-32.63	5.32	-0.50	-33.89	14.27	-1.05	-33.11	4.98	0.36	-34.05	18.80	-0.16	-32.32	13.63	0.16
-29.63	5.22	-0.37	-30.89	15.08	-0.01	-30.10	5.07	0.68	-31.05	18.01	-0.72	-29.32	13.96	0.72
-26.63	6.18	0.73	-27.89	15.77	0.82	-27.10	4.66	0.42	-28.05	19.00	0.41	-26.32	12.68	-0.41
-23.63	6.62	0.72	-24.89	14.84	-0.56	-24.10	5.31	0.62	-25.05	19.19	0.15	-23.31	13.39	-0.15
-20.63	5.02	-1.42	-21.89	15.86	-0.08	-21.10	4.90	-0.33	-22.05	19.89	0.31	-20.32	13.77	-0.31
-17.63	6.15	0.39	-18.89	15.35	0.09	-18.10	4.24	-0.32	-19.05	18.79	-0.11	-17.32	13.52	0.11
-14.64	4.53	-1.31	-15.90	15.05	-0.29	-15.11	4.89	0.26	-16.05	19.32	0.34	-14.32	13.14	-0.34
-11.64	6.65	0.49	-12.90	15.47	-0.19	-12.11	4.69	-0.27	-13.05	19.51	0.21	-11.32	13.60	-0.21
-8.63	6.45	0.24	-9.90	14.01	-1.70	-9.11	4.69	-0.32	-10.05	19.85	0.50	-8.31	13.36	-0.50
-5.64	5.82	-0.28	-6.90	15.80	0.20	-6.11	5.31	0.41	-7.05	19.25	0.01	-5.33	13.74	-0.01
5.41	21.71	11.53	4.15	20.15	0.47	4.94	11.58	2.61	4.00	22.75	-0.57	5.72	18.39	0.57
8.45	42.23	33.12	7.16	21.32	2.71	7.97	18.93	11.02	7.00	22.53	0.28	8.77	16.48	-0.28
11.42	48.30	40.08	10.16	28.46	10.74	10.95	27.11	20.09	10.00	21.44	0.08	11.74	15.79	-0.08
14.42	47.08	38.39	13.16	45.63	27.44	13.95	36.43	28.94	13.00	21.88	0.05	14.74	16.29	-0.05
17.42	45.91	37.55	16.16	55.04	37.18	16.95	41.64	34.48	16.00	21.69	0.19	17.74	15.82	-0.19
20.42	44.74	36.70	19.16	55.25	37.71	19.95	43.18	36.35	19.00	20.99	-0.19	20.74	15.87	0.19
23.45	39.05	30.66	22.16	50.33	32.44	22.98	41.33	34.15	22.00	21.33	-0.20	23.77	16.23	0.20
26.42	33.73	25.22	25.16	49.77	31.76	25.95	39.12	31.82	25.00	21.24	-0.41	26.74	16.56	0.41
29.42	31.49	23.25	28.16	44.11	26.37	28.95	34.92	27.89	28.00	21.72	0.34	29.74	15.54	-0.34
32.42	26.18	18.29	31.16	38.87	21.48	31.95	30.63	23.95	31.00	20.85	-0.18	32.74	15.71	0.18
35.42	20.60	12.08	34.16	36.21	18.19	34.95	26.08	18.77	34.00	21.62	-0.04	35.74	16.20	0.04
38.45	19.31	10.37	37.16	30.82	12.38	37.97	22.31	14.57	37.00	21.42	-0.66	38.76	17.25	0.66
41.42	16.00	7.51	40.16	28.87	10.88	40.94	20.45	13.16	40.00	21.35	-0.28	41.74	16.42	0.28
44.42	14.51	6.77	43.16	27.12	9.88	43.94	16.37	9.83	43.00	21.06	0.18	44.74	15.21	-0.18
47.42	14.96	6.77	46.16	23.64	5.95	46.94	14.51	7.53	46.00	21.29	-0.04	47.74	15.87	0.04
50.42	12.37	4.15	49.16	22.40	4.68	49.95	13.33	6.31	49.00	21.08	-0.28	50.74	16.15	0.28
53.45	12.47	3.88	52.16	20.37	2.28	52.98	11.68	4.29	52.00	21.33	-0.40	53.77	16.64	0.40
56.42	11.51	3.17	55.16	18.96	1.12	55.95	11.02	3.89	55.00	21.53	0.05	56.74	15.93	-0.05
59.42	11.44	3.11	58.16	18.72	0.89	58.94	10.16	3.04	58.00	21.10	-0.37	59.74	16.34	0.37
62.42	10.11	1.74	61.16	18.27	0.40	61.94	9.67	2.50	61.00	21.71	0.20	62.74	15.82	-0.20
65.42	11.00	2.84	64.16	19.51	1.85	64.95	9.29	2.34	64.00	21.56	0.26	65.74	15.54	-0.26
68.45	11.20	2.42	67.16	18.30	0.02	67.98	10.43	2.85	67.00	21.65	-0.27	68.77	16.70	0.27
71.42	11.07	2.59	70.16	18.66	0.68	70.95	8.50	1.22	70.00	22.01	0.39	71.74	15.74	-0.39
74.42	10.69	2.48	73.16	19.24	1.53	73.95	8.97	1.96	73.00	20.79	-0.56	74.74	16.42	0.56
77.42	10.90	1.57	76.16	17.45	-1.38	76.95	8.66	0.53	76.00	22.64	0.17	77.74	16.81	-0.17
80.42	9.74	0.71	79.16	16.16	-2.37	79.95	8.43	0.60	79.00	21.62	-0.55	80.74	17.23	0.55
83.45	9.94	0.84	82.16	18.57	-0.03	82.98	9.02	1.13	82.00	21.67	-0.57	83.77	17.31	0.57
86.42	11.89	3.24	85.16	17.48	-0.67	85.95	9.56	2.11	85.00	21.28	-0.51	86.74	16.81	0.51
89.42	10.62	1.99	88.16	18.02	-0.11	88.95	8.32	0.89	88.00	21.24	-0.53	89.74	16.81	0.53
92.42	11.41	2.46	91.16	18.81	0.36	91.95	9.40	1.66	91.00	21.29	-0.80	92.74	17.39	0.80
95.42	10.59	1.26	94.16	19.27	0.44	94.95	8.92	0.80	94.00	21.97	-0.50	95.74	17.47	0.50
98.45	10.90	2.11	97.16	18.69	0.40	97.98	9.41	1.83	97.00	22.57	0.64	98.77	15.79	-0.64
101.42	11.07	2.10	100.16	17.72	-0.75	100.95	10.02	2.26	100.00	22.21	0.10	101.74	16.51	-0.10
104.42	11.10	1.74	103.16	20.06	1.20	103.95	10.03	1.87	103.00	21.90	-0.60	104.74	17.61	0.60
107.42	11.68	2.47	106.16	21.07	2.36	106.94	9.84	1.84	106.00	22.14	-0.21	107.74	17.06	0.21
110.42	11.78	2.65	109.16	18.93	0.30	109.94	10.35	2.42	109.00	21.60	-0.67	110.74	17.45	0.67
113.45	12.47	3.49	112.16	19.51	1.03	112.98	9.75	1.97	112.00	22.30	0.18	113.77	16.45	-0.18
116.42	13.19	4.76	115.16	18.99	1.06	115.95	10.51	3.29	115.00	21.60	0.03	116.74	16.04	-0.03
119.42	12.71	3.78	118.16	19.39	0.96	118.95	10.80	3.08	118.00	21.94	-0.13	119.74	16.70	0.13
122.42	11.85	2.94	121.16	19.70	1.29	121.94	10.65	2.94	121.00	21.74	-0.31	122.74	16.87	0.31
125.42	10.62	1.27	124.16	19.27	0.42	124.95	10.13	1.99	124.00	22.50	0.01	125.74	16.98	-0.01
128.45	13.47	4.39	127.16	19.36	0.78	127.98	10.38	2.51	127.00	22.41	0.19	128.77	16.53	-0.19
131.42	11.44	2.27	130.16	19.88	1.21	130.95	10.38	2.41	130.00	22.57	0.26	131.74	16.56	-0.26
134.42	12.44	2.88	133.16	19.85	0.79	133.95	10.11	1.76	133.00	23.14	0.44	134.74	16.76	-0.44
137.42	12.81	3.35	136.16	20.12	1.16	136.95	11.18	2.92	136.00	22.87	0.27	137.74	16.84	-0.27
140.42	12.57	3.13	139.16	20.77	1.83	139.95	10.19	1.95	139.00	22.89	0.31	140.74	16.78	-0.31
143.45	11.92	2.68	142.16	20.40	1.66	142.97	11.23	3.19	142.00	22.96	0.58	143.77	16.31	-0.58
146.42	12.78	3.37	145.16	20.67	1.76	145.94	11.05	2.85	145.00	22.57	0.02	146.74	17.03	-0.02
149.42	13.33	3.32	148.16	19.39	-0.12	148.94	11.32	2.52	148.00	22.46	-0.69	149.74	18.34	0.69
152.42	12.68	2.34	151.16	20.89	1.05	151.95	10.83	1.69	151.00	23.69	0.21	152.74	17.78	-0.21
155.42	13.88	3.89	154.16	20.15	0.66	154.95	11.23	2.44	154.00	23.85	0.72	155.74	16.92	-0.72
158.45	13.33	3.43	157.16	19.48	0.08	157.98	11.72	3.03	157.00	23.22	0.18	158.77	17.36	-0.18
161.42	12.30	2.05	160.16	20.52	0.77	160.95	10.53	1.49	160.00	23.00	-0.39	161.74	18.28	0.39
164.42	13.26	3.37	163.16	21.04	1.65	163.95	10.88	2.20	163.00	23.89	0.86	164.74	16.67	-0.86
167.42	12.78	2.64	166.16	21.44	1.80	166.95	11.18	2.24	166.00	22.96	-0.32	167.74	18.11	0.32
170.42	11.85	1.86	169.16	20.03	0.54	169.95	11.74	2.95	169.00	22.41	-0.72	170.74	18.36	0.72
173.45	14.92	5.19	172.16	22.03	2.80	172.98	11.53	3.00	172.00	22.39	-0.48	173.77	17.86	0.48
176.42	12.95	3.28	175.16	19.94	0.77	175.95	12.35	3.89	175.00	22.84	0.03	176.74	17.28	-0.03
179.42	14.16	4.10	178.16	21.81	2.25	178.95	11.32	2.47	178.00	23.34	0.14	179.74	17.56	-0.14
182.42	13.61	3.79	181.16	21.01	1.69	181.95	12.49	3.88	181.00	22.86	-0.10	182.74	17.56	0.10
185.42	14.09	4.10	184.16	21.07	1.58	184.95	11.92	3.13	184.00	22.80	-0.33	185.74	17.97	0.33
188.45	13.30	3.56	187.16	20.49	1.25	187.98	11.68	3.15	187.00	23.09	0.21	188.77	17.17	-0.21
191.42	13.81	3.60	190.16	21.17	1.46	190.95	13.12	4.12	190.00	23.89	0.54	191.74	17.31	-0.54
194.42	14.54	4.51	193.16	20.95	1.42	193.95	12.48	3.66	193.00	22.53	-0.64	194.74	18.31	0.64
197.42	14.23	4.05	196.16	21.90	2.22	196.95	12.17	3.20	196.00	23.31	-0.01	197.74	17.83	0.01
200.42	15.76	5.81	199.16	21.44	1.99	199.95	11.10	2.36	199.00	23.18	0.09	200.74	17.50	-0.09
203.45	13.88	3.64	202.16	21.94	2.20	202.98	12.46	3.43	202.00	23.92	0.54	203.77	17.34	-0.54
206.42	13.54	2.41	205.16	22.49	1.86	205.95	12.14	2.21	205.00	24.74	0.47	206.74	18.31	-0.47
209.42	15.10	5.02	208.16	21.66	2.08	208.94	12.69	3.82	208.00	23.05	-0.17	209.74	17.89	0.17
212.42	14.99	4.59	211.16	21.97	2.07	211.95	11.72	2.53	211.00	23.52	-0.02	212.74	18.06	0.02
215.42	15.90	4.84	214.16	21.75	1.19	214.94	12.65	2.79	214.00	23.43	-0.77	215.74	19.48	0.77
218.45	14.09	3.24	217.16	21.63	1.28	217.97	13.43	3.78	217.00	24.32	0.33	218.76	18.17	-0.33
221.42	14.92	4.72	220.16	22.99	3.29	220.94	12.86	3.86	220.00	23.27	-0.07	221.74	17.92	0.07
224.42	14.75	4.06	223.16	22.21	2.02	223.95	12.61	3.12	223.00	24.45	0.62	224.74	17.72	-0.62
227.42	14.37	3.67	226.16	21.63	1.43	226.94	12.74	3.25	226.00	23.90	0.06	227.74	18.28	-0.06
230.42	15.17	4.11	229.16	21.84	1.28	229.94	13.24	3.38	229.00	23.85	-0.35	230.74	19.06	0.35
233.45	16.42	5.68	232.16	21.97	1.73	232.97	13.11	3.58	232.00	23.65	-0.23	233.76	18.61	0.23
236.42	14.68	3.30	235.16	21.87	0.99	235.94	13.14	2.97	235.00	24.28	-0.24	236.73	19.26	0.24
239.42	14.16	3.65	238.16	21.29	1.28	238.95	13.12	3.82	238.00	23.69	0.04	239.74	18.11	-0.04
242.42	16.53	5.46	241.16	22.77	2.20	241.95	13.51	3.64	241.00	24.01	-0.20	242.74	18.92	0.20
245.42	16.18	4.84	244.16	22.03	1.19	244.95	13.01	2.88	244.00	25.10	0.62	245.74	18.36	-0.62
248.45	15.90	4.48	247.16	22.68	1.76	247.98	14.11	3.90	247.00	24.81	0.25	248.77	18.81	-0.25
251.42	15.51	4.09	250.16	22.65	1.73	250.95	13.87	3.66	250.00	24.70	0.14	251.74	18.92	-0.14
254.42	16.21	5.32	253.16	22.46	2.07	253.95	13.74	4.06	253.00	24.28	0.25	254.74	18.28	-0.25
257.42	16.11	4.35	256.16	23.61	2.35	256.95	13.74	3.19	256.00	25.16	0.26	257.74	19.14	-0.26
260.42	15.69	4.07	259.16	23.55	2.43	259.95	13.98	3.57	259.00	24.90	0.14	260.73	19.12	-0.14
263.45	16.91	5.23	262.16	22.37	1.19	262.98	14.58	4.10	262.00	24.98	0.16	263.77	19.17	-0.16
266.42	15.62	4.09	265.16	22.40	1.37	265.95	14.79	4.46	265.00	25.10	0.43	266.74	18.75	-0.43
269.42	17.12	5.29	268.16	22.68	1.35	268.95	14.94	4.32	268.00	24.79	-0.18	269.74	19.65	0.18
272.42	17.19	5.61	271.16	23.27	2.19	271.95	13.82	3.44	271.00	24.92	0.20	272.74	19.03	-0.20
275.42	16.49	4.96	274.16	23.02	1.99	274.95	14.55	4.22	274.00	24.96	0.29	275.74	18.89	-0.29
278.45	16.00	4.06	277.16	24.26	2.82	277.98	15.03	4.29	277.00	25.05	-0.03	278.77	19.62	0.03
281.42	17.12	5.05	280.16	23.45	1.88	280.95	14.40	3.54	280.00	24.54	-0.67	281.74	20.38	0.67
284.42	18.11	5.20	283.16	23.05	0.64	283.95	13.62	1.91	283.00	25.78	-0.27	284.74	20.83	0.27
287.42	16.07	3.94	286.16	23.89	2.26	286.95	14.58	3.65	286.00	24.87	-0.40	287.74	20.18	0.40
290.42	17.16	4.92	289.16	24.14	2.40	289.95	15.28	4.25	289.00	25.67	0.29	290.74	19.59	-0.29
293.45	16.81	4.32	292.16	23.52	1.53	292.98	14.76	3.48	292.00	25.83	0.20	293.77	19.93	-0.20
296.41	18.15	5.33	295.16	24.01	1.69	295.94	14.79	3.18	295.00	26.35	0.39	296.73	20.07	-0.39
299.42	17.72	5.67	298.16	24.86	3.31	298.94	15.20	4.36	298.00	25.76	0.57	299.74	19.12	-0.57
302.42	17.37	5.95	301.16	22.74	1.82	301.94	15.34	5.13	301.00	24.39	-0.17	302.74	19.23	0.17
305.42	18.50	5.42	304.16	23.61	1.03	304.94	15.00	3.12	304.00	26.66	0.44	305.73	20.29	-0.44
308.45	17.76	5.62	307.16	23.67	2.03	307.97	15.57	4.64	307.00	25.36	0.08	308.76	19.70	-0.08
311.42	17.37	5.36	310.16	23.08	1.57	310.94	14.68	3.87	310.00	25.05	-0.10	311.73	19.76	0.10
314.42	18.78	6.19	313.16	24.23	2.14	313.94	15.85	4.46	313.00	26.24	0.51	314.74	19.73	-0.51
317.42	16.84	3.94	316.16	24.70	2.30	316.95	14.90	3.20	316.00	26.07	0.03	317.73	20.52	-0.03
320.42	17.93	5.44	319.16	24.51	2.52	319.94	15.54	4.25	319.00	26.07	0.44	320.74	19.70	-0.44
323.45	18.08	5.17	322.16	24.48	2.07	322.97	16.28	4.57	322.00	26.09	0.04	323.76	20.52	-0.04
326.42	19.46	7.25	325.16	25.20	3.49	325.95	15.98	4.98	325.00	25.47	0.12	326.74	19.73	-0.12
329.42	17.69	4.54	328.16	24.95	2.30	328.95	16.03	4.08	328.00	25.87	-0.42	329.74	21.22	0.42
332.42	18.75	5.53	331.16	25.01	2.29	331.95	15.41	3.40	331.00	26.62	0.26	332.73	20.60	-0.26
335.42	18.85	5.94	334.16	23.73	1.32	334.95	15.38	3.68	334.00	25.91	-0.14	335.74	20.69	0.14
338.45	18.92	5.60	337.16	25.11	2.29	337.97	16.44	4.33	337.00	26.71	0.25	338.76	20.71	-0.25
341.42	17.90	4.66	340.16	24.04	1.30	340.95	15.82	3.79	340.00	26.60	0.22	341.73	20.66	-0.22
344.42	17.55	3.24	343.16	25.04	1.23	343.95	16.23	3.12	343.00	27.48	0.03	344.74	21.93	-0.03
347.42	18.75	5.29	346.16	25.45	2.49	346.95	15.95	3.70	346.00	26.73	0.13	347.74	20.97	-0.13
350.42	19.99	6.49	349.16	26.59	3.59	349.95	15.69	3.39	349.00	27.08	0.44	350.74	20.71	-0.44
353.45	18.75	4.67	352.16	25.95	2.37	352.98	15.17	2.29	352.00	27.02	-0.20	353.76	21.93	0.20
356.42	19.60	6.96	355.16	24.20	2.06	355.95	16.11	4.68	355.00	25.54	-0.24	356.74	20.52	0.24
359.42	20.10	7.06	358.16	25.33	2.79	358.95	16.51	4.67	358.00	26.27	0.09	359.74	20.60	-0.09
362.42	19.60	6.16	361.16	24.33	1.39	361.95	16.67	4.44	361.00	26.24	-0.34	362.73	21.42	0.34
365.42	19.42	6.12	364.16	26.18	3.38	364.95	16.23	4.14	364.00	27.17	0.73	365.74	20.21	-0.73
368.45	20.28	6.26	367.16	27.28	3.76	367.97	15.65	2.83	367.00	27.47	0.31	368.76	21.36	-0.31
371.42	19.03	4.86	370.16	25.04	1.37	370.95	16.54	3.57	370.00	27.65	0.34	371.74	21.48	-0.34
374.42	17.58	3.06	373.16	25.42	1.40	373.95	17.10	3.79	373.00	28.17	0.51	374.73	21.65	-0.51
377.42	19.81	6.19	376.16	26.65	3.53	376.95	17.03	4.61	376.00	27.34	0.58	377.74	20.69	-0.58
380.42	20.67	6.55	379.16	25.11	1.49	379.95	17.25	4.34	379.00	27.60	0.34	380.74	21.42	-0.34
383.45	18.32	4.13	382.16	25.86	2.17	382.97	17.53	4.55	382.00	27.60	0.27	383.77	21.56	-0.27
386.42	19.39	5.06	385.16	26.24	2.41	385.94	17.43	4.31	385.00	27.74	0.27	386.73	21.70	-0.27
389.42	19.85	5.64	388.16	26.24	2.53	388.95	16.87	3.86	388.00	27.82	0.47	389.73	21.39	-0.47
392.42	19.71	6.35	391.16	26.11	3.25	391.95	16.49	4.33	391.00	27.02	0.52	392.73	20.49	-0.52
395.42	19.35	4.74	394.16	26.30	2.19	394.95	17.18	3.78	394.00	28.33	0.58	395.74	21.67	-0.58
398.45	17.65	3.81	397.16	27.22	3.88	397.97	17.58	4.95	397.00	27.10	0.12	398.76	21.36	-0.12
401.41	19.63	5.38	400.16	28.01	4.26	400.94	16.95	3.91	400.00	28.20	0.81	401.73	21.08	-0.81
404.41	19.35	4.54	403.16	26.27	1.96	403.94	17.10	3.49	403.00	28.17	0.22	404.73	22.24	-0.22
407.42	18.89	4.88	406.16	25.48	1.97	406.95	18.60	5.80	406.00	27.63	0.48	407.73	21.17	-0.48
410.41	20.17	4.65	409.16	26.27	1.25	409.95	17.49	3.17	409.00	28.74	0.08	410.73	23.09	-0.08
413.45	18.96	3.97	412.16	27.25	2.76	412.98	17.91	4.12	412.00	28.95	0.82	413.77	21.82	-0.82
416.42	20.31	5.96	415.16	26.84	2.99	415.95	17.86	4.71	415.00	28.13	0.64	416.73	21.36	-0.64
419.42	20.24	5.20	418.16	27.22	2.68	418.95	17.61	3.78	418.00	27.91	-0.27	419.73	22.95	0.27
422.42	19.99	4.83	421.16	26.43	1.77	421.95	17.48	3.52	421.00	28.95	0.65	422.73	22.16	-0.65
425.42	20.53	5.24	424.16	27.47	2.68	424.94	17.48	3.39	424.00	28.93	0.50	425.73	22.44	-0.50
428.45	20.56	6.06	427.16	26.68	2.68	427.98	18.25	4.95	427.00	28.48	0.84	428.77	21.31	-0.84
431.42	19.35	4.38	430.16	27.06	2.59	430.95	18.88	5.11	430.00	28.57	0.46	431.74	22.16	-0.46
434.42	21.39	5.81	433.16	27.09	2.01	433.95	18.97	4.60	433.00	28.70	-0.02	434.73	23.24	0.02
437.42	19.67	3.87	436.16	27.72	2.42	436.95	18.67	4.07	436.00	28.70	-0.24	437.74	23.69	0.24
440.42	20.60	5.79	439.16	26.84	2.53	439.95	19.13	5.53	439.00	28.78	0.83	440.73	21.62	-0.83
443.45	21.53	6.90	442.16	27.98	3.85	442.98	18.52	5.10	442.00	28.00	0.23	443.76	22.04	-0.23
446.42	21.10	5.55	445.16	29.22	4.17	445.95	18.65	4.30	445.00	29.48	0.79	446.73	22.41	-0.79
449.42	20.13	4.97	448.16	27.63	2.97	448.95	18.53	4.57	448.00	30.06	1.76	449.73	21.05	-1.76
452.42	21.71	6.06	451.16	26.93	1.78	451.95	18.48	4.04	451.00	29.13	0.34	452.74	22.95	-0.34
455.42	20.67	4.97	454.16	26.43	1.23	454.95	19.36	4.87	454.00	28.72	-0.12	455.73	23.46	0.12
458.45	21.24	5.32	457.16	27.79	2.37	457.98	19.68	4.97	457.00	29.24	0.18	458.76	23.38	-0.18
461.42	20.85	5.04	460.16	28.93	3.62	460.95	19.80	5.19	460.00	28.95	-0.00	461.74	23.46	0.00
464.42	21.56	6.47	463.16	27.44	2.85	463.95	19.13	5.25	463.00	28.69	0.46	464.73	22.27	-0.46
467.42	21.10	6.25	466.16	27.38	3.03	466.95	20.00	6.36	466.00	27.98	-0.01	467.73	22.50	0.01
470.41	20.56	5.12	469.16	28.46	3.52	469.95	19.65	5.42	469.00	29.11	0.53	470.73	22.55	-0.53
473.45	22.00	6.17	472.16	28.07	2.74	472.98	20.41	5.78	472.00	28.87	-0.10	473.76	23.58	0.10
476.42	21.82	5.64	475.16	29.16	3.48	475.95	18.98	4.01	475.00	29.39	0.07	476.73	23.75	-0.07
479.42	21.13	5.24	478.16	28.26	2.87	478.95	19.51	4.83	478.00	29.58	0.55	479.74	22.98	-0.55
482.42	21.74	5.64	481.16	27.66	2.06	481.95	19.76	4.87	481.00	29.06	-0.18	482.74	23.92	0.18
485.41	20.63	4.44	484.16	27.31	1.62	484.94	19.83	4.84	484.00	29.45	0.12	485.73	23.72	-0.12
488.45	21.21	5.50	487.16	28.61	3.40	487.97	20.11	5.61	487.00	29.13	0.28	488.76	23.07	-0.28
491.41	19.67	3.40	490.16	28.30	2.53	490.94	20.06	4.99	490.00	30.01	0.60	491.73	23.32	-0.60
494.42	21.49	5.28	493.16	29.00	3.29	493.95	19.13	4.12	493.00	30.40	1.05	494.73	22.81	-1.05
497.41	22.83	6.57	496.16	27.60	1.84	496.94	19.56	4.50	496.00	30.02	0.62	497.73	23.29	-0.62
500.42	22.36	6.19	499.16	29.99	4.32	499.95	19.91	4.94	499.00	30.38	1.07	500.73	22.75	-1.07
503.45	20.42	4.93	502.16	28.81	3.82	502.98	19.45	5.17	502.00	29.32	0.69	503.77	22.44	-0.69
506.41	23.40	6.88	505.16	29.12	3.10	505.94	20.55	5.23	505.00	29.88	0.22	506.73	23.95	-0.22
509.41	22.93	6.86	508.16	29.09	3.52	508.95	20.78	5.92	508.00	29.74	0.53	509.73	23.18	-0.53
512.41	22.46	5.96	511.16	29.22	3.22	511.94	20.15	4.86	511.00	30.23	0.59	512.73	23.55	-0.59
515.42	21.28	4.97	514.16	29.64	3.83	514.95	20.41	5.31	514.00	30.42	0.97	515.73	22.98	-0.97
518.45	21.96	4.78	517.16	29.00	2.32	517.98	20.80	4.83	517.00	31.22	0.90	518.77	23.92	-0.90
521.42	22.64	5.84	520.16	28.11	1.81	520.95	20.28	4.69	520.00	30.06	0.12	521.73	24.32	-0.12
524.42	22.03	5.88	523.16	28.87	3.22	523.95	20.60	5.66	523.00	29.82	0.53	524.73	23.26	-0.53
527.42	22.28	5.89	526.16	29.28	3.39	526.95	19.95	4.76	526.00	30.02	0.49	527.73	23.55	-0.49
530.42	21.74	5.05	529.16	28.74	2.55	529.95	20.08	4.59	529.00	29.73	-0.10	530.73	24.44	0.10
533.45	22.46	5.91	532.16	28.87	2.82	532.98	20.93	5.59	532.00	29.50	-0.19	533.76	24.38	0.19
536.42	23.15	6.37	535.16	28.87	2.59	535.95	21.15	5.58	535.00	29.73	-0.19	536.73	24.61	0.19
539.42	21.28	5.29	538.16	29.76	4.27	538.95	20.93	6.15	538.00	29.67	0.54	539.73	23.09	-0.54
542.42	21.82	5.33	541.16	29.44	3.45	541.95	20.73	5.45	541.00	30.30	0.67	542.73	23.46	-0.67
545.42	22.46	5.42	544.16	29.83	3.29	544.95	20.65	4.82	544.00	30.08	-0.10	545.73	24.78	0.10
548.45	22.43	5.38	547.16	29.38	2.83	547.98	21.82	5.98	547.00	31.33	1.14	548.76	23.55	-1.14
551.42	22.50	6.46	550.16	29.64	4.10	550.95	21.29	6.45	550.00	30.40	1.22	551.74	22.47	-1.22
554.42	24.02	7.14	553.16	29.00	2.62	553.95	21.29	5.62	553.00	30.96	0.94	554.73	23.58	-0.94
557.42	22.57	5.41	556.16	30.28	3.62	556.95	21.50	5.54	556.00	30.53	0.23	557.73	24.58	-0.23
560.42	21.85	4.80	559.16	29.93	3.38	559.95	21.69	5.84	559.00	30.88	0.69	560.74	24.01	-0.69
563.45	22.43	5.77	562.16	29.89	3.73	562.98	21.50	6.05	562.00	30.12	0.32	563.76	23.98	-0.32
566.42	22.86	5.55	565.16	30.50	3.69	565.95	21.82	5.72	565.00	30.70	0.25	566.74	24.70	-0.25
569.42	22.46	5.56	568.16	31.37	4.97	568.95	21.34	5.65	568.00	31.43	1.39	569.73	23.15	-1.39
572.41	21.71	3.97	571.16	29.60	2.36	571.95	21.40	4.87	571.00	30.70	-0.18	572.73	25.56	0.18
575.42	22.83	5.07	574.16	29.54	2.28	574.95	21.67	5.12	574.00	31.32	0.42	575.73	24.98	-0.42
578.45	24.02	6.40	577.16	29.86	2.74	577.97	22.46	6.05	577.00	30.98	0.22	578.76	25.04	-0.22
581.41	22.43	5.71	580.16	29.09	2.87	580.95	21.94	6.42	580.00	30.42	0.56	581.73	23.81	-0.56
584.41	22.32	5.01	583.16	30.21	3.40	583.95	21.50	5.39	583.00	30.25	-0.20	584.73	25.16	0.20
587.42	22.07	4.59	586.16	30.82	3.84	586.95	22.46	6.18	586.00	31.00	0.38	587.74	24.75	-0.38
590.41	23.73	5.44	589.16	30.34	2.55	589.94	22.01	4.92	589.00	31.15	-0.28	590.73	26.22	0.28
593.45	23.15	5.66	592.16	31.37	4.38	592.97	22.52	6.23	592.00	31.33	0.70	593.76	24.44	-0.70
596.41	24.75	7.13	595.16	30.34	3.22	595.94	22.01	5.59	595.00	31.56	0.80	596.73	24.47	-0.80
599.41	24.02	6.83	598.16	29.57	2.88	598.94	22.52	6.54	598.00	31.18	0.85	599.73	23.98	-0.85
602.41	23.19	5.43	601.16	30.41	3.15	601.94	21.81	5.26	601.00	31.60	0.70	602.73	24.70	-0.70
621.42	34.57	6.99	620.16	46.77	9.69	620.94	35.43	9.06	620.00	42.45	1.73	621.73	33.49	-1.73
624.38	32.10	4.75	623.12	43.67	6.82	623.91	32.34	6.19	622.96	42.75	2.26	624.69	32.74	-2.26
627.40	31.72	6.34	626.12	41.29	6.41	626.91	31.95	7.78	625.96	40.19	1.67	627.71	31.35	-1.67
630.38	30.25	5.86	629.12	41.39	7.50	629.91	31.21	8.02	628.96	38.88	1.35	630.69	30.69	-1.35
633.38	30.22	7.00	632.13	42.20	9.48	632.92	29.77	7.76	631.96	38.03	1.67	633.70	29.19	-1.67
636.38	29.17	5.84	635.12	39.33	6.50	635.91	29.73	7.60	634.96	38.43	1.96	636.69	29.02	-1.96
639.38	28.76	5.43	638.12	38.87	6.04	638.91	28.88	6.76	637.96	37.81	1.34	639.69	29.63	-1.34
642.40	29.02	5.72	641.12	39.27	6.47	641.91	28.60	6.50	640.96	37.31	0.87	642.71	30.08	-0.87
645.38	27.69	5.01	644.12	38.03	5.85	644.91	29.63	8.15	643.96	36.52	0.70	645.69	29.63	-0.70
648.39	29.43	6.90	647.13	40.07	8.04	647.92	28.50	7.17	646.96	36.60	0.93	648.70	29.25	-0.93
651.38	26.88	3.90	650.12	36.90	4.42	650.91	29.18	7.40	649.96	36.62	0.50	651.70	30.13	-0.50
654.38	30.33	8.80	653.12	39.20	8.17	653.91	27.30	6.98	652.96	35.26	0.59	654.70	28.58	-0.59
657.40	28.87	6.35	656.12	37.17	5.15	656.91	28.81	7.49	655.96	35.49	-0.17	657.72	30.34	0.17
660.38	26.73	3.59	659.12	37.00	4.36	659.91	28.97	7.04	658.96	36.96	0.68	660.70	30.10	-0.68
663.38	27.39	3.60	662.13	38.93	5.64	662.91	28.90	6.32	661.96	37.58	0.65	663.70	30.78	-0.65
666.37	28.06	5.12	665.12	37.46	5.02	665.90	28.22	6.49	664.96	36.73	0.65	666.69	29.93	-0.65
669.37	27.28	4.87	668.12	36.93	5.02	668.90	30.05	8.85	667.96	36.41	0.86	669.69	29.19	-0.86
672.40	27.95	5.09	671.12	38.20	5.84	671.91	28.01	6.36	670.96	37.04	1.04	672.71	29.46	-1.04
675.38	27.58	5.21	674.12	37.70	5.83	674.91	29.39	8.22	673.96	35.75	0.24	675.69	29.78	-0.24
678.38	28.73	5.23	677.13	39.27	6.27	677.91	28.06	5.77	676.96	37.20	0.56	678.70	30.58	-0.56
681.38	30.11	7.31	680.12	37.70	5.40	680.91	28.55	6.95	679.96	35.81	-0.13	681.69	30.58	0.13
684.38	26.54	4.05	683.12	38.63	6.64	683.91	28.86	7.57	682.96	35.75	0.12	684.69	30.02	-0.12
687.40	29.13	7.20	686.12	38.97	7.54	686.91	28.79	8.07	685.96	35.68	0.61	687.71	28.96	-0.61
690.38	29.73	7.44	689.12	39.00	7.21	689.91	29.00	7.92	688.96	36.31	0.88	690.69	29.05	-0.88
693.39	28.39	6.17	692.13	39.17	7.45	692.92	30.07	9.05	691.96	36.18	0.82	693.70	29.05	-0.82
696.38	30.14	8.25	695.12	38.50	7.11	695.91	28.88	8.19	694.96	36.08	1.05	696.70	28.49	-1.05
699.37	29.66	7.57	698.12	38.73	7.14	698.91	29.51	8.63	697.96	35.50	0.27	699.69	29.46	-0.27
702.40	30.11	7.94	701.12	37.90	6.23	701.90	29.00	8.03	700.96	36.00	0.69	702.71	29.13	-0.69
705.37	30.29	7.77	704.12	38.93	6.91	704.91	29.98	8.67	703.96	36.54	0.88	705.69	29.28	-0.88
708.39	29.81	7.29	707.13	40.54	8.52	707.92	29.19	7.87	706.96	36.43	0.77	708.70	29.40	-0.77
711.38	30.25	7.50	710.12	38.40	6.15	710.91	29.39	7.85	709.96	36.62	0.73	711.69	29.66	-0.73
714.38	28.54	6.85	713.12	38.13	6.94	713.91	28.83	8.34	712.96	35.47	0.64	714.69	28.70	-0.64
717.40	29.36	6.83	716.12	36.87	4.84	716.91	28.86	7.54	715.96	36.27	0.60	717.71	29.57	-0.60
720.38	28.91	5.89	719.12	39.10	6.58	719.91	29.32	7.50	718.96	36.52	0.36	720.69	30.31	-0.36
723.39	27.87	5.31	722.13	40.07	8.01	722.92	29.07	7.72	721.96	36.71	1.01	723.70	29.19	-1.01
726.38	29.92	6.38	725.12	37.83	4.79	725.91	29.65	7.32	724.96	38.55	1.87	726.70	29.31	-1.87
729.38	29.73	7.11	728.12	39.17	7.05	728.91	30.10	8.68	727.96	35.66	-0.10	729.69	30.37	0.10
732.40	29.32	6.20	731.12	39.47	6.85	731.91	30.03	8.11	730.96	37.43	1.17	732.71	29.60	-1.17
735.38	29.36	5.97	734.12	39.47	6.58	734.91	30.86	8.68	733.96	37.10	0.57	735.70	30.46	-0.57
738.39	29.84	6.27	737.13	39.80	6.73	737.92	29.28	6.92	736.96	36.81	0.10	738.70	31.11	-0.10
741.38	29.10	5.89	740.12	38.66	5.95	740.91	30.24	8.23	739.96	36.66	0.31	741.69	30.55	-0.31
744.38	30.22	7.96	743.12	37.46	5.70	743.91	30.05	9.00	742.96	35.28	-0.12	744.69	30.02	0.12
747.40	28.99	5.71	746.12	38.13	5.35	746.91	30.65	8.57	745.96	36.54	0.12	747.71	30.81	-0.12
750.38	28.43	5.74	749.12	38.03	5.84	749.91	29.11	7.63	748.96	36.91	1.08	750.70	29.25	-1.08
753.39	29.73	6.85	752.13	41.79	9.41	752.92	28.81	7.14	751.96	36.41	0.39	753.70	30.13	-0.39
756.38	30.97	7.58	755.12	38.90	6.01	755.91	29.56	7.38	754.96	38.22	1.69	756.70	29.34	-1.69
759.38	29.92	7.42	758.12	38.06	6.06	758.91	29.87	8.58	757.96	37.00	1.36	759.69	28.78	-1.36
762.40	30.33	6.97	761.12	38.93	6.07	761.91	29.47	7.31	760.96	36.16	-0.34	762.72	31.35	0.34
765.38	31.49	8.05	764.12	40.75	7.81	764.91	30.16	7.92	763.96	38.30	1.72	765.70	29.37	-1.72
768.39	30.63	7.19	767.13	40.88	7.94	767.92	30.98	8.75	766.96	37.14	0.56	768.70	30.52	-0.56
771.38	29.84	6.65	770.12	39.87	7.18	770.91	30.38	8.39	769.96	36.77	0.44	771.69	30.40	-0.44
774.38	30.37	8.16	773.12	39.74	8.03	773.91	30.95	9.95	772.96	35.89	0.54	774.70	29.31	-0.54
777.40	29.51	6.27	776.12	40.91	8.17	776.91	30.14	8.11	775.96	36.89	0.51	777.72	30.37	-0.51
780.38	31.04	7.05	779.12	40.68	7.19	779.91	30.89	8.10	778.96	38.05	0.92	780.69	30.72	-0.92
783.38	29.73	5.63	782.13	42.75	9.15	782.91	30.42	7.53	781.96	38.05	0.81	783.70	30.93	-0.81
786.37	30.03	5.74	785.12	39.87	6.08	785.90	31.12	8.03	784.96	38.05	0.62	786.69	31.32	-0.62
789.38	30.74	7.77	788.12	40.14	7.67	788.91	30.75	8.98	787.96	37.60	1.49	789.69	29.13	-1.49
792.40	31.12	7.54	791.12	40.44	7.36	791.90	29.58	7.20	790.96	36.46	-0.26	792.71	31.49	0.26
795.37	30.22	6.64	794.12	40.91	7.83	794.90	31.99	9.61	793.96	37.70	0.98	795.69	30.25	-0.98
798.39	30.44	6.30	797.13	39.84	6.20	797.92	30.19	7.26	796.96	38.42	1.14	798.70	30.64	-1.14
801.38	32.44	8.48	800.12	39.20	5.74	800.91	30.66	7.90	799.96	38.84	1.74	801.70	29.87	-1.74
804.38	31.64	8.12	803.12	40.34	7.32	803.91	31.42	9.10	802.96	37.58	0.92	804.69	30.25	-0.92
807.40	31.53	7.61	806.12	39.07	5.65	806.91	30.52	7.81	805.96	37.66	0.60	807.71	30.96	-0.60
810.38	31.16	7.36	809.12	41.22	7.92	809.91	31.81	9.21	808.96	38.43	1.49	810.70	29.96	-1.49
813.38	29.47	4.77	812.13	43.15	8.95	812.91	31.84	8.34	811.96	38.22	0.38	813.70	31.97	-0.38
816.38	31.61	8.34	815.12	40.11	7.34	815.91	31.30	9.23	814.96	37.02	0.61	816.69	30.31	-0.61
819.38	32.06	8.59	818.12	38.90	5.93	818.91	31.37	9.11	817.96	37.62	1.01	819.69	30.10	-1.01
822.40	31.98	7.59	821.12	41.42	7.53	821.91	31.35	8.17	820.96	38.30	0.77	822.72	31.26	-0.77
825.38	30.59	5.55	824.12	40.91	6.37	824.91	31.16	7.33	823.96	39.43	1.25	825.69	31.43	-1.25
828.39	30.55	6.46	827.13	42.75	9.16	827.92	30.68	7.79	826.96	38.22	0.99	828.70	30.75	-0.99
831.38	32.21	7.07	830.12	39.64	5.00	830.91	31.35	7.42	829.96	39.06	0.78	831.69	32.00	-0.78
834.38	31.49	6.98	833.12	40.44	6.43	833.91	32.43	9.12	832.96	37.93	0.28	834.69	31.88	-0.28
837.40	32.66	7.48	836.12	41.59	6.91	836.91	32.00	8.03	835.96	39.02	0.70	837.71	32.12	-0.70
840.38	32.51	7.66	839.12	40.48	6.13	839.91	31.31	7.67	838.96	38.84	0.85	840.69	31.64	-0.85
843.39	31.19	6.07	842.13	41.66	7.04	842.92	32.55	8.64	841.96	39.02	0.76	843.70	32.00	-0.76
846.38	31.53	7.42	845.12	41.22	7.61	845.91	31.24	8.33	844.96	38.32	1.07	846.70	30.69	-1.07
849.38	31.23	6.53	848.12	41.52	7.32	848.91	31.90	8.41	847.96	38.69	0.85	849.69	31.49	-0.85
852.40	31.80	6.50	851.12	42.44	7.64	851.91	31.76	7.67	850.96	39.50	1.06	852.72	31.88	-1.06
855.38	33.08	7.84	854.12	41.05	6.31	854.91	33.07	9.04	853.96	39.23	0.85	855.69	32.03	-0.85
858.39	32.70	7.11	857.13	44.90	9.81	857.92	32.18	7.80	856.96	39.49	0.76	858.70	32.47	-0.76
861.38	31.46	7.06	860.12	42.24	8.34	860.91	32.66	9.46	859.96	38.69	1.15	861.69	30.90	-1.15
864.38	33.20	7.56	863.12	42.17	7.03	863.91	31.97	7.53	862.96	39.27	0.49	864.70	32.80	-0.49
867.40	31.38	6.67	866.12	41.63	7.42	866.91	32.41	8.90	865.96	38.75	0.90	867.72	31.46	-0.90
870.38	32.89	8.29	869.12	44.08	9.98	869.91	31.81	8.41	868.96	38.76	1.02	870.70	31.23	-1.02
873.39	30.29	5.08	872.13	44.97	10.26	872.92	32.94	8.93	871.96	38.65	0.30	873.70	32.56	-0.30
876.38	33.84	7.93	875.12	43.26	7.85	875.91	32.39	7.69	874.96	39.68	0.63	876.70	32.92	-0.63
879.38	32.70	7.44	878.12	42.34	7.58	878.91	32.98	8.92	877.96	38.63	0.23	879.69	32.68	-0.23
882.40	32.40	6.95	881.12	42.81	7.86	881.91	31.44	7.20	880.96	39.41	0.82	882.72	32.27	-0.82
885.38	32.14	6.16	884.12	43.22	7.74	884.91	31.86	7.08	883.96	40.33	1.21	885.70	32.42	-1.21
888.39	32.97	6.36	887.13	44.42	8.31	887.92	32.36	6.95	886.96	40.07	0.32	888.70	33.94	-0.32
891.38	30.78	5.48	890.12	42.61	7.81	890.91	31.99	7.90	889.96	39.17	0.73	891.70	32.21	-0.73
894.38	32.48	7.06	893.12	43.15	8.23	893.91	31.49	7.28	892.96	39.29	0.73	894.69	32.33	-0.73
897.40	32.29	6.46	896.12	42.24	6.91	896.91	33.35	8.72	895.96	39.50	0.53	897.71	32.95	-0.53
900.38	32.74	7.87	899.12	43.36	8.99	899.91	32.37	8.71	898.96	39.06	1.05	900.70	31.46	-1.05
903.39	32.63	6.66	902.13	44.15	8.68	902.92	32.41	7.64	901.96	39.00	-0.11	903.70	33.73	0.11
906.38	32.59	7.03	905.12	44.18	9.12	905.91	32.64	8.29	904.96	39.43	0.73	906.70	32.47	-0.73
909.38	33.42	8.26	908.12	43.19	8.53	908.91	32.52	8.56	907.96	38.90	0.60	909.70	32.21	-0.60
912.40	31.76	6.13	911.12	42.44	7.31	911.91	32.53	8.11	910.96	40.25	1.48	912.72	31.79	-1.48
915.38	33.61	7.31	914.12	42.24	6.44	914.91	33.33	8.24	913.96	40.19	0.75	915.70	33.19	-0.75
918.39	32.32	6.61	917.13	44.49	9.28	917.92	33.55	9.05	916.96	39.93	1.08	918.70	32.27	-1.08
921.38	33.46	7.25	920.12	43.94	8.23	920.91	33.17	8.16	919.96	39.99	0.64	921.70	33.22	-0.64
924.38	32.25	7.40	923.12	43.39	9.04	923.91	33.26	9.61	922.96	38.40	0.41	924.70	32.09	-0.41
927.40	32.74	6.39	926.12	44.08	8.23	926.91	32.98	7.84	925.96	39.93	0.44	927.72	33.55	-0.44
930.38	32.25	6.00	929.12	44.22	8.47	929.91	32.84	7.79	928.96	39.68	0.29	930.70	33.61	-0.29
933.39	31.72	4.88	932.13	44.11	7.77	932.92	33.56	7.93	931.96	40.76	0.78	933.71	33.70	-0.78
936.38	32.70	6.03	935.12	44.52	8.35	935.91	33.49	8.03	934.96	41.29	1.48	936.69	32.83	-1.48
939.38	33.16	6.50	938.12	43.98	7.82	938.91	34.17	8.72	937.96	40.52	0.72	939.70	33.58	-0.72
942.40	33.01	7.33	941.12	45.18	10.00	941.91	32.91	8.43	940.96	40.54	1.72	942.72	31.61	-1.72
945.38	32.55	5.77	944.12	45.25	8.97	944.91	35.25	9.67	943.96	40.56	0.64	945.70	33.79	-0.64
948.38	33.31	6.94	947.13	45.56	9.69	947.91	34.08	8.91	946.96	40.40	0.89	948.70	33.13	-0.89
951.38	34.15	8.80	950.12	44.90	10.05	950.91	33.71	9.57	949.96	39.06	0.57	951.70	32.42	-0.57
954.38	32.44	6.45	953.12	42.95	7.46	953.91	33.80	9.01	952.96	40.62	1.49	954.70	32.15	-1.49
957.40	32.10	5.02	956.12	44.94	8.36	956.91	33.81	7.94	955.96	40.70	0.48	957.71	34.24	-0.48
960.38	33.23	7.27	959.12	46.46	11.00	959.91	33.64	8.89	958.96	40.34	1.24	960.69	32.36	-1.24
963.39	34.57	8.60	962.13	45.94	10.47	962.92	33.92	9.15	961.96	40.58	1.47	963.70	32.15	-1.47
966.38	33.35	6.16	965.12	43.26	6.57	965.91	34.03	8.05	964.96	41.37	1.04	966.69	33.79	-1.04
969.38	31.76	6.13	968.12	45.01	9.88	968.91	34.03	9.61	967.96	38.22	-0.55	969.70	33.82	0.55
972.40	32.40	5.49	971.12	45.07	8.66	971.91	34.10	8.39	970.96	41.21	1.16	972.72	33.40	-1.16
975.38	33.61	7.23	974.12	44.42	8.54	974.91	34.58	9.40	973.96	41.31	1.79	975.70	32.24	-1.79
978.39	33.77	7.20	977.13	45.87	9.80	977.92	34.53	9.17	976.96	40.91	1.20	978.71	33.01	-1.20
981.38	33.35	6.74	980.12	45.45	9.34	980.91	32.80	7.39	979.96	40.52	0.77	981.70	33.49	-0.77
984.38	33.99	7.44	983.12	45.21	9.16	983.91	33.39	8.05	982.96	40.21	0.52	984.70	33.67	-0.52
987.40	33.80	6.57	986.12	45.25	8.52	986.91	34.87	8.85	985.96	41.21	0.84	987.72	34.03	-0.84
990.38	34.30	8.46	989.12	45.49	10.15	989.91	34.62	9.99	988.96	39.33	0.35	990.70	33.13	-0.35
993.39	33.42	5.51	992.13	46.49	9.08	992.92	34.46	7.75	991.96	41.23	0.18	993.70	35.38	-0.18
996.38	32.48	5.07	995.12	45.21	8.30	995.91	33.60	7.40	994.96	41.60	1.05	996.70	34.00	-1.05
999.38	33.65	6.55	998.12	45.66	9.06	998.91	35.05	9.15	997.96	41.50	1.26	999.70	33.49	-1.26
1002.40	34.95	7.79	1001.12	44.83	8.17	1001.91	35.05	9.09	1000.96	40.93	0.63	1002.72	34.18	-0.63
1005.38	33.77	6.37	1004.12	45.97	9.07	1004.91	34.44	8.25	1003.96	41.46	0.92	1005.70	34.12	-0.92
1008.38	32.78	5.70	1007.13	48.12	11.54	1007.91	35.43	9.55	1006.96	40.80	0.58	1008.70	34.15	-0.58
1011.38	32.97	5.72	1010.12	45.18	8.43	1010.91	35.26	9.21	1009.96	40.78	0.39	1011.70	34.51	-0.39
1014.38	36.06	8.84	1013.12	46.46	9.74	1013.91	34.89	8.87	1012.96	40.66	0.30	1014.70	34.57	-0.30
1017.40	34.15	5.59	1016.12	44.80	6.74	1016.91	35.03	7.67	1015.96	42.89	1.19	1017.72	35.02	-1.19
1020.38	33.80	6.06	1019.12	47.39	10.15	1019.91	34.78	8.25	1018.96	42.17	1.29	1020.70	34.09	-1.29
1023.39	33.99	6.69	1022.13	49.42	12.62	1022.92	34.53	8.43	1021.96	41.33	0.89	1023.70	34.06	-0.89
1026.38	35.87	7.78	1025.12	45.97	8.38	1025.91	35.46	8.58	1024.96	42.45	1.22	1026.70	34.51	-1.22
1029.38	34.53	7.30	1028.12	45.56	8.83	1028.91	35.60	9.57	1027.96	41.52	1.15	1029.70	33.73	-1.15
1032.40	34.87	6.59	1031.12	45.87	8.09	1031.91	35.73	8.65	1030.96	43.14	1.72	1032.71	34.21	-1.72
1035.38	34.11	6.68	1034.12	47.15	10.22	1034.91	35.14	8.92	1033.96	41.88	1.31	1035.70	33.76	-1.31
1038.39	34.07	5.85	1037.13	48.30	10.58	1037.92	35.19	8.17	1036.96	42.69	1.33	1038.70	34.54	-1.33
1041.38	34.61	7.25	1040.12	45.94	9.08	1040.91	35.89	9.74	1039.96	41.29	0.79	1041.70	34.21	-0.79
1044.38	33.54	6.36	1043.12	47.15	10.47	1043.91	34.80	8.82	1042.96	40.64	0.32	1044.69	34.51	-0.32
1047.40	34.22	6.60	1046.12	45.35	8.23	1046.91	35.69	9.27	1045.96	42.69	1.93	1047.71	33.34	-1.93
1050.38	35.10	7.24	1049.12	46.07	8.71	1049.91	35.68	9.02	1048.96	42.27	1.27	1050.70	34.24	-1.27
1053.39	35.64	7.14	1052.13	48.68	10.68	1052.92	34.67	7.37	1051.96	42.77	1.13	1053.70	35.02	-1.13
1056.38	33.73	5.41	1055.12	46.52	8.70	1055.91	36.25	9.13	1054.96	42.02	0.56	1056.69	35.41	-0.56
1059.38	34.68	8.23	1058.12	47.57	11.62	1058.91	36.29	11.04	1057.96	40.62	1.03	1059.70	33.07	-1.03
1062.40	35.87	7.22	1061.12	47.32	9.17	1061.91	36.04	8.59	1060.96	43.04	1.25	1062.71	35.05	-1.25
1065.38	34.45	5.93	1064.12	48.33	10.31	1064.91	36.04	8.73	1063.96	42.31	0.65	1065.70	35.51	-0.65
1068.39	35.37	6.98	1067.13	50.37	12.48	1067.92	36.11	8.93	1066.96	41.39	-0.14	1068.70	36.17	0.14
1071.38	33.96	5.67	1070.12	46.98	9.19	1070.91	35.44	8.36	1069.96	42.55	1.12	1071.70	34.81	-1.12
1074.38	33.73	5.78	1073.12	47.60	10.15	1073.91	36.05	9.31	1072.96	41.42	0.33	1074.70	35.26	-0.33
1077.40	34.83	6.59	1076.12	46.66	8.92	1076.91	36.69	9.65	1075.96	42.49	1.11	1077.72	34.78	-1.11
1080.38	34.76	6.15	1079.12	47.95	9.84	1079.91	35.98	8.58	1078.96	42.65	0.90	1080.70	35.35	-0.90
1083.39	33.69	4.68	1082.13	47.22	8.71	1082.92	36.65	8.84	1081.96	43.18	1.03	1083.70	35.63	-1.03
1086.38	35.29	6.52	1085.12	46.35	8.08	1085.91	36.40	8.84	1084.96	43.00	1.09	1086.70	35.32	-1.09
1089.38	33.69	6.18	1088.12	48.23	11.22	1088.91	37.39	11.09	1087.96	41.44	0.79	1089.69	34.36	-0.79
1092.40	34.26	6.33	1091.12	48.65	11.22	1091.91	36.85	10.12	1090.96	41.90	0.83	1092.72	34.75	-0.83
1095.38	33.65	5.12	1094.12	48.30	10.27	1094.91	36.54	9.21	1093.96	43.28	1.61	1095.70	34.57	-1.61
1098.38	34.41	6.37	1097.13	48.09	10.55	1097.91	37.08	10.24	1096.96	41.15	-0.03	1098.70	35.72	0.03
1101.38	34.41	6.12	1100.12	48.12	10.33	1100.91	36.20	9.11	1099.96	41.86	0.43	1101.69	35.51	-0.43
1104.38	35.26	6.80	1103.12	48.54	10.58	1103.91	37.70	10.45	1102.96	42.13	0.53	1104.70	35.57	-0.53
1107.40	36.83	7.53	1106.12	47.25	8.45	1106.91	38.14	10.04	1105.96	43.46	1.02	1107.72	35.93	-1.02
1110.38	36.68	7.40	1109.12	46.98	8.20	1109.91	37.03	8.95	1108.96	43.66	1.24	1110.70	35.69	-1.24
1113.39	34.99	6.02	1112.13	49.77	11.30	1112.92	37.47	9.70	1111.96	43.28	1.17	1113.70	35.45	-1.17
1116.38	35.06	5.72	1115.12	49.28	10.44	1115.91	38.39	10.25	1114.96	43.06	0.58	1116.70	36.41	-0.58
1119.38	35.26	6.39	1118.12	48.02	9.65	1118.91	37.50	9.84	1117.96	42.29	0.28	1119.69	36.23	-0.28
1122.40	35.72	7.17	1121.12	48.37	10.32	1121.91	36.90	9.55	1120.96	42.75	1.06	1122.72	35.14	-1.06
1125.38	35.41	6.46	1124.12	47.88	9.43	1124.91	37.47	9.73	1123.96	43.48	1.39	1125.70	35.20	-1.39
1128.39	35.03	6.70	1127.13	49.81	11.98	1127.92	38.14	11.01	1126.96	42.55	1.08	1128.70	34.90	-1.08
1131.38	35.72	6.86	1130.12	49.42	11.06	1130.91	37.36	9.70	1129.96	43.58	1.58	1131.69	34.93	-1.58
1134.38	36.52	8.03	1133.12	50.51	12.52	1133.91	38.26	10.98	1132.96	42.41	0.78	1134.69	35.35	-0.78
1137.40	35.79	6.15	1136.12	48.19	9.05	1136.91	38.59	10.15	1135.96	43.60	0.82	1137.72	36.47	-0.82
1140.38	36.64	7.91	1139.12	47.95	9.72	1139.91	36.80	9.28	1138.96	43.46	1.59	1140.70	34.78	-1.59
1143.38	34.72	5.03	1142.13	50.55	11.36	1142.91	38.16	9.68	1141.96	44.44	1.61	1143.70	35.72	-1.61
1146.38	36.10	7.39	1145.12	48.54	10.33	1145.91	37.61	10.11	1144.96	43.00	1.15	1146.70	35.20	-1.15
1149.38	36.76	7.40	1148.12	50.44	11.58	1148.91	38.50	10.34	1147.96	43.46	0.96	1149.69	36.05	-0.96
1152.40	37.14	7.42	1151.12	51.01	11.79	1151.91	37.59	9.08	1150.96	43.56	0.70	1152.72	36.66	-0.70
1155.38	35.29	5.18	1154.12	49.95	10.34	1154.91	37.85	8.94	1153.96	44.38	1.13	1155.69	36.63	-1.13
1158.38	36.76	7.03	1157.13	50.26	11.03	1157.91	38.28	9.76	1156.96	44.64	1.77	1158.70	35.60	-1.77
1161.38	35.95	6.30	1160.12	50.30	11.15	1160.91	37.47	9.02	1159.96	44.28	1.49	1161.69	35.81	-1.49
1164.38	35.56	7.31	1163.12	49.42	11.67	1163.91	39.09	12.05	1162.96	41.50	0.11	1164.70	35.78	-0.11
1167.40	36.41	6.46	1166.12	48.93	9.48	1166.91	38.70	9.95	1165.96	43.88	0.79	1167.71	36.81	-0.79
1170.38	35.56	6.07	1169.12	48.72	9.73	1169.91	38.54	10.26	1168.96	43.56	0.93	1170.70	36.20	-0.93
1173.39	36.06	6.14	1172.13	51.54	12.12	1172.92	38.78	10.07	1171.96	44.48	1.42	1173.70	36.14	-1.42
1176.38	33.96	4.85	1175.12	50.72	12.11	1175.91	38.25	10.35	1174.96	42.95	0.70	1176.70	36.05	-0.70
1179.38	36.99	7.54	1178.12	50.51	11.56	1178.91	39.14	10.90	1177.96	43.14	0.55	1179.70	36.54	-0.55
1182.40	36.68	7.07	1181.12	50.69	11.58	1181.91	38.08	9.67	1180.96	44.08	1.33	1182.72	35.93	-1.33
1185.38	35.95	6.19	1184.12	51.08	11.82	1184.91	38.52	9.97	1183.96	43.70	0.80	1185.69	36.60	-0.80
1188.38	35.72	5.93	1187.13	51.22	11.93	1187.91	39.27	10.69	1186.96	44.64	1.71	1188.70	35.72	-1.71
1191.38	37.41	6.79	1190.12	50.16	10.04	1190.91	39.16	9.74	1189.96	45.40	1.64	1191.69	36.63	-1.64
1194.38	37.80	8.13	1193.12	49.38	10.21	1193.91	39.40	10.93	1192.96	44.08	1.27	1194.69	36.05	-1.27
1197.40	36.91	6.53	1196.12	50.48	10.60	1196.91	38.45	9.27	1195.96	44.68	1.16	1197.72	36.87	-1.16
1200.38	35.22	5.70	1199.12	51.22	12.20	1199.91	39.63	11.31	1198.96	43.48	0.82	1200.69	36.35	-0.82
1203.38	36.45	5.54	1202.13	52.50	12.09	1202.91	38.50	8.80	1201.96	45.06	1.01	1203.70	37.54	-1.01
1206.38	36.64	7.20	1205.12	51.25	12.31	1205.91	38.70	10.46	1204.96	43.44	0.86	1206.69	36.23	-0.86
1209.38	36.80	6.26	1208.11	50.33	10.29	1208.91	39.84	10.51	1207.96	44.56	0.88	1209.69	37.30	-0.88
1212.40	37.49	7.28	1211.11	49.03	9.32	1211.91	39.89	10.88	1210.96	44.40	1.05	1212.72	36.81	-1.05
1215.37	37.30	7.08	1214.11	50.02	10.30	1214.90	39.34	10.33	1213.96	44.38	1.02	1215.69	36.84	-1.02
1218.38	38.00	7.69	1217.13	54.86	15.05	1217.91	39.49	10.38	1216.96	44.72	1.27	1218.70	36.69	-1.27
