# Supplementary material for: Noise-precision tradeoff in predicting combinations of mutations and drugs
Source: PLoS Comput Biol. 2019 May 22;15(5):e1006956. doi: 10.1371/journal.pcbi.1006956 (PMC6548401; doi:10.1371/journal.pcbi.1006956)
Supplement: S1 Data — A zip file containing all datasets used in this paper. (ZIP) [file pcbi.1006956.s002.zip › calcium/calcium_double_RAW264.7/C5A_250_nM_TGF_10_pM_RW_ECC040108E.txt]

Tab-delimted data for ligand pair Complement C5a / Transforming growth factor-beta
Celltype = RAW 264.7
ExperimentID = ECC040108E
t in seconds, Ca++ concentrations in nM
Adj Ca++ is the change in Ca++ concentration due to ligand

ECC040108E10	C5A 250 nM	TGF 10 pM	sim
ECC040108E02	C5A 250 nM	HBSS-BSA n/a 	lig1_only
ECC040108E07	C5A 250 nM	HBSS-BSA n/a 	lig1_only
ECC040108E01	HBSS-BSA n/a 	HBSS-BSA n/a 	con
ECC040108E12	HBSS-BSA n/a 	HBSS-BSA n/a 	con

t(ECC040108E10)	Ca++(ECC040108E10)	Adj Ca++(ECC040108E10)	t(ECC040108E02)	Ca++(ECC040108E02)	Adj Ca++(ECC040108E02)	t(ECC040108E07)	Ca++(ECC040108E07)	Adj Ca++(ECC040108E07)	t(ECC040108E01)	Ca++(ECC040108E01)	Adj Ca++(ECC040108E01)	t(ECC040108E12)	Ca++(ECC040108E12)	Adj Ca++(ECC040108E12)
-189.58	8.86	0.44	-190.84	11.03	4.26	-190.05	14.83	3.98	-191.00	19.50	0.48	-189.27	16.04	-0.48
-186.65	8.72	0.10	-187.90	7.07	0.10	-187.12	12.30	1.24	-188.06	18.68	-0.54	-186.33	17.27	0.54
-183.65	8.23	-1.12	-184.90	6.78	-0.92	-184.12	11.17	-0.61	-185.06	19.31	-0.64	-183.33	18.09	0.64
-180.65	8.75	0.01	-181.90	7.22	0.13	-181.12	11.62	0.45	-182.06	18.13	-1.21	-180.33	18.05	1.21
-177.65	8.15	-0.63	-178.90	7.22	0.09	-178.11	11.46	0.24	-179.06	19.24	-0.14	-177.33	17.03	0.14
-174.64	9.21	1.03	-175.90	7.38	0.85	-175.11	11.75	1.14	-176.06	17.72	-1.06	-174.33	17.34	1.06
-171.65	9.02	0.04	-172.90	6.28	-1.05	-172.12	11.11	-0.30	-173.06	18.68	-0.90	-171.33	17.98	0.90
-168.64	8.32	-0.37	-169.90	6.36	-0.68	-169.11	10.09	-1.04	-170.06	18.68	-0.61	-168.33	17.41	0.61
-165.65	9.21	1.13	-166.90	7.07	0.64	-166.11	11.01	0.49	-167.06	18.72	0.04	-165.33	16.15	-0.04
-162.65	8.37	-1.01	-163.90	7.14	-0.59	-163.11	11.82	0.01	-164.06	19.20	-0.78	-162.33	18.26	0.78
-159.65	8.64	0.87	-160.90	6.04	-0.08	-160.11	9.96	-0.25	-161.06	17.72	-0.65	-159.33	16.53	0.65
-156.65	9.40	0.74	-157.90	6.43	-0.58	-157.11	11.01	-0.09	-158.06	19.39	0.13	-156.33	16.64	-0.13
-153.64	9.10	0.04	-154.90	7.07	-0.34	-154.11	10.60	-0.89	-155.06	18.91	-0.75	-153.33	17.91	0.75
-150.65	7.72	-0.66	-151.90	6.28	-0.45	-151.11	10.28	-0.53	-152.06	18.61	-0.37	-150.33	16.85	0.37
-147.64	10.19	1.47	-148.90	7.51	0.44	-148.11	11.56	0.41	-149.06	19.61	0.29	-147.33	16.53	-0.29
-144.65	8.53	0.37	-145.90	6.51	0.00	-145.11	11.08	0.49	-146.06	18.28	-0.48	-144.33	16.74	0.48
-141.65	8.34	-0.34	-142.90	7.01	-0.02	-142.11	10.37	-0.74	-143.06	18.50	-0.78	-141.33	17.56	0.78
-138.65	9.29	0.21	-139.90	6.93	-0.50	-139.11	11.34	-0.17	-140.06	18.28	-1.40	-138.33	18.58	1.40
-135.65	9.26	0.90	-136.90	7.57	0.86	-136.12	10.85	0.05	-137.06	19.91	0.95	-135.34	15.52	-0.95
-132.64	7.83	-0.28	-133.90	7.28	0.82	-133.11	12.49	1.94	-134.06	18.57	-0.14	-132.33	16.36	0.14
-129.65	9.32	0.94	-130.90	6.85	0.12	-130.11	11.11	0.30	-131.06	19.31	0.33	-129.33	16.15	-0.33
-126.65	9.37	1.23	-127.90	7.20	0.71	-127.11	10.95	0.38	-128.06	18.02	-0.72	-126.33	16.96	0.72
-123.64	10.16	1.44	-124.90	6.85	-0.22	-124.11	11.08	-0.07	-125.06	19.57	0.25	-123.33	16.57	-0.25
-120.65	8.91	-0.29	-121.90	7.14	-0.41	-121.12	11.59	-0.05	-122.06	19.17	-0.63	-120.33	17.94	0.63
-117.65	8.86	0.31	-118.90	6.93	0.03	-118.12	12.01	1.03	-119.06	18.98	-0.17	-117.33	16.82	0.17
-114.65	9.78	1.63	-115.90	7.75	1.25	-115.12	10.95	0.36	-116.06	19.95	1.20	-114.33	15.06	-1.20
-111.65	8.61	0.12	-112.90	6.57	-0.27	-112.12	11.53	0.61	-113.06	18.76	-0.33	-111.34	16.92	0.33
-108.65	7.86	-1.27	-109.90	7.67	0.19	-109.12	10.50	-1.07	-110.06	20.47	0.74	-108.33	16.50	-0.74
-105.65	7.83	-1.80	-106.90	8.04	0.06	-106.12	11.43	-0.64	-107.06	19.28	-0.95	-105.33	18.69	0.95
-102.65	8.80	0.54	-103.90	7.94	1.33	-103.12	12.17	1.47	-104.06	18.24	-0.62	-102.33	16.99	0.62
-99.65	8.48	-0.37	-100.90	6.80	-0.40	-100.12	11.40	0.12	-101.06	19.76	0.31	-99.33	16.64	-0.31
-96.65	9.56	0.21	-97.90	7.33	-0.37	-97.12	11.24	-0.54	-98.06	19.24	-0.71	-96.34	18.16	0.71
-93.65	9.43	-0.32	-94.90	6.83	-1.27	-94.12	10.82	-1.37	-95.06	20.58	0.23	-93.33	17.63	-0.23
-90.65	8.94	-0.27	-91.90	8.25	0.69	-91.11	10.85	-0.80	-92.06	20.77	0.96	-90.33	16.36	-0.96
-87.65	8.23	-0.65	-88.90	6.64	-0.59	-88.11	11.21	-0.10	-89.06	19.54	0.06	-87.33	16.92	-0.06
-84.65	8.94	0.95	-85.90	7.38	1.04	-85.11	11.82	1.40	-86.06	19.09	0.50	-84.33	15.59	-0.50
-81.65	7.78	-1.22	-82.90	6.96	-0.39	-82.11	11.56	0.12	-83.06	19.72	0.12	-81.33	16.99	-0.12
-78.64	9.48	0.89	-79.90	7.86	0.92	-79.11	11.82	0.79	-80.06	18.76	-0.43	-78.33	17.13	0.43
-75.65	8.56	-0.15	-76.90	7.12	0.06	-76.11	11.27	0.12	-77.06	19.39	0.08	-75.33	16.74	-0.08
-72.65	9.10	0.14	-73.90	9.05	1.74	-73.11	11.56	0.17	-74.06	19.24	-0.32	-72.33	17.38	0.32
-69.65	8.86	-0.14	-70.90	7.38	0.03	-70.12	11.69	0.25	-71.06	18.98	-0.62	-69.33	17.73	0.62
-66.65	8.86	-0.79	-67.90	8.20	0.20	-67.11	12.56	0.48	-68.06	19.35	-0.90	-66.33	18.65	0.90
-63.65	8.78	-0.22	-64.90	7.62	0.27	-64.11	11.30	-0.14	-65.06	20.21	0.61	-63.33	16.50	-0.61
-60.64	9.75	0.48	-61.90	8.84	1.22	-61.11	11.59	-0.12	-62.06	20.51	0.64	-60.33	16.74	-0.64
-57.65	8.88	0.45	-58.90	8.28	1.50	-58.11	12.46	1.60	-59.06	19.24	0.21	-57.33	16.32	-0.21
-54.65	8.72	-0.83	-55.90	7.65	-0.25	-55.11	11.82	-0.16	-56.06	20.17	0.02	-54.33	17.63	-0.02
-51.65	8.64	-1.96	-52.90	7.38	-1.57	-52.11	11.95	-1.08	-53.06	21.67	0.47	-51.33	18.23	-0.47
-48.65	9.05	-1.07	-49.90	7.51	-0.96	-49.11	11.85	-0.71	-50.06	20.47	-0.25	-48.33	18.48	0.25
-45.65	10.00	0.59	-46.90	6.59	-1.17	-46.11	11.69	-0.15	-47.06	20.25	0.24	-45.33	17.27	-0.24
-42.65	9.40	0.08	-43.90	7.49	-0.18	-43.11	11.30	-0.45	-44.06	20.28	0.36	-42.33	17.06	-0.36
-39.65	9.05	-1.42	-40.90	8.54	-0.28	-40.11	11.53	-1.37	-41.06	20.81	-0.26	-39.33	18.83	0.26
-36.65	10.05	1.09	-37.90	7.28	-0.03	-37.11	12.37	0.98	-38.06	19.28	-0.28	-36.33	17.34	0.28
-33.65	9.05	-0.12	-34.90	7.51	-0.01	-34.12	12.27	0.66	-35.06	19.95	0.18	-33.33	17.10	-0.18
-30.65	9.56	0.18	-31.90	7.28	-0.45	-31.12	11.05	-0.76	-32.06	20.40	0.42	-30.33	17.06	-0.42
-27.65	9.29	0.38	-28.90	8.23	0.97	-28.12	11.98	0.63	-29.06	19.50	-0.01	-27.33	17.03	0.01
-24.65	10.08	1.10	-25.90	8.31	0.98	-25.12	11.88	0.46	-26.06	20.17	0.59	-24.33	16.50	-0.59
-21.65	9.02	-0.74	-22.90	8.39	0.28	-22.12	12.14	-0.06	-23.06	20.32	-0.04	-21.33	17.91	0.04
-18.65	9.40	-0.49	-19.90	8.07	-0.17	-19.12	11.88	-0.45	-20.06	19.87	-0.62	-18.34	18.62	0.62
-15.65	9.67	-0.20	-16.90	7.67	-0.55	-16.12	12.30	-0.00	-17.06	20.92	0.45	-15.34	17.52	-0.45
-12.65	9.29	0.43	-13.90	8.57	1.36	-13.12	12.33	1.03	-14.06	18.87	-0.59	-12.34	17.56	0.59
5.42	12.69	-1.82	4.16	11.29	-1.57	4.95	17.53	0.59	4.00	24.32	-0.79	5.73	23.40	0.79
8.33	12.58	-2.05	7.08	12.13	-0.85	7.86	19.13	2.06	6.92	25.73	0.50	8.64	22.24	-0.50
11.33	17.44	3.48	10.08	18.55	6.24	10.86	24.75	8.35	9.92	23.63	-0.93	11.65	23.00	0.93
14.34	34.22	20.59	13.08	39.74	27.76	13.87	45.91	29.85	12.92	23.29	-0.94	14.66	22.67	0.94
17.34	47.37	33.67	16.08	53.42	41.37	16.86	60.64	44.51	15.92	23.29	-1.01	17.65	22.81	1.01
20.35	52.85	39.03	19.08	55.10	42.93	19.86	65.02	48.76	18.92	23.25	-1.17	20.67	23.10	1.17
23.34	52.45	39.18	22.08	52.30	40.68	22.87	62.10	46.40	21.92	23.33	-0.54	23.66	21.91	0.54
26.34	49.67	37.00	25.08	50.26	39.24	25.87	57.58	42.47	24.92	22.61	-0.66	26.66	21.44	0.66
29.34	46.01	33.82	28.08	43.56	33.02	28.87	53.08	38.45	27.92	22.65	-0.14	29.66	20.44	0.14
32.33	40.35	27.16	31.08	36.77	25.23	31.87	44.48	28.86	30.92	22.84	-0.95	32.65	22.24	0.95
35.35	33.86	20.80	34.08	29.83	18.42	34.87	37.00	21.50	33.92	23.71	0.05	35.67	21.12	-0.05
38.33	27.17	14.35	37.08	23.80	12.63	37.86	31.30	16.05	36.92	22.57	-0.85	38.64	21.77	0.85
41.33	22.30	9.76	40.08	19.02	8.13	40.86	25.81	10.84	39.92	22.05	-1.09	41.65	21.73	1.09
44.33	18.40	5.12	43.08	15.31	3.68	43.86	21.55	5.83	42.92	23.29	-0.59	44.65	21.98	0.59
47.33	15.58	2.66	46.08	13.65	2.38	46.86	19.43	4.07	45.92	22.39	-1.13	47.64	22.16	1.13
50.35	12.83	-0.70	49.08	11.62	-0.26	49.86	17.30	1.34	48.92	22.73	-1.40	50.66	23.03	1.40
53.33	12.33	-0.95	52.08	10.09	-1.54	52.86	15.88	0.16	51.92	23.18	-0.70	53.64	22.09	0.70
56.33	10.54	-2.17	55.08	8.92	-2.14	55.86	13.79	-1.36	54.92	21.71	-1.60	56.65	22.42	1.60
59.33	10.82	-2.24	58.08	9.53	-1.88	58.86	14.28	-1.22	57.92	22.20	-1.46	59.65	22.63	1.46
62.33	10.24	-2.36	61.08	8.62	-2.33	61.86	12.53	-2.51	60.92	23.29	0.09	62.65	20.62	-0.09
65.35	9.02	-4.54	64.08	9.00	-2.91	64.86	13.89	-2.10	63.92	23.33	-0.83	65.66	22.49	0.83
68.33	8.86	-4.12	67.08	7.65	-3.68	67.86	13.14	-2.28	66.92	22.80	-0.78	68.65	21.87	0.78
71.33	10.00	-2.68	70.08	9.10	-1.93	70.86	12.79	-2.32	69.92	22.08	-1.20	71.65	21.98	1.20
74.33	9.29	-3.42	73.08	8.86	-2.20	73.86	13.66	-1.49	72.92	22.80	-0.51	74.65	21.33	0.51
77.33	9.45	-3.56	76.08	9.02	-2.34	76.86	12.95	-2.50	75.92	23.14	-0.47	77.65	21.59	0.47
80.35	9.97	-3.59	79.08	9.13	-2.78	79.86	12.75	-3.24	78.92	23.33	-0.83	80.66	22.49	0.83
83.33	10.05	-2.57	82.08	8.36	-2.61	82.86	13.21	-1.85	81.92	22.69	-0.53	83.65	21.26	0.53
86.33	9.29	-3.51	85.08	8.17	-2.98	85.86	13.79	-1.45	84.92	22.69	-0.71	86.65	21.62	0.71
89.33	10.22	-2.74	88.08	9.29	-2.02	88.86	13.53	-1.86	87.92	22.46	-1.10	89.64	22.16	1.10
92.33	10.60	-2.88	91.08	8.97	-2.86	91.86	13.53	-2.39	90.92	23.25	-0.83	92.64	22.42	0.83
95.35	10.00	-2.67	94.08	8.89	-2.13	94.86	14.25	-0.86	93.92	22.61	-0.66	95.66	21.44	0.66
98.33	10.38	-2.89	97.08	9.18	-2.44	97.86	15.13	-0.58	96.92	22.80	-1.07	98.64	22.45	1.07
101.33	10.79	-1.46	100.08	9.71	-0.89	100.86	15.00	0.32	99.92	21.07	-1.78	101.64	22.13	1.78
104.33	10.33	-3.03	103.08	9.63	-2.08	103.86	15.23	-0.56	102.92	22.50	-1.46	104.64	22.92	1.46
107.33	10.60	-2.27	106.08	8.52	-2.70	106.86	14.70	-0.60	105.92	23.07	-0.40	107.64	21.37	0.40
110.35	10.71	-2.81	109.08	9.63	-2.24	109.86	14.21	-1.75	108.92	22.57	-1.55	110.66	23.18	1.55
113.33	11.59	-0.96	112.08	10.38	-0.52	112.86	15.10	0.12	111.92	22.65	-0.50	113.64	21.15	0.50
116.33	10.95	-2.41	115.08	10.68	-1.03	115.86	13.82	-1.98	114.92	22.65	-1.31	116.64	22.78	1.31
119.33	10.44	-2.25	118.08	10.30	-0.74	118.86	14.08	-1.04	117.92	21.52	-1.77	119.64	22.56	1.77
122.33	11.61	-1.30	121.08	9.74	-1.52	121.86	14.12	-1.22	120.92	21.67	-1.84	122.64	22.85	1.84
125.35	11.45	-2.36	124.08	9.85	-2.31	124.86	14.34	-1.90	123.92	24.81	0.40	125.66	21.51	-0.40
128.33	11.34	-1.89	127.08	9.50	-2.08	127.86	15.10	-0.56	126.92	23.79	-0.04	128.65	21.37	0.04
131.33	10.79	-2.33	130.08	10.41	-1.06	130.86	14.83	-0.73	129.92	23.90	0.18	131.64	21.05	-0.18
134.33	11.28	-1.94	133.08	10.70	-0.87	133.86	15.03	-0.63	132.92	22.95	-0.87	134.65	22.20	0.87
137.33	11.72	-1.33	136.08	9.77	-1.63	136.86	14.05	-1.43	135.92	22.31	-1.34	137.65	22.49	1.34
140.35	11.86	-0.65	139.08	10.38	-0.48	139.86	15.19	0.24	138.92	21.93	-1.18	140.66	21.80	1.18
143.33	11.37	-1.19	142.08	10.46	-0.45	142.86	15.29	0.29	141.92	22.42	-0.74	143.65	21.41	0.74
146.33	11.72	-1.93	145.08	9.98	-2.02	145.86	14.93	-1.15	144.92	23.94	-0.31	146.64	22.06	0.31
149.33	11.81	-1.55	148.08	9.18	-2.53	148.86	15.42	-0.38	147.92	23.48	-0.48	149.64	21.95	0.48
152.33	10.76	-2.74	151.08	10.33	-1.52	151.86	14.93	-1.01	150.92	22.46	-1.64	152.65	23.25	1.64
155.35	11.37	-1.93	154.08	9.98	-1.67	154.86	15.23	-0.51	153.92	23.22	-0.68	155.66	22.09	0.68
158.33	11.09	-2.58	157.08	9.16	-2.86	157.86	15.39	-0.71	156.92	24.20	-0.07	158.65	21.84	0.07
161.33	11.45	-2.41	160.08	10.54	-1.67	160.86	14.18	-2.12	159.92	24.09	-0.37	161.65	22.34	0.37
164.33	11.20	-2.39	163.08	9.95	-1.99	163.86	14.54	-1.49	162.92	23.22	-0.97	164.65	22.67	0.97
167.33	11.97	-0.77	166.08	10.36	-0.73	166.86	16.28	1.11	165.92	23.10	-0.24	167.64	21.08	0.24
170.35	11.56	-1.60	169.08	11.21	-0.30	169.86	14.12	-1.47	168.92	22.39	-1.37	170.66	22.63	1.37
173.33	10.60	-2.96	172.08	10.20	-1.71	172.86	15.26	-0.73	171.92	23.33	-0.83	173.64	22.49	0.83
176.33	11.83	-1.34	175.08	10.30	-1.22	175.86	15.69	0.08	174.92	23.03	-0.74	176.64	22.02	0.74
179.33	11.67	-2.44	178.08	11.03	-1.43	178.86	15.16	-1.39	177.92	23.79	-0.92	179.64	23.14	0.92
182.33	11.64	-1.53	181.08	11.16	-0.36	181.86	14.67	-0.94	180.92	23.25	-0.52	182.64	21.80	0.52
185.35	12.36	-0.38	184.08	11.38	0.29	184.86	16.44	1.26	183.92	23.75	0.41	185.66	20.44	-0.41
188.33	11.94	-1.34	187.08	10.68	-0.95	187.86	16.01	0.30	186.92	23.60	-0.28	188.65	21.66	0.28
191.33	11.48	-1.38	190.08	10.78	-0.43	190.86	15.36	0.06	189.92	23.67	0.21	191.64	20.76	-0.21
194.33	11.56	-2.09	193.08	10.84	-1.16	193.86	15.46	-0.62	192.92	23.29	-0.96	194.64	22.71	0.96
197.33	12.00	-0.88	196.08	11.38	0.15	196.86	15.46	0.14	195.92	22.20	-1.28	197.64	22.27	1.28
200.35	11.20	-2.57	199.08	10.86	-1.26	199.86	16.34	0.13	198.92	23.29	-1.08	200.66	22.96	1.08
203.33	11.28	-2.09	202.08	11.43	-0.29	202.86	14.31	-1.50	201.92	24.01	0.04	203.64	21.44	-0.04
206.33	11.92	-1.72	205.08	11.64	-0.35	205.86	16.05	-0.03	204.92	23.86	-0.38	206.65	22.13	0.38
209.33	11.78	-2.15	208.08	10.20	-2.08	208.86	15.36	-1.01	207.92	23.79	-0.74	209.65	22.78	0.74
212.33	11.97	-2.56	211.08	10.81	-2.07	211.86	15.98	-0.99	210.92	24.59	-0.54	212.65	23.18	0.54
215.35	12.38	-1.18	214.08	11.03	-0.88	214.86	16.61	0.62	213.92	23.37	-0.79	215.66	22.45	0.79
218.33	12.03	-1.07	217.08	11.08	-0.37	217.86	16.90	1.36	216.92	23.22	-0.48	218.64	21.69	0.48
221.33	12.33	-1.42	220.08	10.89	-1.21	220.86	16.54	0.35	219.92	24.55	0.20	221.65	21.66	-0.20
224.33	12.36	-1.10	223.08	11.94	0.13	223.86	16.41	0.52	222.92	23.56	-0.50	224.65	22.06	0.50
227.33	11.70	-2.32	226.08	9.93	-2.44	226.86	16.41	-0.05	225.92	23.90	-0.72	227.64	22.85	0.72
230.35	11.86	-2.57	229.08	10.60	-2.18	229.86	15.55	-1.31	228.92	24.13	-0.90	230.66	23.43	0.90
233.33	12.41	-0.77	232.08	11.43	-0.10	232.86	15.39	-0.23	231.92	22.76	-1.02	233.65	22.31	1.02
236.33	12.08	-1.54	235.08	10.41	-1.56	235.86	17.43	1.37	234.92	23.82	-0.40	236.64	22.13	0.40
239.33	12.38	-1.48	238.08	10.28	-1.93	238.86	15.52	-0.78	237.92	23.29	-1.17	239.65	23.14	1.17
242.33	13.21	-0.81	241.08	11.32	-1.05	241.86	15.82	-0.64	240.92	23.86	-0.76	242.65	22.89	0.76
245.35	12.66	-1.66	244.08	11.83	-0.84	244.86	16.57	-0.19	243.92	24.17	-0.75	245.66	23.18	0.75
248.33	12.83	-1.00	247.08	11.35	-0.83	247.86	16.97	0.70	246.92	24.17	-0.26	248.64	22.20	0.26
251.33	11.53	-2.91	250.08	11.11	-1.68	250.86	15.13	-1.75	249.92	25.35	0.31	251.65	22.24	-0.31
254.33	12.11	-1.86	253.08	11.86	-0.46	253.86	15.85	-0.56	252.92	24.05	-0.52	254.65	22.60	0.52
257.33	12.91	-1.48	256.08	11.38	-1.36	256.86	16.90	0.08	255.92	23.98	-1.01	257.64	23.50	1.01
260.35	12.83	-1.20	259.08	11.24	-1.14	259.86	16.34	-0.13	258.92	24.39	-0.24	260.66	22.38	0.24
263.33	13.21	-1.18	262.08	12.59	-0.15	262.86	15.69	-1.14	261.92	24.39	-0.60	263.64	23.10	0.60
266.33	12.60	-1.73	265.08	11.83	-0.85	265.86	16.41	-0.35	264.92	23.71	-1.22	266.64	23.65	1.22
269.33	13.52	-0.64	268.08	12.72	0.21	268.86	16.74	0.14	267.92	23.82	-0.94	269.64	23.21	0.94
272.33	12.69	-1.45	271.08	11.32	-1.17	271.86	18.20	1.62	270.92	25.08	0.34	272.65	21.91	-0.34
275.35	12.36	-1.73	274.08	12.08	-0.36	274.86	17.50	0.97	273.92	22.99	-1.70	275.66	23.90	1.70
278.33	11.70	-3.47	277.08	11.27	-2.25	277.86	16.97	-0.63	276.92	25.54	-0.23	278.64	23.50	0.23
281.33	13.05	-0.84	280.08	12.13	-0.11	280.86	16.61	0.28	279.92	23.82	-0.67	281.64	22.67	0.67
284.33	12.63	-1.70	283.08	12.40	-0.28	283.86	17.20	0.43	282.92	25.31	0.38	284.64	22.06	-0.38
287.33	13.19	-1.63	286.08	11.94	-1.23	286.86	16.44	-0.82	285.92	24.59	-0.83	287.64	23.76	0.83
290.35	13.35	-1.48	289.08	11.64	-1.54	289.86	17.23	-0.03	288.92	24.05	-1.38	290.66	24.31	1.38
293.33	12.77	-1.79	292.08	12.08	-0.83	292.86	16.44	-0.55	291.92	24.28	-0.88	293.64	23.54	0.88
296.33	12.38	-2.58	295.08	11.46	-1.85	295.86	16.67	-0.73	294.92	25.16	-0.40	296.65	23.47	0.40
299.33	13.19	-0.68	298.08	12.05	-0.17	298.86	16.11	-0.19	297.92	23.52	-0.95	299.64	22.92	0.95
302.33	12.74	-1.68	301.08	11.89	-0.88	301.86	17.47	0.61	300.92	24.74	-0.28	302.64	22.81	0.28
305.35	12.94	-2.06	304.08	13.05	-0.30	304.86	16.18	-1.25	303.92	24.47	-1.13	305.66	24.23	1.13
308.33	13.07	-1.21	307.08	11.97	-0.66	307.86	17.27	0.55	306.92	24.24	-0.64	308.65	23.03	0.64
311.33	13.10	-1.37	310.08	12.59	-0.23	310.86	16.87	-0.04	309.92	24.62	-0.45	311.65	23.03	0.45
314.33	13.21	-1.81	313.08	12.18	-1.19	313.86	17.00	-0.46	312.92	24.74	-0.88	314.64	24.01	0.88
317.33	13.99	-0.70	316.08	12.72	-0.32	316.86	17.70	0.58	315.92	25.12	-0.17	317.64	22.96	0.17
320.35	12.77	-1.81	319.08	13.32	0.39	319.86	17.86	0.84	318.92	24.55	-0.63	320.67	23.32	0.63
323.33	13.02	-1.55	322.08	11.56	-1.36	322.86	17.00	-0.01	321.92	24.24	-0.93	323.65	23.61	0.93
326.33	12.88	-2.19	325.08	12.59	-0.83	325.86	16.67	-0.83	324.92	25.12	-0.55	326.65	23.72	0.55
329.33	13.24	-1.10	328.08	12.08	-0.61	328.86	17.30	0.53	327.92	24.24	-0.70	329.64	23.14	0.70
332.33	14.19	-0.94	331.08	11.81	-1.67	331.86	17.86	0.30	330.92	25.46	-0.27	332.65	23.50	0.27
335.35	13.30	-1.26	334.08	12.02	-0.89	334.86	19.03	2.04	333.92	24.13	-1.03	335.66	23.69	1.03
338.33	11.94	-3.36	337.08	12.18	-1.47	337.86	17.47	-0.27	336.92	25.73	-0.17	338.65	23.58	0.17
341.33	13.16	-2.91	340.08	14.03	-0.39	340.86	18.40	-0.10	339.92	26.35	-0.32	341.65	24.49	0.32
344.33	13.88	-2.44	343.08	13.02	-1.65	343.86	17.63	-1.13	342.92	27.04	0.12	344.65	24.31	-0.12
347.33	13.99	-0.90	346.08	12.89	-0.35	346.86	17.60	0.28	345.92	24.36	-1.13	347.65	24.12	1.13
350.35	13.71	-1.09	349.08	12.72	-0.43	349.86	17.60	0.36	348.92	24.59	-0.81	350.66	23.72	0.81
353.33	13.41	-1.87	352.08	12.67	-0.96	352.86	17.67	-0.04	351.92	25.39	-0.49	353.64	23.87	0.49
356.33	14.21	-0.30	355.08	13.59	0.73	355.86	18.73	1.79	354.92	25.12	0.01	356.65	22.60	-0.01
359.33	13.52	-1.86	358.08	13.24	-0.49	358.86	18.23	0.42	357.92	25.66	-0.32	359.65	23.80	0.32
362.33	13.93	-2.17	361.08	12.94	-1.51	361.86	18.70	0.17	360.92	26.27	-0.43	362.65	24.63	0.43
365.35	13.60	-1.80	364.08	12.89	-0.86	364.86	17.80	-0.04	363.92	26.08	0.08	365.67	23.43	-0.08
368.33	13.35	-2.07	367.08	12.37	-1.40	367.86	18.20	0.35	366.92	25.20	-0.82	368.65	24.34	0.82
371.33	14.30	-1.61	370.08	13.92	-0.34	370.86	18.50	0.16	369.92	25.89	-0.62	371.65	24.63	0.62
374.33	13.66	-1.93	373.08	13.19	-0.75	373.86	18.33	0.31	372.92	25.43	-0.76	374.65	24.45	0.76
377.33	14.69	-0.56	376.08	12.62	-0.98	376.86	17.83	0.14	375.92	25.85	-0.00	377.65	23.36	0.00
380.35	14.85	-0.60	379.08	12.62	-1.18	379.86	18.40	0.51	378.92	26.00	-0.05	380.66	23.61	0.05
383.33	13.85	-1.14	382.08	13.46	0.12	382.86	19.13	1.71	381.92	25.58	-0.01	383.64	23.10	0.01
386.33	14.46	-1.53	385.08	14.00	-0.34	385.86	18.63	0.20	384.92	26.31	-0.28	386.64	24.38	0.28
389.33	14.02	-2.19	388.08	13.35	-1.21	388.86	17.00	-1.65	387.92	26.35	-0.46	389.64	24.78	0.46
392.33	14.35	-1.33	391.08	12.86	-1.17	391.86	17.50	-0.62	390.92	25.54	-0.74	392.64	24.53	0.74
395.35	14.41	0.17	394.08	12.97	0.38	394.86	19.40	2.72	393.92	24.59	-0.25	395.67	22.60	0.25
398.33	14.38	-1.64	397.08	13.02	-1.35	397.86	18.96	0.51	396.92	25.85	-0.77	398.65	24.89	0.77
401.33	14.52	-1.19	400.08	14.52	0.46	400.86	17.40	-0.75	399.92	26.19	-0.12	401.65	23.94	0.12
404.33	15.11	0.08	403.08	13.76	0.38	403.86	17.83	0.36	402.92	24.28	-1.35	404.64	24.49	1.35
407.33	14.21	-0.96	406.08	12.48	-1.04	406.86	19.30	1.70	405.92	26.12	0.35	407.64	22.92	-0.35
410.35	14.52	-1.65	409.08	13.10	-1.42	409.86	17.47	-1.14	408.92	26.31	-0.46	410.67	24.74	0.46
413.33	14.46	-0.69	412.08	13.16	-0.34	412.86	18.66	1.08	411.92	26.00	0.25	413.65	23.00	-0.25
416.33	14.38	-1.36	415.08	13.35	-0.74	415.86	19.23	1.05	414.92	25.08	-1.26	416.65	25.11	1.26
419.33	14.19	-1.98	418.08	13.89	-0.63	418.86	19.16	0.55	417.92	26.42	-0.35	419.65	24.63	0.35
422.33	14.16	-1.59	421.08	13.19	-0.91	421.86	18.86	0.67	420.92	26.31	-0.04	422.65	23.90	0.04
425.35	14.10	-1.69	424.08	13.59	-0.55	424.86	18.03	-0.19	423.92	26.23	-0.16	425.66	24.05	0.16
428.33	14.19	-1.97	427.08	13.00	-1.51	427.87	18.16	-0.44	426.92	25.92	-0.84	428.65	25.11	0.84
431.33	14.19	-2.15	430.08	13.21	-1.48	430.86	18.00	-0.78	429.92	26.46	-0.48	431.65	24.93	0.48
434.33	14.99	-1.57	433.08	13.05	-1.86	433.86	18.53	-0.46	432.92	27.19	0.03	434.65	24.63	-0.03
437.33	14.99	-0.49	436.08	13.46	-0.37	436.86	19.33	1.41	435.92	24.89	-1.19	437.65	24.78	1.19
440.35	15.27	-0.66	439.08	14.41	0.13	439.86	20.30	1.93	438.92	26.77	0.24	440.66	23.80	-0.24
443.33	14.24	-2.52	442.08	13.95	-1.16	442.86	16.74	-2.46	441.92	26.27	-1.09	443.65	25.96	1.09
446.33	15.72	0.18	445.08	13.29	-0.60	445.86	19.40	1.42	444.92	25.92	-0.22	446.65	23.87	0.22
449.33	14.91	-0.54	448.08	13.73	-0.07	448.86	18.80	0.92	447.92	25.62	-0.43	449.65	23.98	0.43
452.33	14.63	-1.04	451.08	14.06	0.04	451.86	19.86	1.76	450.92	26.54	0.27	452.64	23.50	-0.27
455.35	15.67	-0.96	454.08	14.71	-0.27	454.86	18.60	-0.47	453.92	27.19	-0.04	455.66	24.78	0.04
458.33	14.99	-1.57	457.08	14.14	-0.77	457.86	18.46	-0.54	456.92	27.16	-0.00	458.64	24.67	0.00
461.33	14.74	-1.45	460.08	12.40	-2.14	460.86	18.70	0.07	459.92	27.00	0.21	461.65	24.09	-0.21
464.33	15.36	-1.11	463.08	14.98	0.16	463.86	19.46	0.55	462.92	27.12	0.05	464.64	24.53	-0.05
467.33	14.74	-1.92	466.08	14.08	-0.93	466.86	18.76	-0.34	465.92	26.85	-0.41	467.64	25.18	0.41
470.35	15.05	-1.56	469.08	14.49	-0.47	469.86	19.46	0.41	468.92	27.00	-0.21	470.66	24.93	0.21
473.33	14.71	-0.38	472.08	14.63	1.19	472.86	19.30	1.77	471.92	24.47	-1.22	473.65	24.42	1.22
476.33	14.60	-2.02	475.08	14.68	-0.29	475.86	18.96	-0.09	474.92	27.16	-0.06	476.65	24.78	0.06
479.34	15.02	-1.64	478.08	13.54	-1.47	478.87	20.00	0.90	477.92	26.81	-0.45	479.65	25.22	0.45
482.33	14.77	-1.25	481.08	13.92	-0.45	481.86	18.80	0.35	480.92	26.54	-0.08	482.65	24.20	0.08
485.35	15.50	-0.65	484.08	14.03	-0.47	484.86	18.66	0.07	483.92	27.00	0.25	485.66	24.01	-0.25
488.33	15.19	-1.47	487.08	14.30	-0.71	487.86	19.20	0.11	486.92	26.58	-0.68	488.65	25.44	0.68
491.33	14.24	-2.54	490.08	14.49	-0.64	490.86	19.23	0.02	489.92	27.00	-0.38	491.65	25.26	0.38
494.33	15.30	-1.22	493.08	13.40	-1.47	493.86	19.36	0.41	492.92	27.43	0.31	494.64	24.31	-0.31
497.33	14.44	-2.09	496.08	14.85	-0.03	496.86	19.46	0.49	495.92	26.81	-0.32	497.64	24.96	0.32
500.35	14.69	-1.79	499.08	14.22	-0.61	499.86	20.10	1.18	498.92	26.96	-0.12	500.66	24.71	0.12
503.33	15.50	-1.84	502.08	14.79	-0.90	502.86	19.60	-0.17	501.92	27.54	-0.40	503.65	25.84	0.40
506.34	15.61	-0.97	505.08	14.49	-0.44	505.87	19.26	0.24	504.92	26.69	-0.49	506.65	25.18	0.49
509.33	14.52	-2.24	508.08	14.36	-0.75	508.86	20.00	0.80	507.92	27.70	0.34	509.65	24.53	-0.34
512.33	15.44	-0.55	511.08	14.85	0.51	511.86	18.83	0.41	510.92	26.19	-0.40	512.65	24.49	0.40
515.35	14.60	-2.04	514.08	13.54	-1.45	514.86	19.03	-0.05	513.92	26.73	-0.51	515.66	25.26	0.51
518.34	15.64	-1.46	517.08	14.22	-1.23	517.87	19.23	-0.31	516.92	27.58	-0.12	518.65	25.33	0.12
521.33	15.30	-1.90	520.08	13.81	-1.74	520.86	19.97	0.34	519.92	26.96	-0.84	521.65	26.14	0.84
524.33	15.22	-2.02	523.08	15.56	-0.03	523.86	19.97	0.30	522.92	28.51	0.67	524.65	24.67	-0.67
527.33	16.03	-1.04	526.08	15.67	0.25	526.86	20.10	0.60	525.92	27.77	0.10	527.64	25.07	-0.10
530.35	14.91	-1.28	529.08	14.90	0.36	529.86	20.64	2.02	528.92	26.85	0.06	530.66	24.23	-0.06
533.33	15.13	-2.02	532.08	15.01	-0.49	532.86	20.07	0.48	531.92	27.46	-0.29	533.65	25.55	0.29
536.33	15.58	-1.96	535.08	15.04	-0.85	535.86	18.83	-1.15	534.92	27.54	-0.60	536.65	26.25	0.60
539.33	15.72	-1.61	538.08	14.66	-1.02	538.86	20.77	1.01	537.92	27.04	-0.89	539.65	26.32	0.89
542.33	14.97	-1.90	541.08	14.06	-1.16	541.86	19.20	-0.10	540.92	26.85	-0.62	542.64	25.59	0.62
545.35	14.80	-3.06	544.08	14.06	-2.15	544.86	19.30	-1.00	543.92	29.06	0.60	545.66	25.37	-0.60
548.33	16.17	-0.75	547.08	14.74	-0.53	547.86	18.66	-0.70	546.92	26.89	-0.63	548.64	25.66	0.63
551.33	15.92	-0.89	550.08	14.22	-0.94	550.86	20.07	0.82	549.92	26.89	-0.52	551.65	25.44	0.52
554.33	15.05	-1.98	553.08	14.08	-1.30	553.86	20.67	1.20	552.92	27.04	-0.59	554.64	25.73	0.59
557.33	16.71	-0.68	556.08	15.67	-0.07	556.86	20.03	0.20	555.92	28.05	0.06	557.65	25.44	-0.06
560.35	16.11	-1.04	559.08	15.29	-0.21	559.87	18.96	-0.63	558.92	28.01	0.26	560.66	25.00	-0.26
563.33	15.36	-1.24	562.08	14.63	-0.32	562.86	20.03	0.99	561.92	26.73	-0.47	563.65	25.18	0.47
566.33	16.17	-1.28	565.08	14.68	-1.12	565.86	21.24	1.36	564.92	28.16	0.11	566.65	25.44	-0.11
569.33	14.77	-1.62	568.08	15.45	0.71	568.86	20.00	1.17	567.92	26.12	-0.87	569.65	25.37	0.87
572.33	15.72	-2.00	571.08	14.82	-1.25	571.86	19.80	-0.36	570.92	28.67	0.35	572.65	25.48	-0.35
575.35	16.17	-0.45	574.08	15.92	0.95	574.87	19.13	0.07	573.92	26.58	-0.64	575.66	25.37	0.64
578.33	14.44	-2.05	577.08	16.66	1.82	577.86	20.67	1.74	576.92	25.92	-1.17	578.64	25.77	1.17
581.33	15.53	-1.64	580.08	14.49	-1.03	580.86	20.77	1.16	579.92	28.16	0.39	581.64	24.89	-0.39
584.33	16.28	-2.12	583.08	15.09	-1.66	583.86	21.48	0.65	582.92	28.59	-0.41	584.65	26.91	0.41
587.33	16.54	0.08	586.08	14.60	-0.21	586.86	20.37	1.47	585.92	26.89	-0.17	587.65	24.74	0.17
590.35	15.89	-2.14	589.08	14.74	-1.64	589.87	19.70	-0.77	588.92	28.67	0.04	590.66	26.10	-0.04
593.33	15.33	-1.85	592.07	15.70	0.17	592.86	20.13	0.52	591.92	27.66	-0.12	593.65	25.40	0.12
596.33	16.26	-1.19	595.07	15.81	0.01	595.86	19.86	-0.03	594.92	27.43	-0.62	596.65	26.18	0.62
599.33	16.62	-0.51	598.07	15.01	-0.47	598.86	20.77	1.21	597.92	27.74	0.01	599.65	25.22	-0.01
602.33	15.95	-0.96	601.07	16.36	1.10	601.86	21.01	1.67	600.92	27.81	0.30	602.64	24.71	-0.30
658.42	18.83	-4.48	657.16	20.70	-0.96	657.95	25.12	-0.63	657.00	33.82	-0.09	658.73	31.51	0.09
661.43	18.60	-4.09	660.15	18.24	-2.80	660.96	23.86	-1.27	659.99	32.43	-0.86	661.74	31.66	0.86
664.41	17.92	-3.70	663.15	18.10	-1.87	663.94	24.13	0.07	662.99	31.49	-0.73	664.72	30.46	0.73
667.44	17.55	-3.84	666.18	17.82	-1.92	666.96	22.56	-1.26	666.03	31.33	-0.66	667.75	30.15	0.66
670.41	17.84	-3.49	669.15	18.32	-1.36	669.94	23.48	-0.29	668.99	31.37	-0.56	670.72	30.00	0.56
673.41	18.12	-2.26	672.15	17.16	-1.57	672.93	23.17	0.36	671.99	29.64	-1.34	673.72	29.82	1.34
676.43	18.09	-2.20	675.15	17.33	-1.31	675.96	23.00	0.28	674.99	30.58	-0.31	676.74	28.70	0.31
679.41	18.40	-1.03	678.15	17.55	-0.23	678.94	22.63	0.76	677.99	29.21	-0.82	679.72	28.36	0.82
682.44	17.67	-2.86	681.18	18.71	-0.17	681.97	22.19	-0.77	681.03	31.29	0.16	682.75	28.47	-0.16
685.40	17.19	-3.33	684.15	16.99	-1.88	684.93	21.72	-1.23	683.99	29.13	-1.99	685.72	30.61	1.99
688.40	18.20	-2.86	687.15	18.44	-0.97	687.93	23.48	-0.01	686.99	31.56	-0.10	688.72	29.26	0.10
691.43	17.19	-3.30	690.15	17.52	-1.32	690.96	23.24	0.31	689.99	30.70	-0.39	691.74	28.99	0.39
694.40	18.35	-3.19	693.15	16.94	-2.95	693.93	22.36	-1.62	692.99	31.60	-0.54	694.72	30.19	0.54
697.44	17.86	-2.77	696.18	17.99	-0.99	696.97	22.12	-0.95	696.03	31.13	-0.10	697.75	28.84	0.10
700.40	17.98	-3.14	699.15	18.02	-1.45	699.93	21.01	-2.55	698.99	31.21	-0.51	700.72	29.74	0.51
703.40	18.43	-0.41	702.15	18.10	0.91	702.93	22.12	0.84	701.99	27.77	-1.67	703.71	28.62	1.67
706.43	16.85	-3.90	705.15	17.21	-1.89	705.96	22.09	-1.09	704.99	31.17	-0.18	706.74	29.03	0.18
709.40	18.09	-1.86	708.15	19.36	1.06	708.93	21.48	-0.91	707.99	29.84	-0.71	709.71	28.77	0.71
712.43	17.52	-2.88	711.18	17.44	-1.31	711.96	21.65	-1.18	711.02	29.91	-1.09	712.75	29.59	1.09
715.40	17.72	-3.01	714.15	18.24	-0.84	714.93	22.43	-0.73	713.99	30.46	-0.87	715.72	29.70	0.87
718.40	17.89	-1.70	717.15	18.52	0.58	717.93	22.39	0.37	716.99	30.19	0.00	718.72	27.69	-0.00
721.43	18.49	-1.92	720.15	18.38	-0.38	720.96	22.70	-0.15	719.99	30.54	-0.47	721.74	28.99	0.47
724.40	18.32	-1.52	723.15	17.91	-0.28	723.93	23.17	0.90	722.99	29.80	-0.64	724.72	28.58	0.64
727.43	17.10	-3.65	726.18	17.80	-1.30	726.96	22.73	-0.45	726.02	31.17	-0.18	727.75	29.03	0.18
730.40	17.86	-1.77	729.15	17.74	-0.24	729.93	22.66	0.59	728.99	29.72	-0.51	730.72	28.25	0.51
733.40	17.81	-2.60	732.15	17.38	-1.38	732.93	23.31	0.47	731.99	29.37	-1.64	733.72	30.15	1.64
736.43	17.52	-2.04	735.15	18.05	0.14	735.96	22.05	0.06	734.99	29.68	-0.48	736.74	28.14	0.48
739.40	17.64	-3.05	738.15	17.38	-1.66	738.93	22.02	-1.11	737.99	31.17	-0.12	739.72	28.92	0.12
742.44	18.01	-1.88	741.18	17.66	-0.58	741.97	22.77	0.44	741.03	29.91	-0.58	742.75	28.58	0.58
745.40	17.67	-2.99	744.15	18.05	-0.96	744.93	22.16	-0.93	743.99	31.21	-0.05	745.72	28.81	0.05
748.40	17.92	-3.74	747.15	17.99	-2.02	747.93	23.34	-0.76	746.99	30.86	-1.40	748.72	31.17	1.40
751.43	16.68	-4.13	750.15	17.69	-1.47	750.96	22.63	-0.61	749.99	31.21	-0.20	751.74	29.11	0.20
754.40	17.19	-3.09	753.15	16.94	-1.69	753.94	22.94	0.22	752.99	30.46	-0.42	754.72	28.81	0.42
757.44	17.30	-3.48	756.18	17.69	-1.44	756.96	22.94	-0.28	756.03	30.27	-1.11	757.75	30.00	1.11
760.40	17.78	-3.06	759.15	18.49	-0.70	759.93	22.80	-0.48	758.99	30.46	-0.98	760.72	29.93	0.98
763.40	17.35	-3.69	762.15	17.80	-1.59	762.93	22.97	-0.50	761.99	30.78	-0.86	763.72	30.00	0.86
766.43	17.10	-2.97	765.15	17.52	-0.90	765.96	22.77	0.26	764.99	30.23	-0.44	766.74	28.62	0.44
769.40	18.46	-2.97	768.15	17.85	-1.93	768.93	22.97	-0.90	767.99	31.49	-0.54	769.72	30.08	0.54
772.43	17.52	-2.27	771.18	18.55	0.41	771.96	23.11	0.89	771.02	30.07	-0.32	772.74	28.21	0.32
775.40	18.01	-2.89	774.15	18.02	-1.23	774.93	24.06	0.73	773.99	30.35	-1.15	775.71	30.15	1.15
778.40	17.27	-3.02	777.15	17.66	-0.98	777.93	22.46	-0.27	776.99	30.07	-0.82	778.71	29.22	0.82
781.43	18.72	-1.88	780.15	18.24	-0.71	780.96	23.34	0.30	779.99	31.25	0.05	781.74	28.66	-0.05
784.40	17.78	-3.11	783.15	18.19	-1.05	783.93	22.97	-0.36	782.99	30.82	-0.67	784.72	29.67	0.67
787.43	17.84	-3.31	786.17	17.74	-1.76	786.96	22.77	-0.82	786.02	30.86	-0.89	787.74	30.15	0.89
790.40	17.13	-4.25	789.15	18.60	-1.13	789.93	22.19	-1.63	788.99	31.80	-0.18	790.71	29.67	0.18
793.40	17.75	-2.80	792.15	18.21	-0.69	792.93	22.26	-0.72	791.99	29.68	-1.47	793.71	30.12	1.47
796.43	17.92	-3.03	795.15	19.22	-0.08	795.96	23.55	0.17	794.99	30.97	-0.58	796.74	29.63	0.58
799.40	18.86	-2.57	798.15	17.85	-1.93	798.93	22.22	-1.64	797.99	31.33	-0.70	799.71	30.23	0.70
802.43	18.43	-2.83	801.18	19.38	-0.23	801.96	23.28	-0.42	801.02	32.24	0.38	802.75	28.99	-0.38
805.40	17.67	-3.66	804.15	18.05	-1.63	804.93	22.46	-1.30	803.99	31.21	-0.72	805.72	30.15	0.72
808.40	18.15	-2.67	807.15	18.44	-0.73	807.93	23.17	-0.09	806.99	31.13	-0.29	808.72	29.22	0.29
811.43	17.52	-3.12	810.15	18.44	-0.55	810.96	24.47	1.39	809.99	29.99	-1.25	811.74	30.00	1.25
814.40	17.47	-3.13	813.15	18.99	0.04	813.93	22.53	-0.50	812.99	30.31	-0.89	814.71	29.59	0.89
817.44	17.27	-4.67	816.18	18.41	-1.88	816.96	22.56	-1.81	816.03	32.43	-0.11	817.75	30.15	0.11
820.40	19.57	-1.41	819.15	18.44	-0.89	819.93	22.63	-0.79	818.99	31.56	-0.02	820.72	29.11	0.02
823.40	17.89	-3.09	822.15	18.60	-0.73	822.93	22.43	-0.99	821.99	31.49	-0.09	823.72	29.18	0.09
826.43	17.98	-3.47	825.15	19.44	-0.36	825.96	24.51	0.62	824.99	32.35	0.30	826.74	29.26	-0.30
829.40	17.89	-3.75	828.15	17.91	-2.08	828.93	22.46	-1.61	827.99	32.16	-0.08	829.72	29.82	0.08
832.44	17.07	-4.31	831.18	18.13	-1.60	831.96	22.63	-1.18	831.02	30.74	-1.24	832.75	30.72	1.24
835.40	17.86	-3.56	834.15	18.91	-0.86	834.93	22.43	-1.43	833.99	31.17	-0.85	835.71	30.38	0.85
838.40	18.89	-1.39	837.15	19.05	0.42	837.93	23.24	0.53	836.99	30.15	-0.73	838.71	29.11	0.73
841.43	18.20	-3.08	840.15	18.21	-1.42	840.96	23.96	0.25	839.99	32.27	0.39	841.74	28.99	-0.39
844.40	18.06	-3.50	843.15	20.09	0.18	843.94	23.48	-0.51	842.99	31.21	-0.95	844.72	30.61	0.95
847.44	18.15	-2.57	846.18	19.33	0.26	846.97	22.56	-0.59	846.03	31.41	0.09	847.75	28.73	-0.09
850.40	18.09	-3.07	849.15	18.07	-1.44	849.93	22.26	-1.33	848.99	30.23	-1.53	850.72	30.79	1.53
853.40	18.86	-1.76	852.15	18.63	-0.34	852.93	24.95	1.89	851.99	31.33	0.11	853.72	28.62	-0.11
856.43	17.81	-3.90	855.15	18.71	-1.35	855.96	23.79	-0.36	854.99	32.16	-0.15	856.74	29.97	0.15
859.40	18.74	-2.90	858.15	19.47	-0.52	858.94	23.92	-0.15	857.99	31.37	-0.87	859.72	30.61	0.87
862.43	19.06	-1.50	861.18	19.19	0.28	861.96	24.13	1.14	861.02	30.23	-0.93	862.75	29.59	0.93
865.40	18.97	-3.08	864.15	18.60	-1.80	864.93	24.54	0.05	863.99	32.51	-0.14	865.72	30.30	0.14
868.40	18.37	-3.90	867.15	18.16	-2.46	867.93	23.86	-0.84	866.99	32.71	-0.16	868.72	30.53	0.16
871.43	18.83	-2.41	870.15	17.91	-1.68	870.96	25.40	1.72	869.99	31.37	-0.47	871.74	29.82	0.47
874.40	18.40	-2.35	873.15	19.55	0.45	873.93	22.60	-0.58	872.99	30.38	-0.97	874.71	29.82	0.97
877.43	18.52	-3.59	876.18	18.88	-1.58	876.96	23.14	-1.41	876.02	31.68	-1.03	877.75	31.25	1.03
880.40	18.23	-3.65	879.15	18.66	-1.57	879.93	24.51	0.19	878.99	31.60	-0.88	880.71	30.87	0.88
883.40	18.37	-3.04	882.15	18.46	-1.30	882.93	23.62	-0.22	881.99	31.29	-0.72	883.71	30.23	0.72
886.43	18.37	-2.71	885.15	19.72	0.29	885.96	24.95	1.44	884.99	32.43	0.75	886.74	28.43	-0.75
889.41	19.74	-2.22	888.15	19.89	-0.42	888.94	24.51	0.12	887.99	31.37	-1.19	889.72	31.25	1.19
892.44	18.63	-3.30	891.18	19.89	-0.39	891.96	23.28	-1.09	891.03	32.00	-0.53	892.75	30.57	0.53
895.40	18.46	-2.98	894.15	20.42	0.63	894.93	23.14	-0.74	893.99	31.21	-0.83	895.71	30.38	0.83
898.40	18.40	-2.64	897.15	20.06	0.67	897.93	24.40	0.92	896.99	30.97	-0.67	898.71	29.82	0.67
901.43	17.98	-3.87	900.15	18.60	-1.60	900.96	24.30	0.01	899.99	31.09	-1.36	901.74	31.32	1.36
904.40	18.66	-2.70	903.15	19.25	-0.46	903.93	23.17	-0.63	902.99	31.13	-0.83	904.72	30.30	0.83
907.44	18.43	-3.41	906.18	18.66	-1.53	906.96	23.17	-1.11	906.03	32.20	-0.24	907.75	30.19	0.24
910.40	18.97	-2.33	909.15	19.30	-0.35	909.93	23.45	-0.28	908.99	30.58	-1.32	910.72	30.72	1.32
913.40	19.51	-2.64	912.15	19.19	-1.31	912.93	23.51	-1.07	911.99	32.24	-0.51	913.71	30.76	0.51
916.43	18.89	-2.44	915.15	18.49	-1.19	915.96	23.41	-0.36	914.99	31.52	-0.41	916.74	29.85	0.41
919.40	18.46	-4.22	918.15	19.05	-1.98	918.93	23.04	-2.08	917.99	32.75	-0.53	919.72	31.32	0.53
922.44	19.14	-2.09	921.18	19.61	0.03	921.97	23.55	-0.12	921.03	31.05	-0.78	922.75	30.12	0.78
925.40	19.43	-2.44	924.15	18.55	-1.67	924.93	23.75	-0.55	923.99	31.72	-0.75	925.72	30.72	0.75
928.40	18.40	-2.82	927.15	19.41	-0.16	927.93	23.89	0.23	926.99	31.52	-0.30	928.72	29.63	0.30
931.43	19.17	-3.20	930.15	18.94	-1.78	930.96	24.16	-0.65	929.99	33.15	0.18	931.74	30.30	-0.18
934.40	18.23	-3.24	933.15	20.09	0.27	933.93	24.30	0.40	932.99	32.35	0.28	934.72	29.29	-0.28
937.43	19.66	-1.97	936.18	19.83	-0.15	936.96	23.11	-0.96	936.02	32.12	-0.11	937.75	29.85	0.11
940.40	17.44	-4.81	939.15	20.34	-0.26	939.93	24.85	0.16	938.99	32.08	-0.77	940.71	31.13	0.77
943.41	18.92	-2.29	942.15	18.80	-0.76	942.94	23.62	-0.02	941.99	30.82	-0.99	943.72	30.30	0.99
946.43	19.46	-2.43	945.15	20.48	0.24	945.96	25.16	0.84	944.99	32.63	0.14	946.74	29.85	-0.14
949.40	18.77	-2.67	948.15	18.94	-0.85	948.93	24.20	0.33	947.99	30.86	-1.18	949.72	30.72	1.18
952.44	19.51	-1.96	951.18	19.08	-0.74	951.97	23.82	-0.08	951.02	31.60	-0.47	952.75	30.04	0.47
955.40	19.31	-2.59	954.15	20.14	-0.11	954.93	25.33	1.00	953.99	31.29	-1.21	955.71	31.21	1.21
958.40	19.20	-2.25	957.15	19.44	-0.36	957.93	25.30	1.41	956.99	30.97	-1.08	958.72	30.64	1.08
961.43	18.35	-3.25	960.15	20.45	0.50	960.96	25.16	1.13	959.99	32.08	-0.12	961.74	29.82	0.12
964.40	19.74	-2.65	963.15	19.52	-1.22	963.93	23.45	-1.37	962.99	32.31	-0.68	964.71	31.17	0.68
967.43	20.26	-1.92	966.18	19.95	-0.58	966.96	24.10	-0.51	966.02	32.79	0.01	967.74	30.27	-0.01
970.40	19.09	-3.60	969.15	19.08	-1.96	969.93	24.68	-0.44	968.99	32.91	-0.38	970.71	31.17	0.38
973.40	19.63	-3.20	972.15	19.92	-1.26	972.94	25.40	0.13	971.99	32.63	-0.80	973.72	31.74	0.80
976.43	19.29	-2.42	975.15	19.61	-0.45	975.96	26.12	1.97	974.99	32.31	-0.00	976.74	29.82	0.00
979.40	20.32	-2.49	978.15	21.13	-0.03	978.93	25.33	0.08	977.99	33.50	0.09	979.71	30.83	-0.09
982.43	18.83	-2.66	981.18	19.83	-0.01	981.96	24.99	1.06	981.02	31.80	-0.29	982.75	29.89	0.29
985.40	18.74	-3.17	984.15	19.50	-0.76	984.93	24.44	0.10	983.99	30.97	-1.54	985.72	31.55	1.54
988.40	19.91	-3.68	987.15	19.78	-2.16	987.93	24.51	-1.52	986.99	33.58	-0.61	988.72	32.31	0.61
991.43	19.91	-2.78	990.15	19.58	-1.46	990.96	26.23	1.10	989.99	33.07	-0.22	991.74	31.02	0.22
994.41	19.49	-3.23	993.15	20.20	-0.87	993.94	25.36	0.21	992.99	31.72	-1.60	994.72	32.42	1.60
997.44	19.00	-4.13	996.18	20.11	-1.37	996.97	24.37	-1.20	996.03	31.45	-2.28	997.75	33.52	2.28
1000.40	19.34	-2.91	999.15	19.47	-1.13	999.93	24.54	-0.14	998.99	32.71	-0.14	1000.72	30.49	0.14
1003.41	19.91	-3.10	1002.15	21.01	-0.35	1002.94	24.03	-1.42	1001.99	32.39	-1.22	1003.72	32.34	1.22
1006.43	19.46	-3.02	1005.15	19.83	-1.00	1005.96	26.19	1.27	1004.99	32.95	-0.13	1006.74	30.72	0.13
1009.40	19.69	-2.73	1008.15	19.27	-1.50	1008.93	24.51	-0.34	1007.99	32.63	-0.39	1009.72	30.91	0.39
1012.44	19.43	-3.77	1011.18	20.45	-1.10	1011.97	25.40	-0.23	1011.03	32.91	-0.89	1012.75	32.19	0.89
1015.40	19.14	-3.65	1014.15	19.83	-1.31	1014.93	25.85	0.62	1013.99	33.35	-0.04	1015.72	30.94	0.04
1018.40	20.34	-2.06	1017.15	20.70	-0.05	1017.94	24.40	-0.44	1016.99	32.08	-0.92	1018.72	31.43	0.92
1021.43	19.00	-3.66	1020.15	19.58	-1.43	1020.96	25.98	0.88	1019.99	31.72	-1.54	1021.74	32.31	1.54
1024.40	20.72	-1.45	1023.15	20.42	-0.10	1023.93	23.21	-1.39	1022.99	31.68	-1.09	1024.72	31.36	1.09
1027.44	20.43	-1.63	1026.18	19.81	-0.60	1026.97	24.85	0.35	1026.03	31.96	-0.70	1027.75	30.87	0.70
1030.40	19.71	-3.82	1029.15	19.66	-2.22	1029.93	24.34	-1.63	1028.99	33.54	-0.59	1030.72	32.23	0.59
1033.41	18.92	-4.06	1032.15	19.75	-1.58	1032.94	24.57	-0.84	1031.99	33.07	-0.51	1033.72	31.59	0.51
1036.43	19.31	-3.91	1035.15	19.83	-1.74	1035.96	24.88	-0.77	1034.99	32.99	-0.83	1036.74	32.15	0.83
1039.41	19.89	-2.77	1038.15	20.59	-0.42	1038.94	25.81	0.71	1037.99	33.31	0.05	1039.72	30.72	-0.05
1042.44	19.17	-3.89	1041.18	19.83	-1.58	1041.96	25.36	-0.14	1041.02	33.43	-0.23	1042.75	31.40	0.23
1045.40	18.77	-3.60	1044.15	20.11	-0.61	1044.93	24.64	-0.16	1043.99	33.66	0.69	1045.71	29.78	-0.69
1048.40	18.92	-4.20	1047.15	19.47	-2.00	1047.93	25.16	-0.40	1046.99	32.99	-0.73	1048.72	31.96	0.73
1051.43	19.66	-3.09	1050.15	20.54	-0.56	1050.96	24.95	-0.23	1049.99	33.03	-0.32	1051.74	31.17	0.32
1054.40	19.49	-4.51	1053.15	19.69	-2.66	1053.93	24.64	-1.80	1052.99	34.14	-0.46	1054.72	32.57	0.46
1057.44	19.54	-2.69	1056.18	21.04	0.46	1056.96	25.47	0.81	1056.02	32.63	-0.20	1057.75	30.53	0.20
1060.40	19.80	-3.37	1059.15	20.34	-1.18	1059.93	25.12	-0.48	1058.99	34.10	0.33	1060.71	30.94	-0.33
1063.40	20.46	-2.32	1062.15	20.70	-0.43	1062.93	25.26	0.05	1061.99	33.35	-0.03	1063.72	30.91	0.03
1066.43	20.69	-1.05	1065.15	20.28	0.19	1065.96	24.81	0.63	1064.99	32.00	-0.34	1066.74	30.19	0.34
1069.40	18.83	-3.74	1068.15	20.11	-0.81	1068.93	24.68	-0.33	1067.99	32.87	-0.30	1069.72	30.98	0.30
1072.43	18.94	-4.55	1071.18	20.90	-0.94	1071.96	24.61	-1.31	1071.02	34.02	-0.07	1072.74	31.66	0.07
1075.40	20.46	-2.25	1074.15	21.83	0.77	1074.93	25.71	0.56	1073.99	33.11	-0.20	1075.71	31.02	0.20
1078.41	20.14	-3.19	1077.15	20.65	-1.03	1077.94	25.67	-0.09	1076.99	33.74	-0.19	1078.72	31.62	0.19
1081.43	20.98	-2.66	1080.15	21.21	-0.78	1080.96	26.02	-0.05	1079.99	34.02	-0.22	1081.74	31.96	0.22
1084.41	19.77	-3.39	1083.15	19.69	-1.82	1083.94	24.68	-0.92	1082.99	32.08	-1.68	1084.72	32.95	1.68
1087.44	20.57	-2.52	1086.18	21.10	-0.34	1086.97	25.30	-0.22	1086.03	33.82	0.13	1087.75	31.06	-0.13
1090.40	20.37	-2.11	1089.15	20.17	-0.66	1089.93	25.36	0.44	1088.99	32.20	-0.88	1090.72	31.47	0.88
1093.40	20.12	-3.60	1092.15	19.95	-2.12	1092.94	24.78	-1.37	1091.99	33.19	-1.13	1093.72	32.95	1.13
1096.43	20.32	-2.63	1095.15	20.82	-0.48	1095.96	26.57	1.19	1094.99	32.83	-0.72	1096.74	31.77	0.72
1099.40	20.75	-2.16	1098.15	21.47	0.21	1098.93	25.54	0.20	1097.99	34.18	0.67	1099.72	30.34	-0.67
1102.44	20.03	-3.41	1101.18	20.76	-1.03	1101.97	25.50	-0.37	1101.03	33.58	-0.46	1102.75	32.00	0.46
1105.41	19.00	-4.18	1104.15	20.82	-0.71	1104.94	24.88	-0.74	1103.99	33.86	0.08	1105.72	31.21	-0.08
1108.41	20.98	-2.26	1107.15	20.87	-0.72	1107.94	25.02	-0.65	1106.99	32.95	-0.89	1108.72	32.23	0.89
1111.43	20.34	-3.76	1110.15	21.38	-1.07	1110.96	27.06	0.53	1109.99	34.10	-0.60	1111.74	32.80	0.60
1114.41	20.20	-3.34	1113.15	21.13	-0.76	1113.94	25.67	-0.31	1112.99	33.86	-0.28	1114.72	31.93	0.28
1117.44	20.57	-3.54	1116.18	19.72	-2.74	1116.97	26.68	0.14	1116.03	33.74	-0.97	1117.75	33.18	0.97
1120.40	19.77	-2.92	1119.15	21.21	0.17	1119.94	26.05	0.93	1118.99	31.96	-1.33	1120.72	32.12	1.33
1123.40	20.75	-2.85	1122.15	21.07	-0.88	1122.94	25.81	-0.22	1121.99	34.54	0.34	1123.72	31.36	-0.34
1126.43	20.78	-1.49	1125.15	20.90	0.28	1125.96	28.48	3.77	1124.99	32.12	-0.75	1126.74	31.13	0.75
1129.41	20.66	-2.82	1128.15	19.97	-1.86	1128.94	25.78	-0.13	1127.99	34.34	0.26	1129.72	31.32	-0.26
1132.44	20.78	-1.55	1131.18	20.48	-0.20	1131.96	26.36	1.60	1131.02	32.04	-0.89	1132.75	31.32	0.89
1135.41	20.32	-3.18	1134.15	21.21	-0.64	1134.94	26.81	0.88	1133.99	32.71	-1.39	1135.72	32.99	1.39
1138.40	20.86	-2.74	1137.15	20.17	-1.78	1137.93	25.57	-0.46	1136.99	33.90	-0.30	1138.72	32.00	0.30
1141.43	20.60	-2.99	1140.15	20.85	-1.09	1140.96	27.44	1.41	1139.99	33.74	-0.45	1141.74	32.15	0.45
1144.40	19.51	-4.12	1143.15	21.30	-0.68	1143.94	25.78	-0.29	1142.99	33.82	-0.41	1144.72	32.15	0.41
1147.44	20.40	-3.00	1146.18	19.47	-2.28	1146.97	26.12	0.29	1146.02	32.51	-1.49	1147.75	32.99	1.49
1150.40	21.15	-2.62	1149.15	21.72	-0.40	1149.93	26.19	-0.02	1148.99	34.10	-0.27	1150.72	32.15	0.27
1153.40	21.24	-2.97	1152.15	21.18	-1.38	1152.93	26.19	-0.46	1151.99	34.86	0.05	1153.72	32.27	-0.05
1156.43	21.70	-1.00	1155.15	20.45	-0.60	1155.96	27.44	2.31	1154.99	33.23	-0.07	1156.74	30.87	0.07
1159.40	20.78	-2.73	1158.15	20.99	-0.87	1158.93	25.43	-0.52	1157.99	33.54	-0.57	1159.72	32.19	0.57
1162.44	20.14	-3.31	1161.18	22.00	0.20	1161.96	24.78	-1.10	1161.02	33.94	-0.11	1162.75	31.66	0.11
1165.41	20.72	-3.08	1164.15	21.86	-0.29	1164.94	25.33	-0.90	1163.99	34.30	-0.10	1165.72	32.00	0.10
1168.41	21.18	-2.11	1167.15	20.42	-1.22	1167.94	25.47	-0.25	1166.99	33.58	-0.31	1168.72	31.70	0.31
1171.43	20.52	-4.52	1170.15	22.23	-1.16	1170.96	27.54	0.07	1169.99	35.91	0.27	1171.74	32.87	-0.27
1174.40	20.09	-5.29	1173.15	21.75	-1.98	1173.93	26.23	-1.58	1172.99	35.02	-0.96	1174.72	34.44	0.96
1177.43	19.71	-3.53	1176.18	20.70	-0.89	1176.96	27.75	2.08	1176.02	33.82	-0.02	1177.75	31.36	0.02
1180.40	21.52	-2.58	1179.15	21.01	-1.44	1179.94	26.50	-0.03	1178.99	34.18	-0.52	1180.72	32.72	0.52
1183.41	20.34	-3.41	1182.15	21.58	-0.52	1182.94	25.19	-0.99	1181.99	33.74	-0.61	1183.72	32.46	0.61
1186.43	20.69	-3.14	1185.15	20.17	-2.01	1185.96	25.92	-0.35	1184.99	34.22	-0.21	1186.74	32.15	0.21
1189.41	20.75	-2.46	1188.15	20.65	-0.91	1188.94	26.50	0.85	1187.99	33.62	-0.19	1189.72	31.51	0.19
1192.44	21.44	-2.42	1191.18	21.55	-0.66	1191.97	25.74	-0.56	1191.03	33.82	-0.64	1192.75	32.61	0.64
1195.41	20.95	-3.08	1194.15	21.72	-0.66	1194.94	25.95	-0.52	1193.99	33.86	-0.77	1195.72	32.91	0.77
1198.40	21.52	-1.95	1197.15	20.70	-1.12	1197.94	26.50	0.59	1196.99	33.46	-0.61	1198.72	32.19	0.61
1201.43	20.09	-4.14	1200.15	21.18	-1.40	1200.96	27.37	0.70	1199.99	35.02	0.19	1201.74	32.15	-0.19
1204.41	21.24	-2.13	1203.15	21.13	-0.59	1203.94	26.71	0.91	1202.99	34.34	0.37	1204.72	31.10	-0.37
1207.44	22.13	-1.50	1206.18	21.55	-0.43	1206.97	26.16	0.10	1206.03	33.50	-0.73	1207.75	32.46	0.73
1210.41	20.00	-5.27	1209.15	21.72	-1.90	1209.94	25.88	-1.83	1208.99	34.66	-1.21	1210.72	34.59	1.21
1213.41	20.26	-5.16	1212.15	20.76	-3.01	1212.94	26.02	-1.84	1211.99	35.38	-0.64	1213.72	34.17	0.64
1216.43	21.01	-2.36	1215.15	20.96	-0.76	1215.96	28.07	2.26	1214.99	33.90	-0.07	1216.74	31.55	0.07
1219.41	20.69	-3.62	1218.15	21.52	-1.14	1218.94	26.12	-0.63	1217.99	33.43	-1.48	1219.72	33.90	1.48
1222.44	21.38	-2.47	1221.18	22.77	0.57	1221.96	26.81	0.52	1221.02	34.82	0.37	1222.75	31.59	-0.37
1225.40	21.73	-1.86	1224.15	23.57	1.63	1224.93	26.26	0.23	1223.99	33.58	-0.61	1225.72	32.31	0.61
1228.41	20.86	-2.84	1227.15	22.43	0.38	1227.94	27.23	1.09	1226.99	34.34	0.04	1228.72	31.77	-0.04
1231.43	21.44	-2.37	1230.15	21.21	-0.95	1230.96	28.03	1.78	1229.99	34.06	-0.35	1231.74	32.27	0.35
1234.41	21.58	-2.73	1233.15	22.80	0.14	1233.94	25.40	-1.34	1232.99	34.94	0.03	1234.72	32.38	-0.03
1237.44	21.03	-3.39	1236.18	21.35	-1.42	1236.96	27.13	0.28	1236.02	34.82	-0.20	1237.75	32.72	0.20
1240.40	21.64	-3.08	1239.15	21.58	-1.49	1239.93	26.81	-0.35	1238.99	34.82	-0.50	1240.72	33.33	0.50
1243.40	21.12	-3.80	1242.15	20.70	-2.57	1242.94	26.16	-1.19	1241.99	34.98	-0.54	1243.72	33.56	0.54
1246.43	20.52	-3.63	1245.14	22.32	-0.18	1245.96	27.79	1.21	1244.99	34.58	-0.17	1246.74	32.42	0.17
1249.40	21.84	-2.75	1248.14	22.20	-0.74	1248.93	28.00	0.97	1247.99	34.94	-0.25	1249.72	32.95	0.25
1252.43	21.21	-2.96	1251.17	21.13	-1.39	1251.96	26.88	0.27	1251.02	32.99	-1.78	1252.75	34.06	1.78
1255.40	22.83	-2.03	1254.14	21.52	-1.69	1254.93	26.16	-1.13	1253.99	34.02	-1.44	1255.72	34.40	1.44
