# Supplementary material for: Noise-precision tradeoff in predicting combinations of mutations and drugs
Source: PLoS Comput Biol. 2019 May 22;15(5):e1006956. doi: 10.1371/journal.pcbi.1006956 (PMC6548401; doi:10.1371/journal.pcbi.1006956)
Supplement: S1 Data — A zip file containing all datasets used in this paper. (ZIP) [file pcbi.1006956.s002.zip › calcium/calcium_double_RAW264.7/C5A_250_nM_UDP_25_uM_RW_ECC040106F.txt]

Tab-delimted data for ligand pair Complement C5a / Uridine 5'-diphosphate
Celltype = RAW 264.7
ExperimentID = ECC040106F
t in seconds, Ca++ concentrations in nM
Adj Ca++ is the change in Ca++ concentration due to ligand

ECC040106F09	C5A 250 nM	UDP 25 uM	sim
ECC040106F03	C5A 250 nM	UDP 25 uM	lig1_then_lig2
ECC040106F06	UDP 25 uM	C5A 250 nM	lig2_then_lig1
ECC040106F01	HBSS-BSA n/a 	HBSS-BSA n/a 	con
ECC040106F11	HBSS-BSA n/a 	HBSS-BSA n/a 	con
ECC040106F12	HBSS-BSA n/a 	HBSS-BSA n/a 	con

t(ECC040106F09)	Ca++(ECC040106F09)	Adj Ca++(ECC040106F09)	t(ECC040106F03)	Ca++(ECC040106F03)	Adj Ca++(ECC040106F03)	t(ECC040106F06)	Ca++(ECC040106F06)	Adj Ca++(ECC040106F06)	t(ECC040106F01)	Ca++(ECC040106F01)	Adj Ca++(ECC040106F01)	t(ECC040106F11)	Ca++(ECC040106F11)	Adj Ca++(ECC040106F11)	t(ECC040106F12)	Ca++(ECC040106F12)	Adj Ca++(ECC040106F12)
-200.74	15.16	0.99	-201.69	15.52	1.89	-201.22	14.11	0.74	-202.00	29.59	-4.87	-200.40	15.42	2.25	-200.25	22.84	2.62
-197.83	16.28	-0.71	-198.78	15.52	-0.92	-198.31	13.99	-2.19	-199.09	36.93	-0.35	-197.52	15.63	-0.35	-197.36	23.73	0.70
-194.83	17.08	0.98	-195.78	16.04	0.48	-195.31	15.39	0.10	-196.09	35.31	-1.08	-194.52	14.74	-0.36	-194.36	23.58	1.44
-191.83	15.34	0.28	-192.78	14.37	-0.15	-192.31	13.71	-0.54	-193.09	36.37	1.02	-191.52	14.98	0.92	-191.36	19.16	-1.94
-188.83	14.80	-0.69	-189.78	12.60	-2.35	-189.31	13.44	-1.25	-190.09	36.80	1.02	-188.52	15.18	0.69	-188.37	19.83	-1.71
-185.83	14.55	0.06	-186.78	13.15	-0.79	-186.31	13.16	-0.52	-187.09	34.64	-0.14	-185.52	13.21	-0.27	-185.36	20.94	0.41
-182.83	15.70	-0.10	-183.78	13.90	-1.36	-183.31	14.55	-0.44	-184.09	35.13	-0.96	-182.52	15.34	0.54	-182.36	22.26	0.42
-179.83	14.44	0.23	-180.78	14.21	0.55	-180.31	14.19	0.79	-181.09	33.84	-0.66	-179.52	13.89	0.69	-179.36	20.22	-0.03
-176.83	14.26	-1.06	-177.78	13.78	-0.99	-177.31	12.49	-2.02	-178.09	36.55	0.94	-176.52	15.14	0.83	-176.36	19.59	-1.77
-173.83	15.74	0.75	-174.78	13.54	-0.91	-174.31	14.59	0.41	-175.09	36.43	1.15	-173.52	12.93	-1.06	-173.36	20.94	-0.09
-170.83	14.12	-1.10	-171.78	14.33	-0.34	-171.31	13.95	-0.46	-172.09	35.62	0.11	-170.52	13.49	-0.72	-170.36	21.87	0.61
-167.83	13.90	-0.79	-168.78	14.25	0.11	-168.31	14.11	0.23	-169.09	35.50	0.52	-167.52	13.53	-0.15	-167.36	20.36	-0.37
-164.83	15.09	-0.31	-165.78	13.31	-1.55	-165.31	12.92	-1.68	-166.09	35.62	-0.07	-164.52	14.34	-0.06	-164.36	21.58	0.13
-161.84	14.41	-0.11	-162.78	12.83	-1.15	-162.31	14.39	0.67	-163.09	34.45	-0.36	-161.52	14.13	0.61	-161.37	20.32	-0.25
-158.83	13.19	-2.02	-159.78	13.66	-1.00	-159.31	13.63	-0.77	-160.09	36.74	1.24	-158.52	13.89	-0.31	-158.37	20.32	-0.93
-155.83	13.76	-1.28	-156.78	13.78	-0.71	-156.31	13.67	-0.56	-157.09	35.38	0.05	-155.52	14.21	0.18	-155.36	20.85	-0.23
-152.84	14.66	-1.04	-153.78	13.38	-1.77	-153.31	13.20	-1.69	-154.09	35.31	-0.68	-152.52	15.34	0.65	-152.37	21.77	0.03
-149.84	13.72	-0.86	-150.78	11.66	-2.37	-150.31	13.83	0.06	-151.09	36.18	1.31	-149.52	12.85	-0.72	-149.37	20.03	-0.59
-146.83	13.65	-0.89	-147.77	14.13	0.14	-147.31	13.59	-0.14	-148.09	36.68	1.85	-146.52	13.29	-0.24	-146.36	18.97	-1.61
-143.83	14.08	0.20	-144.78	13.15	-0.19	-144.31	13.32	0.25	-145.09	34.33	0.16	-143.52	11.74	-1.14	-143.36	20.90	0.98
-140.84	13.83	-0.93	-141.78	13.27	-0.95	-141.31	13.32	-0.63	-142.09	35.13	0.08	-140.52	13.49	-0.27	-140.36	20.99	0.19
-137.84	13.94	-0.73	-138.78	13.86	-0.26	-138.31	13.24	-0.62	-139.09	34.45	-0.51	-137.52	13.69	0.03	-137.37	21.19	0.48
-134.84	14.91	0.32	-135.78	13.46	-0.58	-135.31	12.33	-1.45	-136.09	35.93	1.05	-134.52	12.41	-1.17	-134.37	20.75	0.12
-131.83	14.84	0.56	-132.78	12.21	-1.53	-132.31	13.12	-0.36	-133.09	35.69	1.12	-131.52	12.17	-1.11	-131.36	20.32	-0.01
-128.83	15.20	0.32	-129.78	12.79	-1.55	-129.31	12.96	-1.12	-130.09	33.90	-1.27	-128.52	14.21	0.33	-128.36	21.87	0.94
-125.83	13.87	-0.60	-126.78	13.03	-0.90	-126.31	13.16	-0.50	-127.09	34.70	-0.06	-125.52	13.29	-0.18	-125.36	20.75	0.24
-122.83	14.51	-0.20	-123.78	13.90	-0.27	-123.31	13.67	-0.23	-124.09	35.25	0.25	-122.52	13.89	0.18	-122.36	20.32	-0.43
-119.83	14.19	0.55	-120.78	13.38	0.28	-120.31	13.59	0.75	-121.09	33.78	-0.15	-119.52	12.89	0.25	-119.37	19.59	-0.10
-116.83	14.01	-0.65	-117.78	13.03	-1.08	-117.31	13.67	-0.18	-118.09	34.64	-0.31	-116.52	13.57	-0.08	-116.36	21.09	0.39
-113.83	14.12	-0.54	-114.78	13.19	-0.93	-114.31	13.12	-0.73	-115.09	34.76	-0.19	-113.52	14.09	0.43	-113.36	20.46	-0.24
-110.83	14.33	0.50	-111.78	12.48	-0.80	-111.31	12.65	-0.37	-112.09	33.90	-0.22	-110.52	11.97	-0.85	-110.36	20.94	1.07
-107.83	13.69	-0.79	-108.78	13.31	-0.63	-108.31	13.40	-0.27	-109.09	36.24	1.47	-107.52	12.21	-1.27	-107.36	20.32	-0.20
-104.83	15.16	0.02	-105.78	13.50	-1.10	-105.31	13.59	-0.74	-106.09	37.42	1.99	-104.52	13.01	-1.13	-104.36	20.32	-0.86
-101.83	13.47	-0.99	-102.78	13.15	-0.77	-102.31	13.16	-0.49	-103.09	34.82	0.07	-101.52	13.33	-0.13	-101.36	20.56	0.06
-98.83	13.51	-1.24	-99.78	13.38	-0.82	-99.31	13.95	0.01	-100.09	35.75	0.71	-98.52	12.97	-0.77	-98.36	20.85	0.06
-95.83	14.05	-0.38	-96.78	12.68	-1.20	-96.31	13.12	-0.50	-97.09	34.82	0.10	-95.52	12.89	-0.53	-95.36	20.90	0.43
-92.83	14.73	0.47	-93.78	13.46	-0.26	-93.31	12.09	-1.36	-94.09	35.31	0.76	-92.52	13.93	0.67	-92.36	18.87	-1.43
-89.83	12.83	-2.16	-90.78	12.56	-1.89	-90.31	13.91	-0.27	-91.09	36.74	1.46	-89.52	13.49	-0.50	-89.36	20.07	-0.96
-86.83	13.83	-0.06	-87.78	13.23	-0.12	-87.31	13.08	-0.01	-88.09	34.88	0.70	-86.52	12.73	-0.16	-86.36	19.40	-0.54
-83.83	13.62	-0.15	-84.78	13.23	0.00	-84.31	13.79	0.82	-85.09	36.37	2.31	-83.52	11.74	-1.03	-83.36	18.54	-1.28
-80.83	14.05	-0.30	-81.77	14.81	1.00	-81.31	13.28	-0.26	-82.09	34.39	-0.25	-80.52	12.85	-0.50	-80.36	21.14	0.75
-77.83	14.69	0.62	-78.78	13.11	-0.41	-78.31	12.57	-0.69	-79.09	35.38	1.02	-77.52	12.89	-0.17	-77.36	19.26	-0.85
-74.84	13.40	-0.93	-75.78	12.56	-1.23	-75.31	14.43	0.91	-76.09	34.76	0.14	-74.52	13.73	0.40	-74.37	19.83	-0.54
-71.84	14.77	0.82	-72.78	13.42	0.02	-72.31	13.99	0.85	-73.09	34.82	0.58	-71.52	13.05	0.11	-71.37	19.30	-0.69
-68.84	13.72	-0.67	-69.78	14.29	0.44	-69.31	14.07	0.49	-70.09	34.70	0.02	-68.52	13.73	0.34	-68.37	20.07	-0.36
-65.83	14.87	0.88	-66.78	12.64	-0.80	-66.31	13.55	0.37	-67.09	33.72	-0.56	-65.52	13.45	0.47	-65.36	20.12	0.09
-62.84	14.59	-0.06	-63.78	12.21	-1.90	-63.31	14.43	0.59	-64.09	36.99	2.05	-62.52	12.65	-1.00	-62.37	19.64	-1.05
-59.83	14.59	-0.11	-60.78	12.60	-1.56	-60.31	12.88	-1.02	-61.09	34.33	-0.66	-59.52	13.73	0.03	-59.36	21.38	0.63
-56.84	14.69	0.60	-57.78	13.03	-0.51	-57.31	13.59	0.31	-58.09	33.90	-0.48	-56.52	13.13	0.05	-56.37	20.56	0.43
-53.84	14.23	0.14	-54.78	12.72	-0.82	-54.31	14.79	1.51	-55.09	34.64	0.26	-53.52	13.41	0.33	-53.37	19.54	-0.59
-50.83	14.44	0.20	-51.78	11.89	-1.81	-51.31	14.55	1.11	-52.09	33.47	-1.06	-50.52	13.45	0.21	-50.36	21.14	0.85
-47.84	14.12	-0.44	-48.78	14.13	0.12	-48.31	13.87	0.12	-49.09	34.39	-0.46	-47.52	13.13	-0.42	-47.37	21.48	0.88
-44.83	13.65	-0.99	-45.78	13.23	-0.86	-45.31	14.39	0.56	-46.09	34.57	-0.36	-44.52	13.05	-0.58	-44.36	21.62	0.94
-41.83	13.44	-0.48	-42.78	14.17	0.79	-42.31	13.00	-0.11	-43.09	33.16	-1.05	-41.52	14.34	1.42	-41.36	19.59	-0.37
-38.83	14.37	0.83	-39.78	13.31	0.31	-39.31	14.63	1.89	-40.09	33.65	-0.18	-38.52	12.81	0.27	-38.36	19.50	-0.09
-35.83	15.70	0.76	-36.78	13.90	-0.50	-36.31	12.25	-1.89	-37.09	35.50	0.27	-35.52	14.05	0.11	-35.36	20.61	-0.38
-32.84	13.98	-0.94	-33.78	15.20	0.82	-33.31	12.33	-1.78	-34.09	35.01	-0.20	-32.53	12.97	-0.95	-32.37	22.11	1.15
-29.84	14.95	0.92	-30.78	13.42	-0.07	-30.31	13.59	0.36	-31.09	35.25	0.93	-29.53	13.45	0.42	-29.37	18.73	-1.35
-26.84	14.23	-0.53	-27.78	13.82	-0.40	-27.31	14.31	0.35	-28.09	35.38	0.33	-26.52	13.73	-0.03	-26.37	20.51	-0.30
-23.84	15.05	0.87	-24.78	13.42	-0.21	-24.31	13.87	0.50	-25.09	35.19	0.72	-23.53	12.93	-0.24	-23.37	19.74	-0.48
5.29	241.18	220.80	4.32	34.15	14.31	4.82	140.16	120.59	4.00	34.76	-5.91	5.60	17.66	-1.72	5.76	34.05	7.63
8.20	201.02	180.67	7.25	48.12	28.31	7.72	114.77	95.22	6.94	38.99	-1.65	8.51	14.74	-4.61	8.67	32.66	6.26
11.20	131.66	112.05	10.25	47.66	28.60	10.72	84.35	65.55	9.94	39.24	-0.66	11.51	16.36	-2.24	11.67	28.55	2.90
14.20	98.31	80.62	13.25	43.89	26.74	13.72	83.15	66.26	12.94	38.42	0.44	14.52	14.54	-2.15	14.67	25.45	1.71
17.20	97.00	79.31	16.25	42.62	25.47	16.73	83.54	66.66	15.94	38.61	0.63	17.52	15.42	-1.27	17.68	24.37	0.64
20.20	90.73	73.29	19.25	43.03	26.13	19.72	79.37	62.73	18.94	37.74	0.01	20.51	15.55	-0.89	20.67	24.37	0.88
23.20	83.72	67.24	22.25	38.63	22.69	22.72	72.45	56.78	21.94	37.61	0.84	23.51	15.10	-0.38	23.67	22.06	-0.46
26.20	72.41	56.84	25.25	33.89	18.87	25.72	71.10	56.34	24.94	36.37	0.51	26.51	14.42	-0.14	26.67	21.24	-0.37
29.20	66.16	50.69	28.25	29.46	14.53	28.72	67.97	53.30	27.94	36.12	0.36	29.51	14.05	-0.42	29.67	21.58	0.06
32.20	59.18	43.59	31.25	25.75	10.70	31.72	64.68	49.90	30.94	35.75	-0.13	32.51	13.85	-0.74	32.67	22.50	0.87
35.20	54.40	39.21	34.25	23.38	8.74	34.72	62.97	48.59	33.94	36.61	1.13	35.51	14.54	0.36	35.67	19.74	-1.49
38.20	51.81	35.98	37.25	20.39	5.10	37.72	58.18	43.16	36.94	35.38	-0.74	38.51	15.91	1.08	38.67	21.53	-0.34
41.20	48.96	33.60	40.25	18.08	3.26	40.72	57.55	42.99	39.94	36.80	1.15	41.51	13.97	-0.39	41.67	20.65	-0.76
44.20	46.94	31.65	43.25	16.08	1.33	43.72	56.48	42.00	42.94	36.61	1.03	44.51	13.69	-0.60	44.67	20.90	-0.43
47.20	45.27	29.76	46.26	13.46	-1.51	46.72	52.30	37.60	45.94	36.18	0.38	47.51	14.78	0.27	47.67	20.90	-0.65
50.20	43.28	27.95	49.25	16.48	1.69	49.72	48.57	34.04	48.94	37.11	1.49	50.51	13.61	-0.72	50.67	20.61	-0.77
53.20	43.77	27.49	52.26	14.77	-0.96	52.72	47.63	32.16	51.94	37.80	1.23	53.51	15.75	0.48	53.67	20.61	-1.71
56.20	43.24	26.88	55.26	14.53	-1.28	55.72	49.41	33.86	54.94	37.86	1.21	56.51	16.56	1.21	56.67	19.98	-2.42
59.19	39.35	25.06	58.25	14.53	0.79	58.72	46.52	33.04	57.94	33.96	-0.62	59.51	14.54	1.26	59.67	19.69	-0.64
62.20	40.57	25.65	61.25	12.91	-1.46	61.72	47.45	33.34	60.94	35.75	0.54	62.51	13.97	0.06	62.66	20.36	-0.60
65.20	41.76	25.30	64.25	13.98	-1.93	64.72	46.19	30.54	63.94	39.11	2.36	65.51	15.95	0.50	65.66	19.64	-2.86
68.19	41.18	25.87	67.25	13.42	-1.35	67.72	45.18	30.68	66.94	36.68	1.08	68.51	13.93	-0.38	68.66	20.65	-0.70
71.19	40.41	24.27	70.25	13.42	-2.17	70.72	45.68	30.35	69.94	37.86	1.43	71.51	15.42	0.29	71.66	20.46	-1.72
74.20	41.10	26.07	73.25	13.34	-1.14	73.72	46.42	32.20	72.94	36.99	1.67	74.51	13.97	-0.05	74.67	19.45	-1.62
77.19	41.10	26.68	76.25	14.05	0.18	76.72	45.13	31.52	75.94	34.94	0.23	77.51	14.29	0.88	77.66	19.35	-1.11
80.19	42.00	27.28	79.25	12.40	-1.77	79.72	44.16	30.25	78.94	34.94	-0.07	80.51	14.42	0.71	80.66	20.12	-0.64
83.19	40.49	25.97	82.25	12.76	-1.22	82.72	44.85	31.14	81.94	35.69	0.88	83.51	13.61	0.09	83.66	19.59	-0.97
86.20	41.88	26.97	85.25	13.70	-0.67	85.72	43.16	29.05	84.94	35.31	0.11	86.51	14.54	0.63	86.66	20.22	-0.74
89.20	41.63	26.66	88.26	13.34	-1.08	88.72	42.70	28.54	87.94	37.24	1.98	89.51	14.17	0.21	89.67	18.82	-2.19
92.20	42.58	28.11	91.25	13.19	-0.73	91.72	42.66	29.00	90.94	34.94	0.18	92.51	14.25	0.79	92.67	19.54	-0.97
95.20	42.78	27.51	94.25	13.74	-0.99	94.72	43.02	28.55	93.94	35.75	0.19	95.51	15.95	1.68	95.67	19.45	-1.87
98.20	42.86	27.81	97.25	13.31	-1.19	97.72	42.38	28.14	96.94	35.07	-0.27	98.51	14.70	0.66	98.67	20.70	-0.39
101.20	43.81	27.74	100.25	13.70	-1.83	100.72	42.66	27.40	99.94	38.93	2.57	101.51	14.29	-0.78	101.67	20.32	-1.79
104.20	44.02	29.60	103.25	14.09	0.21	103.72	42.16	28.54	102.94	35.44	0.73	104.51	13.81	0.39	104.67	19.35	-1.12
107.20	43.52	28.78	106.25	13.34	-0.86	106.72	41.93	27.99	105.94	35.75	0.72	107.51	13.45	-0.29	107.67	20.36	-0.43
110.20	42.25	26.45	109.25	13.66	-1.60	109.72	40.93	25.93	108.94	35.25	-0.84	110.51	16.11	1.31	110.67	21.38	-0.47
113.20	43.52	28.61	112.25	15.12	0.75	112.72	42.07	27.96	111.94	35.44	0.24	113.51	14.70	0.79	113.67	19.93	-1.03
116.20	42.62	26.90	115.25	13.78	-1.39	115.72	39.99	25.08	114.94	37.99	1.98	116.51	15.67	0.96	116.67	18.82	-2.94
119.20	43.32	28.19	118.25	15.24	0.65	118.72	40.57	26.24	117.94	36.18	0.76	119.51	14.62	0.49	119.67	19.93	-1.25
122.20	42.41	27.30	121.25	14.25	-0.32	121.72	42.29	27.99	120.94	35.99	0.59	122.51	14.21	0.10	122.67	20.46	-0.69
125.20	43.52	28.56	124.25	13.78	-0.64	124.72	40.44	26.29	123.94	35.75	0.50	125.51	14.34	0.38	125.66	20.12	-0.88
128.20	41.63	26.61	127.25	12.79	-1.68	127.72	40.80	26.59	126.94	36.43	1.12	128.51	13.73	-0.28	128.67	20.22	-0.84
131.20	42.95	27.51	130.25	14.84	-0.06	130.72	39.72	25.09	129.94	37.36	1.63	131.51	13.97	-0.47	131.67	20.32	-1.16
134.20	41.96	27.59	133.25	14.69	0.86	133.72	39.94	26.37	132.94	35.93	1.27	134.51	13.41	0.04	134.67	19.11	-1.31
137.20	42.78	27.54	136.25	13.98	-0.71	136.72	40.08	25.65	135.94	35.62	0.09	137.51	14.62	0.39	137.67	20.80	-0.48
140.20	41.96	26.10	139.25	14.81	-0.50	139.72	41.43	26.38	138.94	38.55	2.40	140.51	14.13	-0.72	140.67	20.22	-1.68
143.20	42.04	27.71	142.25	14.17	0.38	142.72	38.37	24.84	141.94	35.13	0.51	143.51	14.62	1.29	143.67	18.58	-1.80
146.20	43.57	29.41	145.25	14.65	1.04	145.72	38.64	25.29	144.94	33.59	-0.86	146.51	14.38	1.23	146.67	19.83	-0.37
149.19	42.41	27.06	148.25	13.31	-1.50	148.72	40.21	25.66	147.94	35.56	-0.08	149.51	14.25	-0.10	149.67	21.58	0.18
152.20	42.91	26.76	151.25	14.65	-0.96	151.72	40.17	24.83	150.94	38.93	2.49	152.51	14.34	-0.81	152.66	20.51	-1.68
155.19	41.76	27.06	154.25	15.16	1.01	154.72	39.49	25.60	153.94	35.13	0.14	155.51	14.17	0.48	155.66	20.12	-0.62
158.20	40.90	25.40	157.25	15.00	0.05	157.72	38.28	23.59	156.94	37.99	2.20	158.51	14.05	-0.44	158.66	19.78	-1.76
161.20	43.81	28.76	160.25	14.81	0.30	160.72	37.97	23.73	159.94	35.50	0.16	161.51	14.42	0.37	161.66	20.56	-0.53
164.19	42.08	27.05	163.25	13.82	-0.67	163.72	38.33	24.10	162.94	35.99	0.67	164.51	14.70	0.67	164.67	19.74	-1.34
167.20	42.86	27.83	166.25	14.49	0.01	166.72	39.31	25.09	165.94	36.68	1.36	167.51	13.17	-0.85	167.66	20.56	-0.51
170.20	42.25	26.11	169.25	16.12	0.53	169.72	38.10	22.77	168.94	37.92	1.49	170.51	15.46	0.33	170.67	20.36	-1.82
173.20	41.80	26.31	172.25	14.37	-0.58	172.72	37.93	23.25	171.94	36.86	1.08	173.51	14.82	0.33	173.67	20.12	-1.41
176.20	42.12	26.96	175.25	14.92	0.30	175.72	39.13	24.78	174.94	35.81	0.36	176.51	14.54	0.38	176.66	20.46	-0.74
179.20	41.47	25.77	178.25	14.29	-0.87	178.72	36.77	21.87	177.94	36.18	0.19	179.51	16.76	2.06	179.67	19.50	-2.25
182.20	41.27	26.70	181.25	14.88	0.86	181.72	38.28	24.52	180.94	35.81	0.95	182.51	15.02	1.46	182.67	18.20	-2.41
185.20	40.41	25.12	184.25	15.80	1.05	184.72	37.17	22.69	183.94	37.80	2.22	185.51	13.81	-0.48	185.67	19.59	-1.74
188.19	41.39	26.70	187.25	14.69	0.55	187.72	35.89	22.01	186.94	36.49	1.51	188.51	13.69	0.01	188.66	19.21	-1.52
191.20	42.04	26.84	190.25	13.74	-0.92	190.72	37.70	23.30	189.94	36.24	0.75	191.51	14.82	0.62	191.67	19.88	-1.37
194.20	40.33	25.15	193.25	13.98	-0.65	193.72	35.23	20.86	192.94	36.68	1.21	194.51	14.01	-0.16	194.67	20.17	-1.05
197.20	40.69	24.98	196.25	14.53	-0.64	196.72	37.13	22.23	195.94	37.80	1.80	197.51	14.34	-0.37	197.67	20.32	-1.43
200.20	40.21	24.13	199.25	15.40	-0.13	199.72	36.59	21.32	198.94	39.18	2.81	200.51	13.73	-1.34	200.67	20.65	-1.47
203.20	39.84	25.32	202.25	15.20	1.22	202.72	36.42	22.71	201.94	36.12	1.31	203.51	14.90	1.38	203.67	17.87	-2.69
206.20	40.53	24.78	205.25	14.01	-1.19	205.72	37.57	22.63	204.94	37.24	1.20	206.51	14.05	-0.69	206.67	21.28	-0.51
209.20	40.53	25.72	208.25	15.68	1.42	208.72	35.89	21.89	207.94	35.31	0.21	209.51	15.18	1.38	209.67	19.26	-1.59
212.20	39.35	22.71	211.25	15.40	-0.70	211.72	36.11	20.27	210.94	38.61	1.68	212.51	14.05	-1.59	212.67	22.60	-0.09
215.20	40.08	24.76	214.25	14.96	0.18	214.72	35.93	21.41	213.94	36.49	0.88	215.51	14.98	0.66	215.67	19.83	-1.54
218.20	38.38	23.00	217.25	13.46	-1.37	217.72	34.52	19.95	216.94	35.50	-0.17	218.51	14.58	0.21	218.67	21.38	-0.04
221.20	38.95	23.71	220.25	16.16	1.47	220.72	36.11	21.68	219.94	35.56	0.03	221.51	14.54	0.31	221.67	20.94	-0.34
224.20	40.82	25.58	223.25	15.60	0.90	223.72	34.83	20.39	222.94	36.68	1.15	224.51	13.53	-0.71	224.67	20.85	-0.44
227.20	38.83	24.08	226.25	13.38	-0.83	226.72	34.65	20.71	225.94	36.86	1.82	227.51	13.61	-0.14	227.67	19.11	-1.68
230.20	39.19	22.87	229.25	15.00	-0.78	229.72	35.31	19.79	228.94	38.17	1.56	230.51	15.91	0.59	230.67	20.22	-2.15
233.19	39.39	23.52	232.25	15.76	0.44	232.72	35.31	20.25	231.94	37.36	1.20	233.51	14.58	-0.28	233.66	20.99	-0.92
236.20	38.42	22.64	235.25	15.40	0.16	235.72	33.69	18.72	234.94	37.36	1.29	236.51	15.91	1.13	236.67	19.40	-2.42
239.19	37.82	21.80	238.25	14.09	-1.39	238.72	33.73	18.51	237.94	37.74	1.43	239.51	15.10	0.08	239.67	20.56	-1.51
242.20	38.67	22.41	241.25	15.48	-0.23	241.72	34.08	18.63	240.94	37.74	1.19	242.51	14.98	-0.27	242.66	21.38	-0.92
245.20	36.46	19.99	244.25	14.17	-1.76	244.72	35.84	20.18	243.94	38.05	1.29	245.51	14.82	-0.65	245.67	21.87	-0.64
248.20	37.66	21.90	247.25	16.40	1.18	247.72	34.70	19.74	246.94	37.36	1.31	248.51	13.49	-1.27	248.67	21.77	-0.04
251.19	37.38	22.04	250.25	13.62	-1.17	250.72	33.60	19.07	249.94	37.42	1.79	251.51	14.42	0.09	251.66	19.50	-1.88
254.20	38.14	22.36	253.25	14.77	-0.47	253.72	33.52	18.55	252.94	36.68	0.61	254.51	15.14	0.36	254.67	20.85	-0.97
257.19	36.86	20.62	256.25	14.21	-1.49	256.72	34.00	18.57	255.94	38.17	1.64	257.51	14.98	-0.26	257.66	20.90	-1.38
260.19	35.82	19.65	259.25	16.60	0.97	259.72	33.60	18.23	258.94	37.74	1.28	260.51	15.79	0.62	260.66	20.32	-1.90
263.20	38.18	23.19	262.25	16.12	1.67	262.72	33.39	19.21	261.94	34.94	-0.34	263.51	13.93	-0.06	263.67	21.43	0.40
266.20	37.02	21.69	265.25	14.61	-0.18	265.72	33.30	18.78	264.94	36.99	1.37	266.51	14.74	0.41	266.67	19.59	-1.78
269.20	37.86	22.45	268.26	15.40	0.53	268.72	33.69	19.08	267.94	37.24	1.54	269.51	13.97	-0.44	269.67	20.36	-1.10
272.19	37.30	21.72	271.25	14.92	-0.12	271.72	34.22	19.44	270.94	37.55	1.68	272.51	13.97	-0.61	272.66	20.56	-1.07
275.19	36.50	21.41	274.25	15.40	0.85	274.72	32.56	18.28	273.94	35.13	-0.25	275.51	14.38	0.29	275.66	21.09	-0.04
278.20	36.70	20.03	277.25	15.88	-0.25	277.72	33.60	17.74	276.94	39.11	2.15	278.51	15.67	0.00	278.67	20.56	-2.15
281.20	35.66	19.65	280.25	15.00	-0.47	280.72	34.70	19.50	279.94	35.87	-0.43	281.51	15.87	0.86	281.67	21.62	-0.43
284.20	35.70	20.24	283.25	15.16	0.25	283.72	34.08	19.43	282.94	36.74	0.99	284.51	14.74	0.29	284.67	20.22	-1.28
287.20	35.78	19.45	286.25	14.84	-0.95	286.72	32.78	17.26	285.94	38.36	1.74	287.51	15.26	-0.07	287.67	20.70	-1.67
290.20	36.78	21.03	289.25	16.20	0.99	289.72	34.83	19.88	288.94	36.86	0.82	290.51	14.74	-0.01	290.67	20.99	-0.81
293.20	36.86	21.61	292.25	15.32	0.62	292.72	32.86	18.42	291.94	36.12	0.58	293.51	14.01	-0.23	293.66	20.94	-0.35
296.20	35.58	19.91	295.26	15.84	0.71	295.72	33.34	18.48	294.94	37.49	1.53	296.51	14.05	-0.62	296.67	20.80	-0.91
299.20	34.43	18.91	298.25	15.92	0.94	298.72	32.69	17.98	297.94	36.99	1.18	299.51	14.25	-0.27	299.67	20.65	-0.91
302.20	35.66	19.94	301.26	16.36	1.19	301.72	33.43	18.52	300.94	37.24	1.23	302.51	14.54	-0.17	302.67	20.70	-1.06
305.20	35.34	19.24	304.25	14.81	-0.75	304.72	31.56	16.27	303.94	37.17	0.78	305.51	14.74	-0.36	305.67	21.72	-0.42
308.20	34.03	18.57	307.25	16.44	1.53	307.72	33.08	18.43	306.94	36.24	0.49	308.51	15.34	0.89	308.67	20.12	-1.38
311.20	36.74	20.55	310.25	14.45	-1.19	310.72	32.86	17.48	309.94	38.55	2.07	311.51	15.02	-0.16	311.67	20.32	-1.91
314.20	35.46	20.73	313.25	15.96	1.77	313.72	33.82	19.90	312.94	33.16	-1.86	314.51	14.25	0.52	314.67	22.11	1.34
317.20	34.90	19.04	316.25	15.56	0.24	316.72	33.30	18.24	315.94	36.24	0.09	317.51	14.86	0.00	317.67	21.82	-0.09
320.19	35.10	18.54	319.25	16.04	0.03	319.72	33.17	17.42	318.94	38.05	1.20	320.51	14.94	-0.61	320.66	22.01	-0.59
323.20	33.76	17.15	322.25	16.52	0.45	322.72	32.95	17.14	321.94	37.92	1.02	323.51	15.87	0.26	323.66	21.38	-1.28
326.20	34.55	18.41	325.25	16.16	0.57	325.72	32.43	17.10	324.94	36.37	-0.06	326.51	15.26	0.13	326.67	22.11	-0.07
329.20	35.62	19.80	328.25	15.68	0.41	328.72	30.31	15.30	327.94	37.67	1.56	329.51	14.50	-0.31	329.67	20.61	-1.25
332.20	33.17	16.67	331.25	14.73	-1.23	331.72	32.04	16.35	330.94	40.18	3.39	332.51	15.06	-0.44	332.67	19.59	-2.95
335.19	34.86	19.94	334.25	15.44	1.06	334.72	31.22	17.11	333.94	35.25	0.04	335.51	15.06	1.14	335.66	19.78	-1.18
338.20	33.88	18.22	337.25	15.20	0.08	337.72	31.35	16.49	336.94	38.05	2.10	338.51	14.58	-0.08	338.66	19.69	-2.02
341.20	35.62	19.73	340.25	16.16	0.81	340.72	32.43	17.35	339.94	36.30	0.12	341.51	14.74	-0.15	341.66	21.96	0.03
344.19	32.38	15.64	343.25	15.32	-0.88	343.72	31.73	15.79	342.94	38.55	1.52	344.51	16.07	0.33	344.67	20.94	-1.85
347.20	34.31	18.43	346.25	14.53	-0.80	346.72	31.99	16.92	345.94	37.24	1.07	347.51	16.03	1.16	347.66	19.69	-2.23
350.20	34.11	18.74	349.25	17.16	2.34	349.72	31.86	17.30	348.94	37.05	1.39	350.51	14.21	-0.15	350.67	20.17	-1.24
353.20	33.44	17.30	352.25	16.32	0.73	352.72	31.43	16.10	351.94	36.74	0.31	353.51	15.91	0.78	353.67	21.09	-1.09
356.20	34.86	18.92	355.25	17.00	1.61	355.72	31.65	16.52	354.94	37.86	1.63	356.51	14.34	-0.59	356.66	20.94	-1.04
359.20	32.81	17.07	358.25	15.52	0.32	358.72	31.78	16.84	357.94	35.81	-0.22	359.51	15.51	0.77	359.67	21.24	-0.55
362.20	33.88	17.29	361.25	16.68	0.63	361.72	31.39	15.60	360.94	38.24	1.36	362.51	17.13	1.54	362.66	19.74	-2.90
365.20	34.11	18.51	364.25	15.36	0.30	364.72	31.30	16.50	363.94	36.12	0.23	365.51	14.54	-0.06	365.67	21.48	-0.17
368.20	33.48	17.68	367.25	15.32	0.06	367.72	30.40	15.40	366.94	37.61	1.52	368.51	14.38	-0.42	368.67	20.75	-1.10
371.20	33.68	17.97	370.25	15.64	0.47	370.72	31.43	16.53	369.94	35.99	-0.01	371.51	15.67	0.96	371.67	20.80	-0.95
374.20	33.36	17.25	373.25	16.80	1.24	373.72	30.23	14.93	372.94	37.74	1.34	374.51	15.26	0.16	374.67	20.65	-1.50
377.20	33.84	18.14	376.25	15.36	0.20	376.72	32.08	17.19	375.94	36.49	0.50	377.51	15.38	0.68	377.67	20.56	-1.18
380.20	33.09	16.93	379.25	16.04	0.42	379.72	31.73	16.37	378.94	37.67	1.22	380.51	14.82	-0.34	380.67	21.33	-0.88
383.20	33.68	17.60	382.25	15.92	0.39	382.72	30.61	15.34	381.94	37.92	1.55	383.51	14.70	-0.37	383.67	20.94	-1.18
386.20	32.77	17.19	385.25	16.40	1.36	385.72	30.18	15.41	384.94	37.30	1.43	386.51	15.18	0.60	386.67	19.59	-2.03
389.20	32.81	15.99	388.26	16.60	0.33	388.72	31.60	15.59	387.94	38.93	1.82	389.51	15.91	0.10	389.67	20.94	-1.92
392.20	33.40	17.61	391.25	15.88	0.64	391.72	31.26	16.28	390.94	37.42	1.34	392.51	14.42	-0.36	392.67	20.85	-0.98
395.20	31.87	15.12	394.25	15.76	-0.45	394.72	31.30	15.36	393.94	37.99	0.95	395.51	15.87	0.12	395.67	21.72	-1.07
398.20	34.23	18.75	397.25	15.48	0.55	397.72	30.61	15.94	396.94	35.81	0.04	398.51	15.34	0.87	398.67	20.61	-0.91
401.20	32.77	15.57	400.25	16.84	0.18	400.72	30.91	14.52	399.94	38.30	0.81	401.51	16.52	0.32	401.67	22.11	-1.13
404.20	32.07	15.93	403.25	15.44	-0.16	403.72	30.57	15.23	402.94	37.67	1.24	404.51	16.11	0.97	404.67	19.98	-2.21
407.20	33.17	17.08	406.25	16.24	0.70	406.72	31.86	16.58	405.94	39.05	2.67	407.51	15.14	0.06	407.66	19.40	-2.73
410.19	33.21	15.89	409.25	15.96	-0.82	409.72	30.31	13.79	408.94	38.80	1.19	410.51	15.75	-0.57	410.66	22.75	-0.62
413.20	34.35	18.90	412.25	16.72	1.82	412.72	31.91	17.27	411.94	35.93	0.19	413.51	14.94	0.50	413.67	20.80	-0.69
416.20	33.68	17.52	415.26	16.52	0.90	415.72	31.95	16.59	414.94	37.17	0.72	416.51	14.78	-0.38	416.67	21.87	-0.34
419.20	32.97	16.11	418.25	15.76	-0.56	418.72	30.14	14.08	417.94	38.74	1.59	419.51	15.51	-0.35	419.67	21.67	-1.24
422.20	33.84	16.79	421.25	16.68	0.18	421.72	31.39	15.15	420.94	38.55	1.21	422.51	16.64	0.60	422.67	21.28	-1.81
425.19	33.72	17.91	424.25	16.40	1.14	424.72	30.44	15.44	423.94	36.24	0.14	425.51	15.18	0.38	425.66	21.33	-0.52
428.20	31.64	15.32	427.25	17.04	1.26	427.72	30.35	14.83	426.94	37.74	1.13	428.51	14.94	-0.38	428.67	21.62	-0.75
431.20	32.46	15.63	430.25	16.40	0.11	430.72	30.57	14.55	429.94	38.11	0.99	431.51	16.28	0.45	431.66	21.43	-1.44
434.20	32.69	16.10	433.25	17.32	1.27	433.72	30.40	14.61	432.94	37.49	0.61	434.51	15.75	0.16	434.67	21.87	-0.77
437.20	33.68	17.34	436.25	16.44	0.64	436.72	29.92	14.38	435.94	38.74	2.11	437.51	14.82	-0.52	437.67	20.80	-1.59
440.20	31.44	15.33	439.25	15.44	-0.13	439.72	30.87	15.57	438.94	36.86	0.46	440.51	15.42	0.31	440.67	21.38	-0.77
443.20	32.50	15.78	442.25	16.40	0.22	442.72	29.97	14.06	441.94	38.49	1.48	443.51	15.67	-0.05	443.67	21.33	-1.43
446.20	32.89	16.37	445.25	18.28	2.30	445.72	32.21	16.49	444.94	36.06	-0.75	446.51	16.19	0.67	446.66	22.65	0.08
449.20	33.25	17.44	448.25	16.20	0.93	448.72	31.78	16.77	447.94	36.74	0.64	449.51	15.42	0.61	449.67	20.61	-1.25
452.20	32.26	15.78	451.25	16.68	0.74	451.72	31.99	16.31	450.94	38.80	2.03	452.51	15.71	0.23	452.67	20.27	-2.26
455.20	31.83	15.08	454.25	15.96	-0.25	454.72	29.50	13.56	453.94	39.87	2.83	455.51	15.06	-0.69	455.67	20.65	-2.14
458.20	34.07	18.10	457.25	16.76	1.34	457.72	29.58	14.42	456.94	35.19	-1.07	458.51	16.85	1.89	458.67	21.19	-0.82
461.20	31.09	14.17	460.25	15.84	-0.54	460.72	30.31	14.20	459.94	38.30	1.09	461.51	16.36	0.44	461.67	21.43	-1.53
464.20	32.77	16.17	463.25	16.64	0.58	463.72	29.88	14.08	462.94	37.24	0.35	464.51	16.28	0.68	464.67	21.62	-1.03
467.20	32.66	16.40	466.25	16.00	0.28	466.72	32.34	16.89	465.94	38.61	2.06	467.51	14.70	-0.56	467.67	20.80	-1.50
470.20	32.85	16.18	469.25	16.44	0.32	469.72	29.50	13.64	468.94	38.36	1.40	470.51	16.32	0.66	470.67	20.65	-2.06
473.20	31.36	13.90	472.25	17.04	0.12	472.72	31.39	14.73	471.94	39.11	1.36	473.51	16.11	-0.35	473.67	22.50	-1.01
476.20	32.81	14.64	475.25	17.52	-0.10	475.72	30.40	13.04	474.94	40.56	2.10	476.51	16.28	-0.88	476.67	22.99	-1.22
479.20	32.34	16.33	478.25	16.56	1.09	478.72	30.91	15.70	477.94	36.30	-0.00	479.51	15.83	0.82	479.67	21.24	-0.82
482.20	32.07	15.49	481.25	15.88	-0.16	481.72	30.57	14.80	480.94	38.24	1.37	482.51	16.03	0.45	482.67	20.80	-1.82
485.20	31.40	14.49	484.25	15.60	-0.77	484.72	31.09	14.99	483.94	37.61	0.41	485.51	16.68	0.77	485.67	21.77	-1.18
488.20	32.22	15.26	487.25	15.36	-1.05	487.72	31.91	15.76	486.94	38.67	1.42	488.51	16.15	0.20	488.67	21.38	-1.62
491.20	32.15	14.14	490.25	17.20	-0.27	490.72	29.88	12.68	489.94	38.11	-0.19	491.51	18.89	1.88	491.67	22.36	-1.69
494.20	30.86	13.89	493.25	16.44	0.01	493.72	30.14	13.97	492.94	37.61	0.35	494.51	15.99	0.02	494.67	22.65	-0.37
497.20	33.09	16.14	496.25	16.48	0.07	496.72	30.61	14.47	495.94	38.30	1.06	497.51	16.64	0.69	497.67	21.24	-1.75
500.20	32.50	15.76	499.26	16.48	0.28	499.72	29.88	13.95	498.94	37.74	0.71	500.51	17.74	2.00	500.67	20.07	-2.71
503.20	32.93	16.28	502.25	16.52	0.41	502.72	29.84	13.99	501.94	38.36	1.42	503.51	15.99	0.34	503.67	20.94	-1.76
506.20	32.11	14.69	505.25	16.60	-0.28	505.72	30.91	14.29	504.94	40.00	2.29	506.51	16.36	-0.06	506.67	21.24	-2.23
509.20	32.58	16.68	508.25	16.52	1.16	508.72	29.88	14.79	507.94	35.69	-0.50	509.51	16.40	1.50	509.67	20.94	-1.00
512.20	30.55	14.00	511.25	17.04	1.03	511.72	29.28	13.53	510.94	37.36	0.52	512.51	16.44	0.89	512.66	21.19	-1.41
515.20	31.44	14.40	514.25	16.96	0.46	514.72	30.14	13.91	513.94	38.61	1.28	515.51	15.83	-0.21	515.66	22.01	-1.07
518.20	31.99	13.93	517.25	17.80	0.28	517.72	30.53	13.28	516.94	39.24	0.89	518.51	17.33	0.27	518.67	22.94	-1.16
521.20	32.42	15.30	520.25	17.00	0.42	520.72	29.88	13.57	519.94	41.26	3.85	521.51	14.58	-1.54	521.66	20.85	-2.31
524.20	31.17	14.08	523.25	17.64	1.09	523.72	30.53	14.25	522.94	38.11	0.73	524.51	17.21	1.12	524.67	21.28	-1.85
527.20	31.56	14.27	526.25	17.92	1.17	526.72	30.10	13.62	525.94	39.49	1.91	527.51	15.75	-0.54	527.67	21.96	-1.37
530.20	32.07	15.63	529.25	17.12	1.22	529.72	29.07	13.44	528.94	37.74	1.01	530.51	16.11	0.67	530.67	20.80	-1.68
533.20	31.17	14.61	532.25	17.76	1.74	532.72	30.74	14.98	531.94	38.30	1.45	533.51	15.63	0.07	533.67	21.09	-1.52
536.20	30.90	13.31	535.26	16.24	-0.81	535.72	31.69	14.91	534.94	38.67	0.79	536.51	16.93	0.34	536.67	22.50	-1.13
539.20	31.05	14.23	538.25	17.12	0.85	538.72	31.47	15.46	537.94	37.67	0.56	539.51	16.97	1.16	539.67	21.14	-1.72
542.20	31.72	14.33	541.25	17.44	0.59	541.72	28.51	11.93	540.94	38.11	0.43	542.51	16.60	0.21	542.67	22.79	-0.64
545.20	31.25	15.05	544.25	16.96	1.30	544.72	29.71	14.31	543.94	37.42	0.93	545.51	15.67	0.47	545.67	20.85	-1.40
548.20	30.94	13.06	547.26	17.40	0.06	547.72	30.78	13.71	546.94	41.32	3.15	548.51	15.10	-1.78	548.67	22.55	-1.37
551.20	30.97	13.32	550.25	18.32	1.21	550.72	28.94	12.10	549.94	39.68	1.74	551.51	16.44	-0.21	551.67	22.16	-1.53
554.20	31.91	14.84	553.25	17.08	0.55	553.72	28.90	12.63	552.94	38.42	1.06	554.51	17.33	1.26	554.67	20.80	-2.32
557.20	32.26	14.62	556.25	16.96	-0.13	556.72	29.07	12.24	555.94	38.24	0.31	557.51	17.99	1.36	557.67	22.01	-1.67
560.20	30.39	13.35	559.25	17.60	1.10	559.73	30.61	14.37	558.94	38.36	1.03	560.51	16.28	0.24	560.67	21.82	-1.27
563.20	31.99	15.00	562.25	16.40	-0.05	562.72	29.03	12.85	561.94	38.05	0.77	563.51	15.55	-0.44	563.67	22.70	-0.33
566.20	31.48	14.72	565.25	17.48	1.27	565.72	29.41	13.46	564.94	37.36	0.31	566.51	16.52	0.77	566.67	21.72	-1.08
569.20	30.86	13.65	568.26	16.24	-0.43	568.72	30.14	13.73	567.94	38.49	0.99	569.51	17.29	1.08	569.67	21.19	-2.07
572.20	32.11	14.78	571.25	17.32	0.54	571.72	28.98	12.46	570.94	38.93	1.31	572.51	17.05	0.73	572.67	21.33	-2.04
575.20	30.86	12.74	574.25	15.96	-1.62	574.72	29.75	12.44	573.94	40.88	2.47	575.51	16.80	-0.32	575.67	22.01	-2.15
578.20	31.33	14.36	577.25	16.80	0.38	577.72	30.44	14.28	576.94	38.36	1.10	578.51	15.51	-0.45	578.67	22.36	-0.65
581.20	31.25	13.94	580.25	18.04	1.27	580.72	29.58	13.07	579.94	38.36	0.76	581.51	15.87	-0.44	581.67	23.04	-0.32
584.20	31.56	14.13	583.25	16.88	-0.01	583.72	29.92	13.29	582.94	39.18	1.46	584.51	16.68	0.25	584.67	21.77	-1.71
587.20	31.21	12.70	586.26	17.80	-0.17	586.72	30.18	12.47	585.94	41.39	2.59	587.51	16.93	-0.58	587.67	22.55	-2.01
590.20	31.05	13.23	589.25	15.68	-1.60	589.72	29.32	12.31	588.94	40.00	1.89	590.51	16.97	0.15	590.67	21.82	-2.04
593.19	30.59	13.74	592.25	16.80	0.49	592.72	29.97	13.92	591.94	37.61	0.47	593.50	16.07	0.22	593.66	22.21	-0.69
596.19	31.87	14.59	595.25	17.36	0.63	595.72	31.26	14.79	594.94	37.11	-0.46	596.51	17.21	0.94	596.66	22.84	-0.48
599.19	31.33	14.70	598.25	17.68	1.59	598.72	30.18	14.36	597.94	39.11	2.19	599.51	15.99	0.36	599.67	20.12	-2.55
602.19	32.22	14.60	601.25	17.44	0.37	601.72	29.28	12.47	600.94	38.99	1.08	602.51	16.40	-0.21	602.66	22.79	-0.87
627.25	40.12	15.47	626.31	50.83	26.73	626.78	43.94	20.10	626.00	47.25	2.31	627.57	24.23	0.59	627.73	27.79	-2.90
630.23	36.30	11.95	629.28	81.59	57.78	629.75	37.79	14.24	628.97	47.96	3.32	630.54	21.63	-1.72	630.69	28.80	-1.60
633.23	35.02	12.48	632.28	130.75	108.76	632.75	45.64	23.91	631.97	45.81	2.98	633.54	19.14	-2.39	633.70	27.99	-0.59
636.24	33.40	12.16	635.30	112.35	91.65	635.77	46.10	25.66	634.97	43.49	1.96	636.56	18.73	-1.51	636.72	26.84	-0.45
639.23	31.83	9.30	638.28	102.36	80.38	638.75	45.68	23.96	637.97	45.49	2.67	639.54	19.43	-2.09	639.70	27.99	-0.58
642.22	33.25	10.62	641.28	99.91	77.82	641.75	44.35	22.53	640.97	47.25	4.33	642.54	20.42	-1.21	642.69	25.55	-3.12
645.23	33.21	11.22	644.29	96.85	75.40	644.76	42.47	21.29	643.97	44.78	2.50	645.54	19.97	-1.02	645.70	26.55	-1.48
648.23	32.15	10.66	647.28	89.74	68.79	647.75	39.45	18.76	646.97	43.24	1.46	648.54	19.88	-0.61	648.70	26.69	-0.85
651.24	32.22	11.23	650.30	87.03	66.58	650.77	37.17	16.98	649.97	43.49	2.21	651.55	20.50	0.51	651.72	24.32	-2.72
654.23	32.89	11.94	653.29	81.21	60.80	653.75	37.75	17.61	652.97	43.56	2.32	654.54	19.22	-0.73	654.70	25.40	-1.59
657.23	33.84	11.95	656.28	78.44	57.10	656.75	34.87	13.79	655.97	43.49	1.31	657.54	21.00	0.12	657.70	26.50	-1.43
660.23	33.40	11.23	659.28	75.54	53.91	659.75	35.01	13.65	658.97	44.07	1.61	660.54	20.63	-0.54	660.70	27.14	-1.07
663.23	33.32	11.34	662.28	72.16	50.72	662.76	33.04	11.86	661.97	43.69	1.42	663.54	21.09	0.11	663.70	26.50	-1.53
666.24	32.15	10.06	665.30	68.06	46.51	665.77	32.82	11.54	664.97	44.20	1.82	666.55	20.21	-0.88	666.71	27.19	-0.94
669.23	33.60	12.24	668.28	66.50	45.68	668.75	32.95	12.39	667.97	44.46	2.81	669.54	19.51	-0.85	669.70	25.45	-1.96
672.23	33.95	12.98	671.28	64.54	44.12	671.75	32.78	12.62	670.97	41.71	0.45	672.54	20.17	0.21	672.69	26.35	-0.66
675.23	34.43	13.36	674.29	64.24	43.71	674.75	31.09	10.83	673.97	43.37	2.01	675.54	19.92	-0.15	675.70	25.25	-1.86
678.23	32.42	11.86	677.28	61.46	41.44	677.75	33.95	14.20	676.97	42.53	1.68	678.54	19.47	-0.09	678.69	25.01	-1.59
681.24	34.67	13.90	680.30	62.11	41.88	680.77	31.78	11.82	679.97	41.51	0.45	681.55	19.88	0.11	681.71	26.25	-0.56
684.23	32.50	11.25	683.28	61.37	40.66	683.75	32.73	12.29	682.97	42.73	1.19	684.54	20.55	0.30	684.70	25.80	-1.49
687.23	33.21	11.59	686.29	60.63	39.55	686.75	33.82	13.01	685.97	44.46	2.55	687.54	19.18	-1.44	687.70	26.55	-1.11
690.23	32.22	10.28	689.29	58.92	37.52	689.75	32.38	11.25	688.97	46.07	3.84	690.54	19.68	-1.26	690.70	25.40	-2.58
693.23	33.17	11.77	692.29	59.84	38.98	692.75	33.56	12.96	691.97	43.43	1.74	693.54	19.22	-1.18	693.70	26.89	-0.56
696.24	32.66	11.64	695.30	58.19	37.72	695.77	33.30	13.09	694.97	43.17	1.86	696.55	20.30	0.29	696.72	24.91	-2.15
699.23	33.48	12.21	698.28	58.67	37.95	698.75	33.39	12.93	697.97	44.59	3.03	699.54	19.88	-0.38	699.70	24.66	-2.65
702.23	33.76	12.70	701.29	60.53	40.01	701.75	34.30	14.04	700.97	42.22	0.87	702.54	20.30	0.24	702.70	26.00	-1.11
705.23	33.21	11.47	704.28	57.41	36.22	704.75	34.00	13.07	703.97	45.10	3.07	705.54	20.09	-0.64	705.70	25.35	-2.43
708.23	34.27	12.71	707.29	59.11	38.10	707.75	35.14	14.39	706.97	43.88	2.03	708.54	20.42	-0.13	708.70	25.70	-1.90
711.24	33.05	11.94	710.30	59.45	38.89	710.77	34.30	14.00	709.97	43.49	2.09	711.55	19.06	-1.04	711.71	26.10	-1.05
714.22	33.25	11.67	713.28	55.44	34.40	713.75	34.92	14.15	712.97	45.30	3.43	714.54	20.55	-0.03	714.69	24.22	-3.40
717.22	33.80	11.74	716.28	59.11	37.59	716.75	35.53	14.28	715.97	44.91	2.56	717.54	20.75	-0.31	717.69	25.85	-2.25
720.22	34.23	13.00	719.28	57.80	37.11	719.75	34.35	13.92	718.97	42.85	1.33	720.54	19.68	-0.55	720.69	26.50	-0.78
723.23	32.69	11.02	722.29	56.49	35.36	722.75	37.93	17.07	721.97	43.49	1.53	723.54	20.01	-0.66	723.70	26.84	-0.87
726.24	33.80	11.91	725.30	55.72	34.38	725.77	35.53	14.45	724.97	44.65	2.47	726.55	19.84	-1.04	726.71	26.50	-1.43
729.22	33.99	13.55	728.28	55.53	35.63	728.75	36.42	16.79	727.97	43.05	2.32	729.54	18.15	-1.29	729.69	25.45	-1.03
732.22	33.88	12.76	731.28	55.58	35.00	731.75	36.82	16.50	730.97	41.83	0.42	732.54	20.13	0.01	732.69	26.74	-0.43
735.22	33.72	12.17	734.28	56.35	35.34	734.75	37.35	16.60	733.97	42.47	0.63	735.54	20.63	0.08	735.69	26.89	-0.71
738.23	33.68	11.16	737.28	53.38	31.41	737.75	35.93	14.22	736.97	45.49	2.68	738.54	21.09	-0.42	738.69	26.30	-2.26
741.24	33.60	11.90	740.30	53.10	31.95	740.77	35.84	14.95	739.97	45.04	3.05	741.55	19.18	-1.51	741.71	26.20	-1.54
744.23	34.03	12.58	743.28	53.29	32.39	743.75	37.35	16.71	742.97	43.24	1.50	744.54	19.88	-0.56	744.70	26.55	-0.94
747.23	33.13	10.27	746.28	54.43	32.12	746.75	35.62	13.57	745.97	44.91	1.76	747.54	20.59	-1.26	747.70	28.40	-0.50
750.23	33.68	11.07	749.29	52.72	30.65	749.75	38.28	16.47	748.97	45.43	2.53	750.54	20.50	-1.11	750.70	27.24	-1.42
753.23	33.80	10.80	752.28	53.19	30.73	752.75	38.24	16.04	751.97	45.43	2.14	753.54	20.92	-1.08	753.69	27.99	-1.06
756.24	34.19	12.11	755.30	52.34	30.80	755.77	37.04	15.76	754.97	44.39	2.02	756.55	20.79	-0.29	756.71	26.40	-1.73
759.23	33.01	11.33	758.28	50.83	29.70	758.75	35.45	14.58	757.97	42.41	0.44	759.54	20.01	-0.66	759.70	27.94	0.22
762.23	34.75	13.71	761.28	50.97	30.48	761.75	37.57	17.34	760.97	43.75	2.42	762.54	18.89	-1.14	762.69	25.80	-1.28
765.23	34.55	11.93	764.28	50.69	28.62	764.75	36.77	14.96	763.97	45.88	2.97	765.54	20.01	-1.60	765.70	27.29	-1.37
768.23	33.21	10.96	767.28	53.52	31.82	767.75	39.49	18.05	766.97	44.01	1.47	768.54	21.46	0.22	768.70	26.60	-1.69
771.24	33.99	11.26	770.30	51.44	29.25	770.77	39.00	17.07	769.97	45.04	2.02	771.55	20.50	-1.23	771.71	27.99	-0.79
774.23	32.97	10.91	773.28	51.39	29.88	773.75	36.68	15.43	772.97	43.88	1.53	774.54	20.88	-0.17	774.70	26.74	-1.36
777.23	33.05	11.12	776.28	51.30	29.92	776.75	37.61	16.49	775.97	44.33	2.11	777.54	19.39	-1.53	777.70	27.39	-0.58
780.23	34.07	13.14	779.28	49.85	29.46	779.75	37.93	17.81	778.97	41.20	-0.02	780.54	20.67	0.74	780.70	26.25	-0.72
783.23	33.28	11.16	782.29	49.94	28.37	782.75	39.58	18.27	781.97	44.39	1.98	783.54	20.55	-0.56	783.70	26.74	-1.42
786.24	32.46	10.30	785.30	47.89	26.27	785.77	37.57	16.22	784.97	46.14	3.69	786.55	19.22	-1.94	786.71	26.45	-1.75
789.23	31.91	9.77	788.28	49.75	28.16	788.75	36.15	14.82	787.97	44.59	2.16	789.54	21.50	0.37	789.70	25.65	-2.53
792.23	34.75	13.23	791.29	49.33	28.36	791.75	36.99	16.28	790.97	43.17	1.36	792.54	20.96	0.45	792.70	25.75	-1.81
795.23	33.21	11.72	794.28	48.45	27.50	794.75	35.75	15.07	793.97	42.73	0.95	795.54	20.13	-0.36	795.70	26.94	-0.59
798.22	31.75	8.86	797.28	49.43	27.09	797.75	39.00	16.92	796.97	44.84	1.66	798.54	21.21	-0.67	798.69	27.94	-0.99
801.24	32.81	10.54	800.30	46.69	24.96	800.77	38.06	16.59	799.97	44.26	1.70	801.55	20.75	-0.52	801.71	27.14	-1.18
804.23	33.95	11.62	803.28	47.47	25.69	803.75	38.82	17.30	802.97	43.17	0.55	804.54	20.84	-0.48	804.70	28.30	-0.07
807.23	34.35	11.99	806.28	47.61	25.79	806.75	36.46	14.91	805.97	43.75	1.10	807.54	22.21	0.85	807.70	26.45	-1.95
810.23	33.13	10.09	809.29	47.43	24.93	809.75	35.93	13.70	808.97	46.40	3.07	810.54	20.01	-2.03	810.69	28.04	-1.04
813.22	33.64	11.56	812.28	46.27	24.73	812.75	36.90	15.63	811.97	43.94	1.57	813.54	20.79	-0.29	813.69	26.84	-1.28
816.24	33.05	11.16	815.30	48.03	26.68	815.77	35.67	14.59	814.97	43.11	0.93	816.55	21.25	0.36	816.71	26.64	-1.29
819.23	32.15	9.39	818.28	47.57	25.35	818.75	38.37	16.41	817.97	45.23	2.18	819.54	21.25	-0.51	819.69	27.14	-1.67
822.22	33.92	11.67	821.28	47.24	25.54	821.75	35.93	14.49	820.97	42.73	0.19	822.54	21.09	-0.15	822.69	28.25	-0.04
825.22	33.56	11.81	824.28	44.12	22.91	824.75	36.95	16.01	823.97	44.91	2.87	825.54	19.72	-1.03	825.69	25.95	-1.84
828.23	33.64	11.83	827.29	45.58	24.31	827.75	36.28	15.27	826.97	43.30	1.20	828.54	18.52	-2.29	828.70	28.95	1.09
831.24	34.27	12.83	830.30	45.49	24.59	830.77	36.68	16.05	829.97	44.52	2.79	831.55	19.92	-0.52	831.71	25.21	-2.27
834.23	33.56	10.62	833.28	45.72	23.32	833.75	36.77	14.63	832.97	45.94	2.71	834.54	21.33	-0.61	834.70	26.89	-2.10
837.22	33.09	10.16	836.28	44.03	21.65	836.75	36.51	14.39	835.97	47.11	3.89	837.54	20.55	-1.37	837.69	26.45	-2.52
840.22	33.76	11.54	839.28	44.49	22.82	839.75	36.95	15.54	838.97	44.46	1.95	840.54	21.17	-0.04	840.69	26.35	-1.91
843.23	33.72	11.37	842.28	44.53	22.72	842.75	37.21	15.66	841.97	44.65	2.01	843.54	20.50	-0.85	843.70	27.24	-1.16
846.24	33.64	10.69	845.30	44.62	22.21	845.77	37.53	15.39	844.97	46.07	2.83	846.55	20.42	-1.53	846.71	27.69	-1.30
849.23	33.01	10.39	848.29	44.39	22.32	848.75	36.82	15.01	847.97	45.49	2.58	849.54	20.55	-1.06	849.70	27.14	-1.52
852.23	34.51	12.13	851.28	44.85	23.02	851.75	35.84	14.27	850.97	44.14	1.47	852.54	20.63	-0.74	852.70	27.69	-0.73
855.23	34.31	12.31	854.29	44.03	22.58	854.75	37.17	15.98	853.97	44.39	2.10	855.54	19.59	-1.40	855.69	27.34	-0.70
858.23	33.13	10.51	857.28	43.89	21.81	857.75	37.97	16.15	856.97	44.65	1.74	858.54	20.46	-1.16	858.70	28.09	-0.58
861.24	33.92	11.69	860.30	43.17	21.48	860.77	36.51	15.08	859.97	45.23	2.71	861.55	20.75	-0.48	861.71	26.05	-2.23
864.23	34.31	12.18	863.28	42.58	21.00	863.75	36.59	15.27	862.97	44.20	1.78	864.54	19.47	-1.65	864.69	28.04	-0.13
867.23	34.03	10.79	866.28	42.31	19.62	866.75	34.87	12.44	865.97	45.62	2.09	867.54	21.63	-0.60	867.70	27.79	-1.49
870.23	33.52	10.99	869.29	41.22	19.23	869.75	35.62	13.89	868.97	44.97	2.15	870.54	20.17	-1.36	870.70	27.79	-0.79
873.23	33.40	10.63	872.28	42.13	19.90	872.75	37.35	15.38	871.97	44.14	1.08	873.54	20.71	-1.06	873.70	28.80	-0.02
876.24	33.17	10.78	875.30	42.53	20.69	875.77	35.45	13.87	874.97	43.75	1.07	876.55	20.75	-0.63	876.71	27.99	-0.44
879.23	32.38	9.22	878.28	41.13	18.51	878.75	35.01	12.66	877.97	46.14	2.69	879.54	20.42	-1.74	879.70	28.25	-0.95
882.23	32.54	9.77	881.28	41.13	18.90	881.75	35.93	13.97	880.97	45.04	1.98	882.54	20.46	-1.31	882.70	28.14	-0.67
885.22	33.44	10.64	884.28	41.31	19.05	884.75	36.06	14.06	883.97	45.88	2.79	885.54	20.92	-0.88	885.69	26.94	-1.91
888.23	34.83	11.54	887.28	42.26	19.51	887.75	35.09	12.60	886.97	46.27	2.69	888.54	20.59	-1.70	888.70	28.35	-0.99
891.24	34.51	10.97	890.30	41.13	18.13	890.77	36.42	13.68	889.97	45.81	1.98	891.55	21.75	-0.79	891.71	28.40	-1.19
894.23	34.31	11.03	893.28	43.85	21.11	893.75	35.93	13.46	892.97	46.79	3.22	894.54	20.59	-1.69	894.69	27.79	-1.53
897.23	34.71	12.13	896.29	42.04	20.00	896.76	36.77	15.00	895.97	46.01	3.14	897.54	19.02	-2.56	897.70	28.04	-0.58
900.23	33.09	9.43	899.28	42.40	19.28	899.75	36.02	13.17	898.97	46.14	2.19	900.54	21.42	-1.24	900.70	28.75	-0.95
903.22	35.18	13.37	902.28	40.69	19.42	902.75	35.45	14.45	901.97	44.59	2.49	903.54	19.92	-0.89	903.69	26.25	-1.60
906.24	34.11	11.11	905.30	41.36	18.91	905.77	35.27	13.08	904.97	44.91	1.62	906.55	20.96	-1.03	906.71	28.45	-0.59
909.22	34.83	11.88	908.28	41.54	19.13	908.75	36.86	14.72	907.97	44.84	1.60	909.54	21.50	-0.45	909.69	27.84	-1.15
912.22	34.11	10.96	911.28	40.69	18.08	911.75	36.55	14.20	910.97	45.56	2.12	912.54	20.88	-1.27	912.69	28.35	-0.85
915.23	35.66	13.06	914.28	41.40	19.35	914.75	36.20	14.41	913.97	45.81	2.92	915.54	20.96	-0.63	915.70	26.35	-2.29
918.23	34.79	12.87	917.29	39.97	18.59	917.75	35.05	13.93	916.97	44.07	1.86	918.54	20.88	-0.04	918.70	26.15	-1.82
921.24	32.89	9.99	920.30	39.79	17.44	920.77	36.11	14.02	919.97	45.75	2.56	921.55	21.38	-0.51	921.71	26.89	-2.05
924.22	34.47	12.09	923.28	40.87	19.03	923.75	35.80	14.22	922.97	43.75	1.08	924.54	22.09	0.71	924.69	26.64	-1.79
927.23	33.76	11.17	926.28	39.88	17.83	926.75	34.96	13.17	925.97	45.36	2.48	927.54	20.96	-0.63	927.70	26.79	-1.85
930.23	33.25	10.81	929.28	40.64	18.74	929.75	36.20	14.57	928.97	44.59	1.86	930.54	20.67	-0.77	930.70	27.39	-1.09
933.23	34.55	10.91	932.28	39.97	16.88	932.75	35.67	12.84	931.97	45.17	1.24	933.54	22.17	-0.46	933.70	28.90	-0.78
936.24	33.64	10.17	935.30	40.19	17.27	935.77	36.11	13.45	934.97	45.36	1.60	936.55	21.92	-0.54	936.71	28.45	-1.06
939.23	34.51	11.75	938.28	38.23	16.02	938.75	36.82	14.87	937.97	45.17	2.12	939.54	21.04	-0.71	939.70	27.39	-1.41
942.23	35.22	12.24	941.29	41.54	19.10	941.76	35.14	12.96	940.97	46.20	2.93	942.54	21.88	-0.10	942.70	26.20	-2.83
945.23	33.76	10.34	944.29	38.46	15.59	944.75	34.92	12.31	943.97	46.27	2.56	945.54	20.96	-1.45	945.70	28.35	-1.11
948.23	33.05	9.92	947.29	38.50	15.91	947.76	34.74	12.41	946.97	44.33	0.91	948.54	22.46	0.33	948.70	27.94	-1.24
951.24	35.26	13.32	950.30	41.04	19.64	950.77	35.93	14.79	949.97	43.62	1.39	951.55	20.30	-0.64	951.71	27.24	-0.75
954.23	35.30	11.34	953.29	39.88	16.47	953.75	35.80	12.65	952.97	48.10	3.85	954.54	20.96	-1.99	954.70	28.14	-1.86
957.23	35.26	11.67	956.28	40.46	17.42	956.75	34.13	11.35	955.97	45.56	1.68	957.54	22.13	-0.45	957.70	28.40	-1.23
960.23	33.36	10.42	959.28	39.34	16.94	959.75	34.52	12.39	958.97	46.27	3.04	960.54	21.33	-0.61	960.70	26.55	-2.43
963.23	33.95	10.85	962.28	37.83	15.27	962.75	36.24	13.94	961.97	44.97	1.58	963.54	21.58	-0.52	963.70	28.09	-1.06
966.24	33.68	10.58	965.30	39.52	16.96	965.77	32.86	10.57	964.97	45.36	1.97	966.55	21.88	-0.22	966.71	27.39	-1.75
969.23	34.63	10.36	968.29	38.54	14.81	968.76	35.80	12.34	967.97	46.79	2.23	969.54	21.29	-1.98	969.70	30.06	-0.25
972.23	34.07	10.75	971.29	39.39	16.61	971.75	35.62	13.10	970.97	45.30	1.69	972.54	21.96	-0.36	972.70	28.04	-1.33
975.23	33.76	9.38	974.29	38.81	14.97	974.75	36.51	12.94	973.97	46.53	1.86	975.54	22.59	-0.79	975.70	29.35	-1.07
978.23	33.88	11.04	977.28	36.95	14.65	977.75	36.06	14.02	976.97	44.26	1.13	978.54	21.96	0.12	978.70	27.64	-1.25
981.24	33.80	9.84	980.30	38.72	15.30	980.77	35.49	12.34	979.97	45.43	1.18	981.55	21.92	-1.04	981.71	29.86	-0.14
984.23	35.38	12.49	983.29	39.70	17.35	983.76	37.66	15.58	982.97	45.75	2.57	984.54	21.21	-0.68	984.70	27.04	-1.89
987.22	33.88	11.02	986.28	39.79	17.47	986.75	35.93	13.88	985.97	44.33	1.18	987.54	23.18	1.32	987.69	26.40	-2.50
990.23	33.92	11.30	989.28	39.03	16.95	989.75	34.30	12.48	988.97	45.10	2.19	990.54	20.46	-1.16	990.70	27.64	-1.03
993.22	34.59	9.47	992.28	37.92	13.34	992.75	36.11	11.80	991.97	49.21	3.80	993.54	22.38	-1.74	993.69	29.10	-2.06
996.24	34.35	11.45	995.30	38.19	15.83	995.77	36.06	13.96	994.97	44.78	1.59	996.55	21.67	-0.23	996.71	27.59	-1.36
999.23	33.36	9.92	998.28	38.85	15.95	998.75	35.01	12.38	997.97	45.56	1.83	999.54	21.29	-1.15	999.69	28.80	-0.68
1002.23	33.17	11.01	1001.29	36.51	14.89	1001.76	34.35	12.99	1000.97	43.88	1.43	1002.54	22.09	0.93	1002.70	25.85	-2.36
1005.22	34.27	10.52	1004.28	37.70	14.49	1004.75	36.37	13.43	1003.97	46.14	2.10	1005.54	21.84	-0.91	1005.69	28.60	-1.19
1008.22	34.39	11.38	1007.28	37.13	14.66	1007.75	35.75	13.54	1006.97	45.17	1.87	1008.54	21.71	-0.30	1008.69	27.49	-1.57
1011.24	32.26	9.07	1010.30	37.79	15.15	1010.77	36.33	13.95	1009.97	46.14	2.66	1011.55	21.46	-0.72	1011.71	27.29	-1.94
1014.23	33.52	9.81	1013.28	38.50	15.33	1013.75	36.06	13.16	1012.97	46.85	2.85	1014.54	20.71	-2.00	1014.69	28.90	-0.85
1017.23	33.68	9.88	1016.28	38.19	14.93	1016.76	35.58	12.58	1015.97	46.46	2.37	1017.54	21.63	-1.17	1017.70	28.65	-1.20
1020.23	35.02	11.41	1019.29	37.88	14.81	1019.75	36.90	14.09	1018.97	45.62	1.72	1020.54	21.50	-1.11	1020.69	29.05	-0.61
1023.23	33.64	10.57	1022.29	36.69	14.16	1022.75	35.93	13.66	1021.97	46.07	2.71	1023.54	21.09	-0.98	1023.70	27.39	-1.73
1026.24	33.84	10.03	1025.30	36.03	12.76	1025.77	34.35	11.34	1024.97	46.27	2.17	1026.55	21.50	-1.31	1026.71	29.00	-0.86
1029.23	36.02	12.60	1028.28	37.61	14.73	1028.76	34.83	12.22	1027.97	46.33	2.62	1029.54	21.67	-0.75	1029.70	27.59	-1.87
1032.23	34.51	11.26	1031.29	38.14	15.44	1031.75	36.82	14.38	1030.97	44.52	0.98	1032.54	21.50	-0.74	1032.70	29.05	-0.24
1035.23	35.14	11.33	1034.29	37.04	13.77	1034.75	36.68	13.67	1033.97	45.69	1.59	1035.54	21.88	-0.93	1035.70	29.20	-0.66
1038.23	35.30	11.42	1037.28	38.41	15.07	1037.75	34.61	11.53	1036.97	45.49	1.32	1038.54	22.04	-0.84	1038.70	29.45	-0.48
1041.24	33.99	10.66	1040.30	37.13	14.34	1040.77	34.96	12.43	1039.97	45.62	2.00	1041.56	21.67	-0.66	1041.72	28.04	-1.34
1044.23	35.14	10.96	1043.29	36.91	13.28	1043.76	36.28	12.91	1042.97	46.92	2.45	1044.54	21.84	-1.33	1044.70	29.10	-1.12
1047.23	33.88	10.31	1046.29	37.39	14.36	1046.75	35.45	12.68	1045.97	45.43	1.57	1047.54	22.63	0.06	1047.70	27.99	-1.63
1050.23	34.67	10.95	1049.28	37.53	14.36	1049.75	35.18	12.27	1048.97	46.01	2.00	1050.54	22.63	-0.08	1050.70	27.84	-1.92
1053.23	33.92	10.39	1052.28	37.30	14.31	1052.75	35.71	12.99	1051.97	46.92	3.10	1053.54	22.21	-0.32	1053.70	26.79	-2.78
1056.24	35.74	10.85	1055.30	37.92	13.57	1055.77	35.45	11.36	1054.97	49.21	4.03	1056.55	22.25	-1.64	1056.71	28.55	-2.39
1059.23	35.22	11.96	1058.29	37.04	14.32	1058.75	35.18	12.72	1057.97	44.91	1.36	1059.54	22.42	0.16	1059.70	27.79	-1.52
1062.23	33.32	9.21	1061.29	37.79	14.22	1061.75	34.08	10.77	1060.97	46.98	2.58	1062.54	21.79	-1.32	1062.70	28.90	-1.26
1065.23	34.39	11.00	1064.28	37.70	14.86	1064.76	34.74	12.16	1063.97	45.81	2.13	1065.54	21.38	-1.00	1065.70	28.30	-1.13
1068.23	36.22	12.70	1067.29	36.29	13.31	1067.75	34.96	12.24	1066.97	45.88	2.07	1068.54	21.42	-1.10	1068.70	28.60	-0.97
1071.24	35.06	10.75	1070.30	38.41	14.64	1070.77	35.84	12.34	1069.97	45.75	1.15	1071.55	23.26	-0.05	1071.72	29.25	-1.10
1074.22	35.90	11.69	1073.28	36.38	12.72	1073.75	35.84	12.44	1072.97	46.14	1.64	1074.54	22.46	-0.74	1074.69	29.35	-0.90
1077.23	35.98	11.98	1076.28	37.83	14.38	1076.75	35.31	12.12	1075.97	47.11	2.82	1077.54	22.42	-0.57	1077.69	27.79	-2.25
1080.23	35.54	11.68	1079.28	38.46	15.14	1079.75	37.08	14.02	1078.97	46.14	1.99	1080.54	21.33	-1.53	1080.69	29.45	-0.46
1083.23	33.88	10.73	1082.28	35.90	13.29	1082.75	36.73	14.39	1081.97	46.98	3.54	1083.54	21.75	-0.40	1083.69	26.05	-3.14
1086.24	33.36	9.35	1085.30	36.16	12.69	1085.77	35.05	11.85	1084.97	46.01	1.71	1086.55	22.25	-0.76	1086.71	29.10	-0.95
1089.22	33.99	10.24	1088.28	35.63	12.42	1088.75	36.42	13.48	1087.97	45.75	1.71	1089.54	21.88	-0.87	1089.69	28.95	-0.84
1092.22	34.35	10.70	1091.28	36.29	13.18	1091.75	35.36	12.51	1090.97	45.56	1.62	1092.54	22.38	-0.27	1092.69	28.35	-1.35
1095.22	33.68	9.86	1094.28	37.79	14.51	1094.75	34.96	11.95	1093.97	48.42	4.31	1095.54	22.67	-0.15	1095.69	25.70	-4.16
1098.22	34.75	11.58	1097.28	36.82	14.19	1097.75	35.71	13.34	1096.97	46.40	2.94	1098.54	21.21	-0.96	1098.69	27.24	-1.98
1101.24	33.95	10.08	1100.30	35.76	12.43	1100.77	34.74	11.68	1099.97	46.01	1.85	1101.55	23.64	0.77	1101.72	27.29	-2.62
1104.23	34.63	10.28	1103.28	36.03	12.23	1103.75	34.83	11.29	1102.97	46.66	2.02	1104.54	22.71	-0.63	1104.70	29.00	-1.39
1107.23	34.63	10.37	1106.28	36.38	12.66	1106.75	34.70	11.24	1105.97	47.51	2.96	1107.54	22.67	-0.59	1107.70	27.94	-2.37
1110.23	35.70	11.20	1109.28	37.13	13.17	1109.75	34.87	11.18	1108.97	46.92	2.13	1110.54	23.01	-0.49	1110.70	28.90	-1.64
1113.23	35.18	11.32	1112.29	36.34	13.02	1112.76	34.87	11.82	1111.97	46.27	2.12	1113.54	22.50	-0.36	1113.70	28.14	-1.76
1116.24	34.55	10.13	1115.30	36.51	12.64	1115.77	34.70	11.09	1114.97	46.01	1.30	1116.55	22.46	-0.95	1116.71	30.11	-0.35
1119.23	34.51	11.20	1118.29	37.53	14.76	1118.75	34.61	12.10	1117.97	44.84	1.24	1119.54	22.13	-0.18	1119.70	28.30	-1.06
1122.23	34.27	9.75	1121.29	37.35	13.37	1121.75	36.06	12.34	1120.97	47.77	2.96	1122.54	22.63	-0.89	1122.70	28.50	-2.07
1125.23	32.81	8.43	1124.28	36.82	12.98	1124.75	36.06	12.48	1123.97	46.53	1.86	1125.54	22.50	-0.88	1125.70	29.45	-0.98
1128.23	34.71	10.95	1127.28	37.35	14.14	1127.75	33.69	10.74	1126.97	46.59	2.54	1128.54	22.17	-0.58	1128.70	27.84	-1.96
1131.24	35.54	11.95	1130.30	36.60	13.55	1130.77	34.48	11.69	1129.97	46.33	2.45	1131.55	21.38	-1.21	1131.71	28.40	-1.24
1134.23	36.06	12.22	1133.28	37.22	13.92	1133.75	35.01	11.97	1132.97	46.53	2.40	1134.54	22.34	-0.50	1134.70	27.99	-1.90
1137.23	37.46	14.16	1136.29	37.44	14.68	1136.75	36.64	14.15	1135.97	45.75	2.16	1137.54	21.54	-0.76	1137.70	27.94	-1.40
1140.23	35.78	10.80	1139.29	38.01	13.57	1139.75	36.33	12.16	1138.97	48.23	2.96	1140.54	23.09	-0.89	1140.70	28.95	-2.07
1143.23	33.76	9.58	1142.29	34.76	11.12	1142.75	35.27	11.90	1141.97	46.33	1.86	1143.54	21.88	-1.30	1143.70	29.66	-0.56
1146.24	34.86	11.57	1145.30	35.85	13.10	1145.77	36.86	14.38	1144.97	45.75	2.17	1146.55	21.96	-0.33	1146.71	27.49	-1.84
1149.23	33.88	10.51	1148.28	36.73	13.90	1148.75	35.93	13.37	1147.97	45.88	2.22	1149.54	21.67	-0.70	1149.70	27.89	-1.52
1152.23	33.80	9.66	1151.29	37.08	13.48	1151.75	35.23	11.89	1150.97	44.46	0.03	1152.54	22.63	-0.51	1152.70	30.67	0.48
1155.23	34.15	10.32	1154.29	37.17	13.88	1154.76	36.46	13.44	1153.97	46.46	2.34	1155.54	21.96	-0.87	1155.70	28.40	-1.47
1158.23	35.38	10.56	1157.28	36.16	11.88	1157.75	35.84	11.83	1156.97	46.85	1.74	1158.54	23.39	-0.43	1158.69	29.55	-1.31
1161.24	34.35	9.95	1160.30	36.64	12.78	1160.77	35.18	11.59	1159.97	46.53	1.84	1161.55	22.50	-0.90	1161.71	29.50	-0.94
1164.23	33.05	8.58	1163.28	36.25	12.32	1163.75	37.84	14.18	1162.97	46.53	1.77	1164.54	22.00	-1.47	1164.70	30.21	-0.30
1167.22	34.75	10.16	1166.28	36.91	12.87	1166.75	35.71	11.93	1165.97	46.27	1.39	1167.54	23.47	-0.11	1167.69	29.35	-1.28
1170.22	35.46	10.80	1169.28	37.48	13.36	1169.75	34.22	10.37	1168.97	47.44	2.49	1170.54	22.67	-0.99	1170.69	29.20	-1.50
1173.23	34.43	9.04	1172.28	35.98	11.13	1172.75	37.39	12.81	1171.97	48.75	3.07	1173.54	23.09	-1.30	1173.70	29.66	-1.77
1176.24	34.63	9.46	1175.30	36.78	12.15	1175.77	34.30	9.93	1174.97	46.85	1.39	1176.55	23.64	-0.53	1176.71	30.36	-0.86
1179.22	33.28	8.86	1178.28	35.28	11.40	1178.75	33.87	10.26	1177.97	46.01	1.30	1179.54	22.42	-1.00	1179.69	30.16	-0.30
1182.22	34.79	10.98	1181.28	35.68	12.41	1181.75	35.36	12.36	1180.97	45.88	1.78	1182.54	22.63	-0.18	1182.69	28.25	-1.60
1185.23	34.59	10.34	1184.28	35.59	11.88	1184.75	35.53	12.08	1183.97	46.27	1.73	1185.54	22.97	-0.28	1185.69	28.85	-1.45
1188.22	34.71	9.41	1187.28	36.60	11.85	1187.75	35.67	11.18	1186.97	48.23	2.64	1188.54	23.89	-0.40	1188.69	29.10	-2.24
1191.24	35.30	11.17	1190.30	36.82	13.24	1190.77	36.02	12.70	1189.97	46.20	1.78	1191.55	21.50	-1.62	1191.71	30.01	-0.16
1194.23	34.71	9.52	1193.28	36.91	12.27	1193.75	34.83	10.45	1192.97	48.03	2.55	1194.54	22.09	-2.09	1194.70	30.77	-0.46
1197.23	35.70	10.84	1196.28	36.29	11.97	1196.75	35.05	11.00	1195.97	47.31	2.16	1197.54	23.55	-0.31	1197.70	29.05	-1.85
1200.22	35.42	9.68	1199.28	35.94	10.74	1199.75	35.49	10.55	1198.97	49.47	3.44	1200.54	24.69	-0.05	1200.69	28.40	-3.39
1203.22	35.38	10.59	1202.28	35.33	11.08	1202.75	38.28	14.30	1201.97	47.18	2.10	1203.54	23.72	-0.07	1203.69	28.80	-2.03
1206.24	34.39	10.20	1205.30	36.03	12.39	1205.77	34.83	11.45	1204.97	46.01	1.53	1206.55	23.13	-0.05	1206.71	28.75	-1.48
1209.23	33.95	9.14	1208.28	38.19	13.92	1208.75	35.80	11.79	1207.97	47.51	2.41	1209.54	23.51	-0.30	1209.70	28.75	-2.11
1212.23	34.75	9.84	1211.28	34.06	9.69	1211.76	35.62	11.52	1210.97	49.08	3.88	1212.54	22.38	-1.53	1212.70	28.60	-2.35
1215.22	35.30	11.44	1214.28	36.03	12.71	1214.75	35.67	12.61	1213.97	46.53	2.38	1215.54	23.05	0.19	1215.69	27.34	-2.57
1218.22	34.90	9.70	1217.28	35.94	11.28	1217.75	36.73	12.34	1216.97	46.72	1.23	1218.53	23.64	-0.56	1218.69	30.57	-0.67
1221.24	35.22	10.26	1220.30	36.38	11.96	1220.77	35.89	11.74	1219.97	45.94	0.69	1221.55	24.31	0.35	1221.71	29.96	-1.04
1224.22	35.90	10.93	1223.28	36.86	12.43	1223.75	35.84	11.67	1222.97	47.64	2.38	1224.54	23.76	-0.21	1224.69	28.85	-2.17
