# Supplementary material for: Noise-precision tradeoff in predicting combinations of mutations and drugs
Source: PLoS Comput Biol. 2019 May 22;15(5):e1006956. doi: 10.1371/journal.pcbi.1006956 (PMC6548401; doi:10.1371/journal.pcbi.1006956)
Supplement: S1 Data — A zip file containing all datasets used in this paper. (ZIP) [file pcbi.1006956.s002.zip › calcium/calcium_double_RAW264.7/C5A_250_nM_UDP_25_uM_RW_ECC040107D.txt]

Tab-delimted data for ligand pair Complement C5a / Uridine 5'-diphosphate
Celltype = RAW 264.7
ExperimentID = ECC040107D
t in seconds, Ca++ concentrations in nM
Adj Ca++ is the change in Ca++ concentration due to ligand

ECC040107D09	C5A 250 nM	UDP 25 uM	sim
ECC040107D03	C5A 250 nM	UDP 25 uM	lig1_then_lig2
ECC040107D06	UDP 25 uM	C5A 250 nM	lig2_then_lig1
ECC040107D01	HBSS-BSA n/a 	HBSS-BSA n/a 	con
ECC040107D11	HBSS-BSA n/a 	HBSS-BSA n/a 	con
ECC040107D12	HBSS-BSA n/a 	HBSS-BSA n/a 	con

t(ECC040107D09)	Ca++(ECC040107D09)	Adj Ca++(ECC040107D09)	t(ECC040107D03)	Ca++(ECC040107D03)	Adj Ca++(ECC040107D03)	t(ECC040107D06)	Ca++(ECC040107D06)	Adj Ca++(ECC040107D06)	t(ECC040107D01)	Ca++(ECC040107D01)	Adj Ca++(ECC040107D01)	t(ECC040107D11)	Ca++(ECC040107D11)	Adj Ca++(ECC040107D11)	t(ECC040107D12)	Ca++(ECC040107D12)	Adj Ca++(ECC040107D12)
-188.73	13.48	-3.67	-189.69	22.02	6.44	-189.21	25.74	7.43	-190.00	26.72	8.49	-188.42	10.43	-7.16	-188.26	16.19	-1.33
-185.75	12.60	-0.64	-186.70	14.01	2.35	-186.23	20.15	5.76	-187.01	16.92	2.60	-185.44	10.22	-3.45	-185.28	14.45	0.85
-182.75	11.81	0.41	-183.70	12.22	2.39	-183.23	17.80	5.24	-184.01	13.22	0.74	-182.44	9.46	-2.38	-182.28	13.41	1.64
-179.73	9.58	-0.93	-180.69	10.30	1.37	-180.23	16.60	4.94	-181.01	12.69	1.10	-179.41	8.97	-1.97	-179.26	11.74	0.87
-176.75	9.38	-0.26	-177.69	8.67	0.61	-177.22	14.72	3.93	-178.01	11.15	0.43	-176.44	8.97	-1.10	-176.28	10.67	0.67
-173.74	8.89	0.22	-174.69	7.53	0.43	-174.21	12.83	3.00	-175.01	9.09	-0.66	-173.43	9.18	0.07	-173.27	9.63	0.59
-170.75	7.64	-0.73	-171.69	6.35	-0.45	-171.22	12.21	2.68	-172.01	8.68	-0.77	-170.44	8.81	0.00	-170.28	9.51	0.77
-167.75	7.38	-0.66	-168.69	5.73	-0.73	-168.22	11.72	2.53	-169.01	7.81	-1.31	-167.44	8.67	0.20	-167.28	9.51	1.11
-164.73	6.96	-1.08	-165.69	5.54	-0.93	-165.22	10.56	1.36	-166.01	8.77	-0.35	-164.41	9.15	0.67	-164.26	8.09	-0.32
-161.75	7.45	-0.60	-162.69	6.78	0.30	-162.22	11.26	2.05	-163.01	8.19	-0.94	-161.44	8.58	0.09	-161.28	9.27	0.85
-158.74	6.94	-1.07	-159.69	5.92	-0.51	-159.21	10.39	1.23	-160.01	8.77	-0.32	-158.43	8.34	-0.10	-158.27	8.79	0.42
-155.75	8.13	0.12	-156.69	5.66	-0.77	-156.22	9.98	0.82	-157.01	8.33	-0.76	-155.44	8.74	0.30	-155.28	8.83	0.46
-152.75	7.30	-0.63	-153.69	5.46	-0.90	-153.22	10.09	1.00	-154.01	8.13	-0.88	-152.44	8.99	0.62	-152.28	8.56	0.26
-149.73	8.18	0.73	-150.69	5.58	-0.30	-150.22	10.35	1.75	-151.01	7.61	-0.92	-149.41	8.25	0.36	-149.25	8.37	0.56
-146.75	7.40	-0.14	-147.69	5.30	-0.67	-147.22	10.18	1.49	-148.01	7.98	-0.64	-146.44	8.74	0.76	-146.28	7.78	-0.12
-143.75	8.72	0.73	-144.69	5.73	-0.68	-144.22	10.05	0.91	-145.01	8.28	-0.79	-143.43	8.39	-0.03	-143.27	9.17	0.82
-140.75	7.18	-1.09	-141.69	5.58	-1.12	-141.22	10.32	0.90	-142.01	8.86	-0.49	-140.44	9.48	0.77	-140.28	8.35	-0.28
-137.75	7.59	-0.30	-138.69	6.74	0.42	-138.22	10.32	1.27	-139.01	7.84	-1.13	-137.44	8.83	0.50	-137.28	8.89	0.63
-134.73	7.25	-0.61	-135.70	5.94	-0.35	-135.23	10.21	1.20	-136.01	8.10	-0.84	-134.41	8.97	0.67	-134.25	8.39	0.17
-131.75	8.23	0.13	-132.69	6.90	0.38	-132.22	10.18	0.93	-133.01	8.51	-0.67	-131.44	9.46	0.93	-131.28	8.20	-0.26
-128.75	7.72	-0.96	-129.69	5.99	-1.11	-129.22	10.77	0.94	-130.01	9.03	-0.73	-128.43	9.78	0.67	-128.27	9.10	0.06
-125.75	8.45	0.17	-126.69	7.17	0.46	-126.22	10.35	0.91	-127.01	9.68	0.32	-125.44	8.32	-0.40	-125.28	8.73	0.08
-122.75	8.38	-0.19	-123.69	6.50	-0.50	-123.22	10.32	0.59	-124.01	9.79	0.14	-122.44	8.39	-0.62	-122.28	9.42	0.48
-119.73	6.86	-1.33	-120.69	6.54	-0.08	-120.22	10.84	1.49	-121.01	8.89	-0.38	-119.41	8.55	-0.08	-119.25	9.02	0.46
-116.75	8.55	0.07	-117.69	6.21	-0.70	-117.23	10.49	0.85	-118.01	9.00	-0.56	-116.44	9.27	0.35	-116.28	9.06	0.21
-113.75	8.43	-0.53	-114.69	7.02	-0.37	-114.22	10.91	0.80	-115.01	9.21	-0.83	-113.44	10.04	0.64	-113.28	9.51	0.19
-110.75	8.13	-0.79	-111.70	7.24	-0.11	-111.23	10.70	0.63	-112.01	10.23	0.23	-110.44	9.43	0.07	-110.28	8.98	-0.30
-107.75	8.96	0.04	-108.69	6.71	-0.63	-108.23	10.72	0.65	-109.01	9.91	-0.09	-107.44	9.02	-0.33	-107.28	9.70	0.42
-104.73	8.89	-0.12	-105.69	7.31	-0.12	-105.22	10.88	0.72	-106.01	9.47	-0.62	-104.41	9.69	0.25	-104.26	9.74	0.37
-101.75	9.09	-0.24	-102.70	6.95	-0.81	-102.23	11.16	0.68	-103.01	10.00	-0.41	-101.44	10.36	0.59	-101.28	9.51	-0.18
-98.75	8.52	-0.10	-99.69	6.69	-0.36	-99.22	9.98	0.21	-100.01	9.47	-0.23	-98.43	9.25	0.19	-98.27	9.02	0.04
-95.75	8.35	-0.48	-96.69	7.63	0.37	-96.23	10.25	0.27	-97.01	10.44	0.53	-95.44	9.20	-0.07	-95.28	8.73	-0.46
-92.75	9.21	0.49	-93.70	7.29	0.15	-93.23	11.12	1.25	-94.01	10.09	0.29	-92.44	8.71	-0.44	-92.28	9.23	0.15
-89.73	9.06	0.39	-90.69	8.18	1.08	-90.22	10.79	0.97	-91.01	9.88	0.13	-89.41	8.95	-0.16	-89.25	9.06	0.03
-86.75	9.58	0.18	-87.69	8.23	0.41	-87.22	10.42	-0.13	-88.01	9.88	-0.60	-86.44	10.11	0.28	-86.28	10.08	0.32
-83.75	9.14	-0.69	-84.69	7.85	-0.41	-84.22	11.07	0.09	-85.01	10.56	-0.35	-83.43	11.18	0.91	-83.27	9.63	-0.56
-80.75	9.33	0.26	-81.69	7.39	-0.11	-81.22	10.67	0.45	-82.01	9.50	-0.65	-80.44	10.11	0.60	-80.28	9.48	0.05
-77.75	9.36	-0.03	-78.69	8.43	0.61	-78.22	10.70	0.16	-79.01	10.12	-0.35	-77.44	10.36	0.53	-77.28	9.57	-0.18
-74.73	9.55	0.09	-75.69	8.04	0.15	-75.22	10.93	0.31	-76.01	10.23	-0.31	-74.41	10.53	0.63	-74.26	9.51	-0.32
-71.75	9.16	-0.38	-72.69	7.99	0.02	-72.22	10.95	0.25	-73.01	10.15	-0.47	-71.44	9.80	-0.18	-71.28	10.56	0.65
-68.74	8.87	-0.68	-69.69	7.99	0.01	-69.21	10.88	0.18	-70.01	10.26	-0.37	-68.43	10.60	0.61	-68.27	9.67	-0.24
-65.75	9.78	0.28	-66.69	9.11	1.18	-66.22	10.30	-0.35	-67.01	10.00	-0.58	-65.44	9.62	-0.32	-65.28	10.76	0.90
-62.75	9.68	0.23	-63.69	7.17	-0.71	-63.22	10.70	0.10	-64.01	10.15	-0.38	-62.44	10.32	0.43	-62.28	9.76	-0.05
-59.73	9.04	-0.45	-60.69	8.40	0.48	-60.22	10.70	0.05	-61.01	10.94	0.37	-59.41	9.60	-0.33	-59.26	9.82	-0.04
-56.75	9.70	-0.04	-57.69	7.46	-0.70	-57.22	11.33	0.44	-58.01	10.85	0.03	-56.44	10.04	-0.13	-56.28	10.20	0.10
-53.74	9.90	0.47	-54.68	8.14	0.28	-54.21	10.98	0.40	-55.01	10.41	-0.10	-53.43	10.06	0.19	-53.27	9.70	-0.09
-50.75	9.53	-0.46	-51.69	8.35	-0.07	-51.22	10.23	-0.91	-52.01	10.97	-0.10	-50.44	10.32	-0.11	-50.28	10.56	0.21
-47.75	9.23	-0.56	-48.69	8.84	0.63	-48.22	10.18	-0.76	-49.01	9.59	-1.28	-47.44	10.81	0.59	-47.28	10.84	0.69
-44.73	9.43	-0.23	-45.69	8.57	0.48	-45.22	10.46	-0.35	-46.01	10.94	0.20	-44.41	10.22	0.12	-44.26	9.70	-0.32
-41.75	10.57	0.80	-42.69	8.18	-0.02	-42.22	11.58	0.66	-43.01	11.06	0.21	-41.44	9.99	-0.22	-41.28	10.14	0.01
-38.75	10.47	0.51	-39.69	8.77	0.38	-39.22	10.98	-0.13	-40.01	11.29	0.25	-38.44	10.27	-0.13	-38.27	10.20	-0.12
-35.75	9.87	0.16	-36.69	7.92	-0.22	-36.22	11.30	0.43	-37.01	10.94	0.15	-35.44	9.90	-0.25	-35.28	10.18	0.10
-32.75	9.33	-0.53	-33.70	7.65	-0.63	-33.23	11.14	0.13	-34.01	11.15	0.21	-32.44	9.71	-0.58	-32.28	10.59	0.37
-29.73	10.52	0.41	-30.69	8.31	-0.23	-30.23	10.95	-0.32	-31.01	10.65	-0.54	-29.41	11.11	0.56	-29.25	10.46	-0.02
-26.75	10.27	0.43	-27.70	9.20	0.93	-27.23	11.84	0.84	-28.01	11.09	0.17	-26.44	10.18	-0.10	-26.28	10.14	-0.07
-23.75	9.85	-0.49	-24.69	8.11	-0.66	-24.22	11.23	-0.26	-25.01	11.89	0.47	-23.44	10.55	-0.23	-23.27	10.46	-0.24
-20.75	10.71	0.56	-21.70	8.96	0.39	-21.23	11.70	0.40	-22.01	10.88	-0.35	-20.44	11.02	0.44	-20.28	10.42	-0.09
-17.75	9.70	-0.25	-18.70	8.74	0.36	-18.23	11.42	0.31	-19.01	10.97	-0.06	-17.44	10.01	-0.38	-17.29	10.76	0.44
-14.73	9.53	-0.91	-15.70	7.97	-0.90	-15.23	11.21	-0.39	-16.01	11.68	0.16	-14.41	11.18	0.30	-14.25	10.35	-0.46
-11.75	10.42	0.12	-12.70	8.21	-0.51	-12.23	10.88	-0.57	-13.01	11.80	0.42	-11.44	10.60	-0.13	-11.29	10.37	-0.29
5.26	32.73	20.75	4.31	16.12	5.71	4.78	26.34	13.21	4.00	17.04	3.98	5.58	11.49	-0.93	5.74	9.29	-3.05
8.26	103.93	94.71	7.31	14.79	7.14	7.78	61.70	51.32	7.00	11.03	0.73	8.57	8.97	-0.69	8.73	9.55	-0.04
11.26	129.07	120.52	10.31	20.09	13.11	10.78	87.14	77.43	10.00	10.32	0.69	11.57	8.85	-0.14	11.73	8.37	-0.55
14.26	115.59	106.53	13.32	37.31	29.83	13.79	73.39	63.18	13.00	11.18	1.04	14.57	8.83	-0.66	14.73	9.04	-0.38
17.27	101.65	93.03	16.33	45.33	38.28	16.80	68.18	58.40	16.00	10.03	0.33	17.58	8.99	-0.07	17.74	8.73	-0.26
20.26	88.16	79.39	19.31	44.89	37.69	19.78	65.13	55.21	19.00	11.21	1.36	20.57	8.99	-0.22	20.72	7.99	-1.14
23.26	75.17	66.49	22.31	43.77	36.67	22.78	60.14	50.31	22.00	10.67	0.91	23.57	8.51	-0.60	23.73	8.73	-0.31
26.26	65.95	56.81	25.32	40.63	33.07	25.79	54.66	44.37	25.00	12.24	2.02	26.57	8.41	-1.16	26.73	8.64	-0.86
29.26	59.22	51.11	28.32	37.67	31.13	28.79	51.72	42.45	28.00	10.03	0.84	29.57	8.18	-0.37	29.73	8.01	-0.47
32.27	53.60	45.36	31.33	31.69	25.03	31.80	49.53	40.14	31.00	9.76	0.44	32.59	8.76	0.09	32.74	8.07	-0.53
35.26	47.64	38.95	34.31	25.82	18.70	34.79	46.53	36.68	34.00	10.67	0.90	35.57	9.22	0.09	35.73	8.07	-0.99
38.26	43.23	34.95	37.32	22.47	15.76	37.79	45.26	35.83	37.00	9.97	0.61	38.57	8.30	-0.42	38.73	8.45	-0.19
41.26	40.59	32.10	40.31	19.01	12.09	40.78	42.88	33.23	40.00	10.23	0.66	41.57	9.22	0.29	41.73	7.91	-0.95
44.26	37.41	28.93	43.31	13.66	6.76	43.78	40.50	30.87	43.00	10.50	0.94	44.57	8.76	-0.15	44.73	8.05	-0.79
47.27	34.30	26.26	46.33	11.53	5.06	46.80	39.30	30.10	46.00	10.09	0.97	47.59	7.91	-0.57	47.75	8.01	-0.40
50.26	33.97	25.71	49.31	9.86	3.17	49.78	38.79	29.37	49.00	9.30	-0.04	50.57	9.15	0.45	50.73	8.22	-0.41
53.26	32.95	24.70	52.31	8.55	1.87	52.78	39.51	30.11	52.00	10.62	1.29	53.57	8.21	-0.48	53.73	7.80	-0.81
56.26	33.20	24.84	55.32	7.58	0.79	55.78	37.62	28.11	55.00	9.65	0.21	56.58	8.23	-0.57	56.73	9.08	0.36
59.26	31.68	23.42	58.31	6.66	-0.03	58.78	38.05	28.64	58.00	10.15	0.81	59.57	8.25	-0.45	59.73	8.26	-0.36
62.28	31.71	23.28	61.33	6.40	-0.46	61.80	36.33	26.74	61.00	10.82	1.31	62.59	7.91	-0.96	62.75	8.45	-0.35
65.26	31.11	22.59	64.32	5.78	-1.17	64.78	37.17	27.50	64.00	10.88	1.28	65.58	8.34	-0.62	65.73	8.22	-0.66
68.26	32.76	24.66	67.31	6.90	0.37	67.78	35.96	26.70	67.00	10.38	1.20	68.58	8.39	-0.15	68.74	7.42	-1.05
71.26	32.45	23.76	70.31	5.04	-2.08	70.78	36.25	26.40	70.00	10.79	1.02	71.57	9.41	0.28	71.73	7.76	-1.30
74.26	32.67	24.41	73.31	5.44	-1.25	73.78	35.77	26.35	73.00	10.23	0.89	74.58	8.07	-0.63	74.74	8.37	-0.26
77.28	33.25	24.28	76.33	6.14	-1.26	76.80	35.46	25.33	76.00	10.79	0.74	77.60	9.60	0.19	77.75	8.41	-0.93
80.26	33.45	25.34	79.31	6.33	-0.21	79.78	36.43	27.16	79.00	9.62	0.43	80.57	8.44	-0.11	80.73	8.16	-0.32
83.26	34.30	25.24	82.31	7.72	0.24	82.78	35.51	25.30	82.00	11.59	1.45	83.58	9.53	0.04	83.74	7.93	-1.49
86.26	33.83	24.82	85.32	6.04	-1.39	85.78	35.72	25.56	85.00	11.21	1.12	86.58	9.22	-0.22	86.74	8.47	-0.90
89.26	34.11	24.82	88.31	5.94	-1.78	88.78	35.46	25.02	88.00	11.65	1.28	89.58	9.71	-0.02	89.74	8.39	-1.26
92.28	35.03	26.53	91.33	6.52	-0.41	91.81	34.83	25.18	91.00	10.26	0.68	92.60	8.48	-0.46	92.76	8.64	-0.22
95.26	35.31	26.36	94.31	6.47	-0.91	94.79	34.67	24.57	94.00	10.79	0.76	95.58	9.11	-0.28	95.74	8.83	-0.48
98.26	34.44	25.45	97.31	7.24	-0.17	97.79	35.96	25.82	97.00	11.59	1.52	98.58	8.76	-0.66	98.74	8.49	-0.86
101.26	36.06	27.57	100.31	6.28	-0.63	100.79	34.44	24.80	100.00	10.79	1.22	101.58	8.69	-0.23	101.73	7.86	-0.99
104.26	34.61	25.49	103.31	6.50	-1.05	103.78	35.22	24.95	103.00	11.26	1.06	104.58	9.55	-0.01	104.74	8.43	-1.05
107.28	35.05	26.58	106.33	7.05	0.15	106.81	34.91	25.29	106.00	10.00	0.45	107.60	9.11	0.20	107.76	8.18	-0.65
110.26	36.31	27.50	109.31	7.60	0.37	109.78	35.01	25.05	109.00	11.09	1.20	110.58	8.30	-0.94	110.74	8.91	-0.26
113.26	34.47	25.29	112.31	7.10	-0.51	112.79	35.59	25.26	112.00	11.50	1.24	113.58	9.13	-0.49	113.74	8.79	-0.75
116.26	36.42	27.31	115.31	7.39	-0.15	115.79	34.73	24.46	115.00	11.50	1.31	116.58	9.02	-0.53	116.74	8.70	-0.78
119.27	34.33	25.35	118.31	7.87	0.47	118.79	34.41	24.28	118.00	11.15	1.09	119.59	9.71	0.30	119.74	7.95	-1.39
122.28	35.84	26.80	121.33	7.77	0.30	121.81	34.94	24.74	121.00	10.94	0.82	122.60	9.41	-0.07	122.76	8.66	-0.75
125.26	34.75	25.41	124.31	7.65	-0.12	124.79	34.99	24.50	124.00	11.03	0.61	125.58	9.83	0.05	125.74	9.04	-0.66
128.26	34.75	25.30	127.31	7.05	-0.82	127.79	33.45	22.85	127.00	12.81	2.28	128.58	8.58	-1.30	128.74	8.83	-0.98
131.26	35.98	27.03	130.31	8.23	0.86	130.79	33.45	23.35	130.00	11.32	1.29	131.58	8.46	-0.92	131.74	8.94	-0.37
134.27	34.58	25.08	133.31	7.80	-0.13	133.79	33.03	22.38	133.00	11.65	1.07	134.59	9.39	-0.55	134.75	9.34	-0.52
137.28	34.30	25.20	136.33	8.57	1.04	136.81	33.16	22.90	136.00	10.53	0.35	137.61	9.64	0.10	137.76	9.02	-0.45
140.27	35.92	26.51	139.31	8.60	0.77	139.79	32.88	22.32	139.00	11.91	1.42	140.59	9.78	-0.06	140.75	8.41	-1.36
143.27	35.78	26.70	142.31	8.65	1.14	142.79	31.79	21.56	142.00	12.09	1.93	143.59	8.39	-1.13	143.74	8.64	-0.80
146.27	34.58	24.85	145.31	7.92	-0.24	145.79	33.27	22.38	145.00	11.09	0.28	146.58	9.87	-0.30	146.74	10.12	0.02
149.27	35.28	26.15	148.31	8.06	0.50	148.79	32.75	22.46	148.00	10.76	0.55	149.59	9.69	0.12	149.75	8.83	-0.67
152.28	34.80	25.15	151.33	8.57	0.49	151.81	31.87	21.06	151.00	12.72	1.99	152.60	9.08	-1.01	152.76	9.04	-0.98
155.27	33.86	24.87	154.31	8.50	1.09	154.79	31.59	21.45	154.00	11.47	1.40	155.59	8.60	-0.82	155.75	8.77	-0.58
158.27	33.58	23.86	157.31	8.86	0.72	157.79	32.05	21.18	157.00	11.83	1.03	158.59	9.36	-0.79	158.75	9.84	-0.24
161.27	34.44	24.85	160.31	7.63	-0.38	160.79	32.00	21.26	160.00	11.47	0.80	161.58	9.90	-0.12	161.74	9.27	-0.68
164.27	32.70	22.95	163.31	8.57	0.39	163.79	31.59	20.69	163.00	12.42	1.59	164.58	9.39	-0.80	164.74	9.32	-0.79
167.28	33.53	23.98	166.33	8.72	0.74	166.81	31.30	20.60	166.00	11.44	0.81	167.60	10.13	0.14	167.76	8.96	-0.95
170.26	32.40	23.14	169.31	9.13	1.44	169.79	31.74	21.32	169.00	11.03	0.69	170.58	9.20	-0.50	170.74	9.44	-0.19
173.27	33.06	23.33	172.32	9.45	1.29	172.79	31.40	20.51	172.00	12.21	1.40	173.59	9.39	-0.78	173.75	9.48	-0.62
176.26	32.51	23.08	175.31	8.84	0.98	175.79	30.45	19.86	175.00	11.44	0.93	176.58	9.83	-0.04	176.74	8.91	-0.89
179.27	33.34	23.46	178.31	8.82	0.51	178.79	30.51	19.48	178.00	12.03	1.07	179.58	10.20	-0.12	179.74	9.29	-0.95
182.28	32.10	22.11	181.33	8.16	-0.26	181.81	30.66	19.51	181.00	12.03	0.96	182.60	10.43	0.00	182.76	9.40	-0.96
185.26	32.76	23.03	184.31	8.26	0.10	184.79	29.10	18.22	184.00	11.23	0.42	185.58	10.50	0.33	185.74	9.34	-0.75
188.27	33.14	23.53	187.32	9.06	1.02	187.79	29.94	19.17	187.00	11.56	0.87	188.58	10.48	0.43	188.74	8.68	-1.30
191.26	31.33	21.39	190.31	7.92	-0.45	190.78	30.17	19.07	190.00	12.03	1.01	191.58	10.20	-0.18	191.74	9.48	-0.83
194.26	31.46	21.37	193.31	7.85	-0.67	193.79	30.07	18.82	193.00	12.09	0.92	194.58	9.97	-0.56	194.74	10.10	-0.36
197.28	32.12	21.88	196.33	8.28	-0.39	196.80	29.64	18.24	196.00	12.57	1.25	197.60	10.34	-0.34	197.75	9.70	-0.91
200.26	31.00	21.96	199.31	8.57	1.10	199.79	28.69	18.50	199.00	10.56	0.44	200.58	9.69	0.21	200.74	8.75	-0.65
203.26	30.15	20.07	202.31	8.77	0.26	202.79	29.25	18.02	202.00	12.09	0.93	203.58	10.25	-0.27	203.74	9.78	-0.66
206.26	31.25	21.40	205.32	8.40	0.12	205.79	28.87	17.86	205.00	13.04	2.11	206.58	9.13	-1.16	206.74	9.27	-0.95
209.26	30.43	20.82	208.31	8.84	0.80	208.79	29.51	18.75	208.00	11.97	1.28	209.58	10.39	0.34	209.74	8.35	-1.62
212.28	30.89	20.65	211.33	8.31	-0.36	211.81	28.39	16.99	211.00	13.16	1.84	212.59	10.13	-0.55	212.75	9.32	-1.29
215.26	30.84	20.97	214.31	8.45	0.15	214.79	29.18	18.16	214.00	11.71	0.76	215.58	10.25	-0.06	215.74	9.53	-0.70
218.26	30.51	20.41	217.31	8.45	-0.08	217.78	28.54	17.29	217.00	12.30	1.12	218.58	9.97	-0.57	218.74	9.91	-0.55
221.26	30.59	20.40	220.31	9.72	1.10	220.78	27.86	16.51	220.00	12.00	0.73	221.57	10.11	-0.52	221.73	10.35	-0.21
224.26	30.13	20.09	223.31	8.99	0.53	223.78	29.48	18.29	223.00	11.41	0.29	224.58	10.67	0.20	224.73	9.91	-0.49
227.27	29.67	19.34	226.33	8.35	-0.41	226.80	28.14	16.66	226.00	12.66	1.25	227.59	10.18	-0.59	227.75	10.03	-0.66
230.26	29.56	19.76	229.31	9.13	0.91	229.78	28.57	17.62	229.00	11.80	0.92	230.58	10.64	0.41	230.74	8.83	-1.33
233.26	28.50	17.82	232.31	8.82	-0.29	232.78	27.40	15.57	232.00	12.92	1.16	233.58	10.20	-0.92	233.73	10.80	-0.24
236.26	29.75	19.55	235.31	9.40	0.77	235.78	28.08	16.72	235.00	13.10	1.82	236.57	10.18	-0.46	236.73	9.21	-1.36
239.26	29.83	19.85	238.32	8.21	-0.19	238.78	28.52	17.39	238.00	11.77	0.71	239.58	10.53	0.12	239.73	9.51	-0.83
242.28	29.80	19.82	241.33	8.79	0.39	241.81	27.33	16.20	241.00	12.15	1.09	242.60	9.90	-0.51	242.76	9.76	-0.58
245.26	29.04	18.80	244.31	8.99	0.32	244.79	27.22	15.82	244.00	12.33	1.01	245.58	10.92	0.24	245.74	9.36	-1.25
248.26	29.20	19.10	247.31	8.74	0.21	247.78	27.63	16.37	247.00	12.60	1.42	248.57	9.66	-0.88	248.73	9.93	-0.54
251.26	28.45	18.62	250.31	8.99	0.73	250.78	27.53	16.54	250.00	12.18	1.27	251.58	9.97	-0.30	251.74	9.23	-0.97
254.26	29.56	19.08	253.32	9.99	1.08	253.78	27.40	15.76	253.00	13.43	1.87	254.57	10.39	-0.53	254.73	9.51	-1.34
257.28	27.75	17.68	256.33	8.55	0.06	256.80	27.07	15.85	256.00	12.72	1.57	257.59	9.66	-0.84	257.75	9.70	-0.73
260.26	28.26	18.13	259.31	8.96	0.40	259.78	27.30	16.01	259.00	12.03	0.82	260.58	10.39	-0.18	260.74	9.86	-0.64
263.26	27.83	17.35	262.31	9.74	0.83	262.78	27.30	15.66	262.00	12.83	1.27	263.57	10.32	-0.60	263.73	10.18	-0.67
266.26	28.20	17.87	265.31	9.50	0.75	265.78	25.79	14.31	265.00	13.04	1.63	266.57	10.69	-0.07	266.73	9.13	-1.56
269.26	27.77	17.49	268.31	9.11	0.40	268.78	26.34	14.90	268.00	12.30	0.94	269.57	10.71	-0.01	269.73	9.72	-0.93
272.28	27.45	17.18	271.33	9.20	0.50	271.80	27.12	15.70	271.00	12.30	0.95	272.59	10.57	-0.14	272.75	9.82	-0.81
275.26	26.83	16.19	274.32	9.86	0.79	274.78	26.90	15.10	274.00	13.07	1.35	275.57	10.62	-0.46	275.73	10.12	-0.89
278.26	26.51	16.19	277.31	8.91	0.17	277.78	26.92	15.45	277.00	12.69	1.29	278.57	10.36	-0.39	278.73	9.78	-0.90
281.26	27.48	17.21	280.31	10.30	1.61	280.78	27.02	15.60	280.00	11.91	0.56	281.57	10.97	0.27	281.73	9.80	-0.83
284.26	27.24	16.94	283.31	9.89	1.16	283.78	26.59	15.14	283.00	11.80	0.42	284.58	10.95	0.21	284.73	10.03	-0.63
287.27	27.50	16.49	286.33	9.72	0.28	286.80	26.62	14.46	286.00	13.25	1.16	287.59	10.46	-0.99	287.75	11.20	-0.17
290.26	27.58	17.31	289.31	9.62	0.93	289.78	26.70	15.28	289.00	12.30	0.95	290.57	10.60	-0.10	290.73	9.78	-0.85
293.26	26.70	16.68	292.32	10.65	2.20	292.78	26.04	14.86	292.00	12.75	1.65	293.57	9.29	-1.17	293.73	9.91	-0.48
296.26	27.75	17.53	295.31	8.48	-0.17	295.78	25.37	14.00	295.00	12.00	0.70	296.57	10.27	-0.39	296.73	10.27	-0.31
299.26	26.97	16.57	298.31	9.99	1.16	298.78	25.52	13.96	298.00	11.59	0.11	299.57	10.53	-0.31	299.73	10.97	0.20
302.27	27.29	16.97	301.33	8.40	-0.34	301.80	25.49	14.02	301.00	13.04	1.64	302.59	9.46	-1.29	302.75	10.33	-0.35
305.26	26.91	16.13	304.31	9.89	0.68	304.78	25.94	14.01	304.00	13.40	1.54	305.57	10.83	-0.39	305.73	9.99	-1.15
308.26	27.58	17.17	307.31	9.62	0.79	307.78	25.72	14.16	307.00	12.24	0.75	308.57	11.06	0.22	308.73	9.80	-0.97
311.26	26.54	15.99	310.31	9.33	0.36	310.78	26.22	14.52	310.00	12.48	0.85	311.57	10.67	-0.31	311.73	10.37	-0.54
314.26	25.39	14.97	313.31	8.55	-0.30	313.78	25.49	13.92	313.00	12.30	0.80	314.57	10.81	-0.05	314.73	10.03	-0.75
317.27	26.51	15.78	316.33	9.57	0.41	316.80	25.44	13.55	316.00	13.04	1.23	317.59	11.09	-0.08	317.75	9.95	-1.15
320.26	26.57	15.90	319.31	10.55	1.46	319.78	25.77	13.95	319.00	12.42	0.67	320.57	11.32	0.22	320.73	10.14	-0.89
323.26	25.71	15.16	322.31	9.79	0.81	322.79	25.62	13.92	322.00	12.18	0.55	323.58	10.83	-0.16	323.74	10.52	-0.39
326.26	26.54	15.95	325.31	8.91	-0.11	325.78	25.49	13.75	325.00	12.48	0.81	326.57	11.18	0.15	326.73	9.99	-0.96
329.26	25.74	14.59	328.31	10.62	1.05	328.78	24.99	12.69	328.00	13.67	1.44	329.57	10.60	-0.98	329.73	11.05	-0.46
332.28	25.92	15.17	331.33	10.67	1.49	331.80	25.62	13.72	331.00	12.42	0.59	332.59	11.21	0.02	332.75	10.50	-0.61
335.26	24.83	13.79	334.32	9.28	-0.18	334.78	24.79	12.60	334.00	13.79	1.67	335.57	10.78	-0.69	335.73	10.42	-0.98
338.26	25.47	14.88	337.31	10.99	1.97	337.79	25.54	13.79	337.00	12.60	0.93	338.58	11.09	0.06	338.74	9.97	-0.99
341.26	25.07	14.31	340.32	10.13	0.95	340.78	24.22	12.31	340.00	13.07	1.23	341.57	10.32	-0.87	341.73	10.76	-0.36
344.26	24.91	13.80	343.31	9.72	0.18	343.78	24.29	12.03	343.00	13.94	1.75	344.57	10.92	-0.63	344.73	10.35	-1.12
347.28	25.68	14.90	346.33	10.18	0.97	346.80	25.07	13.13	346.00	13.25	1.39	347.59	10.67	-0.55	347.75	10.31	-0.84
350.26	24.70	13.93	349.31	10.28	1.08	349.78	25.57	13.65	349.00	12.48	0.63	350.57	11.02	-0.19	350.73	10.69	-0.44
353.25	25.26	14.07	352.31	9.91	0.30	352.78	23.40	11.06	352.00	13.37	1.10	353.57	11.14	-0.48	353.72	10.93	-0.62
356.26	25.31	14.30	355.31	9.72	0.28	355.78	24.94	12.77	355.00	13.73	1.64	356.57	10.50	-0.95	356.73	10.69	-0.69
359.26	24.73	14.33	358.31	10.35	1.52	358.78	25.32	13.76	358.00	12.21	0.73	359.57	10.76	-0.08	359.73	10.12	-0.65
362.28	23.91	12.44	361.33	10.23	0.34	361.80	25.27	12.65	361.00	13.82	1.27	362.59	11.04	-0.86	362.75	11.42	-0.41
365.26	23.99	13.10	364.31	9.99	0.68	364.78	23.95	11.91	364.00	11.80	-0.17	365.57	11.49	0.17	365.73	11.25	-0.00
368.26	23.09	12.05	367.31	8.96	-0.50	367.78	24.17	11.98	367.00	13.34	1.22	368.57	11.28	-0.19	368.73	10.37	-1.03
371.26	23.83	12.43	370.31	10.55	0.72	370.78	24.02	11.46	370.00	13.61	1.13	371.57	11.11	-0.73	371.73	11.37	-0.40
374.26	23.64	13.08	373.31	9.91	0.92	373.78	24.97	13.26	373.00	12.39	0.75	374.57	10.88	-0.12	374.73	10.29	-0.63
377.28	24.60	13.13	376.33	10.55	0.65	376.80	24.74	12.11	376.00	13.43	0.88	377.59	11.18	-0.73	377.75	11.69	-0.15
380.26	24.54	13.11	379.31	8.96	-0.90	379.78	24.39	11.81	379.00	13.52	1.01	380.57	11.23	-0.64	380.73	11.42	-0.37
383.26	24.15	13.18	382.31	11.41	2.01	382.78	24.89	12.77	382.00	13.55	1.50	383.57	10.99	-0.42	383.73	10.25	-1.08
386.26	24.30	13.05	385.31	9.38	-0.30	385.78	25.34	12.94	385.00	12.89	0.56	386.57	11.56	-0.13	386.73	11.18	-0.43
389.26	24.60	12.91	388.31	10.16	0.04	388.78	23.50	10.65	388.00	13.88	1.11	389.57	12.07	-0.06	389.73	11.01	-1.05
392.27	25.15	13.75	391.33	11.11	1.29	391.80	24.54	11.99	391.00	13.76	1.28	392.59	11.49	-0.34	392.75	10.82	-0.94
395.26	24.12	12.71	394.32	9.30	-0.54	394.78	25.04	12.48	394.00	14.21	1.72	395.57	11.25	-0.60	395.73	10.65	-1.12
398.26	23.64	12.54	397.31	9.16	-0.36	397.78	25.09	12.84	397.00	13.22	1.04	398.57	11.49	-0.04	398.73	10.46	-1.00
401.26	23.70	11.84	400.31	10.21	-0.08	400.78	24.27	11.25	400.00	14.84	1.90	401.57	11.60	-0.70	401.73	11.03	-1.20
404.26	23.59	12.83	403.31	11.09	1.91	403.78	23.42	11.51	403.00	12.98	1.14	404.57	10.41	-0.78	404.73	10.76	-0.36
407.28	23.96	12.13	406.33	10.72	0.46	406.80	24.07	11.09	406.00	15.26	2.35	407.59	11.65	-0.62	407.75	10.46	-1.73
410.26	24.36	12.69	409.31	10.48	0.38	409.78	23.47	10.64	409.00	13.52	0.77	410.57	11.56	-0.55	410.73	11.82	-0.22
413.26	23.25	11.76	412.31	10.82	0.90	412.78	24.57	11.93	412.00	13.94	1.37	413.57	11.51	-0.42	413.73	10.90	-0.95
416.26	23.25	11.56	415.31	9.86	-0.26	415.78	23.37	10.53	415.00	13.94	1.17	416.57	11.91	-0.22	416.73	11.10	-0.95
419.26	23.64	12.23	418.32	9.57	-0.26	418.78	24.24	11.68	418.00	14.42	1.93	419.57	10.97	-0.87	419.73	10.71	-1.06
422.28	22.85	11.45	421.33	10.30	0.47	421.80	24.52	11.96	421.00	13.55	1.07	422.59	11.42	-0.42	422.75	11.12	-0.65
425.26	22.99	11.75	424.31	10.55	0.88	424.78	24.04	11.65	424.00	13.52	1.20	425.57	11.58	-0.10	425.73	10.50	-1.10
428.26	23.96	12.76	427.31	9.94	0.31	427.78	24.49	12.14	427.00	13.22	0.94	428.57	11.06	-0.58	428.73	11.20	-0.36
431.26	23.27	11.67	430.32	10.92	0.89	430.78	23.62	10.87	430.00	14.03	1.35	431.57	11.32	-0.72	431.73	11.33	-0.63
434.26	23.83	11.92	433.31	9.38	-0.96	433.78	24.54	11.48	433.00	14.27	1.28	434.57	11.18	-1.17	434.73	12.16	-0.11
437.27	23.56	11.94	436.33	11.38	1.33	436.80	23.77	11.00	436.00	13.64	0.94	437.59	12.00	-0.06	437.75	11.10	-0.88
440.26	23.41	12.71	439.31	10.75	1.62	439.78	23.23	11.38	439.00	12.57	0.79	440.57	11.63	0.49	440.73	9.78	-1.28
443.26	23.04	11.64	442.31	10.60	0.78	442.78	23.30	10.75	442.00	13.70	1.22	443.57	10.95	-0.88	443.73	11.42	-0.34
446.26	23.22	11.73	445.31	9.86	-0.05	445.78	23.87	11.23	445.00	13.46	0.89	446.57	10.95	-0.97	446.73	11.93	0.08
449.26	22.67	11.38	448.32	10.48	0.77	448.78	23.55	11.11	448.00	13.28	0.91	449.57	11.28	-0.44	449.73	11.18	-0.47
452.28	23.64	11.72	451.33	10.97	0.62	451.80	24.19	11.12	451.00	13.94	0.94	452.59	11.98	-0.38	452.75	11.72	-0.56
455.25	23.25	11.54	454.31	10.21	0.07	454.78	23.62	10.75	454.00	13.31	0.52	455.57	11.74	-0.41	455.72	11.97	-0.11
458.26	23.54	12.17	457.31	10.23	0.44	457.78	23.77	11.25	457.00	13.13	0.68	458.57	11.18	-0.62	458.73	11.67	-0.06
461.26	23.22	11.57	460.31	11.36	1.29	460.78	23.75	10.95	460.00	14.66	1.93	461.57	11.23	-0.85	461.73	10.93	-1.08
464.26	23.20	11.31	463.31	10.33	0.02	463.78	23.75	10.71	463.00	14.63	1.66	464.57	11.39	-0.93	464.73	11.52	-0.73
467.28	22.99	10.97	466.33	10.45	0.01	466.80	23.92	10.75	466.00	14.24	1.14	467.59	12.10	-0.35	467.75	11.59	-0.79
470.26	23.85	12.05	469.31	11.19	0.97	469.78	23.99	11.04	469.00	14.00	1.12	470.57	11.04	-1.19	470.73	12.23	0.07
473.26	22.67	10.43	472.32	11.16	0.49	472.78	24.57	11.17	472.00	14.75	1.43	473.57	11.18	-1.50	473.73	12.68	0.07
476.26	23.25	11.54	475.31	11.09	0.95	475.78	23.52	10.66	475.00	13.67	0.88	476.57	11.67	-0.48	476.73	11.67	-0.40
479.26	22.93	11.06	478.31	11.19	0.89	478.78	23.45	10.43	478.00	14.90	1.95	479.57	11.32	-0.99	479.73	11.27	-0.96
482.28	22.88	10.96	481.33	10.28	-0.07	481.80	23.99	10.91	481.00	14.15	1.15	482.59	11.91	-0.45	482.75	11.59	-0.70
485.26	22.12	9.61	484.32	10.82	-0.12	484.78	24.34	10.67	484.00	14.99	1.40	485.57	12.71	-0.24	485.73	11.72	-1.16
488.26	21.52	9.50	487.32	10.23	-0.22	487.78	24.14	10.97	487.00	14.36	1.26	488.57	12.14	-0.32	488.73	11.44	-0.94
491.26	22.33	10.42	490.31	11.48	1.14	490.78	23.87	10.80	490.00	14.69	1.70	491.57	11.79	-0.56	491.73	11.14	-1.14
494.26	22.09	10.17	493.31	10.75	0.40	493.78	23.77	10.70	493.00	13.76	0.76	494.57	12.40	0.04	494.73	11.48	-0.80
497.28	23.12	10.72	496.33	10.87	0.05	496.80	23.28	9.73	496.00	14.72	1.24	497.59	12.12	-0.71	497.75	12.23	-0.53
500.26	23.22	10.69	499.32	10.67	-0.29	499.78	23.52	9.83	499.00	15.20	1.59	500.57	11.77	-1.20	500.73	12.51	-0.39
503.26	22.72	10.73	502.31	11.80	1.38	502.78	24.17	11.03	502.00	14.06	0.99	503.57	12.03	-0.40	503.73	11.76	-0.59
506.26	22.67	10.66	505.32	11.19	0.76	505.78	22.46	9.30	505.00	14.30	1.21	506.57	11.37	-1.07	506.73	12.23	-0.14
509.26	22.49	10.54	508.32	10.72	0.34	508.78	23.40	10.29	508.00	13.76	0.73	509.57	12.73	0.34	509.73	11.25	-1.07
512.28	22.28	10.20	511.33	10.82	0.32	511.80	24.12	10.89	511.00	14.39	1.23	512.59	12.45	-0.06	512.75	11.27	-1.17
515.26	22.96	10.85	514.31	10.70	0.17	514.78	24.02	10.76	514.00	15.05	1.86	515.57	12.07	-0.47	515.73	11.08	-1.39
518.26	22.75	10.68	517.31	10.89	0.39	517.78	23.18	9.96	517.00	14.48	1.33	518.57	11.70	-0.81	518.73	11.91	-0.52
521.26	22.43	9.86	520.32	10.94	-0.05	520.78	23.47	9.75	520.00	14.36	0.71	521.57	12.73	-0.27	521.73	12.49	-0.44
524.26	22.93	10.66	523.32	12.40	1.70	523.78	23.72	10.30	523.00	14.03	0.68	524.57	12.24	-0.47	524.73	12.42	-0.21
527.28	23.06	11.18	526.33	10.67	0.36	526.80	23.37	10.33	526.00	13.37	0.41	527.59	12.00	-0.32	527.75	12.16	-0.09
530.26	22.17	10.01	529.31	11.09	0.50	529.78	23.85	10.53	529.00	14.72	1.48	530.57	12.38	-0.22	530.73	11.27	-1.26
533.26	22.41	9.86	532.31	11.38	0.40	532.78	23.92	10.22	532.00	15.71	2.08	533.57	12.36	-0.63	533.73	11.46	-1.45
536.26	22.99	10.94	535.31	10.72	0.25	535.78	24.24	11.04	535.00	13.73	0.60	536.57	12.47	-0.01	536.73	11.82	-0.59
539.26	22.83	10.33	538.31	12.15	1.22	538.78	24.87	11.21	538.00	14.63	1.05	539.57	12.83	-0.11	539.73	11.93	-0.94
542.28	22.09	10.04	541.33	10.03	-0.45	541.80	24.29	11.08	541.00	14.12	0.99	542.59	12.50	0.01	542.75	11.42	-1.00
545.26	23.09	10.32	544.31	10.75	-0.45	544.78	23.57	9.64	544.00	15.53	1.68	545.57	12.31	-0.90	545.73	12.36	-0.78
548.26	22.80	10.25	547.31	11.66	0.69	547.78	23.52	9.82	547.00	14.42	0.79	548.57	13.09	0.11	548.72	12.01	-0.90
551.26	22.41	10.31	550.31	11.29	0.77	550.78	23.37	10.12	550.00	13.76	0.58	551.57	12.95	0.42	551.73	11.46	-1.00
554.26	23.88	11.38	553.31	11.56	0.64	553.78	23.10	9.45	553.00	14.78	1.20	554.57	12.45	-0.48	554.73	12.14	-0.72
557.27	22.20	9.97	556.33	11.68	1.02	556.80	22.02	8.63	556.00	14.03	0.72	557.59	12.24	-0.43	557.74	12.31	-0.29
560.26	23.75	10.99	559.31	11.51	0.32	559.78	22.56	8.64	559.00	15.11	1.27	560.57	12.85	-0.35	560.73	12.21	-0.92
563.26	22.64	9.97	562.31	10.99	-0.11	562.78	23.65	9.82	562.00	14.99	1.24	563.57	12.17	-0.94	563.73	12.74	-0.30
566.26	22.46	9.61	565.31	11.53	0.25	565.78	23.99	9.98	565.00	14.99	1.06	566.57	12.69	-0.60	566.73	12.76	-0.46
569.26	22.88	10.25	568.31	11.48	0.42	568.78	24.07	10.29	568.00	15.41	1.70	569.57	12.17	-0.90	569.73	12.19	-0.80
572.28	22.64	10.13	571.33	11.61	0.67	571.80	23.18	9.52	571.00	14.75	1.16	572.59	12.90	-0.05	572.75	11.76	-1.11
575.26	22.43	9.76	574.31	11.58	0.48	574.78	23.87	10.05	574.00	14.72	0.97	575.57	12.45	-0.66	575.73	12.72	-0.31
578.26	22.36	9.81	577.31	11.73	0.75	577.78	23.95	10.24	577.00	14.33	0.70	578.57	12.55	-0.44	578.73	12.66	-0.26
581.26	22.67	9.79	580.31	12.12	0.82	580.78	24.59	10.56	580.00	14.96	1.00	581.57	12.76	-0.55	581.73	12.79	-0.45
584.26	22.12	9.81	583.31	12.00	1.26	583.78	23.97	10.51	583.00	14.21	0.82	584.57	12.50	-0.25	584.73	12.10	-0.57
587.27	22.80	10.10	586.33	11.68	0.55	586.80	23.47	9.61	586.00	15.11	1.33	587.59	12.31	-0.83	587.75	12.57	-0.50
590.26	22.83	10.71	589.32	11.06	0.52	589.78	23.47	10.20	589.00	14.57	1.37	590.57	11.84	-0.71	590.73	11.82	-0.66
593.26	21.96	9.54	592.31	12.10	1.25	592.78	24.02	10.45	592.00	14.15	0.65	593.57	12.40	-0.46	593.73	12.59	-0.19
596.26	22.28	9.70	595.31	11.46	0.46	595.78	23.52	9.79	595.00	14.96	1.30	596.57	12.38	-0.63	596.73	12.27	-0.67
599.26	23.22	10.76	598.31	12.07	1.19	598.78	22.46	8.85	598.00	14.75	1.21	599.57	12.57	-0.32	599.72	11.93	-0.89
602.28	22.15	9.29	601.33	11.53	0.24	601.80	23.13	9.12	601.00	14.72	0.78	602.59	12.50	-0.80	602.75	13.24	0.02
623.26	24.36	8.46	622.31	80.98	66.66	622.79	37.73	20.68	622.00	20.14	3.16	623.58	15.52	-0.81	623.73	13.91	-2.35
626.20	21.49	6.90	625.26	83.06	70.05	625.73	37.65	21.91	624.94	19.77	4.10	626.51	12.05	-2.97	626.67	13.82	-1.13
629.20	21.54	8.31	628.26	103.99	92.33	628.73	38.50	24.12	627.94	17.74	3.43	629.51	11.79	-1.88	629.67	12.04	-1.55
632.23	21.57	8.37	631.26	100.77	89.15	631.76	36.83	22.48	630.94	17.23	2.95	632.55	11.86	-1.77	632.70	12.38	-1.18
635.20	21.13	8.11	634.26	91.41	79.96	634.73	36.78	22.60	633.94	16.35	2.25	635.51	11.77	-1.69	635.67	12.83	-0.56
638.20	20.87	8.19	637.26	87.48	76.37	637.73	34.54	20.70	636.94	15.62	1.86	638.52	11.44	-1.68	638.68	12.87	-0.18
641.20	22.22	9.60	640.26	82.69	71.65	640.73	31.53	17.76	639.94	16.01	2.31	641.52	11.21	-1.84	641.68	12.51	-0.47
644.21	22.04	9.71	643.26	77.89	67.13	643.73	29.76	16.28	642.94	15.38	1.97	644.52	10.92	-1.85	644.68	12.57	-0.12
647.24	22.22	9.56	646.26	73.22	62.13	646.73	28.21	14.39	645.94	15.62	1.88	647.55	10.88	-2.22	647.71	13.37	0.34
650.21	23.56	11.10	649.26	70.83	59.95	649.73	27.22	13.61	648.94	15.23	1.69	650.52	11.53	-1.36	650.68	12.49	-0.33
653.21	23.96	11.46	652.26	69.28	58.35	652.73	25.94	12.29	651.94	15.38	1.80	653.52	11.58	-1.36	653.68	12.42	-0.44
656.21	23.01	10.74	655.26	64.88	54.18	655.73	24.92	11.50	654.94	15.44	2.09	656.52	11.56	-1.15	656.68	11.69	-0.94
659.20	23.78	11.36	658.26	61.55	50.70	658.73	24.77	11.19	657.94	14.48	0.98	659.52	11.63	-1.23	659.68	13.04	0.25
662.24	22.80	10.50	661.26	59.90	49.17	661.76	22.51	9.05	660.94	14.51	1.13	662.55	11.58	-1.16	662.71	12.70	0.03
665.20	24.25	11.11	664.25	60.30	48.73	664.72	23.47	9.17	663.94	16.29	2.07	665.51	12.10	-1.48	665.67	12.92	-0.59
668.20	24.44	12.48	667.25	57.66	47.28	667.72	24.42	11.31	666.94	15.26	2.22	668.51	10.43	-1.96	668.67	12.06	-0.26
671.20	23.91	11.07	670.26	57.07	45.80	670.73	23.30	9.31	669.94	15.29	1.37	671.51	12.07	-1.21	671.68	13.04	-0.16
674.20	23.14	10.15	673.26	54.83	43.41	673.72	23.00	8.85	672.94	15.50	1.43	674.51	11.67	-1.76	674.67	13.69	0.33
677.23	24.22	11.16	676.26	56.65	45.17	676.72	24.64	10.43	675.94	16.23	2.09	677.55	12.12	-1.37	677.70	12.70	-0.72
680.20	24.25	11.72	679.26	54.58	43.63	679.73	23.70	10.02	678.94	15.05	1.44	680.52	11.39	-1.57	680.68	13.02	0.13
683.20	23.83	10.89	682.26	54.64	43.27	682.73	24.47	10.38	681.94	15.68	1.66	683.52	12.00	-1.38	683.68	13.02	-0.28
686.20	23.56	10.89	685.26	53.98	42.89	685.73	24.07	10.25	684.94	15.02	1.27	686.52	11.56	-1.54	686.68	13.30	0.27
689.20	24.36	11.47	688.26	52.96	41.64	688.73	24.27	10.22	687.94	15.20	1.23	689.51	11.89	-1.44	689.67	13.47	0.21
692.23	24.83	11.87	691.26	53.41	42.02	691.73	24.82	10.70	690.94	14.30	0.26	692.55	12.71	-0.69	692.70	13.76	0.43
695.20	25.05	12.31	694.26	53.47	42.31	694.73	25.79	11.90	693.94	14.57	0.75	695.51	12.69	-0.48	695.68	12.83	-0.27
698.21	24.41	11.96	697.26	52.54	41.66	697.73	25.82	12.21	696.94	15.14	1.61	698.52	11.06	-1.83	698.68	13.04	0.22
701.20	23.35	10.77	700.26	52.00	40.99	700.73	26.22	12.49	699.94	14.00	0.34	701.52	12.47	-0.55	701.68	13.15	0.21
704.20	23.83	10.76	703.26	52.51	41.01	703.73	26.27	12.04	702.94	15.17	1.02	704.52	12.33	-1.18	704.68	13.60	0.16
707.23	23.78	11.37	706.26	51.64	40.80	706.73	27.00	13.44	705.94	14.72	1.23	707.55	11.93	-0.92	707.70	12.46	-0.31
710.21	22.96	9.81	709.26	52.06	40.48	709.73	25.97	11.67	708.94	14.99	0.76	710.52	12.69	-0.90	710.68	13.65	0.14
713.20	24.36	11.50	712.26	50.81	39.53	712.73	27.17	13.16	711.94	14.45	0.51	713.52	11.86	-1.43	713.68	14.14	0.92
716.20	23.91	11.00	715.26	50.42	39.08	715.73	28.01	13.94	714.94	15.53	1.54	716.52	11.96	-1.39	716.68	13.13	-0.15
719.21	24.04	10.37	718.26	51.26	39.16	718.73	28.97	14.14	717.94	15.89	1.14	719.52	13.28	-0.83	719.68	13.73	-0.31
722.24	23.51	10.43	721.26	50.45	38.94	721.76	28.44	14.20	720.94	15.35	1.19	722.55	12.22	-1.30	722.71	13.56	0.11
725.20	24.46	11.52	724.26	49.54	38.17	724.73	28.14	14.04	723.94	15.38	1.36	725.52	12.50	-0.88	725.68	12.83	-0.48
728.20	24.04	11.16	727.26	49.65	38.34	727.73	27.76	13.72	726.94	14.66	0.70	728.52	12.55	-0.77	728.68	13.32	0.07
731.21	24.09	10.54	730.26	49.54	37.56	730.73	27.63	12.93	729.94	16.32	1.69	731.52	12.95	-1.04	731.68	13.26	-0.65
734.20	24.65	11.14	733.26	48.71	36.77	733.73	27.73	13.06	732.94	15.74	1.15	734.52	12.73	-1.22	734.68	13.95	0.07
737.23	24.07	10.29	736.26	48.80	36.59	736.76	29.23	14.29	735.94	16.26	1.40	737.55	12.83	-1.39	737.70	14.14	-0.01
740.20	23.85	10.54	739.26	47.60	35.86	739.73	28.85	14.38	738.94	15.44	1.05	740.52	12.95	-0.80	740.68	13.43	-0.25
743.20	24.70	10.88	742.26	47.07	34.82	742.73	27.78	12.80	741.94	16.29	1.39	743.52	12.76	-1.50	743.68	14.30	0.11
746.20	24.57	11.11	745.26	46.43	34.54	745.73	28.01	13.40	744.94	15.35	0.81	746.52	12.66	-1.24	746.68	14.25	0.43
749.20	24.04	11.15	748.26	47.68	36.37	748.73	28.80	14.76	747.94	15.53	1.56	749.52	11.86	-1.46	749.68	13.15	-0.10
752.24	23.75	10.25	751.26	46.34	34.42	751.76	29.87	15.22	750.94	16.44	1.86	752.55	12.33	-1.60	752.71	13.60	-0.26
755.20	24.86	11.56	754.26	46.17	34.44	754.73	28.74	14.29	753.94	15.95	1.57	755.52	11.86	-1.88	755.68	13.97	0.31
758.20	24.54	10.64	757.26	46.17	33.84	757.73	28.31	13.25	756.94	17.17	2.19	758.52	12.43	-1.91	758.68	13.99	-0.28
761.20	25.50	12.11	760.26	44.78	32.97	760.73	28.77	14.23	759.94	15.77	1.30	761.52	12.88	-0.94	761.68	13.39	-0.36
764.21	23.78	9.81	763.26	44.92	32.52	763.73	28.03	12.91	762.94	16.26	1.21	764.52	13.02	-1.39	764.68	14.51	0.18
767.24	24.60	10.60	766.26	45.99	33.56	766.76	29.08	13.93	765.94	16.32	1.24	767.55	13.42	-1.02	767.71	14.14	-0.22
770.20	23.83	10.16	769.26	43.48	31.39	769.73	28.62	13.80	768.94	16.16	1.41	770.52	12.73	-1.37	770.68	13.99	-0.04
773.20	25.07	11.25	772.26	42.42	30.17	772.73	28.24	13.27	771.94	16.53	1.63	773.51	13.23	-1.03	773.68	13.58	-0.60
776.20	24.62	11.33	775.26	43.65	31.94	775.73	28.97	14.53	774.94	14.78	0.41	776.52	13.70	-0.02	776.68	13.26	-0.39
779.20	24.65	10.12	778.26	41.48	28.52	778.73	27.76	12.07	777.94	17.41	1.80	779.51	14.16	-0.81	779.68	13.91	-0.99
782.23	24.12	10.43	781.26	43.08	30.97	781.76	28.80	13.96	780.94	16.16	1.39	782.55	12.90	-1.22	782.70	13.88	-0.17
785.20	23.88	9.96	784.26	42.76	30.41	784.73	28.29	13.22	783.94	16.53	1.53	785.52	12.92	-1.44	785.68	14.19	-0.09
788.20	25.66	11.80	787.26	41.05	28.77	787.73	28.11	13.10	786.94	16.32	1.38	788.52	13.66	-0.63	788.68	13.47	-0.75
791.20	24.99	10.96	790.26	41.14	28.68	790.73	27.70	12.52	789.94	16.74	1.63	791.52	13.04	-1.43	791.68	14.19	-0.20
794.20	24.36	10.30	793.26	40.97	28.48	793.73	27.30	12.09	792.94	16.92	1.78	794.52	12.52	-1.98	794.68	14.62	0.20
797.24	23.96	10.18	796.26	39.89	27.69	796.76	27.76	12.83	795.94	16.62	1.76	797.55	12.88	-1.33	797.71	13.71	-0.43
800.20	24.83	11.47	799.26	40.63	28.85	799.73	28.54	14.03	798.94	15.83	1.39	800.52	12.73	-1.06	800.68	13.39	-0.33
803.20	25.60	11.98	802.26	40.37	28.33	802.73	28.06	13.29	801.94	16.32	1.62	803.52	12.57	-1.48	803.68	13.84	-0.14
806.20	24.28	10.09	805.26	40.17	27.56	805.73	28.72	13.38	804.94	15.92	0.65	806.51	14.01	-0.61	806.68	14.51	-0.04
809.20	24.22	10.17	808.26	41.59	29.11	808.73	27.17	11.97	807.94	16.07	0.94	809.52	13.14	-1.35	809.68	14.82	0.41
812.23	24.75	10.36	811.26	39.21	26.39	811.73	27.68	12.14	810.94	17.29	1.82	812.55	13.51	-1.32	812.70	14.25	-0.50
815.20	25.42	11.05	814.26	38.34	25.54	814.73	27.38	11.85	813.94	17.20	1.75	815.52	13.33	-1.48	815.68	14.47	-0.27
818.20	24.75	10.86	817.26	39.50	27.18	817.73	28.52	13.48	816.94	16.65	1.68	818.52	13.04	-1.29	818.68	13.86	-0.39
821.20	25.23	10.96	820.26	39.38	26.69	820.73	28.24	12.82	819.94	16.95	1.60	821.52	13.09	-1.61	821.68	14.64	0.01
824.20	24.09	9.25	823.25	37.34	24.08	823.73	27.35	11.36	822.94	17.29	1.37	824.52	14.11	-1.16	824.68	14.99	-0.21
827.23	24.49	9.89	826.26	37.78	24.76	826.73	26.92	11.17	825.94	16.89	1.21	827.55	13.73	-1.30	827.70	15.05	0.09
830.20	25.47	11.29	829.26	38.15	25.54	829.73	26.70	11.37	828.94	16.95	1.69	830.52	13.35	-1.27	830.68	14.12	-0.42
833.20	25.15	10.20	832.26	36.58	23.21	832.73	26.44	10.34	831.94	17.90	1.87	833.52	14.18	-1.20	833.68	14.64	-0.67
836.20	24.62	10.20	835.26	37.06	24.22	835.73	27.05	11.48	834.94	16.44	0.94	836.52	13.59	-1.26	836.68	15.10	0.32
839.20	24.09	9.79	838.26	36.64	23.92	838.73	27.40	11.95	837.94	16.41	1.03	839.52	13.80	-0.93	839.68	14.56	-0.10
842.23	25.13	10.92	841.25	35.70	23.06	841.76	26.95	11.58	840.94	16.29	1.00	842.55	12.85	-1.80	842.70	15.38	0.80
845.20	24.36	9.51	844.25	36.78	23.51	844.73	27.96	11.96	843.94	18.57	2.64	845.51	13.51	-1.77	845.68	14.34	-0.87
848.20	25.71	11.47	847.26	36.33	23.66	847.72	26.72	11.33	846.94	16.47	1.15	848.51	13.42	-1.26	848.67	14.71	0.11
851.20	24.89	10.27	850.25	36.70	23.66	850.72	27.45	11.68	849.94	17.71	2.01	851.51	13.42	-1.63	851.68	14.60	-0.38
854.20	24.41	9.91	853.26	36.50	23.57	853.73	27.02	11.36	852.94	17.41	1.83	854.52	13.68	-1.26	854.68	14.30	-0.57
857.23	24.20	9.38	856.26	36.22	22.98	856.76	27.20	11.23	855.94	18.20	2.30	857.55	13.18	-2.07	857.70	14.95	-0.23
860.20	24.52	10.41	859.26	35.92	23.38	859.73	26.70	11.44	858.94	16.47	1.28	860.52	13.18	-1.37	860.68	14.56	0.09
863.20	24.70	10.22	862.26	34.43	21.52	862.72	27.50	11.87	861.94	16.74	1.18	863.51	13.92	-1.00	863.67	14.66	-0.18
866.20	24.89	10.39	865.25	35.81	22.88	865.73	27.86	12.21	864.94	16.95	1.37	866.52	13.92	-1.02	866.68	14.51	-0.35
869.20	24.75	9.93	868.26	34.26	21.01	868.73	27.40	11.43	867.94	18.35	2.45	869.52	13.87	-1.39	869.68	14.12	-1.06
872.24	25.47	10.75	871.26	34.81	21.66	871.76	27.20	11.33	870.94	16.86	1.06	872.55	14.82	-0.34	872.71	14.36	-0.72
875.20	25.76	10.96	874.26	34.12	20.89	874.73	27.12	11.17	873.94	18.48	2.60	875.52	13.61	-1.63	875.68	14.19	-0.97
878.20	23.88	8.97	877.26	34.34	21.00	877.73	27.58	11.51	876.94	18.11	2.12	878.52	13.37	-1.98	878.68	15.14	-0.14
881.20	25.26	10.52	880.26	33.49	20.33	880.73	27.58	11.69	879.94	17.23	1.41	881.52	13.44	-1.73	881.68	15.42	0.32
884.20	25.23	10.75	883.26	33.96	21.05	883.73	27.28	11.64	882.94	16.35	0.79	884.52	14.01	-0.91	884.68	14.97	0.12
887.24	25.98	11.42	886.26	33.14	20.16	886.76	27.48	11.77	885.94	17.26	1.62	887.55	13.47	-1.52	887.71	14.82	-0.10
890.20	24.62	9.80	889.26	33.57	20.33	889.73	26.92	10.95	888.94	17.17	1.27	890.51	14.11	-1.14	890.68	15.05	-0.13
893.21	24.68	9.82	892.26	34.21	20.93	892.73	26.49	10.48	891.94	17.23	1.29	893.52	14.25	-1.04	893.68	14.97	-0.25
896.20	25.60	10.61	895.26	32.59	19.17	895.73	27.15	11.01	894.94	17.84	1.77	896.52	13.70	-1.73	896.68	15.31	-0.04
899.21	25.71	11.18	898.26	32.67	19.71	898.73	25.72	10.03	897.94	16.62	1.01	899.52	14.39	-0.58	899.68	14.47	-0.43
902.23	25.82	10.51	901.26	33.57	19.84	901.76	28.14	11.68	900.94	18.29	1.90	902.55	14.11	-1.63	902.70	15.40	-0.27
905.21	25.34	10.13	904.26	33.49	19.86	904.73	26.65	10.29	903.94	17.99	1.70	905.52	14.35	-1.29	905.68	15.16	-0.41
908.21	25.10	10.29	907.26	32.86	19.62	907.73	26.80	10.83	906.94	17.10	1.21	908.52	14.51	-0.74	908.68	14.71	-0.47
911.20	25.53	10.92	910.26	33.71	20.67	910.73	26.92	11.15	909.94	17.44	1.75	911.52	13.66	-1.39	911.68	14.62	-0.36
914.21	24.91	9.67	913.26	32.21	18.55	913.73	26.82	10.43	912.94	17.41	1.09	914.52	15.49	-0.18	914.68	14.69	-0.91
917.24	25.71	10.46	916.26	31.45	17.78	916.76	26.80	10.40	915.94	17.90	1.57	917.55	14.30	-1.38	917.71	15.42	-0.19
920.21	25.45	10.39	919.26	33.00	19.52	919.73	26.92	10.71	918.94	17.20	1.06	920.52	14.51	-0.98	920.68	15.34	-0.08
923.21	25.50	10.57	922.26	31.85	18.49	922.73	27.78	11.69	921.94	17.44	1.43	923.52	13.49	-1.88	923.68	15.75	0.45
926.21	24.70	9.69	925.25	31.61	18.18	925.73	26.87	10.71	924.94	16.80	0.71	926.52	14.92	-0.52	926.68	15.18	-0.19
929.20	25.45	10.56	928.25	31.36	18.05	928.73	26.44	10.40	927.94	17.71	1.74	929.52	14.04	-1.28	929.68	14.79	-0.46
932.24	25.87	10.75	931.25	31.12	17.57	931.76	26.90	10.62	930.94	17.77	1.57	932.55	14.32	-1.24	932.71	15.16	-0.33
935.20	26.06	10.89	934.26	31.23	17.64	934.73	26.92	10.60	933.94	18.14	1.89	935.52	14.16	-1.44	935.68	15.08	-0.45
938.20	26.16	11.40	937.25	32.15	18.97	937.73	27.07	11.16	936.94	17.87	2.03	938.52	13.18	-2.01	938.68	15.10	-0.02
941.21	24.78	9.25	940.26	30.50	16.54	940.74	26.65	9.97	939.94	17.77	1.16	941.52	14.51	-1.46	941.68	16.19	0.30
944.21	25.13	9.79	943.25	30.36	16.59	943.73	26.44	9.94	942.94	18.35	1.93	944.52	14.70	-1.08	944.68	14.86	-0.85
947.24	26.43	11.44	946.25	32.45	19.04	946.76	27.63	11.49	945.94	18.23	2.16	947.55	13.73	-1.69	947.71	14.88	-0.47
950.20	26.16	10.98	949.25	33.11	19.50	949.73	26.97	10.64	948.94	17.10	0.84	950.52	14.61	-1.01	950.68	15.71	0.17
953.20	26.54	11.42	952.25	31.53	17.98	952.73	26.34	10.07	951.94	17.29	1.09	953.52	14.92	-0.64	953.68	15.03	-0.45
956.20	25.23	9.38	955.26	31.34	17.06	955.73	26.87	9.87	954.94	17.90	0.97	956.52	15.30	-0.99	956.68	16.23	0.02
959.21	25.90	9.84	958.26	29.53	15.04	958.74	27.50	10.29	957.94	18.72	1.58	959.52	15.37	-1.13	959.68	15.97	-0.45
962.24	25.92	10.88	961.26	30.39	16.92	961.76	26.90	10.71	960.94	17.65	1.53	962.55	14.27	-1.21	962.71	15.08	-0.32
965.21	26.24	10.27	964.26	31.55	17.16	964.74	26.75	9.63	963.94	18.81	1.76	965.52	15.28	-1.12	965.68	15.69	-0.64
968.21	25.92	10.31	967.26	31.17	17.13	967.73	27.05	10.28	966.94	17.77	1.08	968.52	15.42	-0.63	968.68	15.53	-0.45
971.21	26.27	10.77	970.26	29.20	15.27	970.74	26.62	9.97	969.94	17.38	0.80	971.52	15.01	-0.93	971.68	15.99	0.13
974.21	26.46	10.90	973.26	30.50	16.51	973.73	25.79	9.07	972.94	18.69	2.05	974.52	14.39	-1.61	974.68	15.49	-0.44
977.24	25.13	9.20	976.26	31.66	17.30	976.76	27.33	10.25	975.94	17.80	0.79	977.55	15.49	-0.88	977.71	16.38	0.09
980.21	25.29	9.54	979.26	30.42	16.25	979.73	26.52	9.62	978.94	19.30	2.47	980.52	14.27	-1.91	980.68	15.55	-0.56
983.21	25.55	9.40	982.26	31.20	16.63	982.74	26.90	9.60	981.94	19.52	2.29	983.52	15.20	-1.38	983.68	15.60	-0.91
986.21	25.13	9.56	985.26	31.85	17.85	985.73	26.80	10.07	984.94	17.50	0.85	986.52	15.11	-0.90	986.68	15.99	0.05
989.21	25.76	9.97	988.26	30.07	15.85	988.74	26.59	9.65	987.94	18.20	1.33	989.52	15.04	-1.19	989.68	16.01	-0.14
992.24	26.06	10.65	991.26	30.17	16.33	991.76	26.19	9.62	990.94	18.66	2.17	992.55	14.32	-1.53	992.71	15.14	-0.64
995.21	26.03	10.69	994.26	29.96	16.19	994.73	27.00	10.51	993.94	18.17	1.75	995.52	14.68	-1.10	995.68	15.05	-0.65
998.21	25.15	9.91	997.26	30.17	16.50	997.73	26.85	10.45	996.94	16.98	0.66	998.52	15.42	-0.26	998.68	15.21	-0.40
1001.21	25.71	10.14	1000.26	28.94	14.94	1000.73	25.89	9.17	999.94	17.80	1.15	1001.52	14.80	-1.21	1001.68	15.99	0.06
1004.21	27.18	12.11	1003.26	30.55	17.05	1003.73	26.92	10.70	1002.94	17.04	0.89	1004.52	14.32	-1.19	1004.68	15.73	0.30
1007.24	26.35	11.06	1006.26	30.34	16.62	1006.76	26.72	10.28	1005.94	17.71	1.34	1007.55	14.42	-1.31	1007.71	15.62	-0.03
1010.21	26.91	11.54	1009.26	28.43	14.63	1009.74	26.02	9.49	1008.94	18.35	1.90	1010.52	14.49	-1.32	1010.68	15.16	-0.58
1013.20	25.74	9.80	1012.25	28.75	14.38	1012.73	27.60	10.51	1011.94	18.54	1.52	1013.52	14.58	-1.80	1013.68	16.58	0.28
1016.21	24.91	8.88	1015.26	29.61	15.16	1015.73	26.24	9.06	1014.94	18.45	1.34	1016.52	14.97	-1.49	1016.68	16.54	0.15
1019.21	26.33	11.02	1018.25	28.72	14.98	1018.73	26.87	10.40	1017.94	16.89	0.50	1019.52	14.68	-1.07	1019.68	16.25	0.57
1022.23	25.58	10.13	1021.26	28.94	15.06	1021.76	27.22	10.61	1020.94	17.80	1.27	1022.55	14.75	-1.14	1022.70	15.69	-0.13
1025.21	26.83	11.88	1024.25	30.39	17.01	1024.73	25.12	9.02	1023.94	17.65	1.62	1025.52	14.68	-0.71	1025.68	14.40	-0.91
1028.21	25.76	10.39	1027.26	29.37	15.58	1027.73	26.47	9.95	1026.94	17.65	1.20	1028.52	14.49	-1.31	1028.68	15.84	0.11
1031.20	25.47	9.89	1030.26	29.12	15.11	1030.73	26.80	10.06	1029.94	18.48	1.82	1031.52	14.66	-1.36	1031.68	15.49	-0.46
1034.21	25.95	10.05	1033.25	30.04	15.71	1033.74	27.15	10.10	1032.94	18.42	1.44	1034.52	15.47	-0.87	1034.68	15.69	-0.57
1037.24	26.24	10.35	1036.26	28.67	14.35	1036.76	26.34	9.29	1035.94	18.05	1.08	1037.55	15.30	-1.03	1037.71	16.21	-0.05
1040.21	26.51	10.79	1039.26	29.10	14.96	1039.73	27.07	10.20	1038.94	17.71	0.91	1040.52	15.37	-0.78	1040.68	15.95	-0.13
1043.21	25.63	9.58	1042.26	30.44	15.96	1042.73	27.10	9.90	1041.94	18.81	1.68	1043.52	14.99	-1.50	1043.68	16.23	-0.18
1046.21	26.22	10.58	1045.26	28.78	14.71	1045.74	26.85	10.05	1044.94	17.59	0.87	1046.52	14.77	-1.31	1046.68	16.45	0.44
1049.21	26.70	11.06	1048.26	28.35	14.28	1048.74	26.65	9.85	1047.94	17.71	0.99	1049.52	15.20	-0.88	1049.68	15.90	-0.11
1052.24	25.68	10.00	1051.26	28.59	14.48	1051.76	27.93	11.09	1050.94	17.93	1.17	1052.55	14.66	-1.46	1052.71	16.34	0.29
1055.21	26.41	10.03	1054.26	29.31	14.50	1054.74	26.77	9.24	1053.94	19.52	2.06	1055.52	15.95	-0.87	1055.68	15.55	-1.19
1058.21	25.53	9.62	1057.26	29.88	15.54	1057.74	27.25	10.19	1056.94	18.45	1.46	1058.52	15.37	-0.98	1058.68	15.79	-0.48
1061.21	25.92	9.89	1060.26	29.96	15.51	1060.73	25.89	8.71	1059.94	18.84	1.73	1061.52	14.80	-1.66	1061.68	16.32	-0.07
1064.21	27.05	10.84	1063.26	28.96	14.32	1063.74	26.24	8.88	1062.94	18.84	1.55	1064.52	15.61	-1.04	1064.68	16.06	-0.51
1067.24	25.92	10.18	1066.26	29.47	15.30	1066.76	25.74	8.84	1065.94	18.02	1.20	1067.55	15.40	-0.78	1067.71	15.69	-0.42
1070.21	26.19	10.56	1069.26	29.64	15.58	1069.74	27.17	10.39	1068.94	17.74	1.03	1070.52	14.82	-1.25	1070.68	16.21	0.22
1073.21	26.46	10.60	1072.26	27.44	13.16	1072.74	26.77	9.76	1071.94	18.20	1.26	1073.52	15.87	-0.42	1073.68	15.38	-0.84
1076.21	26.41	10.58	1075.26	30.28	16.02	1075.73	27.07	10.09	1074.94	18.48	1.57	1076.52	14.77	-1.50	1076.68	16.12	-0.07
1079.21	25.71	9.72	1078.26	28.11	13.69	1078.73	27.25	10.11	1077.94	18.05	0.98	1079.52	15.59	-0.84	1079.68	16.21	-0.14
1082.24	27.05	10.55	1081.26	28.59	13.67	1081.76	26.57	8.92	1080.94	18.48	0.90	1082.55	16.64	-0.29	1082.71	16.25	-0.61
1085.21	25.71	9.56	1084.26	28.45	13.87	1084.73	27.68	10.37	1083.94	18.48	1.25	1085.52	15.56	-1.03	1085.68	16.30	-0.22
1088.21	25.95	10.34	1087.26	28.37	14.34	1087.73	26.59	9.83	1086.94	18.14	1.45	1088.52	14.37	-1.67	1088.68	16.19	0.22
1091.21	25.60	9.66	1090.26	28.05	13.68	1090.73	27.10	10.00	1089.94	17.41	0.39	1091.52	15.28	-1.10	1091.68	17.02	0.71
1094.21	26.62	10.41	1093.26	28.24	13.60	1093.73	25.92	8.55	1092.94	18.26	0.97	1094.52	15.75	-0.90	1094.68	16.51	-0.07
1097.24	26.49	10.42	1096.26	29.58	15.08	1096.76	25.87	8.65	1095.94	18.51	1.36	1097.55	14.63	-1.88	1097.71	16.95	0.52
1100.21	26.08	9.75	1099.25	27.49	12.74	1099.74	27.58	10.10	1098.94	18.72	1.31	1100.52	15.54	-1.22	1100.68	16.60	-0.09
1103.21	26.22	9.67	1102.25	28.21	13.23	1102.74	27.30	9.59	1101.94	18.23	0.60	1103.52	16.55	-0.44	1103.68	16.76	-0.16
1106.21	26.49	9.79	1105.26	29.69	14.56	1105.73	27.17	9.32	1104.94	19.09	1.31	1106.52	16.16	-0.98	1106.68	16.73	-0.33
1109.21	27.26	10.82	1108.25	28.59	13.72	1108.74	27.30	9.70	1107.94	19.61	2.09	1109.52	15.35	-1.53	1109.68	16.25	-0.56
1112.24	26.70	9.83	1111.26	28.00	12.71	1111.76	27.70	9.68	1110.94	19.67	1.72	1112.55	16.23	-1.07	1112.71	16.58	-0.65
1115.21	27.21	11.07	1114.26	29.58	15.01	1114.73	26.49	9.19	1113.94	18.42	1.20	1115.52	15.66	-0.92	1115.68	16.23	-0.28
1118.21	26.73	10.79	1117.25	28.99	14.62	1117.74	27.48	10.38	1116.94	18.17	1.15	1118.52	15.11	-1.27	1118.68	16.43	0.12
1121.21	25.90	9.34	1120.26	27.52	12.53	1120.74	27.55	9.83	1119.94	18.66	1.02	1121.52	15.87	-1.13	1121.68	17.04	0.11
1124.21	26.67	10.39	1123.26	29.82	15.11	1123.74	26.47	9.03	1122.94	17.65	0.29	1124.52	15.95	-0.77	1124.68	17.13	0.48
1127.24	26.08	9.64	1126.26	28.99	14.12	1126.76	28.39	10.79	1125.94	18.17	0.65	1127.55	16.11	-0.77	1127.71	16.93	0.12
1130.21	26.67	10.78	1129.26	29.80	15.48	1129.73	26.97	9.93	1128.94	18.94	1.97	1130.52	15.32	-1.01	1130.68	15.29	-0.96
1133.21	27.10	10.61	1132.26	28.70	13.78	1132.73	27.43	9.78	1131.94	19.40	1.83	1133.52	15.75	-1.18	1133.68	16.21	-0.65
1136.21	26.97	10.56	1135.26	29.42	14.59	1135.74	27.60	10.04	1134.94	18.42	0.93	1136.52	16.21	-0.63	1136.68	16.47	-0.30
1139.21	26.81	9.74	1138.25	29.93	14.44	1138.74	27.30	9.08	1137.94	20.01	1.86	1139.52	15.83	-1.67	1139.68	17.24	-0.19
1142.24	26.65	10.41	1141.26	29.02	14.35	1141.76	27.25	9.85	1140.94	18.02	0.70	1142.55	15.40	-1.28	1142.71	17.19	0.58
1145.21	26.86	10.36	1144.26	29.82	14.89	1144.73	26.54	8.88	1143.94	19.61	2.03	1145.52	15.20	-1.74	1145.68	16.58	-0.29
1148.21	26.49	9.74	1147.26	28.48	13.30	1147.73	27.70	9.80	1146.94	18.66	0.83	1148.52	17.22	0.03	1148.68	16.25	-0.86
1151.21	26.83	9.96	1150.26	30.23	14.94	1150.74	27.38	9.36	1149.94	19.49	1.54	1151.52	16.50	-0.80	1151.68	16.49	-0.74
1154.21	26.70	10.20	1153.26	28.45	13.52	1153.74	27.38	9.72	1152.94	18.87	1.29	1154.52	15.37	-1.57	1154.68	17.15	0.28
1157.24	26.78	10.59	1156.26	27.95	13.33	1156.76	26.52	9.18	1155.94	17.77	0.50	1157.55	15.71	-0.92	1157.71	16.97	0.42
1160.21	27.85	11.44	1159.26	29.07	14.23	1159.73	26.75	9.19	1158.94	18.35	0.86	1160.52	15.92	-0.93	1160.68	16.84	0.07
1163.21	25.92	9.37	1162.26	29.04	14.06	1162.74	26.90	9.19	1161.94	18.48	0.85	1163.52	16.19	-0.80	1163.68	16.87	-0.05
1166.21	26.43	10.66	1165.26	27.76	13.56	1165.73	26.72	9.79	1164.94	18.08	1.23	1166.52	15.83	-0.38	1166.68	15.29	-0.85
1169.21	27.29	10.69	1168.26	28.59	13.56	1168.74	26.32	8.57	1167.94	19.18	1.50	1169.52	16.40	-0.64	1169.68	16.10	-0.86
1172.24	26.35	10.18	1171.26	28.64	14.05	1171.76	28.03	10.71	1170.94	17.87	0.62	1172.55	16.19	-0.41	1172.71	16.32	-0.21
1175.21	26.86	9.87	1174.26	28.96	13.54	1174.73	27.10	8.95	1173.94	19.30	1.23	1175.52	16.45	-0.98	1175.68	17.11	-0.25
1178.21	27.26	10.53	1177.26	26.32	11.17	1177.74	27.78	9.90	1176.94	19.73	1.92	1178.52	15.97	-1.19	1178.68	16.36	-0.73
1181.21	26.59	10.43	1180.26	28.19	13.60	1180.73	26.87	9.55	1179.94	17.90	0.66	1181.52	15.56	-1.04	1181.68	16.91	0.38
1184.21	25.87	8.93	1183.26	28.48	13.11	1183.74	27.00	8.90	1182.94	19.67	1.65	1184.52	15.78	-1.60	1184.68	17.26	-0.05
1187.24	27.26	10.51	1186.25	27.81	12.63	1186.76	27.60	9.70	1185.94	19.73	1.90	1187.55	15.80	-1.39	1187.71	16.60	-0.51
1190.21	27.45	11.17	1189.25	28.53	13.82	1189.74	27.00	9.57	1188.94	18.72	1.36	1190.52	15.66	-1.06	1190.68	16.34	-0.30
1193.21	26.78	10.78	1192.26	27.79	13.36	1192.73	27.00	9.85	1191.94	17.80	0.72	1193.52	15.87	-0.57	1193.68	16.21	-0.15
1196.21	27.50	11.03	1195.26	27.73	12.83	1195.74	26.52	8.89	1194.94	19.21	1.66	1196.52	16.14	-0.77	1196.68	15.95	-0.89
1199.21	26.46	10.35	1198.26	28.19	13.65	1198.74	26.19	8.92	1197.94	18.48	1.29	1199.52	14.85	-1.70	1199.68	16.89	0.41
1202.24	28.04	11.69	1201.26	28.37	13.60	1201.76	27.28	9.78	1200.94	17.50	0.07	1202.55	16.31	-0.47	1202.71	17.11	0.40
1205.21	26.75	9.96	1204.25	27.73	12.51	1204.73	27.22	9.28	1203.94	18.97	1.10	1205.52	16.09	-1.14	1205.68	17.19	0.04
1208.21	25.98	9.45	1207.26	27.81	12.85	1207.74	27.35	9.66	1206.94	18.60	0.99	1208.52	16.19	-0.78	1208.68	16.69	-0.21
1211.21	26.70	10.38	1210.25	29.85	15.10	1210.73	27.63	10.16	1209.94	18.69	1.29	1211.52	15.90	-0.86	1211.68	16.25	-0.43
1214.21	26.46	9.60	1213.25	29.02	13.74	1213.73	26.37	8.36	1212.94	19.34	1.40	1214.52	16.35	-0.94	1214.68	16.76	-0.46
1217.23	27.77	10.96	1216.25	29.12	13.88	1216.76	27.96	10.00	1215.94	19.30	1.41	1217.55	16.93	-0.32	1217.70	16.08	-1.09
1220.21	27.24	10.02	1219.25	28.05	12.40	1219.73	27.30	8.92	1218.94	19.43	1.13	1220.52	16.60	-1.06	1220.68	17.52	-0.07
