# Supplementary material for: Noise-precision tradeoff in predicting combinations of mutations and drugs
Source: PLoS Comput Biol. 2019 May 22;15(5):e1006956. doi: 10.1371/journal.pcbi.1006956 (PMC6548401; doi:10.1371/journal.pcbi.1006956)
Supplement: S1 Data — A zip file containing all datasets used in this paper. (ZIP) [file pcbi.1006956.s002.zip › calcium/calcium_double_RAW264.7/C5A_250_nM_UDP_25_uM_RW_ECC040113E.txt]

Tab-delimted data for ligand pair Complement C5a / Uridine 5'-diphosphate
Celltype = RAW 264.7
ExperimentID = ECC040113E
t in seconds, Ca++ concentrations in nM
Adj Ca++ is the change in Ca++ concentration due to ligand

ECC040113E08	C5A 250 nM	UDP 25 uM	sim
ECC040113E02	C5A 250 nM	UDP 25 uM	lig1_then_lig2
ECC040113E04	UDP 25 uM	C5A 250 nM	lig2_then_lig1
ECC040113E01	HBSS-BSA n/a 	HBSS-BSA n/a 	con
ECC040113E11	HBSS-BSA n/a 	HBSS-BSA n/a 	con
ECC040113E12	HBSS-BSA n/a 	HBSS-BSA n/a 	con

t(ECC040113E08)	Ca++(ECC040113E08)	Adj Ca++(ECC040113E08)	t(ECC040113E02)	Ca++(ECC040113E02)	Adj Ca++(ECC040113E02)	t(ECC040113E04)	Ca++(ECC040113E04)	Adj Ca++(ECC040113E04)	t(ECC040113E01)	Ca++(ECC040113E01)	Adj Ca++(ECC040113E01)	t(ECC040113E11)	Ca++(ECC040113E11)	Adj Ca++(ECC040113E11)	t(ECC040113E12)	Ca++(ECC040113E12)	Adj Ca++(ECC040113E12)
-187.91	10.71	-1.06	-188.84	11.44	-1.37	-188.53	10.99	1.06	-189.00	31.26	1.53	-187.44	11.07	-0.55	-187.28	14.83	-0.98
-184.90	10.47	-0.90	-185.84	11.20	-1.21	-185.53	9.86	0.33	-186.00	30.80	1.47	-184.43	11.07	-0.15	-184.28	14.09	-1.32
-181.90	10.67	-0.51	-182.84	12.12	-0.10	-182.53	10.28	0.94	-183.00	29.13	-0.01	-181.43	11.52	0.49	-181.28	14.74	-0.48
-178.90	11.09	-0.41	-179.84	13.44	0.90	-179.53	10.57	0.92	-180.00	29.59	0.14	-178.42	11.03	-0.31	-178.26	15.71	0.18
-175.90	11.20	-0.33	-176.84	12.23	-0.34	-176.53	10.50	0.81	-177.00	29.54	0.05	-175.43	12.90	1.52	-175.28	14.00	-1.57
-172.90	11.55	0.30	-173.84	12.40	0.11	-173.53	9.12	-0.29	-174.00	29.77	0.56	-172.43	11.52	0.42	-172.28	14.31	-0.98
-169.91	11.41	-0.14	-170.84	10.98	-1.61	-170.53	8.50	-1.21	-171.00	28.43	-1.08	-169.44	11.52	0.12	-169.28	16.54	0.95
-166.90	11.23	0.15	-167.84	11.91	-0.21	-167.53	10.74	1.50	-168.00	29.17	0.13	-166.43	11.26	0.33	-166.28	14.66	-0.46
-163.90	11.79	0.32	-164.84	11.41	-1.10	-164.53	10.07	0.44	-165.00	29.08	-0.35	-163.42	11.03	-0.29	-163.26	16.15	0.64
-160.90	11.65	0.51	-161.84	12.30	0.12	-161.53	9.69	0.39	-162.00	28.76	-0.34	-160.43	12.06	1.07	-160.28	14.44	-0.74
-157.90	11.55	0.27	-158.84	12.76	0.44	-158.53	10.53	1.09	-159.00	28.53	-0.71	-157.43	12.33	1.20	-157.28	14.83	-0.49
-154.90	11.30	-0.03	-155.84	11.84	-0.53	-155.53	10.32	0.84	-156.00	29.54	0.26	-154.43	11.41	0.24	-154.28	14.87	-0.49
-151.90	10.40	-0.31	-152.84	12.69	0.94	-152.53	9.65	0.78	-153.00	27.42	-1.25	-151.43	11.33	0.77	-151.28	15.22	0.47
-148.90	11.76	0.55	-149.84	11.55	-0.70	-149.53	10.28	0.91	-150.00	28.80	-0.37	-148.42	11.37	0.31	-148.26	15.31	0.06
-145.91	11.55	0.05	-146.84	11.87	-0.67	-146.53	11.03	1.37	-147.00	28.43	-1.03	-145.44	12.52	1.17	-145.28	15.40	-0.14
-142.90	11.16	0.49	-143.84	12.30	0.59	-143.53	9.58	0.75	-144.00	27.38	-1.25	-142.43	12.48	1.96	-142.28	14.00	-0.71
-139.90	12.53	1.55	-140.84	11.73	-0.29	-140.53	9.34	0.20	-141.00	29.26	0.32	-139.44	11.56	0.73	-139.28	13.96	-1.06
-136.90	11.72	0.22	-137.84	12.16	-0.38	-137.53	10.28	0.63	-138.00	29.26	-0.19	-136.43	11.49	0.15	-136.28	15.58	0.05
-133.90	12.07	0.73	-134.84	12.73	0.35	-134.53	11.31	1.81	-135.00	29.22	-0.08	-133.42	10.80	-0.39	-133.26	15.84	0.46
-130.90	11.58	0.72	-131.84	13.19	1.29	-131.53	10.07	1.06	-132.00	28.25	-0.56	-130.43	10.54	-0.16	-130.28	15.62	0.73
-127.90	11.51	0.00	-128.84	13.12	0.57	-128.53	10.25	0.59	-129.00	28.16	-1.30	-127.43	10.73	-0.62	-127.28	17.47	1.93
-124.90	12.67	1.80	-125.84	12.51	0.60	-125.53	10.53	1.50	-126.00	27.33	-1.50	-124.43	11.64	0.92	-124.28	15.49	0.58
-121.90	10.40	-1.18	-122.84	12.40	-0.22	-122.53	11.52	1.78	-123.00	28.89	-0.65	-121.43	11.60	0.17	-121.28	16.10	0.48
-118.90	12.24	0.37	-119.84	12.73	-0.18	-119.53	10.32	0.29	-120.00	30.05	0.22	-118.42	11.79	0.07	-118.26	15.62	-0.29
-115.90	12.38	-0.16	-116.84	13.08	-0.50	-116.53	11.06	0.36	-117.00	29.91	-0.59	-115.43	13.10	0.71	-115.28	16.45	-0.13
-112.90	11.27	-0.35	-113.84	13.33	0.67	-113.53	10.11	0.33	-114.00	28.48	-1.10	-112.43	11.72	0.25	-112.28	16.50	0.84
-109.90	11.55	-1.50	-110.84	12.80	-1.29	-110.53	9.93	-1.28	-111.00	30.19	-0.82	-109.43	12.67	-0.23	-109.28	18.13	1.04
-106.90	12.35	0.30	-107.84	11.94	-1.15	-107.53	10.46	0.25	-108.00	29.08	-0.93	-106.43	11.72	-0.18	-106.28	17.20	1.11
-103.90	12.88	0.87	-104.84	12.73	-0.32	-104.53	11.31	1.15	-105.00	30.33	0.37	-103.42	11.56	-0.29	-103.26	15.97	-0.07
-100.90	10.92	-1.72	-101.84	13.37	-0.31	-101.53	11.03	0.24	-102.00	29.36	-1.23	-100.43	12.21	-0.27	-100.28	18.18	1.51
-97.90	11.93	0.53	-98.84	13.08	0.64	-98.53	9.83	0.27	-99.00	28.48	-0.88	-97.43	11.41	0.16	-97.28	16.15	0.71
-94.90	12.67	0.71	-95.84	13.80	0.80	-95.53	10.64	0.52	-96.00	29.63	-0.29	-94.43	11.56	-0.25	-94.28	16.54	0.54
-91.90	12.56	0.25	-92.84	14.16	0.81	-92.53	11.31	0.84	-93.00	29.77	-0.50	-91.43	12.86	0.70	-91.28	16.15	-0.20
-88.90	12.84	1.01	-89.84	12.90	0.03	-89.53	12.09	2.11	-90.00	29.13	-0.65	-88.42	12.48	0.81	-88.26	15.71	-0.15
-85.90	12.17	-0.03	-86.84	13.59	0.35	-86.53	9.44	-0.92	-87.00	30.01	-0.15	-85.44	12.21	0.16	-85.28	16.23	-0.01
-82.90	11.93	-1.09	-83.84	13.48	-0.58	-83.53	11.49	0.31	-84.00	29.82	-1.16	-82.43	14.33	1.46	-82.28	16.76	-0.30
-79.90	13.26	1.09	-80.84	14.12	0.91	-80.53	11.34	1.01	-81.00	30.05	-0.08	-79.44	11.98	-0.04	-79.28	16.32	0.11
-76.90	13.12	0.33	-77.84	13.51	-0.32	-77.53	10.64	-0.31	-78.00	30.66	-0.09	-76.44	13.98	1.34	-76.28	15.58	-1.25
-73.91	13.12	1.37	-74.84	13.08	0.29	-74.53	11.03	1.12	-75.00	29.59	-0.12	-73.42	12.98	1.38	-73.26	14.53	-1.26
-70.90	11.27	-1.19	-71.84	14.20	0.70	-71.53	10.21	-0.41	-72.00	29.77	-0.65	-70.43	11.68	-0.63	-70.28	17.78	1.28
-67.90	13.09	0.78	-68.84	14.85	1.50	-68.53	12.34	1.87	-69.00	31.12	0.85	-67.43	12.29	0.13	-67.28	15.36	-0.99
-64.90	12.00	0.08	-65.84	14.56	1.60	-65.53	11.20	1.13	-66.00	29.40	-0.47	-64.43	12.79	1.03	-64.28	15.40	-0.55
-61.90	12.67	-0.18	-62.84	13.26	-0.63	-62.53	11.74	0.73	-63.00	31.35	0.54	-61.44	12.60	-0.10	-61.28	16.45	-0.44
-58.91	12.88	0.37	-59.84	13.73	0.18	-59.53	10.67	0.00	-60.00	30.52	0.05	-58.42	12.98	0.62	-58.26	15.88	-0.67
-55.90	12.03	-1.05	-56.84	14.16	0.04	-56.53	11.49	0.25	-57.00	31.21	0.17	-55.43	13.06	0.13	-55.28	16.81	-0.31
-52.90	12.28	-0.86	-53.84	13.94	-0.24	-53.53	11.70	0.40	-54.00	31.63	0.53	-52.43	13.44	0.45	-52.28	16.19	-0.99
-49.90	13.12	-0.44	-50.84	14.52	-0.08	-50.53	10.21	-1.51	-51.00	32.20	0.68	-49.43	13.60	0.19	-49.28	16.72	-0.88
-46.90	13.23	-0.18	-47.84	14.09	-0.36	-47.53	11.74	0.18	-48.00	31.21	-0.15	-46.43	14.18	0.93	-46.28	16.67	-0.77
-43.90	12.38	-0.16	-44.84	13.19	-0.39	-44.53	12.70	2.00	-45.00	30.05	-0.45	-43.42	12.25	-0.14	-43.26	17.16	0.58
-40.90	12.77	-0.01	-41.84	13.98	0.16	-41.53	10.74	-0.19	-42.00	30.38	-0.35	-40.43	12.67	0.05	-40.28	17.12	0.31
-37.90	14.29	1.31	-38.84	13.73	-0.29	-38.53	12.13	0.99	-39.00	31.49	0.55	-37.43	12.48	-0.35	-37.28	16.81	-0.21
-34.90	13.19	0.01	-35.84	15.39	1.17	-35.53	11.24	-0.10	-36.00	31.77	0.63	-34.43	13.21	0.18	-34.28	16.41	-0.81
-31.90	12.70	-0.49	-32.84	14.09	-0.14	-32.53	12.13	0.78	-33.00	31.35	0.20	-31.43	12.29	-0.75	-31.28	17.78	0.55
-28.90	13.93	0.79	-29.84	14.59	0.41	-29.53	11.17	-0.13	-30.00	31.54	0.44	-28.42	13.67	0.68	-28.26	16.06	-1.12
-25.90	14.07	0.17	-26.84	13.69	-1.25	-26.53	10.64	-1.42	-27.00	30.14	-1.72	-25.43	14.02	0.27	-25.28	19.38	1.44
-22.90	11.65	-1.85	-23.84	14.70	0.16	-23.53	11.42	-0.24	-24.00	30.93	-0.53	-22.43	13.10	-0.25	-22.28	18.31	0.77
-19.91	13.58	0.04	-20.85	15.53	0.95	-20.53	11.03	-0.66	-21.00	32.43	0.94	-19.44	12.86	-0.52	-19.28	17.16	-0.41
-16.91	12.95	-0.96	-17.85	14.34	-0.61	-17.53	12.09	0.03	-18.00	32.20	0.34	-16.44	12.83	-0.92	-16.28	18.53	0.59
-13.91	14.25	1.17	-14.85	13.59	-0.53	-14.53	11.70	0.46	-15.00	30.98	-0.06	-13.42	13.60	0.67	-13.26	16.50	-0.62
-10.91	14.18	0.29	-11.85	15.57	0.64	-11.53	10.28	-1.76	-12.00	31.96	0.12	-10.44	13.36	-0.37	-10.28	18.18	0.26
5.10	39.31	20.09	4.16	23.70	3.44	4.47	86.18	68.81	4.00	36.17	-1.00	5.57	18.87	-0.19	5.72	24.45	1.20
8.04	161.07	143.18	7.10	34.02	15.09	7.41	134.41	118.36	6.94	34.41	-1.44	8.51	17.29	-0.45	8.66	23.81	1.88
11.04	243.51	226.35	10.10	47.76	29.56	10.41	125.55	110.24	9.94	35.31	0.20	11.51	15.65	-1.35	11.66	22.35	1.16
14.07	216.65	199.37	13.10	60.71	42.39	13.41	103.44	88.00	12.94	34.74	-0.50	14.54	16.59	-0.54	14.70	22.35	1.03
17.04	171.86	154.79	16.10	66.56	48.45	16.41	102.80	87.58	15.94	35.03	0.01	17.51	16.20	-0.71	17.67	21.81	0.71
20.04	146.30	128.60	19.10	64.50	45.76	19.41	100.09	84.23	18.94	34.98	-0.68	20.51	17.80	0.25	20.67	22.17	0.43
23.04	126.05	108.81	22.10	58.75	40.47	22.41	92.29	76.90	21.94	34.79	-0.40	23.51	16.59	-0.49	23.66	22.17	0.90
26.04	107.87	90.95	25.10	53.96	36.00	25.41	85.98	70.91	24.94	34.98	0.11	26.51	16.39	-0.37	26.67	21.22	0.27
29.07	96.03	80.36	28.10	46.07	29.36	28.41	84.14	70.32	27.94	31.82	-1.80	29.55	16.70	1.19	29.70	20.32	0.62
32.04	89.02	72.23	31.10	40.37	22.54	31.41	80.32	65.38	30.94	33.51	-1.23	32.51	17.33	0.70	32.67	21.36	0.54
35.04	80.30	63.12	34.10	33.90	15.68	34.41	77.17	61.83	33.94	32.52	-2.62	35.52	17.69	0.66	35.68	23.17	1.95
38.04	74.85	57.90	37.10	28.58	10.59	37.41	72.94	57.84	36.94	34.36	-0.54	38.51	16.51	-0.28	38.66	21.81	0.83
41.04	69.31	52.08	40.10	24.34	6.07	40.41	71.01	55.62	39.94	35.07	-0.12	41.51	16.16	-0.92	41.67	22.31	1.04
44.07	68.44	50.98	43.10	21.97	3.47	43.41	68.92	53.30	42.94	35.22	-0.20	44.54	17.02	-0.29	44.70	21.99	0.49
47.04	65.55	48.58	46.10	19.93	1.92	46.41	67.86	52.74	45.94	34.32	-0.60	47.51	16.20	-0.61	47.67	22.22	1.22
50.04	65.46	49.49	49.10	17.90	0.89	49.41	64.42	50.30	48.94	34.36	0.44	50.51	15.46	-0.35	50.67	19.92	-0.08
53.04	64.07	47.80	52.10	18.30	0.99	52.41	64.20	49.77	51.94	32.99	-1.24	53.51	16.35	0.23	53.67	21.31	1.00
56.04	62.03	45.29	55.10	17.94	0.16	55.41	63.74	48.85	54.94	33.09	-1.60	56.51	16.43	-0.15	56.67	22.53	1.76
59.07	62.69	46.29	58.10	16.00	-1.44	58.41	61.89	47.34	57.94	33.47	-0.88	59.54	16.16	-0.08	59.70	21.40	0.97
62.04	63.18	46.09	61.10	16.51	-1.62	61.41	61.85	46.61	60.94	33.98	-1.06	62.51	16.90	-0.03	62.66	22.22	1.10
65.04	64.88	47.87	64.10	16.19	-1.86	64.41	62.75	47.58	63.94	34.13	-0.84	65.51	17.02	0.16	65.66	21.72	0.67
68.04	64.97	47.70	67.10	15.53	-2.78	67.41	61.89	46.46	66.94	33.42	-1.81	68.51	16.70	-0.42	68.66	23.53	2.22
71.04	65.82	48.36	70.10	16.62	-1.88	70.41	59.53	43.91	69.94	34.74	-0.68	71.51	16.90	-0.41	71.66	22.58	1.08
74.07	65.10	48.51	73.10	16.66	-0.97	73.41	61.40	46.65	72.94	33.75	-0.80	74.54	16.23	-0.21	74.69	21.63	1.00
77.04	66.04	48.74	76.10	15.32	-3.02	76.41	60.19	44.74	75.94	34.46	-0.79	77.51	17.37	0.23	77.66	21.90	0.57
80.04	68.08	50.78	79.10	17.10	-1.24	79.41	61.18	45.73	78.94	34.17	-1.08	80.51	17.80	0.66	80.66	21.76	0.43
83.04	67.08	50.22	82.10	16.88	-1.02	82.41	60.11	45.09	81.94	34.32	-0.50	83.51	16.08	-0.63	83.66	22.03	1.13
86.04	66.41	49.40	85.10	15.32	-2.73	85.41	61.72	46.55	84.94	34.84	-0.13	86.51	15.92	-0.94	86.66	22.12	1.07
89.07	70.87	53.06	88.10	16.55	-2.30	88.41	60.24	44.27	87.94	35.22	-0.55	89.54	17.06	-0.60	89.70	22.99	1.14
92.04	68.40	51.04	91.10	16.95	-1.45	91.41	60.06	44.55	90.94	34.17	-1.14	92.51	17.25	0.05	92.66	22.49	1.10
95.04	67.67	50.55	94.10	16.19	-1.97	94.41	60.46	45.19	93.94	35.36	0.29	95.51	16.70	-0.26	95.67	21.13	-0.02
98.04	66.45	49.60	97.10	16.29	-1.60	97.41	58.90	43.90	96.94	34.55	-0.25	98.51	16.16	-0.53	98.66	21.67	0.79
101.04	67.08	49.33	100.10	17.61	-1.18	100.41	59.39	43.48	99.94	34.79	-0.92	101.51	17.14	-0.46	101.66	23.17	1.38
104.07	66.77	48.76	103.10	17.94	-1.11	103.41	59.75	43.58	102.94	36.46	0.49	104.54	17.61	-0.25	104.70	21.81	-0.24
107.04	69.17	51.30	106.10	17.24	-1.67	106.41	59.04	43.01	105.94	34.03	-1.80	107.50	19.58	1.86	107.66	21.85	-0.06
110.04	67.54	49.62	109.10	17.10	-1.86	109.41	58.77	42.69	108.94	35.12	-0.76	110.50	18.00	0.23	110.66	22.49	0.53
113.04	66.32	47.78	112.10	17.64	-1.94	112.41	56.48	39.78	111.94	35.46	-1.04	113.51	18.16	-0.23	113.66	23.85	1.27
116.04	65.33	47.81	115.10	18.23	-0.33	115.41	58.33	42.66	114.94	35.98	0.51	116.51	16.78	-0.58	116.66	21.63	0.08
119.07	66.32	49.19	118.10	18.56	0.39	118.41	59.17	43.88	117.94	35.50	0.41	119.54	15.84	-1.14	119.69	21.90	0.73
122.04	66.72	49.02	121.10	18.05	-0.69	121.41	59.04	43.19	120.94	36.07	0.42	122.51	16.74	-0.80	122.66	22.12	0.39
125.04	64.43	45.60	124.10	18.05	-1.82	124.41	56.48	39.49	123.94	37.08	0.29	125.51	17.41	-1.27	125.66	23.85	0.98
128.04	65.46	47.07	127.10	18.01	-1.42	127.41	54.73	38.19	126.94	36.50	0.16	128.51	17.33	-0.90	128.66	23.17	0.75
131.04	65.64	47.71	130.10	17.61	-1.36	130.41	56.00	39.91	129.94	36.36	0.47	131.51	16.20	-1.58	131.66	23.08	1.11
134.07	65.86	46.61	133.10	17.90	-2.39	133.41	55.65	38.25	132.94	38.52	1.32	134.54	17.21	-1.88	134.69	23.85	0.57
137.04	62.29	43.75	136.10	18.64	-0.94	136.41	55.78	39.08	135.94	36.98	0.48	137.51	17.45	-0.94	137.66	23.03	0.45
140.04	63.63	45.25	139.10	17.94	-1.48	139.41	56.48	39.94	138.94	36.70	0.36	140.51	16.94	-1.29	140.66	23.35	0.93
143.04	62.34	44.13	142.10	16.95	-2.30	142.41	54.34	37.98	141.94	36.03	-0.13	143.51	16.39	-1.66	143.66	24.04	1.80
146.04	62.29	44.36	145.10	17.79	-1.18	145.41	54.25	38.16	144.94	36.50	0.61	146.51	16.51	-1.27	146.66	22.62	0.65
149.06	62.74	43.77	148.10	19.82	-0.19	148.41	54.60	37.48	147.94	38.04	1.12	149.53	18.08	-0.73	149.69	22.62	-0.38
152.04	61.37	42.46	151.10	18.23	-1.72	151.41	54.43	37.36	150.94	38.23	1.36	152.51	16.59	-2.17	152.66	23.76	0.81
155.04	62.16	43.01	154.10	19.11	-1.08	154.41	51.75	34.45	153.94	38.76	1.66	155.51	16.90	-2.09	155.66	23.62	0.44
158.04	59.83	39.93	157.10	18.34	-2.60	157.41	54.47	36.42	156.94	38.09	0.24	158.51	18.63	-1.11	158.66	24.81	0.88
161.04	60.22	41.11	160.10	16.55	-3.60	160.41	51.32	34.05	159.94	37.61	0.54	161.51	17.76	-1.20	161.66	23.81	0.66
164.07	61.15	42.56	163.10	18.89	-0.74	163.41	54.30	37.56	162.94	37.56	1.02	164.54	16.51	-1.92	164.69	23.53	0.91
167.04	58.95	40.52	166.10	17.68	-1.79	166.41	52.40	35.81	165.94	38.57	2.18	167.51	16.08	-2.20	167.66	22.49	0.02
170.04	60.84	41.86	169.10	19.48	-0.54	169.41	52.65	35.52	168.94	39.05	2.12	170.51	16.78	-2.04	170.66	22.94	-0.07
173.04	58.00	38.68	172.10	19.30	-1.06	172.41	50.08	32.61	171.94	38.28	1.01	173.51	17.25	-1.91	173.66	24.26	0.91
176.04	60.14	39.92	175.10	18.71	-2.55	175.41	51.28	32.91	174.94	40.37	2.20	176.51	17.72	-2.34	176.66	24.40	0.15
179.07	59.48	40.28	178.10	20.30	0.06	178.41	52.83	35.47	177.94	37.75	0.59	179.54	17.84	-1.21	179.69	23.85	0.61
182.04	56.96	37.70	181.10	18.27	-2.03	181.41	50.77	33.36	180.94	38.19	0.98	182.51	18.16	-0.94	182.66	23.26	-0.03
185.04	56.91	37.95	184.10	17.97	-2.03	184.41	48.55	31.43	183.94	35.74	-1.18	185.51	17.21	-1.60	185.66	25.78	2.78
188.04	57.48	38.15	187.10	18.71	-1.66	187.41	49.02	31.53	186.94	37.32	0.03	188.51	17.61	-1.57	188.66	24.91	1.54
191.04	58.43	39.98	190.10	18.71	-0.78	190.41	49.27	32.66	189.94	36.31	-0.10	191.51	17.45	-0.85	191.66	23.44	0.95
194.07	56.70	37.08	193.10	18.41	-2.25	193.41	50.13	32.35	192.94	38.38	0.80	194.54	17.92	-1.55	194.69	24.40	0.74
197.04	55.19	35.26	196.10	18.86	-2.11	196.41	49.70	31.61	195.94	38.76	0.87	197.51	18.20	-1.58	197.66	24.68	0.71
200.04	55.71	36.39	199.10	19.08	-1.28	199.41	49.91	32.43	198.94	37.32	0.04	200.51	18.08	-1.09	200.66	24.40	1.04
203.04	54.51	34.28	202.10	19.11	-2.16	202.41	47.88	29.49	201.94	37.70	-0.49	203.51	19.74	-0.34	203.66	25.09	0.82
206.04	54.25	34.91	205.10	18.75	-1.63	205.41	46.66	29.17	204.94	37.32	0.03	206.51	17.21	-1.97	206.66	25.32	1.95
209.06	56.61	37.29	208.10	19.96	-0.40	208.41	48.30	30.82	207.94	38.81	1.53	209.53	17.06	-2.11	209.69	23.94	0.58
212.04	55.88	35.43	211.10	20.56	-0.93	211.41	48.68	30.07	210.94	40.17	1.76	212.50	17.80	-2.50	212.66	25.23	0.74
215.04	53.95	33.53	214.10	19.67	-1.79	214.41	48.60	30.02	213.94	38.86	0.48	215.51	18.55	-1.72	215.66	25.69	1.23
218.04	52.72	33.29	217.10	19.70	-0.77	217.41	46.57	28.98	216.94	38.23	0.84	218.51	17.33	-1.95	218.66	24.58	1.11
221.03	54.59	35.27	220.10	20.48	0.12	220.41	47.50	30.02	219.94	37.08	-0.20	221.50	17.92	-1.25	221.66	24.81	1.45
224.07	54.04	34.33	223.10	20.59	-0.16	223.41	47.63	29.76	222.94	38.38	0.71	224.54	17.92	-1.64	224.69	24.68	0.93
227.03	53.99	33.14	226.10	20.71	-1.18	226.41	45.65	26.64	225.94	40.51	1.70	227.50	18.79	-1.91	227.66	25.09	0.20
230.04	51.28	31.12	229.10	18.49	-2.71	229.41	46.07	27.75	228.94	38.96	0.84	230.50	17.72	-2.29	230.66	25.64	1.44
233.04	51.32	31.50	232.10	20.71	-0.15	232.41	45.86	27.88	231.94	37.42	-0.36	233.50	18.20	-1.47	233.66	25.69	1.83
236.03	52.67	32.24	235.10	20.97	-0.50	235.41	47.04	28.45	234.94	39.88	1.49	236.50	18.12	-2.16	236.66	25.13	0.66
239.07	51.66	30.12	238.10	20.04	-2.54	238.41	46.20	26.50	237.94	40.61	1.11	239.54	19.07	-2.32	239.70	26.79	1.21
242.04	51.79	31.26	241.10	20.71	-0.86	241.41	44.07	25.39	240.94	40.51	2.03	242.51	18.51	-1.86	242.66	24.40	-0.16
245.04	52.50	30.99	244.10	19.48	-3.07	244.41	45.40	25.73	243.94	40.51	1.04	245.51	18.75	-2.61	245.66	27.12	1.57
248.04	50.40	30.51	247.10	20.71	-0.22	247.41	44.32	26.27	246.94	37.13	-0.72	248.51	18.51	-1.23	248.66	25.87	1.94
251.04	50.90	30.16	250.10	20.74	-1.04	250.41	44.49	25.59	249.94	39.01	0.31	251.51	17.61	-2.98	251.66	27.44	2.66
254.07	49.89	29.54	253.10	19.85	-1.54	253.41	43.25	24.75	252.94	39.35	1.05	254.54	17.84	-2.35	254.69	25.69	1.31
257.04	50.35	29.85	256.10	19.37	-2.17	256.41	44.41	25.76	255.94	39.01	0.56	257.51	18.59	-1.75	257.66	25.73	1.20
260.04	49.52	28.16	259.10	20.93	-1.47	259.41	44.61	25.09	258.94	40.80	1.48	260.51	17.96	-3.25	260.66	27.17	1.77
263.04	49.10	27.42	262.10	20.59	-2.13	262.41	42.30	22.46	261.94	40.27	0.63	263.51	18.71	-2.82	263.66	27.91	2.19
266.04	50.86	30.44	265.10	19.22	-2.24	265.41	43.41	24.83	264.94	39.49	1.11	266.51	17.84	-2.43	266.66	25.78	1.32
269.07	50.61	29.57	268.10	21.26	-0.82	268.41	44.86	25.66	267.94	40.80	1.80	269.54	18.47	-2.42	269.70	25.69	0.61
272.04	49.26	27.32	271.10	21.34	-1.64	271.41	45.11	25.01	270.94	41.29	1.39	272.51	19.34	-2.45	272.66	27.03	1.05
275.04	49.85	28.95	274.10	21.75	-0.19	274.41	43.95	24.90	273.94	39.78	0.93	275.51	18.79	-1.95	275.66	25.96	1.03
278.04	48.85	28.34	277.10	20.04	-1.51	277.41	43.41	24.75	276.94	39.54	1.08	278.51	18.36	-1.99	278.66	25.46	0.92
281.04	48.02	28.29	280.10	20.37	-0.40	280.41	42.38	24.49	279.94	38.43	0.74	281.51	18.67	-0.91	281.66	23.94	0.17
284.07	47.73	26.85	283.10	21.67	-0.25	283.41	43.78	24.75	282.94	39.59	0.76	284.54	18.36	-2.36	284.70	26.52	1.61
287.04	48.97	27.70	286.10	20.11	-2.20	286.41	43.91	24.48	285.94	40.07	0.84	287.51	19.66	-1.46	287.66	25.92	0.61
290.04	48.64	26.06	289.10	21.26	-2.36	289.41	42.67	21.93	288.94	42.72	2.18	290.51	19.38	-3.05	290.66	27.49	0.87
293.04	48.14	26.91	292.10	22.42	0.15	292.41	42.55	23.16	291.94	40.56	1.37	293.51	18.83	-2.25	293.66	26.15	0.88
296.04	48.02	26.13	295.10	21.30	-1.63	295.41	42.09	22.04	294.94	42.13	2.28	296.51	18.59	-3.15	296.66	26.79	0.86
299.07	47.23	25.51	298.10	21.11	-1.65	298.41	42.13	22.25	297.94	42.32	2.64	299.54	18.91	-2.66	299.70	25.78	0.02
302.04	48.22	26.19	301.10	21.60	-1.47	301.41	41.89	21.70	300.94	41.29	1.30	302.50	19.98	-1.90	302.66	26.66	0.59
305.04	47.97	26.47	304.10	21.71	-0.83	304.41	41.44	21.78	303.94	40.22	0.76	305.50	18.63	-2.72	305.66	27.49	1.95
308.04	49.01	27.10	307.10	21.11	-1.84	307.41	42.13	22.06	306.94	41.83	1.96	308.51	20.02	-1.74	308.66	25.73	-0.22
311.04	46.11	25.06	310.10	20.82	-1.27	310.41	41.48	22.27	309.94	39.35	0.34	311.50	19.03	-1.87	311.66	26.61	1.52
314.07	46.57	25.40	313.10	21.86	-0.35	313.41	42.22	22.89	312.94	39.93	0.80	314.54	18.91	-2.11	314.69	26.52	1.31
317.04	46.15	24.02	316.10	21.82	-1.35	316.41	40.46	20.17	315.94	41.39	1.30	317.51	19.82	-2.16	317.66	27.03	0.86
320.04	47.10	25.97	319.10	20.30	-1.87	319.41	42.34	23.06	318.94	39.30	0.22	320.51	19.54	-1.43	320.66	26.38	1.22
323.04	46.07	23.28	322.10	20.26	-3.57	322.41	40.21	19.26	321.94	41.15	0.40	323.51	20.54	-2.10	323.66	28.52	1.69
326.04	45.91	24.54	325.10	21.41	-1.00	325.41	42.13	22.60	324.94	40.85	1.52	326.51	19.19	-2.03	326.66	25.92	0.51
329.07	46.81	24.95	328.10	21.45	-1.45	328.41	41.23	21.21	327.94	42.96	3.14	329.54	18.36	-3.35	329.70	26.10	0.20
332.04	46.28	24.90	331.10	22.38	-0.04	331.41	39.89	20.35	330.94	39.64	0.30	332.51	19.74	-1.49	332.66	26.61	1.19
335.04	45.29	22.94	334.10	21.97	-1.42	334.41	40.86	20.35	333.94	42.72	2.41	335.51	19.11	-3.09	335.66	27.07	0.68
338.04	44.39	21.66	337.10	21.60	-2.17	337.41	40.25	19.36	336.94	41.34	0.65	338.51	19.86	-2.72	338.66	28.84	2.07
341.04	43.13	21.09	340.10	21.15	-1.93	340.41	41.60	21.40	339.94	42.27	2.27	341.51	18.63	-3.26	341.66	27.07	0.99
344.07	45.62	23.61	343.10	21.04	-2.01	343.41	41.15	20.98	342.94	40.56	0.59	344.54	20.34	-1.52	344.69	26.98	0.93
347.04	46.36	23.96	346.10	23.17	-0.27	346.41	39.97	19.41	345.94	42.62	2.26	347.51	18.32	-3.93	347.66	28.10	1.66
350.04	45.46	23.76	349.10	22.68	-0.06	349.41	40.05	20.20	348.94	39.93	0.28	350.51	18.95	-2.59	350.66	28.05	2.32
353.04	45.41	23.49	352.10	22.98	0.02	352.41	40.82	20.74	351.94	40.95	1.07	353.51	19.90	-1.87	353.66	26.75	0.79
356.04	46.11	23.28	355.10	22.20	-1.67	355.41	39.93	18.95	354.94	42.76	1.98	356.51	19.74	-2.93	356.66	27.82	0.96
359.07	43.29	21.89	358.10	21.52	-0.92	358.41	40.66	21.10	357.94	39.98	0.62	359.54	19.03	-2.22	359.70	27.03	1.59
362.04	46.15	23.50	361.10	20.89	-2.80	361.41	41.07	20.26	360.94	42.37	1.76	362.51	19.74	-2.76	362.66	27.68	0.99
365.04	46.07	23.55	364.10	21.26	-2.30	364.41	41.48	20.80	363.94	41.15	0.67	365.51	21.14	-1.23	365.66	27.12	0.56
368.04	43.66	21.71	367.10	22.76	-0.23	367.41	41.23	21.12	366.94	42.27	2.36	368.51	18.39	-3.41	368.66	27.03	1.04
371.04	43.74	21.41	370.10	22.53	-0.84	370.41	38.55	18.06	369.94	42.37	2.08	371.51	19.58	-2.60	371.66	26.89	0.52
374.07	44.43	22.04	373.10	22.05	-1.38	373.41	39.56	19.01	372.94	41.49	1.14	374.54	20.18	-2.06	374.70	27.35	0.92
377.04	43.49	21.01	376.10	23.29	-0.23	376.41	40.33	19.70	375.94	41.73	1.30	377.51	19.82	-2.50	377.66	27.72	1.21
380.04	43.54	20.81	379.10	22.80	-0.97	379.41	38.51	17.62	378.94	41.68	0.99	380.51	20.82	-1.76	380.66	27.54	0.77
383.04	44.39	21.80	382.10	22.83	-0.80	382.41	39.32	18.57	381.94	41.93	1.38	383.50	20.70	-1.74	383.66	26.98	0.35
386.04	42.84	19.71	385.10	23.10	-1.07	385.41	38.39	17.10	384.94	42.37	1.28	386.51	19.78	-3.20	386.66	29.08	1.91
389.07	43.21	21.02	388.10	21.97	-1.26	388.41	39.89	19.55	387.94	41.59	1.45	389.54	19.46	-2.57	389.70	27.35	1.13
392.04	43.86	20.93	391.10	22.61	-1.36	391.41	38.83	17.75	390.94	42.22	1.34	392.51	20.86	-1.91	392.66	27.54	0.58
395.04	43.45	19.88	394.10	23.36	-1.25	394.41	39.03	17.31	393.94	42.76	1.24	395.51	21.54	-1.87	395.66	28.24	0.64
398.04	43.21	20.48	397.10	23.21	-0.56	397.41	38.75	17.86	396.94	41.29	0.60	398.50	20.98	-1.60	398.66	27.77	1.00
401.03	43.25	20.43	400.10	22.61	-1.25	400.41	38.11	17.13	399.94	42.86	2.08	401.50	19.07	-3.60	401.66	28.38	1.52
404.07	43.21	20.19	403.10	22.09	-1.97	403.41	38.71	17.53	402.94	41.83	0.85	404.54	20.70	-2.17	404.69	28.38	1.32
407.04	42.89	20.14	406.10	23.25	-0.54	406.41	38.59	17.68	405.94	41.73	1.02	407.50	19.90	-2.70	407.66	28.47	1.68
410.03	41.91	19.19	409.10	21.94	-1.82	409.41	39.16	18.29	408.94	41.39	0.72	410.50	21.06	-1.50	410.66	27.54	0.79
413.04	41.91	18.24	412.10	22.01	-2.70	412.41	37.94	16.11	411.94	44.00	2.37	413.51	20.34	-3.18	413.66	28.52	0.81
416.04	45.05	22.19	415.10	23.06	-0.84	415.41	37.70	16.68	414.94	42.81	1.99	416.51	19.94	-2.77	416.66	27.68	0.78
419.07	42.80	19.53	418.10	23.47	-0.84	418.41	38.55	17.12	417.94	43.36	2.13	419.54	20.06	-3.06	419.70	28.24	0.93
422.04	42.56	19.74	421.10	22.09	-1.77	421.41	37.70	16.73	420.94	42.42	1.65	422.50	19.26	-3.40	422.66	28.61	1.76
425.04	42.32	18.87	424.10	24.04	-0.45	424.41	37.50	15.89	423.94	41.88	0.47	425.51	21.06	-2.24	425.66	29.26	1.77
428.04	40.75	16.95	427.10	23.36	-1.48	427.41	37.06	15.10	426.94	42.86	1.10	428.51	22.99	-0.66	428.66	27.40	-0.44
431.04	43.74	20.08	430.10	22.76	-1.94	430.41	37.02	15.21	429.94	42.72	1.11	431.51	21.06	-2.44	431.66	29.03	1.34
434.07	41.83	18.28	433.10	22.09	-2.50	433.41	38.23	16.52	432.94	41.88	0.37	434.54	20.98	-2.42	434.70	29.64	2.05
437.04	41.39	17.69	436.10	21.97	-2.77	436.41	38.19	16.33	435.94	43.36	1.70	437.51	20.14	-3.41	437.66	29.45	1.71
440.04	42.08	18.49	439.10	22.72	-1.91	439.41	38.39	16.65	438.94	42.86	1.32	440.51	20.66	-2.77	440.66	29.08	1.46
443.04	41.07	17.59	442.10	26.13	1.61	442.41	37.58	15.94	441.94	43.41	1.97	443.51	21.02	-2.31	443.66	27.86	0.34
446.04	42.12	18.01	445.10	23.25	-1.90	445.41	37.62	15.36	444.94	44.00	1.94	446.51	20.90	-3.05	446.66	29.26	1.12
449.07	42.28	18.91	448.10	23.32	-1.09	448.41	38.43	16.90	447.94	42.32	0.99	449.54	20.98	-2.24	449.70	28.66	1.25
452.04	41.07	17.40	451.10	23.70	-1.01	451.41	37.30	15.48	450.94	42.76	1.14	452.51	21.14	-2.37	452.66	28.94	1.24
455.04	41.91	18.13	454.10	23.44	-1.38	454.41	37.42	15.49	453.94	43.16	1.43	455.51	22.10	-1.52	455.66	27.91	0.10
458.04	42.00	19.22	457.10	23.51	-0.31	457.41	37.90	16.96	456.94	41.64	0.90	458.51	21.42	-1.21	458.66	27.12	0.30
461.04	41.75	17.89	460.10	23.47	-1.43	460.41	36.46	14.45	459.94	43.11	1.30	461.51	20.90	-2.80	461.66	29.40	1.51
464.07	42.00	16.88	463.10	24.53	-1.63	463.41	36.18	12.90	462.94	45.39	2.31	464.54	20.86	-4.11	464.70	30.96	1.80
467.04	41.79	18.93	466.10	23.25	-0.65	466.41	37.02	16.00	465.94	41.44	0.62	467.51	19.90	-2.81	467.66	29.08	2.18
470.04	41.47	17.40	469.10	23.74	-1.37	469.41	37.38	15.15	468.94	42.22	0.19	470.50	20.54	-3.38	470.66	31.29	3.18
473.04	40.91	17.29	472.10	23.59	-1.07	472.41	36.86	15.08	471.94	43.65	2.07	473.51	20.30	-3.17	473.66	28.75	1.09
476.04	42.04	17.67	475.10	24.23	-1.18	475.41	38.39	15.87	474.94	45.34	3.02	476.51	21.78	-2.43	476.66	27.82	-0.58
479.07	40.14	15.92	478.10	23.25	-2.01	478.41	38.39	16.01	477.94	42.76	0.58	479.54	21.30	-2.77	479.70	30.44	2.18
482.04	40.14	15.94	481.10	22.95	-2.29	481.41	37.18	14.83	480.94	43.55	1.40	482.51	21.10	-2.94	482.66	29.78	1.55
485.04	40.51	17.07	484.10	23.32	-1.16	484.41	37.66	16.06	483.94	41.34	-0.06	485.51	20.10	-3.19	485.66	30.72	3.24
488.04	42.64	19.19	487.10	23.06	-1.43	487.41	36.14	14.54	486.94	43.90	2.50	488.50	20.42	-2.87	488.66	27.86	0.38
491.04	40.95	17.85	490.10	23.89	-0.25	490.41	37.66	16.41	489.94	41.64	0.59	491.51	21.02	-1.92	491.66	28.47	1.34
494.07	41.43	17.89	493.10	24.23	-0.35	493.41	38.67	16.97	492.94	43.21	1.71	494.54	21.06	-2.33	494.69	28.19	0.61
497.04	41.27	16.80	496.10	24.23	-1.28	496.41	37.18	14.56	495.94	44.50	2.08	497.51	20.58	-3.73	497.66	30.16	1.66
500.04	41.07	17.14	499.10	23.25	-1.72	499.41	36.42	14.33	498.94	43.26	1.37	500.51	21.62	-2.16	500.66	28.75	0.78
503.04	40.43	16.84	502.10	23.66	-0.97	502.41	36.54	14.80	501.94	41.64	0.10	503.51	22.30	-1.13	503.66	28.66	1.04
506.04	40.55	16.40	505.10	24.34	-0.85	505.41	36.38	14.08	504.94	43.70	1.60	506.50	22.06	-1.93	506.66	28.52	0.34
509.07	39.51	16.13	508.10	24.30	-0.12	508.41	36.74	15.20	507.94	41.64	0.30	509.54	21.22	-2.01	509.70	29.12	1.70
512.04	41.31	17.38	511.10	23.40	-1.57	511.41	38.19	16.10	510.94	43.21	1.32	512.51	21.58	-2.20	512.66	28.84	0.87
515.04	40.10	15.45	514.10	23.74	-1.95	514.41	36.82	14.02	513.94	43.60	1.00	515.51	22.54	-1.95	515.66	29.64	0.96
518.04	41.07	16.23	517.10	24.00	-1.88	517.41	36.70	13.70	516.94	44.84	2.04	518.51	22.02	-2.67	518.66	29.50	0.62
521.04	40.91	16.75	520.10	24.27	-0.93	520.41	38.11	15.80	519.94	43.16	1.05	521.51	21.42	-2.58	521.66	29.73	1.54
524.07	39.70	15.60	523.10	24.04	-1.10	523.41	36.62	14.36	522.94	43.95	1.89	524.54	21.02	-2.93	524.69	29.17	1.03
527.04	41.95	17.51	526.10	23.66	-1.82	526.41	36.54	13.95	525.94	42.96	0.57	527.51	22.22	-2.06	527.66	29.97	1.50
530.04	39.11	15.09	529.10	23.06	-2.00	529.41	36.42	14.25	528.94	42.72	0.75	530.51	22.14	-1.72	530.66	29.03	0.98
533.04	40.95	16.44	532.10	23.96	-1.59	532.41	35.02	12.36	531.94	43.95	1.49	533.51	21.86	-2.49	533.66	29.55	1.01
536.04	40.87	17.65	535.10	23.32	-0.94	535.41	36.38	15.01	534.94	41.83	0.66	536.51	21.10	-1.96	536.66	28.56	1.31
539.07	40.31	16.01	538.10	25.10	-0.24	538.41	33.95	11.50	537.94	43.16	0.91	539.54	22.02	-2.12	539.69	29.55	1.22
542.04	39.70	15.13	541.10	23.74	-1.87	541.41	36.42	13.69	540.94	44.05	1.52	542.51	21.26	-3.16	542.66	30.25	1.64
545.04	41.59	18.83	544.10	24.57	0.77	544.41	36.90	15.99	543.94	41.19	0.48	545.51	19.94	-2.66	545.66	28.98	2.19
548.04	40.75	16.19	547.10	23.14	-2.46	547.41	36.50	13.78	546.94	44.99	2.47	548.51	22.06	-2.35	548.66	28.47	-0.13
551.04	39.47	15.13	550.10	24.57	-0.81	550.41	36.54	14.05	549.94	42.08	-0.21	551.51	21.86	-2.32	551.66	30.91	2.54
554.07	40.02	16.01	553.10	24.64	-0.41	553.41	36.98	14.81	552.94	43.26	1.29	554.54	20.78	-3.08	554.69	29.83	1.78
557.04	40.99	16.62	556.10	23.66	-1.75	556.41	36.54	14.02	555.94	43.60	1.28	557.51	20.38	-3.83	557.66	30.96	2.56
560.04	39.11	14.38	559.10	24.53	-1.24	559.41	37.38	14.49	558.94	43.50	0.81	560.51	21.82	-2.76	560.66	30.72	1.95
563.04	39.70	15.54	562.10	23.89	-1.31	562.41	35.74	13.43	561.94	43.65	1.54	563.51	22.38	-1.62	563.66	28.28	0.09
566.04	39.94	15.44	565.10	24.83	-0.71	565.41	34.67	12.01	564.94	43.65	1.19	566.51	22.10	-2.25	566.66	29.59	1.05
569.07	38.95	14.47	568.10	24.72	-0.80	568.41	37.30	14.67	567.94	43.75	1.32	569.54	21.46	-2.86	569.70	30.06	1.55
572.04	39.86	14.71	571.10	25.02	-1.17	571.41	36.38	13.07	570.94	44.00	0.89	572.51	22.30	-2.70	572.66	31.00	1.81
575.04	40.02	15.87	574.10	23.81	-1.38	574.41	36.10	13.79	573.94	43.21	1.10	575.50	21.30	-2.70	575.66	29.78	1.59
578.04	39.07	14.87	577.10	23.44	-1.80	577.41	37.30	14.94	576.94	42.91	0.75	578.51	21.10	-2.95	578.66	30.44	2.20
581.04	38.79	13.79	580.10	24.87	-1.17	580.41	37.38	14.22	579.94	44.30	1.34	581.50	21.82	-3.03	581.66	30.72	1.68
584.06	39.74	14.98	583.10	24.15	-1.65	583.41	37.10	14.18	582.94	44.20	1.48	584.53	21.10	-3.51	584.69	30.82	2.02
587.04	39.27	14.66	586.10	25.02	-0.63	586.41	36.42	13.66	585.94	43.41	0.85	587.51	21.06	-3.39	587.66	31.19	2.55
590.04	40.23	14.40	589.10	24.95	-1.92	589.41	36.66	12.67	588.94	43.85	0.06	590.51	23.43	-2.25	590.66	32.05	2.18
593.03	39.35	14.87	592.09	25.14	-0.38	592.41	37.30	14.66	591.94	43.55	1.11	593.50	21.58	-2.75	593.66	30.16	1.64
596.03	39.03	13.99	595.09	24.00	-2.08	595.41	36.30	13.11	594.94	44.35	1.36	596.50	22.30	-2.58	596.66	30.30	1.23
599.03	39.35	13.95	598.09	24.87	-1.57	598.41	36.18	12.63	597.94	43.46	0.11	599.50	23.47	-1.77	599.66	31.10	1.67
602.03	38.59	14.06	601.09	24.83	-0.74	601.41	37.02	14.34	600.94	42.72	0.24	602.50	21.98	-2.39	602.66	30.72	2.16
624.11	44.35	16.05	623.16	150.29	120.95	623.47	45.86	19.40	623.00	47.34	1.08	624.58	25.50	-2.65	624.73	33.91	1.57
627.06	41.71	15.08	626.12	140.69	113.02	626.43	44.28	19.50	625.96	45.49	0.91	627.53	24.89	-1.58	627.68	31.34	0.68
630.06	39.82	14.74	629.12	145.32	119.20	629.43	46.53	23.29	628.96	43.16	0.12	630.53	23.35	-1.58	630.68	30.58	1.46
633.06	41.55	16.68	632.12	138.34	112.43	632.43	49.32	26.29	631.96	43.06	0.23	633.53	23.39	-1.33	633.68	30.01	1.10
636.06	38.67	14.54	635.12	121.73	96.56	635.43	52.44	30.16	634.96	41.78	-0.30	636.53	23.27	-0.70	636.68	29.17	1.01
639.09	39.94	16.64	638.12	118.63	94.29	638.43	50.13	28.67	637.96	39.44	-1.82	639.56	22.94	-0.21	639.71	29.36	2.02
642.06	38.91	15.47	641.12	110.61	86.13	641.43	47.54	25.94	640.96	39.83	-1.57	642.53	23.92	0.63	642.68	28.42	0.94
645.06	38.31	14.85	644.12	106.34	81.84	644.43	46.74	25.12	643.96	41.83	0.41	645.53	21.98	-1.33	645.68	28.42	0.92
648.06	40.55	16.78	647.12	101.56	76.75	647.43	45.11	23.18	646.96	40.56	-1.17	648.53	22.54	-1.08	648.69	30.06	2.25
651.06	40.91	18.15	650.12	99.02	75.22	650.43	42.96	22.05	649.96	38.47	-2.24	651.53	22.66	0.06	651.68	28.98	2.19
654.09	38.59	15.27	653.12	93.34	68.98	653.43	42.05	20.58	652.96	41.15	-0.12	654.56	22.82	-0.34	654.72	27.82	0.47
657.06	38.03	14.15	656.12	90.07	65.15	656.43	41.85	19.81	655.96	40.51	-1.33	657.53	23.67	-0.06	657.69	29.31	1.39
660.06	37.12	12.93	659.12	87.80	62.57	659.43	41.23	18.88	658.96	41.05	-1.10	660.53	23.67	-0.37	660.68	29.69	1.46
663.06	39.98	15.90	662.12	87.04	61.92	662.43	41.19	18.95	661.96	41.10	-0.94	663.53	24.32	0.39	663.69	28.66	0.54
666.06	39.03	15.66	665.12	85.10	60.69	665.43	39.72	18.19	664.96	40.80	-0.53	666.53	22.50	-0.72	666.68	28.66	1.25
669.09	40.35	17.68	668.12	83.90	60.19	668.43	39.64	18.81	667.96	38.57	-2.06	669.56	22.30	-0.22	669.71	28.98	2.27
672.06	39.86	16.69	671.12	83.61	59.40	671.43	41.36	20.03	670.96	40.41	-0.72	672.53	23.27	0.25	672.68	27.68	0.47
675.06	39.43	15.84	674.12	82.28	57.65	674.43	40.01	18.26	673.96	40.51	-1.04	675.53	23.03	-0.41	675.69	29.08	1.45
678.06	38.59	15.01	677.12	81.74	57.12	677.43	40.58	18.84	676.96	41.88	0.34	678.53	23.07	-0.36	678.68	27.63	0.01
681.06	40.51	17.00	680.12	81.25	56.70	680.43	40.70	19.03	679.96	40.51	-0.96	681.53	23.35	-0.01	681.68	28.52	0.97
684.09	40.79	17.33	683.12	81.74	57.24	683.43	41.85	20.24	682.96	40.51	-0.90	684.56	23.51	0.21	684.72	28.19	0.70
687.06	40.02	16.06	686.12	81.10	56.10	686.43	40.25	18.13	685.96	41.05	-0.87	687.53	22.66	-1.15	687.68	30.01	2.01
690.06	40.19	16.43	689.12	82.33	57.53	689.43	42.22	20.30	688.96	41.39	-0.33	690.53	23.27	-0.34	690.69	28.47	0.67
693.06	38.11	13.82	692.12	79.25	53.92	692.43	41.60	19.15	691.96	41.44	-0.81	693.53	23.55	-0.59	693.68	29.73	1.40
696.06	40.95	16.52	695.12	81.40	55.93	695.43	42.01	19.42	694.96	40.61	-1.78	696.53	23.19	-1.09	696.69	31.34	2.87
699.08	39.03	15.44	698.12	80.47	55.84	698.43	41.48	19.74	697.96	40.32	-1.22	699.56	23.39	-0.04	699.71	28.89	1.27
702.06	39.31	14.57	701.12	77.56	51.78	701.43	40.62	17.73	700.96	41.68	-1.01	702.52	24.12	-0.46	702.68	30.25	1.48
705.05	39.78	15.04	704.12	81.20	55.42	704.43	42.96	20.06	703.96	42.47	-0.23	705.52	23.63	-0.96	705.68	29.97	1.19
708.06	38.31	14.39	707.12	78.77	53.81	707.43	43.58	21.50	706.96	41.59	-0.29	708.53	23.07	-0.70	708.68	28.94	0.98
711.06	40.02	15.85	710.12	77.75	52.54	710.43	43.04	20.72	709.96	42.62	0.50	711.52	23.11	-0.90	711.68	28.61	0.41
714.09	40.27	15.74	713.12	76.41	50.84	713.43	43.00	20.31	712.96	42.62	0.13	714.56	22.66	-1.72	714.71	30.16	1.59
717.06	40.83	16.62	716.12	75.88	50.63	716.43	44.20	21.83	715.96	40.85	-1.32	717.53	22.14	-1.92	717.68	31.48	3.23
720.06	39.66	15.57	719.12	75.78	50.65	719.43	43.33	21.08	718.96	41.59	-0.46	720.53	23.31	-0.63	720.68	29.22	1.09
723.06	41.63	17.29	722.12	75.88	50.50	722.43	43.33	20.83	721.96	41.68	-0.62	723.53	23.07	-1.12	723.68	30.11	1.73
726.06	39.23	13.81	725.12	75.74	49.28	725.43	44.28	20.70	724.96	43.26	-0.12	726.53	24.40	-0.87	726.68	30.44	0.98
729.09	40.27	15.62	728.12	74.02	48.33	728.43	43.54	20.73	727.96	41.73	-0.88	729.56	24.61	0.11	729.71	29.45	0.76
732.06	40.71	16.45	731.12	73.41	48.11	731.43	44.57	22.16	730.96	41.49	-0.72	732.53	24.32	0.22	732.68	28.80	0.51
735.06	41.95	17.14	734.12	71.48	45.63	734.43	44.53	21.57	733.96	41.98	-0.78	735.53	23.75	-0.90	735.68	30.53	1.69
738.06	40.63	14.76	737.12	71.15	44.24	737.43	45.53	21.51	736.96	43.60	-0.22	738.53	24.65	-1.06	738.68	31.19	1.29
741.06	39.55	14.51	740.12	69.56	43.48	740.43	43.33	20.13	739.96	42.22	-0.78	741.53	24.08	-0.81	741.68	30.67	1.59
744.09	40.63	15.52	743.12	72.65	46.50	743.43	46.45	23.19	742.96	42.42	-0.64	744.56	23.88	-1.07	744.71	30.86	1.72
747.06	41.67	16.85	746.12	70.77	44.91	746.43	45.99	23.01	745.96	41.05	-1.73	747.53	24.81	0.14	747.68	30.44	1.58
750.06	39.78	14.65	749.12	70.59	44.42	749.43	44.99	21.70	748.96	42.57	-0.52	750.53	22.86	-2.12	750.68	31.81	2.64
753.06	40.51	14.26	752.12	70.12	42.83	752.43	45.07	20.66	751.96	44.35	0.14	753.53	24.48	-1.62	753.68	31.76	1.47
756.06	39.55	15.32	755.12	67.94	42.67	755.43	44.90	22.51	754.96	40.32	-1.87	756.52	22.46	-1.62	756.68	31.76	3.49
759.09	40.99	15.42	758.12	68.45	41.84	758.43	45.70	21.97	757.96	44.30	0.77	759.56	24.48	-0.94	759.71	29.78	0.17
762.06	39.94	14.26	761.12	67.89	41.17	761.43	44.90	21.06	760.96	42.03	-1.61	762.53	24.20	-1.33	762.68	32.66	2.94
765.06	40.47	15.28	764.12	67.94	41.71	764.43	43.95	20.60	763.96	44.59	1.44	765.53	22.58	-2.46	765.68	30.25	1.02
768.06	39.78	14.50	767.12	65.73	39.41	767.43	45.57	22.13	766.96	42.86	-0.38	768.53	23.07	-2.06	768.68	31.76	2.44
771.06	40.27	15.76	770.12	66.56	41.01	770.43	45.11	22.44	769.96	41.29	-1.18	771.53	24.36	0.00	771.68	29.73	1.18
774.08	40.19	15.70	773.12	65.32	39.79	773.43	46.24	23.59	772.96	42.17	-0.28	774.56	22.62	-1.72	774.71	30.53	2.00
777.06	39.66	14.26	776.12	64.09	37.65	776.43	47.04	23.48	775.96	41.88	-1.48	777.53	23.88	-1.37	777.68	32.28	2.84
780.06	40.63	14.26	779.12	65.09	37.68	779.43	46.07	21.54	778.96	44.94	0.61	780.53	24.12	-2.10	780.68	31.90	1.49
783.06	39.23	13.61	782.12	61.92	35.26	782.43	44.36	20.58	781.96	42.52	-1.06	783.53	25.22	-0.25	783.68	30.96	1.30
786.06	40.31	14.93	785.12	61.60	35.18	785.43	43.78	20.25	784.96	42.91	-0.42	786.52	24.57	-0.65	786.68	30.49	1.08
789.08	39.39	13.30	788.12	63.41	36.28	788.43	45.53	21.29	787.96	43.21	-0.83	789.55	24.61	-1.32	789.71	32.28	2.16
792.06	39.82	13.39	791.12	63.68	36.21	791.43	44.82	20.24	790.96	43.60	-0.78	792.53	25.05	-1.22	792.68	32.47	2.01
795.06	40.67	14.37	794.12	62.55	35.21	794.43	44.28	19.82	793.96	42.96	-1.30	795.53	24.93	-1.22	795.68	32.86	2.52
798.06	40.71	14.35	797.12	60.62	33.22	797.43	45.70	21.18	796.96	43.50	-0.82	798.53	24.81	-1.40	798.68	32.62	2.22
801.06	39.03	13.30	800.12	60.75	33.98	800.43	44.03	20.15	799.96	42.76	-0.92	801.53	25.63	0.06	801.68	30.63	0.87
804.09	39.86	13.62	803.12	61.83	34.55	803.43	44.16	19.76	802.96	44.10	-0.10	804.56	23.19	-2.90	804.71	33.28	3.00
807.06	40.31	14.68	806.12	61.43	34.76	806.43	45.70	21.91	805.96	43.65	0.06	807.53	24.32	-1.16	807.68	30.77	1.10
810.06	40.10	13.76	809.12	59.01	31.63	809.43	45.61	21.11	808.96	43.90	-0.40	810.53	24.97	-1.22	810.68	32.00	1.62
813.06	39.90	13.80	812.12	58.93	31.79	812.43	42.79	18.53	811.96	43.75	-0.31	813.53	24.44	-1.51	813.68	31.95	1.81
816.06	40.39	14.40	815.12	58.08	31.05	815.43	45.20	21.05	814.96	44.05	0.10	816.53	24.20	-1.64	816.68	31.57	1.54
819.09	39.62	13.64	818.12	58.84	31.82	818.43	43.74	19.60	817.96	43.55	-0.39	819.56	24.28	-1.55	819.71	31.95	1.93
822.06	40.35	14.07	821.12	57.60	30.28	821.43	44.03	19.59	820.96	46.14	1.90	822.53	23.92	-2.21	822.68	30.63	0.31
825.06	39.35	13.11	824.12	57.73	30.45	824.43	43.99	19.59	823.96	44.00	-0.20	825.53	24.81	-1.28	825.68	31.76	1.48
828.06	39.31	12.41	827.12	57.55	29.61	827.43	44.70	19.65	826.96	44.50	-0.35	828.53	25.46	-1.28	828.68	32.57	1.64
831.06	40.06	13.99	830.12	56.76	29.65	830.43	46.99	22.77	829.96	43.85	-0.17	831.53	24.00	-1.91	831.68	32.19	2.09
834.09	40.02	14.02	833.12	56.98	29.94	833.43	45.78	21.62	832.96	43.26	-0.70	834.56	23.59	-2.26	834.71	33.00	2.96
837.06	40.43	14.56	836.12	57.55	30.64	836.43	45.15	21.12	835.96	44.15	0.32	837.53	24.40	-1.32	837.68	30.91	1.00
840.06	39.47	13.08	839.12	55.14	27.71	839.43	43.95	19.40	838.96	44.69	0.34	840.53	24.65	-1.59	840.68	31.67	1.24
843.06	40.87	14.38	842.12	55.53	28.00	842.43	44.49	19.85	841.96	44.25	-0.19	843.53	25.05	-1.28	843.68	32.00	1.48
846.06	39.82	12.39	845.12	55.31	26.84	845.43	44.16	18.57	844.96	45.29	-0.10	846.53	25.22	-2.06	846.68	33.62	2.15
849.09	40.83	14.14	848.12	55.88	28.15	848.43	44.57	19.72	847.96	44.64	-0.01	849.56	26.08	-0.46	849.71	31.19	0.46
852.06	40.99	13.85	851.12	54.66	26.48	851.43	45.03	19.74	850.96	43.16	-1.93	852.53	26.90	-0.08	852.69	33.19	2.02
855.06	40.63	14.66	854.12	53.62	26.61	854.43	44.82	20.70	853.96	43.95	0.03	855.53	24.12	-1.69	855.68	31.67	1.67
858.06	41.07	14.06	857.12	52.54	24.49	857.43	44.82	19.65	856.96	45.54	0.57	858.53	24.00	-2.86	858.68	33.33	2.28
861.05	40.71	14.35	860.12	53.83	26.43	860.43	44.07	19.56	859.96	44.50	0.19	861.52	24.89	-1.31	861.68	31.52	1.13
864.08	38.87	12.24	863.12	53.70	26.03	863.43	42.71	17.92	862.96	45.34	0.75	864.55	24.44	-2.04	864.71	31.95	1.28
867.06	40.91	14.21	866.12	54.31	26.57	866.43	44.70	19.85	865.96	44.50	-0.15	867.53	25.91	-0.63	867.68	31.52	0.79
870.06	41.19	13.83	869.12	54.44	26.04	869.43	44.36	18.85	868.96	44.94	-0.37	870.53	25.59	-1.61	870.68	33.38	1.99
873.06	41.91	15.14	872.12	53.01	25.20	872.43	44.03	19.10	871.96	44.84	0.11	873.53	24.65	-1.97	873.68	32.66	1.85
876.06	41.23	14.27	875.12	52.92	24.92	875.43	44.53	19.41	874.96	43.46	-1.46	876.53	25.26	-1.55	876.68	34.00	3.00
879.08	38.83	11.93	878.12	53.83	25.89	878.43	46.11	21.05	877.96	44.84	-0.02	879.55	25.38	-1.37	879.71	32.33	1.39
882.06	39.59	12.03	881.12	53.66	25.06	881.43	45.20	19.48	880.96	44.99	-0.53	882.53	26.20	-1.21	882.68	33.33	1.73
885.06	40.23	12.72	884.12	51.12	22.57	884.43	44.20	18.53	883.96	45.94	0.47	885.53	25.01	-2.35	885.68	33.43	1.88
888.06	40.95	14.45	887.12	52.92	25.38	887.43	43.58	18.92	886.96	43.70	-0.76	888.53	24.89	-1.46	888.68	32.76	2.22
891.06	40.75	12.90	890.12	50.86	21.97	890.43	41.15	15.15	889.96	47.64	1.84	891.53	24.93	-2.76	891.69	32.81	0.93
894.09	40.35	13.99	893.12	51.50	24.10	893.43	44.24	19.72	892.96	43.75	-0.57	894.56	24.28	-1.93	894.71	32.90	2.50
897.06	40.31	13.29	896.12	51.89	23.83	896.43	43.66	18.49	895.96	45.44	0.47	897.53	24.40	-2.46	897.69	33.05	2.00
900.06	40.10	11.69	899.12	50.22	20.77	899.43	43.74	17.17	898.96	47.09	0.72	900.53	26.12	-2.14	900.68	33.86	1.41
903.06	40.87	13.79	902.12	51.16	23.04	902.43	45.65	20.42	901.96	44.45	-0.58	903.53	25.67	-1.25	903.69	32.95	1.84
906.06	40.59	14.15	905.12	49.24	21.76	905.43	45.20	20.61	904.96	44.25	-0.14	906.53	25.14	-1.14	906.69	31.76	1.29
909.09	42.12	14.89	908.12	48.90	20.63	908.43	44.61	19.22	907.96	44.69	-0.50	909.56	25.18	-1.90	909.72	33.67	2.40
912.06	39.47	12.68	911.12	49.88	22.05	911.43	41.72	16.77	910.96	44.50	-0.25	912.53	24.77	-1.87	912.69	32.95	2.12
915.06	41.75	15.39	914.12	50.82	23.42	914.43	43.49	18.97	913.96	43.95	-0.37	915.53	25.26	-0.95	915.69	31.71	1.31
918.06	40.23	13.48	917.12	50.65	22.86	917.43	42.71	17.81	916.96	45.04	0.34	918.53	25.75	-0.84	918.69	31.29	0.51
921.06	39.82	12.29	920.12	50.05	21.48	920.43	43.95	18.26	919.96	46.29	0.80	921.53	24.52	-2.86	921.69	33.62	2.05
924.09	40.91	13.26	923.12	47.97	19.28	923.43	42.55	16.74	922.96	45.74	0.13	924.56	25.91	-1.59	924.72	33.14	1.45
927.06	40.06	12.98	926.12	48.77	20.65	926.43	44.07	18.83	925.96	44.94	-0.10	927.53	25.38	-1.55	927.69	32.76	1.64
930.06	41.03	13.86	929.12	48.56	20.35	929.43	43.78	18.45	928.96	44.50	-0.63	930.53	26.90	-0.12	930.68	31.95	0.74
933.06	40.47	12.60	932.12	50.26	21.35	932.43	45.32	19.29	931.96	45.44	-0.39	933.53	26.53	-1.19	933.69	33.48	1.57
936.06	41.71	14.04	935.12	49.20	20.49	935.43	44.41	18.58	934.96	45.04	-0.59	936.53	26.73	-0.79	936.69	33.09	1.38
939.10	41.39	14.33	938.12	48.77	20.67	938.43	42.59	17.38	937.96	45.84	0.83	939.56	24.65	-2.25	939.72	32.52	1.43
942.06	42.36	14.54	941.12	49.88	21.02	941.43	41.27	15.29	940.96	46.64	0.86	942.53	25.91	-1.76	942.69	32.76	0.90
945.06	40.67	13.19	944.12	48.69	20.17	944.43	42.92	17.28	943.96	44.25	-1.19	945.53	25.79	-1.54	945.68	34.24	2.72
948.06	39.74	11.48	947.12	47.93	18.63	947.43	43.70	17.28	946.96	46.39	0.17	948.53	26.24	-1.87	948.68	34.00	1.70
951.06	41.07	13.56	950.12	48.56	20.01	950.43	44.28	18.62	949.96	43.90	-1.56	951.53	25.83	-1.52	951.68	34.63	3.09
954.09	41.11	13.81	953.12	48.48	20.14	953.43	44.16	18.70	952.96	46.29	1.03	954.56	25.79	-1.36	954.71	31.67	0.33
957.06	41.35	14.47	956.12	47.46	19.54	956.43	44.03	19.00	955.96	44.05	-0.78	957.53	25.99	-0.73	957.69	32.43	1.52
960.06	41.67	14.87	959.12	48.39	20.55	959.43	44.74	19.78	958.96	44.40	-0.36	960.53	25.71	-0.94	960.68	32.14	1.30
963.06	41.35	13.79	962.12	48.09	19.49	962.43	43.54	17.82	961.96	45.94	0.42	963.53	26.20	-1.21	963.68	32.38	0.78
966.06	41.19	13.35	965.12	48.18	19.30	965.43	44.24	18.24	964.96	45.89	0.09	966.53	25.99	-1.70	966.68	33.48	1.60
969.09	40.71	13.07	968.12	47.88	19.20	968.43	41.97	16.18	967.96	45.89	0.30	969.56	25.67	-1.81	969.72	33.19	1.52
972.06	41.51	13.51	971.12	47.42	18.38	971.43	43.70	17.54	970.96	45.54	-0.42	972.53	26.36	-1.49	972.68	33.95	1.91
975.06	42.56	14.73	974.12	47.97	19.10	974.43	43.66	17.68	973.96	45.89	0.11	975.53	26.24	-1.43	975.69	33.19	1.33
978.06	41.59	13.81	977.12	47.50	18.68	977.43	43.20	17.27	976.96	45.99	0.26	978.53	25.99	-1.63	978.69	33.19	1.38
981.06	41.11	13.14	980.12	47.42	18.41	980.43	42.46	16.33	979.96	46.99	1.06	981.53	26.24	-1.58	981.69	32.52	0.51
984.09	41.03	13.94	983.12	48.31	20.18	983.43	45.49	20.25	982.96	44.69	-0.35	984.56	25.46	-1.47	984.71	32.95	1.83
987.06	41.43	14.21	986.12	47.55	19.29	986.43	45.15	19.77	985.96	44.30	-0.88	987.53	26.12	-0.95	987.68	33.09	1.83
990.06	41.31	14.67	989.12	46.20	18.52	989.43	44.49	19.69	988.96	43.90	-0.70	990.53	25.10	-1.39	990.69	32.76	2.08
993.06	39.82	11.68	992.12	46.49	17.31	992.43	43.04	16.74	991.96	46.44	0.34	993.53	25.91	-2.08	993.69	33.91	1.73
996.06	40.19	12.77	995.12	46.16	17.70	995.43	42.05	16.47	994.96	45.99	0.61	996.53	26.77	-0.50	996.68	31.34	-0.12
999.09	40.39	12.69	998.12	46.70	17.96	998.43	43.29	17.44	997.96	45.04	-0.61	999.56	26.32	-1.22	999.72	33.57	1.84
1002.06	39.90	12.50	1001.12	45.91	17.47	1001.43	44.36	18.80	1000.96	44.35	-1.01	1002.53	25.59	-1.66	1002.68	34.10	2.66
1005.06	42.84	15.45	1004.12	46.16	17.73	1004.43	42.59	17.04	1003.96	45.19	-0.16	1005.53	26.49	-0.75	1005.69	32.33	0.90
1008.06	40.63	12.73	1007.12	46.24	17.30	1007.43	43.25	17.20	1006.96	45.24	-0.61	1008.53	26.53	-1.21	1008.69	33.76	1.83
1011.06	40.87	12.90	1010.12	46.41	17.40	1010.43	43.99	17.86	1009.96	46.64	0.71	1011.53	26.45	-1.37	1011.69	32.66	0.65
1014.09	42.60	13.80	1013.12	48.01	18.17	1013.43	44.49	17.53	1012.96	45.94	-0.82	1014.56	26.90	-1.75	1014.71	35.40	2.56
1017.06	42.04	13.86	1016.12	46.45	17.23	1016.43	43.87	17.53	1015.96	45.79	-0.35	1017.53	27.35	-0.68	1017.69	33.24	1.02
1020.06	41.83	14.17	1019.12	45.11	16.41	1019.43	43.99	18.17	1018.96	45.34	-0.28	1020.53	25.63	-1.88	1020.68	33.86	2.16
1023.06	41.87	13.28	1022.12	47.29	17.66	1022.43	41.89	15.15	1021.96	44.79	-1.75	1023.53	28.18	-0.25	1023.69	34.63	2.01
1026.06	41.35	13.52	1025.12	45.45	16.58	1025.43	42.42	16.43	1024.96	45.44	-0.35	1026.53	26.32	-1.36	1026.68	33.57	1.70
1029.09	42.32	13.62	1028.12	45.86	16.12	1028.43	44.16	17.30	1027.96	45.89	-0.77	1029.56	26.86	-1.69	1029.72	35.20	2.46
1032.06	40.35	11.91	1031.12	45.15	15.67	1031.43	43.49	16.89	1030.96	47.44	1.04	1032.53	27.10	-1.19	1032.68	32.62	0.14
1035.06	41.39	13.13	1034.12	46.41	17.11	1034.43	44.78	18.36	1033.96	46.19	-0.03	1035.53	26.86	-1.25	1035.68	33.57	1.27
1038.06	41.11	13.05	1037.12	46.87	17.77	1037.43	44.16	17.95	1036.96	45.44	-0.57	1038.53	26.04	-1.86	1038.69	34.53	2.44
1041.06	42.16	13.19	1040.12	46.75	16.74	1040.43	45.65	18.52	1039.96	47.09	0.16	1041.53	27.27	-1.55	1041.69	34.39	1.38
1044.09	40.99	12.20	1043.12	46.96	17.13	1043.43	43.66	16.71	1042.96	46.99	0.24	1044.56	26.45	-2.19	1044.71	34.77	1.94
1047.06	42.56	13.74	1046.12	45.78	15.92	1046.43	43.91	16.94	1045.96	46.29	-0.48	1047.53	27.23	-1.43	1047.68	34.77	1.92
1050.06	41.31	13.60	1049.12	45.61	16.86	1049.43	43.08	17.21	1048.96	45.79	0.12	1050.53	25.99	-1.57	1050.68	33.19	1.44
1053.06	42.04	13.21	1052.12	45.15	15.28	1052.43	42.05	15.07	1051.96	47.24	0.46	1053.53	26.12	-2.55	1053.68	34.96	2.10
1056.06	42.20	13.80	1055.12	46.24	16.80	1055.43	43.20	16.65	1054.96	45.94	-0.41	1056.53	27.23	-1.01	1056.68	33.86	1.43
1059.09	43.66	16.05	1058.12	46.07	17.42	1058.43	42.96	17.19	1057.96	46.14	0.57	1059.56	25.91	-1.55	1059.71	32.62	0.97
1062.06	41.79	13.85	1061.12	45.15	16.17	1061.43	43.25	17.16	1060.96	44.59	-1.30	1062.53	27.68	-0.10	1062.69	33.38	1.41
1065.06	41.91	13.13	1064.12	44.82	15.00	1064.43	42.71	15.78	1063.96	45.49	-1.24	1065.53	26.90	-1.72	1065.69	35.78	2.97
1068.06	40.95	11.56	1067.12	45.45	15.02	1067.43	43.49	15.94	1066.96	47.59	0.24	1068.53	26.73	-2.51	1068.68	35.69	2.26
1071.06	42.72	14.50	1070.12	47.00	17.74	1070.43	45.15	18.77	1069.96	46.29	0.11	1071.53	27.97	-0.10	1071.68	32.24	-0.02
1074.09	41.31	12.76	1073.12	44.49	14.90	1073.43	42.30	15.60	1072.96	47.04	0.54	1074.56	27.39	-1.00	1074.71	33.05	0.47
1077.06	41.63	13.14	1076.12	45.74	16.21	1076.43	44.28	17.63	1075.96	48.10	1.65	1077.53	26.12	-2.22	1077.69	33.09	0.56
1080.06	41.63	13.05	1079.12	44.32	14.70	1079.43	42.75	16.01	1078.96	48.30	1.76	1080.53	26.86	-1.57	1080.69	32.43	-0.19
1083.06	41.23	12.83	1082.12	44.99	15.55	1082.43	43.16	16.61	1081.96	46.04	-0.31	1083.53	26.32	-1.92	1083.68	34.67	2.24
1086.06	41.83	13.67	1085.12	45.40	16.20	1085.43	44.28	17.96	1084.96	45.34	-0.78	1086.53	26.94	-1.07	1086.68	34.05	1.85
1089.09	41.91	12.54	1088.12	44.07	13.66	1088.43	44.16	16.63	1087.96	47.49	0.16	1089.56	27.80	-1.42	1089.72	34.67	1.26
1092.06	41.03	11.15	1091.12	46.41	15.49	1091.43	43.95	15.91	1090.96	48.10	0.26	1092.53	28.22	-1.51	1092.69	35.16	1.24
1095.06	41.95	14.23	1094.12	46.49	17.73	1094.43	44.03	18.15	1093.96	46.34	0.66	1095.53	25.14	-2.43	1095.69	33.52	1.76
1098.06	41.59	13.50	1097.12	45.91	16.78	1097.43	45.07	18.83	1096.96	46.09	0.05	1098.53	25.34	-2.59	1098.69	34.67	2.55
1101.06	42.76	13.90	1100.12	45.66	15.76	1100.43	42.92	15.90	1099.96	47.14	0.32	1101.53	26.57	-2.14	1101.69	34.72	1.82
1104.09	40.79	12.34	1103.12	45.82	16.33	1103.43	40.91	14.30	1102.96	45.79	-0.62	1104.56	27.64	-0.66	1104.72	33.76	1.27
1107.06	40.67	10.93	1106.12	45.49	14.71	1106.43	43.41	15.51	1105.96	46.99	-0.71	1107.53	27.27	-2.32	1107.69	36.80	3.02
1110.06	41.35	12.56	1109.12	44.70	14.87	1109.43	43.33	16.39	1108.96	46.84	0.10	1110.53	26.49	-2.14	1110.69	34.87	2.05
1113.06	41.55	12.53	1112.12	44.78	14.72	1112.43	43.49	16.31	1111.96	45.54	-1.44	1113.53	27.93	-0.94	1113.69	35.44	2.38
1116.06	42.64	13.96	1115.12	43.95	14.23	1115.43	43.54	16.70	1114.96	46.29	-0.35	1116.53	27.35	-1.18	1116.69	34.24	1.52
1119.09	43.09	13.60	1118.12	44.86	14.33	1118.43	45.99	18.35	1117.96	48.55	1.11	1119.56	26.40	-2.93	1119.71	35.35	1.83
1122.06	42.44	12.77	1121.12	45.82	15.11	1121.43	44.99	17.17	1120.96	47.24	-0.38	1122.53	28.59	-0.92	1122.69	35.01	1.31
1125.06	42.16	13.04	1124.12	45.49	15.33	1124.43	44.20	16.93	1123.96	47.09	0.02	1125.53	26.94	-2.02	1125.69	35.16	2.01
1128.06	41.35	12.03	1127.12	46.41	16.05	1127.43	42.22	14.74	1126.96	46.64	-0.64	1128.53	27.23	-1.94	1128.69	35.93	2.57
1131.06	42.16	12.96	1130.12	45.20	14.96	1130.43	43.82	16.46	1129.96	46.94	-0.22	1131.53	27.06	-1.99	1131.69	35.44	2.20
1134.09	43.33	14.75	1133.12	45.91	16.29	1133.43	43.25	16.51	1132.96	45.99	-0.55	1134.56	26.77	-1.66	1134.72	34.82	2.20
1137.06	41.19	13.26	1136.12	44.32	15.35	1136.43	42.79	16.70	1135.96	45.69	-0.20	1137.53	25.71	-2.07	1137.69	34.24	2.27
1140.06	41.59	12.25	1139.12	44.61	14.23	1139.43	43.29	15.79	1138.96	46.99	-0.31	1140.53	28.01	-1.18	1140.69	34.87	1.49
1143.06	42.93	13.83	1142.12	44.28	14.14	1142.43	43.70	16.44	1141.96	47.70	0.64	1143.53	27.93	-1.02	1143.69	33.52	0.38
1146.06	41.43	11.94	1145.12	44.70	14.17	1145.43	44.41	16.77	1144.96	45.89	-1.55	1146.53	28.34	-0.99	1146.69	36.07	2.55
1149.09	42.60	14.00	1148.12	45.03	15.39	1148.43	43.74	16.98	1147.96	46.84	0.28	1149.56	27.10	-1.35	1149.72	33.71	1.07
1152.06	41.87	13.07	1151.12	45.11	15.27	1151.43	43.41	16.45	1150.96	46.34	-0.42	1152.53	27.23	-1.42	1152.68	34.67	1.83
1155.06	42.84	13.85	1154.12	44.28	14.25	1154.43	44.07	16.93	1153.96	46.89	-0.05	1155.53	27.19	-1.64	1155.68	34.72	1.70
1158.06	42.36	13.83	1157.12	45.11	15.54	1157.43	44.11	17.42	1156.96	46.79	0.30	1158.53	26.45	-1.93	1158.68	34.19	1.62
1161.06	41.87	11.92	1160.12	45.40	14.41	1160.43	43.82	15.71	1159.96	48.05	0.14	1161.53	27.76	-2.04	1161.68	35.88	1.89
1164.09	42.16	12.72	1163.12	44.11	13.63	1163.43	44.07	16.47	1162.96	47.09	-0.31	1164.56	28.01	-1.28	1164.72	35.06	1.58
1167.06	42.68	13.18	1166.12	44.32	13.78	1166.43	46.28	18.62	1165.96	48.86	1.40	1167.53	26.28	-3.07	1167.69	35.20	1.66
1170.06	42.93	14.82	1169.12	43.66	14.51	1169.43	45.74	19.47	1168.96	46.34	0.27	1170.53	26.12	-1.84	1170.69	33.71	1.56
1173.06	42.76	13.31	1172.12	44.70	14.21	1172.43	43.62	16.02	1171.96	47.24	-0.16	1173.53	27.64	-1.65	1173.69	35.30	1.82
1176.06	41.91	12.61	1175.12	44.65	14.31	1175.43	43.62	16.16	1174.96	46.69	-0.57	1176.53	28.67	-0.48	1176.69	34.39	1.05
1179.09	41.63	12.86	1178.12	43.87	14.06	1178.43	41.27	14.34	1177.96	46.04	-0.69	1179.56	27.64	-0.98	1179.72	34.48	1.67
1182.06	42.93	13.19	1181.12	43.82	13.04	1181.43	42.67	14.77	1180.96	46.99	-0.71	1182.53	28.72	-0.87	1182.69	35.35	1.57
1185.06	42.84	12.21	1184.12	45.07	13.40	1184.43	43.20	14.41	1183.96	49.31	0.72	1185.53	26.94	-3.54	1185.69	37.48	2.81
1188.06	41.83	12.05	1187.12	44.49	13.67	1187.43	43.16	15.22	1186.96	46.64	-1.10	1188.53	27.89	-1.74	1188.69	36.65	2.83
1191.06	42.36	13.86	1190.12	43.66	14.12	1190.43	44.53	17.87	1189.96	46.74	0.28	1191.53	26.36	-1.99	1191.69	34.24	1.70
1194.09	43.41	15.25	1193.12	44.11	14.91	1193.43	45.03	18.72	1192.96	46.34	0.23	1194.56	26.40	-1.60	1194.72	33.57	1.38
1197.06	42.12	13.33	1196.12	44.95	15.12	1196.43	43.25	16.31	1195.96	47.29	0.55	1197.53	27.43	-1.20	1197.69	33.48	0.66
1200.06	41.03	11.25	1199.12	44.49	13.67	1199.43	43.45	15.51	1198.96	47.29	-0.45	1200.53	27.97	-1.66	1200.69	35.93	2.11
1203.06	42.32	12.29	1202.12	45.03	13.96	1202.43	43.29	15.10	1201.96	48.81	0.82	1203.53	27.14	-2.74	1203.69	35.98	1.91
1206.06	42.97	14.10	1205.12	44.07	14.16	1205.43	42.55	15.52	1204.96	47.90	1.07	1206.53	26.12	-2.60	1206.69	34.43	1.52
1209.09	43.70	13.92	1208.12	44.70	13.88	1208.43	43.87	15.94	1207.96	47.64	-0.09	1209.56	27.60	-2.02	1209.72	35.93	2.12
1212.06	42.40	11.98	1211.11	45.82	14.36	1211.43	43.16	14.58	1210.96	49.72	1.34	1212.53	28.09	-2.18	1212.68	35.30	0.84
1215.06	42.89	14.71	1214.11	45.95	16.73	1214.43	43.62	17.29	1213.96	45.09	-1.04	1215.53	26.65	-1.37	1215.68	34.63	2.42
1218.06	43.01	13.23	1217.11	45.15	14.33	1217.43	45.36	17.42	1216.96	46.34	-1.40	1218.53	29.01	-0.62	1218.68	35.83	2.01
1221.06	42.16	12.81	1220.11	45.28	14.89	1220.43	44.36	16.86	1219.96	46.84	-0.46	1221.53	27.93	-1.26	1221.68	35.11	1.73
