# Supplementary material for: Noise-precision tradeoff in predicting combinations of mutations and drugs
Source: PLoS Comput Biol. 2019 May 22;15(5):e1006956. doi: 10.1371/journal.pcbi.1006956 (PMC6548401; doi:10.1371/journal.pcbi.1006956)
Supplement: S1 Data — A zip file containing all datasets used in this paper. (ZIP) [file pcbi.1006956.s002.zip › calcium/calcium_double_RAW264.7/C5A_250_nM_UDP_25_uM_RW_ECC040114B.txt]

Tab-delimted data for ligand pair Complement C5a / Uridine 5'-diphosphate
Celltype = RAW 264.7
ExperimentID = ECC040114B
t in seconds, Ca++ concentrations in nM
Adj Ca++ is the change in Ca++ concentration due to ligand

ECC040114B09	C5A 250 nM	UDP 25 uM	sim
ECC040114B03	C5A 250 nM	UDP 25 uM	lig1_then_lig2
ECC040114B06	UDP 25 uM	C5A 250 nM	lig2_then_lig1
ECC040114B01	HBSS-BSA n/a 	HBSS-BSA n/a 	con
ECC040114B11	HBSS-BSA n/a 	HBSS-BSA n/a 	con
ECC040114B12	HBSS-BSA n/a 	HBSS-BSA n/a 	con

t(ECC040114B09)	Ca++(ECC040114B09)	Adj Ca++(ECC040114B09)	t(ECC040114B03)	Ca++(ECC040114B03)	Adj Ca++(ECC040114B03)	t(ECC040114B06)	Ca++(ECC040114B06)	Adj Ca++(ECC040114B06)	t(ECC040114B01)	Ca++(ECC040114B01)	Adj Ca++(ECC040114B01)	t(ECC040114B11)	Ca++(ECC040114B11)	Adj Ca++(ECC040114B11)	t(ECC040114B12)	Ca++(ECC040114B12)	Adj Ca++(ECC040114B12)
-194.75	7.41	-4.17	-195.68	25.38	4.95	-195.21	10.06	-4.76	-196.00	30.89	4.04	-194.43	14.73	-2.10	-194.28	19.98	-1.93
-191.79	9.16	-0.76	-192.74	21.34	2.57	-192.27	10.70	-2.46	-193.05	26.44	1.25	-191.48	15.21	0.04	-191.33	18.97	-1.28
-188.79	8.48	-2.17	-189.74	20.13	0.63	-189.27	9.90	-4.00	-190.05	29.41	3.48	-188.48	13.76	-2.15	-188.33	19.66	-1.33
-185.77	8.18	-2.12	-186.74	20.80	1.65	-186.27	10.62	-2.93	-187.05	27.47	1.89	-185.45	14.47	-1.09	-185.30	19.84	-0.80
-182.80	7.74	-2.06	-183.74	19.72	1.07	-183.27	11.00	-2.04	-184.05	27.82	2.74	-182.48	13.52	-1.54	-182.33	18.93	-1.21
-179.80	7.38	-2.70	-180.74	19.11	0.18	-180.27	11.08	-2.24	-181.05	27.07	1.71	-179.48	14.79	-0.55	-179.33	19.25	-1.17
-176.79	8.89	-0.32	-177.74	18.01	-0.05	-177.27	10.31	-2.15	-178.05	25.50	1.01	-176.48	14.94	0.47	-176.33	18.07	-1.48
-173.80	8.06	-1.76	-174.74	18.68	0.01	-174.27	10.57	-2.49	-175.05	26.72	1.62	-173.48	14.05	-1.03	-173.33	19.56	-0.60
-170.77	7.44	-1.93	-171.74	18.18	-0.04	-171.27	9.19	-3.42	-172.05	26.01	1.36	-170.45	12.99	-1.64	-170.30	19.98	0.27
-167.80	7.33	-0.55	-168.74	17.94	1.21	-168.27	10.72	-0.40	-169.05	23.44	0.28	-167.48	12.96	-0.18	-167.33	18.11	-0.11
-164.79	7.21	-0.94	-165.74	17.49	0.49	-165.27	10.44	-0.96	-166.05	24.61	1.18	-164.48	13.29	-0.12	-164.33	17.43	-1.06
-161.80	7.77	-0.38	-162.74	16.42	-0.58	-162.27	11.00	-0.39	-163.05	23.10	-0.33	-161.48	13.43	0.02	-161.33	18.79	0.30
-158.80	6.21	-1.81	-159.74	16.61	-0.26	-159.27	10.39	-0.88	-160.05	24.57	1.27	-158.48	13.70	0.42	-158.33	16.67	-1.69
-155.77	7.86	-0.36	-156.74	16.63	-0.44	-156.27	9.42	-2.04	-157.05	24.92	1.43	-155.45	12.58	-0.89	-155.30	18.02	-0.53
-152.80	7.83	0.62	-153.74	17.42	1.36	-153.27	9.67	-0.79	-154.05	23.75	1.26	-152.49	12.32	-0.15	-152.33	16.44	-1.11
-149.80	7.83	0.53	-150.74	16.20	0.05	-150.27	9.93	-0.61	-151.05	21.90	-0.67	-149.48	13.02	0.47	-149.33	17.84	0.21
-146.80	7.80	0.91	-147.74	16.18	0.44	-147.27	9.57	-0.56	-148.05	21.44	-0.72	-146.49	12.70	0.56	-146.33	17.39	0.17
-143.80	6.74	-0.95	-144.74	15.47	-1.07	-144.27	9.55	-1.38	-145.05	23.10	0.13	-143.48	13.05	0.10	-143.33	17.79	-0.24
-140.77	7.38	0.14	-141.74	15.85	-0.24	-141.27	10.03	-0.45	-142.05	22.63	0.12	-140.45	12.79	0.30	-140.30	17.16	-0.41
-137.80	6.21	-0.78	-138.74	15.54	-0.30	-138.27	9.72	-0.52	-139.05	22.40	0.13	-137.48	11.88	-0.37	-137.33	17.57	0.24
-134.80	6.85	-0.16	-135.74	16.23	0.37	-135.27	9.72	-0.53	-136.05	21.29	-0.99	-134.48	12.85	0.59	-134.33	17.75	0.41
-131.80	7.15	0.60	-132.74	15.80	0.40	-132.27	9.47	-0.32	-133.05	21.14	-0.69	-131.48	12.67	0.86	-131.33	16.71	-0.18
-128.80	7.65	0.39	-129.74	16.30	0.19	-129.27	9.80	-0.70	-130.05	22.21	-0.33	-128.48	11.56	-0.96	-128.33	18.88	1.28
-125.77	6.36	-1.39	-126.74	15.73	-0.87	-126.27	9.98	-1.01	-127.05	22.67	-0.36	-125.46	13.52	0.51	-125.30	17.93	-0.16
-122.80	6.88	-0.22	-123.74	15.26	-0.69	-123.27	9.42	-0.92	-124.05	22.36	-0.01	-122.48	12.41	0.06	-122.33	17.39	-0.04
-119.80	7.77	0.81	-120.74	14.74	-1.07	-120.27	10.01	-0.19	-121.05	22.06	-0.17	-119.48	12.47	0.26	-119.33	17.21	-0.08
-116.79	6.97	0.01	-117.74	15.38	-0.43	-117.27	9.98	-0.22	-118.05	22.71	0.48	-116.48	12.23	0.02	-116.33	16.80	-0.49
-113.80	7.15	0.98	-114.74	15.99	0.97	-114.27	9.29	-0.12	-115.05	20.68	-0.76	-113.48	11.71	0.29	-113.33	16.98	0.48
-110.77	6.94	-0.46	-111.74	15.49	-0.76	-111.27	10.08	-0.56	-112.05	21.14	-1.53	-110.46	12.49	-0.16	-110.30	19.43	1.70
-107.80	6.77	0.67	-108.74	15.24	0.29	-108.27	9.55	0.21	-109.05	20.75	-0.62	-107.48	11.65	0.30	-107.33	16.76	0.33
-104.80	6.74	0.21	-105.74	15.94	0.56	-105.27	9.72	-0.06	-106.05	21.37	-0.44	-104.48	12.93	1.14	-104.33	16.17	-0.70
-101.80	6.44	-0.08	-102.74	15.92	0.55	-102.27	9.37	-0.40	-103.05	21.52	-0.28	-101.48	12.52	0.74	-101.33	16.40	-0.46
-98.80	6.91	-0.01	-99.74	15.31	-0.46	-99.27	10.75	0.59	-100.05	22.83	0.63	-98.48	12.00	-0.18	-98.33	16.80	-0.46
-95.77	6.62	-0.52	-96.74	15.61	-0.38	-96.27	9.93	-0.45	-97.05	22.40	-0.01	-95.45	12.00	-0.39	-95.30	17.88	0.41
-92.80	7.44	0.84	-93.74	15.87	0.42	-93.27	9.83	-0.01	-94.05	21.18	-0.70	-92.48	12.06	0.20	-92.33	17.43	0.49
-89.79	6.36	-0.06	-90.74	16.51	1.24	-90.27	9.60	-0.06	-91.05	20.79	-0.91	-89.48	12.49	0.81	-89.33	16.85	0.09
-86.80	7.35	1.43	-87.74	15.24	0.47	-87.27	9.70	0.54	-88.05	20.72	-0.47	-86.48	11.01	-0.16	-86.33	16.89	0.64
-83.80	7.18	0.77	-84.74	15.68	0.42	-84.27	9.72	0.07	-85.05	21.86	0.18	-83.48	11.47	-0.19	-83.33	16.76	0.02
-80.77	6.38	-0.66	-81.74	16.16	0.27	-81.27	9.85	-0.43	-82.05	21.90	-0.42	-80.45	12.52	0.22	-80.30	17.57	0.19
-77.80	7.47	0.73	-78.74	15.54	-0.05	-78.27	10.13	0.15	-79.05	21.75	-0.26	-77.48	11.85	-0.14	-77.33	17.48	0.41
-74.80	7.24	0.42	-75.74	15.73	0.06	-75.27	10.72	0.65	-76.05	21.83	-0.27	-74.48	12.17	0.09	-74.33	17.34	0.18
-71.80	7.80	1.56	-72.74	15.45	0.36	-72.27	9.34	-0.14	-73.05	21.67	0.16	-71.48	11.47	-0.02	-71.33	16.44	-0.13
-68.79	6.44	-0.03	-69.74	16.01	0.69	-69.27	10.31	0.60	-70.05	21.21	-0.54	-68.48	12.67	0.94	-68.33	16.40	-0.41
-65.77	7.33	0.62	-66.74	15.21	-0.35	-66.27	9.06	-0.90	-67.05	21.21	-0.78	-65.46	12.23	0.26	-65.30	17.57	0.52
-62.80	6.59	0.36	-63.74	15.05	-0.03	-63.27	10.08	0.61	-64.05	21.79	0.29	-62.48	11.50	0.02	-62.33	16.26	-0.30
-59.79	7.09	-0.16	-60.74	15.97	-0.13	-60.27	10.44	-0.05	-61.05	21.83	-0.69	-59.48	12.35	-0.15	-59.33	18.43	0.85
-56.80	7.83	1.36	-57.74	16.30	0.98	-57.27	10.41	0.69	-58.05	20.68	-1.07	-56.48	12.67	0.94	-56.33	16.94	0.13
-53.80	7.18	0.92	-54.74	16.25	1.14	-54.27	9.32	-0.18	-55.05	20.72	-0.82	-53.48	12.35	0.83	-53.33	16.58	-0.02
-50.77	7.27	0.25	-51.74	15.31	-0.56	-51.27	10.72	0.45	-52.05	21.79	-0.51	-50.45	12.49	0.21	-50.30	17.66	0.30
-47.80	6.65	-0.16	-48.74	15.94	0.28	-48.27	10.13	0.08	-49.05	22.52	0.43	-47.48	11.71	-0.36	-47.33	17.07	-0.08
-44.80	6.80	-0.13	-45.74	16.06	0.28	-45.27	10.36	0.18	-46.05	22.36	0.15	-44.48	11.24	-0.95	-44.33	18.07	0.80
-41.80	7.15	0.69	-42.74	15.52	0.21	-42.27	10.82	1.11	-43.05	21.52	-0.22	-41.48	11.76	0.04	-41.33	16.98	0.18
-38.80	7.06	0.20	-39.74	15.71	0.00	-39.27	9.80	-0.30	-40.05	22.29	0.16	-38.48	12.35	0.24	-38.33	16.80	-0.39
-35.77	6.97	0.34	-36.74	15.73	0.25	-36.27	10.21	0.34	-37.05	21.56	-0.35	-35.45	12.67	0.78	-35.30	16.53	-0.44
-32.80	6.77	-0.39	-33.74	16.20	0.19	-33.27	9.93	-0.47	-34.05	22.10	-0.33	-32.48	13.17	0.76	-32.33	17.07	-0.42
-29.80	7.12	0.26	-30.74	15.80	0.09	-30.27	10.31	0.21	-31.05	20.91	-1.23	-29.49	12.70	0.58	-29.33	17.84	0.64
-26.80	7.38	-0.07	-27.74	15.24	-1.06	-27.27	10.03	-0.67	-28.05	22.29	-0.44	-26.49	12.47	-0.24	-26.33	18.47	0.68
-23.80	6.71	-0.39	-24.74	16.09	0.14	-24.27	9.72	-0.62	-25.05	22.48	0.10	-23.49	12.03	-0.33	-23.33	17.66	0.22
-20.80	6.82	0.16	-21.74	15.87	0.36	-21.27	10.18	0.27	-22.05	22.63	0.69	-20.49	11.79	-0.13	-20.33	16.44	-0.56
-17.80	6.71	-0.52	-18.74	15.33	-0.75	-18.27	10.34	-0.13	-19.05	23.52	1.02	-17.49	12.09	-0.39	-17.33	16.94	-0.62
5.27	232.91	224.57	4.31	26.28	9.09	4.79	144.25	132.67	4.00	19.61	-4.01	5.59	16.49	2.89	5.74	19.79	1.11
8.19	216.27	208.21	7.25	51.47	34.56	7.72	148.70	137.39	6.94	20.68	-2.66	8.51	15.18	1.86	8.66	19.20	0.80
11.21	161.65	152.80	10.27	63.78	46.08	10.74	113.11	101.02	9.94	22.52	-1.61	11.52	15.47	1.36	11.68	19.43	0.24
14.19	125.00	117.12	13.25	60.84	44.11	13.72	106.22	95.09	12.94	22.21	-0.95	14.50	13.61	0.47	14.66	18.70	0.48
17.19	104.15	96.02	16.25	60.70	43.72	16.72	107.32	95.95	15.94	21.52	-1.88	17.51	14.53	1.15	17.66	19.20	0.74
20.19	91.32	83.26	19.25	59.80	42.89	19.72	100.01	88.71	18.94	21.71	-1.62	20.51	13.99	0.68	20.66	19.34	0.95
23.19	78.03	70.38	22.25	55.51	39.01	22.72	93.33	82.44	21.94	21.37	-1.55	23.51	14.56	1.66	23.66	17.88	-0.10
26.21	70.47	62.26	25.27	50.86	33.80	25.74	89.33	77.87	24.94	21.83	-1.66	26.52	14.02	0.55	26.68	19.66	1.11
29.19	63.72	55.92	28.25	44.86	28.21	28.72	84.33	73.29	27.94	20.72	-2.36	29.51	14.08	1.02	29.67	19.47	1.33
32.20	59.87	52.26	31.25	41.06	24.60	31.73	80.30	69.45	30.94	21.60	-1.29	32.52	13.58	0.71	32.67	18.52	0.57
35.20	55.53	47.87	34.25	34.42	17.91	34.73	77.05	66.15	33.94	20.87	-2.07	35.52	13.46	0.54	35.68	19.52	1.52
38.20	53.43	44.91	37.25	30.60	13.23	37.73	72.97	61.20	36.94	21.60	-2.20	38.51	14.64	0.86	38.67	20.20	1.34
41.21	50.81	42.61	40.27	26.60	9.55	40.74	72.16	60.72	39.94	22.83	-0.65	41.53	13.76	0.30	41.69	18.88	0.34
44.20	50.44	42.43	43.25	24.08	7.22	43.72	67.10	55.85	42.94	22.21	-1.08	44.51	13.94	0.67	44.67	18.75	0.40
47.20	48.10	39.84	46.25	20.66	3.55	46.72	66.03	54.52	45.94	22.83	-0.71	47.51	13.49	-0.03	47.67	19.34	0.74
50.20	48.96	40.19	49.25	19.69	2.07	49.72	66.37	54.36	48.94	22.94	-1.11	50.51	14.08	0.05	50.67	20.16	1.05
53.20	47.10	39.57	52.25	18.85	2.47	52.72	65.37	54.59	51.94	20.68	-2.13	53.51	14.32	1.53	53.67	18.47	0.60
56.21	47.46	39.68	55.27	18.63	2.00	55.74	64.84	53.82	54.94	22.52	-0.54	56.52	13.49	0.45	56.68	18.20	0.08
59.20	48.46	39.86	58.25	17.06	-0.39	58.72	63.20	51.35	57.94	22.60	-1.28	59.51	14.79	0.93	59.67	19.29	0.35
62.20	47.07	39.21	61.25	16.63	-0.08	61.72	63.82	52.72	60.94	22.17	-0.97	62.51	13.35	0.23	62.66	18.93	0.73
65.20	48.28	40.26	64.25	16.54	-0.33	64.72	63.23	51.97	63.94	22.71	-0.59	65.51	14.11	0.83	65.66	18.11	-0.25
68.20	48.35	39.61	67.25	15.87	-1.72	67.72	63.03	51.05	66.94	22.67	-1.35	68.51	13.99	-0.01	68.67	20.43	1.35
71.21	47.17	39.41	70.27	15.80	-0.81	70.74	63.59	52.58	69.94	22.33	-0.71	71.52	13.17	0.15	71.69	18.66	0.56
74.20	48.89	40.60	73.25	15.73	-1.41	73.72	62.25	50.71	72.94	23.02	-0.55	74.51	14.17	0.62	74.67	18.56	-0.07
77.20	48.78	40.60	76.25	16.04	-0.99	76.72	61.37	49.95	75.94	22.98	-0.47	77.51	13.58	0.15	77.67	18.84	0.33
80.20	50.01	41.58	79.25	15.73	-1.55	79.72	63.07	51.40	78.94	22.90	-0.80	80.51	13.96	0.28	80.67	19.29	0.53
83.20	49.97	41.40	82.25	16.75	-0.67	82.72	62.81	51.00	81.94	22.98	-0.86	83.51	13.52	-0.30	83.67	20.07	1.17
86.21	49.58	40.82	85.27	16.44	-1.17	85.74	61.92	49.91	84.94	22.94	-1.10	86.53	13.88	-0.14	86.69	20.34	1.24
89.20	50.95	42.75	88.25	16.99	-0.06	88.72	61.86	50.41	87.94	23.25	-0.23	89.51	13.35	-0.11	89.67	18.88	0.34
92.20	49.61	41.21	91.25	16.46	-0.79	91.72	61.24	49.60	90.94	22.75	-0.92	92.51	14.56	0.91	92.67	18.75	0.02
95.20	49.22	39.98	94.25	16.70	-1.39	94.72	61.92	49.43	93.94	24.06	-0.46	95.51	14.20	-0.30	95.67	20.34	0.76
98.20	50.91	43.35	97.25	16.96	0.55	97.72	61.05	50.25	96.94	21.98	-0.86	98.51	13.14	0.32	98.67	18.43	0.53
101.21	50.15	41.71	100.27	16.87	-0.42	100.74	60.88	49.19	99.94	22.90	-0.82	101.53	14.05	0.35	101.69	19.25	0.47
104.20	49.65	41.43	103.25	16.27	-0.80	103.72	61.63	50.16	102.94	22.87	-0.63	104.51	12.88	-0.60	104.67	19.79	1.23
107.20	51.06	42.67	106.25	16.87	-0.37	106.72	60.85	49.22	105.94	22.21	-1.46	107.51	14.08	0.43	107.67	19.75	1.02
110.20	49.25	40.91	109.25	17.01	-0.18	109.72	60.98	49.39	108.94	23.14	-0.48	110.51	13.20	-0.40	110.67	19.56	0.88
113.20	49.61	40.37	112.25	17.46	-0.63	112.72	60.37	47.88	111.94	24.03	-0.49	113.51	14.14	-0.36	113.67	20.43	0.85
116.21	50.66	41.98	115.27	17.87	0.34	115.74	60.85	48.92	114.94	23.72	-0.24	116.52	13.64	-0.30	116.68	19.56	0.54
119.19	49.11	40.67	118.25	17.87	0.58	118.72	60.49	48.81	117.94	22.94	-0.77	119.51	13.40	-0.29	119.67	19.84	1.07
122.19	49.32	40.11	121.25	17.20	-0.86	121.72	58.37	45.92	120.94	24.14	-0.35	122.51	13.88	-0.59	122.67	20.48	0.93
125.19	49.94	41.07	124.25	16.82	-0.90	124.72	60.46	48.35	123.94	23.10	-1.05	125.51	15.00	0.87	125.67	19.38	0.17
128.20	49.43	40.97	127.25	17.37	0.06	127.72	58.72	47.02	126.94	22.87	-0.86	128.51	13.76	0.05	128.67	19.61	0.82
131.21	48.17	39.77	130.27	18.13	0.88	130.74	58.14	46.50	129.94	24.14	0.47	131.53	14.17	0.52	131.69	17.75	-0.98
134.19	49.11	40.93	133.25	17.92	0.89	133.72	58.11	46.69	132.94	23.72	0.26	134.51	13.40	-0.04	134.67	18.29	-0.23
137.19	48.53	39.50	136.25	17.99	0.11	136.72	58.34	46.07	135.94	24.26	-0.05	137.51	14.91	0.62	137.67	18.79	-0.58
140.20	48.25	39.98	139.25	17.56	0.44	139.72	57.34	45.83	138.94	23.33	-0.21	140.51	13.23	-0.29	140.67	19.11	0.51
143.19	47.85	38.56	142.25	18.90	0.76	142.72	56.83	44.30	141.94	23.60	-0.96	143.51	14.47	-0.07	143.67	20.66	1.04
146.21	47.82	38.32	145.27	17.87	-0.48	145.74	57.22	44.47	144.94	25.00	0.22	146.52	13.76	-1.00	146.69	20.62	0.78
149.19	47.89	38.50	148.25	18.25	0.01	148.72	56.71	44.08	147.94	24.76	0.09	149.51	14.35	-0.30	149.66	19.93	0.20
152.20	47.03	37.81	151.25	18.66	0.59	151.72	55.56	43.10	150.94	24.22	-0.27	152.51	14.64	0.17	152.67	19.66	0.11
155.20	46.67	37.22	154.25	18.39	0.09	154.72	55.15	42.45	153.94	25.50	0.77	155.51	14.17	-0.54	155.67	19.56	-0.23
158.20	45.11	35.86	157.25	18.54	0.44	157.72	54.84	42.35	156.94	24.76	0.23	158.51	14.20	-0.31	158.67	19.66	0.07
161.21	45.54	36.83	160.27	18.42	0.86	160.74	53.86	41.91	159.94	23.33	-0.65	161.53	14.05	0.09	161.69	19.61	0.57
164.20	45.43	36.38	163.25	17.99	0.09	163.72	54.93	42.64	162.94	24.26	-0.06	164.51	13.73	-0.57	164.67	20.02	0.64
167.20	46.46	37.32	166.25	19.45	1.46	166.72	54.58	42.20	165.94	24.06	-0.35	167.51	14.29	-0.10	167.67	19.93	0.46
170.20	43.77	34.95	169.25	18.95	1.28	169.72	53.64	41.58	168.94	24.14	0.04	170.51	12.85	-1.23	170.67	20.34	1.18
173.20	46.03	36.71	172.25	18.80	0.63	172.72	52.95	40.39	171.94	24.49	-0.11	173.51	14.23	-0.35	173.67	20.11	0.45
176.21	45.75	36.67	175.27	18.23	0.30	175.74	52.64	40.31	174.94	24.14	-0.22	176.53	13.96	-0.38	176.69	20.02	0.60
179.20	44.06	34.59	178.25	19.28	0.96	178.72	53.70	40.98	177.94	24.61	-0.14	179.51	13.70	-1.03	179.67	20.98	1.17
182.19	44.58	34.44	181.25	18.99	0.00	181.72	52.92	39.54	180.94	25.66	0.24	182.51	13.96	-1.44	182.67	21.67	1.19
185.20	44.55	35.03	184.25	19.57	1.20	184.72	52.32	39.56	183.94	23.79	-1.00	185.51	15.33	0.56	185.67	20.30	0.45
188.20	43.25	33.99	187.25	19.04	0.93	187.72	51.86	39.36	186.94	23.99	-0.55	188.51	14.14	-0.38	188.67	20.52	0.92
191.21	43.60	33.80	190.27	18.99	0.34	190.74	51.42	38.38	189.94	24.84	-0.24	191.53	15.50	0.44	191.69	19.93	-0.21
194.20	43.21	32.91	193.25	19.38	0.23	193.72	51.48	37.93	192.94	26.60	1.02	194.51	14.56	-1.00	194.67	20.62	-0.02
197.20	42.13	32.74	196.25	19.07	0.83	196.72	51.08	38.45	195.94	24.88	0.21	197.51	14.05	-0.60	197.67	20.11	0.38
200.20	42.37	31.67	199.25	18.85	-0.70	199.72	49.81	35.87	198.94	26.21	0.24	200.51	14.20	-1.75	200.67	22.55	1.52
203.20	42.27	32.24	202.25	20.37	1.49	202.72	49.59	36.31	201.94	26.05	0.74	203.51	14.67	-0.62	203.67	20.25	-0.12
206.21	41.75	31.83	205.27	19.64	0.87	205.74	50.09	36.93	204.94	25.66	0.46	206.53	15.36	0.18	206.69	19.61	-0.65
209.20	41.99	31.72	208.25	19.67	0.55	208.72	50.37	36.86	207.94	25.70	0.15	209.51	15.36	-0.17	209.67	20.62	0.01
212.20	41.36	31.38	211.25	19.35	0.52	211.72	48.24	35.02	210.94	24.92	-0.34	212.51	14.26	-0.98	212.67	21.63	1.31
215.20	40.67	30.41	214.25	20.46	1.35	214.72	48.36	34.85	213.94	25.43	-0.11	215.51	15.06	-0.46	215.67	21.17	0.57
218.20	41.23	31.09	217.25	20.13	1.14	217.72	48.46	35.07	216.94	26.21	0.79	218.51	14.70	-0.70	218.67	20.39	-0.09
221.21	41.30	30.45	220.27	20.49	0.79	220.74	48.06	33.96	219.94	25.27	-0.86	221.53	15.56	-0.55	221.69	22.60	1.41
224.20	40.67	30.38	223.25	20.34	1.20	223.72	46.93	33.40	222.94	26.60	1.04	224.51	14.61	-0.93	224.67	20.52	-0.10
227.20	40.60	29.90	226.25	20.56	1.01	226.72	47.26	33.32	225.94	25.86	-0.12	227.51	14.88	-1.08	227.67	22.23	1.19
230.20	39.88	29.66	229.25	20.37	1.30	229.72	48.43	34.97	228.94	25.93	0.44	230.51	14.61	-0.86	230.67	20.98	0.43
233.20	39.39	28.61	232.25	21.19	1.56	232.72	48.15	34.12	231.94	26.13	0.07	233.51	15.74	-0.30	233.67	21.35	0.23
236.21	41.09	30.27	235.27	20.15	0.48	235.74	46.26	32.20	234.94	26.84	0.75	236.53	14.53	-1.54	236.69	21.95	0.80
239.20	40.26	29.95	238.25	20.80	1.64	238.72	45.99	32.44	237.94	25.93	0.34	239.51	15.30	-0.27	239.67	20.57	-0.08
242.19	39.26	28.20	241.25	19.57	-0.34	241.72	46.99	32.68	240.94	26.29	-0.05	242.51	16.01	-0.31	242.67	21.76	0.36
245.20	38.81	27.68	244.25	21.31	1.33	244.72	46.65	32.28	243.94	26.99	0.59	245.51	15.50	-0.88	245.67	21.76	0.30
248.20	39.50	28.95	247.25	20.27	0.87	247.72	45.68	31.88	246.94	25.74	-0.09	248.51	15.21	-0.60	248.66	21.58	0.69
251.21	39.02	28.06	250.27	20.63	0.82	250.74	44.71	30.51	249.94	25.62	-0.62	251.53	15.21	-1.01	251.69	22.92	1.62
254.20	38.74	27.95	253.25	20.75	1.11	253.72	45.80	31.77	252.94	26.60	0.54	254.51	15.00	-1.04	254.66	21.63	0.51
257.20	38.67	27.74	256.25	20.49	0.71	256.72	44.17	30.00	255.94	25.62	-0.58	257.51	16.22	0.04	257.67	21.81	0.55
260.20	38.47	27.65	259.25	21.43	1.76	259.72	45.35	31.29	258.94	27.59	1.49	260.51	14.85	-1.23	260.67	20.89	-0.27
263.20	37.82	27.14	262.25	20.63	1.10	262.72	46.05	32.13	261.94	26.33	0.38	263.51	15.45	-0.48	263.67	21.12	0.11
266.21	37.24	26.20	265.27	22.46	2.57	265.74	44.56	30.28	264.94	25.47	-0.84	266.53	16.01	-0.28	266.69	22.50	1.13
269.19	37.78	26.65	268.25	20.75	0.77	268.72	44.62	30.25	267.94	27.51	1.11	269.50	15.39	-0.99	269.66	21.35	-0.11
272.19	38.12	27.18	271.25	20.10	0.31	271.72	44.44	30.25	270.94	25.39	-0.83	272.51	16.22	0.02	272.66	22.09	0.81
275.19	37.44	26.29	274.25	21.77	1.77	274.72	43.75	29.36	273.94	25.47	-0.95	275.50	16.01	-0.39	275.66	22.83	1.35
278.20	37.41	26.48	277.25	21.29	1.51	277.72	43.75	29.58	276.94	26.33	0.13	278.51	15.42	-0.76	278.66	21.90	0.64
281.21	37.48	26.19	280.27	21.36	1.22	280.74	43.84	29.31	279.94	27.35	0.78	281.53	16.13	-0.42	281.69	21.26	-0.37
284.19	38.02	26.17	283.25	21.56	0.86	283.72	43.57	28.48	282.94	27.15	0.03	284.51	16.43	-0.67	284.66	22.83	0.65
287.20	37.03	25.98	286.25	21.41	1.51	286.72	43.96	29.66	285.94	26.25	-0.08	287.51	15.92	-0.39	287.67	21.86	0.47
290.19	36.93	25.82	289.25	21.85	1.89	289.72	43.75	29.39	288.94	27.51	1.12	290.51	14.47	-1.90	290.66	22.23	0.78
293.19	37.44	24.77	292.25	21.85	0.33	292.72	43.15	27.24	291.94	28.38	0.43	293.51	16.79	-1.14	293.66	23.71	0.70
296.21	37.17	26.07	295.27	21.46	1.51	295.74	43.48	29.14	294.94	26.84	0.46	296.52	15.33	-1.03	296.68	22.00	0.56
299.19	36.18	24.01	298.25	21.05	0.03	298.72	41.66	26.25	297.94	29.01	1.56	299.51	16.79	-0.64	299.66	21.58	-0.93
302.19	37.03	24.30	301.25	21.56	-0.02	301.72	42.11	26.14	300.94	28.81	0.81	302.51	16.76	-1.22	302.66	23.48	0.42
305.19	35.78	23.64	304.25	22.90	1.91	304.72	43.18	27.79	303.94	28.30	0.88	305.51	16.13	-1.27	305.66	22.87	0.39
308.19	36.05	24.69	307.25	22.19	1.98	307.72	41.99	27.38	306.94	28.42	1.78	308.51	15.42	-1.20	308.66	21.12	-0.58
311.21	37.00	25.92	310.27	21.99	2.06	310.74	41.60	27.28	309.94	27.19	0.84	311.52	15.47	-0.86	311.68	21.44	0.03
314.20	36.12	24.61	313.25	22.26	1.90	313.72	41.42	26.67	312.94	27.15	0.36	314.51	16.25	-0.52	314.66	22.00	0.15
317.19	35.71	23.54	316.25	22.19	1.17	316.72	42.85	27.44	315.94	27.98	0.53	317.51	16.67	-0.76	317.66	22.73	0.22
320.19	35.95	22.93	319.25	21.90	0.03	319.72	42.85	26.59	318.94	28.10	-0.19	320.51	16.85	-1.42	320.66	24.97	1.62
323.19	35.13	23.56	322.25	23.02	2.60	322.72	41.19	26.38	321.94	27.94	1.10	323.51	15.27	-1.55	323.66	22.36	0.46
326.21	36.08	23.76	325.27	21.60	0.43	325.74	41.54	25.97	324.94	27.23	-0.37	326.52	16.25	-1.33	326.68	24.36	1.70
329.20	35.03	22.51	328.25	21.75	0.38	328.72	40.27	24.51	327.94	28.38	0.58	329.51	17.45	-0.33	329.66	22.60	-0.26
332.20	35.07	23.47	331.25	22.58	2.13	331.72	41.07	26.23	330.94	27.78	0.91	332.51	15.47	-1.38	332.66	22.41	0.48
335.20	36.22	23.85	334.25	22.60	1.38	334.72	40.45	24.84	333.94	28.65	1.00	335.51	16.22	-1.41	335.66	23.11	0.40
338.19	36.79	23.71	337.25	23.00	1.07	337.72	41.27	24.95	336.94	28.93	0.57	338.50	17.24	-1.10	338.66	23.94	0.52
341.21	33.99	22.35	340.27	23.00	2.51	340.74	40.98	26.10	339.94	27.35	0.44	341.52	16.16	-0.73	341.68	22.27	0.30
344.19	34.70	23.07	343.25	23.22	2.74	343.72	42.35	27.47	342.94	28.69	1.78	344.51	15.59	-1.30	344.66	21.49	-0.48
347.19	35.78	23.30	346.25	22.58	1.25	346.72	39.56	23.83	345.94	27.70	-0.06	347.51	17.00	-0.74	347.66	23.62	0.80
350.20	35.44	23.10	349.25	21.29	0.10	349.72	41.27	25.68	348.94	27.82	0.20	350.51	17.30	-0.30	350.66	22.78	0.10
353.19	33.59	21.04	352.25	22.85	1.45	352.72	40.00	24.21	351.94	27.66	-0.17	353.50	17.06	-0.75	353.66	23.80	0.91
356.21	34.70	21.61	355.27	23.90	1.96	355.74	40.00	23.66	354.94	28.34	-0.03	356.52	17.21	-1.14	356.68	24.60	1.17
359.19	36.45	23.38	358.25	21.99	0.07	358.72	39.97	23.65	357.94	29.01	0.66	359.51	17.51	-0.82	359.66	23.57	0.16
362.19	34.73	21.85	361.25	22.12	0.39	361.72	39.94	23.82	360.94	29.09	0.93	362.51	17.36	-0.78	362.66	23.06	-0.16
365.19	34.29	21.47	364.25	23.09	1.42	364.72	38.24	22.17	363.94	27.86	-0.24	365.51	18.05	-0.03	365.66	23.43	0.27
368.19	35.27	23.26	367.25	23.12	2.26	367.72	40.33	25.07	366.94	27.98	0.69	368.51	15.59	-1.68	368.66	23.34	0.99
371.21	34.97	22.44	370.27	23.17	1.79	370.74	40.36	24.59	369.94	28.06	0.26	371.52	17.24	-0.54	371.68	23.15	0.29
374.19	35.74	22.30	373.25	23.46	1.17	373.72	39.68	23.00	372.94	30.37	1.65	374.51	17.48	-1.22	374.66	23.34	-0.44
377.19	33.82	20.62	376.25	23.46	1.41	376.72	40.56	24.12	375.94	29.41	0.93	377.50	17.30	-1.16	377.66	23.76	0.22
380.19	36.01	23.61	379.25	22.34	1.09	379.72	39.56	23.92	378.94	28.22	0.54	380.51	16.37	-1.29	380.66	23.48	0.74
383.20	33.89	20.30	382.25	23.22	0.78	382.72	40.59	23.75	381.94	29.33	0.46	383.51	17.54	-1.31	383.66	24.78	0.85
386.21	33.55	20.64	385.27	22.53	0.77	385.74	39.06	22.91	384.94	28.61	0.42	386.52	17.51	-0.66	386.68	23.48	0.23
389.20	34.76	21.67	388.25	24.15	2.21	388.72	39.47	23.13	387.94	28.46	0.09	389.51	17.93	-0.42	389.66	23.76	0.33
392.20	35.20	22.54	391.25	24.03	2.52	391.72	39.44	23.53	390.94	28.34	0.40	392.51	17.18	-0.74	392.66	23.34	0.34
395.19	34.56	21.03	394.25	23.14	0.76	394.72	38.85	22.07	393.94	28.89	0.08	395.51	18.08	-0.71	395.66	24.50	0.63
398.19	35.10	22.69	397.25	23.41	2.15	397.72	37.63	21.98	396.94	28.26	0.57	398.51	16.64	-1.03	398.66	23.20	0.45
401.21	34.39	21.10	400.27	23.02	0.88	400.74	39.38	22.84	399.94	28.85	0.28	401.52	17.45	-1.10	401.68	24.45	0.82
404.20	33.92	20.73	403.25	23.22	1.18	403.72	38.68	22.25	402.94	28.77	0.30	404.51	17.54	-0.91	404.66	24.13	0.60
407.20	34.49	20.80	406.25	24.03	1.49	406.72	38.09	21.16	405.94	30.05	1.08	407.51	18.65	-0.30	407.66	23.24	-0.79
410.19	34.56	21.32	409.25	23.90	1.81	409.72	38.59	22.11	408.94	28.77	0.25	410.51	17.60	-0.90	410.66	24.22	0.64
413.19	35.13	22.56	412.25	23.95	2.53	412.72	38.44	22.63	411.94	28.22	0.38	413.51	17.57	-0.25	413.66	22.78	-0.12
416.21	34.43	21.54	415.27	23.00	1.26	415.74	37.42	21.28	414.94	29.17	1.00	416.52	17.00	-1.15	416.68	23.38	0.15
419.20	33.79	20.72	418.25	24.37	2.45	418.72	38.77	22.45	417.94	29.09	0.74	419.51	16.55	-1.78	419.66	24.45	1.04
422.19	35.10	22.09	421.25	24.27	2.41	421.72	38.24	21.99	420.94	27.94	-0.35	422.51	17.51	-0.76	422.66	24.45	1.10
425.19	33.66	19.39	424.25	22.63	-0.49	424.72	38.24	20.73	423.94	30.29	0.75	425.51	18.32	-1.20	425.66	25.06	0.46
428.19	34.02	20.51	427.25	24.62	2.26	427.72	38.50	21.75	426.94	30.77	1.99	428.51	17.00	-1.76	428.66	23.62	-0.22
431.21	33.52	19.84	430.27	23.46	0.93	430.74	39.00	22.07	429.94	29.25	0.29	431.52	18.26	-0.68	431.68	24.41	0.39
434.19	34.09	20.68	433.25	24.15	1.89	433.72	37.92	21.27	432.94	29.77	1.09	434.51	18.26	-0.40	434.66	23.06	-0.68
437.19	33.72	20.58	436.25	24.25	2.26	436.72	37.98	21.59	435.94	30.01	1.59	437.51	18.02	-0.38	437.66	22.27	-1.21
440.19	33.66	20.42	439.25	24.91	2.82	439.72	39.38	22.90	438.94	28.57	0.05	440.51	17.84	-0.66	440.66	24.18	0.60
443.19	33.59	20.01	442.25	23.73	1.30	442.72	38.56	21.74	441.94	28.73	-0.13	443.51	18.38	-0.46	443.66	24.50	0.58
446.21	33.55	19.50	445.27	23.29	0.39	445.74	37.66	20.37	444.94	29.89	0.57	446.52	18.29	-1.01	446.68	24.83	0.45
449.19	33.15	19.73	448.25	24.27	2.00	448.72	38.83	22.16	447.94	29.61	0.91	449.51	17.96	-0.72	449.66	23.57	-0.19
452.19	32.99	19.08	451.25	25.43	2.67	451.72	37.92	20.76	450.94	28.89	-0.30	452.51	18.47	-0.70	452.66	25.25	1.00
455.19	32.99	18.42	454.25	24.52	1.10	454.72	38.59	20.78	453.94	31.29	1.45	455.51	18.17	-1.65	455.66	25.11	0.21
458.20	33.99	19.61	457.25	23.95	0.72	457.72	38.65	21.03	456.94	31.09	1.43	458.51	18.32	-1.32	458.66	24.60	-0.12
461.21	33.05	19.76	460.27	24.54	2.40	460.74	37.04	20.51	459.94	29.93	1.36	461.52	17.84	-0.71	461.68	22.97	-0.66
464.19	32.65	18.39	463.25	24.79	1.68	463.72	37.80	20.29	462.94	30.37	0.83	464.51	18.74	-0.78	464.66	24.55	-0.05
467.19	33.66	19.74	466.25	24.67	1.90	466.72	37.68	20.52	465.94	29.53	0.33	467.51	18.65	-0.53	467.66	24.45	0.19
470.20	33.09	19.12	469.25	23.71	0.89	469.72	38.21	21.00	468.94	29.73	0.49	470.51	17.18	-2.04	470.66	25.86	1.56
473.20	34.33	20.34	472.25	25.16	2.32	472.72	38.42	21.19	471.94	30.41	1.15	473.51	19.04	-0.20	473.66	23.38	-0.94
476.21	32.85	19.48	475.27	24.77	2.55	475.74	37.98	21.37	474.94	29.25	0.60	476.52	17.93	-0.70	476.68	23.80	0.09
479.20	34.63	20.00	478.25	23.93	0.45	478.72	37.13	19.25	477.94	31.01	1.10	479.51	17.99	-1.90	479.66	25.77	0.80
482.19	34.02	20.41	481.25	25.31	2.85	481.72	36.99	20.14	480.94	29.57	0.68	482.51	18.23	-0.64	482.66	23.90	-0.05
485.20	34.12	19.66	484.25	24.57	1.26	484.72	37.80	20.10	483.94	30.57	0.83	485.51	18.38	-1.34	485.66	25.30	0.50
488.19	34.53	20.97	487.25	25.48	3.07	487.72	37.04	20.24	486.94	30.09	1.25	488.51	17.75	-1.07	488.66	23.71	-0.19
491.21	33.05	18.58	490.27	24.72	1.40	490.74	37.77	20.06	489.94	28.93	-0.82	491.52	19.16	-0.57	491.68	26.19	1.38
494.20	33.76	18.87	493.25	24.96	1.22	493.72	38.06	19.93	492.94	31.37	1.21	494.51	18.77	-1.37	494.66	25.39	0.17
497.19	32.55	18.25	496.25	25.29	2.14	496.72	36.55	19.01	495.94	29.69	0.12	497.51	18.77	-0.78	497.66	25.30	0.67
500.20	32.89	17.76	499.25	25.29	1.31	499.72	37.22	18.85	498.94	30.05	-0.35	500.51	19.92	-0.46	500.66	26.28	0.82
503.19	32.82	18.20	502.25	24.64	1.17	502.72	37.74	19.87	501.94	31.29	1.39	503.51	18.29	-1.59	503.66	25.16	0.20
506.21	32.65	17.64	505.27	25.38	1.52	505.74	38.09	19.84	504.94	31.17	0.89	506.52	19.19	-1.07	506.68	25.53	0.19
509.20	33.12	18.78	508.25	24.10	0.91	508.72	37.77	20.19	507.94	29.37	-0.24	509.51	19.07	-0.52	509.66	25.44	0.77
512.19	32.72	19.27	511.25	25.09	2.79	511.72	37.48	20.78	510.94	29.29	0.56	512.51	17.81	-0.90	512.66	24.13	0.34
515.19	33.42	19.20	514.25	25.21	2.14	514.72	37.28	19.81	513.94	30.77	1.27	515.51	17.66	-1.82	515.66	25.11	0.55
518.19	32.92	18.05	517.25	25.19	1.47	517.72	38.24	20.13	516.94	30.01	-0.13	518.51	19.65	-0.47	518.66	25.81	0.61
521.21	32.49	17.90	520.27	24.86	1.42	520.74	38.09	20.26	519.94	30.17	0.31	521.52	19.35	-0.49	521.68	25.11	0.19
524.20	33.62	19.27	523.25	25.01	1.81	523.72	37.74	20.15	522.94	30.21	0.58	524.51	18.08	-1.53	524.66	25.63	0.94
527.19	32.69	18.26	526.25	24.89	1.61	526.72	37.16	19.48	525.94	29.85	0.14	527.51	19.07	-0.62	527.66	25.25	0.48
530.19	32.89	18.48	529.25	25.58	2.32	529.72	37.39	19.74	528.94	29.49	-0.19	530.51	19.35	-0.31	530.66	25.25	0.51
533.19	32.95	18.43	532.25	24.52	1.15	532.72	37.25	19.49	531.94	29.37	-0.43	533.51	19.25	-0.53	533.66	25.81	0.95
536.21	33.35	18.77	535.27	25.31	1.88	535.74	35.94	18.12	534.94	29.17	-0.69	536.52	19.86	0.02	536.68	25.58	0.66
539.19	33.35	18.22	538.25	25.16	1.18	538.72	37.33	18.95	537.94	31.61	1.20	539.51	19.13	-1.26	539.66	25.53	0.06
542.20	33.15	18.09	541.25	25.56	1.65	541.72	37.10	18.80	540.94	31.13	0.79	542.51	19.25	-1.07	542.66	25.67	0.27
545.19	33.62	19.17	544.25	25.53	2.23	544.72	36.78	19.09	543.94	30.25	0.53	545.51	19.32	-0.38	545.66	24.64	-0.14
548.19	33.59	19.52	547.25	25.86	2.94	547.72	37.01	19.70	546.94	30.21	0.86	548.51	19.53	0.20	548.66	23.34	-1.07
551.21	32.62	17.54	550.27	24.72	0.79	550.74	37.13	18.81	549.94	30.17	-0.18	551.52	19.41	-0.92	551.68	26.52	1.11
554.19	33.25	18.50	553.25	25.58	1.98	553.72	37.25	19.26	552.94	30.49	0.47	554.50	19.28	-0.72	554.66	25.34	0.26
557.19	32.95	17.77	556.25	26.25	2.22	556.72	36.11	17.69	555.94	31.37	0.91	557.51	19.04	-1.40	557.66	26.00	0.48
560.20	34.19	19.98	559.25	25.01	1.95	559.72	37.10	19.64	558.94	29.81	0.32	560.51	19.10	-0.37	560.66	24.60	0.05
563.20	33.35	18.37	562.25	25.66	1.83	562.72	36.90	18.68	561.94	30.77	0.51	563.51	19.65	-0.59	563.66	25.39	0.07
566.21	34.09	18.70	565.27	25.78	1.54	565.74	37.31	18.68	564.94	31.37	0.70	566.52	20.04	-0.61	566.68	25.63	-0.10
569.20	33.42	18.35	568.25	25.56	1.64	568.72	36.58	18.27	567.94	30.37	0.02	569.51	20.04	-0.29	569.66	25.67	0.26
572.19	34.36	19.44	571.25	25.41	1.64	571.72	36.84	18.68	570.94	30.53	0.34	572.51	19.04	-1.13	572.66	26.05	0.80
575.20	33.69	19.00	574.25	26.35	2.81	574.72	37.74	19.81	573.94	30.45	0.49	575.51	19.65	-0.29	575.66	24.83	-0.19
578.19	32.69	17.61	577.25	25.31	1.38	577.72	37.68	19.36	576.94	30.25	-0.11	578.51	20.23	-0.11	578.66	25.63	0.21
581.21	32.59	17.10	580.27	25.21	0.87	580.74	37.19	18.45	579.94	30.97	0.20	581.52	19.25	-1.50	581.68	27.13	1.30
584.20	32.39	17.62	583.25	26.60	2.98	583.72	36.67	18.66	582.94	30.33	0.28	584.51	19.41	-0.62	584.66	25.44	0.33
587.19	32.95	17.31	586.25	25.61	1.12	586.72	36.43	17.54	585.94	31.21	0.29	587.51	19.65	-1.25	587.66	26.94	0.96
590.20	32.82	17.82	589.25	25.88	2.03	589.72	36.90	18.66	588.94	30.45	0.17	590.51	19.65	-0.61	590.67	25.77	0.43
593.19	32.92	18.01	592.25	25.24	1.48	592.72	36.40	18.25	591.94	30.57	0.39	593.50	19.68	-0.48	593.66	25.34	0.10
596.21	32.05	16.55	595.27	25.90	1.55	595.74	37.66	18.92	594.94	31.93	1.16	596.52	19.80	-0.95	596.68	25.63	-0.20
599.19	32.99	17.96	598.25	26.23	2.35	598.72	37.01	18.74	597.94	30.61	0.31	599.50	20.56	0.28	599.66	24.78	-0.58
602.19	34.19	19.55	601.25	25.76	2.27	601.72	36.23	18.34	600.94	29.69	-0.23	602.50	19.77	-0.13	602.66	25.34	0.36
636.27	37.78	14.41	635.31	105.59	73.37	635.78	57.82	31.21	635.00	43.43	4.78	636.58	26.12	-2.51	636.74	31.43	-2.28
639.26	34.39	14.38	638.31	167.91	139.05	638.79	56.83	33.58	638.00	36.53	1.24	639.58	23.85	-1.42	639.73	30.52	0.17
642.26	34.56	14.89	641.31	179.63	151.11	641.79	54.33	31.42	641.00	35.55	0.61	642.58	24.28	-0.64	642.73	30.04	0.04
645.26	36.52	18.57	644.31	143.47	116.67	644.79	51.36	30.17	644.00	33.55	0.33	645.58	21.94	-1.26	645.74	29.22	0.94
648.26	36.62	17.38	647.31	134.51	106.42	647.79	48.49	26.01	647.00	34.93	0.41	648.57	23.14	-1.36	648.73	30.52	0.94
651.27	37.92	18.55	650.31	127.65	99.43	650.78	45.11	22.50	650.00	35.67	1.02	651.58	22.98	-1.65	651.74	30.33	0.62
654.26	34.73	16.98	653.31	117.73	91.13	653.79	43.45	22.46	653.00	32.90	-0.12	654.57	22.46	-0.54	654.73	28.75	0.67
657.25	36.52	18.04	656.31	113.36	86.03	656.78	41.13	19.41	656.00	34.97	1.21	657.57	22.21	-1.53	657.72	29.13	0.31
660.26	36.73	17.76	659.31	107.75	79.93	659.79	41.13	18.91	659.00	34.77	0.52	660.57	23.41	-0.82	660.73	29.61	0.30
663.26	38.02	18.72	662.32	103.73	75.58	662.79	39.30	16.76	662.00	36.08	1.50	663.57	22.46	-2.10	663.73	30.23	0.59
666.27	37.78	18.83	665.32	98.50	70.70	665.79	39.94	17.74	665.00	34.69	0.46	666.58	22.52	-1.69	666.74	30.52	1.23
669.26	36.39	18.06	668.32	99.15	71.97	668.79	39.18	17.61	668.00	33.95	0.34	669.57	22.30	-1.29	669.73	29.61	0.94
672.26	36.49	17.81	671.32	95.50	67.97	671.79	38.27	16.35	671.00	34.48	0.53	672.57	22.43	-1.50	672.73	29.99	0.98
675.26	37.00	17.98	674.32	94.83	66.96	674.79	37.80	15.54	674.00	34.97	0.67	675.57	22.92	-1.36	675.73	30.04	0.68
678.26	37.13	18.95	677.32	92.01	64.98	677.79	38.50	17.07	677.00	34.28	0.82	678.57	22.30	-1.14	678.73	28.84	0.32
681.27	37.03	18.19	680.32	92.68	64.99	680.79	38.30	16.21	680.00	35.10	0.98	681.58	22.98	-1.12	681.74	29.32	0.14
684.26	36.49	17.79	683.32	89.79	62.24	683.79	38.97	17.03	683.00	32.25	-1.73	684.57	22.61	-1.35	684.73	32.11	3.07
687.26	36.73	17.75	686.31	88.83	61.00	686.79	38.27	16.05	686.00	34.16	-0.09	687.57	23.41	-0.82	687.73	30.23	0.92
690.26	37.30	18.33	689.31	90.05	62.23	689.79	37.71	15.50	689.00	34.56	0.32	690.57	21.97	-2.25	690.73	31.24	1.94
693.26	37.17	18.40	692.31	88.70	61.08	692.79	39.38	17.37	692.00	33.71	-0.34	693.57	23.14	-0.89	693.73	30.33	1.22
696.27	37.58	17.96	695.32	89.16	60.69	695.79	38.83	15.96	695.00	34.97	0.07	696.58	23.14	-1.74	696.74	31.63	1.67
699.26	36.93	17.62	698.31	87.22	59.06	698.79	39.71	17.16	698.00	34.97	0.39	699.57	23.01	-1.55	699.73	30.81	1.17
702.26	37.03	17.00	701.31	87.25	58.37	701.79	40.30	17.03	701.00	35.75	0.44	702.57	23.54	-1.75	702.73	31.67	1.30
705.26	36.08	16.91	704.31	85.82	57.80	704.79	41.39	18.97	704.00	35.79	1.34	705.57	22.95	-1.48	705.73	29.65	0.14
708.26	37.95	18.44	707.31	87.42	59.06	707.79	41.36	18.60	707.00	34.61	-0.18	708.57	23.75	-1.02	708.73	31.05	1.20
711.27	37.68	17.95	710.31	84.65	56.07	710.79	40.83	17.85	710.00	35.38	0.37	711.58	23.35	-1.64	711.74	31.34	1.27
714.26	36.45	16.49	713.31	87.25	58.44	713.79	41.36	18.16	713.00	35.92	0.69	714.57	24.25	-0.96	714.73	30.57	0.28
717.26	37.03	17.64	716.31	85.24	57.00	716.79	40.56	17.92	716.00	34.52	-0.15	717.57	23.29	-1.36	717.73	31.24	1.51
720.26	38.23	18.66	719.31	85.56	57.14	719.79	41.90	19.08	719.00	35.14	0.29	720.57	22.58	-2.25	720.73	31.87	1.96
723.26	37.07	18.06	722.31	84.98	57.12	722.79	41.16	18.91	722.00	34.20	-0.08	723.57	24.37	0.11	723.73	29.32	-0.02
726.27	38.88	18.63	725.31	82.98	53.88	725.79	41.93	18.44	725.00	36.70	1.17	726.58	22.86	-2.65	726.74	32.06	1.47
729.26	36.32	16.19	728.31	83.56	54.58	728.79	42.52	19.14	728.00	35.59	0.18	729.57	23.72	-1.67	729.73	31.96	1.49
732.26	36.52	17.10	731.31	82.82	54.55	731.79	42.82	20.16	731.00	35.51	0.82	732.57	23.38	-1.29	732.73	30.23	0.48
735.26	36.25	15.59	734.32	82.85	53.34	734.79	42.14	18.24	734.00	36.41	0.47	735.57	23.26	-2.66	735.73	33.18	2.18
738.26	37.07	16.86	737.31	82.05	52.99	737.78	42.58	19.13	737.00	36.08	0.59	738.57	24.13	-1.34	738.72	31.29	0.74
741.27	39.02	19.17	740.31	80.83	52.13	740.78	42.41	19.32	740.00	35.87	0.75	741.58	23.11	-1.99	741.74	31.43	1.25
744.26	36.76	16.93	743.31	80.90	52.22	743.78	42.73	19.66	743.00	35.63	0.52	744.57	23.20	-1.89	744.73	31.53	1.36
747.26	39.02	19.02	746.31	79.72	50.87	746.78	42.61	19.36	746.00	35.75	0.47	747.57	23.75	-1.51	747.72	31.38	1.04
750.26	37.00	16.97	749.32	79.28	50.40	749.79	42.73	19.46	749.00	34.73	-0.58	750.57	22.86	-2.43	750.73	33.37	3.00
753.26	37.10	16.94	752.31	79.06	50.05	752.79	43.36	19.96	752.00	35.71	0.28	753.57	24.34	-1.07	753.73	31.29	0.80
756.27	38.09	18.15	755.31	77.67	48.88	755.78	41.72	18.53	755.00	34.77	-0.45	756.58	23.82	-1.38	756.74	32.11	1.83
759.26	36.45	16.31	758.31	76.51	47.52	758.78	42.79	19.41	758.00	36.12	0.70	759.57	23.79	-1.61	759.72	31.38	0.90
762.26	37.44	17.32	761.31	75.92	46.95	761.78	43.18	19.82	761.00	35.42	0.02	762.57	24.62	-0.76	762.72	31.19	0.73
765.26	36.62	16.52	764.31	75.18	46.23	764.78	42.79	19.45	764.00	37.52	2.15	765.57	23.79	-1.56	765.72	29.85	-0.58
768.26	38.36	17.42	767.31	76.48	46.69	767.79	42.52	18.33	767.00	37.77	1.55	768.57	24.16	-2.04	768.73	31.77	0.49
771.27	37.92	17.51	770.31	72.89	43.63	770.79	42.94	19.29	770.00	37.36	1.67	771.58	23.26	-2.41	771.74	31.48	0.73
774.26	37.68	16.35	773.31	74.31	44.13	773.79	43.96	19.39	773.00	36.37	-0.23	774.57	24.72	-1.86	774.73	33.76	2.10
777.26	38.74	18.41	776.31	74.40	45.22	776.79	41.99	18.42	776.00	36.00	0.40	777.57	24.22	-1.36	777.73	31.63	0.97
780.26	37.13	16.56	779.31	73.47	44.05	779.79	43.18	19.37	779.00	37.07	1.23	780.57	24.31	-1.51	780.73	31.19	0.29
783.26	36.90	16.55	782.31	71.48	42.28	782.79	43.39	19.80	782.00	36.45	0.83	783.57	24.56	-1.04	783.73	30.90	0.22
786.27	38.02	17.36	785.31	70.68	41.17	785.79	42.32	18.42	785.00	36.00	0.06	786.58	24.16	-1.76	786.74	32.69	1.69
789.26	37.68	17.36	788.31	70.90	41.73	788.79	41.78	18.22	788.00	36.61	1.02	789.57	24.16	-1.41	789.73	31.05	0.40
792.26	38.16	17.49	791.31	71.97	42.45	791.79	44.11	20.20	791.00	35.05	-0.89	792.57	24.93	-0.99	792.73	32.89	1.89
795.26	37.00	16.65	794.31	69.89	40.69	794.79	43.09	19.50	794.00	36.16	0.53	795.57	23.94	-1.67	795.73	31.82	1.13
798.26	37.92	17.40	797.31	69.35	39.98	797.79	42.94	19.18	797.00	36.82	1.03	798.57	24.22	-1.55	798.73	31.38	0.53
801.27	36.73	16.40	800.31	68.53	39.35	800.79	43.66	20.08	800.00	35.83	0.22	801.58	24.03	-1.56	801.74	32.01	1.34
804.26	38.26	17.60	803.31	68.14	38.63	803.79	43.60	19.70	803.00	36.12	0.19	804.57	23.69	-2.22	804.73	33.03	2.04
807.26	37.24	16.76	806.31	68.23	38.90	806.79	42.85	19.13	806.00	36.53	0.78	807.57	24.10	-1.63	807.73	31.67	0.86
810.26	37.61	16.57	809.31	68.95	39.06	809.79	43.45	19.17	809.00	37.77	1.46	810.57	23.91	-2.38	810.73	32.30	0.93
813.26	37.07	16.04	812.31	67.06	37.18	812.79	42.44	18.17	812.00	36.45	0.15	813.57	24.37	-1.91	813.73	33.13	1.77
816.27	38.40	16.92	815.31	66.76	36.43	815.78	43.27	18.55	815.00	37.69	0.94	816.58	23.75	-2.98	816.74	33.86	2.05
819.26	38.60	17.44	818.31	65.41	35.40	818.79	42.79	18.38	818.00	36.33	-0.11	819.57	24.90	-1.52	819.73	33.13	1.63
822.26	37.78	17.36	821.31	66.49	37.22	821.79	43.57	19.90	821.00	36.04	0.34	822.57	23.41	-2.27	822.73	32.69	1.93
825.26	37.75	16.34	824.31	65.03	34.77	824.78	42.41	17.76	824.00	36.16	-0.52	825.57	25.12	-1.54	825.72	33.81	2.07
828.26	37.54	16.50	827.31	65.32	35.43	827.78	42.17	17.88	827.00	36.49	0.17	828.57	24.87	-1.43	828.72	32.64	1.26
831.27	38.54	17.21	830.31	64.08	33.90	830.78	43.00	18.43	830.00	37.48	0.88	831.58	24.87	-1.71	831.74	32.50	0.84
834.25	39.05	18.10	833.31	63.63	33.83	833.78	42.35	18.15	833.00	36.66	0.43	834.57	24.81	-1.40	834.72	32.26	0.97
837.26	37.65	17.02	836.31	61.99	32.51	836.79	43.09	19.22	836.00	35.96	0.06	837.57	23.51	-2.37	837.73	33.28	2.32
840.25	37.75	16.52	839.31	62.90	32.82	839.78	42.52	18.05	839.00	37.19	0.68	840.56	24.19	-2.30	840.72	33.18	1.61
843.26	38.36	16.74	842.31	62.16	31.69	842.78	42.64	17.78	842.00	38.27	1.38	843.57	25.15	-1.72	843.72	32.30	0.35
846.27	39.08	16.92	845.31	62.72	31.71	845.78	41.48	16.07	845.00	37.23	-0.21	846.58	26.37	-1.05	846.74	33.76	1.26
849.25	37.92	17.02	848.31	60.23	30.48	848.78	42.08	17.93	848.00	35.96	-0.22	849.57	24.93	-1.23	849.72	32.69	1.45
852.25	38.64	16.49	851.31	61.60	30.60	851.78	42.08	16.68	851.00	37.19	-0.24	852.57	25.59	-1.82	852.72	34.55	2.06
855.26	37.95	16.51	854.31	60.70	30.41	854.78	42.35	17.67	854.00	37.89	1.18	855.57	25.28	-1.41	855.72	32.01	0.24
858.26	38.16	16.60	857.31	61.34	30.93	857.78	43.21	18.40	857.00	36.49	-0.35	858.57	24.87	-1.95	858.72	34.20	2.30
861.27	38.26	17.19	860.31	61.05	31.13	860.79	40.86	16.55	860.00	36.33	-0.02	861.58	25.06	-1.27	861.74	32.69	1.28
864.26	38.81	16.11	863.31	59.62	28.07	863.79	41.63	15.69	863.00	39.18	1.20	864.57	25.78	-2.18	864.73	34.01	0.97
867.25	37.95	16.22	866.31	60.38	29.80	866.78	41.72	16.75	866.00	37.15	0.14	867.57	25.00	-1.99	867.72	33.91	1.84
870.26	37.58	15.51	869.31	59.91	28.99	869.78	41.16	15.85	869.00	38.02	0.67	870.57	25.93	-1.40	870.72	33.13	0.72
873.25	38.91	16.96	872.31	59.39	28.59	872.78	42.32	17.13	872.00	37.27	0.05	873.57	25.87	-1.33	873.72	33.57	1.29
876.27	38.74	16.59	875.31	57.97	26.97	875.78	41.93	16.54	875.00	38.81	1.39	876.58	25.18	-2.22	876.74	33.32	0.84
879.25	38.64	16.69	878.31	56.68	25.88	878.78	41.01	15.81	878.00	38.18	0.95	879.57	25.96	-1.25	879.72	32.59	0.30
882.26	38.47	16.43	881.31	58.61	27.72	881.78	40.68	15.39	881.00	37.94	0.62	882.57	26.03	-1.27	882.72	33.03	0.65
885.25	37.13	14.93	884.31	58.90	27.85	884.78	42.44	17.00	884.00	36.61	-0.86	885.57	27.09	-0.36	885.72	33.76	1.23
888.25	37.85	15.99	887.31	57.40	26.69	887.78	42.11	17.00	887.00	38.18	1.04	888.57	25.25	-1.87	888.72	33.03	0.83
891.27	39.84	17.49	890.31	57.51	26.31	890.78	41.90	16.31	890.00	38.18	0.55	891.58	25.34	-2.27	891.74	34.40	1.71
894.26	38.26	15.86	893.31	56.74	25.49	893.79	41.51	15.87	893.00	39.02	1.35	894.57	25.28	-2.37	894.73	33.76	1.03
897.25	39.46	17.27	896.31	57.57	26.53	896.78	42.23	16.80	896.00	38.97	1.51	897.57	25.28	-2.16	897.72	33.18	0.66
900.25	38.74	16.84	899.31	57.71	26.96	899.78	40.71	15.57	899.00	37.56	0.38	900.57	25.59	-1.57	900.72	33.42	1.18
903.25	38.02	15.66	902.31	57.34	26.13	902.78	42.08	16.47	902.00	38.93	1.29	903.57	24.93	-2.69	903.72	34.10	1.40
906.27	38.47	16.24	905.31	55.85	24.77	905.78	42.11	16.64	905.00	38.39	0.89	906.58	25.84	-1.64	906.74	33.32	0.76
909.25	37.99	15.61	908.31	56.08	24.85	908.78	40.95	15.33	908.00	37.69	0.03	909.57	26.56	-1.08	909.72	33.76	1.04
912.26	39.08	17.62	911.31	55.91	25.60	911.78	43.30	18.60	911.00	36.61	-0.13	912.57	24.19	-2.53	912.72	34.45	2.65
915.25	38.30	17.31	914.31	54.97	25.13	914.78	41.30	17.07	914.00	35.87	-0.39	915.57	24.93	-1.31	915.72	33.03	1.71
918.25	39.19	17.58	917.31	56.17	25.71	917.78	41.87	17.01	917.00	38.43	1.54	918.57	25.56	-1.31	918.72	31.72	-0.23
921.27	40.39	18.53	920.31	54.94	24.23	920.78	41.60	16.49	920.00	38.14	1.00	921.58	25.09	-2.03	921.74	33.23	1.03
924.26	37.78	16.15	923.31	55.57	25.09	923.78	41.54	16.66	923.00	36.45	-0.46	924.57	25.46	-1.43	924.72	33.86	1.89
927.25	38.88	16.61	926.31	55.20	24.08	926.78	41.78	16.27	926.00	39.18	1.64	927.57	24.78	-2.74	927.72	33.71	1.11
930.25	39.70	17.74	929.31	54.20	23.39	929.78	41.63	16.43	929.00	37.40	0.16	930.57	25.78	-1.44	930.72	33.57	1.27
933.25	40.57	17.88	932.31	53.98	22.44	932.78	42.23	16.30	932.00	37.60	-0.37	933.56	26.21	-1.74	933.72	35.13	2.10
936.27	39.74	17.17	935.31	53.47	22.05	935.78	41.93	16.11	935.00	37.89	0.04	936.58	26.25	-1.58	936.74	34.45	1.54
939.25	39.26	16.71	938.31	55.42	24.02	938.78	42.02	16.22	938.00	38.81	0.98	939.57	25.71	-2.10	939.72	34.01	1.12
942.25	38.50	16.06	941.31	53.61	22.32	941.78	42.50	16.82	941.00	38.77	1.05	942.57	25.90	-1.80	942.72	33.52	0.74
945.26	39.50	17.27	944.31	54.94	23.86	944.78	42.67	17.20	944.00	38.14	0.63	945.57	25.12	-2.37	945.72	34.30	1.73
948.25	38.26	16.17	947.31	54.09	23.15	947.78	42.05	16.71	947.00	38.35	0.98	948.57	24.84	-2.51	948.72	33.96	1.53
951.27	40.26	17.90	950.31	52.88	21.67	950.78	41.51	15.90	950.00	38.56	0.92	951.58	26.03	-1.59	951.74	33.37	0.67
954.25	39.70	16.71	953.31	52.65	20.81	953.78	41.27	15.04	953.00	38.93	0.66	954.56	26.46	-1.79	954.72	34.45	1.12
957.25	38.60	16.84	956.31	53.89	23.28	956.78	42.11	17.11	956.00	37.94	0.91	957.57	24.68	-2.33	957.72	33.52	1.43
960.25	38.88	16.40	959.31	52.31	20.98	959.78	41.84	16.12	959.00	38.06	0.30	960.57	25.46	-2.28	960.72	34.79	1.97
963.25	40.36	16.96	962.31	53.50	21.25	962.78	42.23	15.59	962.00	39.22	0.55	963.57	26.21	-2.44	963.72	35.63	1.90
966.27	41.43	18.83	965.31	52.26	20.81	965.78	42.23	16.38	965.00	37.94	0.06	966.58	26.15	-1.71	966.74	34.59	1.65
969.25	38.78	14.93	968.31	53.27	20.57	968.78	40.42	13.33	968.00	39.89	0.76	969.57	26.21	-2.90	969.72	36.32	2.13
972.25	39.98	18.15	971.31	51.86	21.18	971.78	41.72	16.65	971.00	36.98	-0.12	972.57	25.90	-1.18	972.72	33.47	1.31
975.26	40.05	17.69	974.31	52.26	21.05	974.78	42.55	16.95	974.00	38.23	0.60	975.57	26.68	-0.93	975.72	33.03	0.34
978.25	39.39	16.77	977.31	52.45	20.98	977.78	41.63	15.76	977.00	38.27	0.37	978.57	26.46	-1.42	978.72	34.01	1.05
981.27	40.05	16.99	980.31	51.28	19.37	980.78	41.87	15.57	980.00	38.48	0.15	981.58	25.74	-2.57	981.74	35.82	2.43
984.25	39.77	17.07	983.31	53.50	21.95	983.78	41.51	15.57	983.00	38.35	0.38	984.57	26.65	-1.30	984.72	33.96	0.93
987.26	40.81	17.62	986.31	52.57	20.53	986.79	42.41	15.97	986.00	39.56	1.09	987.57	26.25	-2.20	987.73	34.64	1.11
990.25	39.53	16.35	989.31	51.67	19.64	989.78	42.38	15.95	989.00	39.60	1.14	990.57	26.81	-1.63	990.72	34.01	0.49
993.25	39.33	16.69	992.31	52.17	20.68	992.78	43.18	17.29	992.00	39.14	1.22	993.57	26.97	-0.93	993.72	32.69	-0.29
996.27	40.46	17.61	995.31	51.61	19.91	995.78	41.87	15.77	995.00	38.89	0.76	996.58	25.99	-2.12	996.74	34.55	1.36
999.25	40.64	18.21	998.31	50.89	19.61	998.78	42.61	16.94	998.00	39.06	1.35	999.57	25.87	-1.82	999.72	33.23	0.46
1002.25	40.29	17.79	1001.31	52.12	20.77	1001.78	41.87	16.13	1001.00	38.10	0.33	1002.57	26.59	-1.16	1002.72	33.67	0.84
1005.26	39.46	16.52	1004.31	51.50	19.71	1004.78	42.50	16.32	1004.00	38.89	0.68	1005.57	26.15	-2.04	1005.72	34.64	1.37
1008.26	39.36	15.89	1007.32	51.22	18.90	1007.78	41.54	14.83	1007.00	39.06	0.32	1008.57	26.68	-2.04	1008.72	35.53	1.73
1011.27	42.69	19.81	1010.31	50.61	18.88	1010.78	41.93	15.81	1010.00	39.14	0.98	1011.58	26.31	-1.83	1011.74	34.06	0.84
1014.25	39.64	16.61	1013.31	51.70	19.82	1013.78	41.54	15.27	1013.00	38.06	-0.24	1014.56	26.46	-1.82	1014.72	35.43	2.07
1017.25	40.05	16.84	1016.31	51.58	19.52	1016.78	41.78	15.32	1016.00	39.18	0.69	1017.57	26.34	-2.13	1017.72	34.99	1.44
1020.25	40.08	16.74	1019.31	50.22	18.03	1019.78	41.99	15.41	1019.00	38.02	-0.60	1020.57	27.44	-1.16	1020.72	35.43	1.75
1023.25	39.74	16.15	1022.31	51.50	19.06	1022.78	41.57	14.74	1022.00	40.02	1.15	1023.57	27.66	-1.19	1023.72	33.96	0.03
1026.27	41.05	18.35	1025.31	49.66	18.11	1025.78	42.35	16.40	1025.00	37.03	-0.95	1026.58	26.28	-1.68	1026.74	35.67	2.63
1029.26	40.67	17.57	1028.31	49.97	18.02	1028.79	41.72	15.38	1028.00	38.02	-0.36	1029.57	26.03	-2.33	1029.73	36.12	2.68
1032.25	41.02	17.65	1031.31	50.63	18.41	1031.78	40.15	13.53	1031.00	39.89	1.24	1032.57	27.34	-1.29	1032.72	33.76	0.05
1035.25	41.75	17.81	1034.31	50.24	17.45	1034.78	42.58	15.40	1034.00	39.89	0.68	1035.57	26.28	-2.91	1035.72	36.51	2.24
1038.25	39.77	17.13	1037.31	49.91	18.42	1037.78	41.93	16.05	1037.00	39.18	1.27	1038.57	25.93	-1.96	1038.72	33.67	0.70
1041.27	40.33	17.32	1040.31	49.91	18.05	1040.78	42.08	15.82	1040.00	38.68	0.39	1041.58	27.22	-1.05	1041.74	34.01	0.66
1044.25	40.19	16.93	1043.31	49.99	17.88	1043.78	41.66	15.15	1043.00	38.60	0.06	1044.57	27.56	-0.96	1044.72	34.50	0.90
1047.26	39.70	16.94	1046.31	49.27	17.66	1046.79	41.72	15.72	1046.00	38.35	0.32	1047.57	27.03	-0.98	1047.73	33.76	0.67
1050.26	39.91	17.16	1049.31	50.55	18.95	1049.79	42.08	16.09	1049.00	38.43	0.41	1050.57	26.18	-1.82	1050.73	34.50	1.42
1053.25	40.39	17.30	1052.31	50.52	18.58	1052.78	42.50	16.17	1052.00	39.10	0.74	1053.57	26.68	-1.66	1053.72	34.35	0.93
1056.27	41.64	17.89	1055.31	50.75	18.15	1055.78	41.39	14.40	1055.00	39.22	0.20	1056.58	28.39	-0.61	1056.74	34.50	0.42
1059.26	39.67	16.46	1058.31	50.02	17.96	1058.79	41.19	14.74	1058.00	38.81	0.32	1059.57	26.46	-2.01	1059.73	35.23	1.68
1062.26	40.43	16.99	1061.31	50.44	18.15	1061.79	42.70	16.02	1061.00	40.23	1.51	1062.57	27.00	-1.70	1062.73	33.96	0.18
1065.26	41.40	17.98	1064.31	50.50	18.23	1064.79	42.02	15.36	1064.00	39.02	0.33	1065.57	27.41	-1.26	1065.73	34.69	0.94
1068.26	41.16	17.82	1067.31	49.38	17.19	1067.79	42.61	16.03	1067.00	39.43	0.82	1068.57	27.25	-1.34	1068.73	34.20	0.53
1071.27	42.69	19.39	1070.31	49.30	17.15	1070.79	42.08	15.54	1070.00	41.28	2.71	1071.58	26.50	-2.05	1071.74	32.98	-0.65
1074.26	40.39	17.30	1073.31	49.66	17.72	1073.79	41.99	15.65	1073.00	38.18	-0.19	1074.57	27.38	-0.97	1074.73	34.59	1.16
1077.26	40.46	17.22	1076.31	49.99	17.90	1076.79	42.61	16.13	1076.00	39.85	1.34	1077.57	26.53	-1.96	1077.73	34.20	0.63
1080.25	39.43	16.29	1079.31	50.16	18.17	1079.78	43.21	16.83	1079.00	38.43	0.01	1080.57	27.41	-0.99	1080.72	34.45	0.97
1083.25	39.39	16.24	1082.31	50.05	18.05	1082.78	41.63	15.24	1082.00	39.39	0.97	1083.57	26.03	-2.37	1083.72	34.89	1.41
1086.27	41.75	18.04	1085.31	50.19	17.63	1085.78	42.11	15.16	1085.00	39.52	0.53	1086.58	27.25	-1.72	1086.74	35.23	1.18
1089.26	40.39	17.11	1088.31	49.11	16.98	1088.79	42.47	15.95	1088.00	37.94	-0.61	1089.57	27.09	-1.44	1089.73	35.67	2.06
1092.26	40.50	16.57	1091.31	49.66	16.88	1091.79	42.29	15.12	1091.00	40.02	0.82	1092.57	27.00	-2.18	1092.73	35.63	1.37
1095.25	40.12	16.49	1094.31	49.52	17.04	1094.78	42.35	15.48	1094.00	39.89	0.99	1095.57	27.41	-1.47	1095.72	34.45	0.49
1098.26	41.57	18.21	1097.31	49.11	16.90	1097.79	42.79	16.18	1097.00	40.60	1.96	1098.57	27.28	-1.34	1098.73	33.08	-0.62
1101.27	41.47	18.04	1100.31	49.72	17.44	1100.78	41.96	15.29	1100.00	39.89	1.19	1101.58	26.62	-2.06	1101.74	34.64	0.88
1104.26	41.64	18.37	1103.31	48.97	16.85	1103.78	43.69	17.18	1103.00	39.14	0.60	1104.57	27.91	-0.61	1104.72	33.62	0.02
1107.26	41.36	17.26	1106.31	48.20	15.25	1106.78	42.29	14.94	1106.00	39.64	0.26	1107.57	27.47	-1.89	1107.72	36.07	1.63
1110.26	41.02	17.93	1109.31	49.55	17.61	1109.78	43.09	16.76	1109.00	38.10	-0.27	1110.57	27.00	-1.35	1110.73	35.04	1.61
1113.26	41.96	17.65	1112.31	47.87	14.71	1112.78	42.79	15.24	1112.00	39.43	-0.16	1113.57	27.06	-2.51	1113.72	37.31	2.66
1116.27	42.65	19.30	1115.31	48.66	16.46	1115.79	42.94	16.35	1115.00	39.43	0.80	1116.58	26.94	-1.67	1116.74	34.55	0.86
1119.25	40.91	17.24	1118.31	48.58	16.06	1118.78	42.52	15.61	1118.00	38.43	-0.52	1119.57	27.53	-1.40	1119.72	35.92	1.91
1122.26	41.33	17.44	1121.31	49.58	16.84	1121.78	43.15	16.02	1121.00	38.97	-0.20	1122.57	27.25	-1.90	1122.72	36.32	2.09
1125.26	40.74	17.30	1124.31	48.25	15.96	1124.78	42.29	15.61	1124.00	39.39	0.67	1125.57	27.94	-0.76	1125.72	33.86	0.08
1128.25	40.43	16.62	1127.31	49.38	16.72	1127.78	42.70	15.64	1127.00	39.31	0.22	1128.57	27.03	-2.04	1128.72	35.97	1.82
1131.27	41.71	17.98	1130.31	48.00	15.42	1130.79	43.78	16.81	1130.00	39.22	0.21	1131.58	27.66	-1.33	1131.74	35.18	1.11
1134.26	41.96	17.92	1133.31	49.02	16.13	1133.79	42.32	15.04	1133.00	39.52	0.20	1134.57	28.29	-1.01	1134.73	35.18	0.80
1137.26	41.40	17.87	1136.31	47.75	15.37	1136.79	43.30	16.52	1136.00	39.47	0.66	1137.57	27.16	-1.63	1137.73	34.84	0.97
1140.26	40.15	17.15	1139.31	48.72	16.87	1139.79	43.15	16.90	1139.00	38.35	0.07	1140.57	27.28	-0.98	1140.73	34.25	0.91
1143.26	41.33	17.99	1142.31	48.78	16.59	1142.79	43.27	16.69	1142.00	39.35	0.73	1143.57	26.90	-1.70	1143.73	34.64	0.96
1146.27	41.99	17.30	1145.31	49.33	15.79	1145.78	43.42	15.49	1145.00	41.19	1.22	1146.58	27.63	-2.32	1146.74	36.12	1.09
1149.25	41.30	17.66	1148.31	49.58	17.09	1148.78	42.38	15.50	1148.00	40.31	1.39	1149.57	28.16	-0.74	1149.72	33.32	-0.66
1152.26	41.12	17.06	1151.31	48.69	15.78	1151.79	44.41	17.11	1151.00	40.44	1.10	1152.57	26.59	-2.73	1152.73	36.02	1.62
1155.26	42.10	18.21	1154.31	48.14	15.40	1154.79	42.91	15.78	1154.00	39.39	0.23	1155.57	28.01	-1.13	1155.73	35.13	0.91
1158.26	40.67	16.90	1157.31	47.73	15.11	1157.79	42.91	15.90	1157.00	38.48	-0.56	1158.57	27.72	-1.30	1158.73	35.97	1.87
1161.27	42.23	18.15	1160.31	47.10	14.17	1160.79	43.39	16.07	1160.00	39.68	0.33	1161.58	27.60	-1.73	1161.74	35.82	1.41
1164.26	40.81	16.72	1163.31	47.12	14.18	1163.79	42.94	15.60	1163.00	40.52	1.15	1164.57	27.79	-1.56	1164.73	34.84	0.41
1167.26	40.95	16.74	1166.31	49.49	16.43	1166.79	43.42	15.97	1166.00	39.93	0.44	1167.57	27.94	-1.53	1167.73	35.63	1.08
1170.26	41.05	16.68	1169.31	47.84	14.62	1169.79	42.20	14.58	1169.00	39.81	0.16	1170.57	27.22	-2.41	1170.73	36.96	2.25
1173.26	40.46	16.56	1172.31	48.28	15.53	1172.79	41.87	14.72	1172.00	40.23	1.05	1173.57	26.87	-2.29	1173.73	35.48	1.24
1176.27	43.21	18.62	1175.31	47.75	14.31	1175.79	42.73	14.90	1175.00	40.48	0.62	1176.58	27.44	-2.40	1176.74	36.71	1.79
1179.26	40.01	16.03	1178.31	48.28	15.45	1178.79	42.70	15.47	1178.00	38.52	-0.74	1179.57	27.69	-1.55	1179.73	36.61	2.29
1182.26	40.57	16.21	1181.31	48.20	14.99	1181.79	42.52	14.91	1181.00	38.97	-0.67	1182.57	27.88	-1.74	1182.73	37.11	2.41
1185.26	41.54	18.52	1184.31	47.64	15.77	1184.79	42.91	16.65	1184.00	39.27	0.98	1185.57	26.84	-1.43	1185.73	33.81	0.46
1188.26	40.78	16.19	1187.31	47.32	13.88	1187.78	42.58	14.75	1187.00	40.27	0.41	1188.57	28.73	-1.11	1188.72	35.63	0.71
1191.27	42.97	17.90	1190.31	47.53	13.61	1190.78	43.54	15.23	1190.00	40.94	0.59	1191.58	29.27	-1.06	1191.74	35.87	0.46
1194.26	41.47	17.50	1193.31	46.60	13.78	1193.78	42.23	15.01	1193.00	40.86	1.61	1194.57	26.40	-2.83	1194.72	35.53	1.22
1197.26	41.36	16.51	1196.31	49.05	15.35	1196.78	43.18	15.09	1196.00	41.15	1.02	1197.57	28.35	-1.76	1197.72	35.92	0.73
1200.26	41.16	16.25	1199.31	48.39	14.63	1199.78	43.30	15.15	1199.00	40.44	0.26	1200.57	28.04	-2.12	1200.72	37.11	1.87
1203.26	41.36	17.32	1202.31	47.67	14.78	1202.78	42.70	15.42	1202.00	39.93	0.62	1203.57	27.38	-1.91	1203.72	35.67	1.30
1206.27	43.14	19.66	1205.31	48.14	15.81	1205.78	41.81	15.08	1205.00	38.85	0.09	1206.58	27.34	-1.40	1206.74	35.13	1.31
1209.26	42.13	17.71	1208.31	48.31	15.04	1208.78	42.82	15.16	1208.00	40.27	0.57	1209.57	27.69	-1.99	1209.72	36.17	1.41
1212.26	40.22	16.17	1211.31	47.98	15.08	1211.78	42.94	15.64	1211.00	39.02	-0.31	1212.57	27.00	-2.31	1212.72	37.01	2.62
1215.26	42.06	18.46	1214.31	48.58	16.13	1214.78	43.45	16.61	1214.00	39.27	0.39	1215.57	27.22	-1.64	1215.73	35.18	1.24
1218.26	41.54	17.37	1217.31	47.26	14.24	1217.79	42.26	14.85	1217.00	40.86	1.42	1218.57	28.99	-0.43	1218.73	33.52	-0.98
1221.27	42.62	18.13	1220.31	47.23	13.89	1220.79	42.55	14.81	1220.00	40.06	0.29	1221.58	26.84	-2.91	1221.74	37.45	2.62
1224.26	42.62	18.54	1223.31	47.70	14.77	1223.79	43.45	16.12	1223.00	39.64	0.28	1224.57	27.56	-1.78	1224.73	35.92	1.50
1227.25	41.40	16.92	1226.31	49.44	16.11	1226.78	42.97	15.24	1226.00	40.52	0.76	1227.56	27.88	-1.86	1227.72	35.92	1.10
1230.25	42.79	18.72	1229.31	48.00	15.08	1229.78	42.20	14.89	1229.00	39.60	0.26	1230.56	28.39	-0.93	1230.72	35.08	0.68
1233.25	39.98	16.24	1232.31	47.95	15.36	1232.78	42.58	15.60	1232.00	39.18	0.16	1233.57	28.07	-0.93	1233.72	34.84	0.76
