# Supplementary material for: Noise-precision tradeoff in predicting combinations of mutations and drugs
Source: PLoS Comput Biol. 2019 May 22;15(5):e1006956. doi: 10.1371/journal.pcbi.1006956 (PMC6548401; doi:10.1371/journal.pcbi.1006956)
Supplement: S1 Data — A zip file containing all datasets used in this paper. (ZIP) [file pcbi.1006956.s002.zip › calcium/calcium_double_RAW264.7/C5A_250_nM_UDP_25_uM_RW_ECC040123C.txt]

Tab-delimted data for ligand pair Complement C5a / Uridine 5'-diphosphate
Celltype = RAW 264.7
ExperimentID = ECC040123C
t in seconds, Ca++ concentrations in nM
Adj Ca++ is the change in Ca++ concentration due to ligand

ECC040123C09	C5A 250 nM	UDP 25 uM	sim
ECC040123C03	C5A 250 nM	UDP 25 uM	lig1_then_lig2
ECC040123C06	UDP 25 uM	C5A 250 nM	lig2_then_lig1
ECC040123C01	HBSS-BSA n/a 	HBSS-BSA n/a 	con
ECC040123C11	HBSS-BSA n/a 	HBSS-BSA n/a 	con
ECC040123C12	HBSS-BSA n/a 	HBSS-BSA n/a 	con

t(ECC040123C09)	Ca++(ECC040123C09)	Adj Ca++(ECC040123C09)	t(ECC040123C03)	Ca++(ECC040123C03)	Adj Ca++(ECC040123C03)	t(ECC040123C06)	Ca++(ECC040123C06)	Adj Ca++(ECC040123C06)	t(ECC040123C01)	Ca++(ECC040123C01)	Adj Ca++(ECC040123C01)	t(ECC040123C11)	Ca++(ECC040123C11)	Adj Ca++(ECC040123C11)	t(ECC040123C12)	Ca++(ECC040123C12)	Adj Ca++(ECC040123C12)
-190.74	12.38	2.33	-191.69	12.85	2.26	-191.22	13.41	3.30	-192.00	14.95	-2.35	-190.43	11.99	1.65	-190.27	17.67	0.71
-187.74	13.28	2.32	-188.69	13.32	1.81	-188.21	13.23	2.20	-189.00	16.41	-1.81	-187.42	11.73	0.47	-187.26	19.22	1.34
-184.72	12.51	1.14	-185.67	13.39	1.48	-185.19	13.68	2.25	-186.00	17.03	-1.59	-184.40	12.49	0.83	-184.24	19.05	0.77
-181.74	12.90	1.18	-182.69	12.98	0.71	-182.21	13.20	1.41	-183.00	17.41	-1.57	-181.42	12.79	0.77	-181.26	19.44	0.80
-178.73	13.06	1.58	-179.68	12.88	0.85	-179.21	13.61	2.06	-180.00	18.05	-0.69	-178.41	12.08	0.30	-178.25	18.79	0.39
-175.73	13.61	1.56	-176.68	13.10	0.51	-176.21	13.40	1.28	-177.00	18.85	-0.46	-175.41	12.44	0.09	-175.25	19.33	0.36
-172.73	12.83	0.92	-173.68	13.30	0.85	-173.21	12.89	0.92	-174.00	18.81	-0.35	-172.42	12.46	0.26	-172.26	18.92	0.10
-169.72	12.79	0.83	-170.67	13.72	1.22	-170.19	13.34	1.32	-171.00	18.75	-0.46	-169.40	12.75	0.50	-169.24	18.84	-0.03
-166.73	13.37	1.20	-167.68	13.78	1.07	-167.21	12.91	0.68	-168.00	19.05	-0.37	-166.42	12.72	0.26	-166.26	19.20	0.12
-163.74	13.05	1.05	-164.68	13.81	1.27	-164.21	12.48	0.42	-165.00	18.11	-1.14	-163.42	12.81	0.52	-163.26	19.54	0.63
-160.73	13.27	1.23	-161.68	13.35	0.77	-161.21	13.74	1.63	-162.00	18.63	-0.67	-160.42	12.40	0.06	-160.26	19.56	0.60
-157.73	12.86	1.06	-158.68	13.61	1.27	-158.20	13.16	1.29	-159.00	18.31	-0.75	-157.41	12.49	0.39	-157.25	19.07	0.35
-154.72	13.63	1.70	-155.67	13.89	1.42	-155.19	12.73	0.74	-156.00	19.21	0.03	-154.40	12.27	0.05	-154.25	18.77	-0.07
-151.73	12.67	0.36	-152.68	14.11	1.25	-152.21	13.25	0.87	-153.00	19.41	-0.16	-151.41	12.93	0.32	-151.25	19.07	-0.16
-148.73	13.43	1.04	-149.68	13.80	0.86	-149.20	13.34	0.88	-150.00	19.43	-0.22	-148.41	12.93	0.24	-148.25	19.29	-0.02
-145.73	13.45	1.21	-146.68	13.89	1.11	-146.21	13.53	1.22	-147.00	19.74	0.24	-145.42	12.14	-0.40	-145.26	19.31	0.15
-142.73	12.93	0.47	-143.68	13.22	0.22	-143.20	13.07	0.55	-144.00	19.68	-0.03	-142.41	12.62	-0.13	-142.25	19.54	0.17
-139.72	13.45	1.17	-140.67	13.22	0.40	-140.19	13.24	0.90	-141.00	19.31	-0.22	-139.40	12.96	0.39	-139.25	19.03	-0.16
-136.73	12.96	0.66	-137.68	13.43	0.59	-137.21	12.91	0.55	-138.00	19.37	-0.18	-136.42	12.94	0.35	-136.25	19.05	-0.16
-133.73	12.86	0.45	-134.68	13.81	0.86	-134.21	13.10	0.63	-135.00	19.27	-0.39	-133.42	12.98	0.28	-133.26	19.44	0.12
-130.73	12.83	0.43	-131.68	13.75	0.81	-131.20	13.20	0.73	-132.00	19.88	0.22	-130.41	12.91	0.21	-130.25	18.88	-0.44
-127.73	13.54	1.30	-128.68	13.91	1.12	-128.21	13.16	0.85	-129.00	18.87	-0.63	-127.42	12.98	0.44	-127.25	19.35	0.19
-124.72	13.25	0.94	-125.67	13.30	0.45	-125.19	13.25	0.87	-126.00	19.92	0.35	-124.40	12.88	0.27	-124.24	18.60	-0.63
-121.73	13.29	0.78	-122.68	13.89	0.84	-122.20	12.82	0.25	-123.00	20.00	0.24	-121.42	12.88	0.08	-121.25	19.11	-0.31
-118.74	12.99	0.75	-119.68	13.78	1.00	-119.21	13.07	0.77	-120.00	19.11	-0.38	-118.42	12.40	-0.13	-118.26	19.67	0.52
-115.73	12.85	0.24	-116.68	13.19	0.03	-116.21	13.29	0.61	-117.00	20.12	0.25	-115.41	12.60	-0.31	-115.25	19.59	0.06
-112.73	13.57	0.96	-113.68	13.19	0.03	-113.21	12.83	0.15	-114.00	20.32	0.45	-112.42	13.47	0.56	-112.26	18.52	-1.01
-109.72	13.32	1.17	-110.67	13.80	1.10	-110.20	13.37	1.15	-111.00	19.60	0.19	-109.40	12.43	-0.02	-109.25	18.90	-0.17
-106.73	12.88	0.46	-107.68	13.74	0.77	-107.21	13.02	0.53	-108.00	20.59	0.91	-106.42	12.16	-0.56	-106.26	18.99	-0.35
-103.74	13.12	0.87	-104.68	13.41	0.62	-104.21	12.91	0.60	-105.00	19.68	0.18	-103.42	12.54	-0.00	-103.26	18.99	-0.17
-100.73	13.18	0.85	-101.68	13.64	0.77	-101.21	13.59	1.19	-102.00	19.58	-0.01	-100.42	12.79	0.16	-100.26	19.09	-0.16
-97.73	12.96	0.63	-98.68	13.75	0.88	-98.21	13.21	0.81	-99.00	19.86	0.27	-97.42	12.96	0.33	-97.25	18.64	-0.61
-94.72	12.80	0.17	-95.67	13.70	0.52	-95.19	12.89	0.19	-96.00	20.40	0.51	-94.40	13.01	0.08	-94.25	18.96	-0.59
-91.74	13.60	1.08	-92.68	13.70	0.63	-92.21	13.79	1.20	-93.00	19.96	0.18	-91.42	12.28	-0.54	-91.26	19.80	0.36
-88.73	13.01	0.46	-89.68	13.97	0.88	-89.20	13.37	0.75	-90.00	19.94	0.13	-88.41	12.62	-0.23	-88.25	19.56	0.09
-85.73	13.45	0.81	-86.68	13.18	0.00	-86.21	12.93	0.23	-87.00	19.76	-0.13	-85.41	13.01	0.08	-85.25	19.61	0.06
-82.73	13.47	0.54	-83.68	13.83	0.36	-83.20	12.16	-0.84	-84.00	19.64	-0.55	-82.41	12.98	-0.25	-82.25	20.64	0.79
-79.72	12.88	0.20	-80.67	13.94	0.72	-80.20	13.03	0.28	-81.00	19.76	-0.18	-79.40	13.06	0.08	-79.25	19.69	0.09
-76.73	12.96	-0.13	-77.68	14.17	0.54	-77.21	13.03	-0.12	-78.00	20.40	0.06	-76.42	13.12	-0.26	-76.26	20.21	0.21
-73.73	13.64	0.50	-74.68	13.58	-0.11	-74.21	13.21	-0.00	-75.00	20.04	-0.36	-73.42	13.50	0.06	-73.25	20.36	0.30
-70.74	12.62	-0.38	-71.68	14.03	0.48	-71.21	12.95	-0.12	-72.00	19.68	-0.58	-70.42	13.23	-0.07	-70.26	20.57	0.65
-67.73	13.63	0.71	-68.68	13.66	0.20	-68.20	12.93	-0.06	-69.00	20.00	-0.18	-67.41	13.06	-0.16	-67.25	20.17	0.33
-64.72	13.95	1.02	-65.67	13.43	-0.05	-65.19	13.49	0.49	-66.00	19.55	-0.64	-64.40	13.32	0.09	-64.25	20.40	0.55
-61.73	13.31	0.06	-62.68	13.95	0.15	-62.21	13.16	-0.16	-63.00	20.55	0.04	-61.42	13.51	-0.04	-61.26	20.17	-0.00
-58.73	13.28	0.16	-59.68	14.16	0.49	-59.21	13.27	0.08	-60.00	20.14	-0.24	-58.42	13.13	-0.29	-58.26	20.57	0.53
-55.73	13.12	0.16	-56.68	13.89	0.39	-56.20	12.68	-0.34	-57.00	20.61	0.40	-55.42	12.93	-0.32	-55.25	19.80	-0.07
-52.73	13.44	0.23	-53.68	13.63	-0.13	-53.20	13.31	0.03	-54.00	19.98	-0.49	-52.42	13.71	0.20	-52.26	20.42	0.29
-49.72	13.43	0.04	-50.67	13.70	-0.23	-50.19	13.08	-0.38	-51.00	20.18	-0.47	-49.40	13.93	0.24	-49.25	20.53	0.22
-46.73	12.80	-0.31	-47.68	13.89	0.24	-47.21	12.97	-0.21	-48.00	20.06	-0.31	-46.42	13.40	-0.01	-46.25	20.34	0.31
-43.73	13.12	-0.16	-44.68	14.05	0.22	-44.20	13.95	0.60	-45.00	20.22	-0.32	-43.41	13.29	-0.29	-43.25	20.81	0.61
-40.73	13.29	0.03	-41.68	13.92	0.11	-41.21	13.03	-0.30	-42.00	21.11	0.59	-40.42	12.94	-0.62	-40.26	20.21	0.03
-37.73	13.35	0.54	-38.68	13.41	0.06	-38.21	13.57	0.69	-39.00	20.04	-0.03	-37.42	13.40	0.29	-37.25	19.46	-0.27
-34.72	13.11	-0.21	-35.67	13.10	-0.77	-35.19	13.41	0.02	-36.00	20.79	0.21	-34.40	13.74	0.12	-34.24	19.91	-0.33
-31.74	13.12	-0.16	-32.68	14.66	0.84	-32.21	13.66	0.32	-33.00	20.97	0.44	-31.42	13.57	-0.00	-31.26	19.76	-0.43
-28.74	13.40	-0.02	-29.68	14.09	0.13	-29.21	12.95	-0.53	-30.00	20.79	0.12	-28.42	13.59	-0.12	-28.26	20.34	0.01
-25.73	13.90	0.24	-26.68	13.22	-0.99	-26.21	13.50	-0.23	-27.00	20.69	-0.23	-25.42	14.30	0.34	-25.26	20.47	-0.11
-22.73	13.32	-0.02	-23.69	14.11	0.23	-23.21	13.38	-0.03	-24.00	20.85	0.25	-22.42	13.41	-0.23	-22.26	20.23	-0.03
-19.72	13.54	-0.25	-20.67	14.23	-0.10	-20.19	13.89	0.03	-21.00	20.20	-0.85	-19.40	14.46	0.37	-19.25	21.18	0.47
-16.74	13.70	0.32	-17.69	14.39	0.46	-17.21	13.31	-0.14	-18.00	20.77	0.13	-16.42	13.60	-0.08	-16.26	20.25	-0.05
-13.74	13.73	0.12	-14.69	13.88	-0.27	-14.21	13.62	-0.06	-15.00	21.01	0.14	-13.42	14.04	0.13	-13.26	20.25	-0.28
5.26	74.36	57.86	4.32	19.53	2.48	4.79	35.03	18.46	4.00	23.12	-0.64	5.58	15.23	-1.57	5.73	25.63	2.21
8.27	136.70	121.25	7.33	28.14	12.14	7.80	65.42	49.90	7.01	21.20	-1.51	8.58	14.31	-1.44	8.74	25.32	2.95
11.27	161.58	146.83	10.33	37.31	22.02	10.80	86.27	71.45	10.01	20.77	-1.24	11.58	14.64	-0.41	11.74	23.31	1.64
14.27	149.11	134.70	13.33	44.20	29.25	13.80	83.19	68.71	13.01	20.26	-1.41	14.58	14.64	-0.07	14.77	22.80	1.47
17.27	127.86	113.50	16.33	50.46	35.56	16.80	78.87	64.45	16.01	20.42	-1.19	17.58	14.84	0.19	17.74	22.28	1.01
20.27	109.51	95.40	19.33	49.82	35.17	19.80	75.17	61.00	19.01	19.94	-1.42	20.58	14.68	0.28	20.74	22.17	1.15
23.27	97.16	82.79	22.33	45.94	31.03	22.80	72.26	57.83	22.01	20.26	-1.36	23.58	14.55	-0.11	23.74	22.76	1.48
26.27	85.81	72.03	25.33	43.30	28.98	25.80	67.28	53.44	25.01	19.96	-1.07	26.58	13.90	-0.17	26.74	21.94	1.25
29.27	75.50	61.31	28.33	39.05	24.31	28.80	65.08	50.82	28.01	19.60	-1.85	29.58	14.49	-0.00	29.77	22.96	1.85
32.27	68.92	54.91	31.33	35.94	21.39	31.80	62.02	47.95	31.01	19.37	-1.89	32.58	14.84	0.54	32.74	22.28	1.36
35.27	63.11	49.30	34.33	31.10	16.75	34.80	58.00	44.13	34.01	20.30	-0.76	35.58	14.00	-0.10	35.74	21.59	0.87
38.27	59.50	45.58	37.33	25.64	11.17	37.80	56.18	42.19	37.01	20.26	-0.92	38.58	13.74	-0.48	38.74	22.24	1.40
41.27	54.89	41.07	40.33	23.27	8.91	40.80	55.24	41.35	40.01	19.53	-1.55	41.58	14.03	-0.09	41.74	22.37	1.63
44.27	51.34	37.51	43.33	19.98	5.60	43.80	53.46	39.56	43.01	20.18	-0.91	44.58	14.37	0.24	44.74	21.42	0.67
47.27	49.72	36.11	46.33	17.69	3.54	46.80	51.90	38.22	46.01	19.96	-0.91	47.58	14.12	0.21	47.74	21.22	0.69
50.27	46.76	32.70	49.33	16.27	1.66	49.80	49.83	35.70	49.01	19.98	-1.34	50.58	14.33	-0.03	50.74	22.35	1.37
53.27	46.15	32.38	52.33	15.25	0.94	52.80	48.99	35.16	52.01	19.88	-1.14	53.58	13.93	-0.13	53.74	21.96	1.28
56.27	44.26	30.53	55.33	14.00	-0.27	55.80	48.03	34.23	55.01	19.84	-1.15	56.58	13.75	-0.28	56.74	22.07	1.42
59.27	43.86	29.65	58.33	13.53	-1.22	58.80	47.65	33.37	58.01	20.02	-1.45	59.58	14.12	-0.39	59.77	22.96	1.83
62.27	43.59	29.20	61.33	13.25	-1.69	61.80	47.34	32.88	61.01	20.28	-1.37	62.58	14.02	-0.67	62.74	23.35	2.04
65.27	42.54	28.46	64.33	12.76	-1.87	64.80	46.49	32.34	64.01	19.78	-1.56	65.58	14.18	-0.20	65.74	22.76	1.76
68.27	43.05	29.38	67.33	12.85	-1.37	67.80	46.51	32.77	67.01	19.62	-1.31	68.59	13.78	-0.19	68.75	22.09	1.50
71.27	42.87	28.82	70.33	13.01	-1.58	70.80	45.44	31.33	70.01	20.36	-0.94	71.59	14.16	-0.18	71.75	22.09	1.13
74.27	43.15	29.52	73.33	12.98	-1.19	73.80	45.41	31.72	73.01	19.92	-0.96	74.58	13.75	-0.17	74.77	21.68	1.14
77.27	42.82	28.76	76.33	12.77	-1.83	76.80	44.92	30.80	76.01	20.42	-0.89	77.59	14.02	-0.33	77.74	22.20	1.23
80.27	42.64	28.77	79.33	13.35	-1.07	79.80	44.97	31.03	79.01	20.49	-0.64	80.59	13.66	-0.51	80.75	21.94	1.15
83.27	43.42	29.31	82.33	12.68	-1.97	82.80	45.09	30.91	82.01	20.83	-0.54	83.59	13.43	-0.98	83.75	22.54	1.51
86.27	44.53	30.32	85.33	12.36	-2.39	85.80	44.94	30.66	85.01	20.32	-1.15	86.58	14.37	-0.14	86.74	22.41	1.28
89.27	45.08	30.74	88.33	13.58	-1.31	88.80	44.81	30.40	88.01	20.28	-1.32	89.58	14.44	-0.20	89.77	22.78	1.52
92.27	43.74	29.29	91.33	12.91	-2.09	91.80	44.10	29.58	91.01	20.75	-0.96	92.59	14.25	-0.50	92.75	22.83	1.46
95.27	44.41	30.22	94.33	13.29	-1.44	94.80	44.60	30.35	94.01	20.02	-1.42	95.58	14.34	-0.14	95.74	22.67	1.57
98.27	44.66	30.75	97.33	13.38	-1.07	97.80	43.54	29.56	97.01	20.46	-0.71	98.58	13.54	-0.67	98.74	22.20	1.37
101.27	44.33	30.00	100.33	12.88	-1.99	100.80	44.56	30.17	100.01	20.75	-0.83	101.59	14.61	-0.01	101.75	22.09	0.85
104.27	44.43	30.14	103.33	13.04	-1.79	103.80	44.37	30.02	103.01	20.42	-1.12	104.59	14.13	-0.45	104.77	22.78	1.58
107.27	45.10	30.93	106.33	13.19	-1.53	106.80	44.15	29.91	106.01	20.26	-1.17	107.59	13.93	-0.54	107.75	22.80	1.71
110.27	45.34	30.95	109.33	14.22	-0.71	109.80	43.36	28.90	109.01	20.51	-1.14	110.58	14.02	-0.67	110.74	23.11	1.80
113.27	45.47	31.20	112.33	14.13	-0.69	112.80	43.99	29.65	112.01	21.05	-0.48	113.58	14.28	-0.29	113.74	21.96	0.77
116.27	44.51	30.16	115.33	13.22	-1.68	115.80	42.77	28.35	115.01	20.38	-1.23	116.58	14.65	-0.00	116.74	22.50	1.23
119.27	45.23	30.52	118.33	13.77	-1.48	118.80	42.92	28.14	118.01	21.18	-0.79	119.58	14.53	-0.48	119.77	22.89	1.26
122.27	44.88	30.47	121.33	13.97	-0.99	121.80	43.13	28.65	121.01	20.97	-0.70	122.59	14.41	-0.30	122.74	22.33	1.00
125.27	45.42	31.15	124.33	13.89	-0.92	124.80	42.42	28.08	124.01	20.73	-0.80	125.58	14.07	-0.50	125.74	22.48	1.29
128.27	45.02	30.29	127.33	13.95	-1.32	127.80	42.65	27.85	127.01	20.75	-1.24	128.58	14.56	-0.47	128.74	23.35	1.70
131.27	45.32	30.92	130.33	13.92	-1.02	130.80	42.33	27.86	130.01	20.53	-1.13	131.58	14.27	-0.43	131.74	22.87	1.55
134.27	45.00	30.67	133.33	14.05	-0.82	133.80	41.99	27.59	133.01	21.24	-0.35	134.58	14.15	-0.48	134.74	22.07	0.82
137.27	44.64	30.30	136.33	14.05	-0.83	136.80	41.48	27.08	136.01	20.67	-0.92	137.59	14.22	-0.41	137.75	22.59	1.34
140.27	44.58	30.28	139.33	14.72	-0.13	139.80	41.31	26.94	139.01	20.55	-1.01	140.58	13.85	-0.75	140.74	22.98	1.76
143.27	44.61	30.06	142.33	13.99	-1.10	142.80	41.45	26.83	142.01	21.07	-0.74	143.58	14.27	-0.58	143.74	22.78	1.31
146.27	43.67	29.50	145.33	14.55	-0.17	145.80	41.12	26.88	145.01	20.73	-0.70	146.58	13.96	-0.51	146.74	22.30	1.21
149.27	43.49	28.54	148.33	14.23	-1.26	148.80	40.88	25.86	148.01	21.91	-0.30	149.58	14.34	-0.91	149.77	23.07	1.20
152.27	43.12	28.30	151.33	14.08	-1.28	151.80	40.85	25.97	151.01	21.26	-0.81	152.59	14.22	-0.89	152.75	23.44	1.71
155.27	43.39	28.54	154.33	14.44	-0.96	154.80	40.40	25.48	154.01	21.13	-0.98	155.58	14.38	-0.77	155.74	23.52	1.75
158.27	42.99	27.80	157.33	14.59	-1.15	157.80	40.33	25.07	157.01	21.97	-0.48	158.58	14.16	-1.33	158.74	23.92	1.81
161.27	42.10	27.37	160.33	14.55	-0.72	160.80	40.03	25.23	160.01	21.42	-0.57	161.58	14.02	-1.01	161.74	23.22	1.57
164.27	42.75	27.78	163.33	14.67	-0.85	163.80	39.78	24.74	163.01	21.50	-0.73	164.58	14.28	-0.99	164.77	23.61	1.72
167.27	42.02	27.20	166.33	14.89	-0.47	166.80	39.46	24.58	166.01	21.32	-0.75	167.58	14.25	-0.86	167.74	23.35	1.62
170.27	41.74	27.27	169.33	14.75	-0.26	169.80	40.18	25.64	169.01	20.67	-1.06	170.58	14.25	-0.52	170.74	22.96	1.57
173.27	41.57	26.18	172.33	15.28	-0.66	172.80	39.06	23.60	172.01	21.91	-0.74	173.58	14.62	-1.07	173.74	24.12	1.81
176.27	41.46	26.21	175.33	14.94	-0.86	175.80	39.87	24.55	175.01	21.79	-0.72	176.58	15.11	-0.44	176.74	23.33	1.16
179.27	40.79	25.91	178.33	15.55	0.13	178.80	38.71	23.77	178.01	21.56	-0.57	179.58	14.06	-1.11	179.74	23.48	1.69
182.27	41.54	26.61	181.33	15.11	-0.36	181.80	38.37	23.38	181.01	21.70	-0.48	182.58	14.07	-1.15	182.74	23.48	1.64
185.27	40.40	25.95	184.33	15.77	0.78	184.80	38.35	23.84	184.01	20.65	-1.05	185.58	14.25	-0.49	185.74	22.91	1.55
188.27	39.44	24.87	187.33	14.84	-0.27	187.80	37.53	22.90	187.01	21.26	-0.56	188.58	13.41	-1.45	188.74	23.50	2.02
191.27	39.79	24.57	190.33	15.41	-0.36	190.80	37.71	22.42	190.01	21.77	-0.71	191.58	14.56	-0.96	191.74	23.81	1.67
194.27	39.51	24.21	193.33	14.30	-1.54	193.80	37.38	22.01	193.01	21.73	-0.83	194.58	14.55	-1.05	194.74	24.09	1.87
197.27	39.00	23.99	196.33	14.80	-0.76	196.80	36.87	21.79	196.01	21.79	-0.48	197.58	14.09	-1.22	197.74	23.63	1.70
200.27	39.10	23.74	199.33	15.14	-0.76	199.80	37.18	21.76	199.01	22.13	-0.48	200.58	14.64	-1.01	200.74	23.77	1.50
203.27	39.03	23.95	202.33	15.42	-0.20	202.80	37.57	22.43	202.01	21.20	-1.13	203.58	14.41	-0.96	203.74	24.09	2.10
206.27	38.80	22.85	205.33	14.81	-1.68	205.80	37.04	21.03	205.01	22.46	-0.74	206.58	15.23	-1.01	206.74	24.62	1.76
209.27	38.74	23.46	208.33	14.98	-0.84	208.80	36.39	21.04	208.01	21.48	-1.06	209.58	14.56	-1.02	209.77	24.27	2.07
212.27	38.51	23.19	211.33	14.86	-1.01	211.80	37.22	21.83	211.01	22.03	-0.55	212.58	14.71	-0.91	212.74	23.70	1.46
215.27	38.76	23.63	214.33	14.89	-0.78	214.80	36.91	21.72	214.01	22.15	-0.23	215.58	13.87	-1.55	215.74	23.83	1.79
218.27	38.13	22.49	217.33	15.20	-0.99	217.79	36.50	20.79	217.01	22.15	-0.75	218.58	14.98	-0.96	218.74	24.27	1.71
221.27	37.43	21.59	220.33	14.97	-1.41	220.80	35.90	20.00	220.01	22.91	-0.18	221.58	14.43	-1.70	221.74	24.64	1.89
224.27	37.47	21.83	223.33	15.39	-0.79	223.80	36.78	21.08	223.01	21.64	-1.25	224.58	15.08	-0.85	224.77	24.66	2.11
227.27	36.12	20.36	226.33	15.71	-0.60	226.80	35.73	19.90	226.01	21.70	-1.32	227.58	15.57	-0.49	227.74	24.49	1.81
230.27	36.77	21.27	229.33	14.83	-1.22	229.80	35.67	20.10	229.01	22.73	-0.03	230.58	14.38	-1.42	230.74	23.87	1.45
233.27	36.90	21.47	232.33	15.14	-0.83	232.80	35.51	20.02	232.01	22.83	0.15	233.58	14.44	-1.28	233.74	23.48	1.14
236.27	36.57	20.75	235.33	15.82	-0.55	235.80	35.25	19.36	235.01	22.77	-0.31	236.59	14.75	-1.37	236.75	24.42	1.68
239.27	36.62	20.98	238.33	15.16	-1.02	238.80	35.29	19.58	238.01	22.17	-0.73	239.58	14.73	-1.21	239.77	24.49	1.93
242.27	36.46	20.61	241.33	15.74	-0.65	241.80	35.61	19.69	241.01	22.28	-0.83	242.58	14.31	-1.84	242.74	25.43	2.66
245.27	36.17	20.32	244.33	15.44	-0.95	244.80	35.13	19.22	244.01	23.24	0.14	245.58	14.24	-1.90	245.74	24.53	1.77
248.27	35.44	19.52	247.33	15.36	-1.11	247.80	34.00	18.01	247.01	22.75	-0.43	248.58	14.50	-1.72	248.74	24.99	2.15
251.27	35.25	18.94	250.33	15.20	-1.65	250.80	34.10	17.73	250.01	23.42	-0.14	251.59	14.84	-1.76	251.74	25.13	1.91
254.27	35.07	19.11	253.33	14.89	-1.62	253.80	34.96	18.93	253.01	22.91	-0.31	254.58	14.30	-1.96	254.77	25.15	2.27
257.27	34.85	18.85	256.33	15.34	-1.20	256.80	34.01	17.94	256.01	22.99	-0.27	257.58	14.31	-1.99	257.74	25.17	2.25
260.27	34.30	18.30	259.33	16.22	-0.33	259.80	34.36	18.29	259.01	22.38	-0.88	260.58	14.84	-1.46	260.74	25.26	2.34
263.27	34.61	18.75	262.33	15.06	-1.34	262.80	34.06	18.13	262.01	22.50	-0.62	263.58	15.04	-1.12	263.74	24.51	1.73
266.27	34.83	19.02	265.33	14.97	-1.39	265.80	33.32	17.44	265.01	22.64	-0.43	266.58	14.67	-1.44	266.74	24.60	1.87
269.27	34.05	17.71	268.33	15.27	-1.61	268.79	34.30	17.90	268.01	23.03	-0.56	269.58	15.10	-1.53	269.74	25.35	2.10
272.27	34.21	17.93	271.33	15.55	-1.27	271.80	33.94	17.60	271.01	22.81	-0.72	272.58	14.92	-1.65	272.74	25.57	2.38
275.27	34.51	18.01	274.33	15.85	-1.20	274.80	33.41	16.84	274.01	23.59	-0.17	275.58	14.80	-2.00	275.74	25.59	2.17
278.27	33.42	17.54	277.33	15.41	-1.01	277.80	33.15	17.20	277.01	22.73	-0.41	278.59	14.12	-2.06	278.75	25.26	2.46
281.27	33.68	17.64	280.33	15.69	-0.89	280.80	33.75	17.64	280.01	23.40	0.10	281.58	14.31	-2.03	281.74	24.88	1.92
284.27	33.60	17.66	283.33	15.74	-0.75	283.80	32.92	16.91	283.01	22.73	-0.47	284.58	14.44	-1.80	284.74	25.13	2.27
287.27	33.31	17.05	286.33	15.33	-1.47	286.80	32.99	16.67	286.01	23.20	-0.31	287.58	15.05	-1.50	287.74	24.99	1.82
290.27	33.37	16.85	289.33	15.61	-1.46	289.80	32.92	16.33	289.01	23.42	-0.36	290.58	15.14	-1.68	290.74	25.48	2.04
293.27	33.73	17.42	292.33	14.94	-1.91	292.80	32.37	16.00	292.01	23.22	-0.34	293.59	14.36	-2.24	293.75	25.81	2.59
296.26	32.56	15.91	295.32	16.04	-1.15	295.79	33.25	16.54	295.01	23.92	0.02	296.58	15.21	-1.73	296.73	25.28	1.72
299.27	32.86	16.80	298.33	15.33	-1.27	298.80	32.57	16.44	298.01	22.93	-0.39	299.58	14.68	-1.68	299.74	25.04	2.06
302.27	33.26	17.08	301.33	15.66	-1.07	301.80	31.61	15.36	301.01	22.56	-0.88	302.59	14.92	-1.56	302.75	25.54	2.44
305.27	32.67	16.02	304.33	16.02	-1.17	304.80	32.07	15.35	304.01	22.89	-1.02	305.59	15.30	-1.65	305.75	26.23	2.66
308.27	31.67	15.20	307.33	15.06	-1.96	307.80	32.43	15.89	307.01	22.99	-0.74	308.59	15.24	-1.53	308.74	25.66	2.27
311.27	31.61	15.38	310.33	15.24	-1.53	310.80	31.83	15.54	310.01	22.42	-1.06	311.58	15.05	-1.47	311.74	25.68	2.54
314.27	32.20	15.73	313.32	15.61	-1.41	313.79	32.43	15.89	313.01	23.49	-0.24	314.58	15.45	-1.32	314.74	24.95	1.56
317.27	32.31	15.56	316.33	16.00	-1.29	316.80	31.45	14.63	316.01	23.69	-0.32	317.59	14.93	-2.12	317.75	26.10	2.43
320.27	32.13	15.40	319.32	15.72	-1.55	319.80	31.84	15.04	319.01	23.36	-0.63	320.58	15.05	-1.98	320.74	26.25	2.60
323.27	32.18	15.64	322.33	16.19	-0.89	322.80	32.26	15.65	322.01	23.10	-0.70	323.58	15.33	-1.51	323.74	25.66	2.20
326.27	32.05	15.44	325.33	15.86	-1.29	325.80	31.47	14.79	325.01	22.91	-0.96	326.58	15.27	-1.64	326.74	26.12	2.59
329.27	31.88	15.03	328.33	15.89	-1.50	328.80	31.83	14.92	328.01	23.16	-0.94	329.58	14.58	-2.56	329.77	27.27	3.51
332.27	31.33	14.77	331.33	15.75	-1.35	331.80	31.84	15.22	331.01	23.05	-0.76	332.59	15.39	-1.46	332.75	25.70	2.23
335.27	31.82	14.55	334.33	15.86	-1.95	334.80	31.07	13.74	334.01	23.73	-0.79	335.58	15.73	-1.83	335.74	26.81	2.63
338.27	30.71	13.70	337.33	15.63	-1.92	337.80	31.73	14.66	337.01	23.08	-1.18	338.59	15.20	-2.10	338.75	27.21	3.29
341.27	30.90	14.34	340.33	16.35	-0.76	340.80	31.01	14.38	340.01	24.06	0.24	341.58	14.62	-2.24	341.74	25.48	2.00
344.27	31.04	14.39	343.33	15.63	-1.56	343.80	31.14	14.42	343.01	23.53	-0.38	344.59	14.95	-2.00	344.78	25.94	2.37
347.27	30.54	13.84	346.32	15.86	-1.38	346.80	31.87	15.11	346.01	23.75	-0.20	347.58	15.27	-1.72	347.74	25.54	1.93
350.27	31.12	14.81	349.32	16.22	-0.64	349.79	30.94	14.56	349.01	23.26	-0.31	350.58	14.58	-2.03	350.74	25.57	2.34
353.27	30.87	13.43	352.33	16.22	-1.76	352.80	31.23	13.73	352.01	24.17	-0.52	353.58	16.00	-1.73	353.74	26.61	2.26
356.27	30.57	13.80	355.33	15.63	-1.68	355.80	30.44	13.61	355.01	23.51	-0.51	356.58	15.10	-1.96	356.74	26.16	2.48
359.27	30.21	13.56	358.33	16.48	-0.71	358.80	30.47	13.75	358.01	22.67	-1.24	359.58	15.79	-1.16	359.77	25.96	2.39
362.27	30.52	13.47	361.33	16.32	-1.28	361.80	30.51	13.39	361.01	24.33	0.02	362.59	15.20	-2.15	362.74	26.10	2.13
365.27	30.43	14.00	364.33	15.78	-1.19	364.80	30.84	14.35	364.01	22.28	-1.40	365.59	15.13	-1.59	365.75	26.34	3.00
368.27	30.98	14.27	367.33	16.02	-1.24	367.80	30.81	14.03	367.01	23.67	-0.30	368.58	15.26	-1.75	368.74	25.68	2.05
371.27	30.63	13.40	370.32	15.85	-1.92	370.79	30.31	13.01	370.01	24.19	-0.30	371.58	15.81	-1.72	371.74	26.16	2.01
374.27	30.18	13.05	373.32	15.83	-1.84	373.79	30.86	13.67	373.01	23.71	-0.67	374.58	15.20	-2.22	374.74	26.94	2.90
377.27	30.46	13.08	376.33	15.82	-2.10	376.80	30.26	12.81	376.01	22.97	-1.67	377.58	15.47	-2.21	377.74	28.17	3.87
380.27	30.58	13.19	379.33	15.97	-1.97	379.80	31.03	13.57	379.01	24.29	-0.36	380.58	15.42	-2.27	380.74	26.94	2.63
383.27	30.13	13.19	382.33	16.24	-1.25	382.80	30.97	13.96	382.01	23.82	-0.38	383.58	14.92	-2.32	383.74	26.56	2.70
386.27	30.19	12.91	385.33	16.97	-0.86	385.80	30.07	12.72	385.01	24.08	-0.46	386.58	15.48	-2.10	386.74	26.76	2.56
389.27	30.43	13.30	388.32	15.94	-1.73	388.79	30.41	13.21	388.01	24.48	0.09	389.58	15.13	-2.30	389.74	26.25	2.20
392.27	29.48	12.29	391.33	16.22	-1.51	391.80	29.48	12.23	391.01	23.75	-0.69	392.58	15.70	-1.78	392.74	26.58	2.48
395.27	29.83	12.86	394.33	15.78	-1.73	394.80	30.54	13.51	394.01	23.67	-0.55	395.59	15.47	-1.79	395.74	26.23	2.35
398.27	30.00	12.34	397.33	15.64	-2.56	397.79	30.37	12.65	397.01	24.99	0.08	398.58	15.62	-2.33	398.74	26.83	2.26
401.27	29.36	12.16	400.33	16.05	-1.69	400.80	29.85	12.58	400.01	23.98	-0.48	401.59	15.26	-2.24	401.75	26.83	2.71
404.27	29.83	12.52	403.32	16.16	-1.69	403.80	29.95	12.58	403.01	24.23	-0.33	404.58	16.02	-1.58	404.75	26.14	1.92
407.27	29.75	12.26	406.32	16.41	-1.62	406.80	29.82	12.26	406.01	24.66	-0.09	407.58	15.56	-2.23	407.74	26.72	2.31
410.27	29.56	12.24	409.33	15.77	-2.09	409.80	30.00	12.61	409.01	24.45	-0.13	410.58	15.48	-2.14	410.74	26.50	2.26
413.27	29.77	12.06	412.33	16.10	-2.15	412.80	30.30	12.53	412.01	25.22	0.26	413.58	15.39	-2.61	413.74	26.98	2.36
416.27	29.78	12.45	415.33	16.05	-1.82	415.80	29.87	12.47	415.01	23.69	-0.90	416.58	15.39	-2.24	416.74	27.38	3.13
419.27	28.75	11.44	418.33	15.86	-1.99	418.80	29.82	12.45	418.01	23.65	-0.91	419.59	15.56	-2.04	419.77	27.18	2.96
422.27	29.05	11.41	421.33	16.60	-1.58	421.80	30.10	12.39	421.01	23.88	-1.02	422.58	15.59	-2.35	422.74	27.92	3.36
425.27	29.28	12.02	424.33	17.17	-0.64	424.80	30.09	12.76	424.01	23.75	-0.77	425.59	15.66	-1.90	425.75	26.85	2.67
428.27	29.34	11.91	427.33	16.07	-1.90	427.80	29.96	12.46	427.01	24.02	-0.67	428.58	15.53	-2.20	428.74	27.21	2.86
431.27	28.81	11.34	430.32	16.18	-1.83	430.79	29.76	12.23	430.01	24.25	-0.47	431.58	15.50	-2.26	431.74	27.12	2.74
434.27	29.31	11.86	433.33	17.22	-0.77	433.80	30.68	13.17	433.01	24.43	-0.27	434.58	15.99	-1.75	434.77	26.39	2.03
437.27	29.50	11.74	436.33	16.34	-1.96	436.80	30.36	12.53	436.01	25.03	0.01	437.58	15.76	-2.30	437.74	26.96	2.28
440.27	28.86	11.07	439.33	16.67	-1.66	439.80	29.08	11.22	439.01	24.74	-0.31	440.58	15.76	-2.33	440.74	27.34	2.63
443.27	27.94	10.65	442.33	16.92	-0.92	442.80	30.37	13.01	442.01	24.06	-0.49	443.59	15.39	-2.20	443.74	26.90	2.69
446.27	29.06	11.48	445.33	15.89	-2.23	445.80	29.46	11.81	445.01	24.17	-0.67	446.58	15.97	-1.91	446.74	27.07	2.57
449.27	29.39	11.76	448.33	16.15	-2.03	448.79	30.26	12.56	448.01	25.03	0.14	449.58	15.56	-2.37	449.74	26.78	2.23
452.27	28.34	11.02	451.33	16.86	-1.00	451.80	30.19	12.81	451.01	24.29	-0.28	452.58	15.48	-2.13	452.74	26.65	2.42
455.27	28.36	10.36	454.32	16.92	-1.63	454.79	30.17	12.10	454.01	24.72	-0.54	455.58	15.51	-2.79	455.74	28.25	3.33
458.27	29.00	11.09	457.32	16.49	-1.97	457.80	29.58	11.60	457.01	24.77	-0.40	458.58	15.72	-2.49	458.74	27.72	2.89
461.27	28.52	10.76	460.32	16.57	-1.74	460.79	29.29	11.46	460.01	24.48	-0.54	461.58	16.21	-1.85	461.74	27.07	2.39
464.27	28.78	10.62	463.33	16.84	-1.86	463.80	30.51	12.29	463.01	25.28	-0.13	464.59	15.87	-2.58	464.77	27.79	2.72
467.27	28.45	10.57	466.33	16.26	-2.17	466.80	29.01	11.06	466.01	25.08	-0.06	467.58	16.12	-2.06	467.74	26.92	2.12
470.27	29.56	11.41	469.33	16.59	-2.10	469.80	28.95	10.74	469.01	24.37	-1.03	470.58	16.55	-1.89	470.74	27.99	2.93
473.27	28.94	11.38	472.33	16.98	-1.12	472.79	29.65	12.03	472.01	24.60	-0.21	473.58	15.84	-2.01	473.74	26.70	2.23
476.27	28.19	10.33	475.33	16.63	-1.77	475.79	29.92	12.00	475.01	24.87	-0.24	476.58	15.96	-2.19	476.74	27.21	2.44
479.27	28.38	11.16	478.33	16.21	-1.55	478.80	30.00	12.71	478.01	23.94	-0.54	479.58	15.47	-2.05	479.77	26.72	2.58
482.27	28.28	10.43	481.33	16.84	-1.55	481.80	29.29	11.38	481.01	24.79	-0.31	482.59	15.30	-2.84	482.75	27.92	3.16
485.27	28.61	10.98	484.33	16.16	-2.01	484.80	29.55	11.85	484.01	24.19	-0.70	485.59	15.70	-2.23	485.75	27.47	2.92
488.27	28.22	10.38	487.32	16.81	-1.57	487.80	29.31	11.40	487.01	24.89	-0.21	488.58	16.29	-1.85	488.74	26.81	2.05
491.27	28.33	10.71	490.33	16.41	-1.75	490.80	29.60	11.92	490.01	24.10	-0.77	491.58	15.84	-2.07	491.74	27.38	2.85
494.27	28.41	10.13	493.32	17.08	-1.74	493.79	29.55	11.20	493.01	25.12	-0.42	494.58	15.96	-2.62	494.74	28.23	3.03
497.27	28.38	10.73	496.32	16.71	-1.48	496.79	29.97	12.25	496.01	24.31	-0.60	497.58	15.75	-2.20	497.74	27.36	2.79
500.27	28.72	10.98	499.33	16.27	-2.01	499.80	29.42	11.61	499.01	24.93	-0.07	500.58	15.75	-2.29	500.74	27.01	2.35
503.27	28.42	10.36	502.33	16.79	-1.82	502.80	29.62	11.49	502.01	24.93	-0.39	503.58	16.06	-2.30	503.74	27.67	2.69
506.27	29.05	10.39	505.32	17.20	-2.00	505.79	29.38	10.65	505.01	25.41	-0.51	506.58	16.54	-2.42	506.74	28.50	2.92
509.27	28.83	10.39	508.33	16.84	-2.15	508.80	29.99	11.48	508.01	26.11	0.41	509.58	15.82	-2.92	509.75	27.87	2.51
512.27	28.42	9.87	511.33	17.06	-2.04	511.80	29.90	11.28	511.01	25.22	-0.59	512.58	16.48	-2.37	512.74	28.43	2.96
515.27	28.47	10.46	514.33	17.33	-1.22	514.80	29.43	11.36	514.01	25.66	0.40	515.58	15.56	-2.74	515.74	27.27	2.35
518.27	28.91	10.52	517.33	17.52	-1.41	517.80	30.09	11.64	517.01	24.91	-0.73	518.58	15.91	-2.77	518.74	28.81	3.51
521.27	28.97	11.04	520.33	16.90	-1.57	520.80	29.73	11.73	520.01	24.89	-0.30	521.59	16.05	-2.18	521.74	27.32	2.47
524.27	28.30	10.01	523.32	17.65	-1.18	523.79	29.19	10.84	523.01	24.85	-0.69	524.58	16.18	-2.40	524.74	28.30	3.10
527.27	28.24	9.88	526.33	17.73	-1.17	526.79	29.38	10.95	526.01	25.53	-0.09	527.58	15.99	-2.67	527.74	28.03	2.75
530.27	28.80	10.41	529.33	17.33	-1.61	529.80	29.86	11.40	529.01	25.14	-0.51	530.58	16.08	-2.61	530.74	28.43	3.12
533.27	28.52	10.21	532.33	16.51	-2.35	532.80	29.65	11.27	532.01	25.51	-0.06	533.58	16.18	-2.43	533.74	27.72	2.49
536.27	28.45	10.59	535.32	17.25	-1.15	535.79	29.36	11.44	535.01	24.99	-0.12	536.58	15.51	-2.64	536.74	27.54	2.77
539.27	28.31	10.00	538.33	17.09	-1.76	538.80	29.85	11.48	538.01	25.05	-0.51	539.58	15.93	-2.67	539.75	28.41	3.19
542.27	28.80	10.28	541.32	17.25	-1.82	541.79	29.12	10.53	541.01	26.18	0.40	542.58	15.85	-2.97	542.74	28.01	2.57
545.27	28.24	9.68	544.32	17.17	-1.93	544.79	29.85	11.23	544.01	25.53	-0.28	545.58	16.67	-2.18	545.74	27.94	2.47
548.27	28.58	10.39	547.33	17.14	-1.59	547.79	28.97	10.72	547.01	25.01	-0.43	548.58	16.08	-2.40	548.74	27.94	2.84
551.27	29.00	10.49	550.33	16.92	-2.13	550.80	29.60	11.02	550.01	26.14	0.37	551.58	16.30	-2.51	551.74	27.56	2.13
554.27	28.31	9.57	553.33	17.03	-2.26	553.80	29.52	10.71	553.01	25.37	-0.63	554.59	16.11	-2.93	554.78	29.22	3.56
557.27	28.24	9.95	556.33	17.25	-1.59	556.79	29.70	11.34	556.01	25.64	0.09	557.58	15.97	-2.62	557.74	27.74	2.53
560.27	28.16	9.33	559.33	17.47	-1.91	559.80	29.46	10.56	559.01	25.37	-0.72	560.58	16.11	-3.02	560.74	29.49	3.74
563.27	28.44	9.84	562.32	17.31	-1.84	562.79	29.51	10.84	562.01	25.82	-0.04	563.58	15.94	-2.96	563.74	28.52	3.00
566.27	28.41	9.81	565.32	17.76	-1.38	565.79	29.55	10.88	565.01	25.49	-0.37	566.58	16.91	-1.99	566.74	27.87	2.35
569.27	27.52	9.15	568.33	17.65	-1.27	568.79	29.25	10.81	568.01	24.72	-0.91	569.58	16.73	-1.94	569.74	28.14	2.85
572.27	28.10	9.59	571.32	17.24	-1.81	571.79	29.11	10.53	571.01	25.62	-0.15	572.58	16.75	-2.06	572.74	27.63	2.20
575.27	28.53	10.08	574.32	17.52	-1.47	574.79	29.86	11.34	574.01	25.55	-0.16	575.58	15.90	-2.85	575.74	28.37	3.00
578.27	27.96	9.38	577.32	16.76	-2.36	577.80	30.29	11.64	577.01	25.14	-0.70	578.58	16.48	-2.40	578.74	28.59	3.09
581.27	27.99	9.46	580.32	16.92	-2.15	580.80	29.53	10.94	580.01	25.49	-0.29	581.58	16.26	-2.56	581.74	28.30	2.86
584.26	28.56	9.81	583.32	17.62	-1.67	583.79	29.31	10.49	583.01	25.82	-0.19	584.58	16.51	-2.54	584.74	28.39	2.72
587.27	27.72	8.94	586.33	17.35	-1.97	586.79	29.58	10.74	586.01	26.28	0.25	587.58	16.44	-2.63	587.74	28.08	2.39
590.27	28.63	9.99	589.33	18.49	-0.69	589.80	29.99	11.28	589.01	24.79	-1.11	590.58	16.79	-2.15	590.74	28.81	3.25
593.26	28.02	9.39	592.32	17.85	-1.33	592.79	29.72	11.02	592.01	25.43	-0.46	593.58	16.15	-2.78	593.73	28.79	3.24
596.26	28.56	10.03	595.32	17.19	-1.88	595.79	28.97	10.37	595.01	25.45	-0.34	596.57	16.67	-2.16	596.73	27.94	2.49
599.26	28.03	9.44	598.32	17.65	-1.48	598.79	29.62	10.97	598.01	25.12	-0.72	599.57	16.61	-2.27	599.74	28.50	3.00
602.26	28.14	9.21	601.32	18.33	-1.14	601.79	29.75	10.75	601.01	25.84	-0.35	602.58	16.47	-2.76	602.73	28.95	3.10
656.25	29.12	1.17	655.31	159.83	131.34	655.78	65.90	37.89	655.00	31.13	-4.07	656.56	23.27	-4.97	656.72	43.91	9.05
659.19	26.64	1.27	658.25	163.99	138.07	658.72	74.80	49.36	657.93	28.73	-3.90	659.50	21.98	-3.69	659.69	39.88	7.59
662.19	26.71	2.78	661.25	123.48	99.01	661.72	66.44	42.45	660.93	26.03	-5.15	662.50	21.26	-2.96	662.66	38.96	8.12
665.19	26.10	3.20	664.25	114.80	91.36	664.72	58.45	35.48	663.93	26.32	-3.84	665.50	20.46	-2.74	665.66	36.39	6.57
668.19	26.56	4.77	667.25	114.46	92.13	667.72	53.44	31.58	666.93	25.43	-3.62	668.50	20.65	-1.44	668.66	33.76	5.05
671.19	27.10	5.94	670.25	106.48	84.77	670.72	48.74	27.51	669.93	26.01	-2.41	671.50	19.75	-1.71	671.66	32.20	4.12
674.19	26.70	5.69	673.25	99.73	78.17	673.72	45.32	24.24	672.93	25.30	-2.97	674.50	20.33	-0.98	674.69	31.88	3.95
677.19	26.93	6.05	676.25	94.76	73.34	676.72	41.78	20.83	675.93	25.89	-2.25	677.50	19.63	-1.55	677.66	31.59	3.79
680.19	27.64	6.93	679.25	91.58	70.33	679.72	38.84	18.07	678.93	25.64	-2.32	680.50	19.81	-1.19	680.66	31.14	3.52
683.19	29.00	8.16	682.25	87.47	66.08	682.72	36.50	15.59	681.93	25.80	-2.30	683.50	19.61	-1.53	683.66	31.59	3.83
686.19	28.36	7.86	685.25	84.98	63.94	685.72	35.33	14.76	684.93	25.57	-2.19	686.50	20.10	-0.70	686.66	30.30	2.88
689.19	27.58	6.58	688.25	81.10	59.55	688.72	33.62	12.55	687.93	25.74	-2.52	689.50	19.67	-1.63	689.69	32.07	4.15
692.19	27.89	7.65	691.25	78.86	58.07	691.72	32.54	12.23	690.93	25.01	-2.49	692.50	20.05	-0.49	692.66	30.14	2.98
695.19	28.70	7.88	694.25	77.09	55.72	694.72	32.14	11.25	693.93	26.20	-1.88	695.50	20.37	-0.75	695.66	30.37	2.63
698.19	29.25	8.04	697.25	74.70	52.95	697.72	31.23	9.95	696.93	26.87	-1.60	698.50	20.43	-1.08	698.66	30.80	2.67
701.19	28.64	7.70	700.25	74.52	53.04	700.72	30.81	9.81	699.93	25.84	-2.35	701.50	19.81	-1.42	701.66	31.63	3.78
704.19	29.70	9.10	703.25	72.31	51.17	703.72	31.60	10.94	702.93	26.03	-1.82	704.50	19.84	-1.05	704.69	30.39	2.88
707.19	29.41	8.76	706.25	71.74	50.55	706.72	29.89	9.18	705.93	26.36	-1.54	707.50	20.07	-0.87	707.66	29.98	2.42
710.19	29.48	8.70	709.25	72.43	51.11	709.72	29.97	9.13	708.93	26.39	-1.64	710.50	19.70	-1.37	710.66	30.71	3.02
713.19	29.23	8.21	712.25	70.11	48.54	712.72	30.63	9.54	711.93	26.22	-2.06	713.50	19.69	-1.63	713.66	31.63	3.69
716.19	29.59	8.49	715.25	69.35	47.71	715.72	30.61	9.45	714.93	27.18	-1.17	716.51	19.76	-1.63	716.66	30.82	2.81
719.19	29.58	8.98	718.25	69.59	48.44	718.72	30.97	10.30	717.93	26.43	-1.43	719.50	19.64	-1.26	719.69	30.21	2.69
722.19	29.36	7.94	721.25	69.71	47.75	721.72	32.36	10.87	720.93	26.53	-2.15	722.50	20.34	-1.38	722.66	31.86	3.52
725.19	29.42	8.60	724.25	68.68	47.32	724.72	32.34	11.46	723.93	26.26	-1.81	725.50	19.37	-1.74	725.66	31.29	3.56
728.19	30.19	9.27	727.25	68.22	46.75	727.72	32.34	11.35	726.93	26.18	-2.00	728.50	20.45	-0.77	728.66	30.61	2.77
731.19	29.74	9.03	730.25	67.56	46.30	730.72	31.90	11.12	729.93	25.84	-2.13	731.51	19.32	-1.69	731.66	31.45	3.82
734.19	29.34	8.40	733.25	68.44	46.96	733.72	33.28	12.28	732.93	26.78	-1.41	734.50	20.11	-1.12	734.69	30.39	2.54
737.19	29.96	8.95	736.25	66.82	45.27	736.72	34.06	12.99	735.93	27.03	-1.23	737.50	19.96	-1.34	737.66	30.50	2.58
740.19	29.83	8.03	739.25	67.46	45.12	739.72	33.93	12.06	738.93	27.93	-1.13	740.50	20.26	-1.84	740.66	31.68	2.96
743.19	30.11	9.01	742.25	66.35	44.71	742.72	34.35	13.18	741.93	26.95	-1.41	743.50	18.78	-2.62	743.66	32.04	4.02
746.19	29.41	7.91	745.25	67.82	45.78	745.72	34.04	12.48	744.93	27.20	-1.55	746.50	20.40	-1.39	746.66	31.36	2.95
749.19	29.30	7.85	748.25	66.05	44.05	748.72	34.58	13.06	747.93	27.39	-1.32	749.50	19.69	-2.06	749.69	31.75	3.38
752.19	30.52	9.57	751.25	66.03	44.54	751.72	34.65	13.64	750.93	26.64	-1.56	752.51	19.85	-1.39	752.66	30.82	2.96
755.19	30.74	9.23	754.25	64.60	42.55	754.72	34.93	13.36	753.93	27.37	-1.39	755.50	19.44	-2.36	755.66	32.18	3.76
758.19	29.61	8.29	757.25	64.13	42.26	757.72	36.02	14.63	756.93	27.56	-1.02	758.50	19.25	-2.37	758.66	31.63	3.39
761.19	30.11	9.32	760.25	64.33	42.99	760.72	36.24	15.38	759.93	26.16	-1.89	761.50	19.58	-1.51	761.66	31.11	3.40
764.19	30.19	8.79	763.25	63.93	41.99	763.72	35.61	14.15	762.93	27.77	-0.88	764.50	19.55	-2.14	764.69	31.34	3.03
767.19	30.32	8.94	766.25	62.23	40.30	766.72	36.46	15.01	765.93	27.05	-1.59	767.50	20.05	-1.63	767.66	31.52	3.22
770.19	30.30	9.02	769.25	63.72	41.90	769.72	36.80	15.46	768.93	27.93	-0.60	770.50	19.17	-2.40	770.66	31.20	3.01
773.19	29.42	8.29	772.25	61.18	39.51	772.72	36.27	15.07	771.93	26.55	-1.84	773.50	20.33	-1.10	773.66	30.98	2.93
776.19	30.19	8.52	775.25	61.49	39.28	775.72	35.73	14.00	774.93	27.58	-1.34	776.50	19.96	-2.00	776.66	31.93	3.35
779.19	30.19	9.32	778.25	62.05	40.64	778.72	37.02	16.09	777.93	26.41	-1.71	779.50	19.55	-1.61	779.69	31.11	3.33
782.19	30.68	8.81	781.25	60.98	38.57	781.72	36.41	14.48	780.93	28.35	-0.77	782.50	19.95	-2.21	782.66	31.77	2.99
785.19	30.27	8.75	784.25	59.80	37.74	784.72	35.68	14.10	783.93	26.95	-1.82	785.50	20.39	-1.42	785.66	31.68	3.25
788.19	30.82	8.93	787.25	60.00	37.57	787.72	36.50	14.54	786.93	28.08	-1.07	788.50	19.49	-2.70	788.66	32.57	3.76
791.19	30.43	8.24	790.25	59.36	36.62	790.72	36.39	14.13	789.93	28.14	-1.31	791.50	20.30	-2.19	791.66	32.61	3.50
794.19	29.88	7.80	793.24	58.86	36.24	793.71	36.59	14.44	792.93	28.88	-0.46	794.50	19.26	-3.12	794.66	32.57	3.57
797.19	29.94	8.73	796.25	58.84	37.08	796.72	36.17	14.89	795.93	27.93	-0.54	797.50	19.14	-2.37	797.66	31.04	2.91
800.19	30.82	9.14	799.25	59.01	36.78	799.72	36.17	14.42	798.93	27.85	-1.09	800.50	19.99	-1.99	800.66	31.68	3.08
803.19	30.96	9.45	802.25	58.07	36.02	802.72	36.74	15.16	801.93	27.20	-1.57	803.50	19.85	-1.96	803.66	31.95	3.52
806.19	30.71	8.83	805.25	57.36	34.94	805.72	36.22	14.27	804.93	28.33	-0.81	806.50	19.28	-2.90	806.66	32.50	3.70
809.19	29.92	7.81	808.25	57.33	34.67	808.72	35.79	13.61	807.93	28.35	-1.02	809.50	19.69	-2.72	809.66	32.77	3.74
812.19	30.63	8.56	811.25	55.63	33.02	811.72	36.30	14.16	810.93	27.45	-1.88	812.50	20.39	-1.98	812.66	32.84	3.85
815.19	30.63	8.92	814.25	56.26	34.01	814.72	36.22	14.45	813.93	28.31	-0.65	815.50	19.46	-2.54	815.66	31.82	3.20
818.19	30.47	8.62	817.25	55.69	33.30	817.72	35.51	13.59	816.93	27.85	-1.26	818.51	19.99	-2.16	818.66	32.18	3.41
821.19	30.63	9.23	820.25	55.24	33.30	820.72	35.83	14.36	819.93	27.66	-1.00	821.50	19.76	-1.94	821.66	31.25	2.93
824.19	30.40	8.65	823.25	53.84	31.55	823.72	36.44	14.63	822.93	28.44	-0.56	824.50	19.61	-2.43	824.69	31.66	3.00
827.19	30.66	8.95	826.25	54.71	32.46	826.72	35.82	14.04	825.93	27.91	-1.06	827.50	19.78	-2.23	827.66	31.91	3.28
830.19	30.90	8.66	829.25	54.56	31.78	829.72	35.03	12.73	828.93	28.10	-1.39	830.50	20.10	-2.43	830.66	32.98	3.83
833.19	30.55	8.81	832.25	53.65	31.37	832.72	35.83	14.03	831.93	28.10	-0.89	833.50	20.04	-1.99	833.66	31.54	2.89
836.19	30.10	7.55	835.24	52.43	29.33	835.71	34.85	12.23	834.93	28.86	-0.95	836.50	20.36	-2.49	836.66	32.91	3.44
839.19	30.18	8.49	838.25	52.66	30.43	838.72	36.14	14.39	837.93	28.44	-0.50	839.50	19.61	-2.37	839.69	31.48	2.88
842.19	30.46	8.62	841.25	52.92	30.53	841.72	35.89	13.98	840.93	28.57	-0.53	842.50	19.64	-2.50	842.66	31.79	3.03
845.19	30.62	8.33	844.24	52.36	29.53	844.72	35.79	13.43	843.93	28.48	-1.07	845.50	19.54	-3.05	845.66	33.32	4.11
848.19	30.36	8.35	847.24	52.58	30.03	847.71	36.12	14.05	846.93	27.72	-1.54	848.50	20.02	-2.28	848.66	32.75	3.83
851.19	30.02	7.70	850.25	51.00	28.14	850.72	35.28	12.89	849.93	28.29	-1.29	851.51	20.66	-1.96	851.66	32.48	3.24
854.19	30.84	8.91	853.24	50.33	27.85	853.71	35.64	13.64	852.93	28.19	-1.00	854.50	20.01	-2.22	854.66	32.07	3.22
857.19	30.92	8.99	856.25	50.83	28.36	856.72	35.23	13.23	855.93	28.27	-0.92	857.50	20.40	-1.83	857.66	31.59	2.74
860.19	30.84	8.43	859.25	50.85	27.90	859.72	35.36	12.89	858.93	28.35	-1.31	860.50	20.43	-2.27	860.66	32.91	3.59
863.19	30.55	8.49	862.25	50.06	27.46	862.72	34.77	12.64	861.93	28.29	-1.03	863.50	19.81	-2.55	863.66	32.55	3.57
866.19	31.09	8.62	865.25	49.67	26.66	865.72	35.20	12.67	864.93	28.92	-0.80	866.50	20.22	-2.54	866.66	32.73	3.35
869.19	31.48	8.80	868.25	48.77	25.54	868.72	34.97	12.22	867.93	28.82	-1.12	869.50	20.74	-2.24	869.69	32.96	3.36
872.19	30.84	8.55	871.25	48.16	25.32	871.72	34.64	12.28	870.93	28.29	-1.26	872.50	20.22	-2.37	872.66	32.84	3.63
875.19	31.28	8.65	874.24	48.66	25.48	874.71	35.20	12.50	873.93	29.77	-0.12	875.50	19.35	-3.58	875.66	33.25	3.70
878.19	30.03	7.56	877.25	47.17	24.16	877.72	34.93	12.39	876.93	29.14	-0.59	878.50	20.63	-2.14	878.66	32.11	2.72
881.19	31.33	9.16	880.25	48.66	25.95	880.72	34.78	12.55	879.93	28.61	-0.81	881.50	20.20	-2.26	881.66	32.16	3.08
884.19	30.10	6.95	883.25	47.54	23.85	883.72	35.35	12.13	882.93	29.47	-0.94	884.50	20.23	-3.22	884.66	34.22	4.15
887.19	30.18	7.57	886.24	47.23	24.08	886.71	34.91	12.24	885.93	28.97	-0.89	887.50	19.84	-3.06	887.65	33.48	3.96
890.19	31.40	8.85	889.25	46.19	23.10	889.72	35.20	12.59	888.93	28.61	-1.19	890.50	19.99	-2.85	890.66	33.51	4.05
893.19	31.37	8.56	892.25	46.30	22.95	892.72	34.48	11.60	891.93	28.95	-1.12	893.50	19.96	-3.15	893.66	33.99	4.26
896.19	31.06	8.23	895.24	47.03	23.66	895.71	33.87	10.97	894.93	29.62	-0.47	896.50	20.52	-2.61	896.66	32.82	3.07
899.19	31.01	8.70	898.24	46.21	23.36	898.71	33.73	11.36	897.93	28.90	-0.66	899.50	19.81	-2.79	899.66	32.68	3.46
902.18	31.23	8.78	901.24	45.77	22.77	901.71	34.49	11.97	900.93	28.46	-1.25	902.50	20.48	-2.27	902.65	32.89	3.52
905.19	31.45	8.89	904.25	45.39	22.28	904.72	34.43	11.80	903.93	28.54	-1.28	905.50	20.55	-2.31	905.66	33.07	3.59
908.19	30.21	7.29	907.24	45.47	22.00	907.71	34.94	11.95	906.93	29.66	-0.52	908.50	20.33	-2.89	908.66	33.25	3.41
911.19	30.99	8.14	910.25	44.26	20.87	910.71	34.39	11.48	909.93	29.05	-1.05	911.50	20.57	-2.57	911.66	33.39	3.63
914.19	31.74	9.21	913.25	45.36	22.28	913.72	34.20	11.60	912.93	28.63	-1.16	914.50	20.51	-2.32	914.69	32.93	3.48
917.19	31.17	8.21	916.24	44.69	21.18	916.71	35.12	12.09	915.93	29.56	-0.66	917.50	20.16	-3.10	917.65	33.64	3.76
920.19	30.92	8.38	919.24	45.34	22.26	919.71	34.68	12.08	918.93	28.80	-0.99	920.50	20.60	-2.23	920.66	32.68	3.23
923.19	31.42	8.52	922.25	43.61	20.16	922.72	34.22	11.25	921.93	29.43	-0.73	923.50	20.22	-2.98	923.66	33.53	3.71
926.19	31.69	8.55	925.24	43.64	19.96	925.71	33.84	10.63	924.93	29.20	-1.20	926.50	20.68	-2.76	926.66	34.01	3.95
929.19	30.49	7.43	928.25	43.13	19.53	928.72	34.56	11.44	927.93	29.30	-1.01	929.50	20.77	-2.58	929.69	33.57	3.60
932.19	32.18	9.79	931.25	44.18	21.25	931.72	34.62	12.17	930.93	28.52	-1.12	932.50	20.02	-2.66	932.66	33.09	3.79
935.19	31.52	8.62	934.25	44.06	20.62	934.72	34.67	11.70	933.93	29.43	-0.73	935.50	20.60	-2.60	935.66	33.14	3.32
938.19	31.33	8.28	937.24	43.52	19.93	937.71	33.78	10.66	936.93	29.26	-1.05	938.50	20.69	-2.66	938.66	33.67	3.70
941.19	30.66	7.60	940.25	43.59	19.99	940.71	33.35	10.22	939.93	29.18	-1.14	941.50	20.69	-2.67	941.66	33.78	3.80
944.19	31.53	8.59	943.25	43.63	20.15	943.72	33.86	10.85	942.93	28.80	-1.40	944.50	21.30	-1.94	944.69	33.19	3.33
947.19	31.39	8.17	946.25	43.32	19.56	946.71	34.55	11.26	945.93	29.62	-0.86	947.50	20.55	-2.97	947.66	33.96	3.82
950.19	31.12	7.61	949.25	41.88	17.83	949.72	34.19	10.62	948.93	29.52	-1.24	950.50	21.18	-2.62	950.66	34.29	3.87
953.19	30.96	7.86	952.25	42.82	19.17	952.72	34.61	11.44	951.93	29.41	-0.95	953.50	20.75	-2.65	953.66	33.62	3.60
956.19	32.10	9.50	955.25	42.93	19.79	955.72	33.39	10.73	954.93	28.90	-0.95	956.50	21.00	-1.89	956.66	32.36	2.85
959.19	30.82	7.42	958.25	42.07	18.12	958.72	34.56	11.09	957.93	29.30	-1.36	959.50	21.39	-2.31	959.67	33.99	3.67
962.19	32.13	8.78	961.24	41.96	18.06	961.71	34.13	10.71	960.93	29.43	-1.18	962.50	21.39	-2.26	962.66	33.71	3.44
965.19	31.50	8.29	964.24	42.09	18.34	964.71	33.28	10.01	963.93	28.99	-1.47	965.50	21.20	-2.30	965.66	33.90	3.78
968.19	31.25	7.92	967.24	42.07	18.19	967.71	34.01	10.61	966.93	29.94	-0.65	968.50	21.30	-2.33	968.66	33.23	2.98
971.19	31.85	8.18	970.24	41.59	17.38	970.71	33.90	10.17	969.93	30.45	-0.47	971.50	21.01	-2.95	971.66	34.01	3.43
974.19	31.22	7.80	973.24	41.61	17.65	973.71	33.83	10.34	972.93	29.43	-1.25	974.50	21.04	-2.68	974.66	34.26	3.92
977.19	31.23	7.84	976.25	41.36	17.43	976.72	33.87	10.42	975.93	29.20	-1.44	977.50	21.10	-2.58	977.66	34.33	4.03
980.19	31.77	8.55	979.25	41.29	17.53	979.72	34.01	10.73	978.93	29.60	-0.87	980.50	20.60	-2.91	980.66	33.92	3.79
983.19	32.01	8.10	982.24	40.53	16.08	982.71	33.83	9.86	981.93	29.94	-1.22	983.50	21.50	-2.70	983.66	34.75	3.93
986.19	31.28	7.76	985.25	40.33	16.26	985.72	34.07	10.48	984.93	29.43	-1.35	986.50	20.98	-2.84	986.66	34.63	4.19
989.19	31.82	8.50	988.24	40.37	16.51	988.71	33.64	10.26	987.93	29.11	-1.46	989.50	20.10	-3.51	989.66	35.21	4.98
992.19	31.48	8.74	991.25	40.19	16.90	991.72	34.30	11.49	990.93	29.01	-0.99	992.50	20.37	-2.67	992.66	33.32	3.66
995.19	31.99	9.09	994.25	40.67	17.23	994.72	33.83	10.86	993.93	29.54	-0.62	995.50	20.60	-2.60	995.66	33.03	3.21
998.19	32.05	8.21	997.24	39.75	15.37	997.71	34.71	10.80	996.93	30.51	-0.59	998.50	21.06	-3.08	998.66	34.42	3.66
1001.19	31.37	8.09	1000.24	39.94	16.12	1000.71	34.20	10.85	999.93	29.05	-1.49	1001.50	20.14	-3.44	1001.66	35.12	4.92
1004.19	31.50	8.25	1003.25	39.87	16.08	1003.72	33.44	10.12	1002.93	28.69	-1.82	1004.50	21.82	-1.73	1004.66	33.71	3.54
1007.19	32.66	8.89	1006.24	39.52	15.21	1006.71	33.68	9.84	1005.93	30.09	-0.94	1007.50	21.06	-3.01	1007.66	34.63	3.94
1010.19	31.97	8.57	1009.25	39.80	15.86	1009.72	33.49	10.03	1008.93	29.37	-1.28	1010.50	21.65	-2.04	1010.66	33.64	3.33
1013.19	31.99	8.29	1012.25	39.84	15.59	1012.71	33.94	10.17	1011.93	29.92	-1.04	1013.50	20.61	-3.39	1013.66	35.05	4.43
1016.19	31.63	8.21	1015.25	39.84	15.87	1015.72	34.09	10.60	1014.93	29.60	-1.08	1016.50	21.01	-2.71	1016.66	34.13	3.79
1019.19	32.26	8.82	1018.25	39.12	15.14	1018.72	34.20	10.70	1017.93	29.24	-1.45	1019.50	21.46	-2.27	1019.69	34.08	3.73
1022.19	31.53	7.66	1021.25	40.51	16.10	1021.71	33.42	9.48	1020.93	30.79	-0.34	1022.50	21.30	-2.87	1022.66	33.99	3.20
1025.19	31.93	8.91	1024.25	39.13	15.56	1024.72	33.00	9.91	1023.93	28.78	-1.50	1025.50	20.52	-2.80	1025.66	34.24	4.30
1028.19	32.47	8.79	1027.25	39.17	14.94	1027.71	33.47	9.72	1026.93	29.77	-1.17	1028.50	21.03	-2.95	1028.66	34.72	4.12
1031.19	31.39	7.69	1030.24	39.22	14.97	1030.71	34.25	10.48	1029.93	30.02	-0.94	1031.50	21.09	-2.91	1031.66	34.47	3.85
1034.19	32.80	8.83	1033.25	39.77	15.26	1033.72	33.88	9.84	1032.93	30.34	-0.89	1034.50	21.13	-3.14	1034.66	34.91	4.02
1037.19	32.18	8.30	1036.25	38.99	14.57	1036.72	34.38	10.44	1035.93	30.32	-0.81	1037.50	21.26	-2.91	1037.66	34.52	3.73
1040.19	31.93	8.05	1039.25	38.85	14.43	1039.72	33.12	9.18	1038.93	29.94	-1.19	1040.50	21.55	-2.62	1040.66	34.61	3.82
1043.19	32.56	8.56	1042.25	38.33	13.78	1042.71	34.26	10.19	1041.93	30.00	-1.26	1043.50	21.29	-3.01	1043.66	35.19	4.27
1046.19	31.53	7.50	1045.24	39.20	14.63	1045.71	33.78	9.69	1044.93	30.73	-0.55	1046.50	21.49	-2.83	1046.66	34.33	3.39
1049.18	31.77	7.84	1048.24	38.75	14.28	1048.71	33.36	9.37	1047.93	30.75	-0.43	1049.50	21.03	-3.19	1049.66	34.47	3.63
1052.19	32.21	8.24	1051.25	38.31	13.80	1051.72	33.91	9.87	1050.93	29.79	-1.44	1052.50	21.06	-3.21	1052.66	35.53	4.64
1055.19	32.02	8.25	1054.24	38.80	14.49	1054.71	33.47	9.63	1053.93	30.09	-0.94	1055.50	21.06	-3.01	1055.66	34.63	3.94
1058.19	32.20	8.09	1057.24	38.13	13.48	1057.71	33.87	9.69	1056.93	30.15	-1.22	1058.50	21.56	-2.85	1058.66	35.09	4.06
1061.19	31.83	8.13	1060.25	38.50	14.26	1060.71	33.77	10.01	1059.93	29.83	-1.12	1061.50	21.12	-2.87	1061.66	34.61	4.00
1064.19	32.09	8.02	1063.25	37.33	12.71	1063.72	34.06	9.92	1062.93	29.64	-1.69	1064.50	21.96	-2.41	1064.66	35.09	4.10
1067.19	32.26	8.11	1066.24	37.99	13.30	1066.71	33.77	9.56	1065.93	31.13	-0.27	1067.50	21.65	-2.79	1067.65	34.13	3.07
1070.19	32.56	8.96	1069.24	37.58	13.44	1069.71	34.42	10.76	1068.93	30.07	-0.78	1070.50	21.73	-2.16	1070.66	33.46	2.95
1073.19	32.21	8.00	1072.25	37.96	13.20	1072.72	34.13	9.85	1071.93	29.85	-1.62	1073.50	21.82	-2.69	1073.66	35.44	4.31
1076.19	32.45	8.46	1075.25	37.68	13.14	1075.72	34.04	9.98	1074.93	30.13	-1.12	1076.50	21.50	-2.79	1076.66	34.82	3.91
1079.19	31.72	8.23	1078.25	38.03	14.00	1078.72	34.12	10.56	1077.93	28.97	-1.78	1079.50	20.97	-2.82	1079.66	35.00	4.59
1082.19	31.50	7.37	1081.25	38.26	13.59	1081.71	34.49	10.30	1080.93	29.88	-1.50	1082.50	22.22	-2.20	1082.66	34.75	3.71
1085.19	32.10	7.93	1084.24	38.03	13.31	1084.71	34.09	9.85	1083.93	30.77	-0.66	1085.50	21.50	-2.97	1085.65	34.72	3.63
1088.19	31.94	7.57	1087.24	37.19	12.27	1087.71	33.57	9.13	1086.93	30.62	-1.01	1088.50	21.21	-3.46	1088.65	35.76	4.47
1091.19	32.34	7.72	1090.24	37.56	12.39	1090.71	33.96	9.27	1089.93	30.34	-1.54	1091.50	21.96	-2.96	1091.66	36.04	4.50
1094.19	31.99	7.84	1093.24	37.91	13.21	1093.71	34.30	10.08	1092.93	30.26	-1.15	1094.50	21.53	-2.92	1094.66	35.14	4.07
1097.19	32.72	8.78	1096.25	37.10	12.62	1096.72	34.07	10.06	1095.93	29.66	-1.54	1097.50	21.84	-2.40	1097.66	34.79	3.93
1100.19	32.75	8.70	1099.24	37.68	13.09	1099.71	34.27	10.15	1098.93	30.49	-0.82	1100.50	21.75	-2.60	1100.66	34.38	3.41
1103.19	32.48	8.36	1102.25	37.56	12.90	1102.71	34.30	10.11	1101.93	30.26	-1.12	1103.50	21.68	-2.74	1103.66	34.89	3.85
1106.19	32.07	7.74	1105.24	38.27	13.40	1105.71	33.94	9.54	1104.93	30.07	-1.52	1106.50	21.88	-2.75	1106.66	35.51	4.26
1109.19	31.63	8.00	1108.24	37.84	13.67	1108.71	34.29	10.59	1107.93	29.66	-1.23	1109.50	21.21	-2.72	1109.66	34.49	3.94
1112.19	32.21	7.58	1111.25	37.44	12.27	1111.71	34.14	9.45	1110.93	30.92	-0.96	1112.50	22.13	-2.79	1112.66	35.30	3.76
1115.19	32.34	8.28	1114.25	38.26	13.65	1114.72	34.17	10.04	1113.93	30.00	-1.32	1115.50	21.59	-2.77	1115.66	35.07	4.09
1118.19	31.94	8.21	1117.25	37.56	13.28	1117.72	33.93	10.13	1116.93	29.79	-1.20	1118.50	21.29	-2.74	1118.66	34.59	3.94
1121.19	31.93	7.35	1120.24	36.72	11.60	1120.71	34.22	9.57	1119.93	30.17	-1.67	1121.50	21.72	-3.16	1121.66	36.32	4.82
1124.19	32.01	8.09	1123.25	37.23	12.76	1123.72	34.32	10.33	1122.93	29.64	-1.54	1124.50	21.90	-2.32	1124.69	34.70	3.86
1127.19	32.36	7.98	1126.25	37.14	12.22	1126.71	33.70	9.25	1125.93	30.00	-1.64	1127.50	22.24	-2.44	1127.66	35.37	4.07
1130.19	32.50	8.23	1129.25	37.66	12.84	1129.72	34.87	10.53	1128.93	30.13	-1.40	1130.51	22.21	-2.36	1130.66	34.95	3.76
1133.19	32.40	8.16	1132.24	37.84	13.06	1132.71	34.48	10.18	1131.93	30.32	-1.17	1133.50	22.11	-2.42	1133.66	34.75	3.60
1136.19	32.55	7.97	1135.24	36.93	11.80	1135.71	35.16	10.51	1134.93	31.39	-0.45	1136.50	21.39	-3.49	1136.65	35.44	3.94
1139.19	32.28	8.18	1138.24	37.80	13.16	1138.71	34.75	10.59	1137.93	29.73	-1.62	1139.50	22.05	-2.34	1139.66	34.98	3.97
1142.19	32.69	8.55	1141.25	36.95	12.26	1141.71	34.45	10.24	1140.93	30.05	-1.35	1142.50	21.62	-2.82	1142.66	35.23	4.17
1145.19	33.44	9.31	1144.25	37.42	12.75	1144.72	35.23	11.04	1143.93	30.41	-0.97	1145.50	21.42	-3.00	1145.66	35.02	3.98
1148.19	32.07	6.90	1147.24	37.16	11.44	1147.71	34.59	9.35	1146.93	31.19	-1.24	1148.50	21.78	-3.69	1148.66	37.02	4.93
1151.19	32.32	8.20	1150.25	36.60	11.94	1150.72	34.39	10.20	1149.93	30.09	-1.29	1151.50	22.59	-1.83	1151.66	34.15	3.11
1154.19	32.45	8.23	1153.24	36.93	12.17	1153.71	34.71	10.43	1152.93	31.00	-0.47	1154.50	21.44	-3.07	1154.66	34.68	3.55
1157.19	32.20	7.78	1156.25	38.31	13.34	1156.72	35.10	10.61	1155.93	30.47	-1.21	1157.50	21.85	-2.87	1157.66	35.42	4.08
1160.19	31.80	7.49	1159.24	37.42	12.57	1159.71	34.61	10.24	1158.93	29.85	-1.71	1160.50	22.01	-2.59	1160.66	35.53	4.31
1163.19	32.47	7.49	1162.25	36.39	10.87	1162.72	34.46	9.42	1161.93	31.07	-1.16	1163.50	22.33	-2.94	1163.66	36.00	4.11
1166.19	32.28	7.66	1165.25	36.90	11.74	1165.72	33.83	9.14	1164.93	30.07	-1.81	1166.50	22.10	-2.82	1166.66	36.16	4.62
1169.19	33.20	9.12	1168.24	37.58	12.96	1168.71	35.10	10.96	1167.93	29.81	-1.52	1169.50	22.10	-2.27	1169.66	34.79	3.80
1172.19	32.43	7.48	1171.24	36.55	11.05	1171.71	34.58	9.56	1170.93	31.45	-0.76	1172.50	22.16	-3.09	1172.65	35.72	3.85
1175.19	32.77	8.46	1174.24	37.35	12.49	1174.71	34.97	10.59	1173.93	30.22	-1.35	1175.50	22.44	-2.17	1175.66	34.75	3.52
1178.19	32.31	7.62	1177.24	36.79	11.56	1177.71	34.32	9.57	1176.93	30.56	-1.38	1178.50	22.07	-2.91	1178.66	35.90	4.30
1181.19	32.86	7.70	1180.25	36.88	11.17	1180.72	34.75	9.52	1179.93	31.05	-1.37	1181.50	21.98	-3.48	1181.66	36.93	4.85
1184.19	32.59	7.50	1183.24	36.60	10.97	1183.71	34.43	9.28	1182.93	30.75	-1.59	1184.50	22.31	-3.07	1184.66	36.67	4.67
1187.19	32.24	7.79	1186.24	37.38	12.39	1186.71	34.81	10.30	1185.93	29.94	-1.76	1187.50	22.18	-2.56	1187.66	35.69	4.33
1190.19	32.39	7.63	1189.25	36.62	11.31	1189.72	34.09	9.26	1188.93	31.07	-0.95	1190.50	22.39	-2.67	1190.66	35.30	3.62
1193.19	32.51	8.22	1192.25	37.56	12.72	1192.72	35.42	11.06	1191.93	30.77	-0.78	1193.50	21.88	-2.71	1193.66	34.70	3.49
1196.19	32.56	7.84	1195.25	36.70	11.44	1195.71	34.00	9.22	1194.93	30.41	-1.56	1196.50	22.61	-2.40	1196.66	35.60	3.97
1199.19	32.99	8.53	1198.24	36.67	11.66	1198.71	35.74	11.21	1197.93	30.45	-1.27	1199.50	22.27	-2.49	1199.66	35.14	3.76
1202.19	32.88	8.17	1201.25	36.57	11.32	1201.72	35.29	10.52	1200.93	30.73	-1.23	1202.50	21.82	-3.18	1202.66	36.04	4.42
1205.19	32.51	7.57	1204.25	36.57	11.09	1204.72	35.19	10.19	1203.93	30.75	-1.44	1205.51	22.42	-2.81	1205.67	36.11	4.26
1208.19	33.58	9.29	1207.24	36.51	11.68	1207.71	35.84	11.48	1206.93	30.39	-1.16	1208.50	21.46	-3.13	1208.66	35.49	4.28
1211.19	32.94	8.11	1210.25	36.72	11.35	1210.71	34.38	9.48	1209.93	31.09	-1.00	1211.50	22.38	-2.75	1211.66	35.49	3.74
1214.19	32.43	7.85	1213.25	37.45	12.33	1213.72	34.90	10.25	1212.93	31.22	-0.62	1214.50	22.27	-2.61	1214.67	34.72	3.22
1217.19	33.06	7.88	1216.25	36.50	10.77	1216.71	35.04	9.79	1215.93	31.13	-1.31	1217.50	22.50	-2.98	1217.66	36.39	4.29
1220.19	32.39	7.60	1219.24	36.79	11.46	1219.72	35.33	10.47	1218.93	30.28	-1.77	1220.50	22.45	-2.64	1220.66	36.11	4.40
1223.19	32.71	7.84	1222.25	36.79	11.38	1222.71	34.55	9.62	1221.93	29.73	-2.39	1223.50	22.51	-2.65	1223.66	36.83	5.05
1226.19	33.12	8.27	1225.25	36.84	11.44	1225.71	35.03	10.11	1224.93	30.73	-1.38	1226.50	21.70	-3.45	1226.66	36.60	4.83
1229.19	33.58	9.29	1228.25	37.12	12.29	1228.72	35.26	10.91	1227.93	30.17	-1.37	1229.50	21.70	-2.88	1229.69	35.46	4.26
1232.19	33.47	8.83	1231.24	36.97	11.78	1231.71	35.44	10.73	1230.93	30.41	-1.49	1232.50	22.04	-2.90	1232.66	35.95	4.39
1235.19	33.31	8.51	1234.25	37.26	11.91	1234.72	34.87	10.00	1233.93	30.43	-1.63	1235.50	22.27	-2.83	1235.66	36.18	4.46
1238.19	33.21	8.54	1237.24	36.31	11.09	1237.71	34.96	10.22	1236.93	30.51	-1.42	1238.50	22.19	-2.78	1238.66	35.79	4.20
1241.19	32.29	7.59	1240.24	36.76	11.51	1240.71	34.74	9.97	1239.93	30.64	-1.32	1241.50	22.38	-2.62	1241.66	35.56	3.94
1244.18	32.37	7.50	1243.24	36.83	11.42	1243.71	35.58	10.65	1242.93	30.64	-1.48	1244.49	22.53	-2.63	1244.66	35.90	4.12
1247.18	32.96	8.19	1246.24	36.37	11.06	1246.71	35.52	10.68	1245.93	30.98	-1.05	1247.50	22.59	-2.48	1247.65	35.21	3.52
1250.18	33.29	8.12	1249.24	36.57	10.86	1249.71	34.93	9.70	1248.93	31.15	-1.27	1250.50	22.71	-2.75	1250.65	36.11	4.03
1253.18	32.48	7.45	1252.24	36.84	11.27	1252.71	34.90	9.80	1251.93	31.09	-1.20	1253.50	22.10	-3.23	1253.65	36.37	4.42
