# Supplementary material for: Noise-precision tradeoff in predicting combinations of mutations and drugs
Source: PLoS Comput Biol. 2019 May 22;15(5):e1006956. doi: 10.1371/journal.pcbi.1006956 (PMC6548401; doi:10.1371/journal.pcbi.1006956)
Supplement: S1 Data — A zip file containing all datasets used in this paper. (ZIP) [file pcbi.1006956.s002.zip › calcium/calcium_double_RAW264.7/C5A_250_nM_UTP_25_uM_RW_ECC030918C.txt]

Tab-delimted data for ligand pair Complement C5a / Uridine 5'-triphosphate
Celltype = RAW 264.7
ExperimentID = ECC030918C
t in seconds, Ca++ concentrations in nM
Adj Ca++ is the change in Ca++ concentration due to ligand

ECC030918C08	C5A 250 nM	UTP 25 uM	sim
ECC030918C04	C5A 250 nM	UTP 25 uM	lig1_then_lig2
ECC030918C02	UTP 25 uM	C5A 250 nM	lig2_then_lig1
ECC030918C01	HBSS-BSA n/a 	HBSS-BSA n/a 	con
ECC030918C11	HBSS-BSA n/a 	HBSS-BSA n/a 	con
ECC030918C12	HBSS-BSA n/a 	HBSS-BSA n/a 	con

t(ECC030918C08)	Ca++(ECC030918C08)	Adj Ca++(ECC030918C08)	t(ECC030918C04)	Ca++(ECC030918C04)	Adj Ca++(ECC030918C04)	t(ECC030918C02)	Ca++(ECC030918C02)	Adj Ca++(ECC030918C02)	t(ECC030918C01)	Ca++(ECC030918C01)	Adj Ca++(ECC030918C01)	t(ECC030918C11)	Ca++(ECC030918C11)	Adj Ca++(ECC030918C11)	t(ECC030918C12)	Ca++(ECC030918C12)	Adj Ca++(ECC030918C12)
-140.91	30.50	0.02	-141.53	29.30	1.26	-141.84	30.74	1.49	-142.00	28.87	0.69	-140.44	37.02	0.87	-140.25	44.90	-1.55
-138.67	30.04	1.34	-139.30	27.64	1.38	-139.61	27.55	0.08	-139.77	24.56	-1.84	-138.20	36.44	2.07	-138.05	44.44	-0.23
-136.47	29.53	0.40	-137.10	28.18	1.49	-137.41	28.90	1.00	-137.57	26.67	-0.16	-136.00	35.48	0.68	-135.84	44.59	-0.51
-134.24	31.43	1.84	-134.86	27.61	0.46	-135.18	27.92	-0.44	-135.34	26.91	-0.38	-133.77	36.34	1.08	-133.61	44.87	-0.69
-132.04	30.42	1.29	-132.66	27.78	1.09	-132.98	28.56	0.66	-133.14	24.65	-2.18	-131.57	35.12	0.32	-131.41	46.96	1.86
-129.84	29.28	-0.09	-130.46	27.70	0.77	-130.78	28.27	0.13	-130.94	25.19	-1.88	-129.37	35.87	0.83	-129.21	46.40	1.06
-127.64	28.49	-0.80	-128.26	26.21	-0.63	-128.58	27.08	-0.98	-128.74	26.39	-0.60	-127.17	35.35	0.40	-127.01	45.46	0.20
-125.44	28.30	-0.20	-126.06	27.10	1.05	-126.38	27.39	0.12	-126.54	26.87	0.67	-124.94	33.57	-0.59	-124.78	44.39	-0.08
-123.21	29.16	-0.40	-123.83	25.84	-1.28	-124.15	28.48	0.15	-124.30	29.29	2.03	-122.73	33.59	-1.64	-122.57	45.14	-0.39
-121.00	28.54	1.36	-121.63	27.25	2.51	-121.95	27.53	1.58	-122.10	25.85	0.97	-120.53	33.92	1.07	-120.36	41.11	-2.04
-118.77	29.14	0.27	-119.40	26.27	-0.16	-119.72	27.59	-0.05	-119.87	26.08	-0.49	-118.31	33.59	-0.95	-118.15	46.29	1.45
-116.57	28.27	0.61	-117.20	27.00	1.78	-117.51	27.11	0.68	-117.67	24.77	-0.59	-116.10	32.99	-0.34	-115.94	44.56	0.93
-114.37	28.05	-0.64	-114.99	25.53	-0.72	-115.31	27.83	0.37	-115.46	26.54	0.15	-113.90	33.91	-0.45	-113.74	44.96	0.30
-112.16	28.54	-0.02	-112.79	26.38	0.26	-113.11	26.36	-0.97	-113.26	25.62	-0.64	-111.70	34.31	0.08	-111.54	45.10	0.57
-109.93	27.86	-0.07	-110.59	25.94	0.46	-110.90	25.93	-0.77	-111.06	25.22	-0.41	-109.46	33.13	-0.46	-109.30	44.77	0.87
-107.74	28.40	-1.00	-108.36	25.92	-1.03	-108.67	27.45	-0.72	-108.83	27.54	0.44	-107.26	33.80	-1.26	-107.11	46.19	0.82
-105.54	27.66	-0.93	-106.16	26.83	0.68	-106.47	27.24	-0.12	-106.63	25.49	-0.80	-105.04	35.17	0.91	-104.88	44.46	-0.10
-103.31	28.36	0.05	-103.94	26.76	0.89	-104.25	27.28	0.20	-104.41	25.89	-0.12	-102.84	34.48	0.50	-102.68	43.91	-0.37
-101.11	28.48	0.24	-101.74	25.73	-0.06	-102.06	27.88	0.87	-102.21	26.02	0.08	-100.65	34.90	1.00	-100.49	43.13	-1.08
-98.92	28.32	-0.41	-99.54	26.28	-0.01	-99.86	27.01	-0.49	-100.01	25.85	-0.58	-98.45	34.00	-0.40	-98.29	45.68	0.98
-96.72	29.27	0.60	-97.35	26.51	0.29	-97.66	28.01	0.57	-97.82	26.94	0.57	-96.25	33.83	-0.50	-96.09	44.57	-0.07
-94.52	29.01	-0.20	-95.15	26.32	-0.44	-95.46	27.66	-0.32	-95.62	27.04	0.13	-94.05	34.46	-0.41	-93.89	45.46	0.28
-92.32	27.84	-1.77	-92.95	26.20	-0.96	-93.26	28.20	-0.18	-93.42	26.95	-0.36	-91.85	33.91	-1.36	-91.69	47.30	1.72
-90.13	28.66	-0.67	-90.75	26.40	-0.49	-91.06	28.41	0.31	-91.22	27.07	0.04	-89.66	33.80	-1.20	-89.50	46.47	1.17
-87.93	28.99	-0.82	-88.56	27.05	-0.31	-88.87	27.47	-1.11	-89.03	26.81	-0.70	-87.46	35.46	-0.01	-87.30	46.49	0.71
-85.73	29.22	-0.67	-86.36	25.92	-1.53	-86.67	26.95	-1.71	-86.83	26.37	-1.22	-85.24	34.88	-0.68	-85.08	47.76	1.90
-83.50	28.55	-1.26	-84.13	26.58	-0.79	-84.45	28.35	-0.23	-84.60	27.19	-0.32	-83.04	34.58	-0.90	-82.88	47.01	1.23
-81.30	29.20	-0.14	-81.93	26.22	-0.68	-82.25	27.51	-0.60	-82.40	26.36	-0.68	-80.84	35.38	0.37	-80.68	45.63	0.32
-79.10	29.07	-1.59	-79.73	26.89	-1.33	-80.05	28.09	-1.34	-80.20	28.45	0.09	-78.64	36.71	0.38	-78.48	46.16	-0.47
-76.90	28.16	-1.95	-77.53	27.44	-0.22	-77.84	27.13	-1.75	-78.00	27.93	0.12	-76.44	35.76	-0.01	-76.28	45.97	-0.11
-74.70	29.65	0.06	-75.33	28.16	1.01	-75.65	27.76	-0.60	-75.80	26.37	-0.92	-74.23	36.02	0.76	-74.08	45.73	0.17
-72.50	27.96	-1.89	-73.13	25.48	-1.93	-73.45	29.41	0.79	-73.60	28.12	0.57	-72.04	34.98	-0.54	-71.88	45.80	-0.02
-70.30	28.39	-1.52	-70.93	27.33	-0.14	-71.25	27.55	-1.13	-71.40	27.72	0.11	-69.84	35.58	-0.00	-69.68	45.78	-0.10
-68.10	28.56	-1.09	-68.73	27.70	0.49	-69.05	27.57	-0.85	-69.20	26.78	-0.57	-67.63	35.13	-0.19	-67.48	46.39	0.77
-65.90	30.71	2.10	-66.53	26.37	0.20	-66.85	28.44	1.06	-67.00	27.46	1.15	-65.44	34.01	-0.27	-65.25	43.70	-0.88
-63.67	28.47	-1.47	-64.29	26.93	-0.57	-64.61	26.99	-1.72	-64.76	27.99	0.35	-63.20	35.37	-0.24	-63.04	45.80	-0.11
-61.46	29.58	1.05	-62.09	27.12	1.04	-62.40	27.72	0.42	-62.56	26.34	0.11	-61.00	34.94	0.75	-60.84	43.64	-0.86
-59.24	29.84	0.27	-59.86	27.06	-0.07	-60.17	28.51	0.17	-60.33	27.76	0.49	-58.77	35.04	-0.20	-58.61	45.26	-0.28
-57.04	29.02	-0.63	-57.66	27.16	-0.05	-57.98	28.16	-0.26	-58.14	26.10	-1.25	-56.56	35.47	0.15	-56.41	46.72	1.10
-54.84	29.34	0.11	-55.46	26.73	-0.05	-55.78	29.60	1.60	-55.93	26.16	-0.77	-54.37	35.15	0.26	-54.21	45.71	0.51
-52.64	30.25	0.61	-53.26	27.04	-0.15	-53.58	27.77	-0.64	-53.74	26.87	-0.47	-52.17	35.28	-0.02	-52.01	46.10	0.49
-50.44	28.01	-1.41	-51.06	27.13	0.15	-51.38	28.38	0.19	-51.54	26.65	-0.47	-49.97	35.20	0.11	-49.81	45.75	0.36
-48.24	29.66	0.76	-48.87	27.03	0.57	-49.18	28.41	0.74	-49.34	25.96	-0.64	-47.77	35.15	0.58	-47.62	44.93	0.06
-46.04	29.64	0.24	-46.67	27.22	0.26	-46.98	28.12	-0.05	-47.14	26.56	-0.54	-45.57	35.61	0.54	-45.39	45.38	0.01
-43.82	29.12	-0.02	-44.45	27.15	0.45	-44.76	27.45	-0.46	-44.92	26.89	0.05	-43.35	34.46	-0.35	-43.20	45.42	0.31
-41.62	29.99	0.67	-42.25	27.48	0.60	-42.57	28.08	-0.01	-42.72	26.54	-0.48	-41.16	34.79	-0.20	-41.00	45.98	0.69
-39.41	29.49	0.62	-40.04	26.47	0.05	-40.36	26.99	-0.65	-40.53	26.57	0.00	-38.95	34.59	0.06	-38.79	44.78	-0.06
-37.21	29.67	0.78	-37.84	27.18	0.74	-38.16	28.04	0.38	-38.31	27.32	0.73	-36.75	34.84	0.29	-36.59	43.84	-1.02
-35.02	29.88	0.91	-35.64	28.20	1.68	-35.96	28.79	1.05	-36.11	26.94	0.27	-34.55	33.93	-0.70	-34.39	45.37	0.43
-32.82	29.30	-1.11	-33.45	27.31	-0.65	-33.76	29.51	0.33	-33.92	29.13	1.02	-32.35	35.17	-0.90	-32.20	46.26	-0.12
-30.63	30.06	0.33	-31.25	27.05	-0.24	-31.57	28.38	-0.12	-31.72	26.59	-0.84	-30.16	35.28	-0.12	-30.00	46.66	0.96
-28.43	28.96	-0.47	-29.06	27.14	0.15	-29.37	28.86	0.66	-29.53	27.33	0.20	-27.96	35.20	0.10	-27.81	45.10	-0.30
-26.24	30.11	-0.50	-26.86	27.05	-1.11	-27.17	28.73	-0.65	-27.33	27.95	-0.36	-25.77	35.53	-0.74	-25.61	47.68	1.10
-24.04	29.42	-0.26	-24.66	27.09	-0.15	-24.98	28.40	-0.05	-25.14	28.28	0.90	-23.57	35.30	-0.05	-23.41	44.81	-0.84
-21.84	29.35	-0.57	-22.47	27.70	0.23	-22.78	28.56	-0.13	-22.94	27.92	0.30	-21.37	36.09	0.51	-21.22	45.08	-0.81
-19.61	29.24	0.27	-20.24	27.23	0.70	-20.58	29.13	1.39	-20.74	26.37	-0.30	-19.15	35.08	0.44	-18.99	44.80	-0.14
-17.42	29.99	0.35	-18.04	26.74	-0.45	-18.36	28.45	0.04	-18.52	26.54	-0.80	-16.95	35.91	0.61	-16.79	45.80	0.19
-15.20	29.46	-1.01	-15.85	26.55	-1.48	-16.16	28.92	-0.32	-16.32	29.57	1.40	-14.73	35.48	-0.66	-14.57	45.70	-0.74
-13.00	30.12	-0.87	-13.63	27.14	-1.41	-13.94	27.91	-1.85	-14.10	28.47	-0.22	-12.53	36.72	0.06	-12.37	47.12	0.16
-10.80	29.51	-0.12	-11.43	27.31	0.12	-11.75	28.14	-0.26	-11.90	26.67	-0.66	-10.34	35.97	0.67	-10.18	45.60	-0.00
8.09	95.77	68.89	7.47	56.19	31.75	7.15	193.30	167.65	7.00	26.94	2.36	8.56	32.65	0.10	8.72	40.40	-2.45
11.06	147.11	121.01	10.43	55.31	31.66	10.12	139.94	115.07	9.96	26.00	2.20	11.53	30.56	-1.20	11.68	41.07	-1.00
14.06	170.19	145.50	13.43	60.80	38.55	13.12	128.82	105.36	12.96	24.60	2.21	14.53	30.07	-0.29	14.68	38.74	-1.92
17.07	150.53	126.22	16.45	64.11	42.25	16.12	117.77	94.69	15.96	23.85	1.84	17.54	28.95	-1.02	17.70	39.46	-0.82
20.06	129.55	104.66	19.43	60.60	38.16	19.12	111.60	87.94	18.96	23.20	0.61	20.53	29.90	-0.65	20.68	40.90	0.04
23.06	114.36	89.36	22.43	55.23	32.67	22.12	103.30	79.53	21.96	22.83	0.13	23.53	30.35	-0.32	23.68	41.16	0.19
26.06	104.06	79.09	25.43	49.56	27.04	25.12	98.98	75.24	24.96	22.95	0.28	26.53	30.09	-0.54	26.68	41.20	0.26
29.05	96.62	70.97	28.43	44.64	21.43	28.12	94.15	69.73	27.96	23.89	0.54	29.52	29.83	-1.49	29.68	42.57	0.95
32.07	91.29	65.59	31.45	40.37	17.12	31.12	93.41	68.94	30.96	24.62	1.22	32.54	29.19	-2.17	32.70	42.62	0.95
35.06	89.24	63.86	34.43	36.29	13.35	34.12	88.95	64.80	33.96	22.81	-0.27	35.53	29.90	-1.15	35.68	42.78	1.43
38.06	84.44	58.68	37.43	33.83	10.52	37.12	86.56	62.03	36.96	24.45	0.99	38.53	29.77	-1.65	38.68	42.39	0.66
41.06	83.03	56.29	40.43	31.73	7.43	40.12	86.88	61.37	39.96	25.01	0.57	41.53	31.94	-0.47	41.68	42.62	-0.09
44.06	80.46	53.78	43.43	29.47	5.24	43.12	87.19	61.74	42.96	24.62	0.24	44.53	31.18	-1.16	44.68	43.57	0.92
47.07	80.90	54.71	46.45	28.25	4.51	46.12	84.68	59.72	45.96	24.17	0.28	47.54	30.24	-1.61	47.70	43.49	1.33
50.06	78.99	51.68	49.43	26.55	1.69	49.12	83.95	57.87	48.96	24.98	-0.03	50.53	32.20	-0.77	50.68	44.08	0.80
53.06	77.12	49.95	52.43	26.37	1.64	52.12	82.65	56.71	51.96	24.52	-0.35	53.53	31.11	-1.73	53.68	45.23	2.09
56.06	79.59	52.36	55.43	25.50	0.71	55.12	84.46	58.46	54.96	25.17	0.24	56.53	32.33	-0.57	56.68	43.53	0.33
59.06	77.50	50.55	58.43	25.88	1.37	58.12	82.62	56.90	57.96	25.63	0.98	59.53	30.93	-1.69	59.68	43.64	0.72
62.07	76.81	49.90	61.45	25.87	1.40	61.12	82.78	57.10	60.96	25.35	0.74	62.54	30.94	-1.64	62.70	43.78	0.90
65.06	77.86	51.89	64.43	25.86	2.33	64.12	80.92	56.18	63.96	24.63	0.96	65.53	30.68	-0.96	65.68	41.94	-0.00
68.06	78.56	51.90	67.43	24.98	0.77	67.12	80.47	55.04	66.96	24.36	0.00	68.53	31.46	-0.86	68.68	43.49	0.86
71.06	78.36	51.33	70.43	25.79	1.20	70.12	79.99	54.19	69.96	25.35	0.62	71.53	31.95	-0.75	71.68	43.13	0.13
74.06	79.48	51.66	73.43	25.32	-0.06	73.12	79.18	52.59	72.96	25.42	-0.10	74.53	32.19	-1.30	74.68	45.19	1.40
77.07	78.50	51.82	76.45	25.10	0.86	76.12	78.67	53.22	75.96	24.90	0.52	77.54	31.48	-0.87	77.70	43.00	0.35
80.06	78.39	51.04	79.43	24.72	-0.19	79.12	78.63	52.51	78.96	26.43	1.38	80.53	32.02	-1.00	80.68	42.95	-0.37
83.06	77.94	50.20	82.43	25.32	0.03	82.12	79.02	52.51	81.96	25.32	-0.12	83.53	33.18	-0.22	83.68	44.05	0.34
86.06	76.18	48.38	85.43	25.70	0.34	85.12	78.20	51.63	84.96	26.19	0.69	86.53	32.71	-0.76	86.68	43.84	0.07
89.06	77.72	49.54	88.43	25.91	0.17	88.12	76.61	49.66	87.96	26.38	0.50	89.52	32.02	-1.83	89.68	45.49	1.34
92.07	76.83	49.82	91.45	26.31	1.74	91.12	77.33	51.55	90.96	24.65	-0.06	92.54	32.25	-0.43	92.70	43.48	0.50
95.06	76.05	48.63	94.43	26.19	1.21	94.12	76.43	50.24	93.96	27.20	2.08	95.53	31.08	-2.01	95.68	43.32	-0.07
98.06	77.65	50.45	97.43	25.91	1.15	97.12	74.48	48.51	96.96	24.49	-0.41	98.53	32.66	-0.21	98.68	43.80	0.63
101.06	75.61	48.79	100.43	26.73	2.36	100.12	75.13	49.54	99.96	24.54	0.02	101.53	31.30	-1.18	101.68	43.95	1.16
104.06	75.84	48.24	103.43	26.72	1.56	103.12	73.22	46.85	102.96	23.47	-1.83	104.52	31.82	-1.45	104.68	46.86	3.29
107.07	73.45	46.06	106.45	26.08	1.13	106.12	73.77	47.61	105.96	25.28	0.19	107.54	32.50	-0.56	107.70	43.73	0.37
110.06	73.34	46.16	109.43	25.51	0.77	109.12	71.78	45.83	108.96	24.84	-0.04	110.53	31.88	-0.97	110.68	44.16	1.01
113.05	73.48	46.26	112.43	25.69	0.91	112.12	72.17	46.18	111.96	24.33	-0.59	113.52	32.44	-0.45	113.68	44.23	1.04
116.06	73.40	45.74	115.43	26.48	1.26	115.12	71.40	44.97	114.96	25.53	0.17	116.53	31.86	-1.47	116.68	44.93	1.30
119.06	72.01	44.30	118.43	26.12	0.86	118.12	71.92	45.44	117.96	26.70	1.29	119.53	32.17	-1.20	119.68	43.59	-0.09
122.07	71.80	44.48	121.45	25.76	0.89	121.12	69.38	43.29	120.96	25.84	0.82	122.54	31.45	-1.53	122.70	44.00	0.71
125.06	71.57	43.52	124.43	27.41	1.80	124.12	67.75	40.93	123.96	24.60	-1.15	125.53	32.44	-1.28	125.68	46.45	2.43
128.06	71.26	43.33	127.43	26.52	1.03	127.12	69.00	42.30	126.96	25.83	0.20	128.53	31.37	-2.23	128.68	45.94	2.04
131.06	70.50	43.19	130.43	25.84	0.97	130.12	66.50	40.42	129.96	24.97	-0.04	131.53	31.93	-1.05	131.68	44.37	1.09
134.06	69.88	42.72	133.43	25.53	0.81	133.12	67.20	41.27	132.96	25.33	0.47	134.53	31.53	-1.30	134.68	43.96	0.83
137.07	69.57	41.00	136.45	26.50	0.37	136.12	66.08	38.74	135.96	27.15	0.88	137.54	32.59	-1.65	137.70	45.31	0.77
140.06	69.66	41.09	139.43	25.14	-0.99	139.12	65.06	37.72	138.96	26.36	0.09	140.52	31.64	-2.60	140.68	47.05	2.51
143.06	68.20	40.29	142.43	25.87	0.40	142.12	65.82	39.14	141.96	26.78	1.17	143.53	32.12	-1.46	143.68	44.18	0.30
146.06	67.52	39.37	145.43	26.07	0.36	145.12	65.95	39.03	144.96	27.11	1.26	146.53	32.66	-1.16	146.68	44.03	-0.09
149.06	66.55	39.15	148.43	25.59	0.63	148.12	64.62	38.45	147.96	24.65	-0.45	149.53	32.93	-0.14	149.68	43.96	0.59
152.07	67.68	40.29	151.45	25.90	0.95	151.12	63.48	37.32	150.96	26.65	1.56	152.54	32.00	-1.06	152.70	42.87	-0.49
155.06	66.40	38.41	154.43	25.44	-0.11	154.12	62.39	35.63	153.96	26.34	0.65	155.53	32.43	-1.23	155.68	44.54	0.58
158.06	65.41	38.16	157.43	25.69	0.88	157.12	62.19	36.17	156.96	25.22	0.27	158.53	31.81	-1.11	158.68	44.06	0.84
161.06	64.57	36.39	160.43	25.59	-0.15	160.12	61.86	34.91	159.96	26.59	0.71	161.53	32.77	-1.08	161.68	44.53	0.38
164.06	64.43	36.34	163.43	24.96	-0.68	163.12	61.76	34.90	162.96	25.88	0.09	164.53	33.18	-0.57	164.68	44.54	0.48
167.07	63.27	34.23	166.45	25.35	-1.24	166.12	61.32	33.51	165.96	27.26	0.52	167.54	33.35	-1.35	167.70	45.84	0.83
170.06	64.37	36.41	169.43	24.82	-0.70	169.12	60.16	33.43	168.96	25.65	-0.01	170.53	33.17	-0.46	170.68	44.40	0.47
173.06	62.50	34.53	172.43	25.99	0.46	172.12	60.45	33.71	171.96	26.69	1.02	173.53	31.83	-1.81	173.68	44.74	0.80
176.06	62.77	34.06	175.43	25.60	-0.67	175.12	59.95	32.47	174.96	25.51	-0.90	176.53	32.42	-1.96	176.68	47.54	2.86
179.06	62.15	34.07	178.43	26.20	0.56	178.12	59.67	32.82	177.96	25.39	-0.39	179.53	33.29	-0.46	179.68	44.91	0.86
182.07	62.46	34.41	181.45	25.51	-0.09	181.12	57.72	30.90	180.96	26.74	0.99	182.54	32.61	-1.10	182.70	44.13	0.11
185.06	60.21	31.85	184.43	25.62	-0.30	184.12	57.47	30.34	183.96	24.74	-1.32	185.53	33.55	-0.48	185.68	46.13	1.80
188.06	59.90	31.57	187.43	25.63	-0.26	187.12	59.57	32.47	186.96	25.52	-0.51	188.53	33.30	-0.70	188.68	45.51	1.21
191.06	59.01	29.89	190.43	25.95	-0.73	190.12	58.35	30.46	189.96	26.71	-0.11	191.53	33.00	-1.79	191.68	47.00	1.91
194.06	59.10	30.63	193.43	25.42	-0.61	193.12	57.98	30.74	192.96	26.38	0.21	194.53	32.73	-1.41	194.68	45.64	1.20
197.07	59.24	30.71	196.45	25.51	-0.57	196.12	57.13	29.83	195.96	26.82	0.59	197.54	31.97	-2.22	197.70	46.13	1.63
200.06	59.84	31.46	199.43	25.91	-0.02	199.12	57.07	29.92	198.96	26.55	0.47	200.52	31.59	-2.45	200.68	46.33	1.98
203.06	59.86	31.52	202.43	24.52	-1.38	202.12	55.16	28.05	201.96	25.53	-0.51	203.53	32.35	-1.66	203.68	46.49	2.18
206.06	57.48	29.29	205.43	25.26	-0.48	205.12	55.51	28.55	204.96	25.94	0.05	206.53	32.73	-1.12	206.68	45.23	1.07
209.06	57.34	27.96	208.43	25.70	-1.23	208.12	54.05	25.90	207.96	27.59	0.51	209.53	33.32	-1.72	209.68	46.56	1.21
212.07	58.02	28.59	211.45	24.98	-2.01	211.12	54.34	26.14	210.96	26.54	-0.59	212.54	32.90	-2.20	212.70	48.19	2.79
215.06	56.61	28.71	214.43	24.95	-0.51	214.12	54.39	27.72	213.96	26.61	1.01	215.53	31.86	-1.71	215.68	44.57	0.70
218.06	56.11	27.30	217.43	26.33	-0.04	217.12	54.11	26.53	216.96	27.54	1.03	218.53	32.58	-1.90	218.68	45.65	0.87
221.06	56.27	27.30	220.43	25.20	-1.33	220.12	53.97	26.23	219.96	27.37	0.70	221.53	32.29	-2.35	221.68	46.60	1.66
224.06	55.26	26.40	223.43	25.44	-0.97	223.12	53.06	25.43	222.96	27.78	1.22	224.52	33.38	-1.14	224.68	44.75	-0.08
227.07	56.01	26.87	226.45	25.32	-1.38	226.12	52.52	24.61	225.96	28.10	1.26	227.54	32.95	-1.86	227.70	45.71	0.60
230.06	55.04	25.48	229.43	26.01	-1.11	229.12	53.10	24.77	228.96	26.56	-0.70	230.53	34.13	-1.10	230.68	47.34	1.81
233.06	55.55	27.32	232.43	25.62	-0.17	232.12	53.00	26.00	231.96	26.71	0.78	233.53	32.92	-0.98	233.68	44.40	0.20
236.06	54.38	26.04	235.43	25.38	-0.51	235.12	52.83	25.72	234.96	25.39	-0.65	236.53	32.44	-1.56	236.68	46.52	2.21
239.06	54.28	26.53	238.43	25.87	0.56	238.12	52.02	25.50	237.96	24.81	-0.64	239.52	32.76	-0.66	239.68	45.03	1.31
242.07	54.99	25.29	241.45	26.27	-0.99	241.12	51.94	23.47	240.96	28.00	0.60	242.54	34.42	-0.95	242.70	46.02	0.35
245.06	53.64	24.90	244.43	25.30	-0.99	244.12	52.70	25.19	243.96	27.36	0.92	245.53	32.08	-2.32	245.68	46.11	1.40
248.06	53.59	24.56	247.43	24.77	-1.82	247.12	51.86	24.06	246.96	26.23	-0.50	248.53	33.66	-1.04	248.68	46.55	1.55
251.06	54.31	25.38	250.43	25.45	-1.04	250.12	51.51	23.81	249.96	27.07	0.44	251.53	34.16	-0.44	251.68	44.91	0.01
254.06	52.71	23.08	253.43	26.25	-0.94	253.12	49.93	21.53	252.96	26.93	-0.40	254.53	34.04	-1.26	254.68	47.27	1.67
257.07	52.76	24.32	256.45	26.12	0.13	256.12	51.03	23.82	255.96	27.19	1.05	257.54	31.76	-2.34	257.70	45.70	1.29
260.06	52.38	22.89	259.43	25.78	-1.26	259.12	51.16	22.90	258.96	27.69	0.50	260.53	35.00	-0.15	260.68	45.11	-0.35
263.06	51.68	22.64	262.43	25.60	-0.99	262.12	52.19	24.38	261.96	26.49	-0.25	263.53	33.43	-1.27	263.68	46.53	1.52
266.06	51.70	22.35	265.43	25.88	-1.03	265.12	48.59	20.47	264.96	25.33	-1.72	266.53	34.33	-0.69	266.68	47.74	2.42
269.06	51.66	22.08	268.43	25.69	-1.45	268.12	49.31	20.96	267.96	27.04	-0.24	269.53	34.13	-1.12	269.68	46.92	1.37
272.07	51.15	22.32	271.45	26.00	-0.39	271.12	49.60	22.00	270.96	26.43	-0.10	272.54	33.87	-0.63	272.70	45.53	0.73
275.06	50.41	21.25	274.43	25.53	-1.19	274.12	48.80	20.87	273.96	25.34	-1.52	275.53	33.57	-1.26	275.68	47.91	2.78
278.06	50.17	21.37	277.43	25.76	-0.59	277.12	47.82	20.25	276.96	26.05	-0.45	278.53	33.46	-1.00	278.68	46.22	1.45
281.06	50.49	20.73	280.43	25.38	-1.94	280.12	49.64	21.11	279.96	27.63	0.17	281.53	33.94	-1.49	281.68	47.06	1.33
284.06	50.91	20.80	283.43	25.92	-1.75	283.12	49.68	20.80	282.96	28.44	0.63	284.53	34.68	-1.10	284.68	46.55	0.47
287.07	50.02	21.01	286.45	26.06	-0.50	286.12	49.94	22.16	285.96	24.92	-1.79	287.54	34.12	-0.55	287.70	47.32	2.34
290.06	50.07	20.54	289.43	26.13	-0.96	289.12	48.43	20.13	288.96	28.29	1.06	290.53	34.04	-1.16	290.68	45.61	0.11
293.06	48.63	18.94	292.43	25.33	-1.91	292.12	47.82	19.36	291.96	28.19	0.80	293.53	34.11	-1.24	293.68	46.10	0.44
296.06	50.61	21.42	295.43	26.94	0.20	295.12	48.31	20.35	294.96	26.48	-0.41	296.53	33.91	-0.94	296.68	46.51	1.35
299.06	49.36	19.29	298.43	26.46	-1.17	298.12	46.53	17.69	297.96	28.43	0.66	299.53	34.25	-1.49	299.68	46.88	0.84
302.07	48.36	18.33	301.45	26.12	-1.46	301.12	46.71	17.91	300.96	28.23	0.50	302.54	34.08	-1.61	302.70	47.11	1.11
305.06	49.70	20.42	304.43	25.44	-1.40	304.12	46.76	18.71	303.96	27.56	0.58	305.53	32.69	-2.26	305.68	46.93	1.68
308.06	49.52	20.21	307.43	25.42	-1.44	307.12	48.04	19.96	306.96	27.51	0.50	308.52	33.91	-1.06	308.68	45.84	0.56
311.06	48.04	18.46	310.43	26.00	-1.14	310.12	47.47	19.12	309.96	26.54	-0.74	311.52	34.20	-1.05	311.68	47.34	1.79
314.06	48.97	19.44	313.43	26.26	-0.83	313.12	46.50	18.20	312.96	26.66	-0.57	314.53	34.79	-0.41	314.68	46.48	0.98
317.07	47.77	18.25	316.45	25.72	-1.36	316.12	47.83	19.54	315.96	27.36	0.14	317.54	33.51	-1.68	317.70	47.04	1.55
320.06	48.27	18.88	319.43	26.81	-0.13	319.12	47.61	19.45	318.96	27.25	0.16	320.53	33.01	-2.04	320.68	47.24	1.88
323.06	47.33	17.90	322.43	26.59	-0.40	322.12	47.35	19.15	321.96	27.53	0.40	323.53	33.94	-1.16	323.68	46.17	0.77
326.06	49.01	19.45	325.43	25.44	-1.68	325.12	46.24	17.91	324.96	26.44	-0.82	326.53	34.43	-0.80	326.68	47.16	1.63
329.06	47.58	17.90	328.43	25.57	-1.67	328.12	46.67	18.22	327.96	27.17	-0.21	329.53	34.61	-0.74	329.68	46.61	0.96
332.07	48.57	18.95	331.45	26.60	-0.57	331.12	46.62	18.23	330.96	26.70	-0.62	332.54	33.39	-1.89	332.70	48.10	2.51
335.06	46.58	17.64	334.43	25.53	-0.97	334.12	45.26	17.55	333.96	26.64	-0.00	335.53	33.03	-1.58	335.68	46.49	1.58
338.06	47.12	16.85	337.43	26.12	-1.70	337.12	46.75	17.71	336.96	27.84	-0.13	338.53	34.78	-1.15	338.68	47.52	1.28
341.06	48.34	18.36	340.43	25.88	-1.65	340.12	44.97	16.22	339.96	27.89	0.21	341.53	35.06	-0.58	341.68	46.32	0.37
344.06	46.75	16.56	343.43	26.52	-1.23	343.12	46.75	17.79	342.96	28.06	0.17	344.53	34.14	-1.72	344.68	47.72	1.56
347.07	46.60	16.63	346.45	26.26	-1.27	346.12	46.68	17.94	345.96	27.32	-0.35	347.54	33.69	-1.95	347.70	48.24	2.30
350.06	46.79	16.87	349.43	25.88	-1.59	349.12	45.38	16.69	348.96	26.99	-0.63	350.53	34.35	-1.23	350.68	47.75	1.86
353.06	47.24	17.56	352.43	26.25	-0.99	352.12	46.64	18.19	351.96	28.84	1.46	353.53	33.80	-1.55	353.68	45.74	0.09
356.06	46.64	16.37	355.43	25.82	-2.01	355.12	46.64	17.60	354.96	27.58	-0.39	356.53	35.52	-0.42	356.68	47.06	0.82
359.06	47.74	17.82	358.43	25.85	-1.62	358.12	46.24	17.55	357.96	26.82	-0.80	359.52	33.85	-1.73	359.68	48.42	2.53
362.07	47.68	18.37	361.45	26.80	-0.06	361.12	46.84	18.76	360.96	26.67	-0.34	362.54	33.60	-1.37	362.70	46.99	1.71
365.06	46.65	16.54	364.43	26.85	-0.81	364.12	46.14	17.26	363.96	27.50	-0.31	365.53	34.13	-1.64	365.68	48.03	1.95
368.06	46.17	15.47	367.43	27.08	-1.18	367.12	45.43	15.96	366.96	28.36	-0.04	368.52	35.31	-1.06	368.68	47.78	1.11
371.06	46.42	15.89	370.43	26.00	-2.08	370.12	46.03	16.73	369.96	27.67	-0.56	371.53	34.50	-1.69	371.68	48.75	2.25
374.06	46.34	15.60	373.43	26.60	-1.70	373.12	46.38	16.87	372.96	28.15	-0.29	374.53	34.66	-1.75	374.68	48.76	2.05
377.07	45.74	15.88	376.45	27.41	-0.00	376.12	45.97	17.34	375.96	26.74	-0.82	377.54	34.28	-1.24	377.70	47.89	2.06
380.06	46.04	15.60	379.43	26.14	-1.85	379.12	44.33	15.12	378.96	27.94	-0.20	380.53	35.00	-1.10	380.68	47.71	1.30
383.06	46.62	16.77	382.43	26.96	-0.44	382.12	45.44	16.82	381.96	27.00	-0.55	383.52	34.07	-1.44	383.68	47.81	1.99
386.06	45.54	14.50	385.43	26.34	-2.26	385.12	45.07	15.26	384.96	28.91	0.17	386.53	34.85	-1.86	386.68	48.70	1.69
389.06	46.27	15.54	388.43	26.91	-1.38	388.12	44.67	15.17	387.96	28.67	0.24	389.53	34.78	-1.62	389.68	48.08	1.38
392.07	45.20	14.28	391.45	26.73	-1.75	391.12	44.78	15.09	390.96	27.88	-0.74	392.54	33.05	-3.54	392.70	51.18	4.29
395.06	45.60	15.36	394.43	26.17	-1.63	394.12	43.72	14.71	393.96	28.33	0.39	395.52	33.83	-2.08	395.68	47.91	1.70
398.06	45.36	15.30	397.43	26.71	-0.90	397.12	44.86	16.03	396.96	27.64	-0.12	398.53	34.33	-1.39	398.68	47.54	1.51
401.06	45.22	14.05	400.43	27.16	-1.56	400.12	45.07	15.13	399.96	28.57	-0.30	401.53	36.43	-0.40	401.68	47.84	0.70
404.06	45.49	15.42	403.43	26.73	-0.90	403.12	45.33	16.49	402.96	26.80	-0.97	404.53	34.58	-1.16	404.68	48.18	2.14
407.07	44.46	13.98	406.45	26.84	-1.20	406.12	44.36	15.11	405.96	27.72	-0.46	407.54	34.61	-1.54	407.70	48.46	2.01
410.06	44.39	13.55	409.43	27.81	-0.59	409.12	44.25	14.64	408.96	27.09	-1.45	410.53	35.36	-1.15	410.68	49.41	2.60
413.06	45.22	14.85	412.43	26.33	-1.60	412.12	43.92	14.78	411.96	27.69	-0.38	413.53	34.92	-1.12	413.68	47.85	1.51
416.06	44.80	14.81	415.43	26.76	-0.78	415.12	43.33	14.57	414.96	27.91	0.22	416.53	33.92	-1.73	416.68	47.47	1.51
419.06	45.35	15.43	418.43	26.83	-0.65	418.12	44.56	15.87	417.96	28.61	0.99	419.53	33.79	-1.80	419.68	46.71	0.82
422.07	44.79	13.42	421.45	25.81	-3.12	421.12	43.78	13.64	420.96	29.21	0.14	422.54	34.68	-2.36	422.70	49.57	2.23
425.06	45.12	15.31	424.43	27.28	-0.09	424.12	44.63	16.05	423.96	26.28	-1.23	425.53	34.90	-0.58	425.68	47.60	1.82
428.06	45.35	14.97	427.43	26.93	-1.01	427.12	43.79	14.64	426.96	27.62	-0.46	428.53	34.93	-1.12	428.68	47.94	1.59
431.06	44.06	12.94	430.43	26.98	-1.70	430.12	44.73	14.84	429.96	29.03	0.21	431.53	34.40	-2.39	431.68	49.28	2.19
434.06	44.14	13.86	433.43	27.62	-0.22	433.12	43.95	14.90	432.96	27.13	-0.85	434.53	35.63	-0.32	434.68	47.42	1.17
437.07	43.89	13.29	436.45	27.09	-1.07	436.12	43.00	13.63	435.96	28.33	0.03	437.54	34.66	-1.61	437.70	48.16	1.59
440.06	45.19	14.69	439.43	26.53	-1.53	439.12	42.37	13.10	438.96	28.99	0.79	440.53	34.26	-1.91	440.68	47.59	1.12
443.06	44.74	14.28	442.43	27.45	-0.57	442.12	42.65	13.42	441.96	27.22	-0.94	443.53	35.81	-0.32	443.68	47.69	1.26
446.06	43.38	12.88	445.43	26.99	-1.07	445.12	43.93	14.66	444.96	27.06	-1.14	446.53	35.36	-0.81	446.68	48.42	1.95
449.06	44.37	12.72	448.43	27.84	-1.37	448.12	44.62	14.20	447.96	29.10	-0.25	449.53	35.51	-1.81	449.68	49.68	2.06
452.07	43.73	12.42	451.45	26.64	-2.23	451.12	43.64	13.56	450.96	29.05	0.04	452.54	35.74	-1.24	452.70	48.48	1.20
455.06	44.83	13.61	454.43	27.77	-1.01	454.12	42.48	12.49	453.96	27.90	-1.02	455.53	35.56	-1.33	455.68	49.55	2.36
458.06	43.58	13.17	457.43	26.18	-1.79	457.12	43.57	14.39	456.96	27.47	-0.64	458.53	34.55	-1.53	458.68	48.55	2.17
461.06	44.31	13.24	460.43	26.68	-1.95	460.12	42.11	12.27	459.96	28.23	-0.54	461.53	34.79	-1.95	461.68	49.54	2.50
464.06	43.51	11.95	463.43	27.23	-1.88	463.12	43.85	13.52	462.96	28.24	-1.02	464.53	34.38	-2.84	464.68	51.39	3.86
467.07	44.36	13.92	466.45	27.59	-0.41	466.12	42.94	13.73	465.96	25.93	-2.21	467.54	35.41	-0.70	467.70	49.32	2.91
470.06	44.85	13.82	469.43	27.90	-0.68	469.12	42.19	12.39	468.96	27.72	-1.01	470.53	35.07	-1.62	470.68	49.63	2.63
473.06	44.18	13.87	472.43	26.49	-1.37	472.12	43.88	14.80	471.96	27.36	-0.65	473.53	34.02	-1.95	473.68	48.88	2.60
476.06	42.73	12.26	475.43	26.64	-1.39	475.12	42.40	13.16	474.96	28.57	0.40	476.53	34.18	-1.96	476.68	48.01	1.57
479.06	44.15	13.73	478.43	27.00	-0.97	478.12	43.44	14.25	477.96	27.92	-0.20	479.52	34.27	-1.81	479.68	48.40	2.01
482.07	43.89	13.82	481.45	27.85	0.22	481.12	43.67	14.83	480.96	26.85	-0.92	482.54	35.32	-0.42	482.70	47.38	1.34
485.06	41.96	11.06	484.43	27.82	-0.64	484.12	43.29	13.62	483.96	26.73	-1.87	485.53	34.43	-2.14	485.68	50.89	4.02
488.06	43.81	13.09	487.43	27.81	-0.46	487.12	43.03	13.54	486.96	28.62	0.20	488.53	33.45	-2.93	488.68	49.42	2.73
491.06	44.40	13.32	490.43	26.84	-1.80	490.12	43.62	13.77	489.96	28.72	-0.06	491.53	35.12	-1.63	491.68	48.74	1.69
494.06	44.97	13.26	493.43	27.08	-2.18	493.12	42.86	12.38	492.96	28.77	-0.64	494.53	35.08	-2.29	494.68	50.61	2.93
497.07	42.83	12.11	496.45	28.53	0.25	496.12	44.11	14.62	495.96	28.28	-0.14	497.54	34.58	-1.81	497.70	48.64	1.95
500.06	44.15	12.82	499.43	27.55	-1.34	499.12	41.85	11.75	498.96	28.01	-1.02	500.53	35.14	-1.86	500.68	50.18	2.88
503.06	44.46	13.92	502.43	27.72	-0.38	502.12	42.01	12.70	501.96	27.93	-0.31	503.52	34.46	-1.75	503.68	48.58	2.07
506.06	44.56	12.97	505.43	27.73	-1.41	505.12	42.75	12.39	504.96	27.48	-1.81	506.53	37.38	0.13	506.68	49.24	1.68
509.06	43.52	11.64	508.43	27.64	-1.79	508.12	42.52	11.87	507.96	29.48	-0.10	509.53	35.42	-2.12	509.68	50.07	2.22
512.07	44.01	14.11	511.45	27.82	0.36	511.12	43.00	14.33	510.96	27.52	-0.08	512.54	35.20	-0.37	512.70	46.32	0.45
515.06	42.16	11.14	514.43	27.93	-0.64	514.12	42.86	13.07	513.96	28.13	-0.59	515.53	35.04	-1.64	515.68	49.22	2.23
518.06	44.34	13.23	517.43	26.97	-1.70	517.12	41.67	11.79	516.96	27.25	-1.56	518.53	35.85	-0.93	518.68	49.57	2.49
521.06	43.57	12.64	520.43	28.06	-0.42	520.12	43.86	14.16	519.96	27.35	-1.28	521.53	36.13	-0.46	521.68	48.64	1.74
524.06	42.57	10.97	523.43	26.94	-2.22	523.12	42.13	11.76	522.96	28.45	-0.85	524.53	35.41	-1.86	524.68	50.29	2.72
527.07	43.79	13.03	526.45	27.34	-0.98	526.12	42.12	12.59	525.96	28.25	-0.21	527.54	34.23	-2.20	527.70	49.15	2.42
530.06	41.96	10.46	529.43	27.72	-1.34	529.12	42.98	12.71	528.96	27.02	-2.18	530.53	36.41	-0.76	530.68	50.41	2.94
533.06	43.69	12.65	532.43	27.15	-1.44	532.12	42.84	13.03	531.96	28.86	0.12	533.53	35.71	-0.99	533.68	47.88	0.87
536.06	43.24	12.46	535.43	26.70	-1.64	535.12	42.56	13.01	534.96	27.20	-1.28	536.53	35.28	-1.17	536.68	49.21	2.46
539.06	43.68	12.58	538.43	28.13	-0.52	538.12	42.25	12.38	537.96	28.88	0.08	539.53	35.08	-1.68	539.68	48.67	1.60
542.07	44.23	12.99	541.45	27.73	-1.07	541.12	42.21	12.20	540.96	28.43	-0.51	542.54	36.54	-0.37	542.70	48.10	0.89
545.06	44.06	13.30	544.43	28.56	0.25	544.12	43.22	13.69	543.96	28.79	0.33	545.53	35.20	-1.22	545.68	47.62	0.89
548.06	44.18	12.21	547.43	28.32	-1.20	547.12	42.96	12.22	546.96	27.65	-2.02	548.53	36.92	-0.71	548.68	50.67	2.73
551.06	43.51	11.75	550.43	27.11	-2.21	550.12	40.97	10.44	549.96	26.82	-2.64	551.53	36.77	-0.66	551.68	51.04	3.31
554.06	43.91	11.75	553.43	28.22	-1.50	553.12	43.04	12.11	552.96	29.30	-0.56	554.53	36.30	-1.53	554.68	50.22	2.09
557.07	43.28	11.55	556.45	27.51	-1.78	556.12	42.05	11.55	555.96	28.79	-0.64	557.54	35.97	-1.43	557.70	49.78	2.08
560.06	43.27	11.71	559.43	27.76	-1.36	559.12	43.04	12.71	558.96	28.85	-0.41	560.53	34.18	-3.05	560.68	51.00	3.47
563.05	44.02	11.79	562.43	28.25	-1.54	562.12	42.90	11.90	561.96	29.08	-0.85	563.52	35.77	-2.13	563.68	51.19	2.99
566.06	43.47	12.06	565.43	27.03	-1.93	565.12	42.05	11.87	564.96	28.81	-0.30	566.53	35.68	-1.39	566.68	49.07	1.69
569.06	43.90	12.79	568.43	27.81	-0.85	568.12	42.34	12.46	567.96	27.41	-1.40	569.53	34.37	-2.40	569.68	50.88	3.80
572.07	43.63	12.53	571.45	28.08	-0.58	571.12	43.13	13.26	570.96	27.51	-1.29	572.54	34.90	-1.87	572.70	50.24	3.17
575.06	42.48	11.22	574.43	28.22	-0.60	574.12	42.47	12.44	573.96	29.59	0.63	575.53	35.65	-1.28	575.68	47.88	0.65
578.06	43.88	12.26	577.43	28.19	-0.98	577.12	42.24	11.85	576.96	28.72	-0.60	578.53	35.86	-1.42	578.68	49.61	2.02
581.06	42.23	9.73	580.43	28.83	-1.23	580.12	42.37	11.10	579.96	30.05	-0.15	581.53	36.76	-1.41	581.68	50.03	1.56
584.06	42.06	10.09	583.43	28.14	-1.38	583.12	42.90	12.16	582.96	28.76	-0.91	584.53	35.01	-2.62	584.68	51.47	3.53
587.07	43.51	11.19	586.45	29.23	-0.65	586.12	42.83	11.74	585.96	30.04	0.02	587.54	36.05	-1.94	587.70	50.21	1.92
590.06	43.61	11.35	589.43	28.22	-1.60	589.12	42.66	11.63	588.96	28.45	-1.51	590.53	36.40	-1.53	590.68	51.28	3.05
593.06	43.68	12.35	592.43	28.21	-0.68	592.12	41.44	11.34	591.96	26.84	-2.19	593.53	36.64	-0.36	593.68	49.86	2.56
596.06	45.21	12.66	595.43	28.17	-1.94	595.11	43.11	11.79	594.96	30.19	-0.06	596.52	37.22	-1.00	596.68	49.58	1.06
599.05	42.22	10.77	598.43	28.37	-0.63	598.11	42.84	12.62	597.96	27.93	-1.22	599.52	36.30	-0.81	599.68	49.45	2.03
602.07	41.87	10.51	601.45	28.18	-0.73	601.11	42.87	12.74	600.96	27.61	-1.45	602.54	35.47	-1.55	602.70	50.33	3.00
605.05	44.30	12.27	604.43	27.85	-1.74	604.11	42.08	11.28	603.96	27.89	-1.84	605.52	35.99	-1.71	605.68	51.56	3.56
690.09	43.39	14.03	689.47	109.45	82.53	689.16	43.28	15.15	689.00	21.00	-6.06	690.57	36.25	1.22	690.72	50.18	4.85
693.02	42.41	12.72	692.39	117.16	89.92	692.08	48.89	20.43	691.92	24.67	-2.72	693.49	33.74	-1.61	693.65	49.99	4.33
696.02	41.79	11.71	695.39	132.38	104.75	695.08	53.61	24.76	694.92	25.65	-2.13	696.49	34.81	-0.93	696.64	49.11	3.06
699.02	40.61	11.45	698.39	123.61	96.90	698.08	58.21	30.28	697.92	24.25	-2.61	699.48	33.45	-1.37	699.64	49.11	3.98
702.02	40.09	10.87	701.39	111.28	84.50	701.08	55.80	27.81	700.92	25.65	-1.27	702.48	32.46	-2.43	702.64	48.89	3.70
705.02	41.21	11.73	704.39	108.07	81.03	704.08	54.11	25.86	703.92	24.86	-2.32	705.49	33.11	-2.04	705.64	49.82	4.37
708.02	40.54	12.42	707.39	102.58	76.90	707.08	51.61	24.72	706.92	26.72	0.90	708.49	30.03	-3.76	708.64	46.96	2.87
711.02	39.49	10.95	710.39	97.20	71.11	710.08	50.02	22.71	709.92	25.39	-0.85	711.49	32.41	-1.79	711.64	47.15	2.64
714.02	39.74	11.53	713.39	93.78	68.01	713.08	47.98	21.00	712.92	25.08	-0.83	714.49	30.39	-3.49	714.65	48.50	4.32
717.02	39.48	11.16	716.39	88.75	62.88	716.08	46.81	19.72	715.92	26.31	0.29	717.48	30.67	-3.31	717.64	47.31	3.02
720.02	40.17	12.06	719.39	88.61	62.94	719.08	45.69	18.81	718.92	25.81	-0.00	720.49	31.20	-2.58	720.64	46.66	2.58
723.02	39.30	11.36	722.39	86.86	61.36	722.08	44.28	17.57	721.92	28.53	2.89	723.49	28.68	-4.93	723.65	45.96	2.05
726.02	39.50	11.37	725.39	85.01	59.32	725.08	43.21	16.31	724.92	27.82	1.99	726.49	29.40	-4.40	726.64	46.52	2.42
729.02	39.00	10.94	728.39	83.58	57.97	728.08	42.81	15.98	727.92	27.93	2.17	729.49	29.44	-4.28	729.64	46.14	2.11
732.02	39.54	11.09	731.39	81.45	55.44	731.08	43.35	16.13	730.92	27.83	1.68	732.48	30.26	-3.86	732.64	46.61	2.19
735.02	39.72	11.06	734.39	80.99	54.78	734.08	41.94	14.51	733.92	27.64	1.28	735.49	30.16	-4.16	735.64	47.51	2.88
738.02	38.65	10.49	737.39	79.87	54.15	737.08	42.53	15.60	736.92	28.07	2.21	738.49	28.91	-4.92	738.65	46.85	2.72
741.02	39.29	10.28	740.39	79.26	52.69	740.08	42.55	14.77	739.92	28.51	1.80	741.48	30.64	-4.04	741.64	47.23	2.25
744.02	38.77	10.15	743.39	79.29	53.11	743.08	41.48	14.09	742.92	27.62	1.30	744.49	30.53	-3.76	744.64	47.06	2.47
747.02	39.07	10.41	746.39	78.73	52.51	746.08	40.56	13.13	745.92	28.57	2.21	747.49	29.59	-4.74	747.64	47.17	2.54
750.02	38.28	10.02	749.39	77.13	51.32	749.08	42.20	15.17	748.92	26.89	0.93	750.49	29.80	-4.12	750.64	47.42	3.19
753.02	40.70	13.05	752.39	76.75	51.55	752.08	42.59	16.17	751.92	28.17	2.82	753.49	28.45	-4.86	753.65	45.66	2.04
756.02	40.05	12.15	755.39	76.69	51.23	755.08	41.61	14.94	754.92	26.70	1.10	756.49	29.95	-3.62	756.64	46.39	2.52
759.02	39.37	10.58	758.39	76.17	49.83	758.08	43.38	15.82	757.92	28.15	1.66	759.49	30.61	-3.84	759.64	46.94	2.18
762.02	40.64	11.33	761.39	75.25	48.38	761.08	43.92	15.84	760.92	27.98	0.97	762.49	31.19	-3.79	762.64	48.11	2.83
765.02	39.53	11.41	764.39	75.52	49.84	764.08	43.19	16.30	763.92	28.04	2.22	765.49	30.40	-3.39	765.64	45.27	1.18
768.02	39.39	11.18	767.39	74.89	49.12	767.08	42.48	15.50	766.92	28.36	2.45	768.49	30.12	-3.76	768.64	45.50	1.32
771.02	40.32	12.47	770.39	75.80	50.39	770.08	43.97	17.35	769.92	26.70	1.15	771.49	30.88	-2.64	771.64	45.32	1.50
774.02	40.28	11.89	773.39	74.26	48.32	773.08	43.91	16.75	772.92	26.91	0.82	774.48	30.55	-3.50	774.64	47.04	2.68
777.01	39.99	10.97	776.39	73.52	46.94	776.08	44.05	16.26	775.92	27.74	1.02	777.48	32.26	-2.43	777.64	46.40	1.41
780.02	39.20	10.64	779.39	73.13	47.01	779.08	44.95	17.62	778.92	28.79	2.53	780.48	30.04	-4.19	780.64	46.19	1.66
783.02	39.70	11.18	782.39	73.64	47.56	782.08	45.95	18.66	781.92	27.49	1.27	783.49	30.11	-4.08	783.65	47.31	2.82
786.02	39.96	10.19	785.39	71.75	44.43	785.08	44.86	16.32	784.92	29.58	2.11	786.48	31.70	-3.73	786.64	47.36	1.62
789.02	39.39	9.44	788.39	71.33	43.83	788.08	43.92	15.20	787.92	29.70	2.05	789.48	32.34	-3.27	789.64	47.14	1.22
792.02	39.75	10.40	791.39	70.54	43.63	791.08	45.11	16.99	790.92	27.93	0.88	792.49	32.30	-2.72	792.64	47.17	1.85
795.02	39.90	10.12	794.39	70.53	43.20	794.08	45.89	17.34	793.92	28.47	0.99	795.48	31.67	-3.77	795.64	48.53	2.78
798.02	40.34	10.61	797.39	69.90	42.62	797.08	44.74	16.24	796.92	27.25	-0.18	798.49	32.30	-3.09	798.64	48.97	3.27
801.02	40.10	10.53	800.39	70.19	43.07	800.08	45.51	17.17	799.92	28.03	0.76	801.48	31.80	-3.43	801.64	48.21	2.67
804.02	41.11	11.32	803.39	69.40	42.06	803.08	45.19	16.63	802.92	28.49	1.00	804.49	32.63	-2.82	804.64	47.58	1.82
807.02	39.19	8.75	806.39	68.52	40.53	806.08	44.92	15.71	805.92	29.39	1.25	807.49	33.73	-2.37	807.64	47.53	1.12
810.02	40.78	10.50	809.39	65.95	38.12	809.08	46.04	16.99	808.92	28.35	0.37	810.49	32.42	-3.52	810.64	49.40	3.15
813.02	40.84	11.50	812.39	67.61	40.71	812.08	45.35	17.24	811.92	26.54	-0.50	813.49	32.82	-2.19	813.64	48.01	2.70
816.02	40.25	10.02	815.39	66.19	38.40	815.08	45.53	16.53	814.92	29.30	1.37	816.49	32.40	-3.50	816.64	48.33	2.13
819.02	41.00	10.97	818.39	65.65	38.07	818.08	44.34	15.54	817.92	29.25	1.52	819.49	33.02	-2.67	819.64	47.15	1.15
822.02	39.46	9.29	821.39	65.87	38.14	821.08	45.66	16.72	820.92	29.25	1.38	822.49	32.47	-3.37	822.64	48.13	1.99
825.02	40.89	11.63	824.39	65.48	38.66	824.08	45.28	17.25	823.92	26.69	-0.27	825.49	31.99	-2.94	825.64	48.44	3.21
828.02	40.66	11.19	827.39	64.77	37.75	827.08	45.73	17.49	826.92	28.27	1.10	828.49	31.80	-3.33	828.65	47.67	2.23
831.02	41.63	10.87	830.39	64.35	36.03	830.08	46.58	17.05	829.92	29.32	0.86	831.48	32.59	-3.84	831.64	49.71	2.98
834.02	40.14	9.92	833.39	64.36	36.59	833.08	45.87	16.88	832.92	26.78	-1.14	834.49	33.48	-2.40	834.64	49.73	3.54
837.02	39.61	9.17	836.39	64.10	36.11	836.08	45.74	16.53	835.92	27.83	-0.31	837.49	33.42	-2.68	837.64	49.40	2.99
840.02	40.10	8.99	839.39	61.43	32.77	839.08	46.43	16.55	838.92	29.25	0.44	840.49	34.07	-2.70	840.64	49.34	2.26
843.02	41.03	11.16	842.39	62.68	35.25	842.08	45.26	16.62	841.92	28.80	1.23	843.49	31.92	-3.62	843.65	48.24	2.40
846.02	40.71	10.32	845.39	62.45	34.51	845.08	44.91	15.75	844.92	29.15	1.06	846.48	32.84	-3.21	846.64	48.51	2.15
849.02	41.22	10.96	848.39	61.22	33.40	848.08	45.17	16.14	847.92	28.69	0.73	849.49	33.08	-2.85	849.64	48.36	2.13
852.02	41.45	11.02	851.39	60.59	32.61	851.08	44.04	14.84	850.92	28.23	0.10	852.49	33.06	-3.03	852.64	49.33	2.93
855.02	41.26	10.53	854.39	60.12	31.83	854.08	45.17	15.67	853.92	28.05	-0.38	855.49	33.70	-2.70	855.64	49.78	3.08
858.02	40.61	10.32	857.39	60.34	32.49	857.08	44.88	15.82	856.92	29.26	1.27	858.49	31.45	-4.51	858.64	49.50	3.24
861.02	40.92	10.84	860.39	59.90	32.27	860.08	44.92	16.07	859.92	28.10	0.32	861.48	32.77	-2.97	861.64	48.70	2.65
864.02	41.83	10.79	863.39	58.73	30.14	863.08	45.18	15.37	862.92	28.71	-0.03	864.48	34.06	-2.64	864.64	49.68	2.67
867.01	42.82	11.71	866.39	59.37	30.70	866.08	45.57	15.69	865.92	29.15	0.34	867.48	33.32	-3.46	867.64	50.20	3.12
870.02	42.09	10.61	869.39	58.62	29.58	869.08	46.77	16.52	868.92	29.27	0.09	870.49	33.95	-3.20	870.64	50.56	3.11
873.02	41.40	9.99	872.39	57.88	28.91	872.08	44.67	14.49	871.92	29.70	0.59	873.49	33.05	-4.03	873.64	50.82	3.44
876.02	42.41	11.05	875.39	57.27	28.36	875.08	44.36	14.23	874.92	29.22	0.16	876.49	33.76	-3.26	876.64	50.43	3.10
879.02	41.99	10.68	878.39	56.98	28.12	878.08	44.47	14.39	877.92	30.67	1.66	879.49	33.94	-3.03	879.64	48.65	1.37
882.02	41.50	10.10	881.39	56.22	27.27	881.08	44.86	14.69	880.92	29.21	0.11	882.49	32.99	-4.07	882.64	51.33	3.96
885.02	42.57	11.15	884.39	56.82	27.84	884.08	45.70	15.51	883.92	28.91	-0.21	885.48	35.33	-1.76	885.64	49.37	1.98
888.02	41.76	11.15	887.39	56.73	28.56	887.08	45.74	16.36	886.92	28.67	0.36	888.49	33.25	-3.03	888.64	49.25	2.67
891.02	41.33	9.66	890.39	56.15	26.93	890.08	44.11	13.67	889.92	29.52	0.15	891.48	34.89	-2.44	891.64	49.93	2.29
894.02	41.69	10.17	893.39	55.76	26.68	893.08	45.07	14.78	892.92	28.96	-0.26	894.48	34.67	-2.52	894.64	50.28	2.79
897.02	41.20	9.87	896.39	54.59	25.71	896.08	45.30	15.20	895.92	29.63	0.60	897.48	34.11	-2.88	897.64	49.58	2.28
900.02	41.86	10.29	899.39	55.55	26.42	899.08	44.51	14.17	898.92	29.30	0.03	900.49	35.34	-1.90	900.64	49.41	1.87
903.02	41.64	10.26	902.39	54.31	25.38	902.08	45.20	15.05	901.92	29.79	0.71	903.49	33.04	-4.00	903.64	50.64	3.29
906.02	42.19	10.89	905.39	54.59	25.74	905.08	45.18	15.11	904.92	28.99	-0.01	906.49	33.88	-3.08	906.64	50.36	3.09
909.02	41.85	9.82	908.39	52.73	23.15	908.08	44.99	14.19	907.92	30.42	0.69	909.49	34.25	-3.44	909.64	50.75	2.75
912.02	42.61	10.03	911.39	53.79	23.65	911.08	43.94	12.59	910.92	31.11	0.83	912.48	34.14	-4.11	912.64	51.84	3.29
915.02	43.30	11.27	914.39	53.51	23.92	914.08	44.16	13.36	913.92	28.85	-0.88	915.48	35.41	-2.29	915.64	51.18	3.18
918.02	41.11	9.63	917.39	52.86	23.83	917.08	45.20	14.95	916.92	29.10	-0.08	918.49	34.00	-3.14	918.64	50.67	3.22
921.02	41.67	9.64	920.39	52.41	22.83	920.08	43.86	13.06	919.92	29.98	0.25	921.49	34.56	-3.13	921.64	50.88	2.88
924.02	41.76	10.47	923.39	52.07	23.22	923.08	44.11	14.05	922.92	29.00	0.01	924.49	34.68	-2.28	924.64	49.54	2.28
927.02	42.01	9.99	926.39	51.79	22.22	926.08	45.55	14.76	925.92	29.89	0.17	927.48	34.91	-2.77	927.64	50.59	2.60
930.02	42.41	10.19	929.39	50.82	21.05	929.08	43.58	12.59	928.92	31.16	1.24	930.49	33.60	-4.28	930.64	51.23	3.04
933.02	42.90	11.46	932.39	51.53	22.53	932.08	44.07	13.86	931.92	29.53	0.39	933.49	33.57	-3.54	933.65	50.57	3.16
936.02	41.82	9.65	935.39	51.28	21.55	935.08	42.87	11.93	934.92	30.40	0.53	936.49	34.05	-3.79	936.64	51.40	3.26
939.02	43.48	11.56	938.39	51.48	22.01	938.08	43.74	13.05	937.92	29.17	-0.45	939.49	34.57	-3.01	939.64	51.35	3.46
942.02	42.25	10.18	941.39	51.05	21.42	941.08	45.35	14.51	940.92	30.86	1.09	942.49	33.13	-4.61	942.64	51.56	3.52
945.01	41.46	9.53	944.39	50.42	20.94	944.08	45.22	14.52	943.92	29.04	-0.59	945.48	35.49	-2.10	945.64	50.59	2.69
948.01	42.02	9.80	947.39	50.29	20.52	947.08	45.36	14.37	946.92	28.82	-1.10	948.49	34.29	-3.59	948.64	52.88	4.69
951.02	42.32	9.50	950.39	50.90	20.52	950.08	45.69	14.10	949.92	31.01	0.49	951.48	34.17	-4.32	951.64	52.62	3.83
954.02	43.33	11.02	953.39	51.44	21.58	953.08	43.65	12.57	952.92	29.81	-0.20	954.49	34.01	-3.96	954.64	52.44	4.16
957.02	42.54	9.88	956.39	50.02	19.81	956.08	42.77	11.34	955.92	30.18	-0.18	957.48	34.67	-3.65	957.64	52.46	3.83
960.02	43.21	10.83	959.39	49.95	20.01	959.08	43.87	12.72	958.92	28.80	-1.28	960.49	34.72	-3.33	960.64	52.96	4.61
963.02	42.68	10.46	962.39	50.60	20.82	962.08	43.36	12.37	961.92	30.00	0.08	963.49	35.64	-2.25	963.64	50.36	2.17
966.02	43.49	11.19	965.39	50.75	20.89	965.08	44.83	13.76	964.92	30.29	0.29	966.48	36.19	-1.78	966.64	49.77	1.50
969.02	42.16	10.19	968.39	49.03	19.51	968.08	43.33	12.59	967.92	30.28	0.61	969.49	34.30	-3.33	969.64	50.66	2.72
972.02	42.76	10.09	971.39	49.86	19.63	971.08	43.65	12.21	970.92	29.49	-0.88	972.48	34.81	-3.53	972.64	53.05	4.41
975.02	42.75	9.66	974.39	49.84	19.20	974.08	43.48	11.62	973.92	29.63	-1.16	975.49	36.52	-2.23	975.64	52.45	3.39
978.02	42.43	9.63	977.39	48.57	18.21	977.08	42.93	11.36	976.92	30.29	-0.21	978.49	35.61	-2.86	978.65	51.84	3.07
981.02	43.21	10.94	980.39	48.93	19.10	980.08	43.38	12.34	979.92	29.23	-0.74	981.48	34.51	-3.43	981.64	52.41	4.17
984.02	43.68	10.43	983.39	49.27	18.47	983.08	43.88	11.86	982.92	29.26	-1.69	984.48	36.32	-2.59	984.64	53.50	4.28
987.02	42.98	9.91	986.39	47.96	17.33	986.08	44.32	12.48	985.92	30.81	0.04	987.49	35.93	-2.81	987.64	51.82	2.78
990.02	43.51	11.44	989.39	47.50	17.88	989.08	43.44	12.60	988.92	29.24	-0.53	990.48	35.21	-2.52	990.64	51.09	3.05
993.02	43.15	10.09	992.39	48.29	17.68	992.08	43.63	11.80	991.92	31.36	0.60	993.49	36.40	-2.32	993.64	50.75	1.72
996.02	43.71	10.41	995.39	48.13	17.27	995.08	44.20	12.13	994.92	29.32	-1.68	996.49	36.46	-2.51	996.64	53.47	4.20
999.02	42.41	9.17	998.39	48.23	17.43	998.08	45.14	13.13	997.92	30.84	-0.10	999.49	35.67	-3.24	999.64	52.56	3.35
1002.02	42.84	9.71	1001.39	47.84	17.15	1001.08	44.03	12.13	1000.92	30.09	-0.74	1002.48	36.77	-2.03	1002.64	51.87	2.77
1005.02	44.22	11.25	1004.39	46.29	15.76	1004.08	44.62	12.88	1003.92	30.32	-0.35	1005.49	35.63	-3.01	1005.64	52.31	3.37
1008.02	42.12	10.00	1007.39	48.11	18.43	1007.08	43.46	12.57	1006.92	29.31	-0.51	1008.49	35.46	-2.33	1008.64	50.93	2.84
1011.02	42.54	9.28	1010.39	47.99	17.17	1010.08	43.78	11.75	1009.92	31.19	0.23	1011.49	36.15	-2.78	1011.64	51.79	2.56
1014.02	43.49	11.06	1013.39	45.84	15.85	1013.08	44.01	12.81	1012.92	28.94	-1.19	1014.48	34.93	-3.17	1014.64	52.76	4.36
1017.02	42.83	10.41	1016.39	46.81	16.83	1016.08	44.03	12.84	1015.92	30.21	0.09	1017.49	35.68	-2.41	1017.64	50.72	2.33
1020.02	43.20	10.16	1019.39	46.26	15.67	1019.08	44.14	12.33	1018.92	30.04	-0.70	1020.48	35.78	-2.92	1020.64	52.63	3.62
1023.02	44.06	10.81	1022.39	46.76	15.96	1022.08	44.19	12.17	1021.92	30.32	-0.63	1023.49	35.54	-3.37	1023.65	53.22	4.00
1026.02	43.11	9.43	1025.39	47.13	15.89	1025.08	44.21	11.76	1024.92	31.38	-0.00	1026.49	37.61	-1.74	1026.64	51.39	1.74
1029.02	42.78	9.23	1028.39	46.32	15.22	1028.08	43.91	11.59	1027.92	30.46	-0.79	1029.48	36.27	-2.94	1029.64	53.25	3.73
1032.01	42.53	8.59	1031.39	46.56	15.07	1031.08	44.76	12.05	1030.92	30.14	-1.50	1032.48	36.08	-3.52	1032.64	54.93	5.02
1035.02	44.66	11.28	1034.39	45.81	14.87	1034.08	43.82	11.67	1033.92	30.03	-1.05	1035.49	36.01	-3.04	1035.64	53.44	4.09
1038.02	43.78	9.86	1037.39	46.23	14.75	1037.08	42.97	10.28	1036.92	30.99	-0.63	1038.49	37.35	-2.24	1038.64	52.77	2.88
1041.02	44.04	10.69	1040.39	45.24	14.33	1040.08	43.61	11.49	1039.92	30.15	-0.90	1041.48	35.93	-3.09	1041.64	53.31	3.99
1044.02	43.37	9.63	1043.39	45.65	14.35	1043.08	44.52	12.01	1042.92	29.88	-1.56	1044.49	36.13	-3.28	1044.64	54.56	4.85
1047.02	42.99	9.44	1046.39	46.53	15.43	1046.08	44.62	12.30	1045.92	29.92	-1.33	1047.49	36.84	-2.37	1047.64	53.22	3.70
1050.02	44.04	10.27	1049.39	45.75	14.43	1049.08	45.82	13.28	1048.92	30.27	-1.20	1050.48	36.45	-2.98	1050.64	53.92	4.18
1053.02	43.53	10.08	1052.39	46.46	15.46	1052.08	43.37	11.15	1051.92	30.09	-1.06	1053.49	35.91	-3.20	1053.65	53.68	4.26
1056.01	42.78	9.06	1055.39	46.47	15.19	1055.08	44.91	12.42	1054.92	29.59	-1.83	1056.48	36.80	-2.59	1056.64	54.11	4.42
1059.01	44.80	11.46	1058.39	45.23	14.33	1058.08	43.97	11.86	1057.92	30.92	-0.12	1059.48	35.67	-3.34	1059.64	52.77	3.46
1062.02	44.52	11.68	1061.39	45.78	15.39	1061.08	43.41	11.80	1060.92	28.95	-1.59	1062.49	37.81	-0.69	1062.64	51.09	2.28
1065.02	44.21	10.57	1064.39	45.32	14.13	1064.08	46.41	14.00	1063.92	30.87	-0.47	1065.48	37.12	-2.18	1065.64	52.26	2.65
1068.02	43.59	10.78	1067.39	45.46	15.09	1067.08	44.19	12.61	1066.92	28.62	-1.89	1068.49	36.64	-1.84	1068.64	52.51	3.73
1071.02	44.06	10.14	1070.39	46.07	14.59	1070.08	43.69	11.00	1069.92	29.73	-1.89	1071.48	38.12	-1.47	1071.64	53.26	3.37
1074.02	44.68	11.22	1073.39	45.64	14.63	1073.08	43.39	11.16	1072.92	30.82	-0.34	1074.49	35.63	-3.49	1074.64	53.26	3.83
1077.02	44.18	10.25	1076.39	45.38	13.90	1076.08	44.51	11.81	1075.92	30.02	-1.61	1077.48	37.95	-1.64	1077.64	53.15	3.25
1080.02	44.30	10.81	1079.39	44.58	13.53	1079.08	44.16	11.90	1078.92	28.51	-2.68	1080.49	37.70	-1.46	1080.64	53.60	4.14
1083.02	43.93	10.56	1082.39	45.77	14.85	1082.08	45.31	13.17	1081.92	30.49	-0.58	1083.49	35.92	-3.11	1083.65	53.03	3.69
1086.02	44.33	9.95	1085.39	45.63	13.69	1085.08	44.01	10.86	1084.92	31.71	-0.37	1086.49	37.79	-2.26	1086.64	52.99	2.64
1089.02	43.56	9.24	1088.39	45.30	13.42	1088.08	42.88	9.79	1087.92	30.59	-1.43	1089.48	36.70	-3.29	1089.64	55.02	4.73
1092.02	44.92	10.30	1091.39	44.96	12.79	1091.08	44.07	10.68	1090.92	30.78	-1.54	1092.49	37.70	-2.58	1092.64	54.71	4.12
1095.02	44.39	10.50	1094.39	44.67	13.22	1094.08	45.11	12.45	1093.92	29.54	-2.05	1095.48	36.55	-3.01	1095.64	54.93	5.07
1098.02	43.59	9.59	1097.39	44.89	13.33	1097.08	43.82	11.05	1096.92	30.40	-1.30	1098.49	36.15	-3.52	1098.64	54.79	4.82
1101.02	44.13	10.00	1100.39	45.11	13.43	1100.08	43.63	10.73	1099.92	30.05	-1.78	1101.48	36.77	-3.02	1101.64	54.90	4.80
1104.02	45.46	11.16	1103.39	45.91	14.05	1103.08	43.68	10.61	1102.92	31.48	-0.52	1104.49	36.31	-3.66	1104.64	54.46	4.19
1107.02	44.09	9.73	1106.39	44.44	12.52	1106.08	45.11	11.98	1105.92	31.46	-0.60	1107.49	37.48	-2.55	1107.64	53.48	3.15
1110.02	45.45	10.97	1109.39	43.88	11.84	1109.08	45.02	11.77	1108.92	30.16	-2.02	1110.49	37.83	-2.32	1110.64	54.79	4.34
1113.02	44.40	11.36	1112.39	45.74	15.15	1112.08	43.63	11.82	1111.92	29.02	-1.72	1113.49	35.37	-3.33	1113.65	54.06	5.05
1116.02	45.12	10.96	1115.39	43.86	12.15	1115.08	43.19	10.26	1114.92	31.39	-0.47	1116.49	36.43	-3.39	1116.64	53.99	3.86
1119.02	45.49	11.05	1118.39	43.68	11.68	1118.08	42.77	9.56	1117.92	31.27	-0.87	1119.49	37.42	-2.69	1119.64	53.97	3.56
1122.02	43.30	9.37	1121.39	44.15	12.66	1121.08	43.35	10.65	1120.92	30.87	-0.76	1122.49	37.10	-2.50	1122.64	53.17	3.27
1125.02	43.65	8.96	1124.39	44.56	12.32	1124.08	42.80	9.34	1123.92	30.33	-2.06	1125.49	38.24	-2.11	1125.64	54.83	4.17
1128.02	44.70	11.52	1127.39	44.78	14.04	1127.08	44.44	12.49	1126.92	29.53	-1.35	1128.49	35.76	-3.09	1128.64	53.59	4.44
1131.02	43.25	8.92	1130.39	44.75	12.86	1130.08	45.31	12.21	1129.92	31.52	-0.51	1131.48	37.92	-2.08	1131.64	52.90	2.60
1134.02	43.77	9.79	1133.39	45.60	14.06	1133.08	44.96	12.21	1132.92	31.55	-0.13	1134.49	36.32	-3.33	1134.64	53.42	3.47
1137.02	44.89	10.49	1136.39	44.43	12.47	1136.08	45.09	11.92	1135.92	30.75	-1.35	1137.49	37.36	-2.71	1137.64	54.43	4.06
1140.02	44.54	10.69	1139.39	44.33	12.92	1139.08	43.88	11.26	1138.92	30.10	-1.45	1140.48	36.29	-3.23	1140.64	54.51	4.69
1143.02	46.32	12.23	1142.39	43.51	11.86	1142.08	43.16	10.30	1141.92	30.53	-1.26	1143.49	37.45	-2.31	1143.64	53.64	3.58
1146.02	44.47	9.48	1145.39	43.40	10.85	1145.08	43.87	10.11	1144.92	31.00	-1.69	1146.49	37.65	-3.01	1146.64	55.66	4.70
1149.02	44.69	9.91	1148.39	43.65	11.31	1148.08	45.11	11.56	1147.92	30.14	-2.34	1149.48	36.45	-4.00	1149.64	57.10	6.35
1152.02	44.51	10.01	1151.39	44.16	12.11	1151.08	44.82	11.55	1150.92	29.90	-2.30	1152.49	37.62	-2.54	1152.64	55.31	4.84
1155.02	44.49	9.77	1154.39	42.85	10.57	1154.08	44.15	10.66	1153.92	31.17	-1.25	1155.49	37.13	-3.26	1155.64	55.20	4.51
1158.02	44.76	11.02	1157.39	43.85	12.55	1157.08	45.02	12.51	1156.92	30.31	-1.13	1158.49	35.62	-3.79	1158.65	54.63	4.92
1161.02	45.10	10.56	1160.39	44.52	12.43	1160.08	43.64	10.33	1159.92	29.21	-3.03	1161.49	37.56	-2.64	1161.64	56.18	5.67
1164.02	45.33	10.97	1163.39	43.56	11.64	1163.08	44.71	11.58	1162.92	30.27	-1.79	1164.49	37.18	-2.85	1164.64	54.98	4.65
1167.02	44.17	10.15	1166.39	44.10	12.52	1166.08	45.00	12.21	1165.92	30.34	-1.38	1167.49	38.79	-0.90	1167.64	52.27	2.28
1170.02	42.89	8.18	1169.39	43.38	11.12	1169.08	44.27	10.79	1168.92	31.06	-1.35	1170.49	37.55	-2.82	1170.64	54.85	4.17
1173.02	44.37	10.39	1172.39	44.14	12.60	1172.08	44.23	11.48	1171.92	30.17	-1.51	1173.49	37.04	-2.61	1173.64	54.07	4.12
1176.02	44.93	11.14	1175.39	44.54	13.19	1175.08	43.18	10.62	1174.92	30.73	-0.76	1176.49	36.07	-3.39	1176.64	53.91	4.15
1179.02	44.55	10.01	1178.39	44.47	12.38	1178.08	43.47	10.16	1177.92	29.89	-2.35	1179.49	37.87	-2.33	1179.64	55.19	4.68
1182.02	44.80	10.28	1181.39	43.98	11.90	1181.08	42.74	9.45	1180.92	31.66	-0.56	1182.49	38.09	-2.10	1182.64	53.16	2.67
1185.02	44.61	10.44	1184.39	44.51	12.79	1184.08	43.95	11.01	1183.92	30.82	-1.05	1185.48	37.79	-2.04	1185.64	53.23	3.09
1188.02	44.97	10.78	1187.39	43.70	11.96	1187.08	44.77	11.81	1186.92	31.16	-0.73	1188.49	36.66	-3.19	1188.65	54.08	3.92
1191.02	45.14	10.44	1190.39	42.81	10.56	1190.08	43.76	10.29	1189.92	31.34	-1.06	1191.49	37.01	-3.35	1191.64	55.08	4.41
1194.02	44.63	10.21	1193.39	43.81	11.84	1193.08	43.83	10.64	1192.92	31.25	-0.87	1194.49	38.19	-1.89	1194.64	53.15	2.76
1197.02	44.26	10.02	1196.39	42.69	10.90	1196.08	45.25	12.24	1195.92	30.07	-1.87	1197.48	36.84	-3.06	1197.64	55.14	4.93
1200.02	43.50	9.03	1199.39	43.28	11.25	1199.08	44.70	11.46	1198.92	29.85	-2.32	1200.48	36.84	-3.30	1200.64	56.06	5.62
1203.02	44.07	9.20	1202.39	42.85	10.43	1202.08	44.32	10.68	1201.92	30.66	-1.91	1203.49	38.54	-1.99	1203.64	54.74	3.90
1206.02	45.18	10.25	1205.39	44.35	11.86	1205.08	44.52	10.82	1204.92	30.53	-2.10	1206.49	38.16	-2.44	1206.64	55.44	4.54
1209.02	44.66	9.76	1208.39	42.78	10.33	1208.08	46.10	12.43	1207.92	30.27	-2.33	1209.49	37.92	-2.64	1209.64	55.84	4.97
1212.02	45.01	10.52	1211.39	42.65	10.60	1211.08	45.53	12.27	1210.92	29.87	-2.32	1212.49	36.92	-3.24	1212.64	56.02	5.56
1215.02	43.77	9.72	1214.39	43.27	11.66	1214.08	46.29	13.47	1213.92	30.54	-1.21	1215.48	37.81	-1.91	1215.64	53.15	3.13
1218.02	44.71	10.54	1217.39	44.12	12.39	1217.08	44.53	11.59	1216.92	30.45	-1.42	1218.49	37.09	-2.75	1218.65	54.32	4.18
1221.02	45.35	10.17	1220.39	43.10	10.37	1220.08	45.67	11.72	1219.92	31.54	-1.34	1221.48	36.92	-3.92	1221.64	56.41	5.26
1224.02	45.90	11.04	1223.39	44.35	11.94	1223.08	45.62	11.99	1222.92	31.80	-0.76	1224.48	35.80	-4.72	1224.64	56.31	5.48
1227.01	45.92	11.27	1226.39	42.72	10.51	1226.08	44.04	10.62	1225.92	30.13	-2.22	1227.48	37.83	-2.49	1227.64	55.34	4.72
1230.02	45.31	10.27	1229.39	42.78	10.19	1229.08	44.21	10.40	1228.92	31.40	-1.34	1230.49	37.87	-2.83	1230.64	55.18	4.17
1233.02	45.19	9.99	1232.39	43.11	10.35	1232.08	44.46	10.49	1231.92	31.38	-1.52	1233.49	37.51	-3.36	1233.64	56.06	4.89
1236.02	44.34	9.72	1235.39	43.19	11.02	1235.08	43.83	10.44	1234.92	31.24	-1.08	1236.49	37.32	-2.96	1236.64	54.63	4.04
1239.02	44.66	10.34	1238.39	42.99	11.12	1238.08	44.86	11.77	1237.92	29.68	-2.34	1239.49	37.25	-2.73	1239.64	55.36	5.07
1242.02	43.73	8.99	1241.39	43.17	10.88	1241.08	44.70	11.19	1240.92	31.17	-1.27	1242.48	37.40	-3.00	1242.64	54.98	4.27
1245.02	45.59	11.44	1244.39	43.18	11.47	1244.08	44.42	11.50	1243.92	28.74	-3.11	1245.49	38.08	-1.74	1245.64	54.97	4.85
1248.02	45.68	11.24	1247.39	43.18	11.18	1247.08	44.66	11.45	1246.92	31.68	-0.46	1248.49	37.09	-3.02	1248.64	53.90	3.49
1251.02	44.92	10.10	1250.39	43.38	11.00	1250.08	44.00	10.41	1249.92	30.74	-1.78	1251.48	37.67	-2.82	1251.64	55.40	4.61
1254.02	45.90	11.45	1253.39	43.59	11.58	1253.08	44.49	11.27	1252.92	31.02	-1.13	1254.49	38.04	-2.08	1254.64	53.63	3.21
1257.02	45.30	9.80	1256.39	43.07	10.01	1256.08	43.89	9.62	1255.92	32.55	-0.65	1257.48	37.37	-3.80	1257.64	55.93	4.46
1260.02	45.99	10.84	1259.39	42.35	9.64	1259.08	45.19	11.27	1258.92	31.21	-1.64	1260.48	38.51	-2.31	1260.64	55.07	3.95
1263.02	44.58	10.24	1262.39	42.08	10.18	1262.08	44.37	11.26	1261.92	31.41	-0.63	1263.49	36.43	-3.58	1263.64	54.52	4.21
1266.02	44.54	9.92	1265.39	42.36	10.18	1265.08	43.61	10.22	1264.92	32.25	-0.07	1266.49	37.37	-2.92	1266.64	53.59	3.00
1269.02	45.83	11.32	1268.39	43.04	10.97	1268.08	43.18	9.90	1267.92	30.23	-1.98	1269.48	37.28	-2.90	1269.64	55.37	4.89
1272.02	45.71	10.74	1271.39	43.16	10.63	1271.08	45.09	11.35	1270.92	31.24	-1.43	1272.49	37.39	-3.25	1272.64	55.62	4.68
1275.02	44.90	10.00	1274.39	42.96	10.50	1274.08	43.77	10.10	1273.92	30.72	-1.88	1275.48	37.85	-2.72	1275.64	55.47	4.60
1278.01	46.48	13.12	1277.39	43.10	12.18	1277.07	45.05	12.92	1276.92	30.89	-0.17	1278.49	35.59	-3.44	1278.64	52.95	3.62
1281.01	45.40	9.64	1280.39	43.27	9.95	1280.07	44.71	10.18	1279.92	32.68	-0.78	1281.48	38.06	-3.37	1281.64	55.88	4.15
1284.01	44.76	10.40	1283.39	42.20	10.28	1283.07	44.41	11.28	1282.92	30.03	-2.03	1284.48	39.19	-0.84	1284.64	53.20	2.87
1287.01	45.61	11.12	1286.39	42.94	10.89	1286.07	44.53	11.27	1285.92	30.09	-2.10	1287.48	36.97	-3.19	1287.64	55.75	5.29
