# Supplementary material for: Noise-precision tradeoff in predicting combinations of mutations and drugs
Source: PLoS Comput Biol. 2019 May 22;15(5):e1006956. doi: 10.1371/journal.pcbi.1006956 (PMC6548401; doi:10.1371/journal.pcbi.1006956)
Supplement: S1 Data — A zip file containing all datasets used in this paper. (ZIP) [file pcbi.1006956.s002.zip › calcium/calcium_double_RAW264.7/C5A_250_nM_UTP_25_uM_RW_ECC030923B.txt]

Tab-delimted data for ligand pair Complement C5a / Uridine 5'-triphosphate
Celltype = RAW 264.7
ExperimentID = ECC030923B
t in seconds, Ca++ concentrations in nM
Adj Ca++ is the change in Ca++ concentration due to ligand

ECC030923B08	C5A 250 nM	UTP 25 uM	sim
ECC030923B04	C5A 250 nM	UTP 25 uM	lig1_then_lig2
ECC030923B02	UTP 25 uM	C5A 250 nM	lig2_then_lig1
ECC030923B01	HBSS-BSA n/a 	HBSS-BSA n/a 	con
ECC030923B11	HBSS-BSA n/a 	HBSS-BSA n/a 	con
ECC030923B12	HBSS-BSA n/a 	HBSS-BSA n/a 	con

t(ECC030923B08)	Ca++(ECC030923B08)	Adj Ca++(ECC030923B08)	t(ECC030923B04)	Ca++(ECC030923B04)	Adj Ca++(ECC030923B04)	t(ECC030923B02)	Ca++(ECC030923B02)	Adj Ca++(ECC030923B02)	t(ECC030923B01)	Ca++(ECC030923B01)	Adj Ca++(ECC030923B01)	t(ECC030923B11)	Ca++(ECC030923B11)	Adj Ca++(ECC030923B11)	t(ECC030923B12)	Ca++(ECC030923B12)	Adj Ca++(ECC030923B12)
-205.25	28.38	-1.14	-206.25	28.52	-1.69	-206.75	23.46	-1.44	-207.00	30.59	-2.17	-204.50	22.88	1.52	-204.25	23.56	0.65
-201.97	28.11	-0.60	-202.97	29.27	-0.12	-203.47	24.75	0.67	-203.72	30.03	-1.92	-201.22	22.36	1.82	-200.97	22.20	0.11
-198.69	28.30	-0.60	-199.69	28.84	-0.74	-200.19	24.30	0.03	-200.44	30.66	-1.48	-197.94	22.66	1.93	-197.69	21.84	-0.44
-195.40	27.52	-1.54	-196.40	28.47	-1.28	-196.91	22.84	-1.60	-197.17	32.15	-0.15	-194.65	21.30	0.40	-194.40	22.20	-0.25
-192.12	28.36	-0.38	-193.12	27.10	-2.33	-193.62	22.54	-1.58	-193.87	30.87	-1.12	-191.37	21.69	1.11	-191.12	22.14	0.01
-188.84	27.44	-1.41	-189.84	27.75	-1.78	-190.34	24.53	0.31	-190.59	31.68	-0.41	-188.09	20.97	0.29	-187.84	22.36	0.13
-185.56	28.44	-0.95	-186.56	28.51	-1.57	-187.06	22.59	-2.18	-187.32	32.11	-0.53	-184.81	21.30	0.07	-184.56	23.24	0.46
-182.28	27.60	-1.39	-183.28	27.04	-2.64	-183.78	25.55	1.18	-184.04	31.84	-0.40	-181.52	21.82	0.99	-181.27	21.79	-0.59
-178.99	27.93	-1.53	-179.99	29.13	-1.01	-180.49	24.48	-0.35	-180.74	32.65	-0.05	-178.24	21.63	0.34	-177.99	22.56	-0.28
-175.72	27.60	-1.78	-176.72	28.06	-2.01	-177.22	24.68	-0.08	-177.47	31.77	-0.86	-174.97	21.85	0.63	-174.72	23.00	0.23
-172.44	28.10	-1.10	-173.44	28.67	-1.21	-173.94	25.04	0.47	-174.19	32.99	0.55	-171.66	21.42	0.39	-171.41	21.65	-0.93
-169.13	28.03	-1.01	-170.13	28.29	-1.44	-170.63	22.69	-1.73	-170.88	31.28	-1.00	-168.38	21.53	0.65	-168.13	22.78	0.35
-165.86	28.50	-0.57	-166.86	28.00	-1.76	-167.36	24.73	0.28	-167.61	31.61	-0.70	-165.11	21.86	0.95	-164.86	22.21	-0.25
-162.59	28.20	-0.58	-163.59	28.97	-0.49	-164.09	22.47	-1.68	-164.34	31.21	-0.81	-161.84	20.91	0.30	-161.59	22.68	0.52
-159.31	28.41	-0.46	-160.31	29.13	-0.43	-160.81	22.33	-1.92	-161.07	32.19	0.07	-158.56	20.16	-0.55	-158.31	22.74	0.48
-156.02	30.62	1.39	-157.03	28.98	-0.94	-157.53	23.39	-1.22	-157.78	31.75	-0.73	-155.27	20.85	-0.22	-155.02	23.57	0.95
-152.74	28.50	-0.40	-153.74	28.90	-0.69	-154.24	23.36	-0.92	-154.49	31.99	-0.15	-151.99	20.81	0.07	-151.74	22.37	0.08
-149.47	28.89	-0.04	-150.47	29.63	0.01	-150.97	22.18	-2.13	-151.22	31.53	-0.64	-148.72	21.36	0.59	-148.47	22.37	0.05
-146.16	28.98	-0.67	-147.19	28.41	-1.93	-147.69	26.01	0.98	-147.94	32.75	-0.15	-145.41	22.07	0.58	-145.16	22.61	-0.43
-142.89	29.41	0.82	-143.89	29.15	-0.13	-144.39	23.44	-0.53	-144.64	31.55	-0.28	-142.14	21.92	1.49	-141.89	20.77	-1.21
-139.61	28.83	-0.52	-140.61	29.04	-1.00	-141.11	25.17	0.44	-141.37	31.22	-1.38	-138.86	22.19	1.00	-138.61	23.12	0.38
-136.33	29.58	-0.87	-137.33	29.66	-1.47	-137.83	23.93	-1.89	-138.08	32.62	-1.07	-135.58	23.02	0.74	-135.33	24.17	0.34
-133.04	27.12	-1.53	-134.04	28.96	-0.37	-134.55	23.40	-0.62	-134.81	31.54	-0.35	-132.29	20.56	0.08	-132.04	22.31	0.28
-129.76	30.30	0.94	-130.76	27.29	-2.76	-131.26	24.33	-0.41	-131.51	31.27	-1.33	-129.01	22.50	1.30	-128.76	22.78	0.03
-126.48	30.28	0.18	-127.48	29.93	-0.85	-127.98	23.06	-2.41	-128.24	33.25	-0.09	-125.73	21.41	-0.52	-125.48	24.10	0.62
-123.21	29.92	0.02	-124.21	30.24	-0.34	-124.71	24.67	-0.60	-124.96	33.08	-0.06	-122.46	21.99	0.26	-122.21	23.09	-0.19
-119.91	28.90	-0.92	-120.91	28.65	-1.86	-121.41	23.47	-1.73	-121.66	33.11	0.05	-119.16	21.64	-0.02	-118.91	23.18	-0.03
-116.62	29.99	0.51	-117.63	30.02	-0.15	-118.13	24.71	-0.15	-118.38	32.67	-0.05	-115.87	20.75	-0.57	-115.62	23.49	0.62
-113.34	28.42	-0.68	-114.34	29.06	-0.73	-114.84	23.68	-0.80	-115.09	31.62	-0.73	-112.59	22.17	1.23	-112.34	21.99	-0.50
-110.07	29.74	-0.15	-111.07	28.85	-1.73	-111.57	25.43	0.16	-111.82	32.64	-0.49	-109.32	21.76	0.03	-109.07	23.74	0.46
-106.80	30.84	0.04	-107.80	30.16	-1.33	-108.30	24.96	-1.22	-108.55	35.58	1.54	-106.02	21.92	-0.72	-105.77	23.37	-0.82
-103.49	30.05	-0.44	-104.49	31.08	-0.10	-104.99	24.74	-1.13	-105.25	34.59	0.85	-102.74	22.39	0.06	-102.49	22.97	-0.91
-100.21	29.43	-0.71	-101.21	29.98	-0.85	-101.71	24.85	-0.67	-101.97	32.30	-1.09	-99.46	22.79	0.81	-99.21	23.81	0.28
-96.93	30.92	1.76	-97.93	30.53	0.69	-98.43	25.05	0.52	-98.68	32.18	-0.22	-96.15	21.17	0.18	-95.89	22.59	0.05
-93.61	31.53	1.23	-94.61	29.52	-1.47	-95.11	24.66	-1.02	-95.36	33.78	0.24	-92.86	22.13	-0.01	-92.61	23.46	-0.23
-90.33	30.26	-1.00	-91.33	31.11	-0.83	-91.83	25.70	-0.93	-92.08	35.08	0.58	-89.58	22.54	-0.55	-89.33	24.62	-0.02
-87.06	30.89	0.11	-88.06	30.20	-1.27	-88.56	25.35	-0.81	-88.81	32.26	-1.77	-86.31	23.78	1.16	-86.06	24.78	0.61
-83.79	30.51	-0.54	-84.79	30.74	-0.99	-85.29	25.52	-0.90	-85.54	34.92	0.63	-83.04	22.94	0.06	-82.79	23.75	-0.68
-80.51	29.98	-0.79	-81.51	31.36	-0.10	-82.01	30.01	3.86	-82.27	33.57	-0.45	-79.76	23.08	0.47	-79.51	24.14	-0.02
-77.23	31.09	-0.86	-78.23	31.53	-1.11	-78.73	25.47	-1.86	-78.98	34.97	-0.22	-76.48	24.10	0.31	-76.23	25.25	-0.09
-73.96	30.97	0.52	-74.96	31.36	0.22	-75.46	26.83	1.00	-75.71	32.45	-1.25	-73.21	22.87	0.58	-72.96	24.51	0.67
-70.66	29.68	-1.64	-71.66	31.89	-0.12	-72.19	25.80	-0.90	-72.44	34.84	0.27	-69.91	23.35	0.19	-69.66	24.25	-0.46
-67.39	31.42	0.50	-68.39	31.75	0.14	-68.89	25.48	-0.82	-69.14	34.70	0.54	-66.62	23.10	0.34	-66.37	23.43	-0.88
-64.09	31.20	0.25	-65.09	29.77	-1.86	-65.59	26.80	0.48	-65.84	34.46	0.27	-63.34	23.45	0.67	-63.09	23.40	-0.93
-60.82	30.88	-0.48	-61.82	32.13	0.08	-62.32	25.80	-0.94	-62.57	34.38	-0.22	-60.07	23.69	0.49	-59.82	24.48	-0.27
-57.54	31.36	-0.46	-58.54	31.19	-1.32	-59.04	26.42	-0.78	-59.29	34.99	-0.08	-56.79	24.76	1.10	-56.52	24.19	-1.02
-54.24	31.40	0.72	-55.24	31.57	0.21	-55.74	28.15	2.10	-55.99	32.86	-1.06	-53.49	23.88	1.37	-53.24	23.76	-0.30
-50.97	31.72	0.33	-51.97	31.51	-0.56	-52.47	27.85	1.09	-52.72	33.58	-1.05	-50.22	23.70	0.48	-49.97	25.35	0.58
-47.69	31.53	-0.28	-48.69	32.57	0.08	-49.19	27.33	0.15	-49.45	35.02	-0.03	-46.94	23.98	0.34	-46.66	24.89	-0.30
-44.38	30.65	-1.20	-45.38	33.06	0.52	-45.88	27.43	0.20	-46.14	35.08	-0.02	-43.63	24.20	0.51	-43.38	24.75	-0.49
-41.11	31.50	-0.29	-42.11	33.18	0.71	-42.61	26.07	-1.09	-42.86	35.67	0.64	-40.36	22.78	-0.84	-40.11	25.38	0.21
-37.83	31.92	-0.16	-38.83	32.89	0.12	-39.33	27.05	-0.41	-39.58	35.86	0.54	-37.08	24.22	0.30	-36.83	24.63	-0.84
-34.56	31.82	0.93	-35.56	32.10	0.53	-36.06	26.16	-0.10	-36.31	34.00	-0.13	-33.81	23.14	0.42	-33.56	23.99	-0.28
-31.27	31.54	-0.69	-32.29	32.01	-0.91	-32.79	25.90	-1.71	-33.04	35.39	-0.09	-30.52	23.94	-0.13	-30.27	25.84	0.22
-27.99	32.34	0.22	-28.99	33.01	0.20	-29.49	28.65	1.15	-29.74	34.32	-1.04	-27.24	24.82	0.86	-26.99	25.69	0.18
-24.71	32.11	-0.16	-25.71	31.72	-1.24	-26.21	27.68	0.03	-26.47	34.13	-1.38	-23.96	24.25	0.14	-23.71	26.90	1.24
-21.41	32.90	0.67	-22.44	32.95	0.03	-22.94	26.84	-0.77	-23.19	36.41	0.93	-20.66	22.92	-1.15	-20.41	25.84	0.22
-18.14	32.67	-0.08	-19.14	32.87	-0.57	-19.64	31.27	3.14	-19.89	37.31	1.31	-17.39	23.88	-0.71	-17.14	25.54	-0.60
-14.84	33.05	0.41	-15.84	32.31	-1.02	-16.34	27.95	-0.07	-16.59	35.79	-0.09	-14.09	24.80	0.32	-13.84	25.80	-0.23
-11.57	32.42	0.59	-12.57	34.05	1.54	-13.07	26.66	-0.54	-13.32	34.41	-0.66	-10.82	23.59	-0.07	-10.57	25.95	0.74
9.75	71.84	39.49	8.75	39.37	6.33	8.25	51.68	23.95	8.00	36.62	1.02	10.50	24.35	0.16	10.75	24.56	-1.18
13.02	86.81	53.66	12.02	39.34	5.50	11.52	61.99	33.46	11.27	36.77	0.38	13.77	26.12	1.13	14.02	25.03	-1.51
16.30	128.17	96.28	15.30	49.32	16.74	14.80	113.11	85.84	14.55	34.70	-0.44	17.07	24.69	0.96	17.33	24.76	-0.52
19.61	142.05	109.04	18.61	59.53	25.83	18.11	130.00	101.61	17.86	36.42	0.17	20.36	25.28	0.43	20.61	25.80	-0.60
22.90	126.63	95.31	21.89	61.40	29.39	21.39	122.06	95.36	21.14	32.83	-1.74	23.65	25.60	2.44	23.90	24.01	-0.70
26.17	111.63	79.29	25.17	61.45	28.42	24.67	112.46	84.74	24.42	33.89	-1.69	26.92	25.81	1.63	27.17	25.79	0.06
29.45	101.50	68.93	28.44	58.24	24.98	27.94	104.35	76.40	27.69	33.87	-1.94	30.20	26.03	1.62	30.45	26.28	0.32
32.72	95.79	63.88	31.72	54.53	21.94	31.22	97.54	70.26	30.97	34.71	-0.44	33.47	24.47	0.73	33.72	25.01	-0.28
36.00	88.42	56.93	35.00	52.40	20.22	34.50	94.67	67.80	34.25	34.10	-0.64	36.75	23.00	-0.33	37.00	25.85	0.97
39.27	84.96	54.05	38.27	48.25	16.65	37.77	89.96	63.67	37.52	30.60	-3.56	40.02	24.68	1.93	40.27	25.93	1.63
42.58	82.52	50.44	41.55	45.64	12.88	41.05	91.07	63.62	40.79	33.74	-1.58	43.34	24.79	0.88	43.59	26.17	0.71
45.87	78.94	46.73	44.87	41.79	8.89	44.37	86.16	58.57	44.11	33.61	-1.85	46.62	24.95	0.90	46.87	26.55	0.95
49.15	77.61	44.40	48.15	39.67	5.78	47.65	84.74	56.16	47.39	34.67	-1.78	49.90	25.91	0.87	50.15	27.51	0.92
52.42	77.81	46.56	51.42	39.11	7.18	50.92	83.19	56.57	50.67	32.65	-1.84	53.17	25.27	2.19	53.42	24.29	-0.34
55.70	76.29	43.82	54.70	37.00	3.84	54.20	82.42	54.57	53.95	34.19	-1.53	56.45	25.77	1.46	56.70	25.93	0.07
58.97	75.47	42.66	57.97	35.65	2.15	57.47	80.10	51.91	57.22	34.38	-1.68	59.72	25.63	0.98	59.97	26.90	0.70
62.24	75.25	41.81	61.24	36.40	2.27	60.74	80.04	51.22	60.49	34.32	-2.36	62.99	25.74	0.46	63.24	28.73	1.90
65.52	73.98	41.01	64.52	35.13	1.47	64.02	80.93	52.58	63.76	34.81	-1.41	66.27	24.58	-0.23	66.52	28.00	1.64
68.82	75.22	42.57	67.82	35.66	2.32	67.32	80.22	52.19	67.07	34.16	-1.74	69.57	25.00	0.51	69.82	27.27	1.23
72.11	76.71	43.83	71.10	34.48	0.92	70.60	79.18	50.93	70.35	32.81	-3.31	72.86	25.75	1.04	73.11	28.54	2.28
75.39	76.83	44.00	74.39	36.66	3.14	73.89	78.33	50.12	73.64	34.51	-1.56	76.14	26.12	1.45	76.39	26.33	0.11
78.66	77.23	43.67	77.66	36.66	2.41	77.16	78.11	49.17	76.91	35.83	-0.97	79.41	27.37	1.97	79.66	25.95	-1.00
81.94	75.75	41.78	80.94	35.84	1.19	80.44	76.23	46.89	80.19	36.86	-0.35	82.71	25.89	0.09	82.96	27.62	0.27
85.24	74.61	41.69	84.24	36.96	3.36	83.74	76.48	48.19	83.49	33.33	-2.83	86.00	26.50	1.75	86.25	27.39	1.09
88.52	74.51	40.69	87.52	35.93	1.42	87.02	76.26	47.06	86.77	36.21	-0.85	89.27	26.41	0.75	89.52	27.31	0.10
91.80	76.38	42.64	90.80	37.00	2.58	90.30	74.44	45.33	90.05	36.03	-0.95	92.59	26.54	0.97	92.84	27.11	-0.01
95.12	75.42	41.37	94.12	35.40	0.67	93.62	75.65	46.23	93.36	35.05	-2.24	95.87	26.60	0.72	96.12	28.96	1.53
98.40	76.43	42.83	97.40	37.12	2.83	96.90	75.69	46.71	96.65	34.82	-2.02	99.15	26.55	1.11	99.40	27.90	0.91
101.70	76.43	43.72	100.70	37.01	3.61	100.18	75.87	47.78	99.92	32.73	-3.23	102.46	26.53	1.98	102.71	27.35	1.25
105.00	75.43	41.26	104.00	38.73	3.88	103.49	74.07	44.53	103.24	36.55	-0.86	105.75	26.23	0.23	106.00	28.19	0.64
108.32	76.93	42.68	107.32	37.68	2.75	106.78	73.98	44.36	106.52	36.74	-0.75	109.07	26.47	0.39	109.32	28.00	0.37
111.60	73.73	39.41	110.60	37.35	2.35	110.10	72.72	43.03	109.85	36.08	-1.48	112.37	27.03	0.88	112.62	28.31	0.61
114.90	72.54	38.41	113.90	37.91	3.09	113.40	73.10	43.59	113.15	35.69	-1.68	115.65	27.33	1.36	115.90	27.84	0.32
118.17	74.08	40.12	117.17	36.77	2.12	116.67	72.66	43.32	116.42	35.47	-1.73	118.92	26.12	0.32	119.17	28.76	1.41
121.45	73.34	39.33	120.45	37.96	3.27	119.95	72.57	43.19	119.69	35.91	-1.34	122.21	27.50	1.66	122.46	27.08	-0.31
124.75	73.97	38.20	123.75	38.97	2.51	123.24	71.10	39.95	122.99	37.41	-1.61	125.50	29.20	1.59	125.75	29.18	0.02
128.02	72.50	38.00	127.02	37.75	2.57	126.52	69.67	39.80	126.27	35.70	-2.04	128.77	27.07	0.74	129.02	29.19	1.31
131.30	72.15	37.54	130.30	38.05	2.75	129.80	69.41	39.42	129.55	35.43	-2.43	132.07	26.58	0.13	132.33	30.30	2.30
134.61	71.49	36.51	133.61	35.91	0.24	133.11	69.09	38.73	132.86	37.21	-1.01	135.36	27.26	0.44	135.61	28.94	0.57
137.90	71.87	37.37	136.89	38.57	3.38	136.39	67.06	37.18	136.14	35.80	-1.94	138.65	26.87	0.53	138.90	29.30	1.41
141.17	71.70	37.82	140.17	37.94	3.37	139.67	66.95	37.69	139.42	34.84	-2.28	141.92	27.04	1.32	142.17	28.23	0.96
144.44	73.56	38.01	143.44	37.66	1.42	142.94	68.54	37.61	142.69	38.90	0.10	145.19	27.22	-0.17	145.44	29.01	0.07
147.71	69.91	35.73	146.71	37.14	2.27	146.21	65.50	35.94	145.96	35.19	-2.23	148.46	27.08	1.06	148.71	28.74	1.17
150.99	70.10	35.27	149.99	37.22	1.70	149.49	65.77	35.56	149.24	35.71	-2.36	151.74	28.28	1.61	151.99	28.97	0.75
154.26	70.63	35.65	153.26	39.53	3.87	152.76	65.27	34.92	152.51	36.62	-1.60	155.01	28.21	1.40	155.26	28.57	0.21
157.57	69.31	34.22	156.54	38.48	2.70	156.04	65.64	35.17	155.79	36.78	-1.56	158.32	28.61	1.68	158.57	28.36	-0.12
160.84	69.10	34.25	159.84	39.78	4.25	159.34	64.61	34.39	159.09	35.18	-2.91	161.60	29.16	2.48	161.85	28.67	0.44
164.12	70.14	34.75	163.12	38.11	2.03	162.62	65.42	34.65	162.37	37.01	-1.62	164.87	29.48	2.25	165.12	28.15	-0.63
167.40	68.86	34.67	166.40	39.13	4.25	165.90	62.58	33.01	165.65	34.21	-3.22	168.15	28.11	2.08	168.40	28.72	1.14
170.70	69.68	34.14	169.70	38.85	2.63	169.18	65.34	34.43	168.92	35.74	-3.04	171.45	29.34	1.97	171.70	30.00	1.08
174.00	67.89	32.94	173.00	38.86	3.22	172.48	62.82	32.49	172.22	36.39	-1.80	174.75	27.27	0.48	175.00	29.66	1.32
177.33	66.85	31.93	176.30	38.59	2.99	175.78	62.42	32.13	175.52	36.80	-1.36	178.10	28.73	1.98	178.35	27.69	-0.61
180.64	67.56	33.28	179.64	37.97	3.01	179.13	63.77	34.12	178.87	34.89	-2.63	181.40	28.04	1.93	181.65	28.37	0.71
183.96	65.29	29.13	182.96	38.95	2.11	182.46	62.40	30.87	182.20	38.03	-1.37	184.71	29.38	1.39	184.96	29.53	-0.01
187.24	65.53	30.76	186.24	39.13	3.67	185.74	62.30	32.15	185.49	36.20	-1.82	188.00	28.56	1.95	188.25	28.03	-0.13
190.54	64.87	29.34	189.54	38.76	2.55	189.03	58.23	27.33	188.77	37.03	-1.74	191.30	28.87	1.51	191.55	29.15	0.24
193.84	63.90	28.37	192.84	37.19	0.97	192.33	60.07	29.16	192.08	36.78	-1.99	194.60	28.97	1.60	194.85	29.31	0.39
197.14	64.26	28.17	196.14	37.85	1.07	195.63	60.44	28.97	195.37	36.24	-3.09	197.90	30.29	2.36	198.15	30.21	0.73
200.44	64.83	28.52	199.44	38.36	1.36	198.93	59.44	27.75	198.67	37.76	-1.79	201.19	29.16	1.01	201.44	30.48	0.78
203.72	64.06	29.36	202.72	38.72	3.33	202.22	59.61	29.53	201.96	34.18	-3.76	204.47	29.43	2.89	204.72	28.96	0.87
207.00	65.73	30.48	206.00	38.56	2.62	205.50	59.39	28.76	205.25	35.67	-2.83	207.75	29.30	2.21	208.00	29.26	0.62
210.27	63.91	28.29	209.27	38.60	2.30	208.77	58.19	27.20	208.52	36.91	-1.95	211.02	28.95	1.50	211.27	29.46	0.46
213.57	61.41	26.24	212.57	39.32	3.47	212.07	57.32	26.78	211.79	34.85	-3.56	214.32	29.68	2.68	214.57	29.44	0.89
216.85	64.68	28.07	215.85	38.78	1.49	215.35	58.34	26.36	215.09	37.89	-1.96	217.61	30.40	1.96	217.86	30.00	0.01
220.15	61.25	25.71	219.15	39.37	3.14	218.64	58.83	27.91	218.39	37.55	-1.24	220.90	28.05	0.67	221.15	29.50	0.57
223.42	62.08	27.02	222.42	38.60	2.85	221.92	57.24	26.80	221.67	35.94	-2.37	224.17	29.43	2.53	224.42	28.29	-0.16
226.70	61.87	25.94	225.70	39.69	3.07	225.20	56.92	25.61	224.95	37.11	-2.06	227.46	28.72	0.95	227.71	30.43	1.11
230.00	62.13	25.69	228.99	38.37	1.24	228.49	56.85	25.03	228.24	38.84	-0.85	230.75	29.36	1.08	231.00	29.60	-0.23
233.27	60.45	24.88	232.27	39.02	2.77	231.77	56.08	25.14	231.52	36.36	-2.45	234.02	29.87	2.47	234.27	28.94	-0.01
236.54	59.98	22.85	235.54	39.45	1.64	235.04	56.19	23.69	234.79	38.52	-1.85	237.32	31.76	2.80	237.57	29.57	-0.94
239.85	60.51	24.67	238.84	38.58	2.05	238.34	55.95	24.73	238.09	37.36	-1.72	240.60	29.24	1.56	240.85	29.39	0.16
243.12	59.59	23.51	242.12	39.58	2.81	241.62	54.65	23.19	241.37	35.40	-3.93	243.87	30.58	2.66	244.12	30.74	1.27
246.40	61.28	25.17	245.40	39.28	2.48	244.90	54.58	23.09	244.65	37.19	-2.17	247.15	28.95	1.00	247.40	30.67	1.17
249.67	58.42	21.85	248.67	37.69	0.43	248.17	55.66	23.71	247.92	36.82	-2.99	250.42	30.45	2.04	250.67	30.91	0.95
252.96	57.85	21.05	251.94	39.02	1.53	251.44	56.25	24.07	251.19	38.65	-1.39	253.71	30.25	1.61	253.96	29.97	-0.22
256.24	58.46	21.47	255.24	40.05	2.37	254.74	54.62	22.25	254.49	38.52	-1.71	257.00	29.92	1.09	257.25	31.00	0.62
259.54	58.43	22.22	258.53	38.86	1.97	258.03	53.63	22.05	257.77	37.39	-2.06	260.30	30.02	1.98	260.55	29.68	0.09
262.84	59.45	21.89	261.82	38.93	0.68	261.32	53.81	20.87	261.07	37.94	-2.87	263.60	31.39	1.99	263.85	31.83	0.88
266.14	57.59	21.02	265.14	39.46	2.20	264.63	54.73	22.78	264.37	37.80	-2.01	266.90	30.34	1.93	267.15	30.04	0.08
269.44	60.25	23.54	268.43	38.58	1.18	267.93	54.00	21.91	267.67	37.88	-2.08	270.19	30.38	1.83	270.44	30.35	0.25
272.72	56.40	19.03	271.72	38.38	0.33	271.22	53.88	21.14	270.96	40.44	-0.17	273.47	29.55	0.35	273.72	30.58	-0.17
276.00	59.04	22.00	275.00	39.88	2.16	274.50	53.56	21.15	274.25	38.47	-1.81	276.75	31.26	2.39	277.00	29.85	-0.57
279.27	56.08	18.85	278.27	39.13	1.21	277.77	52.69	20.08	277.52	40.56	0.08	280.02	29.09	0.02	280.27	30.52	-0.10
282.59	56.22	19.06	281.55	38.94	1.10	281.05	52.04	19.51	280.79	38.31	-2.09	283.35	29.14	0.15	283.60	32.49	1.95
285.89	58.08	20.50	284.88	40.62	2.36	284.38	52.73	19.78	284.12	38.09	-2.73	286.65	32.30	2.89	286.90	30.81	-0.15
289.19	58.04	22.15	288.18	38.19	1.62	287.68	52.14	20.88	287.42	36.88	-2.25	289.95	29.46	1.74	290.20	29.79	0.52
292.49	55.95	18.59	291.48	40.64	2.59	290.98	50.87	18.13	290.72	37.79	-2.81	293.25	31.00	1.80	293.50	31.76	1.01
295.79	55.57	18.32	294.79	40.15	2.21	294.28	51.51	18.88	294.02	39.23	-1.26	296.55	30.90	1.81	296.80	30.09	-0.55
299.09	55.27	17.68	298.09	40.38	2.10	297.58	52.75	19.78	297.32	39.39	-1.45	299.85	30.22	0.79	300.10	31.64	0.66
302.39	56.49	20.11	301.39	40.52	3.46	300.88	50.55	18.80	300.62	36.26	-3.36	303.15	31.89	3.68	303.40	29.45	-0.31
305.69	55.08	17.97	304.69	38.67	0.88	304.18	50.45	17.97	303.92	37.18	-3.17	306.44	31.92	2.98	306.69	30.69	0.20
308.97	54.58	17.87	307.97	39.37	1.97	307.47	50.53	18.44	307.22	37.26	-2.69	309.72	30.32	1.77	309.97	31.02	0.92
312.25	54.76	17.48	311.25	39.77	1.81	310.75	50.26	17.61	310.49	38.25	-2.27	313.00	31.57	2.46	313.25	30.48	-0.18
315.52	55.96	19.38	314.52	39.01	1.75	314.02	47.92	15.97	313.77	37.09	-2.73	316.27	29.36	0.95	316.52	31.75	1.79
318.84	54.74	16.47	317.83	39.67	0.72	317.33	49.22	15.58	317.07	38.59	-2.92	319.60	32.34	2.24	319.85	32.34	0.69
322.12	55.03	17.74	321.12	38.39	0.41	320.62	49.45	16.78	320.37	37.24	-3.29	322.87	31.81	2.68	323.12	31.29	0.61
325.40	54.31	16.82	324.40	40.02	1.84	323.90	49.59	16.72	323.65	36.95	-3.79	326.15	31.49	2.16	326.40	32.51	1.63
328.67	53.44	15.23	327.67	38.97	0.07	327.17	50.75	17.16	326.92	37.81	-3.65	329.42	31.87	1.82	329.67	33.43	1.83
331.95	52.96	15.10	330.94	40.08	1.53	330.44	50.19	16.95	330.19	38.50	-2.60	332.71	31.97	2.27	332.96	31.58	0.33
335.25	55.19	17.58	334.24	38.54	0.25	333.74	49.80	16.82	333.48	38.92	-1.93	336.00	29.72	0.28	336.25	32.65	1.66
338.52	52.64	14.70	337.52	40.06	1.43	337.02	51.02	17.70	336.77	39.65	-1.53	339.27	31.44	1.66	339.52	31.20	-0.13
341.80	53.25	15.37	340.80	39.99	1.42	340.30	48.75	15.49	340.05	39.12	-2.00	342.57	32.01	2.29	342.82	30.98	-0.29
345.10	53.25	15.77	344.10	41.23	3.06	343.60	49.49	16.63	343.35	37.93	-2.80	345.85	30.73	1.41	346.10	32.26	1.39
348.37	52.37	14.66	347.37	40.40	2.00	346.87	48.00	14.91	346.62	39.06	-1.90	349.12	31.29	1.74	349.37	31.26	0.16
351.64	54.35	16.71	350.64	38.34	0.01	350.14	47.10	14.08	349.89	38.84	-2.05	352.40	31.00	1.52	352.65	31.56	0.53
354.94	52.43	13.42	353.94	39.60	-0.10	353.43	48.92	14.53	353.17	38.94	-3.31	355.70	32.80	1.95	355.95	33.76	1.36
358.24	52.36	14.50	357.24	39.90	1.35	356.73	48.02	14.78	356.47	39.05	-2.06	358.99	31.81	2.11	359.24	31.20	-0.05
361.52	50.67	12.98	360.52	38.72	0.34	360.02	47.29	14.22	359.77	38.07	-2.86	362.27	31.54	2.01	362.52	31.93	0.85
364.80	52.25	14.36	363.80	40.06	1.49	363.30	46.93	13.67	363.05	38.82	-2.31	365.55	31.48	1.76	365.80	31.83	0.56
368.11	51.14	13.48	367.11	39.04	0.69	366.58	47.11	14.07	366.32	37.82	-3.09	368.86	31.94	2.44	369.11	31.70	0.65
371.40	52.53	15.29	370.40	40.69	2.77	369.89	48.76	16.15	369.64	37.69	-2.79	372.15	30.65	1.58	372.40	31.84	1.22
374.67	51.84	12.48	373.67	39.85	-0.20	373.17	47.27	12.53	372.92	41.38	-1.23	375.42	32.27	1.07	375.67	32.91	0.16
377.96	51.03	12.75	376.95	39.37	0.40	376.45	48.97	15.31	376.19	40.88	-0.64	378.71	31.29	1.17	378.96	31.14	-0.53
381.24	52.66	14.72	380.24	40.85	2.23	379.74	48.04	14.73	379.49	37.82	-3.36	382.00	31.92	2.15	382.25	32.54	1.22
384.52	51.63	13.19	383.52	41.53	2.40	383.02	47.25	13.43	382.77	40.46	-1.22	385.27	32.08	1.80	385.52	31.25	-0.58
387.84	51.30	13.47	386.80	40.42	1.90	386.30	45.99	12.78	386.05	36.74	-4.33	388.60	33.04	3.37	388.85	32.18	0.96
391.14	51.44	13.25	390.13	40.17	1.29	389.63	47.87	14.30	389.38	38.32	-3.12	391.89	31.15	1.12	392.14	33.58	2.00
394.41	50.10	12.78	393.41	41.40	3.39	392.91	46.72	14.02	392.66	37.18	-3.38	395.16	30.61	1.45	395.41	32.64	1.93
397.71	52.05	13.86	396.69	39.00	0.12	396.19	47.25	13.68	395.94	38.38	-3.06	398.46	32.56	2.53	398.71	32.11	0.53
401.00	51.57	13.60	399.99	40.33	1.67	399.49	46.06	12.71	399.24	38.30	-2.92	401.75	31.85	2.04	402.00	32.24	0.88
404.29	51.12	13.54	403.28	39.14	0.87	402.78	46.79	13.83	402.53	37.42	-3.40	405.04	31.79	2.37	405.29	32.00	1.03
407.59	51.53	14.10	406.57	39.08	0.97	406.07	47.81	15.01	405.82	38.32	-2.35	408.34	31.05	1.79	408.59	31.38	0.57
410.87	50.93	13.15	409.87	40.06	1.59	409.37	47.34	14.18	409.12	38.54	-2.48	411.62	30.58	0.96	411.87	32.69	1.52
414.15	51.22	13.39	413.15	39.84	1.33	412.65	45.60	12.40	412.40	37.47	-3.60	414.90	32.53	2.87	415.15	31.95	0.74
417.46	51.21	13.36	416.43	41.93	3.39	415.93	46.41	13.18	415.68	37.70	-3.39	418.21	31.88	2.19	418.46	32.44	1.20
420.75	50.18	12.17	419.74	40.13	1.44	419.24	46.35	12.97	418.99	39.43	-1.82	421.50	31.35	1.51	421.75	31.71	0.32
424.05	50.00	12.88	423.03	39.64	1.83	422.53	45.72	13.22	422.28	36.88	-3.48	424.80	31.85	2.89	425.05	31.10	0.59
427.36	50.07	11.91	426.33	39.28	0.44	425.83	46.76	13.23	425.58	39.20	-2.20	428.11	31.97	1.98	428.36	31.77	0.23
430.65	51.42	13.51	429.64	40.37	1.78	429.14	46.13	12.85	428.89	37.61	-3.54	431.40	32.05	2.31	431.65	32.53	1.24
433.96	49.94	11.86	432.96	40.68	1.92	432.46	45.98	12.53	432.21	38.70	-2.62	434.71	32.73	2.82	434.96	31.27	-0.19
437.25	49.32	11.02	436.24	39.64	0.65	435.74	46.31	12.63	435.49	37.54	-4.00	438.00	33.24	3.10	438.25	32.59	0.90
440.55	51.11	12.97	439.53	40.28	1.45	439.03	45.28	11.76	438.78	40.49	-0.89	441.30	31.54	1.56	441.55	30.86	-0.67
443.86	49.78	11.43	442.86	40.35	1.31	442.36	46.12	12.39	442.11	38.84	-2.75	444.61	31.25	1.06	444.86	33.43	1.69
447.15	50.34	11.92	446.14	40.61	1.50	445.64	46.08	12.28	445.39	38.80	-2.86	447.90	32.29	2.03	448.15	32.64	0.83
450.44	51.26	13.58	449.43	40.60	2.23	448.93	45.41	12.35	448.68	37.99	-2.93	451.19	31.75	2.23	451.44	31.77	0.70
453.72	50.28	13.64	452.72	41.37	4.04	452.22	46.09	14.07	451.97	37.54	-2.35	454.47	30.14	1.66	454.72	30.72	0.69
457.00	47.98	9.43	456.00	40.50	1.26	455.50	45.07	11.14	455.25	38.70	-3.10	457.75	31.73	1.34	458.00	33.70	1.76
460.29	49.50	11.37	459.28	40.36	1.55	458.78	47.24	13.74	458.53	39.25	-2.12	461.04	31.87	1.91	461.29	31.73	0.22
463.59	48.11	10.19	462.58	40.56	1.95	462.08	46.55	13.25	461.82	39.37	-1.80	464.34	31.94	2.18	464.59	30.93	-0.38
466.87	48.54	10.45	465.87	39.55	0.77	465.37	44.39	10.92	465.12	37.80	-3.54	467.62	32.28	2.35	467.87	32.67	1.19
470.15	48.53	10.96	469.15	41.08	2.83	468.65	44.72	11.78	468.40	38.47	-2.34	470.90	31.51	2.11	471.15	31.19	0.24
473.46	50.14	12.44	472.46	39.82	1.43	471.93	46.60	13.52	471.68	38.04	-2.91	474.21	31.54	2.00	474.46	32.00	0.91
476.74	49.71	11.12	475.74	38.83	-0.45	475.24	45.22	11.25	474.99	38.64	-3.19	477.49	32.17	1.74	477.74	33.43	1.45
480.02	48.98	10.38	479.02	39.63	0.34	478.52	44.50	10.52	478.27	39.67	-2.18	480.77	32.69	2.25	481.02	31.92	-0.07
483.34	48.94	11.61	482.33	40.30	2.28	481.81	44.75	12.04	481.55	38.05	-2.53	484.09	31.76	2.59	484.34	30.66	-0.06
486.62	50.33	12.18	485.62	40.57	1.74	485.12	45.41	11.89	484.87	37.70	-3.69	487.37	31.79	1.81	487.62	33.42	1.89
489.90	48.50	11.23	488.90	41.54	3.58	488.40	45.24	12.59	488.15	37.54	-2.97	490.65	31.57	2.46	490.90	31.17	0.51
493.21	47.89	9.29	492.21	41.01	1.72	491.68	46.09	12.11	491.43	39.91	-1.93	493.96	31.97	1.53	494.21	32.39	0.40
496.49	49.13	10.66	495.49	41.95	2.79	494.99	43.98	10.13	494.74	39.28	-2.43	497.24	32.69	2.38	497.49	31.91	0.05
499.77	49.40	10.01	498.77	41.29	1.21	498.27	43.40	8.63	498.02	40.55	-2.08	500.52	33.74	2.51	500.77	32.35	-0.43
503.07	49.49	10.36	502.07	40.70	0.88	501.55	43.46	8.95	501.30	40.55	-1.82	503.82	32.46	1.49	504.07	32.85	0.33
506.35	47.57	8.78	505.35	39.40	-0.07	504.85	44.93	10.77	504.60	39.33	-2.70	507.11	32.84	2.22	507.36	32.66	0.49
509.64	48.16	10.18	508.64	39.95	1.28	508.14	43.33	9.97	507.89	38.79	-2.44	510.40	30.85	1.03	510.65	32.78	1.41
512.96	48.68	10.31	511.94	40.47	1.42	511.44	46.01	12.27	511.18	38.60	-3.01	513.71	32.03	1.83	513.96	32.94	1.19
516.24	48.06	9.81	515.24	40.87	1.94	514.74	45.66	12.04	514.49	39.22	-2.27	517.00	32.59	2.51	517.25	31.40	-0.23
519.54	49.23	10.91	518.54	39.64	0.63	518.04	45.27	11.57	517.78	39.13	-2.44	520.30	32.66	2.50	520.55	31.65	-0.06
522.86	47.66	8.79	521.84	39.78	0.23	521.34	43.75	9.51	521.08	39.04	-3.07	523.61	33.51	2.81	523.86	32.52	0.27
526.14	47.67	9.52	525.14	40.82	1.98	524.64	44.43	10.90	524.39	38.36	-3.03	526.90	31.85	1.86	527.15	32.71	1.17
529.44	49.09	10.28	528.44	39.83	0.33	527.94	44.71	10.52	527.68	39.18	-2.87	530.19	33.58	2.93	530.44	32.14	-0.06
532.72	48.54	9.98	531.72	40.39	1.15	531.22	45.77	11.84	530.97	39.21	-2.59	533.47	32.04	1.65	533.72	32.89	0.95
536.00	49.03	10.56	535.00	40.30	1.14	534.50	44.39	10.54	534.25	39.62	-2.10	536.75	31.93	1.62	537.00	32.34	0.48
539.29	48.50	9.34	538.28	41.02	1.17	537.78	44.08	9.54	537.53	39.92	-2.49	540.04	32.00	1.00	540.29	34.04	1.49
542.58	47.46	9.91	541.57	40.21	1.97	541.07	44.17	11.24	540.82	39.21	-1.58	543.33	31.30	1.91	543.58	30.61	-0.33
545.87	48.94	9.00	544.87	40.88	0.25	544.37	45.55	10.23	544.11	40.52	-2.66	546.62	34.17	2.39	546.87	33.60	0.27
549.15	48.46	10.08	548.15	40.31	1.24	547.65	43.77	10.01	547.40	38.67	-2.95	549.90	33.08	2.86	550.15	31.86	0.09
552.46	47.96	9.07	551.43	40.13	0.55	550.93	44.03	9.76	550.68	40.97	-1.17	553.21	33.60	2.87	553.46	30.58	-1.70
555.75	48.89	10.13	554.74	40.05	0.60	554.24	43.75	9.61	553.99	39.64	-2.37	556.50	32.78	2.18	556.75	32.34	0.19
559.04	48.06	9.81	558.04	39.91	0.98	557.54	45.25	11.63	557.28	38.83	-2.66	559.79	32.05	1.97	560.04	32.33	0.70
562.33	48.09	10.57	561.32	40.56	2.36	560.82	41.69	8.80	560.57	37.79	-2.97	563.09	31.97	2.62	563.34	31.26	0.36
565.62	48.51	9.79	564.62	40.65	1.24	564.12	43.85	9.75	563.87	39.20	-2.77	566.37	32.22	1.66	566.62	33.22	1.11
568.95	48.66	10.82	567.94	40.54	2.01	567.44	44.21	10.99	567.18	37.96	-3.13	569.70	31.28	1.60	569.95	32.76	1.53
572.25	47.55	10.28	571.23	40.80	2.84	570.73	44.27	11.62	570.48	36.74	-3.77	573.00	31.98	2.87	573.25	31.56	0.90
575.54	47.36	9.24	574.53	41.43	2.62	574.03	45.54	12.04	573.78	38.42	-2.95	576.29	30.76	0.80	576.54	33.66	2.15
578.84	46.78	8.22	577.83	40.18	0.93	577.33	45.84	11.90	577.08	39.54	-2.27	579.59	32.05	1.65	579.84	32.57	0.62
582.12	47.49	9.41	581.12	41.07	2.30	580.62	44.01	10.55	580.37	38.83	-2.50	582.87	31.49	1.57	583.12	32.40	0.93
585.40	47.67	9.26	584.40	40.91	1.81	583.90	44.29	10.50	583.65	37.89	-3.76	586.15	32.85	2.60	586.40	32.96	1.16
588.71	47.73	8.90	587.71	41.35	1.83	587.21	42.91	8.70	586.93	39.41	-2.67	589.46	33.00	2.33	589.71	32.56	0.34
591.99	47.94	9.32	590.99	41.79	2.48	590.49	46.62	12.62	590.24	39.80	-2.06	592.74	33.03	2.57	592.99	31.50	-0.51
595.27	46.38	9.14	594.27	41.63	3.70	593.77	44.40	11.78	593.52	37.28	-3.20	596.02	31.35	2.27	596.27	31.56	0.93
598.57	48.68	9.99	597.57	40.78	1.40	597.07	44.51	10.44	596.80	39.91	-2.02	599.32	32.93	2.40	599.57	31.70	-0.38
601.85	48.48	9.08	600.85	40.65	0.56	600.35	42.48	7.70	600.10	41.65	-0.99	602.61	32.24	1.00	602.86	32.78	-0.01
605.14	46.15	7.64	604.14	40.05	0.85	603.64	42.38	8.49	603.39	39.72	-2.04	605.89	32.05	1.70	606.14	32.24	0.34
608.42	48.28	9.69	607.42	38.99	-0.29	606.92	42.84	8.87	606.67	38.62	-3.22	609.17	32.35	1.92	609.42	33.28	1.30
611.70	48.79	9.93	610.70	40.76	1.22	610.20	43.14	8.91	609.95	38.46	-3.64	612.46	32.68	1.99	612.71	33.90	1.66
614.99	45.54	6.50	613.99	41.54	1.82	613.49	43.73	9.32	613.24	38.84	-3.44	615.74	33.57	2.70	615.99	33.17	0.75
618.27	46.91	8.28	617.27	39.88	0.56	616.77	43.42	9.41	616.52	38.75	-3.13	619.02	32.12	1.65	619.27	33.50	1.48
621.55	47.61	8.43	620.55	41.92	2.05	620.05	44.30	9.74	619.80	39.77	-2.65	622.32	32.61	1.59	622.57	33.63	1.06
624.85	48.53	9.90	623.85	40.62	1.30	623.35	42.46	8.45	623.10	39.03	-2.85	625.60	31.46	0.99	625.85	33.88	1.86
628.14	47.75	9.50	627.14	41.48	2.54	626.64	43.18	9.55	626.38	36.77	-4.73	628.89	32.58	2.49	629.14	33.88	2.24
631.42	47.22	8.50	630.42	39.84	0.43	629.92	42.88	8.78	629.67	38.10	-3.87	632.17	32.78	2.22	632.42	33.76	1.65
634.70	47.90	8.84	633.70	38.92	-0.82	633.20	41.75	7.32	632.95	39.14	-3.16	635.45	32.61	1.72	635.70	33.89	1.45
637.99	46.07	7.14	636.98	40.91	1.29	636.48	44.36	10.05	636.23	39.49	-2.68	638.74	33.20	2.43	638.99	32.57	0.25
641.27	46.37	8.03	640.27	41.94	2.92	639.77	44.04	10.33	639.52	38.71	-2.87	642.02	32.18	2.01	642.27	32.59	0.87
644.55	46.20	6.97	643.55	40.49	0.57	643.05	43.72	9.11	642.80	39.87	-2.61	645.30	33.16	2.09	645.55	33.14	0.52
647.86	47.55	8.37	646.83	40.70	0.83	646.33	44.70	10.14	646.08	40.91	-1.52	648.61	32.06	1.04	648.86	33.05	0.48
651.15	46.41	7.58	650.14	41.31	1.79	649.64	42.60	8.39	649.39	39.15	-2.93	651.90	33.88	3.21	652.15	31.94	-0.28
654.44	46.97	7.22	653.43	40.78	0.34	652.93	43.47	8.34	652.68	41.17	-1.82	655.19	33.97	2.38	655.44	32.58	-0.56
657.72	46.48	7.59	656.72	40.62	1.05	656.22	44.76	10.50	655.97	40.07	-2.06	658.47	31.99	1.27	658.72	33.07	0.80
661.00	45.71	6.65	660.00	40.26	0.51	659.50	44.53	10.09	659.25	39.63	-2.67	661.75	32.75	1.85	662.00	33.27	0.82
664.29	45.81	7.70	663.28	40.87	2.07	662.78	43.31	9.82	662.53	39.43	-1.92	665.04	31.10	1.15	665.29	32.27	0.77
694.76	44.33	11.00	693.76	100.41	66.39	693.25	42.92	14.21	693.00	32.31	-4.27	695.51	26.84	1.67	695.76	29.32	2.60
698.04	45.24	11.89	697.04	97.62	63.58	696.54	47.08	18.35	696.28	32.78	-3.81	698.79	27.19	2.00	699.04	28.55	1.81
701.32	46.22	12.94	700.32	93.61	59.64	699.82	47.14	18.48	699.57	34.27	-2.26	702.07	26.55	1.43	702.32	27.50	0.83
704.61	47.39	12.57	703.61	89.55	54.05	703.10	47.98	17.79	702.84	34.22	-3.84	705.36	28.21	1.56	705.61	30.49	2.29
707.89	48.10	13.83	706.89	86.94	51.99	706.39	46.25	16.61	706.13	34.74	-2.77	708.64	28.35	2.25	708.89	28.18	0.53
711.17	47.97	12.51	710.17	83.22	47.07	709.67	45.90	15.06	709.41	34.66	-4.04	711.92	29.29	1.99	712.17	30.90	2.05
714.44	47.65	12.50	713.44	81.74	45.91	712.94	47.41	16.89	712.69	34.28	-4.11	715.19	29.40	2.42	715.44	30.23	1.70
717.72	46.56	10.61	716.72	82.12	45.49	716.22	45.96	14.64	715.97	36.47	-2.72	718.48	29.66	1.88	718.73	30.18	0.85
721.01	48.25	11.79	720.01	81.25	44.10	719.51	43.84	12.00	719.26	36.20	-3.51	721.77	30.22	1.92	722.02	31.44	1.59
724.29	48.56	10.88	723.29	78.98	40.62	722.79	44.93	11.88	722.54	37.92	-3.00	725.04	30.89	1.38	725.29	32.69	1.63
727.57	48.08	10.45	726.56	78.89	40.57	726.06	42.90	9.89	725.81	38.62	-2.25	728.34	30.78	1.31	728.59	31.96	0.94
730.87	47.94	9.72	729.86	76.36	37.45	729.36	44.68	11.08	729.11	37.71	-3.76	731.62	31.92	1.86	731.87	33.51	1.90
734.14	47.56	9.08	733.14	78.15	38.98	732.64	45.25	11.39	732.39	39.53	-2.20	734.89	33.15	2.83	735.14	31.24	-0.63
737.42	46.71	8.31	736.42	76.44	37.35	735.92	43.07	9.29	735.67	41.01	-0.64	738.17	31.35	1.11	738.42	31.32	-0.47
740.69	47.34	9.20	739.69	78.55	39.72	739.19	44.29	10.77	738.94	39.66	-1.72	741.44	30.91	0.93	741.69	32.32	0.79
743.98	46.52	7.68	742.96	75.72	36.19	742.46	44.84	10.62	742.21	41.89	-0.20	744.73	31.20	0.52	744.98	31.91	-0.32
747.26	47.16	8.17	746.26	74.47	34.79	745.76	42.57	8.20	745.51	39.31	-2.92	748.01	32.62	1.79	748.26	33.51	1.13
750.54	48.20	9.70	749.54	74.54	35.35	749.04	43.39	9.51	748.78	40.72	-1.02	751.29	30.95	0.61	751.54	32.30	0.41
753.86	48.83	10.97	752.82	74.58	36.03	752.32	43.28	10.04	752.07	38.69	-2.42	754.61	31.44	1.74	754.86	31.93	0.68
757.14	49.46	10.38	756.14	74.70	34.93	755.64	46.09	11.63	755.38	39.44	-2.88	757.89	32.91	1.99	758.14	33.36	0.89
760.42	45.35	6.12	759.42	75.95	36.03	758.92	43.24	8.63	758.67	40.97	-1.51	761.17	31.96	0.89	761.42	33.24	0.62
763.73	48.39	8.74	762.71	76.35	36.01	762.20	43.84	8.81	761.94	41.76	-1.14	764.48	32.95	1.46	764.73	32.72	-0.32
767.01	48.59	10.12	766.01	74.09	34.93	765.51	46.02	12.17	765.26	38.30	-3.41	767.76	32.41	2.10	768.01	33.17	1.31
770.29	46.86	8.83	769.29	73.76	35.04	768.79	45.94	12.53	768.53	38.63	-2.65	771.04	31.05	1.18	771.29	32.89	1.47
773.60	47.15	7.95	772.57	71.85	31.96	772.07	46.29	11.71	771.81	39.65	-2.80	774.36	32.64	1.60	774.61	33.79	1.20
776.89	49.18	10.09	775.89	72.91	33.13	775.39	45.08	10.61	775.13	40.37	-1.97	777.64	32.68	1.75	777.89	32.70	0.22
780.17	46.71	8.06	779.17	72.79	33.45	778.67	46.36	12.33	778.41	38.82	-3.07	780.92	32.47	1.98	781.17	33.13	1.09
783.44	47.37	8.28	782.44	71.82	32.04	781.94	46.15	11.68	781.69	39.62	-2.72	784.19	32.52	1.59	784.44	33.61	1.13
786.72	46.83	8.89	785.72	72.67	34.04	785.22	46.08	12.76	784.97	38.90	-2.28	787.47	31.16	1.38	787.72	32.23	0.90
789.99	45.70	6.68	788.99	71.85	32.14	788.49	45.97	11.57	788.24	41.36	-0.91	790.74	31.88	1.02	790.99	32.30	-0.11
793.27	47.34	8.59	792.26	69.55	30.11	791.76	46.36	12.23	791.51	39.72	-2.28	794.02	32.35	1.76	794.27	32.66	0.52
796.54	47.00	8.41	795.54	69.20	29.92	795.04	46.13	12.16	794.79	38.59	-3.24	797.29	33.42	2.99	797.54	32.23	0.25
799.84	47.28	7.63	798.84	69.98	29.64	798.34	45.85	10.82	798.09	41.20	-1.69	800.59	31.96	0.47	800.84	34.26	1.22
803.13	48.11	8.38	802.12	68.17	27.75	801.62	46.33	11.22	801.37	40.32	-2.66	803.88	33.72	2.15	804.13	33.63	0.51
806.42	48.70	9.77	805.41	66.63	27.01	804.91	46.10	11.79	804.66	40.24	-1.94	807.17	33.08	2.31	807.42	31.95	-0.37
809.69	48.21	8.29	808.69	67.06	26.45	808.19	47.46	12.16	807.94	40.90	-2.27	810.44	33.75	1.99	810.69	33.59	0.28
812.97	48.68	9.09	811.96	66.91	26.63	811.46	45.58	10.61	811.21	39.44	-3.39	813.73	33.06	1.63	813.98	34.74	1.76
816.26	48.58	9.12	815.26	66.57	26.42	814.76	45.47	10.63	814.51	40.06	-2.64	817.01	32.64	1.34	817.26	34.15	1.30
819.54	47.03	8.42	818.54	66.47	27.18	818.04	45.28	11.30	817.79	38.47	-3.38	820.29	32.77	2.33	820.54	33.05	1.06
822.82	47.35	7.66	821.82	66.67	26.30	821.32	47.14	12.08	821.07	39.97	-2.96	823.60	33.62	2.10	823.85	33.94	0.87
826.13	48.45	9.31	825.13	66.60	26.77	824.63	46.17	11.65	824.38	38.24	-4.15	826.88	33.52	2.54	827.13	34.14	1.61
829.41	47.35	7.45	828.41	65.64	25.06	827.91	47.37	12.10	827.66	40.95	-2.19	830.16	32.24	0.51	830.41	34.97	1.69
832.69	47.51	7.56	831.69	65.19	24.56	831.19	47.22	11.90	830.93	40.94	-2.25	833.44	32.53	0.75	833.69	34.84	1.51
835.97	47.49	7.81	834.97	66.03	25.66	834.47	48.17	13.11	834.21	40.73	-2.20	836.72	32.25	0.73	836.97	34.54	1.47
839.24	47.72	8.85	838.24	65.47	25.92	837.74	46.80	12.56	837.49	39.97	-2.14	839.99	32.62	1.92	840.24	32.48	0.23
842.52	49.47	9.72	841.52	65.31	24.87	841.02	47.75	12.62	840.77	41.04	-1.95	843.27	32.68	1.09	843.52	34.00	0.86
845.79	48.22	7.87	844.79	62.92	21.88	844.29	46.43	10.70	844.04	41.58	-2.02	846.54	32.73	0.54	846.79	35.22	1.48
849.11	48.65	8.82	848.09	65.18	24.67	847.57	46.32	11.12	847.31	41.05	-2.02	849.86	32.64	0.98	850.11	34.26	1.05
852.38	46.77	7.24	851.38	63.41	23.19	850.88	46.85	11.94	850.63	40.39	-2.39	853.13	33.19	1.82	853.38	33.49	0.57
855.66	47.65	7.91	854.66	61.77	21.35	854.16	45.90	10.79	853.90	41.99	-0.99	856.41	32.68	1.11	856.66	33.01	-0.11
858.94	49.05	8.86	857.94	63.14	22.26	857.44	45.95	10.38	857.18	40.79	-2.64	859.69	33.71	1.68	859.94	34.54	0.96
862.22	47.16	7.93	861.22	62.60	22.69	860.72	46.49	11.89	860.47	40.24	-2.23	862.97	33.05	1.99	863.23	32.86	0.25
865.52	49.18	9.60	864.51	62.74	22.47	864.01	48.09	13.13	863.76	38.61	-4.22	866.27	33.71	2.29	866.52	34.90	1.93
868.79	48.40	8.89	867.79	60.37	20.17	867.29	45.98	11.09	867.04	39.59	-3.17	869.54	33.56	2.21	869.79	33.86	0.96
872.07	47.04	6.79	871.06	61.90	20.96	870.56	47.30	11.67	870.31	42.11	-1.39	872.82	33.13	1.04	873.09	33.99	0.35
875.37	48.01	8.09	874.37	60.88	20.27	873.87	47.35	12.05	873.62	39.84	-3.32	876.12	33.95	2.19	876.37	34.44	1.13
878.64	48.14	9.69	877.64	61.31	22.18	877.14	46.54	12.72	876.89	37.50	-4.19	879.39	33.39	3.11	879.64	32.92	1.09
881.92	47.66	7.53	880.92	60.19	19.37	880.42	45.24	9.73	880.17	40.63	-2.74	882.67	33.97	2.00	882.92	34.26	0.74
885.22	47.26	7.14	884.22	59.22	18.41	883.70	45.57	10.07	883.44	40.84	-2.52	885.97	33.30	1.34	886.22	34.69	1.18
888.51	48.22	8.15	887.51	59.92	19.16	887.00	45.53	10.08	886.74	40.29	-3.02	889.26	34.78	2.87	889.51	33.61	0.15
891.78	47.86	7.83	890.78	60.52	19.81	890.28	47.06	11.66	890.03	39.86	-3.41	892.53	34.30	2.44	892.78	34.39	0.98
895.06	47.72	8.97	894.06	58.74	19.30	893.56	45.74	11.61	893.31	39.23	-2.76	895.81	31.95	1.36	896.06	33.54	1.40
898.35	47.40	6.39	897.33	60.42	18.72	896.83	46.03	9.64	896.58	41.26	-2.99	899.10	35.47	2.62	899.35	34.77	0.37
901.63	47.92	8.48	900.63	60.04	19.92	900.13	45.89	11.08	899.88	38.83	-3.85	902.38	33.84	2.57	902.63	34.11	1.29
904.94	47.50	6.53	903.94	59.67	18.01	903.44	46.82	10.47	903.19	41.27	-2.94	905.69	33.60	0.79	905.94	36.51	2.15
908.23	49.50	9.95	907.22	55.44	15.20	906.72	45.37	10.44	906.47	41.59	-1.21	908.98	31.77	0.38	909.23	33.77	0.83
911.51	47.77	8.36	910.51	58.13	18.03	910.01	46.09	11.30	909.76	39.04	-3.61	912.26	33.28	2.03	912.51	34.38	1.58
914.78	48.45	8.98	913.78	56.91	16.75	913.28	46.03	11.18	913.03	40.52	-2.19	915.53	32.33	1.02	915.78	34.03	1.17
918.09	49.70	10.31	917.06	58.90	18.82	916.56	47.42	12.65	916.30	39.23	-3.41	918.84	32.59	1.36	919.09	34.83	2.05
921.37	48.87	9.31	920.36	56.65	16.40	919.86	45.83	10.89	919.61	39.46	-3.34	922.12	34.11	2.71	922.37	33.58	0.63
924.64	49.09	8.19	923.64	56.89	15.30	923.14	46.66	10.38	922.89	41.30	-2.85	925.39	34.47	1.73	925.64	35.41	1.12
927.92	47.75	7.16	926.92	57.36	16.08	926.42	47.00	11.03	926.17	40.80	-3.03	928.67	34.36	1.93	928.92	35.08	1.10
931.19	48.01	7.68	930.19	57.16	16.15	929.69	47.61	11.91	929.44	40.73	-2.84	931.94	34.09	1.93	932.19	34.63	0.92
934.48	48.00	7.76	933.48	56.21	15.28	932.96	45.54	9.92	932.71	39.98	-3.50	935.23	33.48	1.40	935.48	35.73	2.10
937.77	47.53	6.92	936.76	56.48	15.18	936.26	44.46	8.47	936.01	41.85	-2.00	938.52	33.16	0.71	938.77	35.29	1.29
941.04	47.60	6.70	940.04	55.73	14.14	939.54	45.36	9.08	939.29	40.69	-3.45	941.79	34.31	1.57	942.04	36.17	1.88
944.36	48.46	7.60	943.35	54.93	13.38	942.82	46.35	10.11	942.57	42.92	-1.18	945.11	34.64	1.94	945.36	33.49	-0.76
947.64	49.13	9.12	946.64	56.92	16.22	946.14	45.62	10.23	945.88	41.52	-1.74	948.39	32.92	1.07	948.64	34.07	0.67
950.92	48.60	7.79	949.92	56.09	14.59	949.42	47.63	11.44	949.17	41.45	-2.61	951.67	33.90	1.25	951.92	35.56	1.36
954.23	48.52	7.29	953.23	56.66	14.74	952.70	45.15	8.54	952.44	42.10	-2.38	954.98	36.03	2.96	955.23	34.04	-0.58
957.51	50.12	9.81	956.51	55.99	14.99	956.01	45.78	10.09	955.76	41.92	-1.63	958.26	32.93	0.78	958.51	34.55	0.85
960.79	49.61	9.92	959.79	55.30	14.93	959.29	47.62	12.56	959.03	39.63	-3.30	961.54	32.86	1.34	961.79	35.04	1.97
964.11	48.86	8.73	963.09	55.37	14.55	962.57	45.38	9.87	962.31	39.58	-3.80	964.86	34.12	2.15	965.11	35.17	1.65
967.39	48.50	8.63	966.39	56.71	16.15	965.89	46.96	11.71	965.63	41.97	-1.15	968.14	32.64	0.93	968.39	33.48	0.22
970.67	48.51	8.19	969.67	55.90	14.89	969.17	44.72	9.02	968.91	40.55	-3.02	971.42	34.34	2.18	971.67	34.55	0.84
973.94	49.55	8.80	972.94	54.88	13.44	972.44	44.69	8.56	972.19	41.07	-2.92	974.69	35.49	2.90	974.94	34.16	0.02
977.22	48.62	7.54	976.22	56.41	14.64	975.72	46.49	10.03	975.47	41.54	-2.78	977.97	35.09	2.17	978.23	35.08	0.61
980.51	46.83	5.21	979.51	55.68	13.38	979.01	45.83	8.84	978.76	40.79	-4.07	981.26	35.43	1.98	981.51	37.10	2.10
983.78	48.01	7.20	982.78	55.90	14.41	982.28	45.31	9.13	982.03	40.26	-3.79	984.53	34.78	2.14	984.78	35.85	1.66
987.07	49.84	8.36	986.06	54.81	12.65	985.56	46.99	10.14	985.31	43.07	-1.65	987.82	34.82	1.51	988.09	35.01	0.15
990.37	49.18	8.31	989.37	54.05	12.50	988.87	46.85	10.61	988.62	40.62	-3.49	991.12	35.38	2.68	991.37	35.07	0.82
993.64	47.67	6.14	992.64	54.31	12.09	992.14	45.35	8.44	991.89	42.18	-2.60	994.39	34.04	0.67	994.64	36.85	1.93
996.92	50.07	9.52	995.92	54.09	12.86	995.42	46.73	10.81	995.17	40.51	-3.28	997.67	34.37	1.99	997.92	35.23	1.30
1000.19	49.40	8.44	999.19	55.12	13.47	998.69	46.37	10.03	998.44	41.64	-2.56	1000.94	34.13	1.33	1001.19	35.58	1.23
1003.48	50.89	9.36	1002.46	55.57	13.35	1001.96	46.26	9.35	1001.71	43.54	-1.24	1004.23	35.27	1.90	1004.48	34.26	-0.66
1006.77	49.22	8.52	1005.76	54.62	13.23	1005.26	47.45	11.37	1005.01	42.12	-1.82	1007.52	33.97	1.43	1007.77	34.48	0.39
1010.07	48.23	7.03	1009.06	53.79	11.91	1008.55	47.52	10.95	1008.29	42.02	-2.42	1010.82	33.82	0.79	1011.07	36.22	1.64
1013.38	48.72	6.61	1012.36	55.38	12.58	1011.85	44.43	6.94	1011.59	43.24	-2.11	1014.13	35.77	1.82	1014.38	35.79	0.29
1016.67	50.09	8.62	1015.66	52.34	10.19	1015.16	45.76	8.92	1014.91	42.55	-2.16	1017.42	34.09	0.79	1017.67	36.23	1.38
1019.98	47.08	6.01	1018.98	53.78	12.02	1018.48	45.78	9.33	1018.23	41.46	-2.85	1020.73	34.94	2.03	1020.98	35.28	0.82
1023.27	49.27	8.46	1022.26	54.43	12.93	1021.76	47.25	11.06	1021.51	41.46	-2.60	1024.02	34.11	1.46	1024.27	35.34	1.14
1026.57	47.77	5.56	1025.56	53.64	10.74	1025.05	45.18	7.59	1024.79	45.02	-0.44	1027.32	34.62	0.57	1027.57	35.47	-0.13
1029.87	49.31	8.65	1028.86	55.54	14.20	1028.36	46.36	10.33	1028.10	42.10	-1.80	1030.62	33.16	0.67	1030.87	35.18	1.14
1033.17	49.05	7.40	1032.16	54.24	11.91	1031.65	46.62	9.60	1031.39	43.90	-0.99	1033.92	33.01	-0.47	1034.17	36.50	1.47
1036.44	50.60	9.50	1035.44	53.95	12.17	1034.94	47.24	10.77	1034.69	42.41	-1.93	1037.19	33.85	0.92	1037.44	35.50	1.02
1039.73	49.35	8.26	1038.73	54.09	12.31	1038.23	45.70	9.23	1037.97	42.07	-2.27	1040.48	35.08	2.15	1040.73	34.60	0.12
1043.01	49.49	7.89	1042.01	53.67	11.38	1041.51	47.13	10.15	1041.26	41.24	-3.61	1043.76	35.64	2.20	1044.01	36.40	1.41
1046.29	50.05	8.14	1045.29	53.08	10.49	1044.79	45.88	8.60	1044.53	42.77	-2.38	1047.04	35.66	1.92	1047.29	35.76	0.47
1049.61	48.60	6.27	1048.60	53.62	10.61	1048.09	46.59	8.89	1047.81	43.25	-2.32	1050.36	37.04	2.88	1050.61	35.16	-0.55
1052.89	48.83	7.33	1051.89	54.02	11.84	1051.39	45.24	8.37	1051.14	41.90	-2.84	1053.64	34.84	1.51	1053.89	36.22	1.34
1056.17	48.32	7.13	1055.17	53.35	11.47	1054.67	45.50	8.93	1054.41	41.80	-2.64	1056.92	35.23	2.20	1057.17	35.02	0.44
1059.44	48.77	6.75	1058.44	54.58	11.87	1057.94	45.05	7.65	1057.69	43.21	-2.05	1060.19	34.86	1.00	1060.44	36.46	1.05
1062.72	48.64	6.90	1061.72	55.07	12.64	1061.22	45.50	8.38	1060.97	42.13	-2.85	1063.48	35.73	2.15	1063.73	35.83	0.70
1066.01	49.42	8.31	1065.01	52.44	10.65	1064.51	45.71	9.23	1064.26	41.89	-2.46	1066.76	34.74	1.80	1067.01	35.16	0.67
1069.28	49.60	9.16	1068.28	52.35	11.22	1067.78	45.50	9.68	1067.53	38.83	-4.85	1070.03	34.97	2.69	1070.28	35.99	2.16
1072.57	50.07	8.52	1071.56	53.74	11.50	1071.06	45.80	8.87	1070.80	43.30	-1.49	1073.34	34.59	1.20	1073.59	35.23	0.29
1075.87	48.11	6.33	1074.86	54.18	11.72	1074.36	47.56	10.41	1074.11	42.69	-2.33	1076.62	33.52	-0.09	1076.87	37.59	2.43
1079.17	48.71	6.41	1078.15	52.11	9.12	1077.65	45.80	8.12	1077.39	42.96	-2.58	1079.92	36.32	2.18	1080.17	36.09	0.40
1082.44	50.08	8.56	1081.44	52.50	10.30	1080.94	48.17	11.28	1080.69	43.06	-1.70	1083.19	34.87	1.52	1083.44	35.09	0.19
1085.72	49.91	7.78	1084.72	53.51	10.69	1084.22	45.25	7.74	1083.97	41.70	-3.68	1086.47	36.72	2.75	1086.72	36.45	0.93
1088.99	49.55	8.03	1087.99	52.04	9.84	1087.49	46.05	9.16	1087.24	42.45	-2.31	1089.74	34.51	1.16	1089.99	36.06	1.16
1092.27	49.56	7.27	1091.26	54.88	11.91	1090.76	47.04	9.38	1090.51	43.36	-2.17	1093.02	35.03	0.91	1093.27	36.94	1.27
1095.57	49.89	7.54	1094.56	53.56	10.52	1094.05	47.10	9.37	1093.79	43.41	-2.18	1096.32	35.29	1.10	1096.57	36.82	1.08
1098.88	48.04	5.26	1097.86	52.82	9.35	1097.35	46.96	8.80	1097.09	43.49	-2.54	1099.63	36.52	1.90	1099.88	36.81	0.64
1102.17	48.27	6.70	1101.16	52.48	10.22	1100.66	46.61	9.66	1100.41	41.16	-3.66	1102.92	36.57	3.16	1103.17	35.46	0.50
1105.47	50.40	8.38	1104.46	53.18	10.48	1103.95	46.52	9.13	1103.69	42.63	-2.63	1106.22	34.74	0.89	1106.47	37.15	1.75
1108.77	48.98	6.88	1107.76	53.97	11.18	1107.25	44.38	6.90	1106.99	41.78	-3.57	1109.52	35.96	2.02	1109.77	37.04	1.55
1112.07	50.54	8.98	1111.06	53.60	11.36	1110.55	46.32	9.39	1110.29	40.42	-4.38	1112.82	35.92	2.53	1113.09	36.80	1.86
1115.37	50.84	8.50	1114.37	53.62	10.59	1113.87	47.04	9.32	1113.62	41.55	-4.03	1116.12	36.35	2.17	1116.37	37.59	1.86
1118.66	48.92	7.13	1117.65	53.25	10.77	1117.15	45.12	7.95	1116.89	42.61	-2.42	1119.41	35.64	2.01	1119.66	35.59	0.41
1121.94	50.37	8.89	1120.94	52.52	10.36	1120.44	45.51	8.66	1120.18	41.86	-2.86	1122.69	34.92	1.61	1122.94	36.12	1.26
1125.22	49.82	7.28	1124.22	52.18	8.95	1123.72	46.24	8.32	1123.47	42.88	-2.90	1125.97	35.42	1.04	1126.22	37.79	1.86
1128.51	48.92	6.17	1127.51	52.71	9.28	1127.00	46.05	7.93	1126.74	43.13	-2.86	1129.26	37.05	2.47	1129.51	36.53	0.40
1131.79	51.63	9.59	1130.79	52.71	9.99	1130.29	47.32	9.91	1130.03	43.33	-1.95	1132.54	35.69	1.82	1132.79	35.56	0.14
1135.07	48.96	6.24	1134.07	52.80	9.40	1133.57	46.40	8.31	1133.31	45.15	-0.81	1135.82	35.20	0.65	1136.07	36.27	0.17
1138.36	51.24	9.44	1137.34	52.63	10.14	1136.84	46.97	9.79	1136.59	42.49	-2.56	1139.11	35.47	1.83	1139.36	35.92	0.73
1141.63	50.44	8.35	1140.63	52.93	10.15	1140.13	47.74	10.27	1139.88	42.50	-2.84	1142.38	35.64	1.71	1142.63	36.61	1.13
1144.94	50.63	9.15	1143.94	52.35	10.18	1143.44	46.35	9.49	1143.18	42.15	-2.58	1145.69	35.33	2.01	1145.94	35.44	0.57
1148.23	50.57	8.58	1147.22	51.77	9.10	1146.72	45.63	8.27	1146.47	41.71	-3.52	1148.98	35.40	1.58	1149.23	37.32	1.95
1151.51	48.69	5.89	1150.51	51.53	8.04	1150.01	47.42	9.24	1149.76	42.03	-4.01	1152.26	36.33	1.69	1152.51	38.51	2.32
1154.78	49.11	6.67	1153.78	52.49	9.36	1153.28	47.20	9.38	1153.03	42.54	-3.15	1155.53	36.29	2.01	1155.78	36.97	1.14
1158.09	49.22	6.50	1157.06	53.63	10.22	1156.56	47.54	9.44	1156.30	43.16	-2.81	1158.85	37.02	2.46	1159.10	36.46	0.35
1161.38	51.69	8.35	1160.38	54.00	9.97	1159.88	45.47	6.75	1159.63	45.01	-1.58	1162.13	35.44	0.26	1162.38	38.05	1.32
1164.67	49.59	7.78	1163.66	52.38	9.88	1163.16	46.31	9.12	1162.90	41.53	-3.52	1165.42	35.83	2.18	1165.67	36.54	1.34
1167.94	50.09	7.22	1166.94	52.80	9.24	1166.44	45.09	6.84	1166.19	44.94	-1.18	1168.69	35.68	0.97	1168.94	36.47	0.21
1171.22	49.73	8.04	1170.22	51.98	9.60	1169.72	46.63	9.56	1169.47	41.71	-3.22	1171.97	36.30	2.77	1172.22	35.53	0.45
1174.49	50.27	6.80	1173.49	52.05	7.89	1172.99	46.67	7.82	1172.74	44.50	-2.21	1175.24	35.15	-0.16	1175.49	39.23	2.37
1177.77	50.10	6.78	1176.76	54.05	10.04	1176.26	46.84	8.14	1176.01	43.80	-2.76	1178.52	37.34	2.18	1178.77	37.29	0.58
1181.06	51.09	7.99	1180.06	51.91	8.12	1179.55	45.68	7.20	1179.29	43.93	-2.41	1181.82	36.29	1.35	1182.07	37.55	1.06
1184.38	49.57	7.53	1183.38	52.96	10.23	1182.85	46.59	9.17	1182.59	42.52	-2.76	1185.13	35.73	1.85	1185.38	36.34	0.91
1187.67	49.84	7.45	1186.66	51.87	8.80	1186.16	46.24	8.48	1185.91	43.23	-2.40	1188.42	35.71	1.49	1188.67	36.69	0.92
1190.97	50.27	7.34	1189.96	53.16	9.54	1189.45	46.54	8.23	1189.19	44.19	-1.98	1191.72	36.02	1.25	1191.97	37.05	0.73
1194.24	50.58	7.93	1193.24	50.82	7.48	1192.74	45.54	7.51	1192.49	43.45	-2.45	1194.99	36.02	1.53	1195.24	36.96	0.92
1197.52	50.90	7.39	1196.52	53.54	9.34	1196.02	44.32	5.43	1195.77	43.70	-3.05	1198.27	37.33	1.98	1198.52	37.97	1.07
1200.81	49.64	6.42	1199.81	52.32	8.41	1199.30	48.33	9.73	1199.04	43.91	-2.56	1201.56	36.98	1.92	1201.81	37.25	0.64
1204.11	50.72	7.65	1203.10	53.11	9.35	1202.59	45.48	7.03	1202.33	43.54	-2.78	1204.86	37.85	2.94	1205.11	36.30	-0.16
1207.39	49.13	5.73	1206.39	53.84	9.75	1205.89	48.11	9.33	1205.63	43.77	-2.88	1208.14	35.91	0.67	1208.39	39.00	2.21
1210.67	48.33	4.50	1209.67	52.45	7.93	1209.17	47.80	8.59	1208.91	44.69	-2.39	1211.42	36.89	1.22	1211.67	38.39	1.17
1213.94	50.18	7.49	1212.94	51.25	7.88	1212.44	47.34	9.28	1212.19	43.01	-2.92	1214.69	36.16	1.64	1214.94	37.36	1.29
1217.22	48.22	5.24	1216.22	50.66	6.99	1215.72	45.37	7.01	1215.47	42.12	-4.11	1217.97	38.03	3.21	1218.23	37.27	0.90
1220.51	51.00	8.19	1219.51	50.77	7.28	1219.01	45.84	7.66	1218.76	43.51	-2.54	1221.26	36.72	2.08	1221.51	36.66	0.47
1223.78	50.51	7.41	1222.78	51.64	7.85	1222.28	48.34	9.86	1222.03	41.67	-4.68	1224.53	36.61	1.67	1224.78	39.50	3.01
1227.07	48.49	6.04	1226.06	53.17	10.04	1225.56	45.44	7.62	1225.31	42.85	-2.84	1227.82	34.87	0.59	1228.09	38.09	2.26
1230.37	50.59	7.72	1229.37	51.06	7.50	1228.87	47.32	9.07	1228.62	43.41	-2.71	1231.12	36.41	1.70	1231.37	37.27	1.01
1233.64	49.90	6.40	1232.64	51.19	7.01	1232.14	46.04	7.17	1231.89	44.68	-2.06	1234.39	36.64	1.31	1234.64	37.64	0.76
1236.92	49.46	6.88	1235.92	52.25	8.98	1235.42	46.01	8.05	1235.17	43.28	-2.54	1237.67	36.98	2.56	1237.92	35.95	-0.02
1240.19	49.40	5.67	1239.19	53.60	9.19	1238.69	46.56	7.46	1238.44	45.35	-1.62	1240.94	36.59	1.03	1241.19	37.71	0.60
1243.48	49.88	6.28	1242.46	52.17	7.89	1241.96	46.31	7.34	1241.71	45.50	-1.34	1244.23	38.25	2.82	1244.48	35.51	-1.47
1246.77	50.45	7.46	1245.76	52.17	8.50	1245.26	48.51	10.15	1245.01	42.60	-3.63	1247.52	36.31	1.49	1247.77	38.52	2.15
1250.06	51.58	7.53	1249.05	52.86	8.13	1248.55	45.19	5.77	1248.29	43.86	-3.43	1250.81	37.40	1.52	1251.06	39.35	1.92
1253.36	51.04	7.53	1252.34	52.44	8.24	1251.84	46.40	7.51	1251.59	44.15	-2.61	1254.11	36.81	1.46	1254.36	38.05	1.15
1256.64	49.39	5.90	1255.64	52.04	7.87	1255.14	47.62	8.76	1254.88	44.48	-2.25	1257.39	36.86	1.54	1257.64	37.59	0.72
1259.97	51.41	7.70	1258.96	51.94	7.55	1258.45	46.66	7.58	1258.20	43.08	-3.87	1260.72	39.34	3.80	1260.97	37.17	0.08
1263.26	49.69	6.33	1262.25	52.04	7.99	1261.75	45.03	6.29	1261.49	44.92	-1.68	1264.01	36.71	1.51	1264.26	36.92	0.17
1266.54	49.59	7.25	1265.54	52.44	9.41	1265.04	46.61	8.89	1264.79	41.67	-3.92	1267.29	36.63	2.45	1267.54	37.20	1.47
1269.84	49.92	6.47	1268.84	52.21	8.07	1268.34	45.98	7.15	1268.09	42.51	-4.18	1270.59	38.24	2.95	1270.84	38.07	1.23
1273.13	50.22	6.17	1272.12	53.07	8.33	1271.62	46.15	6.72	1271.37	44.82	-2.47	1273.88	37.68	1.79	1274.13	38.12	0.68
1276.41	49.96	7.00	1275.41	52.44	8.80	1274.91	46.04	7.71	1274.66	44.96	-1.24	1277.16	37.23	2.44	1277.41	35.15	-1.19
1279.69	49.76	6.71	1278.69	52.36	8.62	1278.19	46.69	8.26	1277.93	44.54	-1.76	1280.44	35.48	0.59	1280.69	37.61	1.17
1282.97	51.63	8.34	1281.97	51.54	7.57	1281.47	47.72	9.06	1281.21	42.71	-3.82	1283.73	37.82	2.70	1283.98	37.80	1.13
1286.27	51.11	7.56	1285.26	52.64	8.41	1284.76	47.80	8.88	1284.51	45.60	-1.19	1287.02	35.51	0.13	1287.27	38.00	1.07
1289.54	51.27	7.36	1288.54	52.33	7.73	1288.04	47.40	8.11	1287.79	45.07	-2.09	1290.29	35.92	0.17	1290.54	39.22	1.92
1292.82	51.27	7.51	1291.82	52.25	7.80	1291.32	45.87	6.73	1291.07	44.02	-2.98	1293.59	38.32	2.72	1293.84	37.41	0.26
1296.12	49.54	6.27	1295.12	51.68	7.72	1294.62	45.47	6.82	1294.37	43.43	-3.08	1296.87	37.52	2.41	1297.12	37.33	0.67
1299.41	51.28	7.81	1298.40	51.77	7.62	1297.90	45.81	6.97	1297.65	43.47	-3.24	1300.16	36.83	1.53	1300.41	38.57	1.72
1302.69	48.35	4.53	1301.69	52.66	8.15	1301.19	46.32	7.12	1300.94	44.60	-2.47	1303.44	38.21	2.55	1303.69	37.13	-0.08
1305.97	51.66	8.79	1304.97	51.88	8.32	1304.47	46.93	8.68	1304.22	42.01	-4.10	1306.72	37.09	2.38	1306.97	37.98	1.72
1309.27	50.60	7.67	1308.25	51.62	8.00	1307.75	46.47	8.16	1307.50	43.59	-2.58	1310.02	36.00	1.23	1310.27	37.67	1.35
1312.57	50.67	7.33	1311.55	51.42	7.40	1311.05	46.84	8.13	1310.80	43.45	-3.13	1313.35	37.01	1.84	1313.60	38.02	1.30
1315.89	49.71	6.33	1314.89	51.64	7.57	1314.39	48.09	9.33	1314.13	42.41	-4.22	1316.64	38.73	3.51	1316.89	37.48	0.71
1319.17	48.75	4.31	1318.17	52.14	7.01	1317.67	47.36	7.54	1317.42	45.43	-2.26	1319.92	38.08	1.80	1320.17	38.29	0.46
1322.47	48.64	5.86	1321.45	51.62	8.15	1320.95	46.96	8.80	1320.70	42.25	-3.78	1323.23	37.18	2.56	1323.48	37.39	1.22
1325.77	51.43	7.18	1324.76	51.66	6.72	1324.26	46.46	6.83	1324.01	41.96	-5.53	1326.52	39.73	3.64	1326.77	39.53	1.89
1329.09	50.33	6.84	1328.09	51.27	7.09	1327.56	45.85	6.98	1327.30	44.22	-2.52	1329.84	36.97	1.64	1330.09	37.76	0.88
1332.37	51.48	7.85	1331.37	51.36	7.04	1330.87	44.95	5.94	1330.62	43.67	-3.20	1333.13	37.49	2.02	1333.38	38.20	1.18
1335.67	50.13	6.73	1334.66	51.32	7.23	1334.16	46.62	7.84	1333.91	44.24	-2.41	1336.42	37.84	2.60	1336.67	36.60	-0.19
1338.98	51.23	9.09	1337.95	52.18	9.35	1337.45	46.78	9.26	1337.20	41.86	-3.52	1339.73	35.33	1.35	1339.98	37.70	2.17
1342.27	50.75	7.38	1341.26	51.80	7.74	1340.76	46.06	7.31	1340.51	44.38	-2.24	1343.02	36.05	0.84	1343.27	38.16	1.40
1345.57	48.54	4.11	1344.55	51.09	5.98	1344.05	46.87	7.07	1343.80	45.70	-1.97	1346.32	37.92	1.66	1346.57	38.13	0.32
1348.88	49.45	5.73	1347.85	51.92	7.51	1347.35	46.71	7.61	1347.10	44.21	-2.75	1349.63	37.62	2.06	1349.88	37.80	0.69
