# Supplementary material for: Noise-precision tradeoff in predicting combinations of mutations and drugs
Source: PLoS Comput Biol. 2019 May 22;15(5):e1006956. doi: 10.1371/journal.pcbi.1006956 (PMC6548401; doi:10.1371/journal.pcbi.1006956)
Supplement: S1 Data — A zip file containing all datasets used in this paper. (ZIP) [file pcbi.1006956.s002.zip › calcium/calcium_double_RAW264.7/C5A_250_nM_UTP_25_uM_RW_ECC030925D.txt]

Tab-delimted data for ligand pair Complement C5a / Uridine 5'-triphosphate
Celltype = RAW 264.7
ExperimentID = ECC030925D
t in seconds, Ca++ concentrations in nM
Adj Ca++ is the change in Ca++ concentration due to ligand

ECC030925D08	C5A 250 nM	UTP 25 uM	sim
ECC030925D04	C5A 250 nM	UTP 25 uM	lig1_then_lig2
ECC030925D02	UTP 25 uM	C5A 250 nM	lig2_then_lig1
ECC030925D01	HBSS-BSA n/a 	HBSS-BSA n/a 	con
ECC030925D11	HBSS-BSA n/a 	HBSS-BSA n/a 	con
ECC030925D12	HBSS-BSA n/a 	HBSS-BSA n/a 	con

t(ECC030925D08)	Ca++(ECC030925D08)	Adj Ca++(ECC030925D08)	t(ECC030925D04)	Ca++(ECC030925D04)	Adj Ca++(ECC030925D04)	t(ECC030925D02)	Ca++(ECC030925D02)	Adj Ca++(ECC030925D02)	t(ECC030925D01)	Ca++(ECC030925D01)	Adj Ca++(ECC030925D01)	t(ECC030925D11)	Ca++(ECC030925D11)	Adj Ca++(ECC030925D11)	t(ECC030925D12)	Ca++(ECC030925D12)	Adj Ca++(ECC030925D12)
-194.90	19.58	2.99	-195.53	12.65	-0.47	-195.84	24.36	4.05	-196.00	21.65	-2.02	-194.43	15.48	0.26	-194.27	19.05	1.76
-191.91	18.34	-0.43	-192.54	13.96	-1.35	-192.85	22.42	-0.08	-193.01	29.34	3.48	-191.44	14.99	-2.42	-191.28	18.41	-1.06
-188.91	18.90	0.90	-189.54	13.18	-1.35	-189.85	23.40	1.68	-190.01	25.54	0.46	-188.43	15.79	-0.84	-188.28	19.08	0.38
-185.89	19.24	0.10	-186.54	11.71	-3.96	-186.85	22.45	-0.42	-187.01	29.04	2.82	-185.41	15.34	-2.44	-185.25	19.46	-0.38
-182.91	17.69	-1.44	-183.54	13.81	-1.85	-183.85	22.22	-0.63	-184.01	28.88	2.67	-182.44	15.70	-2.06	-182.28	19.22	-0.61
-179.90	18.35	0.18	-180.53	12.97	-1.73	-180.84	23.12	1.23	-181.01	27.57	2.32	-179.42	15.15	-1.65	-179.26	18.20	-0.67
-176.91	18.08	-0.00	-177.54	13.06	-1.56	-177.85	21.05	-0.76	-178.01	26.83	1.66	-176.44	16.28	-0.44	-176.28	17.56	-1.22
-173.91	16.71	-1.40	-174.54	11.94	-2.70	-174.85	22.73	0.89	-175.01	28.15	2.96	-173.44	14.71	-2.04	-173.28	17.89	-0.92
-170.89	17.67	-0.10	-171.54	12.25	-2.06	-171.85	21.76	0.26	-172.01	27.72	2.86	-170.41	14.65	-1.76	-170.25	17.37	-1.10
-167.91	17.68	0.44	-168.54	12.51	-1.26	-168.85	20.03	-0.93	-169.01	27.35	3.03	-167.44	13.72	-2.15	-167.29	17.06	-0.88
-164.91	16.75	-0.49	-165.53	13.03	-0.75	-165.84	22.84	1.87	-166.01	26.70	2.37	-164.43	14.85	-1.03	-164.27	16.60	-1.34
-161.91	16.49	0.13	-162.54	12.91	0.02	-162.85	20.52	0.44	-163.01	25.27	1.83	-161.44	14.40	-0.59	-161.28	15.82	-1.24
-158.91	16.51	-0.81	-159.54	13.18	-0.67	-159.85	20.46	-0.59	-160.01	26.66	2.26	-158.44	14.31	-1.65	-158.28	17.41	-0.61
-155.89	15.49	-1.50	-156.54	11.83	-1.69	-156.85	18.37	-2.34	-157.01	25.17	1.10	-155.42	14.22	-1.40	-155.26	17.99	0.30
-152.91	16.20	-1.15	-153.54	12.11	-1.78	-153.85	19.76	-1.32	-154.01	26.56	2.12	-152.44	14.76	-1.23	-152.29	17.16	-0.89
-149.90	16.58	0.21	-150.53	12.70	-0.20	-150.84	20.48	0.39	-151.01	24.58	1.13	-149.43	12.96	-2.04	-149.27	17.98	0.91
-146.91	15.36	-1.09	-147.54	11.48	-1.50	-147.85	19.35	-0.82	-148.01	25.72	2.19	-146.44	13.67	-1.41	-146.29	16.37	-0.78
-143.92	15.37	-1.40	-144.54	11.95	-1.35	-144.85	19.04	-1.46	-145.01	26.42	2.57	-143.45	14.31	-1.10	-143.29	16.00	-1.47
-140.89	15.28	-0.78	-141.54	12.04	-0.56	-141.85	19.78	-0.01	-142.01	24.99	1.84	-140.42	13.97	-0.73	-140.26	15.65	-1.11
-137.92	15.13	-1.55	-138.54	12.34	-0.88	-138.85	18.32	-2.09	-139.01	26.25	2.48	-137.45	14.03	-1.29	-137.29	16.19	-1.19
-134.90	16.31	1.07	-135.53	11.92	0.15	-135.84	19.12	0.16	-136.01	24.46	2.14	-134.43	13.48	-0.39	-134.27	14.19	-1.75
-131.91	15.88	0.13	-132.54	10.40	-1.88	-132.85	19.02	-0.46	-133.01	24.16	1.33	-131.44	13.35	-1.04	-131.29	16.16	-0.29
-128.91	14.67	-1.60	-129.54	11.49	-1.31	-129.85	18.88	-1.12	-130.01	25.52	2.17	-128.44	13.56	-1.35	-128.29	16.15	-0.82
-125.89	15.10	0.14	-126.54	10.86	-0.63	-126.85	19.07	0.39	-127.01	21.83	-0.21	-125.42	13.50	-0.09	-125.26	15.96	0.30
-122.91	15.78	0.02	-123.54	11.37	-0.92	-123.85	18.19	-1.30	-124.01	24.25	1.41	-122.44	14.05	-0.35	-122.28	15.40	-1.06
-119.91	14.82	-0.18	-120.53	11.07	-0.46	-120.84	19.63	0.90	-121.01	22.30	0.22	-119.43	14.75	1.11	-119.28	14.37	-1.33
-116.91	15.56	0.48	-117.54	11.62	0.01	-117.85	17.92	-0.88	-118.01	24.24	2.08	-116.44	11.47	-2.24	-116.29	15.94	0.16
-113.91	14.80	-0.83	-114.54	11.13	-1.04	-114.85	18.72	-0.64	-115.01	23.64	0.92	-113.44	14.19	-0.08	-113.29	15.49	-0.84
-110.89	14.99	0.07	-111.54	11.81	0.35	-111.85	17.54	-1.11	-112.01	23.22	1.21	-110.42	13.41	-0.15	-110.26	14.56	-1.06
-107.91	15.07	0.63	-108.54	11.23	0.26	-108.85	17.09	-1.07	-109.01	22.30	0.78	-107.44	12.69	-0.38	-107.28	14.74	-0.40
-104.91	14.92	-0.71	-105.53	11.83	-0.34	-105.84	19.29	-0.07	-106.01	25.16	2.44	-104.43	12.64	-1.63	-104.28	15.52	-0.81
-101.91	14.64	-1.37	-102.54	11.70	-0.85	-102.85	18.30	-1.44	-103.01	26.20	3.10	-101.44	12.92	-1.73	-101.28	15.34	-1.37
-98.91	15.12	0.22	-99.54	11.51	0.08	-99.85	17.48	-1.14	-100.01	24.57	2.59	-98.44	12.11	-1.42	-98.28	14.43	-1.17
-95.89	14.05	-0.79	-96.54	10.76	-0.61	-96.85	16.84	-1.72	-97.01	22.91	0.99	-95.41	13.47	-0.00	-95.26	14.55	-0.99
-92.91	14.73	-0.55	-93.54	11.15	-0.66	-93.85	19.23	0.22	-94.01	23.57	1.21	-92.44	13.06	-0.86	-92.29	15.63	-0.35
-89.91	15.09	0.57	-90.53	11.66	0.60	-90.84	18.40	0.15	-91.01	22.13	0.52	-89.43	13.26	0.10	-89.27	14.60	-0.62
-86.91	13.89	-1.63	-87.54	11.01	-1.04	-87.85	17.54	-1.70	-88.01	23.48	0.88	-86.44	13.21	-0.94	-86.28	16.28	0.06
-83.91	13.95	-0.16	-84.54	11.56	0.92	-84.85	18.55	0.71	-85.01	22.15	0.96	-83.44	12.30	-0.45	-83.29	14.30	-0.51
-80.89	13.86	-1.67	-81.54	10.11	-1.96	-81.85	17.77	-1.49	-82.01	24.72	2.10	-80.41	12.77	-1.40	-80.26	15.53	-0.70
-77.91	14.56	-0.23	-78.54	10.92	-0.40	-78.85	17.54	-0.98	-79.01	23.38	1.51	-77.44	11.95	-1.48	-77.29	15.46	-0.03
-74.91	13.96	-1.39	-75.53	12.31	0.43	-75.84	17.92	-1.15	-76.01	24.60	2.17	-74.43	12.40	-1.58	-74.27	15.46	-0.59
-71.91	13.46	-1.14	-72.54	11.94	0.80	-72.85	18.48	0.15	-73.01	22.96	1.27	-71.44	12.18	-1.06	-71.28	15.09	-0.21
-68.91	13.53	-2.39	-69.54	11.30	-1.15	-69.85	18.93	-0.72	-70.01	24.94	1.94	-68.44	13.22	-1.34	-68.29	16.02	-0.60
-65.89	13.81	-0.38	-66.54	11.04	0.32	-66.85	18.21	0.29	-67.01	22.02	0.75	-65.42	12.23	-0.60	-65.26	14.74	-0.15
-62.91	14.45	-0.02	-63.54	11.21	0.21	-63.85	17.81	-0.38	-64.01	21.79	0.24	-62.44	13.33	0.23	-62.29	14.70	-0.47
-59.90	14.35	-0.03	-60.53	10.90	-0.02	-60.84	19.16	1.05	-61.01	21.58	0.11	-59.43	12.96	-0.06	-59.27	15.03	-0.05
-56.92	13.74	-0.96	-57.54	11.74	0.51	-57.85	17.32	-1.11	-58.01	21.57	-0.21	-56.45	13.01	-0.33	-56.29	15.94	0.54
-53.92	13.19	-2.12	-54.54	11.41	-0.44	-54.85	17.59	-1.45	-55.01	24.22	1.82	-53.45	12.48	-1.47	-53.29	15.66	-0.35
-50.89	13.29	-2.33	-51.54	11.35	-0.80	-51.85	19.38	0.03	-52.01	24.87	2.17	-50.41	13.57	-0.69	-50.26	14.84	-1.48
-47.91	14.59	0.25	-48.54	10.67	-0.20	-48.85	18.78	0.71	-49.01	20.48	-0.94	-47.44	12.69	-0.29	-47.28	16.27	1.23
-44.91	14.27	0.22	-45.53	11.46	0.88	-45.84	17.68	-0.09	-46.01	20.31	-0.82	-44.43	13.56	0.88	-44.28	14.69	-0.06
-41.91	14.68	0.46	-42.54	11.28	0.53	-42.85	17.10	-0.85	-43.01	21.04	-0.26	-41.44	13.73	0.87	-41.29	14.31	-0.61
-38.91	14.24	-0.11	-39.54	11.04	0.15	-39.85	18.07	-0.01	-40.01	21.40	-0.04	-38.44	12.46	-0.53	-38.29	15.62	0.57
-35.89	14.68	0.18	-36.54	11.27	0.24	-36.85	18.27	0.04	-37.01	21.93	0.35	-35.42	13.02	-0.12	-35.26	14.97	-0.23
-32.91	13.90	-1.37	-33.54	11.33	-0.47	-33.85	17.51	-1.49	-34.01	24.62	2.27	-32.44	12.77	-1.14	-32.28	14.84	-1.13
-29.90	14.65	0.36	-30.53	10.50	-0.33	-30.84	19.05	1.03	-31.01	21.70	0.32	-29.43	12.08	-0.85	-29.27	15.52	0.53
-26.92	14.83	0.66	-27.54	10.23	-0.47	-27.86	19.28	1.39	-28.01	19.55	-1.70	-26.45	13.92	1.12	-26.29	15.45	0.58
-23.92	14.85	0.14	-24.54	10.71	-0.53	-24.86	18.32	-0.12	-25.01	22.01	0.22	-23.45	13.50	0.15	-23.29	15.04	-0.37
-20.89	14.06	-0.31	-21.54	11.27	0.37	-21.86	17.33	-0.76	-22.01	21.59	0.14	-20.42	13.04	0.04	-20.26	14.89	-0.18
-17.92	13.92	-0.50	-18.54	10.79	-0.16	-18.86	18.27	0.13	-19.01	21.97	0.47	-17.45	12.93	-0.12	-17.29	14.77	-0.35
8.10	49.27	32.93	7.47	12.16	-0.71	7.16	17.04	-3.03	7.00	25.90	2.48	8.57	13.55	-1.43	8.73	15.99	-1.05
11.12	71.69	56.49	10.48	12.37	0.63	10.17	22.41	3.48	10.01	22.27	-0.02	11.59	13.76	-0.08	11.75	16.00	0.10
14.14	130.77	115.81	13.51	15.64	4.15	13.19	71.00	52.32	13.03	22.77	0.73	14.61	12.31	-1.28	14.76	16.21	0.55
17.11	156.96	141.89	16.48	24.55	12.95	16.17	114.78	95.98	16.01	21.85	-0.30	17.58	13.78	0.07	17.74	16.00	0.23
20.11	140.70	125.11	19.48	30.95	18.83	19.17	105.98	86.67	19.01	23.10	0.43	20.58	13.41	-0.81	20.74	16.67	0.38
23.11	124.04	108.91	22.48	33.84	22.18	22.17	96.87	78.02	22.01	22.72	0.51	23.58	12.79	-0.97	23.74	16.29	0.46
26.11	108.12	93.26	25.48	33.86	22.47	25.17	93.07	74.48	25.01	23.70	1.76	26.58	12.28	-1.22	26.74	15.02	-0.54
29.13	99.63	85.26	28.50	34.37	23.47	28.19	85.81	67.71	28.03	22.43	0.98	29.60	12.72	-0.29	29.76	14.38	-0.69
32.11	90.53	75.64	31.48	31.36	19.94	31.17	84.19	65.57	31.01	20.70	-1.27	32.58	13.80	0.27	32.74	16.59	1.00
35.11	84.44	70.21	34.48	30.74	19.98	34.17	78.26	60.30	34.01	21.64	0.33	35.58	13.02	0.15	35.74	14.45	-0.48
38.12	79.60	65.00	37.48	28.63	17.50	37.17	75.60	57.28	37.01	22.56	0.88	38.58	13.01	-0.22	38.74	14.64	-0.66
41.11	76.71	61.80	40.48	24.50	13.06	40.17	74.26	55.62	40.01	22.51	0.52	41.58	13.23	-0.32	41.74	15.41	-0.20
44.13	74.95	59.83	43.50	21.92	10.26	43.19	69.60	50.75	43.03	23.92	1.71	44.60	12.27	-1.49	44.76	15.60	-0.22
47.11	70.64	56.28	46.48	19.74	8.85	46.17	69.91	51.82	46.01	20.50	-0.94	47.58	12.43	-0.57	47.74	16.57	1.51
50.11	67.66	52.96	49.48	19.16	7.93	49.17	68.05	49.63	49.01	24.03	2.25	50.58	12.94	-0.39	50.73	13.54	-1.86
53.11	66.51	52.09	52.48	16.80	5.85	52.17	67.72	49.58	52.01	20.84	-0.66	53.58	14.13	1.08	53.74	14.70	-0.42
56.11	65.53	50.35	55.48	15.08	3.37	55.17	66.63	47.72	55.01	22.54	0.28	56.58	12.85	-0.97	56.73	16.57	0.69
59.13	65.60	50.79	58.50	14.76	3.41	58.19	65.29	46.75	58.03	22.45	0.55	59.60	13.21	-0.24	59.75	15.20	-0.31
62.11	65.25	51.07	61.48	14.11	3.40	61.17	65.81	47.90	61.01	20.15	-1.11	62.58	13.13	0.31	62.74	15.68	0.80
65.11	64.18	50.12	64.48	13.66	3.07	64.17	63.57	45.79	64.01	21.21	0.07	65.58	12.76	0.07	65.73	14.62	-0.14
68.11	63.11	48.57	67.48	14.70	3.63	67.17	64.22	45.96	67.01	21.69	0.07	68.58	12.67	-0.50	68.73	15.67	0.43
71.11	62.48	47.67	70.48	13.31	1.97	70.17	64.22	45.69	70.01	22.84	0.95	71.58	12.92	-0.52	71.73	15.08	-0.43
74.13	63.46	48.14	73.50	12.91	1.06	73.19	62.45	43.41	73.03	22.15	-0.25	74.59	14.57	0.62	74.75	15.65	-0.37
77.11	63.40	48.46	76.49	11.57	0.09	76.17	62.77	44.10	76.01	23.23	1.20	77.58	13.33	-0.25	77.74	14.69	-0.95
80.11	63.55	48.68	79.48	13.00	1.59	79.17	62.33	43.73	79.01	22.27	0.31	80.58	13.29	-0.22	80.73	15.48	-0.09
83.11	65.06	49.76	82.48	11.63	-0.20	82.17	62.09	43.06	82.01	22.25	-0.13	83.58	14.40	0.46	83.73	15.67	-0.33
86.11	63.02	47.74	85.48	11.75	-0.06	85.17	63.23	44.23	85.01	22.16	-0.20	86.58	13.83	-0.08	86.73	16.26	0.28
89.13	63.64	48.76	88.51	13.10	1.68	88.19	62.37	43.76	88.03	21.85	-0.12	89.60	13.50	-0.02	89.76	15.72	0.14
92.11	62.68	47.40	91.48	11.93	0.11	91.17	60.74	41.73	91.01	22.24	-0.13	92.58	13.10	-0.82	92.74	16.93	0.95
95.11	63.46	48.35	94.48	13.67	2.03	94.17	58.70	39.87	94.01	22.61	0.42	95.58	13.35	-0.39	95.73	15.78	-0.03
98.11	63.61	48.49	97.48	12.93	1.27	97.17	61.93	43.08	97.01	23.51	1.30	98.58	13.50	-0.26	98.73	14.78	-1.04
101.11	64.49	49.44	100.48	13.10	1.52	100.17	60.50	41.72	100.01	22.64	0.51	101.58	13.17	-0.52	101.73	15.76	0.01
104.13	63.51	47.91	103.50	12.63	0.50	103.19	59.53	40.21	103.03	22.72	0.04	104.60	14.39	0.16	104.75	16.10	-0.20
107.11	63.02	47.17	106.48	12.87	0.48	106.17	60.15	40.57	106.01	22.00	-0.94	107.58	14.68	0.19	107.74	17.30	0.75
110.11	62.99	47.96	109.48	13.49	1.93	109.17	60.76	42.00	109.01	22.10	-0.01	110.58	13.28	-0.39	110.73	16.13	0.40
113.11	63.81	47.80	112.48	12.94	0.40	112.17	59.72	39.99	112.01	21.95	-1.14	113.58	14.81	0.17	113.74	17.68	0.97
116.11	63.82	48.74	115.48	13.23	1.62	115.17	60.54	41.73	115.01	20.78	-1.38	116.58	14.11	0.39	116.73	16.77	0.99
119.13	63.48	47.91	118.51	13.70	1.59	118.19	60.16	40.86	118.03	23.77	1.11	119.60	14.05	-0.16	119.76	15.32	-0.95
122.11	61.33	44.78	121.48	12.86	-0.23	121.17	58.42	38.14	121.01	25.35	1.71	122.58	14.47	-0.72	122.73	16.26	-0.99
125.11	62.63	46.15	124.48	13.17	0.15	124.17	58.97	38.76	124.01	25.15	1.58	125.58	14.51	-0.61	125.73	16.21	-0.97
128.11	62.78	46.70	127.48	13.52	0.91	127.17	58.19	38.39	127.01	23.62	0.46	128.58	14.60	-0.11	128.74	16.43	-0.35
131.11	62.81	46.03	130.48	13.43	0.11	130.17	59.37	38.86	130.01	23.38	-0.49	131.58	15.20	-0.22	131.73	18.19	0.71
134.13	61.72	46.36	133.50	13.63	1.74	133.19	58.04	38.96	133.03	22.50	0.06	134.59	13.90	-0.09	134.75	16.09	0.03
137.11	61.56	44.89	136.49	13.50	0.30	136.17	56.72	36.33	136.01	25.04	1.29	137.58	14.31	-0.99	137.74	17.07	-0.30
140.11	60.93	44.67	139.48	13.63	0.84	139.17	56.91	36.93	139.01	23.47	0.13	140.58	14.87	-0.02	140.74	16.85	-0.11
143.11	61.28	44.55	142.48	13.63	0.37	142.17	56.25	35.79	142.01	24.24	0.43	143.58	14.67	-0.70	143.73	17.70	0.27
146.11	59.91	44.18	145.48	14.22	1.96	145.17	56.17	36.71	145.01	21.59	-1.22	146.58	14.36	-0.01	146.74	17.66	1.23
149.14	60.11	43.20	148.51	12.69	-0.75	148.19	56.15	35.51	148.03	23.33	-0.66	149.61	15.08	-0.47	149.76	18.74	1.13
152.11	59.82	43.64	151.48	13.68	0.97	151.17	57.56	37.65	151.01	22.52	-0.74	152.58	15.69	0.87	152.74	16.75	-0.13
155.11	60.00	44.24	154.48	14.69	2.40	154.17	56.37	36.88	154.01	21.49	-1.35	155.58	15.45	1.05	155.74	16.76	0.30
158.11	58.82	42.51	157.48	14.33	1.49	157.17	56.34	36.31	157.01	23.84	0.45	158.58	15.00	0.06	158.73	16.50	-0.51
161.11	58.09	42.31	160.48	13.66	1.35	160.17	54.23	34.72	160.01	22.42	-0.44	161.58	15.17	0.75	161.74	16.17	-0.31
164.13	58.43	40.74	163.51	13.80	-0.43	163.19	53.81	32.39	163.03	26.20	1.42	164.60	15.95	-0.38	164.76	17.35	-1.04
167.11	58.73	41.49	166.48	14.63	0.86	166.17	53.31	32.34	166.01	25.22	0.90	167.58	15.79	-0.09	167.74	17.13	-0.81
170.11	58.10	40.94	169.48	14.53	0.84	169.17	54.73	33.84	169.01	24.90	0.66	170.58	15.62	-0.18	170.73	17.38	-0.48
173.11	57.70	40.32	172.48	14.59	0.67	172.17	53.85	32.74	172.01	25.30	0.83	173.58	15.13	-0.89	173.74	18.14	0.06
176.11	56.93	40.42	175.48	15.19	2.15	175.17	56.12	35.89	175.01	22.98	-0.61	176.58	15.27	0.13	176.73	17.69	0.48
179.14	56.54	39.67	178.51	14.58	1.18	178.19	53.07	32.48	178.03	23.62	-0.33	179.61	15.28	-0.22	179.76	18.12	0.55
182.11	55.29	38.35	181.48	13.81	0.33	181.17	53.96	33.29	181.01	23.69	-0.34	182.58	16.00	0.42	182.74	17.56	-0.08
185.11	56.31	38.37	184.48	14.90	0.42	184.17	50.62	28.95	184.01	24.83	-0.20	185.58	16.73	0.15	185.73	18.69	0.05
188.11	55.45	37.49	187.48	15.41	0.91	187.17	53.01	31.32	187.01	25.11	0.06	188.58	16.23	-0.37	188.73	18.97	0.31
191.11	55.52	38.62	190.48	14.60	1.16	190.17	51.68	31.05	190.01	24.49	0.50	191.58	15.97	0.43	191.74	16.67	-0.93
194.13	54.99	38.11	193.51	14.98	1.56	193.19	51.53	30.92	193.03	22.09	-1.88	194.60	16.29	0.77	194.76	18.69	1.11
197.11	54.51	37.32	196.48	15.26	1.54	196.17	52.58	31.67	196.01	24.13	-0.14	197.58	16.02	0.20	197.74	17.83	-0.06
200.11	54.02	36.58	199.48	15.28	1.31	199.17	50.22	29.05	199.01	23.71	-0.81	200.58	16.73	0.65	200.74	18.30	0.16
203.11	53.19	35.18	202.48	15.97	1.42	202.17	50.97	29.23	202.01	24.29	-0.81	203.58	16.94	0.29	203.75	19.23	0.52
206.11	53.24	34.60	205.48	15.57	0.40	205.17	49.88	27.52	205.01	26.91	1.19	206.58	16.33	-0.94	206.74	19.09	-0.25
209.13	52.62	35.60	208.51	14.60	1.04	208.19	51.28	30.53	208.03	25.24	1.13	209.60	15.46	-0.20	209.76	16.79	-0.93
212.11	52.58	35.33	211.49	15.14	1.36	211.17	49.63	28.65	211.01	22.01	-2.32	212.58	16.76	0.87	212.74	19.40	1.45
215.11	51.55	33.52	214.48	15.06	0.50	214.17	50.76	29.01	214.01	25.22	0.11	215.58	16.35	-0.31	215.74	18.93	0.20
218.11	51.61	33.58	217.48	15.61	1.04	217.17	50.98	29.22	217.01	24.08	-1.04	218.58	17.74	1.07	218.74	18.70	-0.03
221.11	51.91	34.27	220.48	16.14	1.97	220.17	50.18	28.82	220.01	24.49	-0.23	221.58	16.34	0.07	221.74	18.50	0.16
224.14	51.86	33.44	223.51	15.38	0.42	223.19	49.23	27.08	223.03	23.14	-2.37	224.61	17.60	0.54	224.76	20.95	1.83
227.11	50.30	31.91	226.49	15.31	0.39	226.17	49.04	26.93	226.01	26.24	0.77	227.58	16.55	-0.47	227.74	18.79	-0.30
230.11	50.20	32.61	229.48	15.46	1.34	229.17	48.15	26.83	229.01	24.27	-0.40	230.58	16.62	0.39	230.74	18.30	0.01
233.11	50.05	32.40	232.48	15.36	1.17	232.17	48.76	27.38	232.01	22.90	-1.84	233.58	17.70	1.41	233.74	18.78	0.43
236.11	50.00	31.31	235.48	15.29	0.07	235.17	48.89	26.48	235.01	24.95	-0.82	236.58	17.16	-0.16	236.74	20.37	0.98
239.13	50.79	32.98	238.51	15.95	1.61	238.19	48.99	27.46	238.03	23.88	-1.01	239.60	16.58	0.14	239.76	19.38	0.87
242.11	49.24	29.97	241.48	15.28	-0.52	241.17	48.22	25.23	241.01	26.06	-0.29	242.58	18.28	0.38	242.74	19.88	-0.09
245.11	47.97	29.55	244.48	16.05	1.10	244.17	48.68	26.54	244.01	25.41	-0.09	245.58	17.52	0.47	245.74	18.74	-0.38
248.11	48.38	29.87	247.48	15.42	0.38	247.17	48.37	26.14	247.01	24.61	-0.98	248.58	17.69	0.55	248.74	19.64	0.43
251.11	48.91	30.33	250.48	15.97	0.85	250.17	46.76	24.45	250.01	23.49	-2.18	251.58	18.03	0.81	251.74	20.65	1.37
254.14	48.46	29.91	253.51	16.82	1.74	253.19	45.65	23.38	253.03	24.04	-1.59	254.61	17.72	0.54	254.77	20.30	1.05
257.11	48.23	30.02	256.48	15.63	0.89	256.17	47.51	25.58	256.01	24.50	-0.79	257.58	17.42	0.58	257.74	19.12	0.21
260.11	48.41	29.10	259.48	17.01	1.17	259.17	47.67	24.63	259.01	27.09	0.70	260.58	17.66	-0.29	260.74	19.60	-0.41
263.11	46.93	28.13	262.49	16.34	1.00	262.17	46.56	24.03	262.01	25.73	-0.16	263.58	17.87	0.43	263.74	19.23	-0.27
266.11	46.91	28.07	265.48	16.87	1.50	265.17	45.29	22.72	265.01	24.55	-1.37	266.58	18.02	0.54	266.74	20.37	0.83
269.14	47.61	28.14	268.51	17.10	1.09	268.19	47.98	24.78	268.03	26.28	-0.28	269.61	18.66	0.55	269.76	19.90	-0.27
272.11	47.21	28.48	271.48	16.88	1.62	271.17	45.10	22.64	271.01	25.21	-0.60	272.58	17.90	0.53	272.74	19.50	0.07
275.11	46.98	26.68	274.48	17.18	0.35	274.17	44.85	20.83	274.01	27.63	0.25	275.58	18.58	-0.35	275.74	21.10	0.10
278.11	47.01	28.34	277.48	17.84	2.63	277.17	46.58	24.18	277.01	25.31	-0.45	278.58	18.30	0.99	278.74	18.83	-0.54
281.11	46.19	27.52	280.49	16.70	1.50	280.17	45.32	22.92	280.01	24.18	-1.57	281.58	18.39	1.08	281.74	19.86	0.49
284.14	45.46	26.25	283.51	16.94	1.20	283.19	45.02	22.09	283.03	24.40	-1.89	284.61	19.15	1.31	284.76	20.49	0.58
287.11	45.55	26.87	286.48	17.56	2.35	286.17	45.71	23.31	286.01	25.17	-0.59	287.58	17.89	0.58	287.75	19.39	0.01
290.11	46.03	27.01	289.48	16.99	1.44	289.17	43.80	21.05	289.01	24.98	-1.12	290.58	18.79	1.13	290.75	19.71	-0.01
293.12	46.33	27.31	292.49	16.61	1.05	292.17	44.88	22.13	292.01	25.46	-0.65	293.58	19.24	1.58	293.74	18.79	-0.93
296.11	45.69	25.32	295.48	16.75	-0.15	295.17	43.94	19.85	295.01	26.64	-0.81	296.58	20.06	1.06	296.74	20.82	-0.25
299.14	44.99	25.32	298.51	17.78	1.57	298.19	44.21	20.81	298.03	25.93	-0.83	299.61	19.34	1.03	299.76	20.17	-0.20
302.11	45.61	26.54	301.49	17.01	1.41	301.17	43.39	20.59	301.01	25.99	-0.16	302.58	17.79	0.08	302.74	19.85	0.08
305.11	45.13	25.49	304.48	18.00	1.83	304.17	44.04	20.68	304.01	26.40	-0.32	305.58	19.20	0.93	305.74	19.73	-0.61
308.11	45.21	24.87	307.48	18.25	1.37	307.17	44.47	20.40	307.01	27.83	0.40	308.58	19.14	0.16	308.74	20.48	-0.56
311.12	45.47	25.32	310.49	16.79	0.10	310.17	44.02	20.14	310.01	27.54	0.30	311.58	18.72	-0.07	311.74	20.62	-0.23
314.14	44.03	24.44	313.51	17.95	1.83	313.19	43.98	20.66	313.03	25.47	-1.20	314.61	18.30	0.07	314.77	21.42	1.13
317.11	44.65	24.84	316.49	17.12	0.78	316.17	43.12	19.58	316.01	25.23	-1.66	317.58	19.24	0.79	317.74	21.38	0.87
320.11	45.01	24.95	319.48	17.11	0.52	319.17	43.96	20.18	319.01	27.28	0.14	320.58	19.37	0.68	320.74	19.94	-0.82
323.12	43.91	24.10	322.48	17.81	1.47	322.17	44.28	20.74	322.01	25.24	-1.65	323.58	19.02	0.57	323.74	21.59	1.08
326.11	45.34	25.37	325.48	18.04	1.54	325.17	42.96	19.27	325.01	25.94	-1.11	326.58	19.16	0.56	326.74	21.22	0.55
329.14	44.21	23.79	328.51	18.15	1.19	328.19	43.41	19.26	328.03	26.38	-1.13	329.61	19.43	0.37	329.76	21.88	0.76
332.12	42.95	22.82	331.48	18.87	2.21	331.17	42.95	19.09	331.01	26.26	-0.95	332.58	19.59	0.82	332.74	20.96	0.13
335.11	43.68	23.39	334.48	18.58	1.75	334.17	43.36	19.34	334.01	25.78	-1.60	335.58	20.19	1.26	335.74	21.33	0.34
338.11	44.15	23.41	337.48	19.48	2.20	337.17	43.23	18.76	337.01	28.44	0.61	338.58	18.97	-0.41	338.74	21.24	-0.20
341.11	44.31	23.66	340.48	18.86	1.68	340.17	43.26	18.88	340.01	27.50	-0.23	341.58	19.29	0.00	341.73	21.58	0.23
344.13	42.96	22.80	343.51	18.26	1.57	343.19	43.61	19.72	343.03	25.22	-2.02	344.60	19.88	1.08	344.76	21.80	0.94
347.11	41.95	22.20	346.48	18.45	2.17	346.17	43.32	19.85	346.01	26.54	-0.29	347.58	19.53	1.15	347.74	19.59	-0.86
350.11	42.06	21.07	349.48	18.79	1.27	349.17	43.21	18.49	349.01	27.85	-0.22	350.58	19.85	0.22	350.74	21.69	0.00
353.11	42.47	22.78	352.48	17.89	1.66	352.17	42.98	19.56	352.01	24.44	-2.34	353.58	19.18	0.85	353.73	21.88	1.49
356.11	42.39	22.16	355.48	17.89	1.12	355.17	41.70	17.74	355.01	25.55	-1.77	356.58	19.41	0.54	356.74	22.16	1.23
359.14	42.31	21.51	358.51	18.73	1.39	358.19	43.01	18.48	358.03	27.16	-0.73	359.61	20.06	0.62	359.77	21.61	0.11
362.11	42.00	21.78	361.49	18.99	2.24	361.17	42.42	18.48	361.01	25.65	-1.65	362.58	19.64	0.79	362.74	21.78	0.86
365.11	41.87	22.11	364.48	18.87	2.57	364.17	41.57	18.08	364.01	25.55	-1.30	365.58	18.99	0.59	365.73	21.17	0.71
368.12	42.27	21.08	367.49	19.25	1.53	367.17	41.02	16.11	367.01	27.27	-1.00	368.58	20.36	0.54	368.74	22.35	0.46
371.11	41.20	21.35	370.49	19.17	2.78	370.17	41.20	17.62	370.01	24.50	-2.44	371.58	18.94	0.45	371.74	22.54	1.99
374.14	40.67	19.75	373.51	19.32	1.87	373.19	42.81	18.17	373.03	27.10	-0.90	374.61	19.75	0.20	374.77	22.32	0.70
377.11	40.85	19.99	376.48	19.49	2.10	376.17	41.03	16.45	376.01	27.37	-0.57	377.58	19.19	-0.30	377.74	22.43	0.87
380.11	41.67	20.14	379.48	19.19	1.13	379.17	41.47	16.21	379.01	29.05	0.44	380.58	20.28	0.11	380.74	21.68	-0.55
383.12	41.45	20.94	382.49	18.89	1.85	382.17	40.54	16.31	382.01	26.21	-1.38	383.58	20.08	0.94	383.75	21.65	0.44
386.11	40.47	18.90	385.48	19.58	1.48	385.17	41.22	15.93	385.01	27.09	-1.56	386.58	21.04	0.84	386.74	22.99	0.72
389.14	40.90	20.06	388.51	18.50	1.13	388.19	41.74	17.18	388.03	26.56	-1.36	389.61	19.80	0.33	389.76	22.57	1.03
392.12	39.92	18.20	391.48	18.67	0.42	391.17	41.97	16.53	391.01	26.98	-1.82	392.58	21.74	1.39	392.74	22.85	0.43
395.11	40.94	19.36	394.48	19.40	1.29	394.17	39.47	14.17	394.01	28.84	0.18	395.58	20.14	-0.07	395.75	22.17	-0.11
398.12	41.28	20.70	397.49	20.14	3.03	397.17	41.43	17.13	397.01	26.15	-1.51	398.58	20.63	1.42	398.75	21.37	0.09
401.11	40.79	20.23	400.48	20.26	3.17	400.17	41.09	16.81	400.01	24.97	-2.67	401.58	20.55	1.36	401.74	22.57	1.31
404.14	41.21	20.15	403.51	20.24	2.65	403.19	40.41	15.63	403.03	25.67	-2.47	404.61	20.29	0.60	404.76	23.63	1.87
407.11	41.08	18.61	406.48	19.77	0.77	406.17	40.25	14.06	406.01	30.73	1.18	407.58	20.40	-0.70	407.74	22.69	-0.48
410.12	39.96	19.02	409.49	19.82	2.35	409.17	41.01	16.34	409.01	27.07	-0.95	410.59	20.53	0.95	410.75	21.64	0.00
413.11	39.05	17.85	412.49	19.03	1.29	412.17	40.80	15.87	412.01	27.04	-1.25	413.58	20.51	0.67	413.74	22.48	0.58
416.11	41.55	20.66	415.48	20.47	3.04	415.17	40.29	15.67	415.01	26.63	-1.35	416.58	20.77	1.24	416.74	21.70	0.11
419.14	40.58	19.48	418.51	19.99	2.36	418.19	39.95	15.12	418.03	27.03	-1.15	419.61	20.98	1.24	419.76	21.71	-0.09
422.12	39.49	17.58	421.49	19.70	1.26	421.17	40.25	14.62	421.01	28.41	-0.58	422.59	20.44	-0.10	422.75	23.29	0.68
425.12	39.19	17.39	424.49	20.48	2.15	424.17	39.91	14.38	424.01	29.25	0.37	425.59	20.35	-0.09	425.75	22.22	-0.28
428.12	40.51	18.50	427.48	20.31	1.76	427.17	41.43	15.69	427.01	29.32	0.22	428.58	20.39	-0.26	428.75	22.75	0.04
431.11	39.27	18.12	430.48	20.69	3.01	430.17	40.03	15.16	430.01	28.36	0.13	431.58	19.75	-0.03	431.74	21.75	-0.10
434.14	40.38	18.20	433.51	19.55	0.84	433.19	39.16	13.25	433.03	28.14	-1.12	434.61	21.57	0.75	434.77	23.25	0.37
437.11	39.26	17.36	436.48	21.21	2.77	436.17	39.57	13.94	436.01	26.89	-2.10	437.58	21.02	0.48	437.74	24.22	1.62
440.11	40.67	18.99	439.48	19.85	1.64	439.17	40.60	15.19	439.01	27.68	-1.08	440.58	21.07	0.75	440.74	22.71	0.33
443.12	39.87	18.56	442.49	20.36	2.52	442.17	40.70	15.66	442.01	27.19	-1.20	443.58	21.18	1.23	443.75	21.98	-0.03
446.11	40.67	18.68	445.48	19.50	0.98	445.17	40.51	14.79	445.01	27.69	-1.38	446.58	20.62	-0.01	446.74	24.08	1.39
449.13	40.91	19.23	448.51	20.97	2.76	448.19	40.92	15.52	448.03	26.77	-1.99	449.60	21.32	1.01	449.76	23.36	0.98
452.12	39.19	17.48	451.49	19.88	1.64	451.17	38.19	12.75	451.01	29.50	0.71	452.58	19.81	-0.54	452.75	22.24	-0.17
455.12	38.46	16.64	454.48	22.23	3.88	454.17	40.84	15.30	454.01	27.81	-1.09	455.58	21.45	1.00	455.75	22.61	0.09
458.12	40.11	17.87	457.48	20.04	1.27	457.17	39.79	13.83	457.01	28.08	-1.24	458.58	21.72	0.85	458.75	23.33	0.39
461.11	38.96	16.40	460.48	20.55	1.46	460.17	39.63	13.35	460.01	29.10	-0.54	461.58	20.99	-0.20	461.74	24.00	0.74
464.14	38.62	17.94	463.51	20.64	3.43	463.19	39.49	15.09	463.03	26.21	-1.55	464.61	20.30	0.99	464.77	21.94	0.56
467.11	38.93	16.82	466.48	21.90	3.25	466.17	40.31	14.47	466.01	29.16	-0.04	467.58	21.30	0.55	467.74	22.30	-0.51
470.11	38.75	15.62	469.48	21.04	1.37	469.17	38.86	12.00	469.01	30.74	0.52	470.58	21.44	-0.33	470.74	23.64	-0.19
473.12	38.60	16.39	472.48	20.56	1.81	472.17	39.01	13.07	472.01	28.65	-0.65	473.58	21.14	0.29	473.75	23.27	0.36
476.11	39.54	17.79	475.48	21.87	3.58	475.17	39.49	14.01	475.01	26.61	-2.23	476.58	21.46	1.07	476.74	23.61	1.16
479.13	38.07	16.03	478.51	22.15	3.58	478.19	37.79	12.03	478.03	27.50	-1.62	479.61	21.27	0.60	479.77	23.76	1.02
482.12	38.83	16.77	481.48	21.31	2.72	481.17	39.30	13.52	481.01	28.21	-0.93	482.58	21.00	0.31	482.74	23.38	0.62
485.11	38.48	15.78	484.48	20.33	1.09	484.17	39.79	13.36	484.01	28.47	-1.32	485.58	21.93	0.59	485.74	24.13	0.73
488.12	38.15	16.21	487.49	21.98	3.51	487.17	40.00	14.33	487.01	27.41	-1.61	488.59	22.39	1.81	488.75	22.44	-0.20
491.11	37.80	14.75	490.48	21.33	1.74	490.17	38.40	11.62	490.01	29.95	-0.19	491.59	21.20	-0.49	491.75	24.43	0.68
494.14	38.77	16.53	493.51	21.54	2.77	493.19	39.57	13.61	493.03	28.37	-0.95	494.61	21.06	0.19	494.77	23.70	0.76
497.12	39.15	17.11	496.48	21.22	2.64	496.17	38.11	12.34	496.01	28.36	-0.77	497.59	21.50	0.82	497.75	22.69	-0.05
500.11	39.06	17.49	499.48	22.79	4.69	499.17	39.90	14.61	499.01	26.27	-2.38	500.58	20.85	0.65	500.74	24.00	1.73
503.11	38.50	16.62	502.48	21.88	3.47	502.17	38.87	13.26	502.01	28.00	-0.96	503.58	20.98	0.46	503.74	23.08	0.50
506.12	38.78	16.36	505.49	20.73	1.78	505.17	40.68	14.53	505.01	28.57	-0.93	506.59	21.63	0.57	506.75	23.48	0.36
509.14	37.60	15.71	508.51	21.45	3.02	508.19	39.18	13.56	508.03	27.60	-1.38	509.61	21.74	1.21	509.77	22.76	0.17
512.11	38.79	16.70	511.48	22.72	4.09	511.17	38.00	12.18	511.01	28.61	-0.57	512.58	21.87	1.14	512.74	22.22	-0.57
515.11	37.60	15.07	514.48	22.10	3.04	514.17	40.12	13.87	514.01	27.90	-1.71	515.59	22.69	1.53	515.75	23.41	0.18
518.12	37.57	14.91	517.48	20.86	1.67	517.17	38.07	11.69	517.01	29.81	0.07	518.59	21.72	0.43	518.75	22.86	-0.50
521.11	39.80	17.14	520.48	21.47	2.28	520.17	38.96	12.57	520.01	28.81	-0.93	521.58	21.32	0.02	521.74	24.27	0.91
524.13	37.45	14.61	523.51	22.00	2.63	523.19	39.09	12.53	523.03	28.85	-1.07	524.60	21.47	-0.00	524.76	24.61	1.07
527.11	38.97	15.87	526.48	22.59	2.96	526.17	37.63	10.81	526.01	28.36	-1.82	527.58	22.64	0.91	527.74	24.71	0.91
530.12	37.63	14.89	529.49	22.45	3.17	529.17	39.25	12.78	529.01	29.28	-0.55	530.59	21.95	0.57	530.75	23.42	-0.02
533.11	37.71	14.81	532.48	21.80	2.36	532.17	38.86	12.23	532.01	29.02	-0.97	533.58	21.96	0.42	533.74	24.15	0.55
536.12	37.45	15.16	535.48	22.15	3.32	535.17	37.99	11.97	535.01	27.11	-2.27	536.59	22.82	1.89	536.75	23.37	0.38
539.14	36.74	15.10	538.51	21.69	3.51	538.19	38.76	13.39	538.03	26.63	-2.10	539.61	21.60	1.32	539.77	23.12	0.78
542.11	38.29	15.09	541.48	23.12	3.39	541.17	38.23	11.31	541.01	28.76	-1.52	542.58	21.76	-0.07	542.74	25.49	1.59
545.12	37.40	14.28	544.48	22.04	2.39	544.17	37.50	10.66	544.01	29.21	-0.99	545.59	21.43	-0.32	545.75	25.13	1.31
548.11	37.18	13.87	547.48	22.13	2.29	547.17	38.69	11.65	547.01	29.71	-0.68	548.58	22.12	0.17	548.75	24.52	0.51
551.11	36.47	13.11	550.48	22.51	2.62	550.17	38.31	11.22	550.01	30.37	-0.07	551.58	21.66	-0.34	551.74	24.47	0.41
554.13	38.01	14.82	553.51	22.91	3.19	553.19	36.52	9.61	553.03	29.69	-0.58	554.60	22.05	0.23	554.76	24.24	0.35
557.12	37.92	15.05	556.49	22.37	2.97	556.17	37.68	11.09	556.01	28.52	-1.43	557.59	22.89	1.39	557.75	23.61	0.04
560.11	37.71	14.28	559.48	22.49	2.53	559.17	38.71	11.56	559.01	30.61	0.10	560.59	22.29	0.23	560.75	23.80	-0.33
563.11	37.34	14.11	562.48	22.46	2.70	562.17	38.89	11.94	562.01	30.54	0.23	563.59	22.18	0.32	563.75	23.38	-0.55
566.11	36.95	13.96	565.48	21.56	2.03	565.17	38.72	12.00	565.01	28.78	-1.30	566.59	22.74	1.11	566.75	23.88	0.19
569.14	36.25	13.42	568.51	23.21	3.85	568.19	39.18	12.62	568.03	29.28	-0.63	569.61	22.05	0.58	569.77	23.58	0.05
572.11	37.44	14.48	571.48	22.59	3.10	571.17	39.27	12.59	571.01	28.30	-1.74	572.58	22.38	0.79	572.75	24.61	0.95
575.11	38.15	15.05	574.48	22.57	2.94	574.17	37.50	10.68	574.01	28.70	-1.48	575.59	22.44	0.71	575.75	24.57	0.77
578.12	36.11	12.33	577.48	23.68	3.36	577.17	37.65	10.14	577.01	29.50	-1.37	578.59	23.28	0.86	578.75	24.99	0.51
581.12	37.06	14.01	580.49	22.32	2.74	580.17	38.15	11.38	580.01	28.07	-2.06	581.59	22.64	0.96	581.75	24.85	1.10
584.14	36.26	12.26	583.51	22.63	2.09	583.19	37.93	10.20	583.03	29.42	-1.67	584.61	23.05	0.41	584.77	25.96	1.26
587.11	36.61	13.28	586.48	22.89	3.02	586.17	37.47	10.41	586.01	29.83	-0.59	587.59	22.08	0.11	587.75	24.51	0.48
590.12	36.70	13.88	589.48	23.70	4.34	589.17	37.33	10.78	589.01	28.60	-1.31	590.58	21.40	-0.06	590.74	24.89	1.37
593.11	35.93	12.87	592.48	24.10	4.51	592.17	38.15	11.37	592.01	29.38	-0.76	593.58	22.15	0.46	593.74	24.06	0.30
596.11	36.43	13.71	595.48	23.82	4.56	595.17	37.26	10.81	595.01	27.02	-2.79	596.58	22.45	1.09	596.74	25.12	1.70
599.14	35.64	12.05	598.51	22.48	2.35	598.19	39.16	11.84	598.03	29.29	-1.39	599.61	23.36	1.13	599.77	24.55	0.26
602.11	37.17	14.17	601.48	23.14	3.61	601.17	37.96	11.24	601.01	28.91	-1.17	602.59	22.68	1.05	602.75	23.82	0.12
605.11	36.56	13.50	604.48	23.52	3.93	604.17	36.27	9.49	604.01	28.33	-1.81	605.59	23.45	1.76	605.75	23.81	0.05
618.10	36.50	12.59	617.48	91.67	71.23	617.16	38.33	10.70	617.00	30.95	-0.04	618.58	21.63	-0.91	618.74	25.56	0.95
621.10	36.80	12.70	620.47	115.49	94.86	620.16	43.36	15.53	620.00	32.34	1.16	621.57	20.64	-2.10	621.72	25.74	0.94
624.10	36.72	13.39	623.47	124.18	104.31	623.16	45.71	18.65	623.00	30.01	-0.41	624.59	20.30	-1.67	624.75	26.11	2.08
627.10	36.97	13.29	626.47	118.47	98.26	626.16	48.60	21.19	626.00	32.29	1.53	627.57	20.44	-1.88	627.73	24.73	0.35
630.10	37.72	13.91	629.47	111.11	90.77	629.16	49.11	21.58	629.00	31.82	0.93	630.57	20.23	-2.21	630.73	25.79	1.28
633.10	36.75	13.06	632.47	106.10	85.88	632.16	49.42	22.00	632.00	30.83	0.06	633.57	20.11	-2.22	633.73	26.55	2.16
636.10	38.39	13.90	635.47	100.70	79.68	635.16	48.12	19.91	635.00	33.47	1.90	636.57	20.55	-2.57	636.73	25.86	0.67
639.10	38.88	15.27	638.47	97.06	76.92	638.16	46.75	19.41	638.00	31.54	0.85	639.59	20.53	-1.72	639.75	25.18	0.87
642.10	37.88	13.44	641.47	94.25	73.27	641.16	44.62	16.45	641.00	32.90	1.37	642.57	20.95	-2.13	642.73	25.90	0.76
645.10	40.02	15.76	644.47	91.78	70.98	644.16	44.86	16.87	644.00	32.04	0.69	645.57	21.93	-0.97	645.73	25.24	0.28
648.10	38.02	13.87	647.47	88.94	68.26	647.16	42.37	14.50	647.00	31.48	0.25	648.57	21.67	-1.11	648.73	25.71	0.86
651.10	38.05	13.23	650.47	87.63	66.27	650.16	41.99	13.44	650.00	31.07	-0.84	651.57	21.75	-1.71	651.72	28.07	2.55
654.10	38.69	14.49	653.47	87.49	66.75	653.16	41.56	13.63	653.00	29.58	-1.71	654.58	22.37	-0.47	654.75	27.08	2.18
657.10	38.34	13.57	656.47	84.13	62.83	656.16	42.30	13.81	656.00	30.34	-1.51	657.57	23.36	-0.04	657.73	27.02	1.55
660.10	37.75	12.87	659.47	84.32	62.91	659.16	40.34	11.74	659.00	31.67	-0.29	660.57	22.60	-0.91	660.72	26.78	1.20
663.10	37.94	12.26	662.47	83.47	61.25	662.16	40.62	11.21	662.00	32.94	0.17	663.57	23.29	-1.03	663.73	27.24	0.86
666.10	38.62	13.85	665.47	81.48	60.18	665.16	41.34	12.85	665.00	30.71	-1.14	666.57	22.95	-0.45	666.72	27.06	1.59
669.10	38.26	12.95	668.47	83.05	61.20	668.16	40.82	11.78	668.00	31.07	-1.33	669.58	24.25	0.30	669.74	27.04	1.03
672.10	38.82	12.97	671.47	81.77	59.39	671.16	40.73	11.16	671.00	33.66	0.73	672.57	22.99	-1.49	672.72	27.31	0.76
675.10	38.78	13.25	674.47	83.34	61.27	674.16	42.82	13.56	674.00	32.93	0.31	675.57	22.85	-1.32	675.73	27.24	1.01
678.10	37.90	13.37	677.47	79.93	58.87	677.16	40.10	11.85	677.00	30.23	-1.38	678.57	23.69	0.53	678.73	26.08	0.85
681.10	37.88	12.31	680.47	80.97	58.87	680.16	41.37	12.08	680.00	32.62	-0.03	681.57	23.57	-0.63	681.73	26.93	0.66
684.10	37.78	13.10	683.47	81.32	60.11	683.16	39.86	11.45	683.00	31.24	-0.52	684.58	23.00	-0.32	684.74	26.22	0.84
687.10	38.31	13.31	686.47	80.10	58.57	686.16	39.88	11.15	686.00	31.28	-0.80	687.57	23.45	-0.19	687.72	26.69	0.99
690.10	38.43	13.43	689.47	77.87	56.33	689.16	40.66	11.93	689.00	31.93	-0.16	690.57	22.08	-1.56	690.73	27.42	1.72
693.10	38.80	14.18	692.47	77.70	56.54	692.16	41.68	13.33	692.00	29.93	-1.78	693.57	23.23	-0.03	693.72	27.13	1.81
696.10	37.93	12.51	695.47	77.27	55.32	695.16	39.62	10.47	695.00	32.01	-0.49	696.57	23.39	-0.67	696.73	27.28	1.16
699.10	37.16	12.34	698.47	76.85	55.50	698.16	41.01	12.47	698.00	31.69	-0.21	699.59	23.39	-0.06	699.75	25.79	0.27
702.10	38.39	12.52	701.47	75.16	52.76	701.16	42.49	12.90	701.00	32.75	-0.20	702.57	23.60	-0.90	702.73	27.67	1.10
705.10	37.61	12.98	704.47	75.77	54.61	704.16	41.02	12.66	704.00	30.04	-1.67	705.57	23.17	-0.10	705.73	27.10	1.77
708.10	38.25	12.87	707.47	75.96	54.05	707.16	43.70	14.60	707.00	31.71	-0.75	708.57	24.08	0.07	708.73	26.76	0.68
711.10	38.08	12.68	710.47	75.52	53.58	710.16	43.18	14.05	710.00	32.12	-0.37	711.57	23.74	-0.30	711.73	26.77	0.67
714.10	37.41	11.65	713.47	76.10	53.81	713.16	41.89	12.41	713.00	32.79	-0.05	714.58	22.91	-1.48	714.74	27.99	1.53
717.10	36.87	10.32	716.47	74.66	51.58	716.16	43.27	12.99	716.00	33.34	-0.29	717.57	24.25	-0.94	717.72	28.48	1.23
720.10	37.75	12.29	719.47	72.81	50.82	719.16	42.02	12.84	719.00	32.12	-0.42	720.57	23.85	-0.24	720.73	26.82	0.66
723.10	38.38	13.20	722.47	73.76	52.05	722.16	42.68	13.78	722.00	30.43	-1.83	723.57	23.98	0.17	723.72	27.54	1.66
726.10	37.49	11.70	725.47	69.87	47.54	725.16	43.25	13.73	725.00	33.47	0.59	726.57	24.46	0.03	726.73	25.87	-0.62
729.10	38.20	12.18	728.47	71.54	48.99	728.16	42.74	12.99	728.00	34.00	0.90	729.59	24.08	-0.58	729.75	26.40	-0.32
732.10	37.68	13.09	731.47	69.91	48.78	731.16	41.66	13.34	731.00	30.92	-0.76	732.57	23.37	0.14	732.73	25.91	0.62
735.10	38.86	13.06	734.47	71.21	48.88	734.16	41.25	11.73	734.00	33.91	1.03	735.57	23.43	-1.00	735.73	26.47	-0.03
738.10	38.08	12.41	737.47	70.41	48.21	737.16	42.63	13.24	737.00	32.20	-0.55	738.57	24.99	0.69	738.73	26.23	-0.14
741.10	38.47	12.42	740.47	68.06	45.48	740.16	41.40	11.62	740.00	34.16	1.03	741.57	23.60	-1.09	741.73	26.81	0.06
744.10	38.76	12.88	743.47	67.66	45.25	743.16	42.73	13.12	743.00	32.58	-0.38	744.59	24.99	0.47	744.75	26.49	-0.09
747.09	38.79	12.90	746.47	68.14	45.71	746.16	40.16	10.54	746.00	31.20	-1.78	747.56	24.03	-0.50	747.72	28.87	2.28
750.10	38.43	12.12	749.47	67.80	44.96	749.16	42.04	12.00	749.00	33.86	0.47	750.57	23.44	-1.51	750.73	28.05	1.04
753.10	36.69	10.57	752.47	69.99	47.34	752.16	41.65	11.80	752.00	31.46	-1.74	753.57	24.66	-0.10	753.73	28.66	1.84
756.10	38.09	12.36	755.47	66.82	44.55	755.16	42.58	13.12	755.00	31.78	-1.04	756.57	24.13	-0.24	756.73	27.71	1.28
759.10	38.60	12.95	758.47	64.78	42.60	758.16	42.88	13.51	758.00	33.04	0.31	759.59	22.83	-1.45	759.75	27.49	1.14
762.10	37.73	10.94	761.47	64.97	41.65	761.16	42.65	12.13	761.00	34.44	0.57	762.57	24.36	-1.07	762.72	27.99	0.50
765.10	38.02	12.20	764.47	66.46	44.11	764.16	42.36	12.82	764.00	32.95	0.05	765.57	24.32	-0.13	765.73	26.60	0.08
768.10	37.48	11.16	767.47	64.18	41.33	767.16	42.26	12.21	767.00	32.75	-0.65	768.57	24.20	-0.76	768.73	28.43	1.41
771.10	37.98	11.96	770.47	63.60	41.05	770.16	41.59	11.85	770.00	32.89	-0.21	771.57	23.86	-0.79	771.73	27.72	1.00
774.10	38.15	12.36	773.47	63.82	41.50	773.16	42.04	12.52	773.00	32.11	-0.76	774.58	24.68	0.25	774.74	27.00	0.51
777.10	39.12	12.11	776.47	61.37	37.83	776.16	42.25	11.51	776.00	35.03	0.94	777.57	24.08	-1.57	777.72	28.34	0.63
780.10	38.81	11.78	779.47	61.11	37.55	779.16	42.61	11.85	779.00	34.21	0.10	780.57	25.03	-0.64	780.73	28.27	0.54
783.10	38.92	12.89	782.47	62.40	39.84	782.16	42.35	12.60	782.00	31.97	-1.14	783.57	24.81	0.15	783.73	27.72	0.99
786.10	38.17	11.66	785.47	61.89	38.85	785.16	40.25	10.02	785.00	33.30	-0.29	786.57	25.28	0.14	786.73	27.36	0.15
789.10	38.02	11.90	788.47	63.40	40.75	788.16	41.27	11.43	788.00	32.51	-0.69	789.59	24.19	-0.56	789.75	28.07	1.25
792.10	38.77	13.22	791.47	59.65	37.57	791.16	42.78	13.51	791.00	31.29	-1.34	792.57	23.69	-0.49	792.73	28.08	1.83
795.10	38.23	11.53	794.47	60.24	37.01	794.16	42.19	11.77	794.00	33.52	-0.26	795.57	25.17	-0.16	795.73	27.82	0.42
798.10	38.70	11.68	797.47	58.28	34.73	797.16	41.81	11.07	797.00	34.51	0.41	798.57	25.06	-0.59	798.73	27.90	0.18
801.10	38.71	11.23	800.47	59.35	35.34	800.16	42.01	10.81	800.00	34.21	-0.35	801.57	24.71	-1.40	801.73	29.93	1.75
804.10	39.28	11.73	803.47	59.54	35.46	803.16	42.97	11.69	803.00	34.80	0.17	804.58	24.94	-1.25	804.74	29.33	1.08
807.10	38.63	12.31	806.47	57.78	34.93	806.16	41.19	11.15	806.00	33.74	0.34	807.57	23.96	-0.99	807.74	27.67	0.65
810.10	38.12	12.04	809.47	58.37	35.76	809.16	42.44	12.63	809.00	32.35	-0.81	810.57	24.80	0.08	810.73	27.51	0.73
813.10	37.77	10.95	812.47	58.18	34.83	812.16	41.90	11.36	812.00	32.91	-0.99	813.57	24.88	-0.57	813.73	29.08	1.56
816.10	39.41	12.76	815.47	57.44	34.25	815.16	41.62	11.24	815.00	32.85	-0.89	816.57	24.44	-0.85	816.72	29.09	1.74
819.10	38.95	12.58	818.47	56.08	33.18	818.16	41.69	11.59	818.00	31.82	-1.63	819.59	25.43	0.42	819.75	28.28	1.21
822.10	38.80	13.14	821.47	55.66	33.46	821.16	42.17	12.78	821.00	31.38	-1.37	822.57	24.94	0.64	822.73	27.09	0.73
825.10	38.19	11.82	824.47	54.86	31.96	824.16	42.58	12.49	824.00	31.86	-1.59	825.57	24.51	-0.49	825.73	29.15	2.08
828.10	38.37	11.07	827.47	54.50	30.67	827.16	40.25	9.23	827.00	33.90	-0.48	828.57	25.32	-0.61	828.73	29.09	1.09
831.10	38.29	11.18	830.47	56.34	32.70	830.16	42.82	11.99	830.00	34.96	0.77	831.57	24.50	-1.24	831.73	28.28	0.47
834.10	37.50	10.40	833.47	55.16	31.53	833.16	43.07	12.24	833.00	34.29	0.11	834.58	24.77	-0.97	834.74	28.66	0.86
837.10	37.46	10.64	836.47	53.76	30.41	836.16	42.93	12.38	836.00	35.06	1.16	837.57	24.12	-1.34	837.73	27.70	0.18
840.10	38.15	11.33	839.47	54.36	31.01	839.16	40.71	10.16	839.00	32.35	-1.55	840.57	25.94	0.48	840.73	28.59	1.07
843.10	38.48	11.21	842.47	55.30	31.50	842.16	41.60	10.61	842.00	35.99	1.64	843.57	24.23	-1.67	843.73	28.00	0.03
846.10	37.92	10.91	845.47	53.50	29.96	845.16	40.16	9.43	845.00	34.18	0.09	846.57	24.86	-0.78	846.73	28.40	0.69
849.10	37.23	10.06	848.47	53.04	29.33	848.16	42.97	12.07	848.00	35.75	1.49	849.59	24.57	-1.24	849.75	27.62	-0.25
852.10	38.90	12.02	851.47	53.29	29.88	851.16	41.29	10.68	851.00	33.28	-0.68	852.56	24.93	-0.59	852.72	28.85	1.27
855.10	38.10	11.11	854.47	51.80	28.27	854.16	41.87	11.15	854.00	33.78	-0.30	855.57	24.75	-0.88	855.73	28.87	1.18
858.10	37.22	10.02	857.47	51.66	27.93	857.16	42.60	11.67	857.00	34.88	0.60	858.57	24.66	-1.18	858.73	28.48	0.58
861.10	37.77	9.38	860.47	52.83	27.90	860.16	41.00	8.88	860.00	35.95	0.47	861.57	25.34	-1.69	861.73	30.31	1.22
864.10	38.04	11.45	863.47	51.01	27.88	863.16	41.94	11.62	863.00	32.98	-0.70	864.58	24.43	-0.80	864.75	28.79	1.50
867.10	39.26	11.98	866.47	52.08	28.27	866.16	41.21	10.20	866.00	35.48	1.12	867.57	24.83	-1.09	867.73	27.95	-0.03
870.10	38.52	11.26	869.47	50.56	26.77	869.16	41.29	10.31	869.00	34.94	0.60	870.57	24.31	-1.58	870.73	28.94	0.98
873.10	37.67	10.24	872.47	51.70	27.74	872.16	40.66	9.50	872.00	35.50	0.99	873.57	25.26	-0.81	873.73	27.95	-0.18
876.10	38.38	11.37	875.47	50.54	27.00	875.16	41.62	10.89	875.00	32.70	-1.39	876.57	25.44	-0.20	876.72	29.30	1.59
879.10	37.57	10.17	878.47	50.24	26.31	878.16	41.17	10.04	878.00	34.58	0.10	879.59	24.81	-1.23	879.75	29.23	1.13
882.10	37.88	10.03	881.47	50.93	26.55	881.16	41.54	9.97	881.00	35.43	0.50	882.57	24.95	-1.53	882.73	29.58	1.03
885.10	38.83	11.35	884.47	49.71	25.70	884.16	40.18	8.98	884.00	33.26	-1.30	885.57	26.00	-0.11	885.73	29.59	1.41
888.10	38.30	11.51	887.47	51.08	27.76	887.16	41.59	11.08	887.00	32.83	-1.04	888.57	25.66	0.24	888.73	28.29	0.80
891.10	37.92	10.05	890.47	50.26	25.85	890.16	41.57	9.97	890.00	35.77	0.81	891.57	24.78	-1.73	891.73	29.49	0.92
894.10	38.60	11.27	893.47	49.07	25.21	893.16	39.71	8.66	893.00	33.30	-1.11	894.58	24.86	-1.10	894.74	30.24	2.21
897.10	37.64	9.66	896.47	49.72	25.21	896.16	40.59	8.88	896.00	37.07	2.01	897.57	25.42	-1.20	897.73	27.87	-0.81
900.10	39.08	11.43	899.47	49.37	25.19	899.16	40.87	9.50	899.00	35.30	0.57	900.57	25.03	-1.25	900.73	29.03	0.68
903.10	39.10	10.59	902.47	48.15	23.11	902.16	41.22	8.98	902.00	35.56	-0.03	903.57	25.96	-1.19	903.73	30.43	1.22
906.10	38.59	10.81	905.47	48.01	23.70	905.16	40.41	8.91	905.00	35.33	0.47	906.57	25.73	-0.68	906.73	28.69	0.21
909.10	37.98	10.53	908.47	49.50	25.52	908.16	39.55	8.37	908.00	34.78	0.25	909.59	25.82	-0.27	909.75	28.17	0.02
912.10	38.95	11.58	911.47	47.46	23.55	911.16	41.70	10.60	911.00	35.01	0.55	912.57	24.92	-1.09	912.73	28.61	0.54
915.10	38.88	12.14	914.47	47.20	23.93	914.16	41.06	10.59	914.00	34.73	0.91	915.57	24.83	-0.55	915.73	27.08	-0.36
918.10	39.58	12.77	917.47	48.12	24.77	917.16	41.05	10.51	917.00	33.49	-0.41	918.57	25.31	-0.14	918.72	28.06	0.55
921.10	38.37	11.02	920.47	47.76	23.88	920.16	39.80	8.73	920.00	35.18	0.75	921.57	25.24	-0.74	921.73	28.04	-0.01
924.10	37.79	10.03	923.47	47.21	22.91	923.16	41.25	9.76	923.00	35.40	0.55	924.58	25.24	-1.16	924.75	29.07	0.61
927.10	38.51	10.94	926.47	48.53	24.43	926.16	41.15	9.85	926.00	35.90	1.25	927.57	25.80	-0.41	927.74	27.43	-0.84
930.10	38.03	10.78	929.47	47.09	23.31	929.16	41.39	10.42	929.00	33.82	-0.51	930.57	25.27	-0.61	930.73	29.07	1.12
933.10	39.71	11.36	932.47	47.80	22.91	932.16	40.49	8.41	932.00	36.47	1.03	933.57	25.35	-1.64	933.73	29.66	0.61
936.10	37.40	9.45	935.47	48.30	23.82	935.16	42.32	10.65	935.00	34.70	-0.33	936.57	25.44	-1.14	936.73	30.12	1.47
939.10	37.99	10.00	938.47	46.95	22.43	938.16	41.33	9.61	938.00	34.68	-0.39	939.59	25.50	-1.13	939.75	30.21	1.52
942.10	38.85	11.41	941.47	46.56	22.59	941.16	41.47	10.30	941.00	36.09	1.57	942.56	23.93	-2.15	942.72	28.72	0.58
945.10	38.27	10.36	944.47	46.65	22.21	944.16	39.43	7.80	944.00	34.56	-0.43	945.57	24.88	-1.66	945.72	30.70	2.09
948.10	37.57	9.79	947.47	47.04	22.72	947.16	40.59	9.08	947.00	35.77	0.90	948.57	25.00	-1.42	948.73	29.00	0.52
951.10	40.33	12.69	950.47	46.88	22.71	950.16	40.42	9.06	950.00	33.41	-1.31	951.57	26.12	-0.15	951.73	29.80	1.46
954.10	38.66	9.73	953.47	47.04	21.58	953.16	41.10	8.44	953.00	35.97	-0.04	954.58	26.31	-1.26	954.74	30.93	1.30
957.10	38.42	10.28	956.47	46.68	22.01	956.16	39.82	7.96	956.00	35.77	0.55	957.57	25.47	-1.30	957.73	29.59	0.75
960.10	38.85	10.44	959.47	45.98	21.04	959.16	39.60	7.47	959.00	35.89	0.40	960.57	25.91	-1.13	960.74	29.84	0.73
963.10	38.39	9.97	962.47	46.51	21.55	962.16	40.46	8.31	962.00	35.84	0.33	963.57	24.77	-2.29	963.73	31.08	1.96
966.10	38.58	10.71	965.47	46.88	22.48	965.16	41.53	9.93	965.00	34.96	0.01	966.57	26.07	-0.44	966.74	29.00	0.43
969.10	38.04	9.29	968.47	46.03	20.74	968.16	40.39	7.91	968.00	36.24	0.40	969.59	26.12	-1.27	969.75	30.32	0.87
972.10	39.51	11.32	971.47	46.93	22.20	971.16	41.85	9.93	971.00	35.95	0.67	972.57	25.22	-1.61	972.73	29.83	0.94
975.10	39.16	10.36	974.47	44.71	19.38	974.16	42.65	10.12	974.00	35.81	-0.07	975.58	26.43	-1.01	975.74	30.58	1.08
978.10	40.06	12.00	977.47	45.97	21.38	977.16	40.85	9.07	977.00	36.30	1.16	978.57	26.20	-0.49	978.73	28.09	-0.67
981.10	39.96	11.30	980.47	45.38	20.18	980.16	41.66	9.27	980.00	35.75	0.00	981.57	25.72	-1.58	981.73	30.94	1.58
984.10	38.59	10.03	983.47	45.15	20.06	983.16	40.40	8.12	983.00	36.13	0.49	984.58	26.21	-0.98	984.74	29.75	0.49
987.10	38.05	9.95	986.47	45.97	21.34	986.16	40.19	8.37	986.00	34.82	-0.36	987.57	25.30	-1.43	987.72	30.59	1.79
990.10	37.75	9.46	989.47	45.05	20.23	989.16	41.86	9.84	989.00	34.57	-0.80	990.57	26.08	-0.85	990.73	30.64	1.65
993.10	39.68	11.61	992.47	45.03	20.43	992.16	40.80	9.00	992.00	34.97	-0.18	993.57	25.24	-1.47	993.73	30.42	1.65
996.10	38.97	10.80	995.47	44.39	19.68	995.16	41.17	9.27	995.00	35.94	0.68	996.57	25.24	-1.57	996.73	29.76	0.89
999.10	38.44	9.83	998.47	44.26	19.12	998.16	40.85	8.52	998.00	35.58	-0.11	999.59	26.87	-0.37	999.75	29.79	0.48
1002.10	38.58	9.80	1001.47	43.63	18.31	1001.16	40.03	7.52	1001.00	36.02	0.15	1002.57	26.99	-0.43	1002.73	29.76	0.28
1005.10	39.91	12.14	1004.47	44.79	20.48	1004.16	40.22	8.72	1004.00	33.98	-0.88	1005.57	25.36	-1.05	1005.72	30.40	1.93
1008.10	38.91	9.83	1007.47	44.96	19.34	1007.16	40.74	7.93	1007.00	36.75	0.58	1008.57	26.44	-1.28	1008.74	30.48	0.70
1011.10	38.66	9.46	1010.47	43.95	18.21	1010.16	40.45	7.52	1010.00	36.42	0.13	1011.57	25.90	-1.94	1011.73	31.71	1.81
1014.10	38.50	10.27	1013.47	44.72	19.96	1013.16	40.63	8.68	1013.00	35.23	-0.08	1014.58	26.92	0.06	1014.75	28.95	0.02
1017.10	39.43	10.89	1016.47	44.77	19.70	1016.16	40.76	8.49	1016.00	35.98	0.36	1017.57	26.67	-0.51	1017.73	29.39	0.15
1020.10	39.42	11.00	1019.47	44.28	19.33	1019.16	42.52	10.37	1019.00	34.49	-1.01	1020.57	26.31	-0.75	1020.73	30.88	1.76
1023.10	39.31	10.49	1022.47	43.55	18.20	1022.16	40.37	7.83	1022.00	34.23	-1.67	1023.57	26.68	-0.77	1023.72	31.96	2.44
1026.10	39.74	12.44	1025.47	43.96	20.13	1025.16	40.57	9.54	1025.00	33.91	-0.47	1026.57	25.32	-0.62	1026.73	29.09	1.09
1029.09	38.73	10.08	1028.47	44.40	19.22	1028.16	40.31	7.94	1028.00	34.04	-1.69	1029.58	27.00	-0.28	1029.74	31.32	1.97
1032.10	38.66	9.12	1031.47	42.71	16.64	1031.16	41.31	8.05	1031.00	37.30	0.68	1032.57	27.82	-0.35	1032.73	29.91	-0.33
1035.10	38.97	9.72	1034.47	43.01	17.22	1034.16	41.15	8.17	1034.00	36.65	0.31	1035.58	26.20	-1.69	1035.73	31.33	1.38
1038.10	39.22	10.32	1037.47	43.53	18.09	1037.16	41.26	8.63	1037.00	37.63	1.64	1038.57	25.92	-1.62	1038.72	29.58	-0.02
1041.10	38.66	9.46	1040.47	43.11	17.38	1040.16	41.07	8.15	1040.00	36.31	0.03	1041.57	26.70	-1.13	1041.73	31.00	1.10
1044.10	38.21	9.69	1043.47	43.57	18.52	1043.16	42.79	10.55	1043.00	34.35	-1.25	1044.58	27.29	0.14	1044.75	30.33	1.11
1047.10	38.98	9.99	1046.47	42.41	16.89	1046.16	41.91	9.20	1046.00	37.53	1.46	1047.57	26.19	-1.43	1047.73	29.66	-0.03
1050.10	39.25	9.71	1049.47	43.50	17.42	1049.16	40.70	7.43	1049.00	38.15	1.52	1050.57	26.25	-1.93	1050.73	30.65	0.41
1053.10	38.57	9.11	1052.47	42.79	16.80	1052.16	39.20	6.01	1052.00	36.87	0.33	1053.57	27.45	-0.65	1053.73	30.48	0.32
1056.10	38.59	9.86	1055.47	43.71	18.45	1055.16	41.01	8.56	1055.00	35.44	-0.37	1056.57	26.57	-0.79	1056.73	30.59	1.16
1059.10	38.66	8.60	1058.47	43.45	16.85	1058.16	41.37	7.58	1058.00	38.43	1.28	1059.59	26.75	-1.95	1059.75	31.43	0.67
1062.10	39.51	11.19	1061.47	44.39	19.54	1061.16	40.77	8.73	1061.00	34.55	-0.85	1062.57	25.78	-1.17	1062.73	31.04	2.02
1065.10	39.20	11.03	1064.47	43.65	18.94	1064.16	40.96	9.06	1064.00	35.27	0.01	1065.57	26.00	-0.81	1065.73	29.67	0.80
1068.10	38.88	9.93	1067.47	44.28	18.79	1067.16	41.21	8.53	1067.00	35.47	-0.57	1068.58	26.30	-1.29	1068.74	31.51	1.86
1071.10	39.21	10.83	1070.47	43.42	18.50	1070.16	41.09	8.98	1070.00	34.40	-1.07	1071.57	27.27	0.25	1071.73	29.90	0.82
1074.10	39.66	11.03	1073.47	42.31	17.15	1073.16	41.12	8.77	1073.00	34.94	-0.77	1074.58	27.63	0.37	1074.75	29.73	0.40
1077.10	40.23	11.01	1076.47	43.58	17.83	1076.16	41.51	8.57	1076.00	36.00	-0.30	1077.57	26.58	-1.27	1077.74	31.49	1.57
1080.10	38.67	9.40	1079.47	41.66	15.86	1079.16	42.12	9.13	1079.00	36.99	0.64	1080.57	27.27	-0.63	1080.73	29.96	-0.01
1083.10	39.40	10.05	1082.47	43.10	17.22	1082.16	40.31	7.24	1082.00	36.08	-0.35	1083.57	26.95	-1.03	1083.73	31.43	1.38
1086.10	38.82	8.61	1085.47	42.34	15.60	1085.16	41.41	7.48	1085.00	38.77	1.48	1086.57	27.45	-1.39	1086.73	30.82	-0.09
1089.10	39.83	11.06	1088.47	43.37	18.07	1088.16	41.17	8.68	1088.00	34.83	-1.02	1089.59	26.71	-0.69	1089.75	31.18	1.71
1092.10	40.48	12.18	1091.47	43.14	18.30	1091.16	41.34	9.31	1091.00	34.16	-1.23	1092.57	26.83	-0.11	1092.73	30.34	1.34
1095.10	39.08	10.06	1094.47	42.84	17.29	1094.16	41.11	8.36	1094.00	36.26	0.16	1095.57	25.81	-1.85	1095.73	31.41	1.69
1098.10	40.10	10.89	1097.47	42.57	16.82	1097.16	42.71	9.77	1097.00	36.41	0.11	1098.57	27.08	-0.77	1098.73	30.57	0.66
1101.10	38.81	10.26	1100.47	43.12	18.04	1100.16	41.69	9.42	1100.00	34.84	-0.79	1101.57	26.92	-0.26	1101.73	30.30	1.05
1104.10	39.76	8.87	1103.47	41.79	14.37	1103.16	41.65	7.03	1103.00	38.60	0.63	1104.59	27.37	-2.16	1104.75	33.12	1.53
1107.10	39.50	10.64	1106.47	43.23	17.84	1106.16	41.08	8.49	1106.00	34.88	-1.06	1107.57	26.20	-1.30	1107.74	31.92	2.36
1110.10	39.91	10.60	1109.47	43.51	17.66	1109.16	40.45	7.41	1109.00	35.14	-1.26	1110.57	26.90	-1.05	1110.73	32.32	2.31
1113.09	39.45	9.36	1112.47	43.70	17.07	1112.16	40.49	6.67	1112.00	37.96	0.78	1113.56	27.33	-1.40	1113.72	31.41	0.62
1116.10	39.97	10.36	1115.47	43.08	16.94	1115.16	42.11	8.78	1115.00	37.31	0.62	1116.57	26.92	-1.32	1116.73	31.01	0.70
1119.10	39.79	9.35	1118.47	43.93	16.96	1118.16	39.63	5.47	1118.00	39.12	1.60	1119.59	27.16	-1.91	1119.75	31.45	0.31
1122.10	38.94	9.19	1121.47	43.64	17.36	1121.16	41.50	8.02	1121.00	36.12	-0.71	1122.57	28.00	-0.39	1122.73	31.55	1.10
1125.10	39.55	10.05	1124.47	41.96	15.93	1124.16	42.14	8.92	1124.00	35.02	-1.56	1125.57	28.26	0.13	1125.73	31.63	1.43
1128.10	39.61	10.49	1127.47	43.18	17.52	1127.16	41.89	9.04	1127.00	37.16	0.95	1128.57	26.54	-1.22	1128.73	30.09	0.27
1131.10	39.37	10.45	1130.47	42.14	16.69	1130.16	40.74	8.10	1130.00	36.29	0.29	1131.57	25.95	-1.60	1131.73	30.93	1.31
1134.10	39.69	9.43	1133.47	42.33	15.54	1133.16	41.59	7.60	1133.00	37.97	0.63	1134.59	28.03	-0.87	1134.75	31.20	0.24
1137.10	39.36	9.04	1136.47	42.13	15.28	1136.16	39.77	5.72	1136.00	38.27	0.87	1137.57	27.53	-1.43	1137.73	31.58	0.56
1140.10	39.55	9.68	1139.47	42.70	16.29	1139.16	40.09	6.49	1139.00	37.48	0.52	1140.57	26.80	-1.71	1140.73	31.76	1.19
1143.10	40.48	10.55	1142.47	43.82	17.35	1142.16	41.68	8.02	1142.00	36.97	-0.05	1143.56	27.32	-1.25	1143.72	31.93	1.30
1146.10	39.77	9.82	1145.47	42.23	15.75	1145.16	41.31	7.63	1145.00	36.72	-0.31	1146.58	27.66	-0.93	1146.74	31.89	1.24
1149.11	39.94	10.91	1148.47	41.80	16.24	1148.16	42.17	9.42	1148.00	35.89	-0.22	1149.59	26.46	-1.20	1149.75	31.15	1.42
1152.10	40.26	9.88	1151.47	41.95	15.04	1151.16	43.53	9.42	1151.00	36.62	-0.84	1152.57	27.92	-1.10	1152.73	33.02	1.94
1155.10	39.24	9.59	1154.47	42.46	16.27	1154.16	41.38	8.00	1154.00	37.18	0.44	1155.58	27.15	-1.14	1155.74	31.05	0.70
1158.10	38.41	9.98	1157.47	42.31	17.35	1157.16	40.90	8.75	1157.00	35.37	-0.14	1158.57	27.17	0.11	1158.73	29.16	0.03
1161.10	39.76	9.46	1160.47	42.75	15.92	1160.16	40.86	6.84	1160.00	37.59	0.21	1161.57	27.18	-1.75	1161.73	32.54	1.54
1164.10	40.12	9.20	1163.47	42.71	15.26	1163.16	41.14	6.49	1163.00	38.86	0.86	1164.58	28.13	-1.43	1164.75	32.19	0.57
1167.10	39.21	9.18	1166.47	42.81	16.25	1166.16	42.69	8.93	1166.00	37.86	0.75	1167.57	27.64	-1.03	1167.74	31.01	0.28
1170.10	39.17	8.32	1169.47	43.39	16.01	1169.16	41.66	7.09	1169.00	37.58	-0.35	1170.57	28.11	-1.37	1170.72	33.27	1.72
1173.10	40.21	10.43	1172.47	40.94	14.62	1172.16	40.96	7.45	1172.00	35.39	-1.48	1173.57	27.43	-0.99	1173.73	32.95	2.47
1176.10	40.39	10.29	1175.47	43.09	16.46	1175.16	42.73	8.90	1175.00	37.97	0.79	1176.57	27.70	-1.04	1176.73	31.05	0.25
1179.10	38.93	9.23	1178.47	41.67	15.44	1178.16	42.28	8.86	1178.00	35.72	-1.06	1179.59	28.06	-0.27	1179.75	31.73	1.33
1182.10	39.98	8.87	1181.47	42.25	14.61	1181.16	41.45	6.62	1181.00	39.86	1.67	1182.57	27.34	-2.40	1182.73	32.54	0.73
1185.10	39.12	9.53	1184.47	43.05	16.92	1184.16	41.08	7.76	1184.00	37.02	0.34	1185.57	26.59	-1.64	1185.73	31.59	1.30
1188.10	39.93	9.58	1187.47	40.85	13.97	1187.16	42.58	8.50	1187.00	37.50	0.07	1188.57	28.12	-0.87	1188.72	31.85	0.80
1191.10	39.79	10.04	1190.47	42.84	16.56	1190.16	41.32	7.85	1190.00	37.80	0.97	1191.57	26.49	-1.89	1191.73	31.37	0.92
1194.10	40.18	10.41	1193.47	42.91	16.60	1193.16	40.68	7.18	1193.00	37.57	0.71	1194.58	26.72	-1.69	1194.75	31.45	0.98
1197.09	39.85	10.06	1196.47	42.64	16.32	1196.16	41.93	8.41	1196.00	36.60	-0.27	1197.56	27.90	-0.53	1197.72	31.29	0.80
1200.10	40.95	10.40	1199.47	42.00	14.92	1199.16	42.24	7.97	1199.00	37.42	-0.21	1200.57	28.38	-0.80	1200.74	32.26	1.01
1203.10	40.30	10.93	1202.47	41.49	15.59	1202.16	41.70	8.61	1202.00	35.53	-0.92	1203.57	27.54	-0.46	1203.73	31.45	1.38
1206.09	39.97	9.48	1205.47	42.54	15.52	1205.15	40.32	6.10	1205.00	37.36	-0.21	1206.56	27.25	-1.88	1206.72	33.28	2.09
1209.10	40.48	10.11	1208.47	40.98	14.08	1208.15	41.70	7.60	1208.00	36.39	-1.06	1209.59	28.96	-0.05	1209.75	32.18	1.11
1212.09	40.07	9.18	1211.47	42.73	15.30	1211.15	40.62	6.00	1211.00	38.80	0.82	1212.56	27.61	-1.92	1212.72	32.69	1.10
1215.10	40.08	9.64	1214.47	42.32	15.35	1214.15	43.07	8.90	1214.00	38.06	0.54	1215.57	26.83	-2.25	1215.73	32.85	1.71
