# Supplementary material for: Noise-precision tradeoff in predicting combinations of mutations and drugs
Source: PLoS Comput Biol. 2019 May 22;15(5):e1006956. doi: 10.1371/journal.pcbi.1006956 (PMC6548401; doi:10.1371/journal.pcbi.1006956)
Supplement: S1 Data — A zip file containing all datasets used in this paper. (ZIP) [file pcbi.1006956.s002.zip › calcium/calcium_double_RAW264.7/C5A_250_nM_UTP_25_uM_RW_ECC040106E.txt]

Tab-delimted data for ligand pair Complement C5a / Uridine 5'-triphosphate
Celltype = RAW 264.7
ExperimentID = ECC040106E
t in seconds, Ca++ concentrations in nM
Adj Ca++ is the change in Ca++ concentration due to ligand

ECC040106E09	C5A 250 nM	UTP 25 uM	sim
ECC040106E03	C5A 250 nM	UTP 25 uM	lig1_then_lig2
ECC040106E06	UTP 25 uM	C5A 250 nM	lig2_then_lig1
ECC040106E01	HBSS-BSA n/a 	HBSS-BSA n/a 	con
ECC040106E11	HBSS-BSA n/a 	HBSS-BSA n/a 	con
ECC040106E12	HBSS-BSA n/a 	HBSS-BSA n/a 	con

t(ECC040106E09)	Ca++(ECC040106E09)	Adj Ca++(ECC040106E09)	t(ECC040106E03)	Ca++(ECC040106E03)	Adj Ca++(ECC040106E03)	t(ECC040106E06)	Ca++(ECC040106E06)	Adj Ca++(ECC040106E06)	t(ECC040106E01)	Ca++(ECC040106E01)	Adj Ca++(ECC040106E01)	t(ECC040106E11)	Ca++(ECC040106E11)	Adj Ca++(ECC040106E11)	t(ECC040106E12)	Ca++(ECC040106E12)	Adj Ca++(ECC040106E12)
-216.74	13.62	-1.06	-217.68	13.54	1.11	-217.21	14.15	1.79	-218.00	18.28	1.97	-216.43	10.46	-2.26	-216.27	16.94	0.28
-213.78	13.93	1.67	-214.73	11.08	1.08	-214.26	10.64	0.71	-215.04	14.25	0.37	-213.47	9.72	-0.57	-213.31	14.44	0.21
-210.78	13.28	0.06	-211.72	11.06	0.09	-211.26	11.08	0.18	-212.04	15.22	0.38	-210.47	11.10	-0.16	-210.31	14.98	-0.22
-207.78	12.23	-0.80	-208.73	10.89	0.12	-208.26	10.01	-0.69	-209.04	14.31	-0.34	-207.46	10.67	-0.39	-207.29	15.74	0.74
-204.79	12.71	0.18	-205.73	11.34	1.07	-205.26	9.06	-1.14	-206.04	13.84	-0.31	-204.47	10.33	-0.23	-204.32	15.05	0.55
-201.78	12.26	-0.16	-202.73	10.02	-0.14	-202.25	9.38	-0.71	-203.04	13.84	-0.20	-201.47	10.43	-0.02	-201.31	14.61	0.22
-198.79	12.37	-0.46	-199.73	10.08	-0.49	-199.26	10.57	0.07	-200.04	15.02	0.57	-198.47	10.15	-0.71	-198.32	14.95	0.15
-195.79	12.94	0.72	-196.73	10.13	0.17	-196.26	10.23	0.34	-197.04	14.05	0.21	-195.47	9.66	-0.59	-195.32	14.57	0.38
-192.78	11.92	-0.67	-193.73	10.27	-0.06	-193.26	10.42	0.16	-194.04	13.93	-0.28	-192.46	10.27	-0.35	-192.30	15.19	0.63
-189.79	11.27	-0.56	-190.73	10.72	1.15	-190.26	9.44	-0.06	-191.04	13.93	0.48	-189.47	10.03	0.17	-189.32	13.15	-0.65
-186.78	10.88	-1.51	-187.72	9.55	-0.58	-187.25	9.57	-0.49	-188.04	14.60	0.59	-186.47	9.76	-0.66	-186.31	14.44	0.08
-183.78	12.06	-0.24	-184.73	10.55	0.50	-184.26	9.63	-0.35	-185.04	14.28	0.36	-183.47	10.06	-0.28	-183.31	14.20	-0.08
-180.79	12.37	0.40	-181.73	10.53	0.82	-181.26	9.97	0.33	-182.04	13.55	-0.04	-180.47	10.27	0.27	-180.32	13.72	-0.22
-177.79	12.03	0.00	-178.73	10.36	0.59	-178.26	9.60	-0.10	-179.04	14.66	1.01	-177.46	9.54	-0.52	-177.30	13.52	-0.48
-174.78	12.09	-0.38	-175.73	9.94	-0.27	-175.26	10.39	0.25	-176.04	14.90	0.81	-174.47	10.30	-0.20	-174.32	13.83	-0.61
-171.78	11.16	-0.07	-172.72	10.13	1.15	-172.25	10.23	1.32	-173.04	13.00	0.15	-171.47	9.15	-0.12	-171.31	13.18	-0.03
-168.78	10.99	-1.00	-169.73	9.33	-0.41	-169.26	9.85	0.18	-170.04	13.96	0.35	-168.47	9.18	-0.85	-168.31	14.47	0.50
-165.78	11.95	0.09	-166.73	10.19	0.59	-166.26	9.50	-0.03	-167.04	13.43	-0.05	-165.47	9.60	-0.29	-165.31	14.17	0.34
-162.78	11.53	-0.23	-163.73	9.77	0.27	-163.26	9.63	0.20	-164.04	12.91	-0.47	-162.45	10.33	0.54	-162.29	13.66	-0.07
-159.78	11.53	-0.97	-160.73	10.02	-0.22	-160.26	10.64	0.47	-161.04	13.55	-0.57	-159.47	10.15	-0.38	-159.31	15.43	0.96
-156.78	12.09	0.21	-157.73	10.53	0.91	-157.26	9.66	0.11	-158.04	14.08	0.58	-156.47	9.91	-0.00	-156.31	13.28	-0.57
-153.78	10.99	-1.81	-154.73	10.02	-0.52	-154.26	9.31	-1.16	-155.04	14.63	0.21	-153.47	9.82	-1.01	-153.32	15.57	0.80
-150.78	11.47	-0.16	-151.73	9.63	0.26	-151.26	9.79	0.49	-152.04	13.58	0.33	-150.47	9.72	0.06	-150.31	13.22	-0.38
-147.78	11.70	-0.52	-148.73	9.80	-0.17	-148.26	9.47	-0.43	-149.04	13.37	-0.47	-147.45	9.57	-0.69	-147.29	15.36	1.16
-144.78	11.02	-0.45	-145.72	10.58	1.37	-145.26	8.40	-0.74	-146.04	14.14	1.05	-144.47	9.60	0.10	-144.32	12.30	-1.14
-141.78	11.58	-0.57	-142.72	10.13	0.23	-142.25	9.69	-0.14	-143.04	13.46	-0.31	-141.47	10.06	-0.13	-141.31	14.57	0.44
-138.78	11.86	0.45	-139.73	9.74	0.59	-139.26	9.82	0.74	-140.04	13.96	0.93	-138.47	9.39	-0.05	-138.31	12.51	-0.87
-135.78	10.96	-1.36	-136.73	9.86	-0.20	-136.26	9.57	-0.42	-137.04	13.87	-0.07	-135.47	9.69	-0.66	-135.32	15.02	0.73
-132.79	11.81	0.01	-133.73	9.38	-0.16	-133.26	9.79	0.32	-134.04	13.61	0.19	-132.46	9.72	-0.11	-132.30	13.69	-0.08
-129.79	11.08	-0.53	-130.73	10.53	1.18	-130.26	9.85	0.57	-131.04	13.20	-0.03	-129.47	9.97	0.33	-129.32	13.28	-0.30
-126.79	10.88	-0.43	-127.73	10.11	1.06	-127.26	10.01	1.03	-128.04	13.49	0.56	-126.47	9.15	-0.19	-126.32	12.91	-0.37
-123.78	11.41	-0.53	-124.73	10.02	0.34	-124.26	10.04	0.43	-125.04	14.05	0.49	-123.47	9.60	-0.37	-123.32	13.79	-0.12
-120.78	11.36	-0.94	-121.72	9.97	-0.08	-121.25	9.82	-0.16	-122.04	14.14	0.21	-120.47	10.06	-0.28	-120.31	14.34	0.06
-117.79	11.84	0.20	-118.73	11.53	2.14	-118.26	9.09	-0.23	-119.04	13.26	-0.01	-117.46	9.27	-0.41	-117.30	14.03	0.41
-114.79	13.28	1.92	-115.73	9.97	0.86	-115.26	9.69	0.65	-116.04	13.64	0.66	-114.47	9.88	0.48	-114.32	12.20	-1.14
-111.78	11.27	-0.65	-112.73	10.22	0.56	-112.26	9.91	0.32	-113.04	13.37	-0.17	-111.47	9.88	-0.07	-111.31	14.13	0.24
-108.79	11.41	-0.54	-109.73	9.66	-0.03	-109.26	9.85	0.23	-110.04	14.37	0.80	-108.47	9.45	-0.53	-108.32	13.66	-0.26
-105.79	11.16	-0.56	-106.73	9.72	0.25	-106.26	10.13	0.73	-107.04	14.08	0.73	-105.47	9.30	-0.46	-105.32	13.42	-0.28
-102.78	12.26	0.01	-103.73	10.08	0.09	-103.26	10.13	0.21	-104.04	14.02	0.15	-102.46	9.88	-0.40	-102.29	14.47	0.25
-99.78	11.61	-0.30	-100.72	9.58	-0.07	-100.26	8.69	-0.89	-101.04	14.37	0.84	-99.47	9.54	-0.40	-99.31	13.45	-0.43
-96.79	11.92	-0.11	-97.73	10.39	0.61	-97.26	8.84	-0.87	-98.04	14.05	0.39	-96.47	10.33	0.26	-96.32	13.35	-0.66
-93.79	11.86	-0.06	-94.73	10.44	0.78	-94.26	9.75	0.16	-95.04	13.84	0.30	-93.47	9.72	-0.23	-93.32	13.83	-0.06
-90.79	11.98	0.02	-91.73	9.47	-0.23	-91.26	8.81	-0.82	-92.04	14.08	0.50	-90.47	9.06	-0.93	-90.32	14.37	0.44
-87.78	12.01	-0.12	-88.73	9.72	-0.16	-88.26	9.53	-0.28	-89.04	14.40	0.64	-87.46	9.57	-0.60	-87.30	14.06	-0.05
-84.78	12.46	0.71	-85.72	9.49	-0.00	-85.26	9.60	0.18	-86.04	12.65	-0.72	-84.47	9.66	-0.12	-84.32	14.57	0.85
-81.78	11.25	-0.17	-82.72	10.41	1.24	-82.25	10.73	1.63	-83.04	13.32	0.28	-81.47	9.30	-0.16	-81.31	13.28	-0.12
-78.78	12.34	0.94	-79.72	10.05	0.91	-79.26	10.16	1.09	-80.04	13.70	0.68	-78.47	8.91	-0.52	-78.31	13.22	-0.15
-75.78	11.30	-0.32	-76.73	9.36	-0.00	-76.26	9.66	0.37	-77.04	13.17	-0.07	-75.47	8.78	-0.87	-75.31	14.54	0.95
-72.78	11.67	0.26	-73.73	10.08	0.93	-73.26	9.41	0.33	-74.04	13.26	0.23	-72.45	9.54	0.10	-72.29	13.05	-0.33
-69.78	12.40	0.93	-70.72	10.64	1.43	-70.26	9.38	0.24	-71.04	13.90	0.81	-69.47	8.69	-0.81	-69.31	13.45	0.01
-66.78	11.86	-0.01	-67.73	9.36	-0.26	-67.26	9.47	-0.08	-68.04	14.14	0.65	-66.47	10.33	0.42	-66.31	12.78	-1.07
-63.78	12.60	0.84	-64.72	10.44	0.93	-64.26	8.44	-1.00	-65.04	13.67	0.29	-63.47	10.00	0.20	-63.31	13.25	-0.49
-60.78	11.70	-0.28	-61.73	9.61	-0.11	-61.26	10.13	0.48	-62.04	13.67	0.07	-60.47	9.69	-0.32	-60.31	14.20	0.25
-57.78	12.20	0.77	-58.73	10.19	1.02	-58.26	9.94	0.84	-59.04	13.87	0.82	-57.45	9.06	-0.40	-57.29	12.98	-0.42
-54.78	11.55	0.33	-55.72	9.91	0.94	-55.26	8.97	0.07	-56.04	12.97	0.13	-54.47	8.78	-0.48	-54.31	13.55	0.35
-51.78	11.58	-0.43	-52.72	10.53	0.77	-52.25	10.80	1.11	-53.04	13.49	-0.14	-51.47	9.91	-0.14	-51.31	14.27	0.28
-48.79	12.34	0.30	-49.73	9.30	-0.48	-49.26	9.66	-0.05	-50.04	13.99	0.33	-48.48	9.72	-0.35	-48.32	14.03	0.02
-45.79	11.67	-0.31	-46.73	9.74	0.02	-46.26	9.00	-0.65	-47.04	13.87	0.27	-45.48	9.97	-0.04	-45.32	13.72	-0.23
-42.79	12.63	0.82	-43.73	9.77	0.22	-43.26	10.07	0.59	-44.04	12.59	-0.84	-42.45	10.06	0.22	-42.29	14.40	0.62
-39.79	11.27	-0.95	-40.73	10.08	0.11	-40.26	9.88	-0.02	-41.04	14.34	0.50	-39.48	10.30	0.04	-39.32	13.66	-0.54
5.26	70.79	55.09	4.31	14.88	1.44	4.79	39.69	26.32	4.00	15.46	-1.86	5.58	12.73	-1.00	5.74	20.53	2.86
8.26	83.48	67.94	7.32	20.52	7.24	7.79	56.52	43.31	7.00	17.15	-0.01	8.57	12.14	-1.43	8.73	18.95	1.44
11.26	93.60	78.40	10.32	22.05	9.10	10.78	69.09	56.21	10.00	17.03	0.21	11.57	11.71	-1.53	11.73	18.50	1.32
14.26	119.42	104.42	13.32	25.66	12.92	13.78	90.35	77.68	13.00	16.97	0.35	14.57	11.16	-1.87	14.74	18.50	1.53
17.26	135.75	120.48	16.31	28.97	15.96	16.78	90.71	77.77	16.00	16.55	-0.34	17.57	12.70	-0.60	17.73	18.19	0.95
20.27	132.25	117.73	19.32	29.83	17.57	19.79	82.96	70.77	19.00	16.20	0.06	20.58	11.80	-0.75	20.74	17.18	0.69
23.26	117.12	102.80	22.32	31.31	19.25	22.79	78.68	66.69	22.00	16.14	0.20	23.58	12.26	-0.09	23.74	16.18	-0.11
26.26	101.24	87.79	25.32	28.91	17.72	25.79	74.73	63.61	25.00	15.46	0.39	26.58	10.98	-0.50	26.74	15.53	0.11
29.26	87.79	74.00	28.32	27.75	16.22	28.79	71.55	60.09	28.00	14.78	-0.63	29.58	11.90	0.08	29.74	16.32	0.56
32.26	76.84	63.03	31.31	26.21	14.66	31.78	68.09	56.61	31.00	17.09	1.66	32.57	10.03	-1.81	32.73	15.94	0.16
35.26	68.10	53.79	34.31	22.71	10.65	34.79	63.39	51.40	34.00	16.64	0.71	35.58	12.30	-0.05	35.74	15.63	-0.66
38.26	61.42	47.29	37.31	20.46	8.59	37.78	60.93	49.13	37.00	15.87	0.12	38.57	12.45	0.29	38.73	15.70	-0.40
41.26	57.09	43.27	40.31	18.80	7.24	40.78	56.68	45.19	40.00	15.55	0.11	41.57	12.45	0.60	41.73	15.09	-0.70
44.26	50.35	36.84	43.31	16.94	5.68	43.78	54.99	43.80	43.00	15.34	0.21	44.57	11.74	0.19	44.73	15.09	-0.40
47.26	48.42	35.23	46.32	15.10	4.17	46.79	52.16	41.30	46.00	14.75	-0.06	47.57	10.67	-0.55	47.73	15.77	0.61
50.29	44.66	31.34	49.32	14.08	3.02	49.82	47.96	36.97	49.00	15.10	0.16	50.60	11.71	0.36	50.76	14.78	-0.51
53.26	42.17	28.81	52.31	12.27	1.17	52.78	47.62	36.59	52.00	15.61	0.63	53.57	11.93	0.54	53.73	14.17	-1.16
56.26	40.03	26.21	55.31	12.24	0.67	55.78	45.41	33.91	55.00	16.23	0.79	56.57	12.26	0.40	56.73	14.61	-1.19
59.26	38.00	24.36	58.31	11.90	0.52	58.78	44.14	32.83	58.00	16.02	0.76	59.57	11.74	0.07	59.73	14.78	-0.83
62.26	37.71	24.16	61.32	11.08	-0.21	61.79	42.81	31.59	61.00	15.10	-0.07	62.57	11.68	0.10	62.73	15.50	-0.02
65.26	35.58	22.01	64.32	11.00	-0.32	64.79	40.31	29.06	64.00	15.22	0.03	65.58	12.45	0.84	65.74	14.68	-0.87
68.26	35.93	21.79	67.32	11.23	-0.65	67.79	39.36	27.55	67.00	16.14	0.38	68.57	11.62	-0.55	68.73	16.29	0.18
71.26	34.54	21.23	70.32	11.20	0.14	70.79	39.65	28.66	70.00	15.46	0.52	71.57	11.13	-0.22	71.73	14.98	-0.31
74.26	35.84	22.42	73.32	10.36	-0.80	73.79	37.88	26.79	73.00	15.84	0.80	74.57	11.13	-0.32	74.73	14.92	-0.47
77.26	34.38	21.45	76.32	11.39	0.71	76.78	37.16	26.55	76.00	14.43	-0.12	77.57	11.22	0.25	77.73	14.78	-0.13
80.26	33.04	19.61	79.32	10.86	-0.32	79.79	35.58	24.47	79.00	15.13	0.08	80.57	12.02	0.55	80.74	14.78	-0.63
83.26	33.41	20.24	82.32	10.69	-0.23	82.78	36.94	26.09	82.00	15.64	0.84	83.57	10.49	-0.72	83.73	15.02	-0.13
86.26	34.86	21.26	85.32	11.11	-0.23	85.79	35.19	23.92	85.00	15.10	-0.12	86.57	11.31	-0.32	86.73	16.01	0.44
89.26	34.07	20.70	88.32	10.92	-0.20	88.79	34.58	23.53	88.00	15.55	0.56	89.57	10.67	-0.74	89.73	15.53	0.18
92.26	34.13	19.83	91.32	10.05	-1.99	91.78	33.73	21.76	91.00	16.88	0.96	92.57	11.28	-1.05	92.73	16.36	0.09
95.26	35.17	22.01	94.32	11.28	0.38	94.79	34.62	23.79	94.00	15.19	0.41	95.57	11.10	-0.09	95.73	14.81	-0.32
98.26	35.08	21.40	97.32	9.44	-1.98	97.79	34.37	23.02	97.00	16.17	0.87	98.57	11.86	0.15	98.73	14.64	-1.01
101.26	35.61	22.30	100.32	10.58	-0.47	100.79	34.62	23.64	100.00	15.55	0.62	101.57	10.55	-0.79	101.73	15.46	0.18
104.26	35.58	22.21	103.31	10.72	-0.39	103.78	34.80	23.76	103.00	15.81	0.82	104.57	11.65	0.25	104.73	14.27	-1.07
107.26	34.60	21.53	106.31	10.44	-0.38	106.78	32.39	21.64	106.00	15.40	0.71	107.57	10.64	-0.47	107.73	14.81	-0.24
110.26	35.17	22.01	109.32	10.75	-0.15	109.79	33.73	22.90	109.00	15.75	0.97	110.57	10.88	-0.31	110.73	14.47	-0.66
113.26	34.83	21.96	112.32	10.69	0.07	112.78	32.71	22.16	112.00	14.84	0.35	113.57	11.01	0.10	113.73	14.40	-0.45
116.26	35.33	22.50	115.32	11.37	0.80	115.79	33.70	23.20	115.00	15.52	1.07	116.57	10.43	-0.43	116.73	14.17	-0.63
119.26	34.79	22.05	118.32	10.97	0.48	118.79	33.06	22.64	118.00	14.52	0.15	119.57	10.70	-0.08	119.73	14.64	-0.08
122.26	35.01	22.22	121.32	9.77	-0.76	121.79	33.87	23.41	121.00	15.64	1.23	122.57	10.46	-0.36	122.73	13.89	-0.87
125.26	37.01	24.07	124.32	10.36	-0.32	124.79	31.44	20.83	124.00	15.08	0.52	125.57	10.27	-0.70	125.73	15.09	0.18
128.26	35.58	22.13	127.32	11.62	0.43	127.78	32.04	20.92	127.00	15.90	0.83	128.57	10.91	-0.57	128.73	15.16	-0.26
131.26	35.84	23.25	130.32	10.50	0.17	130.79	31.65	21.39	130.00	14.11	-0.10	131.57	9.72	-0.90	131.73	15.57	1.01
134.26	36.09	22.81	133.32	11.08	0.06	133.78	32.85	21.90	133.00	15.19	0.29	134.57	10.98	-0.33	134.73	15.29	0.04
137.26	36.31	23.16	136.31	11.48	0.58	136.78	32.11	21.28	136.00	15.69	0.91	137.57	11.34	0.15	137.73	14.06	-1.07
140.26	36.19	23.31	139.31	10.33	-0.29	139.79	30.78	20.23	139.00	15.13	0.63	140.58	11.04	0.13	140.74	14.10	-0.75
143.26	35.61	22.63	142.31	11.39	0.67	142.78	30.67	20.02	142.00	15.28	0.68	143.57	10.91	-0.10	143.73	14.37	-0.58
146.26	36.63	23.75	145.32	11.03	0.41	145.79	32.46	21.91	145.00	15.05	0.55	146.57	11.04	0.13	146.73	14.17	-0.68
149.26	36.92	23.74	148.32	11.42	0.49	148.79	32.07	21.21	148.00	15.64	0.83	149.57	11.31	0.09	149.73	14.23	-0.93
152.26	35.17	22.20	151.32	10.30	-0.41	151.79	30.50	19.86	151.00	15.28	0.69	152.57	10.27	-0.73	152.73	14.98	0.04
155.26	35.58	23.17	154.32	10.39	0.23	154.79	31.20	21.11	154.00	13.87	-0.16	155.58	10.39	-0.06	155.74	14.61	0.22
158.26	34.89	21.89	157.32	10.94	0.20	157.79	31.65	20.98	157.00	14.90	0.28	158.57	11.86	0.83	158.73	13.86	-1.11
161.26	36.73	23.73	160.32	11.17	0.42	160.79	31.30	20.62	160.00	14.87	0.24	161.57	10.61	-0.43	161.73	15.16	0.18
164.26	35.93	23.01	163.32	11.81	1.15	163.78	30.29	19.70	163.00	14.66	0.12	164.57	10.39	-0.56	164.73	15.33	0.44
167.26	36.15	24.13	166.32	10.72	0.95	166.79	31.23	21.53	166.00	14.63	0.99	167.57	9.45	-0.61	167.73	13.62	-0.38
170.26	33.88	21.53	169.32	10.53	0.44	169.79	29.28	19.26	169.00	14.52	0.55	170.58	10.27	-0.11	170.74	13.89	-0.43
173.26	35.17	22.31	172.32	11.59	0.98	172.78	29.91	19.37	172.00	14.60	0.12	173.57	10.33	-0.57	173.73	15.29	0.45
176.26	34.89	21.79	175.32	11.48	0.63	175.79	29.11	18.33	175.00	15.02	0.29	176.57	11.65	0.51	176.73	14.27	-0.81
179.26	35.11	22.39	178.32	11.59	1.13	178.78	30.15	19.76	178.00	15.34	1.00	179.57	10.27	-0.48	179.73	14.17	-0.52
182.26	35.05	22.05	181.32	11.53	0.79	181.79	29.80	19.13	181.00	15.08	0.46	182.57	10.91	-0.12	182.73	14.64	-0.33
185.26	34.70	22.21	184.32	11.25	1.02	184.79	29.87	19.71	184.00	14.52	0.41	185.58	10.21	-0.31	185.74	14.37	-0.09
188.26	34.86	22.28	187.32	10.94	0.62	187.78	30.43	20.18	187.00	14.84	0.64	188.57	10.46	-0.15	188.73	14.06	-0.49
191.26	35.71	23.43	190.32	11.37	1.35	190.79	29.32	19.37	190.00	15.02	1.12	191.57	10.12	-0.19	191.73	13.32	-0.93
194.26	34.35	22.10	193.32	11.73	1.74	193.78	29.39	19.47	193.00	14.49	0.62	194.57	9.88	-0.40	194.73	14.00	-0.22
197.26	32.47	19.40	196.32	11.39	0.58	196.79	30.81	20.07	196.00	14.99	0.30	197.57	11.37	0.27	197.73	14.47	-0.57
200.26	34.57	21.29	199.32	10.94	-0.09	199.79	30.43	19.47	199.00	16.14	1.23	200.57	11.07	-0.25	200.74	14.27	-0.99
203.26	34.83	22.24	202.32	11.11	0.78	202.79	29.56	19.30	202.00	14.25	0.04	203.57	10.39	-0.23	203.73	14.75	0.19
206.26	33.79	21.36	205.31	11.11	0.93	205.78	28.97	18.86	205.00	14.14	0.09	206.57	11.34	0.87	206.73	13.45	-0.96
209.26	34.04	21.68	208.31	12.41	2.31	208.78	27.45	17.42	208.00	14.31	0.33	209.57	10.30	-0.09	209.73	14.10	-0.23
212.26	34.07	20.76	211.31	11.65	0.60	211.78	28.69	17.71	211.00	14.28	-0.65	212.57	11.74	0.40	212.73	15.53	0.25
215.26	32.94	19.29	214.31	10.58	-0.81	214.79	28.35	17.03	214.00	16.05	0.78	215.57	11.40	-0.28	215.74	15.12	-0.50
218.26	33.57	20.16	217.31	11.23	0.07	217.78	28.35	17.26	217.00	15.22	0.18	218.57	10.98	-0.47	218.73	15.67	0.28
221.26	32.88	20.45	220.31	10.89	0.72	220.78	29.25	19.15	220.00	15.37	1.32	221.57	10.49	0.03	221.73	13.05	-1.35
224.26	32.75	20.06	223.31	11.98	1.55	223.78	29.42	19.06	223.00	14.58	0.27	224.57	10.82	0.10	224.73	14.30	-0.36
227.26	32.72	20.48	226.32	10.27	0.28	226.78	28.07	18.15	226.00	13.35	-0.52	227.57	10.06	-0.22	227.73	14.95	0.73
230.26	32.66	20.17	229.32	11.51	1.28	229.79	28.56	18.40	229.00	14.63	0.52	230.57	9.79	-0.73	230.74	14.68	0.22
233.26	32.13	19.07	232.32	12.58	1.78	232.79	28.42	17.69	232.00	15.16	0.48	233.57	11.04	-0.05	233.73	14.61	-0.42
236.26	32.91	20.33	235.32	12.27	1.95	235.79	27.80	17.55	235.00	15.28	1.08	236.57	10.73	0.12	236.73	13.35	-1.20
239.26	33.41	20.27	238.32	10.75	-0.13	238.79	28.42	17.61	238.00	15.10	0.34	239.57	11.07	-0.10	239.73	14.88	-0.23
242.26	31.29	18.05	241.32	12.41	1.43	241.79	27.69	16.78	241.00	15.05	0.19	242.57	11.90	0.63	242.73	14.40	-0.81
245.26	31.51	18.44	244.32	9.97	-0.85	244.79	26.08	15.33	244.00	15.16	0.46	245.58	11.80	0.69	245.74	13.89	-1.16
248.26	32.41	20.24	247.31	11.53	1.62	247.78	27.28	17.44	247.00	15.34	1.55	248.57	10.49	0.29	248.73	12.30	-1.84
251.26	31.57	18.64	250.32	11.90	1.23	250.79	27.32	16.72	250.00	15.46	0.91	251.57	11.19	0.23	251.73	13.76	-1.14
254.26	31.88	18.82	253.32	11.76	0.96	253.79	26.67	15.94	253.00	15.16	0.48	254.57	10.76	-0.33	254.73	14.88	-0.15
257.26	31.79	19.15	256.32	10.83	0.45	256.79	27.63	17.32	256.00	13.55	-0.71	257.57	10.67	-0.00	257.73	15.33	0.72
260.26	30.83	17.91	259.32	11.14	0.48	259.79	26.39	15.80	259.00	15.55	1.01	260.58	12.02	1.07	260.74	12.81	-2.08
263.26	31.32	18.66	262.32	11.25	0.85	262.79	26.73	16.40	262.00	14.60	0.32	263.57	10.33	-0.36	263.73	14.68	0.05
266.26	30.27	17.59	265.32	11.25	0.83	265.79	26.94	16.59	265.00	14.63	0.33	266.57	10.98	0.27	266.73	14.06	-0.59
269.26	30.21	17.79	268.32	11.37	1.20	268.79	25.81	15.71	268.00	14.87	0.82	269.57	9.39	-1.07	269.73	14.64	0.24
272.26	31.17	18.34	271.32	11.37	0.79	271.79	27.11	16.60	271.00	15.02	0.56	272.57	10.33	-0.54	272.73	14.78	-0.03
275.29	30.86	18.34	274.32	11.56	1.29	274.82	27.35	17.15	274.00	15.55	1.40	275.60	9.82	-0.74	275.76	13.83	-0.67
278.26	31.29	18.24	277.32	11.67	0.87	277.79	28.04	17.31	277.00	15.31	0.63	278.57	11.25	0.16	278.73	14.23	-0.80
281.26	30.15	16.87	280.32	11.14	0.11	280.79	26.25	15.29	280.00	14.90	-0.01	281.57	11.22	-0.10	281.73	15.36	0.10
284.26	29.66	17.03	283.32	12.01	1.63	283.79	26.94	16.63	283.00	15.02	0.76	284.57	10.85	0.18	284.73	13.66	-0.95
287.26	30.98	17.90	286.32	11.84	1.02	286.79	26.73	15.98	286.00	15.31	0.61	287.57	11.04	-0.07	287.73	14.51	-0.54
290.26	31.20	18.21	289.32	11.93	1.20	289.79	25.03	14.37	289.00	15.31	0.70	290.57	10.91	-0.11	290.74	14.37	-0.59
293.26	30.61	17.79	292.31	11.76	1.20	292.78	25.88	15.39	292.00	14.99	0.55	293.57	10.82	-0.03	293.73	14.27	-0.52
296.26	30.89	18.19	295.31	10.78	0.34	295.78	26.05	15.68	295.00	14.55	0.23	296.57	10.91	0.18	296.73	14.27	-0.40
299.26	30.61	17.39	298.31	12.12	1.15	298.78	26.22	15.32	298.00	15.19	0.35	299.57	11.71	0.45	299.73	14.40	-0.80
302.26	30.95	18.34	301.31	10.61	0.25	301.78	26.94	16.65	301.00	15.55	1.32	302.57	9.82	-0.83	302.72	14.10	-0.49
305.26	30.40	17.01	304.32	12.49	1.36	304.79	24.99	13.93	304.00	15.58	0.57	305.57	11.43	0.01	305.74	14.78	-0.58
308.26	29.01	15.74	307.31	12.18	1.16	307.78	26.08	15.13	307.00	15.34	0.44	308.57	11.19	-0.12	308.73	14.92	-0.33
311.26	29.75	17.04	310.32	11.67	1.22	310.79	25.61	15.23	310.00	14.72	0.39	311.57	10.49	-0.25	311.73	14.54	-0.14
314.26	29.90	16.69	313.32	11.08	0.12	313.79	24.96	14.07	313.00	15.90	1.07	314.57	10.76	-0.49	314.73	14.61	-0.58
317.26	28.25	15.33	316.32	11.79	1.13	316.79	24.59	14.00	316.00	15.75	1.21	317.57	10.43	-0.52	317.73	14.20	-0.69
320.29	27.88	14.70	319.32	11.93	1.01	319.82	26.05	15.20	319.00	15.31	0.51	320.60	11.28	0.07	320.76	14.57	-0.58
323.26	29.99	17.20	322.32	11.17	0.64	322.79	25.30	14.84	322.00	15.84	1.43	323.57	10.33	-0.49	323.73	13.83	-0.93
326.26	28.86	16.42	325.32	11.70	1.52	325.79	27.01	16.90	325.00	14.60	0.54	326.57	10.76	0.29	326.73	13.59	-0.82
329.26	29.41	16.19	328.32	12.43	1.47	328.78	24.96	14.07	328.00	15.43	0.59	329.57	11.62	0.37	329.73	14.23	-0.96
332.26	29.35	16.34	331.31	11.79	1.04	331.78	26.43	15.75	331.00	15.37	0.74	332.57	10.98	-0.06	332.72	14.30	-0.68
335.26	28.61	15.39	334.31	11.90	0.94	334.79	25.88	14.99	334.00	16.29	1.45	335.57	11.16	-0.09	335.74	13.83	-1.36
338.26	28.80	15.97	337.32	10.97	0.40	337.78	26.05	15.55	337.00	14.99	0.54	338.57	10.61	-0.25	338.73	14.51	-0.29
341.26	29.07	16.35	340.32	12.15	1.69	340.79	25.16	14.77	340.00	14.99	0.65	341.57	10.15	-0.60	341.73	14.64	-0.05
344.26	28.37	15.08	343.32	11.70	0.67	343.79	25.50	14.54	343.00	15.75	0.84	344.57	10.94	-0.38	344.73	14.81	-0.45
347.26	28.25	15.54	346.32	12.69	2.23	346.79	25.88	15.49	346.00	14.63	0.29	347.57	10.67	-0.08	347.73	14.47	-0.22
350.26	28.77	15.75	349.32	12.46	1.69	349.79	25.78	15.08	349.00	14.81	0.16	350.58	11.01	-0.05	350.74	14.88	-0.12
353.26	29.47	16.59	352.32	10.44	-0.18	352.79	26.56	16.01	352.00	15.55	1.05	353.57	9.97	-0.94	353.73	14.75	-0.10
356.26	28.25	15.40	355.32	12.01	1.41	355.79	27.35	16.82	355.00	14.52	0.04	356.57	10.58	-0.31	356.73	15.09	0.26
359.26	30.21	17.73	358.32	11.70	1.47	358.79	25.10	14.94	358.00	14.25	0.15	359.57	9.91	-0.61	359.73	14.92	0.46
362.26	28.64	15.39	361.32	12.46	1.47	361.79	26.25	15.33	361.00	15.58	0.71	362.57	11.25	-0.03	362.73	14.54	-0.68
365.26	27.94	15.21	364.32	12.15	1.68	364.79	25.23	14.83	364.00	15.02	0.67	365.57	10.73	-0.03	365.74	14.06	-0.64
368.26	28.89	16.25	367.32	11.20	0.82	367.79	26.05	15.74	367.00	14.55	0.29	368.57	11.07	0.40	368.73	13.93	-0.68
371.26	29.50	16.35	370.32	11.65	0.76	370.79	26.49	15.67	370.00	15.96	1.19	371.57	11.22	0.04	371.73	13.89	-1.23
374.26	29.23	16.91	373.32	12.32	2.25	373.78	26.12	16.12	373.00	14.75	0.80	374.57	10.36	0.00	374.73	13.49	-0.81
377.26	28.58	15.01	376.32	12.12	0.81	376.79	25.95	14.71	376.00	14.84	-0.35	377.57	12.45	0.85	377.73	15.05	-0.49
380.26	28.43	15.83	379.31	13.08	2.74	379.79	25.85	15.58	379.00	15.10	0.88	380.57	9.79	-0.84	380.73	14.54	-0.03
383.26	29.29	15.97	382.31	11.73	0.66	382.78	24.66	13.66	382.00	15.40	0.46	383.57	10.70	-0.66	383.73	15.50	0.20
386.26	28.67	15.66	385.32	11.14	0.39	385.78	25.20	14.52	385.00	15.64	1.01	386.57	10.24	-0.80	386.73	14.78	-0.20
389.26	29.78	17.26	388.32	12.38	2.11	388.79	25.10	14.90	388.00	15.40	1.25	389.57	9.33	-1.23	389.73	14.47	-0.03
392.26	27.57	14.73	391.32	11.93	1.35	391.79	25.91	15.40	391.00	15.16	0.70	392.57	10.79	-0.08	392.73	14.20	-0.61
395.26	28.98	15.51	394.31	11.67	0.46	394.79	25.98	14.84	394.00	15.10	0.01	395.57	11.68	0.18	395.73	15.26	-0.18
398.26	29.84	16.91	397.32	12.29	1.62	397.79	25.74	15.14	397.00	15.19	0.64	398.57	11.10	0.14	398.73	14.13	-0.77
401.26	28.40	15.05	400.32	12.27	1.18	400.79	26.25	15.23	400.00	15.87	0.90	401.57	11.19	-0.19	401.73	14.61	-0.71
404.26	28.55	15.17	403.32	12.58	1.46	403.79	24.79	13.74	403.00	15.84	0.84	404.57	10.43	-0.98	404.73	15.50	0.15
407.26	28.12	14.93	406.32	11.06	0.12	406.79	25.40	14.53	406.00	15.10	0.29	407.57	10.82	-0.41	407.73	15.29	0.12
410.26	28.58	15.21	409.32	11.87	0.76	409.79	25.23	14.19	409.00	14.99	0.00	410.57	11.86	0.46	410.74	14.88	-0.46
413.26	27.48	13.75	412.32	11.11	-0.36	412.79	24.83	13.43	412.00	15.43	0.08	413.57	11.34	-0.42	413.73	16.05	0.35
416.26	26.97	13.85	415.31	11.37	0.50	415.78	25.23	14.43	415.00	15.28	0.54	416.57	10.09	-1.07	416.73	15.63	0.53
419.26	27.91	14.98	418.31	12.07	1.40	418.78	26.29	15.69	418.00	14.93	0.38	419.57	10.39	-0.57	419.73	15.09	0.19
422.26	27.42	13.84	421.31	13.34	2.02	421.78	24.89	13.64	421.00	15.69	0.49	422.57	11.62	0.01	422.73	15.05	-0.50
425.29	28.15	14.66	424.32	11.81	0.58	424.82	25.37	14.21	424.00	16.29	1.18	425.60	10.76	-0.76	425.76	15.05	-0.41
428.26	27.21	14.19	427.32	11.65	0.88	427.78	26.22	15.52	427.00	15.78	1.13	428.57	10.82	-0.24	428.73	14.10	-0.90
431.26	27.45	14.24	430.32	11.81	0.86	430.79	23.98	13.10	430.00	15.43	0.60	431.57	10.91	-0.33	431.73	14.92	-0.26
434.26	27.61	14.54	433.32	11.67	0.86	433.79	25.81	15.07	433.00	15.69	1.00	434.57	11.53	0.43	434.73	13.62	-1.42
437.26	26.97	13.94	436.32	11.87	1.10	436.79	26.15	15.45	436.00	15.96	1.31	437.57	10.70	-0.36	437.73	14.06	-0.94
440.29	27.67	13.48	439.32	12.49	0.56	439.82	25.47	13.61	439.00	16.02	0.21	440.60	11.86	-0.36	440.76	16.32	0.16
443.26	26.88	13.59	442.32	11.45	0.42	442.79	24.99	14.03	442.00	15.93	1.02	443.57	10.82	-0.50	443.73	14.75	-0.51
446.26	27.42	14.08	445.32	12.38	1.30	445.79	25.27	14.26	445.00	14.75	-0.21	446.57	11.13	-0.24	446.73	15.77	0.46
449.26	27.73	14.64	448.32	12.58	1.75	448.79	25.40	14.64	448.00	14.63	-0.08	449.57	10.88	-0.24	449.73	15.39	0.33
452.26	27.42	13.68	451.32	12.46	0.97	451.79	25.37	13.95	451.00	15.52	0.15	452.57	11.47	-0.31	452.73	15.87	0.15
455.26	28.49	15.59	454.32	11.45	0.80	454.79	25.44	14.86	454.00	13.35	-1.18	455.58	10.88	-0.06	455.74	16.11	1.23
458.26	27.94	14.51	457.32	12.69	1.52	457.79	25.33	14.23	457.00	16.29	1.24	458.57	10.33	-1.13	458.73	15.29	-0.11
461.26	27.76	14.45	460.32	11.98	0.92	460.79	25.37	14.38	460.00	15.37	0.44	461.57	11.04	-0.31	461.73	15.16	-0.13
464.26	28.43	14.99	463.32	13.11	1.93	463.79	25.23	14.12	463.00	15.25	0.19	464.57	10.76	-0.71	464.73	15.94	0.53
467.26	27.51	14.13	466.31	11.73	0.61	466.78	24.28	13.23	466.00	14.75	-0.25	467.57	11.83	0.42	467.73	15.19	-0.16
470.26	26.81	14.00	469.31	12.24	1.69	469.79	24.69	14.21	469.00	14.55	0.12	470.57	11.37	0.53	470.74	14.13	-0.65
473.26	27.39	14.20	472.32	12.35	1.41	472.79	25.16	14.29	472.00	15.13	0.32	473.57	10.82	-0.41	473.73	15.26	0.09
476.26	27.91	14.60	475.32	12.35	1.29	475.79	24.76	13.77	475.00	15.22	0.29	476.57	10.82	-0.53	476.73	15.53	0.24
479.26	27.61	13.92	478.32	11.73	0.29	478.79	25.44	14.07	478.00	16.05	0.74	479.57	11.40	-0.33	479.73	15.26	-0.41
482.26	26.97	13.23	481.32	11.87	0.39	481.79	25.37	13.96	481.00	15.96	0.60	482.57	11.83	0.06	482.73	15.05	-0.66
485.26	26.18	13.22	484.32	13.08	2.38	484.79	25.33	14.70	484.00	14.78	0.20	485.58	10.12	-0.87	485.74	15.60	0.67
488.26	27.79	14.18	487.32	12.69	1.34	487.79	25.47	14.19	487.00	15.46	0.23	488.57	11.43	-0.21	488.73	15.57	-0.01
491.26	28.03	13.91	490.32	12.12	0.26	490.79	24.05	12.26	490.00	15.55	-0.19	491.57	12.57	0.42	491.73	15.87	-0.22
494.26	27.42	14.18	493.32	12.24	1.25	493.79	25.40	14.48	493.00	14.96	0.10	494.57	11.07	-0.21	494.73	15.33	0.11
497.26	27.45	13.36	496.32	11.93	0.09	496.78	24.25	12.48	496.00	15.84	0.13	497.57	11.34	-0.79	497.73	16.73	0.66
500.26	26.85	12.93	499.32	12.35	0.68	499.79	24.69	13.09	499.00	16.40	0.85	500.57	10.85	-1.11	500.74	16.15	0.25
503.26	27.54	14.48	502.31	12.12	1.32	502.78	25.20	14.47	502.00	15.40	0.72	503.57	11.40	0.31	503.73	14.00	-1.03
506.26	28.83	15.96	505.31	12.52	1.90	505.78	24.52	13.97	505.00	14.40	-0.09	506.57	11.04	0.13	506.73	14.81	-0.04
509.26	27.85	13.91	508.31	12.21	0.53	508.78	24.32	12.71	508.00	15.58	0.02	509.57	11.71	-0.26	509.73	16.15	0.24
512.26	27.70	13.88	511.32	13.06	1.50	511.79	24.55	13.06	511.00	15.61	0.17	512.57	12.39	0.54	512.73	15.09	-0.70
515.26	27.51	13.64	514.32	12.80	1.19	514.79	26.25	14.71	514.00	16.79	1.30	515.57	11.16	-0.74	515.74	15.29	-0.55
518.26	28.18	14.50	517.32	12.04	0.61	517.79	24.89	13.53	517.00	15.58	0.28	518.57	11.16	-0.56	518.73	15.94	0.28
521.26	26.97	13.37	520.32	12.83	1.49	520.79	25.40	14.13	520.00	16.11	0.89	521.57	10.55	-1.08	521.73	15.77	0.20
524.26	27.57	13.66	523.32	12.52	0.87	523.79	25.23	13.65	523.00	16.08	0.55	524.57	11.10	-0.84	524.73	16.18	0.30
527.26	27.61	14.20	526.32	11.20	0.05	526.79	26.63	15.55	526.00	15.16	0.13	527.57	11.50	0.06	527.73	15.19	-0.19
530.26	27.79	13.91	529.32	12.15	0.53	529.79	24.93	13.38	529.00	16.73	1.23	530.58	11.62	-0.29	530.74	14.92	-0.93
533.26	27.45	13.87	532.32	12.12	0.80	532.79	25.13	13.88	532.00	15.75	0.55	533.57	11.50	-0.11	533.73	15.12	-0.43
536.26	28.40	14.81	535.32	12.72	1.38	535.79	25.81	14.54	535.00	15.37	0.16	536.57	11.47	-0.16	536.73	15.57	0.00
539.26	26.06	12.32	538.32	12.10	0.62	538.79	24.79	13.38	538.00	15.49	0.13	539.57	11.65	-0.12	539.73	15.70	-0.01
542.26	28.37	14.94	541.32	12.04	0.87	541.79	24.42	13.32	541.00	15.19	0.14	542.57	11.68	0.22	542.73	15.05	-0.35
545.29	26.78	13.34	544.32	12.10	0.92	544.82	25.13	14.02	544.00	15.67	0.61	545.60	10.64	-0.83	545.76	15.63	0.22
548.26	26.88	13.04	547.32	12.41	0.82	547.79	25.16	13.64	547.00	15.52	0.05	548.57	11.90	0.02	548.73	15.74	-0.08
551.26	26.60	12.54	550.32	12.86	1.06	550.79	24.01	12.28	550.00	16.08	0.40	551.57	11.31	-0.78	551.73	16.42	0.39
554.26	27.73	13.71	553.32	13.99	2.23	553.78	25.16	13.47	553.00	15.55	-0.09	554.57	11.43	-0.62	554.73	16.70	0.71
557.26	25.97	12.10	556.32	12.58	0.97	556.79	25.50	13.96	556.00	15.67	0.18	557.57	11.93	0.03	557.73	15.63	-0.21
560.26	28.18	14.55	559.32	13.34	1.97	559.79	25.71	14.41	559.00	16.08	0.83	560.57	11.07	-0.59	560.74	15.36	-0.24
563.26	27.36	13.32	562.32	12.35	0.56	562.79	24.08	12.36	562.00	15.43	-0.23	563.57	12.39	0.31	563.73	15.94	-0.08
566.26	27.67	13.55	565.32	13.31	1.45	565.78	25.37	13.58	565.00	15.67	-0.07	566.57	11.59	-0.56	566.73	16.73	0.64
569.26	26.94	13.28	568.32	13.34	1.94	568.79	24.15	12.82	568.00	15.87	0.59	569.57	11.16	-0.53	569.73	15.57	-0.06
572.26	27.67	13.71	571.32	13.03	1.33	571.79	24.55	12.92	571.00	15.87	0.29	572.57	11.86	-0.13	572.73	15.77	-0.16
575.26	25.70	12.01	574.32	12.58	1.15	574.79	25.23	13.87	574.00	15.81	0.50	575.57	10.88	-0.84	575.74	16.01	0.35
578.26	27.54	13.86	577.32	12.58	1.15	577.79	25.23	13.87	577.00	15.87	0.56	578.57	11.65	-0.07	578.73	15.16	-0.50
581.26	28.00	14.02	580.32	12.24	0.52	580.79	24.35	12.70	580.00	15.49	-0.11	581.57	12.33	0.32	581.73	15.74	-0.21
584.26	27.76	14.69	583.31	13.45	2.64	583.78	26.12	15.38	583.00	14.55	-0.14	584.57	11.53	0.43	584.73	14.75	-0.29
587.26	27.64	13.33	586.31	12.97	0.92	586.78	25.10	13.12	586.00	16.20	0.27	587.57	11.34	-1.00	587.73	17.01	0.73
590.26	27.70	13.93	589.31	11.76	0.24	589.79	26.15	14.70	589.00	15.40	0.00	590.57	12.33	0.52	590.74	15.22	-0.53
593.26	27.27	13.62	592.31	12.94	1.54	592.78	25.64	14.31	592.00	15.31	0.04	593.57	11.65	-0.04	593.72	15.63	0.00
596.26	27.73	13.45	595.31	12.77	0.74	595.78	25.10	13.14	595.00	16.05	0.14	596.57	11.83	-0.49	596.73	16.60	0.34
599.26	26.36	13.19	598.31	11.34	0.42	598.78	25.03	14.18	598.00	15.19	0.39	599.57	10.91	-0.30	599.73	15.05	-0.10
602.26	27.45	13.32	601.31	12.80	0.93	601.78	25.40	13.60	601.00	15.84	0.09	602.57	12.30	0.14	602.72	15.87	-0.23
624.27	27.54	8.63	623.31	209.62	192.96	623.78	49.56	32.97	623.00	19.96	-0.57	624.59	16.69	-0.26	624.74	21.72	0.83
627.21	25.79	8.30	626.27	165.46	150.23	626.74	50.43	35.27	625.95	18.64	-0.47	627.52	14.93	-0.59	627.69	20.53	1.07
630.22	25.97	9.16	629.27	114.24	99.69	629.75	46.94	32.46	628.95	17.83	-0.60	630.53	15.37	0.53	630.69	18.85	0.07
633.21	24.61	7.92	632.27	109.24	94.80	632.74	41.74	27.37	631.95	18.16	-0.16	633.52	14.84	0.11	633.68	18.71	0.04
636.21	26.33	10.32	635.27	109.24	95.48	635.74	40.02	26.33	634.95	16.70	-0.94	636.52	13.81	-0.24	636.68	19.16	1.17
639.24	26.06	9.21	638.27	97.74	83.15	638.74	36.15	21.63	637.95	18.16	-0.31	639.55	14.40	-0.48	639.71	19.61	0.79
642.21	26.66	10.27	641.27	92.70	78.57	641.74	34.23	20.17	640.95	17.09	-0.92	642.52	14.31	-0.11	642.68	19.40	1.04
645.21	27.91	11.22	644.27	86.25	71.81	644.74	31.90	17.53	643.95	17.50	-0.82	645.53	14.56	-0.17	645.69	19.65	0.98
648.21	27.03	10.47	647.27	81.75	67.45	647.74	31.48	17.25	646.95	16.88	-1.30	648.52	14.49	-0.10	648.68	19.93	1.40
651.21	28.34	11.58	650.27	74.72	60.22	650.74	28.07	13.64	649.95	16.94	-1.44	651.52	15.43	0.64	651.68	19.54	0.81
654.23	28.89	12.24	653.27	69.18	54.79	653.74	28.25	13.93	652.95	17.92	-0.35	654.55	13.90	-0.78	654.71	19.75	1.13
657.21	27.30	9.88	656.27	65.40	50.24	656.74	27.45	12.36	655.95	17.45	-1.59	657.52	15.24	-0.21	657.68	21.19	1.80
660.22	27.67	11.12	659.27	62.92	48.62	659.75	27.08	12.85	658.95	17.15	-1.02	660.53	15.12	0.53	660.69	19.02	0.49
663.21	28.49	11.95	662.27	60.61	46.33	662.74	27.25	13.04	661.95	17.18	-0.98	663.52	14.62	0.05	663.69	19.44	0.93
666.21	29.75	13.68	665.26	58.67	44.86	665.74	26.08	12.34	664.95	16.88	-0.81	666.52	13.59	-0.51	666.68	19.37	1.33
669.24	28.70	12.65	668.27	55.99	42.20	668.74	26.05	12.33	667.95	17.15	-0.52	669.55	14.06	-0.02	669.71	18.57	0.55
672.21	27.64	10.74	671.27	56.37	41.73	671.74	26.84	12.27	670.95	17.45	-1.07	672.52	14.71	-0.22	672.68	20.17	1.30
675.22	28.34	11.50	674.27	54.19	39.61	674.75	26.39	11.88	673.95	18.04	-0.42	675.53	13.93	-0.94	675.69	20.17	1.36
678.21	27.51	11.04	677.27	54.29	40.08	677.74	25.61	11.47	676.95	16.73	-1.36	678.52	14.84	0.34	678.68	19.47	1.03
681.21	29.35	12.99	680.26	50.98	36.87	680.74	25.95	11.91	679.95	17.77	-0.21	681.52	13.72	-0.68	681.68	19.23	0.89
684.23	28.58	11.92	683.27	52.65	38.25	683.73	26.36	12.03	682.95	17.56	-0.72	684.55	14.84	0.15	684.70	19.20	0.57
687.21	28.95	12.25	686.26	52.17	37.72	686.74	27.76	13.38	685.95	17.30	-1.02	687.52	14.09	-0.65	687.68	20.35	1.67
690.21	28.64	12.06	689.27	50.04	35.71	689.74	27.69	13.43	688.95	16.40	-1.80	690.52	14.49	-0.13	690.69	20.49	1.93
693.21	27.97	11.35	692.26	50.37	36.01	692.73	28.07	13.78	691.95	17.71	-0.53	693.52	14.06	-0.59	693.68	19.72	1.13
696.21	28.25	11.80	695.27	50.14	35.94	695.74	27.25	13.12	694.95	17.80	-0.27	696.52	14.24	-0.25	696.68	18.95	0.52
699.23	28.03	11.30	698.26	51.12	36.64	698.73	27.52	13.11	697.95	17.27	-1.09	699.55	14.84	0.07	699.71	19.72	1.01
702.21	28.52	11.92	701.27	50.48	36.13	701.73	26.94	12.66	700.95	16.97	-1.25	702.52	14.37	-0.27	702.68	20.10	1.52
705.21	29.26	12.30	704.27	49.30	34.59	704.74	28.14	13.50	703.95	17.30	-1.29	705.52	15.12	0.12	705.68	20.10	1.16
708.21	28.80	12.51	707.27	49.23	35.19	707.73	29.53	15.56	706.95	16.67	-1.25	708.52	13.84	-0.49	708.68	20.00	1.73
711.21	28.67	12.59	710.27	47.62	33.79	710.74	29.80	16.04	709.95	17.68	-0.02	711.52	13.87	-0.25	711.68	18.33	0.27
714.23	28.58	12.04	713.27	48.96	34.67	713.74	28.38	14.16	712.95	17.62	-0.55	714.55	14.37	-0.21	714.70	19.27	0.75
717.21	28.25	11.28	716.27	47.82	33.11	716.74	29.94	15.30	715.95	17.42	-1.17	717.52	14.28	-0.72	717.68	20.84	1.90
720.21	28.98	12.59	719.27	48.86	34.73	719.74	29.32	15.26	718.95	17.47	-0.54	720.53	14.34	-0.08	720.69	18.99	0.63
723.21	28.00	11.28	722.27	48.39	33.93	722.74	30.43	16.04	721.95	16.94	-1.40	723.52	14.03	-0.72	723.68	20.81	2.12
726.21	28.98	12.70	725.27	46.92	32.90	725.74	30.43	16.48	724.95	16.82	-1.08	726.52	13.93	-0.38	726.68	19.72	1.47
729.23	28.95	12.10	728.27	47.36	32.77	728.74	30.67	16.15	727.95	18.37	-0.10	729.55	14.06	-0.82	729.71	19.75	0.93
732.21	28.95	12.00	731.27	47.16	32.47	731.74	29.80	15.18	730.95	17.30	-1.27	732.52	15.52	0.54	732.68	19.65	0.73
735.22	27.97	11.20	734.27	46.69	32.18	734.75	31.48	17.04	733.95	18.04	-0.35	735.53	14.77	-0.03	735.69	19.13	0.39
738.21	28.37	11.68	737.27	45.66	31.22	737.74	29.91	15.54	736.95	18.31	-0.01	738.52	14.00	-0.73	738.68	19.40	0.73
741.21	29.53	13.27	740.27	46.66	32.65	740.74	30.05	16.11	739.95	17.03	-0.86	741.52	14.12	-0.18	741.68	19.27	1.03
744.23	28.80	13.01	743.27	44.41	30.87	743.74	30.99	17.52	742.95	16.88	-0.54	744.55	12.79	-1.04	744.71	19.34	1.57
747.21	28.95	11.53	746.27	45.93	30.77	746.74	31.48	16.39	745.95	18.82	-0.22	747.52	14.62	-0.83	747.68	20.45	1.06
750.21	28.74	12.52	749.27	44.77	30.80	749.74	30.50	16.60	748.95	17.03	-0.81	750.53	13.97	-0.29	750.69	19.30	1.10
753.21	28.77	11.99	752.27	44.41	29.89	752.74	30.95	16.50	751.95	17.45	-0.95	753.52	14.09	-0.72	753.68	20.42	1.67
756.21	27.91	11.47	755.27	42.97	28.79	755.74	29.59	15.48	754.95	17.36	-0.70	756.52	14.84	0.37	756.68	18.74	0.33
759.24	28.31	11.99	758.27	44.71	30.65	758.74	30.67	16.68	757.95	17.03	-0.91	759.55	13.81	-0.54	759.71	19.75	1.46
762.21	29.99	13.26	761.27	43.88	29.40	761.74	30.46	16.05	760.95	17.06	-1.30	762.52	15.12	0.35	762.68	19.65	0.94
765.21	28.74	12.01	764.27	42.74	28.27	764.74	29.56	15.16	763.95	17.53	-0.82	765.52	13.97	-0.79	765.69	20.31	1.61
768.21	28.95	12.30	767.26	41.89	27.49	767.73	30.95	16.62	766.95	17.59	-0.69	768.52	14.84	0.15	768.68	19.16	0.53
771.21	27.67	11.01	770.26	42.38	27.97	770.73	31.55	17.21	769.95	18.01	-0.27	771.52	13.93	-0.77	771.68	19.68	1.04
774.23	28.77	12.16	773.26	41.93	27.58	773.73	31.02	16.74	772.95	17.36	-0.87	774.55	14.96	0.32	774.70	19.13	0.55
777.21	29.13	12.36	776.26	41.50	26.99	776.73	30.46	16.02	775.95	17.09	-1.30	777.52	15.06	0.26	777.68	19.79	1.05
780.21	27.73	10.72	779.27	42.64	27.89	779.74	30.64	15.96	778.95	17.92	-0.71	780.52	14.59	-0.45	780.69	20.14	1.16
783.21	28.58	11.70	782.27	40.95	26.33	782.73	31.20	16.65	781.95	17.03	-1.47	783.52	14.99	0.08	783.68	20.24	1.39
786.21	29.63	13.32	785.26	41.24	27.19	785.73	30.57	16.59	784.95	17.06	-0.87	786.52	13.75	-0.59	786.68	19.75	1.47
789.23	28.49	11.57	788.26	40.44	25.78	788.73	32.25	17.66	787.95	17.71	-0.83	789.55	14.43	-0.52	789.71	20.24	1.35
792.21	29.13	11.64	791.26	41.15	25.92	791.73	30.12	14.96	790.95	18.28	-0.83	792.52	14.87	-0.65	792.67	20.95	1.49
795.21	28.58	11.87	794.27	40.40	25.95	794.74	29.21	14.83	793.95	16.73	-1.60	795.52	14.43	-0.31	795.69	20.60	1.92
798.21	28.34	11.87	797.27	40.73	26.51	797.74	30.57	16.42	796.95	17.68	-0.41	798.52	13.72	-0.79	798.68	19.65	1.20
801.21	28.09	11.60	800.27	38.92	24.69	800.74	31.09	16.93	799.95	16.85	-1.26	801.52	13.93	-0.59	801.68	20.31	1.85
804.23	28.15	11.69	803.27	39.15	24.94	803.74	30.05	15.91	802.95	17.86	-0.22	804.55	14.03	-0.47	804.70	19.13	0.69
807.21	29.35	12.96	806.27	38.70	24.56	806.74	29.49	15.42	805.95	17.09	-0.93	807.52	13.69	-0.74	807.68	20.03	1.66
810.21	29.20	12.23	809.27	39.15	24.44	809.74	32.11	17.47	808.95	16.40	-2.19	810.53	14.84	-0.16	810.69	21.30	2.36
813.21	28.52	11.31	812.27	38.99	24.04	812.74	29.28	14.40	811.95	18.61	-0.22	813.52	15.06	-0.18	813.68	19.58	0.40
816.21	29.50	12.41	815.27	39.95	25.11	815.74	30.26	15.49	814.95	17.03	-1.68	816.52	14.09	-1.04	816.68	21.79	2.72
819.23	28.95	11.82	818.27	38.83	23.96	818.74	30.39	15.59	817.95	18.04	-0.71	819.55	14.21	-0.95	819.71	20.77	1.67
822.21	28.86	12.51	821.27	38.60	24.51	821.74	29.07	15.05	820.95	17.00	-0.97	822.52	13.75	-0.63	822.68	19.93	1.61
825.21	28.64	11.83	824.27	37.61	23.06	824.74	30.64	16.16	823.95	17.27	-1.16	825.53	14.65	-0.19	825.69	20.14	1.36
828.21	29.72	12.82	827.27	37.77	23.12	827.74	30.53	15.95	826.95	17.77	-0.76	828.52	14.43	-0.51	828.68	20.14	1.26
831.21	27.73	11.11	830.27	37.61	23.24	830.74	30.08	15.78	829.95	17.50	-0.75	831.52	14.49	-0.17	831.68	19.51	0.91
834.23	28.31	11.53	833.27	38.13	23.61	833.74	29.46	15.01	832.95	17.15	-1.25	834.55	14.28	-0.53	834.71	20.53	1.78
837.21	29.69	13.00	836.27	38.28	23.84	836.74	29.77	15.40	835.95	17.18	-1.14	837.52	14.53	-0.20	837.68	20.00	1.33
840.21	28.25	11.60	839.27	36.34	21.95	839.74	30.12	15.80	838.95	17.09	-1.18	840.52	14.24	-0.44	840.68	20.24	1.62
843.21	29.13	12.41	842.27	37.68	23.22	842.74	29.35	14.96	841.95	16.73	-1.61	843.52	14.74	-0.01	843.68	20.31	1.62
846.21	29.66	13.38	845.27	37.17	23.15	845.74	29.63	15.68	844.95	17.42	-0.48	846.52	13.78	-0.53	846.68	19.27	1.02
849.24	28.86	11.58	848.27	35.78	20.76	848.74	30.50	15.55	847.95	18.37	-0.53	849.55	14.12	-1.19	849.71	20.98	1.73
852.21	29.04	11.95	851.27	35.27	20.44	851.74	28.90	14.14	850.95	17.24	-1.47	852.52	15.65	0.53	852.68	20.00	0.94
855.21	28.06	11.06	854.27	35.65	20.90	854.74	30.19	15.51	853.95	16.88	-1.75	855.52	15.06	0.02	855.68	20.70	1.72
858.21	29.38	12.07	857.26	34.61	19.55	857.73	30.05	15.06	856.95	17.53	-1.41	858.52	14.56	-0.79	858.68	21.48	2.19
861.21	29.66	12.95	860.26	34.89	20.43	860.73	29.56	15.17	859.95	16.73	-1.60	861.52	14.59	-0.16	861.68	20.45	1.76
864.23	29.41	12.29	863.27	34.30	19.43	863.73	30.92	16.12	862.95	17.56	-1.19	864.55	14.53	-0.63	864.71	20.91	1.81
867.21	29.26	11.77	866.27	35.81	20.57	866.74	30.53	15.36	865.95	18.67	-0.44	867.52	15.02	-0.51	867.68	20.42	0.95
870.21	30.21	13.60	869.27	35.74	21.39	869.74	29.59	15.31	868.95	17.62	-0.61	870.52	14.68	0.04	870.68	19.16	0.58
873.21	29.23	12.34	872.26	35.87	21.23	872.73	30.05	15.48	871.95	17.53	-0.98	873.52	14.40	-0.53	873.68	20.38	1.51
876.21	28.61	11.76	875.26	33.76	19.16	875.73	29.07	14.54	874.95	16.88	-1.59	876.52	14.68	-0.21	876.68	20.63	1.80
879.23	28.74	11.71	878.26	34.70	19.92	878.73	28.42	13.71	877.95	17.06	-1.59	879.55	14.93	-0.14	879.71	20.74	1.73
882.21	28.92	12.12	881.26	34.52	19.98	881.73	27.80	13.33	880.95	17.50	-0.92	882.52	14.46	-0.37	882.68	20.07	1.30
885.21	29.93	12.88	884.27	34.26	19.47	884.74	28.97	14.25	883.95	17.30	-1.37	885.53	14.43	-0.65	885.69	21.05	2.03
888.21	30.61	13.50	887.27	34.67	19.81	887.74	28.76	13.97	886.95	18.04	-0.70	888.52	14.62	-0.53	888.68	20.31	1.22
891.21	28.55	11.49	890.27	34.55	19.75	890.74	28.14	13.41	889.95	18.19	-0.49	891.52	14.68	-0.41	891.68	19.93	0.90
894.23	29.72	12.78	893.27	34.23	19.55	893.73	29.42	14.81	892.95	17.15	-1.41	894.55	14.21	-0.76	894.71	21.09	2.18
897.21	29.53	12.56	896.27	33.98	19.27	896.73	30.60	15.96	895.95	17.30	-1.29	897.52	15.24	0.24	897.68	20.00	1.06
900.21	28.37	11.33	899.27	33.48	18.70	899.74	29.21	14.50	898.95	17.47	-1.19	900.52	14.74	-0.33	900.68	20.53	1.52
903.21	28.31	11.80	902.27	33.48	19.23	902.74	29.53	15.35	901.95	17.27	-0.86	903.52	14.24	-0.30	903.68	19.65	1.17
906.21	29.16	12.18	905.27	33.76	19.04	905.74	29.14	14.49	904.95	17.50	-1.10	906.52	14.62	-0.39	906.68	20.45	1.50
909.24	29.07	11.73	908.27	32.11	17.03	908.74	29.14	14.13	907.95	18.70	-0.26	909.55	14.21	-1.16	909.71	20.74	1.43
912.21	29.41	12.68	911.27	33.83	19.35	911.74	28.14	13.73	910.95	17.59	-0.77	912.52	14.00	-0.77	912.68	20.24	1.53
915.21	29.23	11.67	914.27	32.61	17.31	914.74	28.90	13.67	913.95	18.52	-0.66	915.52	15.18	-0.41	915.69	20.60	1.07
918.21	30.03	12.49	917.27	34.20	18.91	917.74	29.66	14.44	916.95	18.40	-0.77	918.52	14.46	-1.12	918.68	21.40	1.88
921.21	28.70	11.02	920.27	32.98	17.56	920.74	28.11	12.76	919.95	16.76	-2.54	921.52	16.72	1.01	921.68	21.19	1.54
924.23	28.64	11.42	923.27	34.42	19.45	923.74	28.14	13.24	922.95	18.67	-0.18	924.55	14.21	-1.05	924.71	20.42	1.22
927.21	28.98	11.38	926.27	33.36	18.02	926.74	27.56	12.29	925.95	18.85	-0.37	927.52	15.62	-0.01	927.68	19.96	0.39
930.21	29.41	11.69	929.27	32.36	16.90	929.74	28.90	13.51	928.95	18.16	-1.18	930.52	15.18	-0.57	930.68	21.44	1.75
933.21	29.23	11.52	932.27	32.33	16.88	932.74	28.66	13.28	931.95	18.34	-0.99	933.52	15.37	-0.37	933.68	21.05	1.37
936.21	28.80	11.54	935.27	32.64	17.64	935.74	29.73	14.80	934.95	17.89	-0.99	936.52	15.37	0.08	936.68	20.14	0.91
939.24	29.56	12.56	938.27	31.80	17.06	938.74	29.28	14.61	937.95	18.25	-0.37	939.55	14.00	-1.03	939.71	20.38	1.41
942.21	28.55	11.42	941.26	32.08	17.21	941.73	29.04	14.24	940.95	17.80	-0.95	942.52	14.65	-0.51	942.68	20.56	1.46
945.21	29.38	12.03	944.27	32.89	17.80	944.74	28.97	13.95	943.95	17.89	-1.08	945.52	15.18	-0.20	945.68	20.60	1.28
948.21	30.52	13.45	947.26	31.49	16.68	947.73	28.35	13.61	946.95	16.91	-1.78	948.52	15.02	-0.08	948.68	20.91	1.87
951.21	29.72	12.63	950.27	32.64	17.80	950.74	29.49	14.72	949.95	17.30	-1.41	951.52	14.49	-0.64	951.68	21.12	2.05
954.23	29.07	11.76	953.27	32.30	17.25	953.74	28.83	13.85	952.95	18.49	-0.44	954.55	14.37	-0.97	954.71	20.70	1.42
957.21	29.16	12.54	956.26	31.96	17.60	956.73	29.04	14.75	955.95	17.80	-0.44	957.52	14.81	0.16	957.68	18.88	0.29
960.21	29.41	11.98	959.27	31.96	16.78	959.74	27.94	12.83	958.95	17.71	-1.35	960.52	15.24	-0.23	960.69	20.98	1.57
963.21	29.16	11.18	962.26	32.67	16.95	962.73	28.07	12.42	961.95	18.25	-1.35	963.52	16.06	0.05	963.68	21.26	1.31
966.21	28.98	11.52	965.26	31.96	16.75	965.73	28.35	13.21	964.95	17.62	-1.46	966.52	14.71	-0.79	966.68	21.69	2.25
969.23	28.95	11.56	968.26	32.14	17.01	968.73	27.73	12.67	967.95	18.07	-0.94	969.55	14.15	-1.27	969.71	21.58	2.22
972.21	29.01	11.45	971.27	31.83	16.53	971.74	29.14	13.91	970.95	17.89	-1.29	972.52	15.68	0.09	972.68	20.74	1.21
975.21	28.92	11.18	974.27	30.84	15.36	974.74	30.22	14.81	973.95	17.80	-1.56	975.52	14.87	-0.90	975.68	22.18	2.47
978.21	29.13	11.11	977.26	31.90	16.13	977.73	27.90	12.20	976.95	19.15	-0.50	978.52	14.93	-1.13	978.68	21.62	1.62
981.21	29.13	11.58	980.26	32.42	17.12	980.73	27.14	11.91	979.95	18.37	-0.80	981.52	15.71	0.12	981.68	20.21	0.68
984.23	29.20	12.01	983.27	32.27	17.34	983.73	28.38	13.52	982.95	16.97	-1.84	984.55	15.74	0.52	984.70	20.49	1.33
987.21	28.34	10.22	986.27	32.83	16.97	986.73	28.52	12.73	985.95	19.66	-0.08	987.52	15.52	-0.63	987.68	20.81	0.72
990.21	29.87	11.90	989.27	32.58	16.87	989.74	28.28	12.64	988.95	18.37	-1.22	990.52	15.06	-0.94	990.69	22.11	2.17
993.21	28.86	11.36	992.27	33.14	17.89	992.74	28.11	12.93	991.95	17.00	-2.12	993.52	15.77	0.23	993.68	21.37	1.89
996.21	29.35	11.92	995.27	31.65	16.48	995.74	28.97	13.87	994.95	17.21	-1.84	996.52	15.37	-0.09	996.68	21.33	1.93
999.23	28.09	10.00	998.27	31.18	15.35	998.74	29.18	13.42	997.95	18.22	-1.49	999.55	16.12	-0.00	999.71	21.55	1.49
1002.21	30.24	12.14	1001.27	30.38	14.54	1001.74	28.69	12.92	1000.95	18.01	-1.71	1002.52	15.37	-0.76	1002.68	22.54	2.47
1005.21	28.64	10.80	1004.27	31.80	16.22	1004.74	27.76	12.25	1003.95	18.37	-1.09	1005.52	15.27	-0.60	1005.69	21.51	1.70
1008.21	29.29	11.78	1007.27	31.83	16.57	1007.74	27.49	12.30	1006.95	17.06	-2.07	1008.52	15.46	-0.09	1008.68	21.65	2.16
1011.21	30.12	11.95	1010.27	31.03	15.12	1010.74	28.52	12.68	1009.95	18.67	-1.12	1011.52	15.68	-0.52	1011.68	21.79	1.65
1014.23	28.86	10.51	1013.27	31.15	15.06	1013.74	27.66	11.64	1012.95	18.88	-1.09	1014.55	16.53	0.15	1014.70	21.26	0.94
1017.21	29.29	11.87	1016.27	30.72	15.56	1016.74	29.25	14.16	1015.95	17.89	-1.15	1017.52	15.43	-0.02	1017.68	20.56	1.17
1020.22	30.21	11.90	1019.27	32.05	15.99	1019.75	27.52	11.53	1018.95	18.88	-1.05	1020.53	15.40	-0.95	1020.69	22.29	2.00
1023.21	28.89	11.00	1022.27	31.06	15.43	1022.74	29.25	13.69	1021.95	18.61	-0.90	1023.52	15.21	-0.71	1023.68	21.48	1.62
1026.21	30.03	12.34	1025.27	31.12	15.69	1025.74	27.97	12.61	1024.95	18.55	-0.76	1026.52	14.56	-1.16	1026.68	21.58	1.92
1029.23	29.93	12.05	1028.26	30.38	14.76	1028.73	28.73	13.18	1027.95	17.36	-2.14	1029.55	15.34	-0.57	1029.71	22.57	2.72
1032.21	30.74	12.93	1031.27	30.29	14.73	1031.73	28.56	13.07	1030.95	19.27	-0.17	1032.52	14.18	-1.67	1032.68	21.62	1.83
1035.22	30.12	12.30	1034.27	30.81	15.25	1034.75	28.52	13.03	1033.95	18.40	-1.04	1035.53	15.71	-0.14	1035.69	20.98	1.19
1038.21	30.40	12.78	1037.27	30.20	14.83	1037.74	28.42	13.12	1036.95	18.04	-1.21	1038.52	15.37	-0.29	1038.68	21.09	1.49
1041.21	29.63	12.03	1040.27	30.69	15.35	1040.74	28.63	13.36	1039.95	18.13	-1.09	1041.52	14.90	-0.73	1041.68	21.40	1.83
1044.23	29.50	11.45	1043.27	29.83	14.03	1043.74	27.63	11.90	1042.95	18.97	-0.70	1044.55	15.77	-0.32	1044.70	21.05	1.02
1047.21	30.52	13.21	1046.27	32.21	17.16	1046.74	29.84	14.86	1045.95	17.68	-1.25	1047.52	14.96	-0.38	1047.68	20.91	1.63
1050.22	28.86	10.97	1049.27	30.69	15.06	1049.75	27.94	12.38	1048.95	18.34	-1.17	1050.53	16.43	0.51	1050.69	20.53	0.67
1053.21	29.59	12.13	1052.27	30.38	15.18	1052.74	29.73	14.60	1051.95	17.86	-1.22	1053.52	14.74	-0.75	1053.68	21.40	1.97
1056.21	30.36	13.43	1055.27	31.40	16.72	1055.74	29.07	14.46	1054.95	16.82	-1.74	1056.52	14.56	-0.41	1056.68	21.05	2.14
1059.23	29.72	11.98	1058.27	30.50	15.02	1058.74	28.35	12.94	1057.95	17.74	-1.62	1059.55	15.46	-0.31	1059.71	21.65	1.94
1062.21	30.30	12.47	1061.27	31.80	16.22	1061.73	28.38	12.87	1060.95	18.01	-1.44	1062.52	15.68	-0.19	1062.68	21.44	1.63
1065.21	29.53	11.59	1064.27	31.52	15.84	1064.74	28.25	12.64	1063.95	17.95	-1.61	1065.53	15.81	-0.16	1065.69	21.69	1.78
1068.21	30.27	11.88	1067.26	30.60	14.47	1067.73	28.83	12.77	1066.95	19.21	-0.80	1068.52	15.62	-0.80	1068.68	21.97	1.61
1071.21	29.20	11.58	1070.27	30.91	15.55	1070.74	27.66	12.37	1069.95	17.71	-1.53	1071.52	14.87	-0.78	1071.68	21.90	2.31
1074.23	29.75	11.68	1073.27	29.49	13.68	1073.74	28.28	12.54	1072.95	18.67	-1.02	1074.55	15.40	-0.70	1074.70	21.76	1.72
1077.21	29.44	11.25	1076.27	29.40	13.46	1076.74	28.94	13.07	1075.95	18.55	-1.27	1077.52	15.90	-0.33	1077.68	21.76	1.59
1080.22	31.57	13.65	1079.27	29.83	14.17	1079.75	28.76	13.17	1078.95	18.37	-1.17	1080.53	14.59	-1.36	1080.69	22.43	2.54
1083.21	28.37	10.54	1082.27	30.63	15.05	1082.74	28.66	13.15	1081.95	17.92	-1.53	1083.52	15.52	-0.35	1083.68	21.69	1.88
1086.21	29.32	12.03	1085.27	30.57	15.54	1085.74	27.87	12.91	1084.95	17.65	-1.26	1086.52	15.43	0.11	1086.68	20.42	1.16
1089.23	29.59	11.77	1088.27	31.03	15.47	1088.74	27.56	12.07	1087.95	18.37	-1.07	1089.55	15.31	-0.54	1089.71	21.40	1.61
1092.21	29.59	11.48	1091.27	30.78	14.93	1091.74	28.49	12.71	1090.95	18.43	-1.30	1092.52	16.69	0.55	1092.68	20.84	0.76
1095.22	28.98	10.99	1094.27	30.47	14.73	1094.75	28.73	13.06	1093.95	18.34	-1.27	1095.53	15.37	-0.66	1095.69	21.90	1.93
1098.21	30.18	12.24	1097.27	30.75	15.07	1097.74	28.25	12.64	1096.95	18.16	-1.40	1098.52	16.31	0.34	1098.68	20.98	1.07
1101.21	29.13	10.84	1100.27	29.49	13.46	1100.74	28.66	12.70	1099.95	18.34	-1.57	1101.52	16.12	-0.20	1101.68	22.04	1.78
1104.23	30.12	11.87	1103.27	29.92	13.92	1103.74	29.11	13.18	1102.95	19.00	-0.88	1104.55	15.21	-1.08	1104.71	22.18	1.95
1107.21	28.86	11.30	1106.27	29.15	13.85	1106.74	28.11	12.88	1105.95	17.59	-1.59	1107.52	14.99	-0.60	1107.68	21.72	2.19
1110.22	29.93	11.71	1109.27	29.98	14.01	1109.75	29.46	13.56	1108.95	18.73	-1.11	1110.53	16.34	0.08	1110.69	21.23	1.03
1113.21	28.06	9.59	1112.27	30.41	14.19	1112.74	29.25	13.10	1111.95	18.70	-1.39	1113.52	15.71	-0.80	1113.68	22.64	2.19
1116.21	29.78	12.14	1115.27	30.20	14.82	1115.74	29.01	13.70	1114.95	18.37	-0.89	1116.52	15.34	-0.33	1116.68	20.84	1.23
1119.23	30.64	12.32	1118.27	30.50	14.43	1118.74	29.25	13.25	1117.95	19.03	-0.91	1119.55	14.71	-1.65	1119.71	22.86	2.56
1122.21	29.78	11.67	1121.27	30.41	14.55	1121.74	29.01	13.22	1120.95	18.43	-1.30	1122.52	16.06	-0.09	1122.68	21.48	1.39
1125.22	29.63	11.33	1124.27	30.23	14.18	1124.75	29.04	13.06	1123.95	19.57	-0.36	1125.53	15.71	-0.63	1125.69	21.26	0.98
1128.21	30.89	12.70	1127.27	30.63	14.70	1127.74	29.07	13.21	1126.95	19.96	0.15	1128.52	14.59	-1.63	1128.68	21.65	1.49
1131.21	29.50	10.92	1130.26	30.50	14.18	1130.73	28.69	12.44	1129.95	19.33	-0.87	1131.52	15.96	-0.65	1131.68	22.08	1.53
1134.23	30.21	11.73	1133.26	29.61	13.38	1133.73	29.07	12.91	1132.95	19.18	-0.93	1134.55	15.68	-0.84	1134.71	22.22	1.76
1137.21	30.61	12.14	1136.26	29.64	13.43	1136.73	28.73	12.59	1135.95	18.73	-1.36	1137.52	16.12	-0.38	1137.68	22.18	1.74
1140.21	29.35	11.60	1139.27	28.97	13.47	1139.74	29.98	14.55	1138.95	17.59	-1.79	1140.53	15.37	-0.42	1140.69	21.93	2.20
1143.21	29.99	11.63	1142.27	29.15	13.05	1142.73	29.01	12.98	1141.95	18.49	-1.49	1143.52	16.59	0.20	1143.68	21.62	1.29
1146.21	30.18	11.62	1145.26	30.38	14.08	1145.73	28.21	11.98	1144.95	19.00	-1.18	1146.52	15.77	-0.82	1146.68	22.54	2.01
1149.24	28.70	10.70	1148.26	30.35	14.60	1148.73	29.46	13.78	1147.95	17.53	-2.09	1149.55	16.53	0.49	1149.71	21.58	1.60
1152.21	30.33	12.70	1151.27	29.80	14.43	1151.74	28.45	13.15	1150.95	17.59	-1.66	1152.52	15.24	-0.42	1152.68	21.69	2.09
1155.21	29.93	11.62	1154.27	29.83	13.78	1154.74	27.83	11.85	1153.95	17.95	-1.98	1155.52	16.25	-0.09	1155.68	22.36	2.08
1158.21	28.74	10.20	1157.27	30.57	14.29	1157.74	29.84	13.63	1156.95	18.40	-1.76	1158.52	15.99	-0.58	1158.68	22.86	2.35
1161.21	31.32	12.63	1160.27	30.32	13.89	1160.74	29.04	12.68	1159.95	18.67	-1.64	1161.52	17.13	0.41	1161.68	21.90	1.24
1164.23	30.33	12.41	1163.27	29.83	14.17	1163.74	29.07	13.48	1162.95	18.43	-1.11	1164.55	15.34	-0.61	1164.71	21.62	1.73
1167.21	30.24	11.92	1166.27	30.69	14.63	1166.74	29.49	13.50	1165.95	18.61	-1.33	1167.52	16.21	-0.14	1167.68	21.76	1.47
1170.21	31.08	12.46	1169.27	30.87	14.51	1169.74	29.18	12.89	1168.95	18.64	-1.60	1170.52	16.53	-0.12	1170.69	22.32	1.73
1173.21	29.20	10.24	1172.26	30.01	13.31	1172.73	28.69	12.06	1171.95	18.22	-2.36	1173.52	16.62	-0.37	1173.68	23.67	2.74
1176.21	28.74	10.33	1175.27	29.49	13.33	1175.74	28.56	12.47	1174.95	19.45	-0.59	1176.52	15.84	-0.61	1176.68	21.58	1.19
1179.24	30.95	12.60	1178.27	30.04	13.94	1178.74	29.70	13.67	1177.95	19.21	-0.76	1179.55	16.15	-0.24	1179.71	21.33	1.00
1182.21	29.32	11.00	1181.27	29.95	13.89	1181.74	28.90	12.91	1180.95	18.58	-1.36	1182.52	16.21	-0.14	1182.68	21.79	1.50
1185.21	31.11	12.90	1184.27	30.23	14.28	1184.74	28.73	12.85	1183.95	18.94	-0.89	1185.52	15.59	-0.65	1185.69	21.72	1.54
1188.21	29.41	10.91	1187.27	30.04	13.80	1187.74	29.59	13.42	1186.95	18.70	-1.42	1188.52	16.53	-0.00	1188.68	21.90	1.43
1191.21	29.84	11.40	1190.27	29.98	13.80	1190.74	28.25	12.14	1189.95	19.84	-0.22	1191.52	15.74	-0.73	1191.68	21.37	0.96
1194.23	28.40	9.94	1193.27	30.14	13.94	1193.74	29.73	13.60	1192.95	17.89	-2.19	1194.55	16.87	0.38	1194.71	22.25	1.82
1197.21	30.70	12.31	1196.27	30.47	14.34	1196.74	28.94	12.88	1195.95	19.27	-0.74	1197.52	15.84	-0.58	1197.68	21.69	1.33
1200.21	30.43	11.51	1199.27	31.00	14.34	1199.74	29.32	12.73	1198.95	19.45	-1.09	1200.53	16.69	-0.26	1200.69	22.25	1.36
1203.21	29.50	10.86	1202.27	29.67	13.28	1202.74	30.01	13.69	1201.95	18.52	-1.75	1203.52	16.65	-0.03	1203.68	22.39	1.77
1206.21	30.24	11.57	1205.27	30.23	13.82	1205.74	29.53	13.19	1204.95	19.33	-0.96	1206.52	16.65	-0.05	1206.68	21.65	1.01
1209.24	30.12	11.56	1208.27	29.80	13.50	1208.74	28.97	12.74	1207.95	17.00	-3.18	1209.55	17.88	1.29	1209.71	22.43	1.90
1212.21	30.46	11.15	1211.26	30.91	13.86	1211.73	29.11	12.13	1210.95	19.69	-1.24	1212.52	16.72	-0.62	1212.68	23.14	1.86
1215.21	28.92	9.55	1214.27	29.89	12.78	1214.74	27.90	10.86	1213.95	19.12	-1.87	1215.52	16.37	-1.03	1215.69	24.24	2.90
1218.21	30.27	11.32	1217.26	29.71	13.01	1217.73	27.59	10.96	1216.95	19.33	-1.25	1218.52	16.59	-0.40	1218.68	22.57	1.64
1221.21	29.78	10.86	1220.26	29.46	12.80	1220.73	29.25	12.66	1219.95	18.79	-1.75	1221.52	17.06	0.11	1221.67	22.54	1.65
