# Supplementary material for: Noise-precision tradeoff in predicting combinations of mutations and drugs
Source: PLoS Comput Biol. 2019 May 22;15(5):e1006956. doi: 10.1371/journal.pcbi.1006956 (PMC6548401; doi:10.1371/journal.pcbi.1006956)
Supplement: S1 Data — A zip file containing all datasets used in this paper. (ZIP) [file pcbi.1006956.s002.zip › calcium/calcium_double_RAW264.7/C5A_250_nM_UTP_25_uM_RW_ECC040108D.txt]

Tab-delimted data for ligand pair Complement C5a / Uridine 5'-triphosphate
Celltype = RAW 264.7
ExperimentID = ECC040108D
t in seconds, Ca++ concentrations in nM
Adj Ca++ is the change in Ca++ concentration due to ligand

ECC040108D09	C5A 250 nM	UTP 25 uM	sim
ECC040108D03	C5A 250 nM	UTP 25 uM	lig1_then_lig2
ECC040108D06	UTP 25 uM	C5A 250 nM	lig2_then_lig1
ECC040108D01	HBSS-BSA n/a 	HBSS-BSA n/a 	con
ECC040108D11	HBSS-BSA n/a 	HBSS-BSA n/a 	con
ECC040108D12	HBSS-BSA n/a 	HBSS-BSA n/a 	con

t(ECC040108D09)	Ca++(ECC040108D09)	Adj Ca++(ECC040108D09)	t(ECC040108D03)	Ca++(ECC040108D03)	Adj Ca++(ECC040108D03)	t(ECC040108D06)	Ca++(ECC040108D06)	Adj Ca++(ECC040108D06)	t(ECC040108D01)	Ca++(ECC040108D01)	Adj Ca++(ECC040108D01)	t(ECC040108D11)	Ca++(ECC040108D11)	Adj Ca++(ECC040108D11)	t(ECC040108D12)	Ca++(ECC040108D12)	Adj Ca++(ECC040108D12)
-184.73	15.68	-2.21	-185.67	11.72	-2.91	-185.20	15.74	-0.08	-186.00	22.63	-3.08	-184.42	12.28	-3.75	-184.26	44.09	6.83
-181.74	15.46	-2.52	-182.68	11.34	-3.38	-182.21	13.43	-2.49	-183.00	22.76	-3.05	-181.43	13.92	-2.20	-181.27	42.60	5.25
-178.74	15.99	-0.49	-179.68	10.57	-2.66	-179.21	13.07	-1.35	-180.00	19.38	-4.93	-178.43	12.45	-2.17	-178.27	42.96	7.10
-175.74	14.27	-1.18	-176.68	10.57	-1.62	-176.21	12.01	-1.37	-177.00	20.50	-2.77	-175.43	12.42	-1.17	-175.27	38.76	3.94
-172.74	14.10	-1.15	-173.68	10.16	-1.83	-173.21	11.64	-1.55	-174.00	20.93	-2.15	-172.43	11.95	-1.44	-172.27	38.21	3.59
-169.73	13.84	0.13	-170.67	9.79	-0.66	-170.20	12.58	0.94	-171.00	20.00	-1.53	-169.41	11.04	-0.81	-169.26	35.42	2.34
-166.74	12.83	-1.32	-167.69	10.14	-0.75	-167.22	11.16	-0.93	-168.00	19.48	-2.50	-166.43	11.15	-1.14	-166.27	37.16	3.64
-163.74	12.71	-0.88	-164.69	10.02	-0.32	-164.22	10.79	-0.74	-165.00	19.84	-1.58	-163.43	10.76	-0.97	-163.27	35.52	2.55
-160.74	12.01	-1.90	-161.68	9.06	-1.59	-161.21	9.71	-2.14	-162.00	19.54	-2.20	-160.43	11.56	-0.49	-160.27	35.97	2.69
-157.74	11.80	-1.53	-158.68	8.74	-1.34	-158.21	8.67	-2.60	-159.00	20.77	-0.39	-157.43	10.62	-0.85	-157.27	33.95	1.24
-154.73	12.20	-0.88	-155.67	8.77	-1.05	-155.20	10.43	-0.59	-156.00	19.54	-1.37	-154.42	11.39	0.17	-154.26	33.65	1.20
-151.74	11.82	-0.68	-152.68	8.65	-0.59	-152.21	10.03	-0.40	-153.00	19.12	-1.20	-151.43	10.16	-0.48	-151.27	33.55	1.68
-148.74	11.99	0.01	-149.68	9.00	0.27	-149.21	10.59	0.67	-150.00	19.58	-0.23	-148.43	9.47	-0.65	-148.27	32.24	0.88
-145.74	11.61	-0.35	-146.68	9.47	0.76	-146.21	9.55	-0.35	-147.00	19.25	-0.54	-145.43	10.13	0.03	-145.27	31.85	0.51
-142.74	11.11	-0.92	-143.69	9.03	0.26	-143.22	10.23	0.26	-144.00	18.36	-1.50	-142.43	10.54	0.37	-142.27	32.53	1.13
-139.73	10.80	-1.01	-140.67	8.51	-0.05	-140.20	9.99	0.24	-141.00	19.51	-0.13	-139.42	9.52	-0.43	-139.26	31.75	0.56
-136.74	12.42	0.82	-137.68	9.49	1.15	-137.21	11.08	1.55	-138.00	18.75	-0.67	-136.43	10.26	0.52	-136.27	31.12	0.15
-133.74	11.51	0.05	-134.68	8.74	0.54	-134.21	9.35	-0.04	-135.00	18.59	-0.69	-133.43	10.05	0.45	-133.27	31.07	0.24
-130.74	11.56	-0.14	-131.68	8.54	0.10	-131.21	9.87	0.23	-132.00	19.61	0.08	-130.43	9.66	-0.18	-130.27	31.17	0.10
-127.74	11.92	0.14	-128.68	9.55	1.03	-128.21	10.03	0.32	-129.00	18.92	-0.68	-127.43	9.80	-0.12	-127.27	31.95	0.80
-124.73	10.65	-0.50	-125.67	8.65	0.76	-125.20	10.71	1.62	-126.00	18.36	-0.62	-124.42	9.94	0.65	-124.26	30.49	-0.03
-121.74	11.68	0.28	-122.68	7.96	-0.19	-122.21	8.87	-0.47	-123.00	19.05	-0.18	-121.43	9.96	0.42	-121.27	30.54	-0.24
-118.74	11.37	-0.08	-119.68	8.25	0.06	-119.21	9.79	0.41	-120.00	19.05	-0.22	-118.43	9.36	-0.23	-118.27	31.27	0.45
-115.74	11.96	1.01	-116.68	7.93	0.24	-116.21	10.19	1.31	-117.00	17.61	-1.16	-115.43	9.25	0.16	-115.27	31.32	1.00
-112.74	11.22	-0.22	-113.68	8.25	0.07	-113.21	8.75	-0.62	-114.00	18.62	-0.64	-112.43	10.29	0.71	-112.27	30.74	-0.07
-109.73	11.46	0.84	-110.67	8.28	0.91	-110.20	9.35	0.79	-111.00	18.26	-0.19	-109.41	8.84	0.08	-109.26	30.11	0.11
-106.74	11.70	0.54	-107.68	9.06	1.16	-107.21	8.83	-0.27	-108.00	18.23	-0.76	-106.43	9.47	0.17	-106.27	31.12	0.59
-103.74	11.68	0.12	-104.68	9.41	1.10	-104.21	10.83	1.33	-105.00	19.21	-0.18	-103.43	10.37	0.67	-103.27	30.45	-0.49
-100.74	12.32	0.77	-101.68	8.80	0.50	-101.21	8.47	-1.02	-102.00	18.13	-1.25	-100.43	10.51	0.82	-100.27	31.36	0.43
-97.74	11.11	-0.18	-98.69	9.32	1.29	-98.22	9.31	0.09	-99.00	19.08	-0.03	-97.43	10.16	0.73	-97.27	29.96	-0.70
-94.73	11.63	0.05	-95.67	8.48	0.16	-95.20	9.03	-0.48	-96.00	20.24	0.84	-94.41	8.81	-0.91	-94.26	31.02	0.07
-91.74	11.11	-0.45	-92.68	9.06	0.76	-92.22	10.91	1.42	-93.00	18.72	-0.66	-91.43	10.65	0.95	-91.27	30.64	-0.29
-88.74	11.70	0.91	-89.68	7.84	0.30	-89.21	10.79	2.06	-90.00	18.59	-0.03	-88.43	8.73	-0.20	-88.27	30.40	0.23
-85.74	11.92	1.12	-86.68	8.71	1.17	-86.21	9.99	1.26	-87.00	19.35	0.73	-85.43	8.32	-0.62	-85.27	30.06	-0.11
-82.74	11.75	-0.09	-83.69	8.68	0.10	-83.22	9.39	-0.39	-84.00	18.82	-0.85	-82.43	10.48	0.50	-82.27	31.56	0.35
-79.73	12.35	0.93	-80.67	9.44	1.28	-80.20	11.12	1.76	-81.00	18.82	-0.43	-79.41	9.17	-0.39	-79.26	31.61	0.82
-76.74	11.39	-0.54	-77.69	8.51	-0.17	-77.22	10.27	0.40	-78.00	19.12	-0.64	-76.43	9.25	-0.82	-76.27	32.77	1.46
-73.74	11.80	0.17	-74.69	8.33	-0.04	-74.22	10.27	0.71	-75.00	19.15	-0.30	-73.43	10.24	0.47	-73.27	30.83	-0.17
-70.74	11.39	0.30	-71.69	8.83	0.99	-71.22	10.55	1.52	-72.00	18.52	-0.40	-70.43	9.36	0.13	-70.27	30.74	0.27
-67.74	11.37	-0.10	-68.68	8.25	0.03	-68.21	11.24	1.83	-69.00	19.51	0.21	-67.43	10.05	0.44	-67.27	30.20	-0.65
-64.73	11.65	-0.10	-65.67	8.45	-0.05	-65.20	10.35	0.66	-66.00	18.69	-0.89	-64.42	10.21	0.32	-64.26	31.70	0.57
-61.74	12.04	0.93	-62.68	8.33	0.47	-62.21	8.95	-0.10	-63.00	18.39	-0.55	-61.43	10.37	1.12	-61.27	29.92	-0.57
-58.74	12.37	0.72	-59.69	7.99	-0.40	-59.22	10.83	1.25	-60.00	18.79	-0.68	-58.43	9.74	-0.05	-58.27	31.75	0.73
-55.74	11.65	0.67	-56.69	9.09	1.37	-56.22	9.43	0.51	-57.00	19.31	0.50	-55.43	9.25	0.13	-55.27	29.72	-0.63
-52.74	11.84	0.20	-53.68	8.94	0.56	-53.21	11.08	1.51	-54.00	19.31	-0.15	-52.43	10.40	0.62	-52.27	30.54	-0.47
-49.73	12.75	1.35	-50.67	8.42	0.27	-50.20	9.99	0.65	-51.00	19.02	-0.21	-49.41	9.99	0.45	-49.26	30.54	-0.24
-46.74	11.22	-0.69	-47.68	8.51	-0.14	-47.21	10.95	1.10	-48.00	19.28	-0.46	-46.43	11.01	0.96	-46.27	30.78	-0.50
-43.74	11.92	-0.01	-44.68	8.65	-0.02	-44.21	9.95	0.08	-45.00	19.08	-0.68	-43.43	10.40	0.33	-43.27	31.65	0.35
-40.74	12.30	-0.28	-41.68	8.86	-0.46	-41.21	10.15	-0.36	-42.00	20.67	0.27	-40.43	9.14	-1.58	-40.27	33.26	1.31
-37.74	12.80	0.87	-38.68	10.05	1.38	-38.21	10.67	0.81	-39.00	19.87	0.12	-37.43	9.69	-0.38	-37.27	31.56	0.26
-34.73	12.13	-0.52	-35.67	8.42	-0.97	-35.20	9.71	-0.88	-36.00	20.27	-0.21	-34.41	11.95	1.16	-34.26	31.07	-0.95
-31.74	12.49	0.76	-32.68	8.88	0.41	-32.21	9.67	0.01	-33.00	19.25	-0.30	-31.43	9.28	-0.59	-31.27	31.99	0.89
-28.74	12.27	1.09	-29.68	9.06	1.14	-29.21	9.27	0.15	-30.00	18.85	-0.16	-28.43	10.16	0.84	-28.27	29.87	-0.68
-25.74	11.77	-0.32	-26.68	8.59	-0.24	-26.21	10.59	0.57	-27.00	19.64	-0.27	-25.43	10.21	-0.02	-25.27	31.75	0.29
-22.74	11.58	-1.28	-23.68	8.48	-1.13	-23.21	9.47	-1.33	-24.00	20.57	-0.12	-22.43	10.73	-0.27	-22.27	32.63	0.39
-19.73	11.75	-0.40	-20.67	8.88	-0.02	-20.20	9.55	-0.54	-21.00	21.10	1.12	-19.41	9.72	-0.57	-19.26	30.98	-0.55
-16.74	12.30	0.67	-17.69	9.79	1.42	-17.22	9.83	0.27	-18.00	19.61	0.16	-16.43	9.44	-0.33	-16.27	31.17	0.17
-13.74	11.80	0.33	-14.69	8.48	0.27	-14.22	9.99	0.58	-15.00	18.82	-0.48	-13.43	10.05	0.44	-13.27	30.88	0.04
-10.74	11.80	-0.48	-11.69	9.15	0.13	-11.22	10.47	0.25	-12.00	20.27	0.16	-10.43	10.21	-0.21	-10.27	31.70	0.05
-7.74	12.08	-0.82	-8.69	7.50	-2.14	-8.22	9.75	-1.09	-9.00	21.20	0.47	-7.43	11.09	0.05	-7.27	31.75	-0.52
5.25	20.01	6.40	4.31	11.69	1.34	4.78	12.90	1.35	4.00	22.43	0.99	5.57	11.06	-0.69	5.72	32.68	-0.30
8.19	40.58	26.61	7.25	15.58	4.86	7.72	28.98	17.07	6.93	22.03	0.23	8.50	11.09	-1.02	8.67	34.14	0.79
11.21	157.19	143.14	10.25	20.68	9.88	10.72	107.10	95.11	9.93	22.29	0.41	11.52	11.12	-1.07	11.68	34.09	0.66
14.20	202.03	188.55	13.25	30.63	20.41	13.72	118.99	107.58	12.93	21.16	-0.14	14.51	11.64	0.02	14.67	32.97	0.12
17.22	170.95	156.69	16.28	40.37	29.37	16.75	95.05	82.86	15.96	21.89	-0.19	17.54	10.90	-1.50	17.69	35.32	1.69
20.19	138.46	125.15	19.24	44.49	34.44	19.71	97.06	85.82	18.93	21.06	-0.07	20.50	10.16	-1.29	20.66	34.04	1.36
23.19	114.76	101.36	22.25	44.25	34.11	22.72	91.41	80.07	21.93	20.67	-0.56	23.50	10.68	-0.86	23.67	34.19	1.42
26.21	97.12	84.41	25.25	43.12	33.66	25.72	83.50	72.85	24.93	20.63	0.09	26.52	9.74	-1.11	26.68	33.11	1.02
29.19	83.18	70.00	28.25	38.82	28.90	28.72	82.10	70.98	27.93	20.63	-0.38	29.51	10.65	-0.67	29.67	33.60	1.05
32.22	73.71	60.16	31.28	31.89	21.59	31.75	74.99	63.50	30.96	21.20	-0.18	32.54	11.39	-0.30	32.70	33.41	0.48
35.19	63.78	50.98	34.24	27.56	18.02	34.71	71.32	60.58	33.93	20.20	-0.43	35.51	10.18	-0.76	35.67	33.36	1.19
38.19	57.12	44.82	37.24	21.27	12.23	37.71	66.56	56.32	36.93	21.03	0.90	38.51	9.80	-0.64	38.67	31.41	-0.26
41.21	53.69	40.48	40.24	17.36	7.41	40.71	61.07	49.93	39.93	20.47	-0.56	41.53	11.23	-0.12	41.68	33.26	0.68
44.19	49.99	36.56	43.25	13.11	2.93	43.71	59.65	48.28	42.93	21.33	0.07	44.50	10.95	-0.62	44.66	33.36	0.55
47.22	47.37	33.34	46.28	12.48	1.70	46.75	58.08	46.11	45.96	22.46	0.60	47.54	12.11	-0.06	47.69	32.87	-0.54
50.19	45.37	31.59	49.25	10.02	-0.50	49.72	55.97	44.26	48.93	20.60	-1.00	50.51	11.48	-0.44	50.67	34.59	1.44
53.19	42.56	29.31	52.25	9.26	-0.74	52.72	51.52	40.33	51.93	20.73	-0.35	53.51	10.37	-1.02	53.67	34.00	1.37
56.21	41.62	28.49	55.25	7.76	-2.11	55.72	51.17	40.10	54.93	20.70	-0.26	56.53	11.45	0.18	56.68	32.58	0.08
59.19	40.61	28.10	58.24	8.83	-0.42	58.71	50.93	40.49	57.93	20.73	0.40	59.50	10.62	-0.03	59.67	31.51	-0.37
62.22	41.59	29.14	61.28	9.20	0.01	61.75	50.35	39.96	60.96	20.24	-0.04	62.53	10.16	-0.43	62.69	32.29	0.47
65.19	41.76	28.80	64.25	8.42	-1.28	64.72	50.30	39.41	63.93	20.67	-0.11	65.51	11.45	0.35	65.67	32.09	-0.24
68.19	40.25	26.65	67.25	7.84	-2.51	67.72	49.13	37.59	66.93	21.00	-0.43	68.51	11.15	-0.59	68.67	34.00	1.02
71.21	40.17	26.81	70.25	8.19	-1.92	70.72	49.42	38.12	69.93	21.23	0.04	71.53	9.96	-1.54	71.68	34.24	1.50
74.19	40.80	27.35	73.25	7.41	-2.78	73.72	49.52	38.13	72.93	21.03	-0.25	74.50	11.15	-0.44	74.67	33.51	0.69
77.22	42.06	29.54	76.28	7.99	-1.28	76.75	47.49	37.03	75.96	20.17	-0.18	77.54	10.21	-0.45	77.69	32.53	0.63
80.19	43.62	30.88	79.25	8.25	-1.23	79.72	47.59	36.92	78.93	21.53	0.97	80.51	10.37	-0.51	80.67	31.65	-0.46
83.19	42.87	29.39	82.25	7.76	-2.46	82.72	46.53	35.11	81.93	20.93	-0.38	83.51	10.90	-0.72	83.67	33.95	1.10
86.21	43.31	30.00	85.25	8.19	-1.86	85.72	45.57	34.33	84.93	20.67	-0.46	86.52	10.35	-1.10	86.68	34.24	1.56
89.19	43.70	30.93	88.25	9.23	-0.28	88.72	46.29	35.59	87.93	20.77	0.18	89.51	10.10	-0.81	89.67	32.77	0.63
92.22	44.23	31.01	91.28	9.12	-0.84	91.75	46.05	34.89	90.96	20.80	-0.25	92.54	9.91	-1.45	92.69	34.29	1.70
95.19	44.70	31.47	94.25	7.67	-2.30	94.72	47.15	35.98	93.93	20.77	-0.29	95.50	10.07	-1.30	95.67	34.19	1.59
98.19	44.31	30.41	97.25	8.51	-2.13	97.72	47.01	35.18	96.93	22.19	0.47	98.50	10.70	-1.34	98.67	34.14	0.87
101.21	44.06	30.36	100.25	8.48	-1.96	100.72	46.00	34.36	99.93	21.36	-0.17	101.52	10.79	-1.05	101.68	34.29	1.22
104.19	44.45	31.54	103.25	9.29	-0.37	103.72	47.06	36.21	102.93	20.43	-0.31	104.51	9.11	-1.94	104.67	34.54	2.25
107.22	46.10	33.67	106.28	8.54	-0.64	106.75	45.15	34.78	105.96	20.83	0.57	107.53	9.52	-1.05	107.69	32.29	0.48
110.19	44.17	31.51	109.24	9.15	-0.26	109.71	43.68	33.08	108.93	20.30	-0.19	110.50	10.16	-0.64	110.67	32.87	0.83
113.19	45.46	32.44	112.25	9.35	-0.42	112.72	44.01	33.05	111.93	20.96	0.11	113.51	11.31	0.15	113.67	32.14	-0.26
116.21	44.98	31.71	115.25	9.38	-0.63	115.72	45.24	34.04	114.93	21.46	0.37	116.52	10.32	-1.09	116.68	33.36	0.72
119.19	46.89	33.43	118.25	9.64	-0.56	118.72	43.68	32.28	117.93	21.40	0.11	119.50	10.37	-1.23	119.67	33.95	1.12
122.21	46.13	32.65	121.28	9.17	-1.05	121.75	45.05	33.63	120.96	20.63	-0.68	122.53	11.01	-0.61	122.69	34.14	1.29
125.19	46.05	32.67	124.25	7.96	-2.17	124.72	44.05	32.73	123.93	21.13	-0.08	125.51	11.39	-0.13	125.67	32.97	0.21
128.19	44.98	31.77	127.25	9.58	-0.38	127.72	43.58	32.43	126.93	21.20	0.16	128.50	10.62	-0.73	128.67	33.16	0.57
131.21	45.82	31.88	130.25	9.70	-0.98	130.72	44.62	32.74	129.93	22.09	0.32	131.52	11.37	-0.71	131.68	33.70	0.39
134.19	44.45	31.92	133.25	10.28	1.01	133.72	44.24	33.77	132.93	20.20	-0.16	134.50	10.40	-0.27	134.67	32.33	0.43
137.22	44.84	30.64	136.28	10.11	-0.83	136.75	42.17	30.04	135.96	21.83	-0.19	137.54	11.42	-0.92	137.69	34.68	1.11
140.19	45.09	31.72	139.24	9.47	-0.64	139.71	43.25	31.95	138.93	20.33	-0.86	140.50	11.70	0.19	140.66	33.41	0.67
143.19	45.18	31.68	142.24	9.03	-1.21	142.72	43.77	32.33	141.93	21.26	-0.07	143.50	10.73	-0.91	143.67	33.85	0.98
146.21	42.92	29.20	145.24	8.54	-1.92	145.71	41.65	29.99	144.93	21.76	0.21	146.53	11.09	-0.77	146.68	33.65	0.56
149.19	45.51	31.53	148.25	9.90	-0.83	148.71	41.75	29.83	147.93	21.23	-0.58	149.50	11.23	-0.89	149.67	34.83	1.47
152.22	43.78	30.38	151.28	9.64	-0.50	151.75	41.37	30.03	150.96	21.63	0.40	152.54	11.53	-0.01	152.69	32.38	-0.39
155.19	44.76	31.06	154.25	9.32	-1.12	154.72	41.89	30.26	153.93	21.43	-0.09	155.50	10.51	-1.33	155.67	34.49	1.42
158.19	43.37	29.89	157.25	10.43	0.20	157.72	42.12	30.70	156.93	21.63	0.32	158.51	11.09	-0.53	158.67	33.07	0.21
161.21	43.92	29.80	160.25	8.88	-1.99	160.72	41.79	29.73	159.93	21.50	-0.45	161.53	11.62	-0.64	161.68	34.59	1.09
164.19	44.06	30.45	163.25	10.54	0.18	163.72	40.49	28.94	162.93	22.60	1.16	164.50	10.90	-0.85	164.67	32.68	-0.31
167.22	43.59	29.61	166.28	10.02	-0.70	166.75	40.39	28.47	165.96	21.60	-0.21	167.54	10.90	-1.22	167.69	34.78	1.43
170.19	44.06	30.19	169.25	9.44	-1.17	169.72	40.63	28.82	168.93	21.96	0.26	170.51	11.48	-0.53	170.67	33.51	0.27
173.19	42.56	29.48	172.25	9.23	-0.59	172.72	41.61	30.59	171.93	21.60	0.69	173.51	10.21	-1.01	173.67	32.77	0.32
176.21	43.89	30.44	175.25	10.46	0.26	175.72	39.98	28.59	174.93	21.10	-0.18	176.53	10.90	-0.69	176.68	33.70	0.87
179.19	43.12	28.98	178.25	10.66	-0.22	178.72	40.39	28.31	177.93	21.60	-0.37	179.51	11.53	-0.75	179.67	34.63	1.12
182.22	42.42	28.60	181.28	9.90	-0.67	181.75	38.77	27.01	180.96	21.16	-0.49	182.54	11.26	-0.70	182.69	34.39	1.19
185.19	41.51	27.87	184.25	9.61	-0.77	184.72	38.86	27.29	183.93	22.23	0.77	185.51	10.32	-1.46	185.67	33.70	0.69
188.19	42.51	28.05	187.25	9.76	-1.45	187.72	39.28	26.88	186.93	21.40	-0.89	188.51	12.20	-0.40	188.67	35.13	1.29
191.21	42.06	28.03	190.25	10.52	-0.25	190.72	39.93	27.96	189.93	21.40	-0.46	191.52	11.89	-0.28	191.68	34.14	0.74
194.19	40.09	26.28	193.25	10.31	-0.24	193.72	38.40	26.65	192.93	21.79	0.15	194.51	11.67	-0.28	194.67	33.31	0.13
197.22	41.73	28.07	196.28	10.60	0.20	196.75	38.96	27.36	195.96	22.76	1.27	197.54	10.10	-1.70	197.69	33.46	0.43
200.19	40.93	27.07	199.24	10.43	-0.18	199.71	39.93	28.13	198.93	21.20	-0.49	200.50	11.39	-0.61	200.66	34.34	1.10
203.19	40.93	27.27	202.25	10.90	0.50	202.72	39.46	27.86	201.93	21.43	-0.06	203.51	11.34	-0.46	203.67	33.55	0.52
206.21	40.72	27.20	205.25	10.16	-0.10	205.72	37.94	26.48	204.93	20.96	-0.39	206.52	10.70	-0.96	206.68	34.24	1.35
209.19	39.78	25.38	208.24	10.98	-0.16	208.71	38.08	25.75	207.93	22.56	0.34	209.50	11.73	-0.81	209.67	34.24	0.47
212.22	42.26	28.61	211.28	11.04	0.65	211.75	38.54	26.96	210.96	21.93	0.46	212.54	10.70	-1.09	212.69	33.65	0.63
215.19	41.02	26.99	214.24	10.08	-0.70	214.71	38.31	26.34	213.93	21.46	-0.40	215.50	10.51	-1.66	215.67	35.47	2.06
218.19	41.02	26.78	217.24	11.22	0.24	217.72	37.02	24.84	216.93	22.66	0.59	218.50	11.06	-1.32	218.66	34.34	0.73
221.21	39.38	25.43	220.25	11.78	1.08	220.71	37.48	25.59	219.93	23.10	1.32	221.52	10.40	-1.69	221.68	33.70	0.37
224.19	39.08	24.60	223.25	10.84	-0.39	223.72	36.93	24.51	222.93	22.29	-0.02	224.51	11.42	-1.20	224.67	35.08	1.22
227.21	39.35	24.86	226.28	11.31	0.08	226.75	37.71	25.28	225.96	22.09	-0.23	227.53	12.09	-0.54	227.69	34.63	0.77
230.19	39.59	25.68	229.24	10.98	0.33	229.72	36.61	24.76	228.93	21.99	0.25	230.50	11.28	-0.77	230.67	33.80	0.52
233.19	39.27	25.43	232.25	11.01	0.42	232.71	37.67	25.89	231.93	21.33	-0.34	233.50	11.45	-0.53	233.67	34.09	0.87
236.21	38.64	24.45	235.25	10.52	-0.41	235.71	37.48	25.36	234.93	21.89	-0.12	236.52	12.31	-0.02	236.68	33.70	0.14
239.19	39.62	25.64	238.25	9.90	-0.82	238.72	36.79	24.87	237.93	21.86	0.05	239.51	11.42	-0.70	239.67	34.00	0.65
242.22	39.24	25.08	241.28	10.57	-0.33	241.75	37.11	25.02	240.96	21.96	-0.02	242.54	11.12	-1.18	242.69	34.73	1.20
245.19	38.67	24.25	244.25	11.37	0.21	244.72	35.47	23.11	243.93	20.77	-1.48	245.50	12.06	-0.50	245.67	35.77	1.98
248.19	37.96	23.12	247.25	10.25	-1.34	247.72	35.93	23.15	246.93	23.26	0.59	248.50	10.84	-2.14	248.66	35.77	1.55
251.21	37.75	23.00	250.25	10.43	-1.06	250.72	35.38	22.70	249.93	22.90	0.33	251.52	11.45	-1.44	251.68	35.23	1.11
254.19	39.02	24.58	253.25	11.39	0.21	253.72	36.93	24.56	252.93	22.66	0.40	254.50	11.45	-1.13	254.67	34.54	0.73
257.22	38.88	24.48	256.28	10.90	-0.24	256.75	37.71	25.37	255.96	21.99	-0.24	257.54	12.31	-0.23	257.69	34.24	0.47
260.19	38.04	24.37	259.25	11.87	1.46	259.72	36.20	24.59	258.93	22.06	0.56	260.50	10.93	-0.88	260.67	33.36	0.32
263.19	38.07	22.51	262.25	11.69	-0.61	262.72	34.79	21.30	261.93	23.87	0.49	263.50	12.47	-1.23	263.67	35.67	0.74
266.21	37.26	22.48	265.25	10.40	-1.13	265.72	33.61	20.89	264.93	23.67	1.06	266.53	10.65	-2.27	266.68	35.37	1.21
269.19	37.94	23.53	268.25	12.28	1.12	268.72	35.43	23.08	267.93	23.16	0.92	269.50	11.23	-1.32	269.67	34.19	0.40
272.22	37.39	22.29	271.28	11.95	0.11	271.75	36.20	23.16	270.96	22.83	-0.10	272.53	10.95	-2.29	272.69	36.86	2.39
275.19	37.39	22.59	274.24	11.69	0.15	274.71	33.03	20.30	273.93	22.16	-0.46	275.50	12.20	-0.74	275.66	35.37	1.20
278.19	37.23	21.99	277.25	11.39	-0.59	277.72	35.15	21.97	276.93	23.57	0.50	278.50	11.42	-1.96	278.66	36.07	1.46
281.21	36.77	21.82	280.25	10.78	-0.91	280.72	35.43	22.54	279.93	22.93	0.15	281.52	11.59	-1.50	281.68	35.67	1.35
284.19	37.15	22.65	283.25	12.13	0.89	283.72	34.97	22.53	282.93	21.63	-0.70	284.50	12.53	-0.11	284.66	34.68	0.81
287.22	36.07	22.15	286.28	11.60	0.93	286.75	35.52	23.66	285.96	22.39	0.64	287.53	11.17	-0.89	287.69	33.55	0.25
290.19	36.83	21.73	289.24	12.63	0.79	289.71	34.34	21.30	288.93	22.96	0.03	290.50	11.42	-1.82	290.66	36.26	1.79
293.19	36.61	21.52	292.25	12.07	0.24	292.72	33.43	20.41	291.93	22.50	-0.41	293.50	12.03	-1.20	293.67	36.07	1.61
296.21	36.56	20.72	295.24	11.57	-1.01	295.71	33.79	20.01	294.93	23.84	0.17	296.52	11.81	-2.17	296.68	37.21	2.00
299.19	36.99	22.24	298.24	11.25	-0.24	298.71	33.12	20.44	297.93	21.60	-0.97	299.50	12.31	-0.58	299.67	35.67	1.55
302.22	36.61	20.99	301.28	12.13	-0.23	301.75	34.88	21.33	300.96	23.87	0.43	302.53	12.20	-1.56	302.69	36.12	1.13
305.19	35.86	20.64	304.24	12.75	0.79	304.71	34.56	21.40	303.93	22.56	-0.49	305.50	11.78	-1.58	305.66	36.66	2.07
308.19	34.82	19.28	307.25	11.66	-0.62	307.72	34.97	21.49	306.93	22.19	-1.18	308.50	12.81	-0.87	308.66	36.96	2.05
311.21	36.80	21.17	310.25	11.16	-1.22	310.71	35.29	21.72	309.93	23.84	0.38	311.52	12.53	-1.24	311.68	35.87	0.86
314.19	35.83	20.38	313.24	10.81	-1.38	313.72	32.22	18.83	312.93	24.27	0.99	314.50	11.70	-1.89	314.66	35.72	0.90
317.22	36.64	21.02	316.28	11.75	-0.62	316.75	33.03	19.47	315.96	23.63	0.18	317.53	12.86	-0.90	317.69	35.72	0.72
320.19	35.54	20.19	319.25	11.48	-0.62	319.71	34.70	21.41	318.93	23.40	0.22	320.50	11.84	-1.65	320.66	36.16	1.43
323.19	35.78	20.56	322.25	11.72	-0.24	322.71	35.43	22.28	321.93	22.80	-0.24	323.50	12.92	-0.44	323.66	35.27	0.68
326.21	35.22	20.17	325.25	11.10	-0.69	325.72	34.84	21.85	324.93	22.86	-0.02	326.52	11.81	-1.38	326.68	35.82	1.40
329.19	35.57	20.62	328.25	11.87	0.17	328.72	33.79	20.90	327.93	24.44	1.66	329.50	11.42	-1.67	329.67	34.34	0.01
332.22	34.95	19.81	331.28	11.42	-0.46	331.75	33.57	20.49	330.97	23.13	0.16	332.54	12.11	-1.17	332.69	35.52	1.01
335.19	35.11	19.50	334.25	12.60	0.25	334.72	34.25	20.70	333.93	23.80	0.36	335.50	12.50	-1.25	335.66	35.87	0.89
338.19	35.70	20.46	337.24	12.25	0.27	337.71	33.21	20.04	336.93	23.53	0.47	338.50	11.06	-2.32	338.66	36.46	1.85
341.21	35.38	21.07	340.25	12.04	0.99	340.72	33.75	21.50	339.93	22.70	0.56	341.52	11.23	-1.22	341.68	34.34	0.66
344.19	36.21	20.74	343.25	12.63	0.42	343.72	32.09	18.68	342.93	23.50	0.20	344.50	12.09	-1.52	344.66	36.16	1.32
347.22	34.79	19.65	346.28	13.61	1.72	346.75	33.25	20.17	345.96	22.86	-0.11	347.53	12.39	-0.89	347.69	35.52	1.00
350.19	35.62	19.58	349.25	11.25	-1.53	349.72	32.98	19.00	348.93	24.14	0.27	350.50	12.61	-1.57	350.66	36.71	1.30
353.19	35.83	19.81	352.25	12.78	0.02	352.72	33.16	19.21	351.93	23.00	-0.84	353.50	12.53	-1.63	353.67	37.86	2.47
356.21	35.11	19.14	355.25	11.51	-1.21	355.72	32.98	19.07	354.93	23.77	-0.03	356.52	13.37	-0.74	356.68	36.12	0.77
359.19	34.82	19.17	358.25	12.63	0.23	358.72	33.03	19.44	357.93	24.54	1.06	359.50	13.03	-0.76	359.66	34.73	-0.30
362.22	34.87	19.13	361.28	12.78	0.30	361.75	32.49	18.81	360.96	23.74	0.17	362.53	12.31	-1.57	362.69	36.51	1.40
365.19	34.20	18.01	364.25	11.48	-1.45	364.72	35.29	21.16	363.93	24.04	0.02	365.50	12.81	-1.52	365.67	37.06	1.50
368.19	34.04	18.89	367.25	11.92	0.02	367.72	32.40	19.31	366.93	23.20	0.22	368.50	12.28	-1.01	368.66	35.32	0.79
371.21	34.31	17.82	370.25	12.07	-1.16	370.72	33.93	19.51	369.93	24.31	-0.00	371.52	11.98	-2.65	371.68	38.51	2.65
374.19	34.98	18.67	373.25	12.81	-0.24	373.72	33.16	18.91	372.93	24.07	-0.07	374.50	13.14	-1.31	374.66	37.06	1.38
377.22	35.24	19.60	376.28	12.10	-0.28	376.75	33.43	19.86	375.96	23.23	-0.23	377.53	12.81	-0.97	377.69	36.21	1.20
380.19	34.82	18.51	379.25	12.04	-1.02	379.71	32.98	18.73	378.93	23.13	-1.01	380.50	13.39	-1.06	380.66	37.76	2.07
383.19	34.15	17.33	382.24	11.75	-1.81	382.71	33.25	18.49	381.93	25.15	0.50	383.50	12.39	-2.57	383.66	38.26	2.07
386.21	34.66	18.33	385.24	14.03	0.96	385.71	34.34	20.08	384.93	24.78	0.63	386.52	12.78	-1.69	386.68	36.76	1.06
389.19	34.60	19.05	388.24	12.93	0.64	388.71	31.33	17.85	387.93	23.43	0.06	389.50	12.53	-1.16	389.66	36.02	1.10
392.22	34.31	18.41	391.28	12.28	-0.36	391.75	31.95	18.11	390.96	23.67	-0.06	392.53	13.50	-0.54	392.69	35.87	0.60
395.19	34.28	18.19	394.25	12.81	-0.02	394.72	32.18	18.15	393.93	24.07	0.15	395.50	12.78	-1.45	395.66	36.76	1.30
398.19	34.71	18.98	397.25	12.45	-0.02	397.71	32.22	18.55	396.93	24.41	0.85	398.50	12.20	-1.67	398.66	35.92	0.82
401.21	33.88	17.35	400.25	12.72	-0.55	400.71	34.11	19.65	399.93	24.14	-0.21	401.52	12.67	-2.00	401.68	38.11	2.21
404.19	33.57	17.85	403.24	12.60	0.14	403.71	32.45	18.80	402.93	23.70	0.16	404.50	12.67	-1.19	404.66	36.12	1.03
407.22	33.51	17.51	406.28	13.82	1.08	406.75	31.24	17.30	405.96	23.47	-0.36	407.53	13.56	-0.58	407.69	36.31	0.94
410.19	34.71	18.80	409.25	12.01	-0.64	409.72	34.16	20.32	408.93	24.41	0.68	410.50	12.53	-1.52	410.66	36.12	0.84
413.19	34.10	18.01	412.25	13.02	0.18	412.72	32.18	18.15	411.93	23.97	0.05	413.50	12.89	-1.34	413.67	36.76	1.29
416.21	34.12	16.97	415.25	13.28	-0.61	415.72	33.12	18.03	414.93	24.37	-0.61	416.52	14.06	-1.23	416.68	38.36	1.84
419.19	34.20	17.39	418.25	13.16	-0.40	418.72	31.64	16.89	417.93	24.88	0.24	419.50	13.64	-1.31	419.67	37.26	1.07
422.22	33.67	16.86	421.28	13.94	0.39	421.75	31.06	16.32	420.96	23.53	-1.10	422.53	13.92	-1.03	422.69	38.31	2.13
425.19	33.80	17.03	424.24	13.46	-0.06	424.71	30.35	15.64	423.93	23.70	-0.90	425.50	13.00	-1.91	425.66	38.96	2.81
428.19	33.78	17.19	427.25	13.11	-0.22	427.72	31.24	16.72	426.93	24.24	-0.17	428.50	13.95	-0.78	428.66	36.91	0.95
431.21	33.49	16.87	430.25	12.84	-0.52	430.72	30.57	16.01	429.93	24.24	-0.21	431.52	13.00	-1.76	431.68	37.96	1.97
434.19	32.32	15.08	433.25	13.37	-0.61	433.72	31.82	16.65	432.93	25.73	0.67	434.50	13.56	-1.82	434.66	37.76	1.15
437.22	33.54	16.98	436.28	12.31	-1.00	436.75	32.58	18.08	435.96	25.15	0.76	437.53	13.62	-1.08	437.69	36.26	0.32
440.19	33.12	16.34	439.25	12.93	-0.59	439.72	33.25	18.54	438.93	24.07	-0.53	440.50	13.34	-1.58	440.66	38.26	2.11
443.19	34.68	18.31	442.25	12.75	-0.36	442.72	31.15	16.84	441.93	24.00	-0.20	443.50	12.64	-1.87	443.67	37.81	2.07
446.21	32.64	15.77	445.25	12.07	-1.54	445.72	32.13	17.32	444.93	24.75	0.05	446.52	13.64	-1.37	446.68	37.56	1.32
449.19	34.47	17.83	448.25	13.88	0.49	448.72	31.33	16.75	447.93	23.94	-0.53	449.50	13.62	-1.16	449.67	37.71	1.69
452.22	34.10	16.98	451.28	12.66	-1.20	451.75	31.95	16.89	450.96	25.35	0.40	452.53	13.34	-1.92	452.69	38.01	1.52
455.19	31.53	14.26	454.25	13.85	-0.16	454.72	32.98	17.77	453.93	24.78	-0.32	455.50	13.31	-2.10	455.66	39.06	2.42
458.19	32.24	14.85	457.25	13.16	-0.98	457.72	31.68	16.35	456.93	25.39	0.17	458.50	13.62	-1.91	458.66	38.51	1.74
461.21	32.45	16.01	460.25	13.14	-0.05	460.72	31.42	17.04	459.93	24.11	-0.16	461.52	12.75	-1.83	461.68	37.81	1.99
464.19	32.11	14.95	463.25	13.43	-0.48	463.72	30.97	15.87	462.93	24.54	-0.45	464.50	13.28	-2.02	464.66	39.01	2.47
467.22	32.82	15.40	466.28	13.37	-0.80	466.75	32.40	17.04	465.96	24.98	-0.27	467.53	12.97	-2.59	467.69	39.66	2.86
470.19	32.19	15.52	469.25	13.40	-0.01	469.71	30.70	16.10	468.93	24.85	0.36	470.50	13.73	-1.08	470.66	36.76	0.72
473.19	33.51	16.77	472.25	13.58	0.10	472.72	31.77	17.10	471.93	23.90	-0.66	473.50	13.39	-1.49	473.66	38.26	2.15
476.21	33.06	16.24	475.25	13.76	0.20	475.72	32.45	17.69	474.93	25.05	0.40	476.52	12.84	-2.12	476.68	37.91	1.72
479.19	33.14	15.82	478.25	13.28	-0.78	478.72	29.73	14.47	477.93	25.08	-0.07	479.50	14.06	-1.40	479.67	38.16	1.47
482.22	34.02	17.31	481.28	14.29	0.84	481.75	31.51	16.87	480.96	24.00	-0.53	482.54	13.20	-1.65	482.69	38.26	2.18
485.19	32.77	15.40	484.25	13.31	-0.80	484.71	31.06	15.76	483.93	25.12	-0.07	485.50	13.81	-1.70	485.66	38.51	1.77
488.19	33.38	16.34	487.25	13.37	-0.41	487.71	31.28	16.30	486.93	24.48	-0.39	488.50	13.37	-1.81	488.66	38.61	2.20
491.21	33.25	16.44	490.24	13.16	-0.40	490.72	30.97	16.22	489.93	24.78	0.14	491.52	13.14	-1.81	491.68	37.86	1.67
494.19	33.62	16.45	493.25	13.76	-0.16	493.71	31.37	16.26	492.93	25.42	0.42	494.50	14.18	-1.13	494.66	37.26	0.71
497.22	33.09	16.02	496.28	14.71	0.89	496.75	31.77	16.76	495.96	24.17	-0.73	497.54	13.28	-1.93	497.69	39.11	2.66
500.19	32.88	15.81	499.25	14.23	0.41	499.72	31.95	16.94	498.93	25.56	0.66	500.50	13.14	-2.07	500.66	37.86	1.41
503.19	33.30	16.20	502.25	14.53	0.68	502.72	30.79	15.75	501.93	25.19	0.26	503.50	12.50	-2.74	503.66	38.96	2.48
506.21	32.38	14.93	505.25	14.00	-0.19	505.71	31.77	16.38	504.93	23.87	-1.41	506.52	14.06	-1.53	506.68	39.76	2.94
509.19	31.48	14.30	508.24	14.47	0.54	508.71	30.22	15.10	507.93	25.35	0.34	509.50	14.18	-1.14	509.66	37.36	0.80
512.22	32.67	15.03	511.28	13.64	-0.74	511.75	31.55	15.98	510.96	24.91	-0.55	512.54	14.18	-1.60	512.69	39.16	2.15
515.19	33.09	15.54	514.25	13.31	-0.98	514.72	31.37	15.89	513.93	26.07	0.70	515.50	13.50	-2.19	515.66	38.41	1.49
518.19	33.33	15.69	517.25	13.46	-0.92	517.72	32.13	16.55	516.93	25.08	-0.39	518.50	13.37	-2.41	518.66	39.81	2.80
521.21	32.40	14.37	520.25	14.06	-0.71	520.72	31.95	15.99	519.93	25.35	-0.50	521.52	14.26	-1.91	521.68	39.81	2.41
524.19	31.90	13.94	523.25	14.41	-0.30	523.72	29.51	13.61	522.93	25.52	-0.27	524.50	14.20	-1.90	524.66	39.51	2.17
527.22	31.95	14.38	526.28	15.07	0.75	526.75	30.22	14.71	525.96	24.85	-0.55	527.53	13.70	-2.01	527.69	39.51	2.56
530.19	32.43	14.76	529.25	13.97	-0.44	529.72	32.27	16.67	528.93	25.93	0.44	530.50	13.50	-2.31	530.66	38.91	1.87
533.19	32.61	14.88	532.25	13.61	-0.86	532.72	30.84	15.17	531.93	25.73	0.17	533.50	13.59	-2.28	533.67	39.21	2.11
536.21	32.96	15.35	535.25	13.70	-0.65	535.72	32.45	16.91	534.93	25.80	0.37	536.52	14.20	-1.55	536.68	38.16	1.18
539.19	32.14	14.35	538.25	13.43	-1.11	538.72	31.46	15.73	537.93	26.07	0.45	539.50	14.29	-1.64	539.67	38.36	1.19
542.22	32.48	14.80	541.28	14.03	-0.40	541.75	31.37	15.75	540.96	25.35	-0.16	542.54	13.73	-2.09	542.69	39.31	2.25
545.19	31.77	14.10	544.25	14.98	0.57	544.72	31.46	15.85	543.93	25.15	-0.35	545.50	14.09	-1.72	545.66	39.11	2.07
548.19	31.69	13.44	547.25	13.88	-1.11	547.72	30.84	14.65	546.93	25.56	-0.52	548.50	14.26	-2.13	548.66	40.27	2.65
551.21	32.90	14.59	550.25	14.47	-0.58	550.72	30.13	13.89	549.93	26.61	0.48	551.52	13.64	-2.81	551.68	40.01	2.33
554.19	31.69	13.36	553.25	15.22	0.15	553.72	31.06	14.80	552.93	25.02	-1.13	554.50	14.32	-2.15	554.66	40.98	3.28
557.22	32.16	14.19	556.28	15.04	0.33	556.75	31.15	15.24	555.96	26.03	0.23	557.54	14.26	-1.85	557.69	38.96	1.62
560.19	31.87	14.24	559.25	14.86	0.49	559.72	31.10	15.53	558.93	26.00	0.54	560.50	13.67	-2.10	560.66	38.56	1.56
563.19	32.61	14.77	562.25	14.44	-0.14	562.72	30.04	14.27	561.93	24.58	-1.08	563.50	14.46	-1.52	563.66	39.81	2.60
566.21	31.87	13.98	565.25	14.56	-0.07	565.72	31.02	15.19	564.93	25.90	0.18	566.52	13.95	-2.08	566.68	39.16	1.90
569.19	32.38	13.95	568.25	14.32	-0.85	568.72	31.95	15.59	567.93	26.17	-0.08	569.50	14.54	-2.03	569.66	39.91	2.11
572.22	32.38	14.57	571.28	14.56	0.01	571.75	31.28	15.54	570.96	26.27	0.64	572.53	14.43	-1.52	572.69	38.06	0.88
575.19	31.45	12.89	574.24	15.13	-0.17	574.72	31.55	15.06	573.93	26.51	0.13	575.50	14.54	-2.16	575.66	39.96	2.03
578.19	32.56	14.51	577.25	14.68	-0.12	577.72	29.95	13.96	576.93	24.88	-1.00	578.50	15.41	-0.78	578.66	39.21	1.78
581.21	32.53	14.60	580.24	15.01	0.34	580.71	30.88	15.02	579.93	25.05	-0.70	581.52	14.51	-1.56	581.68	39.56	2.26
584.19	32.80	14.69	583.25	14.74	-0.11	583.72	29.86	13.81	582.93	25.59	-0.35	584.50	14.82	-1.43	584.66	39.26	1.78
587.22	31.95	13.88	586.28	15.25	0.44	586.75	31.82	15.82	585.96	26.07	0.18	587.53	14.01	-2.20	587.69	39.46	2.02
590.19	30.64	12.47	589.24	14.03	-0.88	589.71	32.04	15.94	588.93	25.80	-0.19	590.50	14.43	-1.88	590.66	39.61	2.07
593.19	31.14	13.35	592.24	15.46	0.92	592.71	31.19	15.46	591.93	25.25	-0.37	593.50	14.06	-1.87	593.66	39.41	2.24
596.21	32.88	14.08	595.24	14.74	-0.81	595.71	30.57	13.83	594.93	25.90	-0.73	596.52	15.38	-1.56	596.68	40.47	2.29
599.19	31.85	13.74	598.24	14.95	0.10	598.71	30.57	14.52	597.93	25.46	-0.48	599.50	14.09	-2.16	599.66	40.12	2.64
602.21	31.77	13.60	601.28	14.38	-0.54	601.75	32.53	16.42	600.96	25.52	-0.48	602.53	13.92	-2.39	602.69	40.42	2.87
634.26	34.87	10.27	633.32	22.35	1.01	633.79	43.06	20.53	633.00	31.09	-1.33	634.57	17.85	-4.89	634.73	50.19	6.22
637.30	30.82	5.23	636.36	51.27	28.94	636.83	39.56	16.04	636.05	30.64	-2.77	637.61	18.88	-4.85	637.77	52.58	7.62
640.27	30.25	5.76	639.33	136.83	115.59	639.79	46.96	24.53	639.01	30.92	-1.40	640.58	17.39	-5.24	640.74	50.51	6.64
643.27	30.38	6.50	642.32	170.30	149.68	642.79	50.59	28.78	642.01	29.29	-2.41	643.58	17.39	-4.63	643.74	50.29	7.04
646.29	30.14	9.11	645.33	155.76	137.98	645.80	48.02	29.05	645.01	28.53	-0.33	646.60	16.03	-3.14	646.76	43.88	3.47
649.27	30.54	8.37	648.33	138.41	119.50	648.80	46.87	26.76	648.01	28.19	-1.81	649.58	17.71	-2.60	649.74	45.95	4.41
652.29	30.98	9.81	651.36	128.42	110.51	651.83	44.72	25.62	651.04	27.40	-1.59	652.61	16.94	-2.37	652.77	44.50	3.96
655.27	30.46	9.61	654.32	118.00	100.41	654.79	40.44	21.66	654.01	28.32	-0.35	655.58	15.83	-3.16	655.74	43.73	3.51
658.27	30.72	9.78	657.32	110.72	93.04	657.79	38.86	19.98	657.01	28.60	-0.17	658.58	16.34	-2.74	658.74	43.22	2.91
661.29	32.11	10.85	660.32	100.73	82.73	660.80	35.84	16.64	660.01	27.67	-1.42	661.60	17.82	-1.58	661.76	43.63	3.00
664.27	31.66	10.66	663.33	96.60	78.86	663.80	35.06	16.12	663.01	28.05	-0.78	664.58	16.46	-2.68	664.74	43.83	3.46
667.29	31.59	10.45	666.36	90.25	72.37	666.83	33.03	13.95	666.04	28.46	-0.51	667.61	16.88	-2.40	667.77	43.42	2.91
670.26	32.03	12.12	669.32	87.28	70.62	669.79	34.74	16.89	669.01	26.88	-0.86	670.58	16.46	-1.59	670.73	41.74	2.45
673.27	32.64	11.85	672.33	84.44	66.90	672.80	34.11	15.38	672.01	28.74	0.12	673.58	15.92	-3.01	673.74	43.06	2.89
676.29	31.69	11.27	675.33	81.26	64.10	675.80	33.34	14.99	675.01	27.81	-0.43	676.61	16.74	-1.82	676.76	42.04	2.25
679.27	31.45	11.65	678.32	79.00	62.45	678.80	32.31	14.57	678.01	27.47	-0.16	679.58	16.71	-1.23	679.74	40.57	1.39
682.30	32.11	10.64	681.35	77.32	59.11	681.83	33.21	13.81	681.04	29.01	-0.28	682.61	16.49	-3.12	682.77	44.24	3.40
685.27	31.80	12.13	684.33	77.08	60.66	684.80	30.61	13.00	684.01	26.88	-0.62	685.58	16.20	-1.61	685.74	41.28	2.23
688.27	30.64	10.36	687.33	73.96	56.94	687.80	32.76	14.54	687.01	28.25	0.14	688.58	15.89	-2.53	688.74	42.04	2.39
691.29	30.96	10.31	690.33	73.49	56.09	690.80	32.80	14.21	690.01	28.12	-0.36	691.60	17.19	-1.60	691.76	41.99	1.96
694.27	32.61	12.43	693.32	75.06	58.14	693.80	33.03	14.92	693.01	27.57	-0.43	694.58	17.02	-1.30	694.74	41.28	1.73
697.30	33.04	12.29	696.36	73.02	55.53	696.83	34.07	15.39	696.04	27.36	-1.21	697.61	16.85	-2.04	697.77	43.37	3.25
700.27	32.59	11.07	699.33	75.02	56.76	699.80	34.29	14.84	699.01	28.60	-0.74	700.58	16.74	-2.92	700.74	44.55	3.66
703.27	31.90	11.60	702.33	72.79	55.75	702.80	32.89	14.66	702.01	27.77	-0.35	703.59	15.55	-2.89	703.75	42.91	3.24
706.29	31.06	10.27	705.33	74.99	57.46	705.80	33.88	15.16	705.01	29.49	0.88	706.60	15.81	-3.12	706.76	42.40	2.24
709.27	33.01	13.02	708.32	72.32	55.59	708.80	34.20	16.28	708.01	26.88	-0.93	709.58	15.92	-2.21	709.74	42.50	3.14
712.30	32.53	12.08	711.36	72.79	55.60	711.83	34.70	16.31	711.04	27.36	-0.92	712.61	16.32	-2.27	712.77	43.01	3.19
715.27	31.61	10.87	714.32	71.78	54.29	714.80	35.43	16.75	714.01	27.29	-1.28	715.59	17.42	-1.46	715.75	42.86	2.74
718.27	32.01	11.00	717.32	70.69	52.94	717.80	35.29	16.35	717.01	29.11	0.28	718.58	16.85	-2.30	718.74	42.40	2.02
721.29	32.75	12.37	720.32	70.84	53.72	720.80	34.52	16.21	720.01	27.33	-0.87	721.60	16.49	-2.03	721.76	42.65	2.90
724.27	31.64	10.63	723.32	70.77	53.01	723.80	37.80	18.85	723.01	27.88	-0.96	724.58	17.08	-2.07	724.74	43.42	3.03
727.31	31.06	10.71	726.36	69.80	52.70	726.83	36.02	17.73	726.05	28.15	-0.03	727.62	17.02	-1.47	727.78	41.23	1.50
730.27	32.14	11.75	729.33	69.45	52.31	729.80	36.25	17.92	729.01	28.94	0.72	730.58	15.64	-2.89	730.74	41.94	2.17
733.27	31.77	11.74	732.32	68.30	51.53	732.80	36.66	18.70	732.01	27.53	-0.32	733.59	16.46	-1.71	733.75	41.43	2.03
736.29	32.48	12.29	735.33	68.92	51.99	735.80	37.21	19.09	735.01	27.19	-0.82	736.61	16.06	-2.27	736.76	42.65	3.09
739.27	31.59	11.84	738.32	69.45	52.96	738.80	36.93	19.25	738.01	26.37	-1.20	739.59	16.37	-1.52	739.75	41.84	2.72
742.30	32.80	12.72	741.36	68.57	51.74	741.83	37.53	19.51	741.04	27.53	-0.38	742.62	15.86	-2.36	742.77	42.20	2.74
745.27	32.27	11.53	744.33	65.37	47.89	744.80	37.16	18.48	744.01	27.91	-0.66	745.59	17.51	-1.37	745.75	42.14	2.03
748.27	31.51	10.62	747.33	65.30	47.67	747.80	36.70	17.87	747.01	28.60	-0.12	748.59	16.60	-2.43	748.75	42.81	2.55
751.29	32.19	11.17	750.32	65.45	47.69	750.80	37.21	18.26	750.01	27.84	-1.00	751.60	16.15	-3.01	751.76	44.40	4.01
754.27	31.61	11.05	753.32	65.07	47.77	753.80	35.56	17.07	753.01	29.36	0.98	754.59	15.86	-2.84	754.75	41.79	1.86
757.30	31.90	10.96	756.36	63.12	45.44	756.83	36.34	17.47	756.04	27.06	-1.70	757.62	17.00	-2.08	757.77	44.09	3.78
760.27	32.03	11.17	759.32	63.12	45.51	759.80	37.94	19.14	759.01	28.19	-0.50	760.58	17.14	-1.86	760.74	42.60	2.36
763.27	31.24	10.96	762.33	64.81	47.79	762.80	37.25	19.03	762.01	28.12	0.01	763.59	16.68	-1.74	763.75	41.38	1.73
766.29	32.56	11.37	765.32	61.59	43.66	765.80	37.30	18.17	765.01	28.32	-0.70	766.60	16.66	-2.67	766.76	43.93	3.37
769.27	32.45	10.94	768.32	62.63	44.37	768.80	36.15	16.70	768.01	29.11	-0.23	769.59	16.06	-3.59	769.75	44.71	3.82
772.30	33.30	11.85	771.36	61.07	42.87	771.83	35.88	16.49	771.04	28.46	-0.82	772.62	17.82	-1.77	772.77	43.42	2.59
775.27	33.12	12.15	774.32	62.26	44.55	774.80	37.48	18.57	774.01	27.88	-0.92	775.58	17.51	-1.60	775.74	42.86	2.52
778.27	33.35	11.68	777.32	60.07	41.66	777.80	37.99	18.39	777.01	29.43	-0.06	778.58	17.39	-2.42	778.74	43.52	2.48
781.29	32.98	11.19	780.32	60.51	41.98	780.80	37.48	17.76	780.01	28.67	-0.94	781.60	17.79	-2.14	781.76	44.24	3.08
784.27	32.48	10.87	783.32	59.04	40.69	783.80	38.08	18.54	783.01	28.22	-1.21	784.59	16.15	-3.60	784.75	45.79	4.81
787.30	32.40	10.92	786.36	58.16	39.94	786.83	36.43	17.02	786.05	28.70	-0.60	787.62	17.96	-1.66	787.77	43.11	2.26
790.27	32.22	11.30	789.32	57.39	39.73	789.80	37.76	18.91	789.01	29.49	0.75	790.58	15.69	-3.37	790.74	42.91	2.62
793.27	31.90	10.25	792.33	57.24	38.84	792.80	38.08	18.49	792.01	27.81	-1.67	793.59	17.11	-2.68	793.75	45.38	4.35
796.29	33.04	12.64	795.32	56.95	39.81	795.80	37.90	19.56	795.01	27.60	-0.63	796.60	15.83	-2.71	796.76	43.11	3.34
799.27	32.09	10.42	798.32	55.36	36.95	798.80	36.61	17.00	798.01	28.36	-1.14	799.58	18.11	-1.70	799.74	43.88	2.84
802.30	32.82	11.24	801.36	55.93	37.61	801.83	36.11	16.59	801.04	28.08	-1.33	802.61	17.65	-2.07	802.77	44.35	3.40
805.27	33.38	11.97	804.32	55.28	37.12	804.80	36.43	17.08	804.01	28.43	-0.81	805.58	17.42	-2.13	805.74	43.73	2.94
808.26	33.25	11.02	807.32	55.79	36.82	807.79	36.29	16.12	807.01	29.56	-0.50	808.58	18.02	-2.35	808.73	44.45	2.85
811.29	32.75	10.74	810.32	54.78	36.03	810.80	38.08	18.13	810.01	29.32	-0.52	811.60	17.39	-2.76	811.76	44.66	3.28
814.27	33.14	11.38	813.32	54.96	36.46	813.80	37.21	17.51	813.01	28.80	-0.79	814.58	17.99	-1.91	814.74	43.83	2.70
817.30	32.27	10.08	816.36	54.67	35.74	816.83	37.21	17.08	816.05	28.70	-1.32	817.62	17.05	-3.28	817.77	46.16	4.60
820.27	33.04	11.28	819.32	54.85	36.35	819.80	36.66	16.97	819.01	28.01	-1.57	820.58	19.02	-0.88	820.74	43.58	2.45
823.27	32.72	10.81	822.33	53.63	34.98	822.79	35.97	16.13	822.01	29.11	-0.62	823.58	17.91	-2.14	823.74	44.04	2.76
826.29	31.80	9.66	825.32	51.52	32.64	825.80	35.79	15.71	825.01	29.70	-0.27	826.60	18.74	-1.54	826.76	43.32	1.81
829.27	33.57	11.13	828.33	53.41	34.23	828.80	36.29	15.91	828.01	29.08	-1.19	829.58	18.56	-2.02	829.74	45.02	3.21
832.30	32.24	9.78	831.36	52.52	33.31	831.83	36.52	16.12	831.05	29.77	-0.52	832.62	17.74	-2.86	832.77	45.22	3.38
835.27	32.24	10.41	834.32	52.09	33.52	834.80	35.70	15.93	834.01	29.98	0.32	835.58	17.22	-2.75	835.74	43.63	2.43
838.27	32.30	10.34	837.32	51.56	32.85	837.80	36.57	16.67	837.01	28.46	-1.33	838.58	17.96	-2.14	838.74	44.81	3.47
841.29	32.11	9.91	840.33	50.24	31.29	840.80	37.30	17.16	840.01	28.94	-1.09	841.60	17.37	-2.97	841.76	45.64	4.06
844.27	33.38	11.00	843.33	50.39	31.27	843.80	35.33	15.01	843.01	30.46	0.25	844.58	18.39	-2.13	844.74	43.63	1.88
847.30	33.73	11.53	846.36	50.14	31.20	846.83	35.43	15.30	846.04	30.36	0.34	847.61	17.17	-3.17	847.77	44.40	2.83
850.27	32.35	11.14	849.32	49.82	31.87	849.79	35.65	16.51	849.01	29.49	0.46	850.58	16.71	-2.64	850.73	42.76	2.18
853.27	32.09	9.42	852.32	50.00	30.58	852.80	36.20	15.59	852.01	29.11	-1.39	853.58	17.68	-3.13	853.74	46.57	4.52
856.29	32.64	10.65	855.32	49.36	30.63	855.80	35.11	15.18	855.01	28.53	-1.29	856.61	17.71	-2.42	856.76	45.07	3.71
859.27	31.93	10.29	858.33	48.87	30.49	858.80	36.66	17.08	858.01	28.70	-0.77	859.58	17.88	-1.90	859.74	43.68	2.67
862.30	34.10	11.76	861.36	49.68	30.59	861.83	35.88	15.60	861.04	29.29	-0.88	862.61	18.68	-1.80	862.77	44.40	2.68
865.26	33.17	10.48	864.32	47.99	28.56	864.79	37.02	16.40	864.01	28.94	-1.57	865.58	17.99	-2.84	865.73	46.47	4.41
868.26	32.82	10.58	867.32	47.85	28.87	867.79	36.43	16.26	867.01	29.87	-0.19	868.58	17.99	-2.39	868.73	44.19	2.58
871.29	33.73	10.68	870.32	47.71	27.92	870.79	34.93	13.95	870.01	29.87	-1.00	871.60	17.88	-3.31	871.76	46.73	4.31
874.26	32.56	10.30	873.32	47.12	28.11	873.79	35.06	14.86	873.01	29.53	-0.56	874.58	17.94	-2.46	874.73	44.66	3.02
877.29	32.06	9.73	876.36	46.84	27.76	876.82	35.11	14.84	876.04	29.87	-0.29	877.61	17.76	-2.71	877.77	44.71	3.00
880.27	33.75	11.77	879.32	47.96	29.23	879.79	35.74	15.82	879.01	28.70	-1.11	880.58	18.45	-1.67	880.74	44.14	2.78
883.26	32.59	10.70	882.32	47.85	29.22	882.79	35.97	16.14	882.01	28.87	-0.85	883.58	17.59	-2.44	883.73	44.55	3.29
886.29	33.46	11.11	885.32	46.08	26.99	885.79	35.93	15.65	885.01	28.39	-1.78	886.60	18.25	-2.24	886.76	45.74	4.02
889.26	33.06	9.66	888.32	46.29	26.14	888.79	36.11	14.77	888.01	30.57	-0.66	889.58	19.19	-2.35	889.73	45.79	3.01
892.29	31.19	9.26	891.35	45.59	26.92	891.82	36.29	16.42	891.04	29.39	-0.37	892.61	17.08	-2.99	892.76	44.66	3.36
895.26	33.17	10.78	894.32	46.81	27.67	894.79	36.02	15.69	894.01	29.63	-0.59	895.58	17.82	-2.71	895.73	45.07	3.30
898.27	33.35	10.57	897.32	45.11	25.59	897.79	37.02	16.31	897.01	28.63	-1.97	898.58	18.05	-2.87	898.74	46.99	4.84
901.29	33.51	11.12	900.33	45.87	26.74	900.79	35.20	14.88	900.01	28.94	-1.27	901.60	18.85	-1.68	901.76	44.71	2.95
904.27	33.78	10.87	903.33	45.84	26.18	903.79	34.88	14.03	903.01	29.39	-1.35	904.58	19.57	-1.48	904.74	45.12	2.83
907.30	33.17	11.18	906.36	46.25	27.52	906.83	35.61	15.69	906.05	30.53	0.72	907.61	17.96	-2.17	907.77	42.81	1.45
910.27	32.85	9.41	909.32	46.70	26.51	909.79	36.98	15.60	909.01	31.30	0.03	910.58	18.68	-2.90	910.73	45.69	2.87
913.27	33.04	9.69	912.33	45.32	25.23	912.79	36.25	14.97	912.01	29.98	-1.19	913.58	17.94	-3.55	913.74	47.46	4.74
916.29	33.67	10.63	915.32	43.98	24.20	915.79	34.93	13.96	915.01	30.05	-0.81	916.60	18.71	-2.47	916.76	45.69	3.28
919.27	32.30	8.61	918.32	44.63	24.20	918.79	35.88	14.26	918.01	30.43	-1.08	919.58	18.62	-3.21	919.74	47.35	4.29
922.30	33.62	10.16	921.36	45.39	25.19	921.83	34.93	13.53	921.05	31.09	-0.20	922.61	18.94	-2.66	922.77	45.69	2.86
925.27	32.22	9.58	924.33	44.70	25.32	924.79	33.66	13.09	924.01	30.64	0.18	925.58	17.65	-3.13	925.74	44.96	2.95
928.27	33.22	9.43	927.32	43.26	22.73	927.79	35.97	14.24	927.01	29.91	-1.71	928.58	18.82	-3.11	928.74	47.98	4.82
931.29	33.57	10.52	930.32	44.01	24.21	930.79	36.52	15.53	930.01	30.46	-0.42	931.60	19.08	-2.11	931.76	44.96	2.53
934.27	32.98	9.91	933.32	44.84	25.03	933.79	36.38	15.38	933.01	30.29	-0.60	934.58	18.25	-2.96	934.74	46.00	3.56
937.30	33.33	10.10	936.36	43.94	23.97	936.83	35.43	14.26	936.04	29.87	-1.19	937.61	19.37	-2.00	937.77	45.79	3.19
940.27	33.14	9.84	939.32	43.53	23.49	939.80	36.06	14.82	939.01	29.98	-1.15	940.58	18.48	-2.96	940.74	46.78	4.11
943.27	34.34	11.32	942.32	42.37	22.60	942.79	36.15	15.19	942.01	30.39	-0.46	943.58	17.76	-3.40	943.74	46.26	3.86
946.29	32.90	9.27	945.33	43.87	23.50	945.79	35.02	13.46	945.01	30.43	-1.02	946.60	18.65	-3.12	946.76	47.14	4.14
949.27	32.72	8.75	948.32	43.53	22.82	948.79	35.56	13.66	948.01	30.15	-1.64	949.58	18.48	-3.63	949.74	48.61	5.27
952.29	33.27	10.27	951.35	43.36	23.62	951.83	35.15	14.21	951.04	29.32	-1.51	952.61	18.45	-2.69	952.77	46.57	4.20
955.26	34.07	11.15	954.32	42.67	23.01	954.79	35.97	15.12	954.01	30.36	-0.38	955.58	17.99	-3.07	955.73	45.74	3.45
958.26	32.43	9.39	957.32	43.67	23.88	957.79	36.15	15.17	957.01	30.53	-0.34	958.58	19.08	-2.10	958.73	44.86	2.44
961.29	33.83	10.75	960.32	42.78	22.95	960.79	35.43	14.41	960.01	29.18	-1.73	961.60	18.42	-2.80	961.76	46.99	4.53
964.27	34.18	10.86	963.33	42.40	22.34	963.79	36.20	14.94	963.01	30.78	-0.37	964.58	19.40	-2.06	964.74	45.12	2.43
967.29	33.65	10.64	966.36	42.27	22.52	966.83	35.52	14.57	966.04	30.01	-0.83	967.61	18.88	-2.27	967.77	45.48	3.10
970.27	33.49	10.32	969.32	43.46	23.55	969.79	36.29	15.18	969.01	29.32	-1.68	970.58	18.96	-2.35	970.74	46.57	4.03
973.26	33.94	9.83	972.32	42.61	21.75	972.79	36.34	14.29	972.01	30.67	-1.27	973.58	19.19	-3.06	973.73	47.82	4.33
976.29	34.63	10.85	975.32	41.11	20.59	975.79	36.38	14.66	975.01	30.64	-0.97	976.60	19.57	-2.35	976.76	46.47	3.32
979.27	34.10	10.67	978.32	43.02	22.85	978.79	36.06	14.70	978.01	30.85	-0.40	979.58	19.65	-1.92	979.74	45.12	2.32
982.29	32.61	8.53	981.35	42.33	21.51	981.82	35.56	13.54	981.04	30.43	-1.48	982.61	19.28	-2.94	982.76	47.87	4.42
985.27	33.99	10.24	984.33	42.27	21.77	984.80	35.79	14.10	984.01	29.74	-1.84	985.58	18.99	-2.90	985.74	47.87	4.74
988.27	34.90	11.72	987.32	41.96	22.03	987.79	35.84	14.72	987.01	29.91	-1.10	988.58	19.08	-2.24	988.74	45.90	3.34
991.29	34.18	10.63	990.33	41.89	21.59	990.79	35.88	14.39	990.01	30.46	-0.92	991.60	19.28	-2.41	991.76	46.26	3.33
994.27	32.88	8.76	993.32	40.81	19.95	993.79	35.93	13.87	993.01	30.74	-1.21	994.58	20.29	-1.97	994.73	46.67	3.18
997.29	34.52	10.54	996.36	42.03	21.31	996.83	38.26	16.34	996.04	30.67	-1.14	997.61	19.88	-2.24	997.77	46.73	3.38
1000.27	33.86	10.03	999.32	42.13	21.55	999.79	35.47	13.70	999.01	30.95	-0.71	1000.58	18.22	-3.75	1000.74	47.67	4.46
1003.27	34.26	10.02	1002.33	41.04	20.06	1002.79	36.52	14.34	1002.01	31.44	-0.63	1003.58	19.74	-2.64	1003.74	46.88	3.27
1006.29	34.39	10.49	1005.33	41.62	20.97	1005.79	35.24	13.40	1005.01	31.89	0.16	1006.60	19.63	-2.41	1006.76	45.53	2.25
1009.27	33.59	9.62	1008.32	42.09	21.38	1008.79	36.57	14.66	1008.01	31.33	-0.47	1009.58	19.51	-2.60	1009.74	46.41	3.07
1012.30	33.91	10.27	1011.36	41.82	21.43	1011.83	35.20	13.62	1011.05	30.33	-1.14	1012.62	19.63	-2.15	1012.77	46.31	3.29
1015.27	34.71	11.01	1014.32	41.38	20.94	1014.79	36.47	14.84	1014.01	31.68	0.16	1015.58	18.91	-2.93	1015.74	45.84	2.77
1018.27	34.23	9.87	1017.32	39.52	18.42	1017.79	34.74	12.45	1017.01	31.05	-1.13	1018.58	18.91	-3.59	1018.74	48.45	4.72
1021.29	34.47	10.33	1020.32	40.74	19.85	1020.79	35.20	13.12	1020.01	29.98	-1.99	1021.60	20.12	-2.16	1021.76	47.67	4.15
1024.27	33.99	10.34	1023.33	40.10	19.71	1023.79	35.47	13.89	1023.01	30.12	-1.35	1024.58	18.96	-2.83	1024.74	47.20	4.18
1027.30	35.03	10.87	1026.36	40.30	19.40	1026.83	36.70	14.61	1026.04	30.85	-1.13	1027.61	19.19	-3.11	1027.77	47.77	4.24
1030.27	34.23	10.34	1029.32	42.30	21.66	1029.79	36.70	14.87	1029.01	29.46	-2.26	1030.58	19.11	-2.92	1030.74	48.45	5.18
1033.27	33.80	10.14	1032.33	40.60	20.20	1032.79	36.57	14.97	1032.01	31.26	-0.23	1033.58	19.37	-2.43	1033.74	45.69	2.66
1036.29	33.70	9.17	1035.33	40.94	19.67	1035.79	35.38	12.92	1035.01	32.10	-0.25	1036.60	20.09	-2.58	1036.76	46.73	2.83
1039.27	33.83	10.06	1038.32	40.81	20.30	1038.79	36.11	14.41	1038.01	31.30	-0.29	1039.58	19.34	-2.57	1039.74	46.00	2.86
1042.29	34.95	10.58	1041.35	41.45	20.34	1041.82	34.79	12.49	1041.04	31.79	-0.40	1042.61	19.71	-2.80	1042.77	46.94	3.20
1045.26	34.79	10.61	1044.32	40.06	19.13	1044.79	37.11	14.99	1044.01	31.37	-0.64	1045.58	19.74	-2.58	1045.73	46.78	3.22
1048.27	33.57	9.94	1047.32	40.67	20.29	1047.79	36.47	14.90	1047.01	30.22	-1.24	1048.58	19.45	-2.32	1048.74	46.57	3.56
1051.29	33.70	9.65	1050.32	41.21	20.42	1050.79	37.11	15.12	1050.01	31.54	-0.34	1051.60	19.28	-2.91	1051.76	46.67	3.25
1054.27	34.28	10.00	1053.33	41.48	20.46	1053.79	37.62	15.41	1053.01	31.37	-0.73	1054.58	19.97	-2.45	1054.74	46.83	3.18
1057.29	33.22	8.69	1056.35	39.76	18.49	1056.82	36.11	13.64	1056.04	31.75	-0.61	1057.61	20.35	-2.32	1057.77	46.83	2.93
1060.26	34.50	10.52	1059.32	39.02	18.30	1059.79	34.65	12.73	1059.01	30.46	-1.35	1060.58	19.57	-2.55	1060.73	47.25	3.90
1063.26	33.46	8.15	1062.32	41.38	19.33	1062.79	35.61	12.36	1062.01	32.42	-0.72	1063.58	21.18	-2.27	1063.73	47.67	2.99
1066.29	35.62	11.16	1065.32	40.47	19.26	1065.79	36.70	14.30	1065.01	31.47	-0.82	1066.60	19.65	-2.95	1066.76	47.61	3.77
1069.26	33.91	8.84	1068.32	40.23	18.42	1068.79	34.97	11.96	1068.01	32.87	-0.03	1069.58	19.91	-3.30	1069.73	47.77	3.33
1072.30	34.15	9.94	1071.36	40.60	19.64	1071.83	35.52	13.37	1071.04	31.68	-0.36	1072.61	20.09	-2.26	1072.77	46.21	2.62
1075.27	34.36	10.14	1074.32	39.42	18.46	1074.79	34.84	12.69	1074.01	30.36	-1.68	1075.58	19.34	-3.02	1075.74	48.29	4.70
1078.27	34.55	8.90	1077.32	41.31	18.92	1077.79	36.84	13.26	1077.01	31.68	-1.79	1078.58	20.46	-3.33	1078.73	50.14	5.12
1081.29	34.84	9.83	1080.32	38.65	16.90	1080.79	38.13	15.19	1080.01	31.93	-0.90	1081.60	19.40	-3.75	1081.76	49.03	4.65
1084.27	33.96	9.44	1083.32	40.16	18.90	1083.79	36.75	14.29	1083.01	31.68	-0.67	1084.58	19.71	-2.95	1084.74	47.51	3.62
1087.30	35.70	11.04	1086.36	39.76	18.36	1086.83	36.52	13.92	1086.04	31.82	-0.67	1087.61	20.46	-2.34	1087.77	47.04	3.01
1090.27	33.86	9.63	1089.32	39.36	18.39	1089.79	37.76	15.60	1089.01	31.47	-0.58	1090.58	20.03	-2.34	1090.74	46.52	2.92
1093.27	36.45	12.00	1092.32	40.16	18.97	1092.79	38.13	15.75	1092.01	31.09	-1.18	1093.58	18.88	-3.71	1093.74	48.71	4.89
1096.29	34.26	9.02	1095.33	40.43	18.45	1095.79	36.02	12.85	1095.01	31.61	-1.45	1096.60	20.46	-2.92	1096.76	48.98	4.37
1099.27	34.55	10.02	1098.32	40.67	19.40	1098.79	37.16	14.69	1098.01	30.57	-1.79	1099.58	19.86	-2.81	1099.74	48.50	4.60
1102.30	34.98	10.26	1101.36	38.25	16.79	1101.83	37.44	14.79	1101.05	32.24	-0.30	1102.61	19.11	-3.75	1102.77	48.14	4.05
1105.27	34.02	9.05	1104.33	40.97	19.26	1104.79	36.34	13.44	1104.01	30.81	-1.98	1105.58	21.56	-1.55	1105.74	47.87	3.53
1108.27	34.66	10.14	1107.32	39.52	18.25	1107.79	35.52	13.06	1107.01	31.19	-1.16	1108.58	20.58	-2.08	1108.74	47.14	3.24
1111.29	35.00	9.96	1110.33	39.22	17.44	1110.79	37.34	14.37	1110.01	31.54	-1.32	1111.60	20.14	-3.04	1111.76	48.77	4.36
1114.27	35.16	10.12	1113.33	40.30	18.52	1113.79	35.61	12.63	1113.01	32.07	-0.80	1114.58	19.94	-3.24	1114.74	48.45	4.04
1117.30	34.52	10.32	1116.36	41.14	20.20	1116.83	35.11	12.98	1116.05	30.46	-1.56	1117.61	19.91	-2.43	1117.77	47.56	3.99
1120.27	34.60	9.34	1119.32	40.06	18.05	1119.79	36.25	13.05	1119.01	33.22	0.13	1120.58	20.35	-3.05	1120.74	47.56	2.92
1123.27	34.10	9.44	1122.32	40.30	18.90	1122.79	35.97	13.37	1122.01	32.17	-0.32	1123.58	20.06	-2.74	1123.73	47.09	3.06
1126.29	34.82	10.29	1125.32	40.13	18.85	1125.79	38.17	15.70	1125.01	31.61	-0.75	1126.60	19.40	-3.27	1126.76	47.93	4.02
1129.27	33.59	8.04	1128.32	39.42	17.12	1128.79	35.33	11.84	1128.01	30.88	-2.50	1129.58	20.14	-3.55	1129.74	50.98	6.05
1132.30	35.30	9.14	1131.36	40.37	17.46	1131.83	36.70	12.60	1131.04	32.87	-1.12	1132.61	19.34	-4.96	1132.77	51.62	6.08
1135.27	34.04	9.38	1134.32	38.92	17.52	1134.79	38.26	15.67	1134.01	32.21	-0.27	1135.58	19.80	-3.00	1135.74	47.30	3.27
1138.27	35.40	10.13	1137.33	39.76	17.74	1137.79	36.70	13.49	1137.01	31.89	-1.21	1138.58	20.03	-3.38	1138.74	49.24	4.59
1141.29	35.59	10.03	1140.32	38.45	16.15	1140.79	37.16	13.67	1140.01	31.16	-2.22	1141.60	20.87	-2.83	1141.76	49.98	5.05
1144.26	35.40	10.03	1143.32	37.65	15.53	1143.79	35.65	12.34	1143.01	31.47	-1.73	1144.58	19.91	-3.60	1144.73	50.08	5.33
1147.29	35.24	9.85	1146.35	39.39	17.26	1146.82	37.53	14.20	1146.04	32.49	-0.73	1147.61	20.78	-2.75	1147.77	48.24	3.48
1150.26	34.60	9.47	1149.32	39.66	17.79	1149.79	36.06	13.00	1149.01	31.86	-1.09	1150.58	20.09	-3.18	1150.73	48.77	4.27
1153.26	35.94	9.95	1152.32	39.19	16.46	1152.79	37.80	13.88	1152.01	32.07	-1.74	1153.58	21.04	-3.09	1153.73	50.19	4.83
1156.29	34.58	9.15	1155.32	38.85	16.67	1155.79	38.17	14.80	1155.01	32.52	-0.74	1156.61	19.88	-3.69	1156.77	49.24	4.43
1159.27	34.79	9.24	1158.32	40.37	18.08	1158.79	36.70	13.22	1158.01	33.26	-0.11	1159.58	20.58	-3.11	1159.74	48.14	3.22
1162.29	34.82	8.76	1161.35	38.72	15.91	1161.82	37.53	13.53	1161.04	34.07	0.18	1162.61	20.43	-3.77	1162.76	49.03	3.59
1165.27	34.66	8.90	1164.32	39.52	17.01	1164.79	36.52	12.82	1164.01	32.80	-0.79	1165.58	20.43	-3.47	1165.74	49.40	4.26
1168.26	34.58	9.80	1167.32	39.02	17.49	1167.79	38.22	15.50	1167.01	32.00	-0.61	1168.58	20.49	-2.43	1168.73	47.20	3.04
1171.29	34.84	8.92	1170.32	38.58	15.92	1170.79	38.17	14.31	1170.01	33.65	-0.10	1171.60	20.63	-3.43	1171.76	48.82	3.53
1174.27	35.38	10.22	1173.32	39.66	17.75	1173.79	36.66	13.56	1173.01	32.03	-0.96	1174.58	20.35	-2.95	1174.74	48.45	3.91
1177.30	34.74	8.93	1176.36	39.32	16.77	1176.83	38.31	14.57	1176.05	33.36	-0.27	1177.61	20.84	-3.11	1177.77	48.56	3.38
1180.27	35.70	10.36	1179.32	40.64	18.56	1179.79	38.45	15.18	1179.01	32.10	-1.06	1180.58	20.43	-3.05	1180.74	48.82	4.11
1183.27	34.68	8.43	1182.32	38.58	15.59	1182.79	37.07	12.89	1182.01	33.61	-0.46	1183.58	20.12	-4.27	1183.73	50.35	4.73
1186.29	35.22	9.55	1185.33	39.56	17.15	1185.80	36.47	12.86	1185.01	32.63	-0.87	1186.60	20.90	-2.91	1186.76	48.82	3.78
1189.27	35.06	10.10	1188.33	39.29	17.58	1188.79	37.16	14.26	1188.01	30.99	-1.80	1189.58	20.58	-2.52	1189.74	48.66	4.32
1192.30	36.05	10.04	1191.36	39.02	16.27	1191.83	36.84	12.89	1191.05	33.86	0.02	1192.61	20.69	-3.46	1192.77	48.82	3.44
1195.27	36.85	10.73	1194.32	39.52	16.66	1194.79	36.29	12.24	1194.01	31.96	-1.98	1195.58	21.65	-2.61	1195.74	50.08	4.59
1198.27	34.98	9.76	1197.32	40.47	18.51	1197.79	37.44	14.28	1197.01	32.80	-0.25	1198.58	19.91	-3.45	1198.74	48.29	3.70
1201.29	35.38	10.14	1200.33	39.02	17.03	1200.79	37.21	14.03	1200.01	32.52	-0.55	1201.60	19.57	-3.81	1201.76	48.98	4.36
1204.27	35.38	9.89	1203.33	40.00	17.77	1203.79	36.61	13.18	1203.01	32.42	-0.90	1204.58	20.20	-3.43	1204.74	49.19	4.33
1207.30	36.29	10.40	1206.36	38.28	15.65	1206.83	36.93	13.10	1206.04	33.44	-0.28	1207.61	20.49	-3.54	1207.77	49.08	3.82
1210.27	34.66	8.98	1209.32	39.86	17.44	1209.79	36.89	13.28	1209.01	31.89	-1.61	1210.58	20.61	-3.21	1210.73	49.87	4.82
1213.27	35.91	9.96	1212.33	37.95	15.26	1212.79	36.70	12.81	1212.01	33.72	-0.06	1213.58	21.07	-3.02	1213.74	48.40	3.08
1216.29	35.57	9.34	1215.33	40.06	17.09	1215.79	35.93	11.77	1215.01	33.12	-0.93	1216.60	21.56	-2.81	1216.76	49.34	3.74
1219.27	36.07	9.45	1218.32	38.72	15.36	1218.80	37.21	12.66	1218.01	33.47	-0.97	1219.58	20.90	-3.86	1219.74	50.82	4.83
1222.29	35.03	9.37	1221.35	38.68	16.28	1221.82	38.63	15.04	1221.04	32.52	-0.96	1222.61	21.13	-2.67	1222.76	48.66	3.63
1225.26	35.59	10.10	1224.32	39.59	17.36	1224.79	36.47	13.04	1224.01	32.56	-0.76	1225.58	20.12	-3.51	1225.73	49.13	4.27
1228.26	35.08	9.28	1227.32	39.93	17.38	1227.79	36.38	12.64	1227.01	32.24	-1.39	1228.58	20.90	-3.04	1228.73	49.61	4.43
1231.29	35.97	10.53	1230.32	39.25	17.07	1230.79	37.94	14.57	1230.01	32.80	-0.46	1231.61	20.92	-2.66	1231.76	47.93	3.12
