# Supplementary material for: Noise-precision tradeoff in predicting combinations of mutations and drugs
Source: PLoS Comput Biol. 2019 May 22;15(5):e1006956. doi: 10.1371/journal.pcbi.1006956 (PMC6548401; doi:10.1371/journal.pcbi.1006956)
Supplement: S1 Data — A zip file containing all datasets used in this paper. (ZIP) [file pcbi.1006956.s002.zip › calcium/calcium_double_RAW264.7/C5A_250_nM_UTP_25_uM_RW_ECC040113E.txt]

Tab-delimted data for ligand pair Complement C5a / Uridine 5'-triphosphate
Celltype = RAW 264.7
ExperimentID = ECC040113E
t in seconds, Ca++ concentrations in nM
Adj Ca++ is the change in Ca++ concentration due to ligand

ECC040113E09	C5A 250 nM	UTP 25 uM	sim
ECC040113E03	C5A 250 nM	UTP 25 uM	lig1_then_lig2
ECC040113E06	UTP 25 uM	C5A 250 nM	lig2_then_lig1
ECC040113E01	HBSS-BSA n/a 	HBSS-BSA n/a 	con
ECC040113E11	HBSS-BSA n/a 	HBSS-BSA n/a 	con
ECC040113E12	HBSS-BSA n/a 	HBSS-BSA n/a 	con

t(ECC040113E09)	Ca++(ECC040113E09)	Adj Ca++(ECC040113E09)	t(ECC040113E03)	Ca++(ECC040113E03)	Adj Ca++(ECC040113E03)	t(ECC040113E06)	Ca++(ECC040113E06)	Adj Ca++(ECC040113E06)	t(ECC040113E01)	Ca++(ECC040113E01)	Adj Ca++(ECC040113E01)	t(ECC040113E11)	Ca++(ECC040113E11)	Adj Ca++(ECC040113E11)	t(ECC040113E12)	Ca++(ECC040113E12)	Adj Ca++(ECC040113E12)
-187.75	11.99	-1.00	-188.69	12.57	-1.66	-188.22	4.92	-1.60	-189.00	31.26	1.53	-187.44	11.07	-0.55	-187.28	14.83	-0.98
-184.75	12.37	-0.22	-185.69	12.85	-0.98	-185.22	6.30	0.18	-186.00	30.80	1.47	-184.43	11.07	-0.15	-184.28	14.09	-1.32
-181.75	11.88	-0.52	-182.69	12.80	-0.84	-182.22	5.65	-0.28	-183.00	29.13	-0.01	-181.43	11.52	0.49	-181.28	14.74	-0.48
-178.73	12.79	0.07	-179.69	13.62	-0.33	-179.22	5.93	-0.32	-180.00	29.59	0.14	-178.42	11.03	-0.31	-178.26	15.71	0.18
-175.75	13.00	0.25	-176.69	12.75	-1.24	-176.22	6.10	-0.18	-177.00	29.54	0.05	-175.43	12.90	1.52	-175.28	14.00	-1.57
-172.75	13.07	0.60	-173.69	13.88	0.17	-173.22	6.36	0.36	-174.00	29.77	0.56	-172.43	11.52	0.42	-172.28	14.31	-0.98
-169.75	12.33	-0.44	-170.69	12.83	-1.18	-170.22	5.42	-0.88	-171.00	28.43	-1.08	-169.44	11.52	0.12	-169.28	16.54	0.95
-166.75	12.72	0.42	-167.69	13.06	-0.48	-167.22	6.92	1.09	-168.00	29.17	0.13	-166.43	11.26	0.33	-166.28	14.66	-0.46
-163.73	13.21	0.52	-164.69	12.52	-1.41	-164.22	5.59	-0.63	-165.00	29.08	-0.35	-163.42	11.03	-0.29	-163.26	16.15	0.64
-160.75	13.10	0.74	-161.69	12.90	-0.70	-161.22	6.16	0.27	-162.00	28.76	-0.34	-160.43	12.06	1.07	-160.28	14.44	-0.74
-157.75	13.59	1.09	-158.69	13.49	-0.25	-158.22	6.53	0.50	-159.00	28.53	-0.71	-157.43	12.33	1.20	-157.28	14.83	-0.49
-154.75	12.65	0.10	-155.69	13.82	0.04	-155.22	7.24	1.16	-156.00	29.54	0.26	-154.43	11.41	0.24	-154.28	14.87	-0.49
-151.75	12.40	0.47	-152.69	13.90	0.73	-152.22	6.44	0.98	-153.00	27.42	-1.25	-151.43	11.33	0.77	-151.28	15.22	0.47
-148.73	13.84	1.41	-149.69	13.95	0.28	-149.22	5.82	-0.14	-150.00	28.80	-0.37	-148.42	11.37	0.31	-148.26	15.31	0.06
-145.75	12.79	0.07	-146.69	14.18	0.22	-146.22	5.79	-0.46	-147.00	28.43	-1.03	-145.44	12.52	1.17	-145.28	15.40	-0.14
-142.75	13.49	1.60	-143.69	13.95	0.82	-143.22	6.02	0.60	-144.00	27.38	-1.25	-142.43	12.48	1.96	-142.28	14.00	-0.71
-139.75	12.51	0.31	-140.69	13.06	-0.38	-140.22	5.87	0.14	-141.00	29.26	0.32	-139.44	11.56	0.73	-139.28	13.96	-1.06
-136.75	12.33	-0.39	-137.69	13.44	-0.51	-137.22	6.61	0.36	-138.00	29.26	-0.19	-136.43	11.49	0.15	-136.28	15.58	0.05
-133.73	14.26	1.70	-134.69	13.82	0.02	-134.22	6.53	0.44	-135.00	29.22	-0.08	-133.42	10.80	-0.39	-133.26	15.84	0.46
-130.75	13.73	1.65	-131.69	13.47	0.16	-131.22	6.67	1.06	-132.00	28.25	-0.56	-130.43	10.54	-0.16	-130.28	15.62	0.73
-127.75	13.38	0.65	-128.69	13.57	-0.39	-128.22	7.15	0.89	-129.00	28.16	-1.30	-127.43	10.73	-0.62	-127.28	17.47	1.93
-124.75	12.58	0.49	-125.69	14.21	0.88	-125.22	6.53	0.91	-126.00	27.33	-1.50	-124.43	11.64	0.92	-124.28	15.49	0.58
-121.75	14.79	1.99	-122.69	13.80	-0.24	-122.22	6.30	-0.03	-123.00	28.89	-0.65	-121.43	11.60	0.17	-121.28	16.10	0.48
-118.73	14.44	1.35	-119.69	14.36	0.03	-119.22	6.95	0.33	-120.00	30.05	0.22	-118.42	11.79	0.07	-118.26	15.62	-0.29
-115.75	12.86	-0.90	-116.69	14.03	-0.97	-116.22	6.75	-0.54	-117.00	29.91	-0.59	-115.43	13.10	0.71	-115.28	16.45	-0.13
-112.75	13.88	1.04	-113.69	13.82	-0.26	-113.22	7.49	1.12	-114.00	28.48	-1.10	-112.43	11.72	0.25	-112.28	16.50	0.84
-109.75	13.70	-0.57	-110.69	14.26	-1.25	-110.22	7.12	-0.68	-111.00	30.19	-0.82	-109.43	12.67	-0.23	-109.28	18.13	1.04
-106.75	13.66	0.39	-107.69	13.85	-0.66	-107.22	7.69	0.89	-108.00	29.08	-0.93	-106.43	11.72	-0.18	-106.28	17.20	1.11
-103.73	14.58	1.35	-104.69	14.83	0.37	-104.22	6.92	0.16	-105.00	30.33	0.37	-103.42	11.56	-0.29	-103.26	15.97	-0.07
-100.75	13.98	0.12	-101.69	15.24	0.15	-101.22	7.58	0.19	-102.00	29.36	-1.23	-100.43	12.21	-0.27	-100.28	18.18	1.51
-97.75	13.28	0.66	-98.69	14.60	0.74	-98.22	6.90	0.75	-99.00	28.48	-0.88	-97.43	11.41	0.16	-97.28	16.15	0.71
-94.75	13.17	-0.01	-95.69	15.01	0.59	-95.22	6.58	-0.13	-96.00	29.63	-0.29	-94.43	11.56	-0.25	-94.28	16.54	0.54
-91.75	14.97	1.44	-92.69	15.27	0.50	-92.22	6.73	-0.33	-93.00	29.77	-0.50	-91.43	12.86	0.70	-91.28	16.15	-0.20
-88.73	13.91	0.86	-89.69	14.78	0.50	-89.22	6.44	-0.14	-90.00	29.13	-0.65	-88.42	12.48	0.81	-88.26	15.71	-0.15
-85.75	13.70	0.28	-86.69	14.83	0.17	-86.22	7.38	0.43	-87.00	30.01	-0.15	-85.44	12.21	0.16	-85.28	16.23	-0.01
-82.75	13.28	-0.96	-83.69	14.72	-0.76	-83.22	7.49	-0.28	-84.00	29.82	-1.16	-82.43	14.33	1.46	-82.28	16.76	-0.30
-79.75	14.33	0.94	-80.69	14.85	0.22	-80.22	6.84	-0.08	-81.00	30.05	-0.08	-79.44	11.98	-0.04	-79.28	16.32	0.11
-76.75	13.66	-0.35	-77.69	14.34	-0.91	-77.22	6.92	-0.62	-78.00	30.66	-0.09	-76.44	13.98	1.34	-76.28	15.58	-1.25
-73.73	14.58	1.61	-74.69	15.32	1.11	-74.22	7.61	1.11	-75.00	29.59	-0.12	-73.42	12.98	1.38	-73.26	14.53	-1.26
-70.75	13.45	-0.23	-71.69	15.50	0.58	-71.22	8.24	1.03	-72.00	29.77	-0.65	-70.43	11.68	-0.63	-70.28	17.78	1.28
-67.75	14.12	0.59	-68.69	16.20	1.43	-68.22	8.32	1.26	-69.00	31.12	0.85	-67.43	12.29	0.13	-67.28	15.36	-0.99
-64.75	14.58	1.44	-65.69	14.70	0.33	-65.22	7.58	0.91	-66.00	29.40	-0.47	-64.43	12.79	1.03	-64.28	15.40	-0.55
-61.75	13.56	-0.51	-62.69	14.96	-0.35	-62.22	7.75	0.15	-63.00	31.35	0.54	-61.44	12.60	-0.10	-61.28	16.45	-0.44
-58.73	14.47	0.74	-59.69	15.27	0.30	-59.22	7.89	0.63	-60.00	30.52	0.05	-58.42	12.98	0.62	-58.26	15.88	-0.67
-55.75	13.14	-1.16	-56.69	15.86	0.32	-56.22	8.67	0.84	-57.00	31.21	0.17	-55.43	13.06	0.13	-55.28	16.81	-0.31
-52.75	14.26	-0.10	-53.69	15.84	0.24	-53.22	7.64	-0.25	-54.00	31.63	0.53	-52.43	13.44	0.45	-52.28	16.19	-0.99
-49.75	14.58	-0.20	-50.69	14.85	-1.17	-50.22	8.41	0.10	-51.00	32.20	0.68	-49.43	13.60	0.19	-49.28	16.72	-0.88
-46.75	14.86	0.23	-47.69	15.71	-0.15	-47.22	7.75	-0.41	-48.00	31.21	-0.15	-46.43	14.18	0.93	-46.28	16.67	-0.77
-43.73	13.70	-0.06	-44.69	14.78	-0.22	-44.22	7.75	0.46	-45.00	30.05	-0.45	-43.42	12.25	-0.14	-43.26	17.16	0.58
-40.75	13.49	-0.51	-41.69	15.68	0.45	-41.22	8.09	0.56	-42.00	30.38	-0.35	-40.43	12.67	0.05	-40.28	17.12	0.31
-37.75	15.46	1.26	-38.69	15.65	0.21	-38.22	7.72	-0.01	-39.00	31.49	0.55	-37.43	12.48	-0.35	-37.28	16.81	-0.21
-34.75	15.18	0.78	-35.69	16.43	0.79	-35.22	7.52	-0.41	-36.00	31.77	0.63	-34.43	13.21	0.18	-34.28	16.41	-0.81
-31.75	14.79	0.38	-32.69	14.78	-0.87	-32.22	7.61	-0.33	-33.00	31.35	0.20	-31.43	12.29	-0.75	-31.28	17.78	0.55
-28.73	14.97	0.61	-29.69	15.84	0.24	-29.22	7.44	-0.45	-30.00	31.54	0.44	-28.42	13.67	0.68	-28.26	16.06	-1.12
-25.75	14.65	-0.47	-26.69	15.71	-0.65	-26.22	9.39	0.74	-27.00	30.14	-1.72	-25.43	14.02	0.27	-25.28	19.38	1.44
-22.75	13.21	-1.51	-23.69	16.17	0.21	-23.22	8.92	0.67	-24.00	30.93	-0.53	-22.43	13.10	-0.25	-22.28	18.31	0.77
-19.75	14.76	0.00	-20.69	16.07	0.08	-20.22	8.09	-0.20	-21.00	32.43	0.94	-19.44	12.86	-0.52	-19.28	17.16	-0.41
-16.75	14.90	-0.23	-17.69	15.68	-0.68	-17.22	8.12	-0.54	-18.00	32.20	0.34	-16.44	12.83	-0.92	-16.28	18.53	0.59
-13.73	15.04	0.74	-14.69	16.15	0.61	-14.22	8.70	0.87	-15.00	30.98	-0.06	-13.42	13.60	0.67	-13.26	16.50	-0.62
-10.75	13.77	-1.34	-11.69	16.25	-0.09	-11.22	7.64	-1.00	-12.00	31.96	0.12	-10.44	13.36	-0.37	-10.28	18.18	0.26
5.25	26.52	6.08	4.31	29.22	7.55	4.79	35.78	21.81	4.00	36.17	-1.00	5.57	18.87	-0.19	5.72	24.45	1.20
8.19	182.19	163.08	7.25	45.86	25.51	7.72	98.05	85.41	6.94	34.41	-1.44	8.51	17.29	-0.45	8.66	23.81	1.88
11.19	270.71	252.33	10.25	59.04	39.43	10.72	137.35	125.44	9.94	35.31	0.20	11.51	15.65	-1.35	11.66	22.35	1.16
14.23	227.47	208.97	13.25	66.13	46.39	13.76	124.43	112.40	12.94	34.74	-0.50	14.54	16.59	-0.54	14.70	22.35	1.03
17.20	180.22	161.93	16.25	71.06	51.54	16.73	108.05	96.23	15.94	35.03	0.01	17.51	16.20	-0.71	17.67	21.81	0.71
20.20	151.48	132.56	19.25	68.86	48.70	19.73	102.65	90.20	18.94	34.98	-0.68	20.51	17.80	0.25	20.67	22.17	0.43
23.20	130.60	112.14	22.25	62.24	42.55	22.72	97.71	85.72	21.94	34.79	-0.40	23.51	16.59	-0.49	23.66	22.17	0.90
26.20	112.29	94.15	25.25	54.27	34.90	25.73	92.52	80.85	24.94	34.98	0.11	26.51	16.39	-0.37	26.67	21.22	0.27
29.23	99.37	82.48	28.25	47.84	29.72	28.76	86.06	75.64	27.94	31.82	-1.80	29.55	16.70	1.19	29.70	20.32	0.62
32.20	89.71	71.70	31.25	39.73	20.49	31.72	81.44	69.90	30.94	33.51	-1.23	32.51	17.33	0.70	32.67	21.36	0.54
35.20	81.24	62.84	34.25	33.35	13.71	34.72	77.74	65.81	33.94	32.52	-2.62	35.52	17.69	0.66	35.68	23.17	1.95
38.19	77.02	58.85	37.25	29.11	9.71	37.72	72.54	60.84	36.94	34.36	-0.54	38.51	16.51	-0.28	38.66	21.81	0.83
41.20	70.21	51.76	40.25	26.14	6.45	40.72	68.75	56.77	39.94	35.07	-0.12	41.51	16.16	-0.92	41.67	22.31	1.04
44.23	69.12	50.44	43.25	22.66	2.74	43.72	65.69	53.48	42.94	35.22	-0.20	44.54	17.02	-0.29	44.70	21.99	0.49
47.20	67.26	49.07	46.25	21.64	2.22	46.72	63.86	52.14	45.94	34.32	-0.60	47.51	16.20	-0.61	47.67	22.22	1.22
50.20	65.29	48.10	49.25	19.50	1.08	49.72	62.94	52.22	48.94	34.36	0.44	50.51	15.46	-0.35	50.67	19.92	-0.08
53.20	64.93	47.44	52.25	17.45	-1.28	52.72	61.13	50.11	51.94	32.99	-1.24	53.51	16.35	0.23	53.67	21.31	1.00
56.20	64.76	46.80	55.25	17.74	-1.45	55.72	58.94	47.45	54.94	33.09	-1.60	56.51	16.43	-0.15	56.67	22.53	1.76
59.22	64.71	47.09	58.25	17.03	-1.82	58.72	58.68	47.53	57.94	33.47	-0.88	59.54	16.16	-0.08	59.70	21.40	0.97
62.19	66.01	47.70	61.25	17.16	-2.38	61.72	57.48	45.64	60.94	33.98	-1.06	62.51	16.90	-0.03	62.66	22.22	1.10
65.19	64.71	46.48	64.25	17.29	-2.18	64.72	55.90	44.14	63.94	34.13	-0.84	65.51	17.02	0.16	65.66	21.72	0.67
68.19	65.69	47.20	67.25	16.64	-3.09	67.72	56.83	44.81	66.94	33.42	-1.81	68.51	16.70	-0.42	68.66	23.53	2.22
71.19	65.25	46.57	70.25	16.80	-3.12	70.72	54.54	42.33	69.94	34.74	-0.68	71.51	16.90	-0.41	71.66	22.58	1.08
74.22	66.45	48.64	73.25	16.22	-2.83	73.72	55.90	44.56	72.94	33.75	-0.80	74.54	16.23	-0.21	74.69	21.63	1.00
77.19	66.81	48.29	76.25	16.46	-3.29	76.72	55.76	43.71	75.94	34.46	-0.79	77.51	17.37	0.23	77.66	21.90	0.57
80.19	66.50	47.98	79.25	16.61	-3.14	79.72	53.90	41.85	78.94	34.17	-1.08	80.51	17.80	0.66	80.66	21.76	0.43
83.20	67.44	49.36	82.25	17.47	-1.85	82.72	53.61	42.00	81.94	34.32	-0.50	83.51	16.08	-0.63	83.66	22.03	1.13
86.20	67.67	49.44	85.25	16.51	-2.96	85.72	53.90	42.14	84.94	34.84	-0.13	86.51	15.92	-0.94	86.66	22.12	1.07
89.22	66.63	47.60	88.25	17.24	-3.03	88.72	55.72	43.16	87.94	35.22	-0.55	89.54	17.06	-0.60	89.70	22.99	1.14
92.19	67.31	48.73	91.25	17.27	-2.54	91.72	54.08	41.97	90.94	34.17	-1.14	92.51	17.25	0.05	92.66	22.49	1.10
95.20	65.92	47.58	94.25	18.73	-0.84	94.72	52.62	40.75	93.94	35.36	0.29	95.51	16.70	-0.26	95.67	21.13	-0.02
98.19	64.93	46.86	97.25	18.13	-1.17	97.72	52.87	41.27	96.94	34.55	-0.25	98.51	16.16	-0.53	98.66	21.67	0.79
101.19	66.32	47.35	100.25	17.55	-2.66	100.72	53.05	40.55	99.94	34.79	-0.92	101.51	17.14	-0.46	101.66	23.17	1.38
104.22	67.31	48.08	103.25	19.10	-1.37	103.72	52.80	40.04	102.94	36.46	0.49	104.54	17.61	-0.25	104.70	21.81	-0.24
107.19	68.21	49.12	106.25	18.05	-2.28	106.72	52.98	40.36	105.94	34.03	-1.80	107.50	19.58	1.86	107.66	21.85	-0.06
110.19	66.99	47.85	109.25	17.53	-2.85	109.72	52.69	40.02	108.94	35.12	-0.76	110.50	18.00	0.23	110.66	22.49	0.53
113.19	66.81	47.05	112.25	17.95	-3.05	112.72	52.73	39.44	111.94	35.46	-1.04	113.51	18.16	-0.23	113.66	23.85	1.27
116.19	65.25	46.51	115.25	18.57	-1.40	115.72	52.27	40.00	114.94	35.98	0.51	116.51	16.78	-0.58	116.66	21.63	0.08
119.22	64.53	46.18	118.25	18.50	-1.09	118.72	49.71	37.83	117.94	35.50	0.41	119.54	15.84	-1.14	119.69	21.90	0.73
122.19	66.41	47.49	121.25	19.36	-0.79	121.72	50.93	38.48	120.94	36.07	0.42	122.51	16.74	-0.80	122.66	22.12	0.39
125.19	65.29	45.24	124.25	19.02	-2.27	124.72	50.06	36.48	123.94	37.08	0.29	125.51	17.41	-1.27	125.66	23.85	0.98
128.19	65.34	45.73	127.25	18.39	-2.45	127.72	48.45	35.31	126.94	36.50	0.16	128.51	17.33	-0.90	128.66	23.17	0.75
131.20	64.80	45.65	130.25	19.68	-0.71	130.72	49.32	36.64	129.94	36.36	0.47	131.51	16.20	-1.58	131.66	23.08	1.11
134.22	64.58	44.11	133.25	19.05	-2.65	133.72	51.11	37.11	132.94	38.52	1.32	134.54	17.21	-1.88	134.69	23.85	0.57
137.19	64.76	45.00	136.25	18.97	-2.03	136.72	49.29	36.00	135.94	36.98	0.48	137.51	17.45	-0.94	137.66	23.03	0.45
140.19	63.42	43.82	139.25	19.23	-1.61	139.72	50.06	36.93	138.94	36.70	0.36	140.51	16.94	-1.29	140.66	23.35	0.93
143.19	65.20	45.77	142.25	18.84	-1.82	142.72	47.55	34.59	141.94	36.03	-0.13	143.51	16.39	-1.66	143.66	24.04	1.80
146.19	63.07	43.92	145.25	18.39	-2.00	145.72	48.00	35.32	144.94	36.50	0.61	146.51	16.51	-1.27	146.66	22.62	0.65
149.22	61.57	41.38	148.25	18.39	-3.03	148.72	47.31	33.59	147.94	38.04	1.12	149.53	18.08	-0.73	149.69	22.62	-0.38
152.19	62.89	42.76	151.25	17.97	-3.40	151.72	48.52	34.86	150.94	38.23	1.36	152.51	16.59	-2.17	152.66	23.76	0.81
155.19	61.61	41.24	154.25	18.52	-3.08	154.72	45.93	32.03	153.94	38.76	1.66	155.51	16.90	-2.09	155.66	23.62	0.44
158.19	62.14	41.02	157.25	19.18	-3.17	157.72	46.90	32.25	156.94	38.09	0.24	158.51	18.63	-1.11	158.66	24.81	0.88
161.19	59.82	39.49	160.25	19.44	-2.13	160.72	46.55	32.69	159.94	37.61	0.54	161.51	17.76	-1.20	161.66	23.81	0.66
164.22	61.48	41.67	163.25	19.50	-1.54	163.72	45.46	32.12	162.94	37.56	1.02	164.54	16.51	-1.92	164.69	23.53	0.91
167.19	60.04	40.39	166.25	20.00	-0.89	166.72	45.90	32.72	165.94	38.57	2.18	167.51	16.08	-2.20	167.66	22.49	0.02
170.19	59.56	39.36	169.25	18.78	-2.65	169.72	45.08	31.35	168.94	39.05	2.12	170.51	16.78	-2.04	170.66	22.94	-0.07
173.19	60.61	40.07	172.25	18.52	-3.25	172.72	45.80	31.73	171.94	38.28	1.01	173.51	17.25	-1.91	173.66	24.26	0.91
176.19	58.65	37.21	175.25	19.15	-3.52	175.72	44.91	29.94	174.94	40.37	2.20	176.51	17.72	-2.34	176.66	24.40	0.15
179.22	57.82	37.40	178.25	18.68	-2.98	178.72	44.06	30.11	177.94	37.75	0.59	179.54	17.84	-1.21	179.69	23.85	0.61
182.19	56.36	35.88	181.25	18.84	-2.87	181.72	44.19	30.18	180.94	38.19	0.98	182.51	18.16	-0.94	182.66	23.26	-0.03
185.19	57.95	37.77	184.25	20.00	-1.42	184.72	42.87	29.16	183.94	35.74	-1.18	185.51	17.21	-1.60	185.66	25.78	2.78
188.19	56.70	36.15	187.25	19.21	-2.58	187.72	43.65	29.57	186.94	37.32	0.03	188.51	17.61	-1.57	188.66	24.91	1.54
191.19	56.27	36.60	190.25	19.39	-1.52	190.72	42.30	29.10	189.94	36.31	-0.10	191.51	17.45	-0.85	191.66	23.44	0.95
194.22	55.72	34.88	193.25	19.68	-2.40	193.72	44.19	29.82	192.94	38.38	0.80	194.54	17.92	-1.55	194.69	24.40	0.74
197.19	57.78	36.63	196.25	20.82	-1.57	196.72	43.85	29.17	195.94	38.76	0.87	197.51	18.20	-1.58	197.66	24.68	0.71
200.19	55.97	35.43	199.25	20.18	-1.60	199.72	41.42	27.35	198.94	37.32	0.04	200.51	18.08	-1.09	200.66	24.40	1.04
203.19	55.93	34.48	202.25	19.39	-3.30	202.72	41.49	26.51	201.94	37.70	-0.49	203.51	19.74	-0.34	203.66	25.09	0.82
206.19	55.59	35.03	205.25	20.47	-1.32	205.72	41.18	27.09	204.94	37.32	0.03	206.51	17.21	-1.97	206.66	25.32	1.95
209.22	54.73	34.19	208.25	20.47	-1.31	208.72	41.59	27.52	207.94	38.81	1.53	209.53	17.06	-2.11	209.69	23.94	0.58
212.19	55.59	33.92	211.25	19.73	-3.18	211.72	42.16	26.96	210.94	40.17	1.76	212.50	17.80	-2.50	212.66	25.23	0.74
215.19	52.91	31.27	214.25	18.44	-4.44	214.72	41.62	26.45	213.94	38.86	0.48	215.51	18.55	-1.72	215.66	25.69	1.23
218.19	53.08	32.43	217.25	20.00	-1.89	217.72	40.51	26.33	216.94	38.23	0.84	218.51	17.33	-1.95	218.66	24.58	1.11
221.19	53.97	33.43	220.25	19.97	-1.81	220.72	41.66	27.59	219.94	37.08	-0.20	221.50	17.92	-1.25	221.66	24.81	1.45
224.22	53.04	32.11	223.25	21.38	-0.79	223.72	40.38	25.92	222.94	38.38	0.71	224.54	17.92	-1.64	224.69	24.68	0.93
227.19	53.59	31.52	226.25	20.79	-2.52	226.72	40.11	24.51	225.94	40.51	1.70	227.50	18.79	-1.91	227.66	25.09	0.20
230.19	52.83	31.45	229.25	20.69	-1.93	229.72	38.98	24.07	228.94	38.96	0.84	230.50	17.72	-2.29	230.66	25.64	1.44
233.19	52.45	31.41	232.25	21.30	-0.98	232.72	40.62	26.05	231.94	37.42	-0.36	233.50	18.20	-1.47	233.66	25.69	1.83
236.19	50.64	28.99	235.25	21.59	-1.30	235.72	40.08	24.90	234.94	39.88	1.49	236.50	18.12	-2.16	236.66	25.13	0.66
239.22	52.36	29.60	238.25	20.05	-3.95	238.72	39.71	23.42	237.94	40.61	1.11	239.54	19.07	-2.32	239.70	26.79	1.21
242.19	50.60	28.85	241.25	21.11	-1.87	241.72	39.58	24.30	240.94	40.51	2.03	242.51	18.51	-1.86	242.66	24.40	-0.16
245.19	51.98	29.25	244.25	20.87	-3.10	244.72	39.65	23.39	243.94	40.51	1.04	245.51	18.75	-2.61	245.66	27.12	1.57
248.19	50.72	29.61	247.25	20.82	-1.53	247.72	38.55	23.91	246.94	37.13	-0.72	248.51	18.51	-1.23	248.66	25.87	1.94
251.19	51.77	29.81	250.25	20.29	-2.91	250.72	38.02	22.53	249.94	39.01	0.31	251.51	17.61	-2.98	251.66	27.44	2.66
254.22	50.81	29.24	253.25	20.98	-1.82	253.72	39.15	24.05	252.94	39.35	1.05	254.54	17.84	-2.35	254.69	25.69	1.31
257.19	50.93	29.21	256.25	21.86	-1.09	256.72	39.35	24.10	255.94	39.01	0.56	257.51	18.59	-1.75	257.66	25.73	1.20
260.19	51.10	28.52	259.25	21.24	-2.58	259.72	38.58	22.47	258.94	40.80	1.48	260.51	17.96	-3.25	260.66	27.17	1.77
263.19	51.48	28.58	262.25	20.85	-3.29	262.72	38.15	21.72	261.94	40.27	0.63	263.51	18.71	-2.82	263.66	27.91	2.19
266.19	49.35	27.71	265.25	22.20	-0.68	265.72	37.99	22.82	264.94	39.49	1.11	266.51	17.84	-2.43	266.66	25.78	1.32
269.22	48.52	26.26	268.25	21.48	-2.02	268.72	37.39	21.60	267.94	40.80	1.80	269.54	18.47	-2.42	269.70	25.69	0.61
272.19	49.47	26.31	271.25	21.38	-3.02	271.72	37.03	20.34	270.94	41.29	1.39	272.51	19.34	-2.45	272.66	27.03	1.05
275.19	48.77	26.65	274.25	20.42	-2.93	274.72	37.13	21.48	273.94	39.78	0.93	275.51	18.79	-1.95	275.66	25.96	1.03
278.19	48.68	26.95	277.25	21.01	-1.95	277.72	36.50	21.24	276.94	39.54	1.08	278.51	18.36	-1.99	278.66	25.46	0.92
281.19	48.68	27.73	280.25	22.18	-0.01	280.72	36.80	22.32	279.94	38.43	0.74	281.51	18.67	-0.91	281.66	23.94	0.17
284.22	48.89	26.79	283.25	21.75	-1.58	283.72	36.18	20.55	282.94	39.59	0.76	284.54	18.36	-2.36	284.70	26.52	1.61
287.19	49.10	26.61	286.25	21.80	-1.93	286.72	37.13	21.11	285.94	40.07	0.84	287.51	19.66	-1.46	287.66	25.92	0.61
290.19	47.48	23.68	289.25	21.62	-3.42	289.72	36.05	18.72	288.94	42.72	2.18	290.51	19.38	-3.05	290.66	27.49	0.87
293.19	48.68	26.23	292.25	22.47	-1.22	292.72	36.87	20.89	291.94	40.56	1.37	293.51	18.83	-2.25	293.66	26.15	0.88
296.19	48.68	25.57	295.25	20.79	-3.56	295.72	35.19	18.55	294.94	42.13	2.28	296.51	18.59	-3.15	296.66	26.79	0.86
299.22	47.03	24.09	298.25	22.28	-1.90	298.72	36.27	19.80	297.94	42.32	2.64	299.54	18.91	-2.66	299.70	25.78	0.02
302.19	47.90	24.65	301.25	21.67	-2.82	301.72	35.52	18.74	300.94	41.29	1.30	302.50	19.98	-1.90	302.66	26.66	0.59
305.19	46.33	23.61	304.25	21.80	-2.16	304.72	35.75	19.50	303.94	40.22	0.76	305.50	18.63	-2.72	305.66	27.49	1.95
308.19	46.74	23.61	307.25	21.86	-2.51	307.72	35.46	18.80	306.94	41.83	1.96	308.51	20.02	-1.74	308.66	25.73	-0.22
311.19	47.48	25.21	310.25	21.62	-1.89	310.72	35.36	19.56	309.94	39.35	0.34	311.50	19.03	-1.87	311.66	26.61	1.52
314.22	48.14	25.75	313.25	23.30	-0.33	313.72	34.61	18.69	312.94	39.93	0.80	314.54	18.91	-2.11	314.69	26.52	1.31
317.19	45.60	22.25	316.25	22.31	-2.28	316.72	35.00	18.12	315.94	41.39	1.30	317.51	19.82	-2.16	317.66	27.03	0.86
320.19	47.32	24.97	319.25	23.55	-0.03	319.72	35.29	19.41	318.94	39.30	0.22	320.51	19.54	-1.43	320.66	26.38	1.22
323.19	45.23	21.22	322.25	21.91	-3.34	322.72	35.78	18.24	321.94	41.15	0.40	323.51	20.54	-2.10	323.66	28.52	1.69
326.19	45.68	23.09	325.25	22.39	-1.44	325.72	35.03	18.91	324.94	40.85	1.52	326.51	19.19	-2.03	326.66	25.92	0.51
329.22	46.05	22.97	328.25	22.53	-1.79	328.72	35.00	18.39	327.94	42.96	3.14	329.54	18.36	-3.35	329.70	26.10	0.20
332.19	44.90	22.30	331.25	22.28	-1.56	331.72	35.06	18.93	330.94	39.64	0.30	332.51	19.74	-1.49	332.66	26.61	1.19
335.19	43.89	20.32	334.25	22.63	-2.18	334.72	34.93	17.83	333.94	42.72	2.41	335.51	19.11	-3.09	335.66	27.07	0.68
338.19	45.96	22.01	337.25	21.94	-3.25	337.72	35.49	18.01	336.94	41.34	0.65	338.51	19.86	-2.72	338.66	28.84	2.07
341.19	44.90	21.64	340.25	22.18	-2.32	340.72	33.83	17.04	339.94	42.27	2.27	341.51	18.63	-3.26	341.66	27.07	0.99
344.22	44.66	21.43	343.25	21.91	-2.56	343.72	34.58	17.82	342.94	40.56	0.59	344.54	20.34	-1.52	344.69	26.98	0.93
347.19	45.11	21.49	346.25	22.47	-2.39	346.72	35.26	18.11	345.94	42.62	2.26	347.51	18.32	-3.93	347.66	28.10	1.66
350.19	45.60	22.68	349.25	22.37	-1.78	349.72	32.83	16.38	348.94	39.93	0.28	350.51	18.95	-2.59	350.66	28.05	2.32
353.19	43.93	20.79	352.25	22.69	-1.69	352.72	34.41	17.74	351.94	40.95	1.07	353.51	19.90	-1.87	353.66	26.75	0.79
356.19	43.28	19.23	355.25	23.49	-1.79	355.72	33.96	16.38	354.94	42.76	1.98	356.51	19.74	-2.93	356.66	27.82	0.96
359.22	43.56	20.94	358.25	21.64	-2.22	358.72	33.76	17.61	357.94	39.98	0.62	359.54	19.03	-2.22	359.70	27.03	1.59
362.19	44.70	20.83	361.25	23.87	-1.24	361.72	33.41	16.01	360.94	42.37	1.76	362.51	19.74	-2.76	362.66	27.68	0.99
365.19	45.96	22.22	364.25	23.14	-1.84	364.72	33.76	16.49	363.94	41.15	0.67	365.51	21.14	-1.23	365.66	27.12	0.56
368.19	42.79	19.62	367.25	22.50	-1.91	367.72	33.08	16.38	366.94	42.27	2.36	368.51	18.39	-3.41	368.66	27.03	1.04
371.19	44.37	20.82	370.25	23.12	-1.67	370.72	33.31	16.23	369.94	42.37	2.08	371.51	19.58	-2.60	371.66	26.89	0.52
374.22	44.54	20.93	373.25	24.11	-0.74	373.72	33.34	16.20	372.94	41.49	1.14	374.54	20.18	-2.06	374.70	27.35	0.92
377.19	43.08	19.38	376.25	24.33	-0.60	376.72	33.70	16.47	375.94	41.73	1.30	377.51	19.82	-2.50	377.66	27.72	1.21
380.19	43.93	19.98	379.25	23.41	-1.78	379.72	33.15	15.67	378.94	41.68	0.99	380.51	20.82	-1.76	380.66	27.54	0.77
383.19	43.93	20.12	382.25	23.79	-1.26	382.72	34.51	17.17	381.94	41.93	1.38	383.50	20.70	-1.74	383.66	26.98	0.35
386.19	43.16	18.81	385.25	22.79	-2.80	385.72	32.70	14.82	384.94	42.37	1.28	386.51	19.78	-3.20	386.66	29.08	1.91
389.22	44.98	21.57	388.25	23.84	-0.80	388.72	32.99	16.05	387.94	41.59	1.45	389.54	19.46	-2.57	389.70	27.35	1.13
392.19	43.56	19.41	391.25	23.57	-1.81	391.72	33.28	15.60	390.94	42.22	1.34	392.51	20.86	-1.91	392.66	27.54	0.58
395.19	45.15	20.36	394.25	23.79	-2.23	394.72	33.28	14.96	393.94	42.76	1.24	395.51	21.54	-1.87	395.66	28.24	0.64
398.19	43.80	19.85	397.25	23.28	-1.91	397.72	33.25	15.77	396.94	41.29	0.60	398.50	20.98	-1.60	398.66	27.77	1.00
401.19	43.48	19.44	400.25	24.00	-1.28	400.72	33.25	15.68	399.94	42.86	2.08	401.50	19.07	-3.60	401.66	28.38	1.52
404.22	43.80	19.56	403.25	22.87	-2.61	403.72	32.96	15.19	402.94	41.83	0.85	404.54	20.70	-2.17	404.69	28.38	1.32
407.19	42.27	18.30	406.25	23.33	-1.88	406.72	32.50	15.00	405.94	41.73	1.02	407.50	19.90	-2.70	407.66	28.47	1.68
410.19	43.16	19.22	409.25	23.55	-1.62	409.72	33.18	15.71	408.94	41.39	0.72	410.50	21.06	-1.50	410.66	27.54	0.79
413.19	42.39	17.50	412.25	24.03	-2.10	412.72	31.73	13.31	411.94	44.00	2.37	413.51	20.34	-3.18	413.66	28.52	0.81
416.19	42.35	18.27	415.25	23.98	-1.34	415.72	32.12	14.51	414.94	42.81	1.99	416.51	19.94	-2.77	416.66	27.68	0.78
419.22	43.44	18.95	418.25	23.76	-1.97	418.72	33.12	15.10	417.94	43.36	2.13	419.54	20.06	-3.06	419.70	28.24	0.93
422.19	42.83	18.79	421.25	23.14	-2.13	421.72	31.86	14.29	420.94	42.42	1.65	422.50	19.26	-3.40	422.66	28.61	1.76
425.19	42.43	17.76	424.25	23.76	-2.15	424.72	31.44	13.24	423.94	41.88	0.47	425.51	21.06	-2.24	425.66	29.26	1.77
428.19	43.04	18.02	427.25	24.00	-2.26	427.72	31.86	13.31	426.94	42.86	1.10	428.51	22.99	-0.66	428.66	27.40	-0.44
431.19	42.35	17.47	430.25	23.60	-2.51	430.72	31.25	12.84	429.94	42.72	1.11	431.51	21.06	-2.44	431.66	29.03	1.34
434.22	43.85	19.08	433.25	24.06	-1.95	433.72	32.21	13.91	432.94	41.88	0.37	434.54	20.98	-2.42	434.70	29.64	2.05
437.19	41.83	16.91	436.25	23.41	-2.75	436.72	32.08	13.63	435.94	43.36	1.70	437.51	20.14	-3.41	437.66	29.45	1.71
440.19	43.24	18.43	439.25	23.68	-2.36	439.72	30.55	12.21	438.94	42.86	1.32	440.51	20.66	-2.77	440.66	29.08	1.46
443.19	43.40	18.70	442.25	24.17	-1.77	442.72	32.05	13.82	441.94	43.41	1.97	443.51	21.02	-2.31	443.66	27.86	0.34
446.19	42.39	17.06	445.25	24.38	-2.18	445.72	31.92	13.06	444.94	44.00	1.94	446.51	20.90	-3.05	446.66	29.26	1.12
449.22	42.15	17.56	448.25	23.71	-2.12	448.72	32.08	13.96	447.94	42.32	0.99	449.54	20.98	-2.24	449.70	28.66	1.25
452.19	42.03	17.14	451.25	24.41	-1.71	451.72	32.25	13.83	450.94	42.76	1.14	452.51	21.14	-2.37	452.66	28.94	1.24
455.19	40.47	15.47	454.25	24.65	-1.58	454.72	31.76	13.23	453.94	43.16	1.43	455.51	22.10	-1.52	455.66	27.91	0.10
458.19	42.11	18.11	457.25	24.17	-1.07	457.72	31.28	13.75	456.94	41.64	0.90	458.51	21.42	-1.21	458.66	27.12	0.30
461.19	42.35	17.27	460.25	25.19	-1.12	460.72	31.25	12.64	459.94	43.11	1.30	461.51	20.90	-2.80	461.66	29.40	1.51
464.22	42.71	16.37	463.25	24.17	-3.41	463.72	31.67	11.80	462.94	45.39	2.31	464.54	20.86	-4.11	464.70	30.96	1.80
467.19	42.03	17.95	466.25	25.27	-0.05	466.72	30.99	13.38	465.94	41.44	0.62	467.51	19.90	-2.81	467.66	29.08	2.18
470.19	40.23	14.94	469.25	25.68	-0.85	469.72	31.35	12.53	468.94	42.22	0.19	470.50	20.54	-3.38	470.66	31.29	3.18
473.19	41.91	17.07	472.25	23.73	-2.35	472.72	30.67	12.30	471.94	43.65	2.07	473.51	20.30	-3.17	473.66	28.75	1.09
476.19	41.55	15.96	475.25	24.27	-2.55	475.72	30.96	11.84	474.94	45.34	3.02	476.51	21.78	-2.43	476.66	27.82	-0.58
479.22	40.75	15.31	478.25	24.68	-2.00	478.72	31.67	12.70	477.94	42.76	0.58	479.54	21.30	-2.77	479.70	30.44	2.18
482.19	42.27	16.85	481.25	24.90	-1.75	481.72	32.37	13.42	480.94	43.55	1.40	482.51	21.10	-2.94	482.66	29.78	1.55
485.19	42.15	17.49	484.25	25.11	-0.79	484.72	31.92	13.73	483.94	41.34	-0.06	485.51	20.10	-3.19	485.66	30.72	3.24
488.19	41.79	17.12	487.25	24.52	-1.38	487.72	30.90	12.70	486.94	43.90	2.50	488.50	20.42	-2.87	488.66	27.86	0.38
491.19	41.23	16.91	490.25	24.57	-0.98	490.72	30.29	12.44	489.94	41.64	0.59	491.51	21.02	-1.92	491.66	28.47	1.34
494.22	41.39	16.63	493.25	25.00	-1.00	493.72	32.25	13.96	492.94	43.21	1.71	494.54	21.06	-2.33	494.69	28.19	0.61
497.19	39.43	13.74	496.25	24.76	-2.16	496.72	30.93	11.71	495.94	44.50	2.08	497.51	20.58	-3.73	497.66	30.16	1.66
500.19	41.11	15.96	499.25	24.54	-1.85	499.72	31.54	12.86	498.94	43.26	1.37	500.51	21.62	-2.16	500.66	28.75	0.78
503.19	42.43	17.62	502.25	25.14	-0.90	502.72	31.67	13.33	501.94	41.64	0.10	503.51	22.30	-1.13	503.66	28.66	1.04
506.19	41.71	16.34	505.25	24.08	-2.52	505.72	31.89	12.99	504.94	43.70	1.60	506.50	22.06	-1.93	506.66	28.52	0.34
509.22	41.15	16.55	508.25	24.73	-1.11	508.72	30.36	12.23	507.94	41.64	0.30	509.54	21.22	-2.01	509.70	29.12	1.70
512.19	39.67	14.52	511.25	24.38	-2.01	511.72	31.19	12.51	510.94	43.21	1.32	512.51	21.58	-2.20	512.66	28.84	0.87
515.19	41.35	15.48	514.25	24.25	-2.85	514.72	30.10	10.70	513.94	43.60	1.00	515.51	22.54	-1.95	515.66	29.64	0.96
518.19	40.39	14.33	517.25	24.71	-2.59	517.72	31.28	11.69	516.94	44.84	2.04	518.51	22.02	-2.67	518.66	29.50	0.62
521.19	40.11	14.73	520.25	25.30	-1.31	520.72	31.64	12.73	519.94	43.16	1.05	521.51	21.42	-2.58	521.66	29.73	1.54
524.22	40.67	15.35	523.25	24.84	-1.72	523.72	29.78	10.93	522.94	43.95	1.89	524.54	21.02	-2.93	524.69	29.17	1.03
527.19	40.51	14.85	526.25	24.33	-2.56	526.72	30.13	10.94	525.94	42.96	0.57	527.51	22.22	-2.06	527.66	29.97	1.50
530.19	38.87	13.63	529.25	24.84	-1.63	529.72	30.90	12.13	528.94	42.72	0.75	530.51	22.14	-1.72	530.66	29.03	0.98
533.19	39.79	14.06	532.25	24.84	-2.12	532.72	29.75	10.49	531.94	43.95	1.49	533.51	21.86	-2.49	533.66	29.55	1.01
536.19	39.95	15.51	535.25	24.27	-1.40	535.72	29.69	11.72	534.94	41.83	0.66	536.51	21.10	-1.96	536.66	28.56	1.31
539.22	40.59	15.07	538.25	24.08	-2.67	538.72	31.47	12.42	537.94	43.16	0.91	539.54	22.02	-2.12	539.69	29.55	1.22
542.19	40.03	14.24	541.25	24.38	-2.65	541.72	30.71	11.39	540.94	44.05	1.52	542.51	21.26	-3.16	542.66	30.25	1.64
545.20	38.52	14.54	544.25	26.04	0.83	544.72	30.45	12.94	543.94	41.19	0.48	545.51	19.94	-2.66	545.66	28.98	2.19
548.19	40.07	14.29	547.25	24.87	-2.15	547.72	30.77	11.46	546.94	44.99	2.47	548.51	22.06	-2.35	548.66	28.47	-0.13
551.19	40.11	14.55	550.25	25.25	-1.54	550.72	30.42	11.33	549.94	42.08	-0.21	551.51	21.86	-2.32	551.66	30.91	2.54
554.22	41.43	16.20	553.25	25.19	-1.28	553.72	29.12	10.36	552.94	43.26	1.29	554.54	20.78	-3.08	554.69	29.83	1.78
557.19	41.03	15.44	556.25	24.79	-2.03	556.72	29.27	10.15	555.94	43.60	1.28	557.51	20.38	-3.83	557.66	30.96	2.56
560.20	40.83	14.88	559.25	25.19	-2.00	559.72	29.91	10.43	558.94	43.50	0.81	560.51	21.82	-2.76	560.66	30.72	1.95
563.20	40.99	15.61	562.25	24.92	-1.69	562.72	30.39	11.48	561.94	43.65	1.54	563.51	22.38	-1.62	563.66	28.28	0.09
566.19	39.91	14.19	565.25	24.65	-2.31	565.72	30.67	11.42	564.94	43.65	1.19	566.51	22.10	-2.25	566.66	29.59	1.05
569.22	38.60	12.90	568.25	24.57	-2.36	568.72	29.65	10.42	567.94	43.75	1.32	569.54	21.46	-2.86	569.70	30.06	1.55
572.19	40.27	13.90	571.25	25.08	-2.53	571.72	29.27	9.37	570.94	44.00	0.89	572.51	22.30	-2.70	572.66	31.00	1.81
575.19	39.55	14.18	574.25	25.36	-1.25	574.72	30.39	11.49	573.94	43.21	1.10	575.50	21.30	-2.70	575.66	29.78	1.59
578.19	39.39	13.97	577.25	25.00	-1.66	577.72	30.64	11.69	576.94	42.91	0.75	578.51	21.10	-2.95	578.66	30.44	2.20
581.19	38.28	12.06	580.25	24.46	-3.00	580.72	30.04	10.29	579.94	44.30	1.34	581.50	21.82	-3.03	581.66	30.72	1.68
584.22	38.91	12.93	583.25	24.95	-2.27	583.72	30.90	11.39	582.94	44.20	1.48	584.53	21.10	-3.51	584.69	30.82	2.02
587.19	40.55	14.72	586.25	25.68	-1.38	586.72	29.97	10.61	585.94	43.41	0.85	587.51	21.06	-3.39	587.66	31.19	2.55
590.19	39.39	12.34	589.25	24.68	-3.61	589.72	30.20	9.62	588.94	43.85	0.06	590.51	23.43	-2.25	590.66	32.05	2.18
593.19	38.12	12.42	592.25	25.11	-1.83	592.72	30.13	10.90	591.94	43.55	1.11	593.50	21.58	-2.75	593.66	30.16	1.64
596.19	41.23	14.97	595.25	24.92	-2.57	595.72	30.39	10.60	594.94	44.35	1.36	596.50	22.30	-2.58	596.66	30.30	1.23
599.19	39.99	13.37	598.25	25.22	-2.63	598.72	30.45	10.30	597.94	43.46	0.11	599.50	23.47	-1.77	599.66	31.10	1.67
602.19	40.19	14.44	601.25	25.95	-1.03	601.72	30.39	11.11	600.94	42.72	0.24	602.50	21.98	-2.39	602.66	30.72	2.16
624.26	45.19	15.67	623.31	157.14	126.38	623.79	36.14	13.09	623.00	47.34	1.08	624.58	25.50	-2.65	624.73	33.91	1.57
627.21	41.39	13.54	626.27	154.05	124.97	626.74	35.68	14.30	625.96	45.49	0.91	627.53	24.89	-1.58	627.68	31.34	0.68
630.21	40.87	14.57	629.27	170.90	143.36	629.74	37.49	17.66	628.96	43.16	0.12	630.53	23.35	-1.58	630.68	30.58	1.46
633.21	40.07	13.98	632.27	163.72	136.39	632.74	41.86	22.24	631.96	43.06	0.23	633.53	23.39	-1.33	633.68	30.01	1.10
636.21	39.43	14.08	635.27	150.40	123.82	635.74	42.09	23.21	634.96	41.78	-0.30	636.53	23.27	-0.70	636.68	29.17	1.01
639.24	38.36	13.84	638.27	139.11	113.35	638.74	40.28	22.23	637.96	39.44	-1.82	639.56	22.94	-0.21	639.71	29.36	2.02
642.21	39.83	15.17	641.27	129.76	103.86	641.74	39.45	21.26	640.96	39.83	-1.57	642.53	23.92	0.63	642.68	28.42	0.94
645.21	40.99	16.31	644.27	122.26	96.34	644.74	36.96	18.75	643.96	41.83	0.41	645.53	21.98	-1.33	645.68	28.42	0.92
648.22	40.35	15.36	647.28	118.53	92.30	647.75	36.01	17.49	646.96	40.56	-1.17	648.53	22.54	-1.08	648.69	30.06	2.25
651.21	40.27	16.29	650.27	112.62	87.41	650.74	34.41	16.90	649.96	38.47	-2.24	651.53	22.66	0.06	651.68	28.98	2.19
654.25	38.91	14.37	653.28	107.51	81.74	653.75	33.21	15.14	652.96	41.15	-0.12	654.56	22.82	-0.34	654.72	27.82	0.47
657.22	39.99	14.89	656.28	105.11	78.77	656.75	32.18	13.55	655.96	40.51	-1.33	657.53	23.67	-0.06	657.69	29.31	1.39
660.22	40.79	15.38	659.28	101.81	75.16	659.74	33.05	14.11	658.96	41.05	-1.10	660.53	23.67	-0.37	660.68	29.69	1.46
663.22	40.31	15.01	662.28	98.82	72.28	662.75	31.92	13.09	661.96	41.10	-0.94	663.53	24.32	0.39	663.69	28.66	0.54
666.22	40.31	15.72	665.28	97.96	72.13	665.74	31.44	13.32	664.96	40.80	-0.53	666.53	22.50	-0.72	666.68	28.66	1.25
669.24	40.27	16.38	668.28	94.54	69.41	668.74	31.25	13.83	667.96	38.57	-2.06	669.56	22.30	-0.22	669.71	28.98	2.27
672.22	39.51	15.12	671.27	94.76	69.13	671.74	29.72	11.80	670.96	40.41	-0.72	672.53	23.27	0.25	672.68	27.68	0.47
675.22	39.99	15.18	674.28	94.09	68.04	674.75	30.04	11.70	673.96	40.51	-1.04	675.53	23.03	-0.41	675.69	29.08	1.45
678.22	39.91	15.11	677.28	92.19	66.15	677.74	30.71	12.38	676.96	41.88	0.34	678.53	23.07	-0.36	678.68	27.63	0.01
681.21	41.11	16.38	680.27	91.56	65.59	680.74	30.10	11.84	679.96	40.51	-0.96	681.53	23.35	-0.01	681.68	28.52	0.97
684.25	41.23	16.55	683.28	91.67	65.76	683.75	32.02	13.81	682.96	40.51	-0.90	684.56	23.51	0.21	684.72	28.19	0.70
687.21	39.67	14.49	686.27	92.59	66.17	686.74	31.57	12.86	685.96	41.05	-0.87	687.53	22.66	-1.15	687.68	30.01	2.01
690.22	41.23	16.25	689.28	89.93	63.71	689.75	32.15	13.64	688.96	41.39	-0.33	690.53	23.27	-0.34	690.69	28.47	0.67
693.21	39.43	13.92	692.27	90.54	63.79	692.74	30.36	11.32	691.96	41.44	-0.81	693.53	23.55	-0.59	693.68	29.73	1.40
696.22	39.91	14.26	695.28	89.39	62.50	695.75	31.67	12.49	694.96	40.61	-1.78	696.53	23.19	-1.09	696.69	31.34	2.87
699.24	39.03	14.22	698.27	88.52	62.48	698.74	32.73	14.39	697.96	40.32	-1.22	699.56	23.39	-0.04	699.71	28.89	1.27
702.21	39.91	13.95	701.27	88.77	61.58	701.74	33.73	14.24	700.96	41.68	-1.01	702.52	24.12	-0.46	702.68	30.25	1.48
705.21	41.03	15.07	704.27	87.48	60.28	704.74	34.64	15.15	703.96	42.47	-0.23	705.52	23.63	-0.96	705.68	29.97	1.19
708.22	40.59	15.45	707.27	85.90	59.52	707.74	33.50	14.83	706.96	41.59	-0.29	708.53	23.07	-0.70	708.68	28.94	0.98
711.21	39.79	14.40	710.27	86.37	59.75	710.74	33.02	14.10	709.96	42.62	0.50	711.52	23.11	-0.90	711.68	28.61	0.41
714.24	39.43	13.68	713.27	85.19	58.20	713.74	33.63	14.35	712.96	42.62	0.13	714.56	22.66	-1.72	714.71	30.16	1.59
717.21	39.91	14.48	716.27	84.70	58.03	716.74	33.93	14.97	715.96	40.85	-1.32	717.53	22.14	-1.92	717.68	31.48	3.23
720.21	40.03	14.72	719.27	83.53	56.98	719.74	34.25	15.41	718.96	41.59	-0.46	720.53	23.31	-0.63	720.68	29.22	1.09
723.21	39.99	14.43	722.27	83.49	56.69	722.74	33.99	14.90	721.96	41.68	-0.62	723.53	23.07	-1.12	723.68	30.11	1.73
726.21	39.79	13.15	725.27	81.04	53.16	725.74	35.49	15.32	724.96	43.26	-0.12	726.53	24.40	-0.87	726.68	30.44	0.98
729.24	40.43	14.56	728.27	83.28	56.17	728.74	34.54	15.14	727.96	41.73	-0.88	729.56	24.61	0.11	729.71	29.45	0.76
732.21	40.83	15.35	731.27	82.05	55.34	731.74	35.75	16.74	730.96	41.49	-0.72	732.53	24.32	0.22	732.68	28.80	0.51
735.21	40.23	14.20	734.27	79.51	52.25	734.74	35.72	16.16	733.96	41.98	-0.78	735.53	23.75	-0.90	735.68	30.53	1.69
738.21	41.99	14.90	737.27	80.06	51.74	737.74	35.03	14.41	736.96	43.60	-0.22	738.53	24.65	-1.06	738.68	31.19	1.29
741.21	40.19	13.93	740.27	78.16	50.66	740.74	34.74	14.95	739.96	42.22	-0.78	741.53	24.08	-0.81	741.68	30.67	1.59
744.24	40.55	14.22	743.27	77.16	49.60	743.74	35.06	15.20	742.96	42.42	-0.64	744.56	23.88	-1.07	744.71	30.86	1.72
747.21	39.03	12.99	746.27	77.68	50.40	746.74	33.89	14.32	745.96	41.05	-1.73	747.53	24.81	0.14	747.68	30.44	1.58
750.21	42.15	15.80	749.27	75.82	48.23	749.74	34.80	14.92	748.96	42.57	-0.52	750.53	22.86	-2.12	750.68	31.81	2.64
753.21	40.11	12.64	752.27	74.84	46.13	752.74	36.21	15.21	751.96	44.35	0.14	753.53	24.48	-1.62	753.68	31.76	1.47
756.21	39.99	14.54	755.27	75.35	48.66	755.74	35.10	16.12	754.96	40.32	-1.87	756.52	22.46	-1.62	756.68	31.76	3.49
759.24	38.44	11.65	758.27	74.39	46.36	758.74	34.84	14.52	757.96	44.30	0.77	759.56	24.48	-0.94	759.71	29.78	0.17
762.21	40.11	13.21	761.27	72.60	44.46	761.74	36.21	15.78	760.96	42.03	-1.61	762.53	24.20	-1.33	762.68	32.66	2.94
765.21	40.19	13.78	764.27	74.56	46.91	764.74	33.73	13.79	763.96	44.59	1.44	765.53	22.58	-2.46	765.68	30.25	1.02
768.21	41.27	14.77	767.27	73.58	45.84	767.74	35.91	15.88	766.96	42.86	-0.38	768.53	23.07	-2.06	768.68	31.76	2.44
771.21	39.03	13.30	770.27	72.91	45.94	770.74	35.03	15.77	769.96	41.29	-1.18	771.53	24.36	0.00	771.68	29.73	1.18
774.24	41.31	15.60	773.27	72.37	45.42	773.74	34.67	15.43	772.96	42.17	-0.28	774.56	22.62	-1.72	774.71	30.53	2.00
777.21	39.91	13.29	776.27	69.63	41.77	776.74	33.83	13.68	775.96	41.88	-1.48	777.53	23.88	-1.37	777.68	32.28	2.84
780.21	41.23	13.64	779.27	69.10	40.27	779.74	34.22	13.10	778.96	44.94	0.61	780.53	24.12	-2.10	780.68	31.90	1.49
783.21	42.07	15.23	782.27	68.63	40.55	782.74	35.03	14.66	781.96	42.52	-1.06	783.53	25.22	-0.25	783.68	30.96	1.30
786.21	39.47	12.87	785.27	68.10	40.27	785.74	34.12	13.99	784.96	42.91	-0.42	786.52	24.57	-0.65	786.68	30.49	1.08
789.24	40.99	13.68	788.27	66.95	38.41	788.74	35.98	15.14	787.96	43.21	-0.83	789.55	24.61	-1.32	789.71	32.28	2.16
792.21	40.39	12.74	791.27	66.00	37.12	791.74	35.88	14.70	790.96	43.60	-0.78	792.53	25.05	-1.22	792.68	32.47	2.01
795.21	39.79	12.27	794.27	67.41	38.65	794.74	34.84	13.79	793.96	42.96	-1.30	795.53	24.93	-1.22	795.68	32.86	2.52
798.21	40.51	12.93	797.27	64.79	35.97	797.74	34.51	13.40	796.96	43.50	-0.82	798.53	24.81	-1.40	798.68	32.62	2.22
801.21	38.60	11.65	800.27	65.74	37.56	800.74	35.10	14.62	799.96	42.76	-0.92	801.53	25.63	0.06	801.68	30.63	0.87
804.24	40.71	13.25	803.27	64.56	35.86	803.74	34.74	13.75	802.96	44.10	-0.10	804.56	23.19	-2.90	804.71	33.28	3.00
807.21	42.03	15.18	806.27	65.22	37.13	806.74	34.41	14.03	805.96	43.65	0.06	807.53	24.32	-1.16	807.68	30.77	1.10
810.21	41.99	14.43	809.27	63.62	34.82	809.74	34.48	13.39	808.96	43.90	-0.40	810.53	24.97	-1.22	810.68	32.00	1.62
813.21	41.39	14.07	812.27	63.46	34.90	812.74	33.93	13.08	811.96	43.75	-0.31	813.53	24.44	-1.51	813.68	31.95	1.81
816.21	40.51	13.30	815.27	61.85	33.40	815.74	34.84	14.10	814.96	44.05	0.10	816.53	24.20	-1.64	816.68	31.57	1.54
819.24	41.99	14.79	818.27	62.98	34.54	818.74	34.74	14.01	817.96	43.55	-0.39	819.56	24.28	-1.55	819.71	31.95	1.93
822.21	40.19	12.69	821.27	63.46	34.72	821.74	34.84	13.81	820.96	46.14	1.90	822.53	23.92	-2.21	822.68	30.63	0.31
825.21	40.95	13.49	824.27	62.17	33.47	824.74	34.32	13.33	823.96	44.00	-0.20	825.53	24.81	-1.28	825.68	31.76	1.48
828.21	40.83	12.71	827.27	63.36	34.01	827.74	34.71	13.06	826.96	44.50	-0.35	828.53	25.46	-1.28	828.68	32.57	1.64
831.21	40.91	13.62	830.27	59.84	31.32	830.74	34.15	13.33	829.96	43.85	-0.17	831.53	24.00	-1.91	831.68	32.19	2.09
834.24	41.63	14.41	833.27	60.06	31.60	833.74	34.25	13.50	832.96	43.26	-0.70	834.56	23.59	-2.26	834.71	33.00	2.96
837.21	41.99	14.90	836.27	60.70	32.37	836.74	34.48	13.86	835.96	44.15	0.32	837.53	24.40	-1.32	837.68	30.91	1.00
840.21	40.23	12.62	839.27	60.92	32.07	839.74	33.12	11.98	838.96	44.69	0.34	840.53	24.65	-1.59	840.68	31.67	1.24
843.21	40.43	12.72	842.27	58.15	29.21	842.74	34.61	13.37	841.96	44.25	-0.19	843.53	25.05	-1.28	843.68	32.00	1.48
846.21	41.47	12.82	845.27	59.71	29.82	845.74	34.06	11.88	844.96	45.29	-0.10	846.53	25.22	-2.06	846.68	33.62	2.15
849.24	40.87	12.96	848.27	59.52	30.37	848.74	34.35	12.91	847.96	44.64	-0.01	849.56	26.08	-0.46	849.71	31.19	0.46
852.22	40.99	12.63	851.27	59.17	29.58	851.75	34.38	12.49	850.96	43.16	-1.93	852.53	26.90	-0.08	852.69	33.19	2.02
855.21	40.75	13.56	854.27	57.65	29.23	854.74	34.87	14.15	853.96	43.95	0.03	855.53	24.12	-1.69	855.68	31.67	1.67
858.21	41.39	13.16	857.27	58.82	29.35	857.74	33.41	11.65	856.96	45.54	0.57	858.53	24.00	-2.86	858.68	33.33	2.28
861.21	40.71	13.13	860.27	57.30	28.49	860.74	33.25	12.14	859.96	44.50	0.19	861.52	24.89	-1.31	861.68	31.52	1.13
864.24	40.87	13.02	863.27	58.76	29.67	863.74	33.25	11.87	862.96	45.34	0.75	864.55	24.44	-2.04	864.71	31.95	1.28
867.22	40.75	12.83	866.27	56.58	27.43	866.74	34.35	12.90	865.96	44.50	-0.15	867.53	25.91	-0.63	867.68	31.52	0.79
870.21	41.91	13.33	869.27	56.08	26.27	869.74	33.89	11.78	868.96	44.94	-0.37	870.53	25.59	-1.61	870.68	33.38	1.99
873.22	41.71	13.72	872.27	56.05	26.82	872.74	32.96	11.44	871.96	44.84	0.11	873.53	24.65	-1.97	873.68	32.66	1.85
876.22	40.83	12.65	875.27	57.49	28.07	875.74	34.19	12.48	874.96	43.46	-1.46	876.53	25.26	-1.55	876.68	34.00	3.00
879.24	39.87	11.75	878.27	55.99	26.63	878.74	33.12	11.47	877.96	44.84	-0.02	879.55	25.38	-1.37	879.71	32.33	1.39
882.21	41.91	13.13	881.27	55.86	25.84	881.74	33.31	11.00	880.96	44.99	-0.53	882.53	26.20	-1.21	882.68	33.33	1.73
885.21	40.23	11.50	884.27	55.86	25.89	884.74	33.67	11.41	883.96	45.94	0.47	885.53	25.01	-2.35	885.68	33.43	1.88
888.21	41.23	13.51	887.27	56.05	27.09	887.74	33.80	12.55	886.96	43.70	-0.76	888.53	24.89	-1.46	888.68	32.76	2.22
891.22	39.95	10.88	890.27	55.27	24.97	890.75	33.12	10.52	889.96	47.64	1.84	891.53	24.93	-2.76	891.69	32.81	0.93
894.24	41.51	13.93	893.27	54.39	25.57	893.74	34.58	13.47	892.96	43.75	-0.57	894.56	24.28	-1.93	894.71	32.90	2.50
897.22	41.71	13.47	896.27	53.25	23.78	896.75	34.71	12.94	895.96	45.44	0.47	897.53	24.40	-2.46	897.69	33.05	2.00
900.21	41.71	12.08	899.27	54.95	24.08	899.74	34.09	10.93	898.96	47.09	0.72	900.53	26.12	-2.14	900.68	33.86	1.41
903.22	41.03	12.73	902.27	52.91	23.38	902.75	33.67	11.84	901.96	44.45	-0.58	903.53	25.67	-1.25	903.69	32.95	1.84
906.22	41.39	13.73	905.27	53.19	24.30	905.75	33.50	12.31	904.96	44.25	-0.14	906.53	25.14	-1.14	906.69	31.76	1.29
909.25	42.35	13.90	908.27	53.43	23.74	908.75	33.31	11.33	907.96	44.69	-0.50	909.56	25.18	-1.90	909.72	33.67	2.40
912.22	40.83	12.82	911.27	53.37	24.12	911.74	33.70	12.16	910.96	44.50	-0.25	912.53	24.77	-1.87	912.69	32.95	2.12
915.22	40.67	13.09	914.27	53.25	24.43	914.75	32.63	11.52	913.96	43.95	-0.37	915.53	25.26	-0.95	915.69	31.71	1.31
918.22	41.67	13.70	917.27	53.00	23.80	917.75	33.57	12.07	916.96	45.04	0.34	918.53	25.75	-0.84	918.69	31.29	0.51
921.22	41.47	12.72	920.27	54.15	24.16	920.74	33.67	11.39	919.96	46.29	0.80	921.53	24.52	-2.86	921.69	33.62	2.05
924.25	40.55	11.68	923.27	53.06	22.95	923.75	34.12	11.72	922.96	45.74	0.13	924.56	25.91	-1.59	924.72	33.14	1.45
927.22	40.99	12.69	926.27	51.28	21.74	926.75	32.86	11.03	925.96	44.94	-0.10	927.53	25.38	-1.55	927.69	32.76	1.64
930.22	41.59	13.20	929.27	51.43	21.80	929.74	32.37	10.45	928.96	44.50	-0.63	930.53	26.90	-0.12	930.68	31.95	0.74
933.22	41.23	12.14	932.27	52.23	21.90	932.74	32.44	9.82	931.96	45.44	-0.39	933.53	26.53	-1.19	933.69	33.48	1.57
936.22	42.07	13.18	935.27	51.52	21.39	935.75	33.02	10.60	934.96	45.04	-0.59	936.53	26.73	-0.79	936.69	33.09	1.38
939.25	40.31	12.03	938.27	50.91	21.40	938.78	33.70	11.89	937.96	45.84	0.83	939.56	24.65	-2.25	939.72	32.52	1.43
942.22	41.91	12.87	941.27	51.25	20.97	941.75	33.70	11.13	940.96	46.64	0.86	942.53	25.91	-1.76	942.69	32.76	0.90
945.22	41.59	12.89	944.27	50.61	20.67	944.74	34.48	12.25	943.96	44.25	-1.19	945.53	25.79	-1.54	945.68	34.24	2.72
948.21	39.95	10.47	947.27	50.48	19.76	947.74	34.28	11.27	946.96	46.39	0.17	948.53	26.24	-1.87	948.68	34.00	1.70
951.21	42.27	13.54	950.27	50.61	20.65	950.74	32.86	10.60	949.96	43.90	-1.56	951.53	25.83	-1.52	951.68	34.63	3.09
954.24	40.91	12.39	953.27	50.42	20.66	953.74	32.79	10.74	952.96	46.29	1.03	954.56	25.79	-1.36	954.71	31.67	0.33
957.22	41.15	13.05	956.27	50.82	21.49	956.75	32.70	11.07	955.96	44.05	-0.78	957.53	25.99	-0.73	957.69	32.43	1.52
960.22	39.91	11.89	959.27	51.59	22.33	959.74	32.47	10.92	958.96	44.40	-0.36	960.53	25.71	-0.94	960.68	32.14	1.30
963.22	41.35	12.57	962.27	52.23	22.21	962.74	32.86	10.55	961.96	45.94	0.42	963.53	26.20	-1.21	963.68	32.38	0.78
966.21	41.11	12.05	965.27	49.97	19.67	965.74	33.80	11.21	964.96	45.89	0.09	966.53	25.99	-1.70	966.68	33.48	1.60
969.24	41.75	12.89	968.27	51.34	21.25	968.74	32.86	10.47	967.96	45.89	0.30	969.56	25.67	-1.81	969.72	33.19	1.52
972.22	40.07	10.85	971.27	50.64	20.18	971.74	33.02	10.27	970.96	45.54	-0.42	972.53	26.36	-1.49	972.68	33.95	1.91
975.22	40.75	11.70	974.27	50.15	19.87	974.75	33.60	11.02	973.96	45.89	0.11	975.53	26.24	-1.43	975.69	33.19	1.33
978.22	40.63	11.63	977.27	50.42	20.19	977.74	32.47	9.94	976.96	45.99	0.26	978.53	25.99	-1.63	978.69	33.19	1.38
981.22	41.75	12.56	980.27	50.94	20.51	980.75	31.73	9.01	979.96	46.99	1.06	981.53	26.24	-1.58	981.69	32.52	0.51
984.24	41.83	13.52	983.27	51.34	21.80	983.74	32.47	10.63	982.96	44.69	-0.35	984.56	25.46	-1.47	984.71	32.95	1.83
987.22	42.11	13.67	986.27	49.54	19.86	986.74	33.47	11.50	985.96	44.30	-0.88	987.53	26.12	-0.95	987.68	33.09	1.83
990.22	42.19	14.33	989.27	48.93	19.83	989.75	32.99	11.60	988.96	43.90	-0.70	990.53	25.10	-1.39	990.69	32.76	2.08
993.22	42.07	12.71	992.27	51.68	21.08	992.75	33.86	10.97	991.96	46.44	0.34	993.53	25.91	-2.08	993.69	33.91	1.73
996.22	42.51	13.87	995.27	48.24	18.36	995.74	33.44	11.27	994.96	45.99	0.61	996.53	26.77	-0.50	996.68	31.34	-0.12
999.24	42.47	13.55	998.27	49.69	19.54	998.75	33.70	11.25	997.96	45.04	-0.61	999.56	26.32	-1.22	999.72	33.57	1.84
1002.22	42.59	13.97	1001.27	48.93	19.07	1001.75	33.21	11.06	1000.96	44.35	-1.01	1002.53	25.59	-1.66	1002.68	34.10	2.66
1005.22	40.47	11.86	1004.27	49.02	19.17	1004.75	33.28	11.14	1003.96	45.19	-0.16	1005.53	26.49	-0.75	1005.69	32.33	0.90
1008.22	40.43	11.31	1007.27	49.05	18.70	1007.75	32.34	9.69	1006.96	45.24	-0.61	1008.53	26.53	-1.21	1008.69	33.76	1.83
1011.22	41.19	12.00	1010.27	49.78	19.35	1010.75	32.89	10.17	1009.96	46.64	0.71	1011.53	26.45	-1.37	1011.69	32.66	0.65
1014.24	42.11	12.09	1013.27	48.84	17.58	1013.75	34.06	10.51	1012.96	45.94	-0.82	1014.56	26.90	-1.75	1014.71	35.40	2.56
1017.22	41.55	12.15	1016.27	48.66	18.02	1016.75	33.25	10.32	1015.96	45.79	-0.35	1017.53	27.35	-0.68	1017.69	33.24	1.02
1020.22	41.67	12.79	1019.27	49.02	18.90	1019.75	33.31	10.90	1018.96	45.34	-0.28	1020.53	25.63	-1.88	1020.68	33.86	2.16
1023.22	41.47	11.66	1022.27	49.24	18.20	1022.75	32.44	9.10	1021.96	44.79	-1.75	1023.53	28.18	-0.25	1023.69	34.63	2.01
1026.22	41.79	12.74	1025.27	49.48	19.19	1025.75	34.02	11.44	1024.96	45.44	-0.35	1026.53	26.32	-1.36	1026.68	33.57	1.70
1029.25	42.67	12.75	1028.27	48.18	17.02	1028.78	32.41	8.96	1027.96	45.89	-0.77	1029.56	26.86	-1.69	1029.72	35.20	2.46
1032.22	43.00	13.34	1031.27	48.27	17.37	1031.74	33.21	10.02	1030.96	47.44	1.04	1032.53	27.10	-1.19	1032.68	32.62	0.14
1035.22	41.51	12.03	1034.27	49.57	18.85	1034.74	34.51	11.50	1033.96	46.19	-0.03	1035.53	26.86	-1.25	1035.68	33.57	1.27
1038.22	43.56	14.28	1037.27	47.72	17.21	1037.75	33.63	10.82	1036.96	45.44	-0.57	1038.53	26.04	-1.86	1038.69	34.53	2.44
1041.22	41.15	10.96	1040.27	47.93	16.50	1040.75	32.96	9.24	1039.96	47.09	0.16	1041.53	27.27	-1.55	1041.69	34.39	1.38
1044.24	43.40	13.39	1043.27	47.63	16.38	1043.75	31.86	8.32	1042.96	46.99	0.24	1044.56	26.45	-2.19	1044.71	34.77	1.94
1047.21	41.75	11.71	1046.27	48.87	17.60	1046.74	33.05	9.48	1045.96	46.29	-0.48	1047.53	27.23	-1.43	1047.68	34.77	1.92
1050.22	43.08	14.15	1049.27	47.09	16.92	1049.74	32.92	10.46	1048.96	45.79	0.12	1050.53	25.99	-1.57	1050.68	33.19	1.44
1053.22	42.03	11.98	1052.27	49.30	18.02	1052.74	33.80	10.22	1051.96	47.24	0.46	1053.53	26.12	-2.55	1053.68	34.96	2.10
1056.21	41.43	11.81	1055.27	48.42	17.57	1055.74	33.80	10.65	1054.96	45.94	-0.41	1056.53	27.23	-1.01	1056.68	33.86	1.43
1059.24	41.87	13.04	1058.27	47.00	16.93	1058.74	34.15	11.79	1057.96	46.14	0.57	1059.56	25.91	-1.55	1059.71	32.62	0.97
1062.22	42.75	13.59	1061.27	47.45	17.06	1061.75	33.28	10.59	1060.96	44.59	-1.30	1062.53	27.68	-0.10	1062.69	33.38	1.41
1065.22	42.07	12.07	1064.27	46.88	15.65	1064.75	33.21	9.68	1063.96	45.49	-1.24	1065.53	26.90	-1.72	1065.69	35.78	2.97
1068.22	42.55	11.94	1067.27	47.30	15.45	1067.74	33.70	9.56	1066.96	47.59	0.24	1068.53	26.73	-2.51	1068.68	35.69	2.26
1071.22	42.63	13.19	1070.27	46.97	16.29	1070.74	32.66	9.69	1069.96	46.29	0.11	1071.53	27.97	-0.10	1071.68	32.24	-0.02
1074.24	43.24	13.47	1073.27	46.49	15.49	1073.74	33.89	10.59	1072.96	47.04	0.54	1074.56	27.39	-1.00	1074.71	33.05	0.47
1077.22	41.95	12.24	1076.27	46.94	15.99	1076.74	33.63	10.39	1075.96	48.10	1.65	1077.53	26.12	-2.22	1077.69	33.09	0.56
1080.22	41.35	11.55	1079.27	47.93	16.89	1079.75	33.63	10.30	1078.96	48.30	1.76	1080.53	26.86	-1.57	1080.69	32.43	-0.19
1083.22	43.89	14.27	1082.27	48.03	17.18	1082.74	33.99	10.84	1081.96	46.04	-0.31	1083.53	26.32	-1.92	1083.68	34.67	2.24
1086.22	43.56	14.18	1085.27	48.60	17.98	1085.75	33.83	10.92	1084.96	45.34	-0.78	1086.53	26.94	-1.07	1086.68	34.05	1.85
1089.24	42.55	11.96	1088.27	47.48	15.65	1088.75	33.96	9.84	1087.96	47.49	0.16	1089.56	27.80	-1.42	1089.72	34.67	1.26
1092.22	42.15	11.05	1091.27	47.24	14.90	1091.75	32.47	7.84	1090.96	48.10	0.26	1092.53	28.22	-1.51	1092.69	35.16	1.24
1095.22	43.20	14.26	1094.27	47.39	17.21	1094.75	32.83	10.36	1093.96	46.34	0.66	1095.53	25.14	-2.43	1095.69	33.52	1.76
1098.22	42.71	13.40	1097.27	47.66	17.12	1097.75	34.09	11.25	1096.96	46.09	0.05	1098.53	25.34	-2.59	1098.69	34.67	2.55
1101.22	42.11	12.03	1100.27	47.36	16.04	1100.74	33.80	10.19	1099.96	47.14	0.32	1101.53	26.57	-2.14	1101.69	34.72	1.82
1104.24	43.36	13.69	1103.27	47.57	16.66	1103.75	34.22	11.02	1102.96	45.79	-0.62	1104.56	27.64	-0.66	1104.72	33.76	1.27
1107.22	42.27	11.31	1106.27	47.15	14.95	1106.75	32.70	8.21	1105.96	46.99	-0.71	1107.53	27.27	-2.32	1107.69	36.80	3.02
1110.22	42.95	12.94	1109.27	47.09	15.85	1109.75	33.76	10.22	1108.96	46.84	0.10	1110.53	26.49	-2.14	1110.69	34.87	2.05
1113.22	42.87	12.63	1112.27	47.69	16.21	1112.75	33.57	9.80	1111.96	45.54	-1.44	1113.53	27.93	-0.94	1113.69	35.44	2.38
1116.22	42.55	12.65	1115.27	47.90	16.76	1115.75	33.31	9.88	1114.96	46.29	-0.35	1116.53	27.35	-1.18	1116.69	34.24	1.52
1119.24	42.79	12.08	1118.27	46.43	14.49	1118.74	33.28	9.04	1117.96	48.55	1.11	1119.56	26.40	-2.93	1119.71	35.35	1.83
1122.22	43.85	12.96	1121.27	46.82	14.70	1121.74	33.38	8.96	1120.96	47.24	-0.38	1122.53	28.59	-0.92	1122.69	35.01	1.31
1125.22	43.20	12.86	1124.27	46.28	14.71	1124.75	34.12	10.25	1123.96	47.09	0.02	1125.53	26.94	-2.02	1125.69	35.16	2.01
1128.22	45.27	14.73	1127.27	46.61	14.83	1127.75	33.38	9.31	1126.96	46.64	-0.64	1128.53	27.23	-1.94	1128.69	35.93	2.57
1131.22	42.15	11.73	1130.27	46.91	15.25	1130.75	33.96	10.01	1129.96	46.94	-0.22	1131.53	27.06	-1.99	1131.69	35.44	2.20
1134.24	42.83	13.03	1133.27	45.71	14.67	1133.75	33.80	10.47	1132.96	45.99	-0.55	1134.56	26.77	-1.66	1134.72	34.82	2.20
1137.22	41.31	12.16	1136.27	46.55	16.16	1136.75	33.50	10.82	1135.96	45.69	-0.20	1137.53	25.71	-2.07	1137.69	34.24	2.27
1140.22	43.08	12.52	1139.27	46.79	14.99	1139.75	34.06	9.97	1138.96	46.99	-0.31	1140.53	28.01	-1.18	1140.69	34.87	1.49
1143.22	42.67	12.35	1142.27	46.61	15.05	1142.75	33.93	10.08	1141.96	47.70	0.64	1143.53	27.93	-1.02	1143.69	33.52	0.38
1146.22	41.27	10.56	1145.27	47.27	15.33	1145.75	31.92	7.68	1144.96	45.89	-1.55	1146.53	28.34	-0.99	1146.69	36.07	2.55
1149.24	43.85	14.03	1148.27	46.01	14.95	1148.78	32.76	9.41	1147.96	46.84	0.28	1149.56	27.10	-1.35	1149.72	33.71	1.07
1152.22	43.56	13.54	1151.27	46.79	15.53	1151.74	33.21	9.66	1150.96	46.34	-0.42	1152.53	27.23	-1.42	1152.68	34.67	1.83
1155.21	42.67	12.46	1154.27	47.90	16.46	1154.74	33.60	9.86	1153.96	46.89	-0.05	1155.53	27.19	-1.64	1155.68	34.72	1.70
1158.21	42.15	12.40	1157.27	46.70	15.71	1157.74	33.63	10.35	1156.96	46.79	0.30	1158.53	26.45	-1.93	1158.68	34.19	1.62
1161.21	44.25	13.08	1160.27	47.18	14.77	1160.74	34.51	9.81	1159.96	48.05	0.14	1161.53	27.76	-2.04	1161.68	35.88	1.89
1164.25	41.91	11.25	1163.27	46.16	14.26	1163.78	34.54	10.35	1162.96	47.09	-0.31	1164.56	28.01	-1.28	1164.72	35.06	1.58
1167.22	43.28	12.56	1166.27	46.40	14.44	1166.75	34.54	10.29	1165.96	48.86	1.40	1167.53	26.28	-3.07	1167.69	35.20	1.66
1170.22	43.04	13.71	1169.27	46.49	15.92	1169.75	32.57	9.71	1168.96	46.34	0.27	1170.53	26.12	-1.84	1170.69	33.71	1.56
1173.22	42.71	12.04	1172.27	47.33	15.43	1172.75	33.18	8.98	1171.96	47.24	-0.16	1173.53	27.64	-1.65	1173.69	35.30	1.82
1176.22	42.51	11.99	1175.27	46.28	14.52	1175.75	33.12	9.07	1174.96	46.69	-0.57	1176.53	28.67	-0.48	1176.69	34.39	1.05
1179.24	43.68	13.69	1178.27	46.58	15.35	1178.74	32.96	9.44	1177.96	46.04	-0.69	1179.56	27.64	-0.98	1179.72	34.48	1.67
1182.22	43.93	12.97	1181.27	46.82	14.62	1181.75	33.28	8.79	1180.96	46.99	-0.71	1182.53	28.72	-0.87	1182.69	35.35	1.57
1185.22	43.64	11.79	1184.27	47.09	14.00	1184.75	33.31	7.93	1183.96	49.31	0.72	1185.53	26.94	-3.54	1185.69	37.48	2.81
1188.22	42.51	11.51	1187.27	45.53	13.29	1187.75	32.99	8.46	1186.96	46.64	-1.10	1188.53	27.89	-1.74	1188.69	36.65	2.83
1191.22	42.15	12.43	1190.27	46.58	15.62	1190.75	34.02	10.77	1189.96	46.74	0.28	1191.53	26.36	-1.99	1191.69	34.24	1.70
1194.25	42.71	13.33	1193.27	45.95	15.34	1193.78	32.31	9.40	1192.96	46.34	0.23	1194.56	26.40	-1.60	1194.72	33.57	1.38
1197.22	42.91	12.90	1196.27	46.01	14.77	1196.75	33.31	9.77	1195.96	47.29	0.55	1197.53	27.43	-1.20	1197.69	33.48	0.66
1200.22	42.39	11.39	1199.27	45.47	13.23	1199.75	34.45	9.92	1198.96	47.29	-0.45	1200.53	27.97	-1.66	1200.69	35.93	2.11
1203.22	43.16	11.91	1202.27	45.77	13.28	1202.75	32.34	7.56	1201.96	48.81	0.82	1203.53	27.14	-2.74	1203.69	35.98	1.91
1206.22	43.04	12.95	1205.27	45.15	13.82	1205.75	33.57	9.95	1204.96	47.90	1.07	1206.53	26.12	-2.60	1206.69	34.43	1.52
1209.24	42.91	11.91	1208.27	46.52	14.29	1208.75	33.76	9.23	1207.96	47.64	-0.09	1209.56	27.60	-2.02	1209.72	35.93	2.12
1212.21	42.43	10.79	1211.27	46.43	13.55	1211.74	33.25	8.08	1210.96	49.72	1.34	1212.53	28.09	-2.18	1212.68	35.30	0.84
1215.21	44.21	14.81	1214.27	45.98	15.35	1214.74	32.89	9.96	1213.96	45.09	-1.04	1215.53	26.65	-1.37	1215.68	34.63	2.42
1218.21	42.67	11.67	1217.27	45.86	13.62	1217.74	33.96	9.43	1216.96	46.34	-1.40	1218.53	29.01	-0.62	1218.68	35.83	2.01
1221.21	43.32	12.75	1220.27	45.98	14.18	1220.74	33.34	9.24	1219.96	46.84	-0.46	1221.53	27.93	-1.26	1221.68	35.11	1.73
