# Supplementary material for: Noise-precision tradeoff in predicting combinations of mutations and drugs
Source: PLoS Comput Biol. 2019 May 22;15(5):e1006956. doi: 10.1371/journal.pcbi.1006956 (PMC6548401; doi:10.1371/journal.pcbi.1006956)
Supplement: S1 Data — A zip file containing all datasets used in this paper. (ZIP) [file pcbi.1006956.s002.zip › calcium/calcium_double_RAW264.7/C5A_250_nM_UTP_25_uM_RW_ECC040322C.txt]

Tab-delimted data for ligand pair Complement C5a / Uridine 5'-triphosphate
Celltype = RAW 264.7
ExperimentID = ECC040322C
t in seconds, Ca++ concentrations in nM
Adj Ca++ is the change in Ca++ concentration due to ligand

ECC040322C10	C5A 250 nM	UTP 25 uM	sim
ECC040322C05	C5A 250 nM	UTP 25 uM	lig1_then_lig2
ECC040322C07	UTP 25 uM	C5A 250 nM	lig2_then_lig1
ECC040322C01	HBSS-BSA n/a 	HBSS-BSA n/a 	con
ECC040322C11	HBSS-BSA n/a 	HBSS-BSA n/a 	con
ECC040322C12	HBSS-BSA n/a 	HBSS-BSA n/a 	con

t(ECC040322C10)	Ca++(ECC040322C10)	Adj Ca++(ECC040322C10)	t(ECC040322C05)	Ca++(ECC040322C05)	Adj Ca++(ECC040322C05)	t(ECC040322C07)	Ca++(ECC040322C07)	Adj Ca++(ECC040322C07)	t(ECC040322C01)	Ca++(ECC040322C01)	Adj Ca++(ECC040322C01)	t(ECC040322C11)	Ca++(ECC040322C11)	Adj Ca++(ECC040322C11)	t(ECC040322C12)	Ca++(ECC040322C12)	Adj Ca++(ECC040322C12)
-182.55	17.80	0.33	-183.34	6.64	1.05	-183.03	11.58	-0.48	-184.00	20.00	-2.83	-182.40	15.64	0.94	-182.24	17.66	1.89
-179.65	18.28	-0.54	-180.44	6.66	-0.28	-180.12	12.44	-0.97	-181.07	24.10	-0.08	-179.50	15.56	-0.49	-179.34	17.69	0.57
-176.66	18.11	0.02	-177.44	6.62	0.41	-177.12	13.35	0.66	-178.07	22.43	-1.02	-176.50	15.12	-0.20	-176.34	17.62	1.23
-173.64	18.25	0.38	-174.44	5.91	-0.08	-174.12	12.42	-0.05	-175.07	21.65	-1.58	-173.48	15.20	0.10	-173.32	17.66	1.49
-170.65	18.25	-0.45	-171.44	6.25	-0.57	-171.12	12.81	-0.48	-172.07	22.71	-1.35	-170.50	16.13	0.20	-170.34	18.15	1.15
-167.65	18.57	0.28	-168.44	6.26	-0.15	-168.12	13.10	0.22	-169.07	21.55	-2.09	-167.50	15.41	-0.11	-167.34	18.79	2.20
-164.65	17.51	-0.48	-165.44	6.99	0.88	-165.12	12.69	0.11	-166.07	22.75	-0.59	-164.50	14.20	-1.02	-164.34	17.90	1.61
-161.65	17.30	-1.34	-162.44	5.50	-1.26	-162.12	12.71	-0.52	-163.07	23.68	-0.32	-161.50	15.51	-0.36	-161.34	17.62	0.68
-158.64	17.25	-1.65	-159.44	5.95	-1.07	-159.12	12.46	-1.03	-160.07	23.45	-0.81	-158.48	15.95	-0.18	-158.32	18.19	0.99
-155.65	17.42	-1.90	-156.44	6.38	-1.06	-156.12	13.51	-0.40	-157.07	23.77	-0.91	-155.50	16.08	-0.47	-155.34	19.00	1.38
-152.65	18.06	-0.39	-153.44	6.66	0.09	-153.12	13.41	0.37	-154.07	22.80	-1.01	-152.50	15.71	0.03	-152.33	17.73	0.98
-149.65	16.68	-2.31	-150.44	5.66	-1.45	-150.12	12.61	-0.98	-151.07	23.82	-0.53	-149.50	16.39	0.17	-149.34	17.66	0.37
-146.65	17.47	-0.59	-147.44	5.74	-0.44	-147.12	12.65	-0.01	-148.07	21.74	-1.68	-146.50	14.66	-0.63	-146.34	18.68	2.32
-143.64	16.52	-2.32	-144.44	5.74	-1.22	-144.12	12.69	-0.74	-145.07	23.40	-0.79	-143.48	15.71	-0.36	-143.32	18.29	1.15
-140.66	16.99	-1.23	-141.44	6.40	0.06	-141.12	13.10	0.28	-142.07	22.52	-1.06	-140.50	15.77	0.32	-140.34	17.27	0.75
-137.66	16.33	-1.52	-138.44	5.21	-0.76	-138.12	12.26	-0.18	-139.07	22.94	-0.27	-137.50	15.15	0.07	-137.34	16.35	0.20
-134.66	16.82	-2.17	-135.44	6.42	-0.69	-135.13	13.08	-0.50	-136.07	24.28	-0.07	-134.50	16.21	-0.01	-134.34	17.37	0.08
-131.65	16.90	-1.23	-132.44	5.80	-0.45	-132.12	12.38	-0.34	-133.07	22.94	-0.55	-131.50	15.56	0.20	-131.34	16.78	0.35
-128.64	17.13	-0.46	-129.44	6.15	0.44	-129.13	12.88	0.69	-130.07	22.71	-0.24	-128.48	15.20	0.38	-128.32	15.76	-0.13
-125.65	16.99	-0.75	-126.44	6.32	0.46	-126.12	13.08	0.74	-127.07	24.42	1.32	-125.50	14.99	0.02	-125.34	14.71	-1.33
-122.65	17.18	-0.83	-123.44	6.54	0.41	-123.12	13.31	0.70	-124.07	23.31	-0.06	-122.50	15.79	0.55	-122.34	15.83	-0.48
-119.66	17.66	-0.50	-120.44	6.30	0.02	-120.13	12.85	0.10	-121.07	22.89	-0.63	-119.50	15.56	0.17	-119.34	16.92	0.46
-116.66	16.92	-0.81	-117.44	6.58	0.73	-117.13	13.63	1.31	-118.07	23.35	0.27	-116.50	15.48	0.52	-116.34	15.24	-0.79
-113.64	17.01	-1.10	-114.44	5.78	-0.45	-114.13	12.81	0.11	-115.07	24.28	0.81	-113.48	14.97	-0.37	-113.32	15.97	-0.44
-110.65	17.71	-0.31	-111.44	5.44	-0.70	-111.12	13.25	0.63	-112.07	22.75	-0.63	-110.50	15.71	0.46	-110.34	16.50	0.18
-107.65	17.42	-0.66	-108.44	5.58	-0.62	-108.12	13.04	0.37	-109.07	23.31	-0.12	-107.50	15.56	0.25	-107.34	16.25	-0.13
-104.66	17.11	-1.48	-105.44	5.40	-1.31	-105.12	13.55	0.37	-106.07	23.68	-0.26	-104.50	15.77	-0.05	-104.34	17.20	0.31
-101.65	17.42	-0.73	-102.44	6.07	-0.20	-102.12	13.22	0.48	-103.07	23.40	-0.10	-101.50	15.79	0.41	-101.33	16.14	-0.31
-98.64	17.42	-1.28	-99.44	6.36	-0.46	-99.12	13.53	0.24	-100.07	24.75	0.70	-98.48	14.89	-1.04	-98.32	17.34	0.34
-95.65	17.66	-0.76	-96.44	5.89	-0.65	-96.12	12.59	-0.43	-97.07	24.00	0.22	-95.50	15.95	0.30	-95.34	16.21	-0.51
-92.65	17.16	-0.50	-93.44	6.78	1.00	-93.12	13.51	1.26	-94.07	21.74	-1.27	-92.50	15.77	0.88	-92.34	16.35	0.39
-89.65	17.71	-0.78	-90.44	6.01	-0.60	-90.12	13.18	0.10	-91.07	24.05	0.20	-89.50	15.15	-0.57	-89.34	17.16	0.37
-86.65	18.13	0.06	-87.44	7.31	1.12	-87.12	13.35	0.68	-88.07	23.21	-0.22	-86.49	14.84	-0.46	-86.33	17.06	0.69
-83.64	17.51	-1.25	-84.44	6.40	-0.48	-84.12	13.70	0.34	-85.07	23.86	-0.26	-83.48	15.95	-0.04	-83.32	17.37	0.31
-80.65	18.13	-0.50	-81.44	6.85	0.10	-81.12	13.00	-0.22	-82.07	23.40	-0.58	-80.50	16.52	0.66	-80.34	16.85	-0.08
-77.65	17.63	-0.85	-78.44	6.56	-0.04	-78.12	13.66	0.58	-79.07	23.54	-0.30	-77.49	16.13	0.42	-77.33	16.67	-0.11
-74.65	17.80	-1.31	-75.44	7.27	0.04	-75.12	12.83	-0.87	-76.07	23.82	-0.65	-74.50	16.39	0.05	-74.34	18.01	0.60
-71.65	17.92	-0.36	-72.44	6.13	-0.27	-72.12	13.00	0.13	-73.07	22.61	-1.02	-71.50	16.26	0.75	-71.33	16.85	0.27
-68.64	18.54	-0.58	-69.44	5.78	-1.46	-69.13	14.02	0.31	-70.07	23.45	-1.02	-68.48	16.67	0.32	-68.32	18.12	0.70
-65.66	17.71	-1.16	-66.44	6.30	-0.69	-66.13	13.37	-0.09	-67.07	24.47	0.25	-65.50	16.10	0.00	-65.34	16.92	-0.25
-62.65	17.97	-0.29	-63.44	7.23	0.85	-63.12	13.49	0.64	-64.07	23.96	0.34	-62.49	15.71	0.22	-62.33	16.00	-0.56
-59.65	18.59	-0.53	-60.44	7.37	0.13	-60.12	13.41	-0.30	-61.07	24.94	0.46	-59.50	15.69	-0.66	-59.34	17.62	0.20
-56.65	17.66	-1.38	-57.44	7.66	0.50	-57.12	12.98	-0.66	-58.07	23.68	-0.72	-56.50	16.08	-0.19	-56.34	18.26	0.92
-53.64	17.99	-0.97	-54.44	6.48	-0.60	-54.13	13.76	0.21	-55.07	23.45	-0.86	-53.48	16.44	0.25	-53.32	17.87	0.61
-50.65	19.16	0.77	-51.44	6.93	0.42	-51.12	13.29	0.31	-52.07	22.61	-1.14	-50.49	16.36	0.74	-50.33	17.09	0.40
-47.65	19.24	0.74	-48.44	7.11	0.49	-48.12	13.82	0.73	-49.07	23.35	-0.51	-47.49	16.05	0.32	-47.33	16.99	0.19
-44.65	18.71	-0.33	-45.44	6.70	-0.46	-45.12	13.49	-0.14	-46.07	24.52	0.12	-44.49	16.08	-0.19	-44.33	17.41	0.07
-41.65	18.16	-1.40	-42.44	7.05	-0.63	-42.12	12.65	-1.50	-43.07	25.78	0.87	-41.50	16.23	-0.56	-41.34	17.55	-0.31
-38.64	18.76	-1.10	-39.44	6.83	-1.15	-39.12	13.78	-0.68	-40.07	25.83	0.61	-38.48	17.24	0.15	-38.32	17.41	-0.75
-35.65	19.72	0.61	-36.44	7.15	-0.08	-36.12	14.39	0.68	-37.07	24.42	-0.05	-35.50	15.30	-1.04	-35.34	18.51	1.10
-32.65	19.21	-0.23	-33.44	6.60	-0.96	-33.12	14.45	0.41	-34.07	24.80	-0.00	-32.50	16.41	-0.26	-32.34	18.01	0.27
-29.66	18.54	-0.28	-30.44	7.21	0.27	-30.13	13.25	-0.16	-31.07	23.96	-0.21	-29.50	16.18	0.13	-29.34	17.20	0.08
-26.65	19.67	0.96	-27.44	7.25	0.42	-27.12	13.47	0.17	-28.07	23.63	-0.43	-26.50	16.15	0.21	-26.34	17.23	0.22
-23.64	19.65	0.41	-24.44	7.92	0.56	-24.12	13.14	-0.70	-25.07	24.80	0.20	-23.48	16.59	0.12	-23.32	17.23	-0.31
-20.65	18.88	0.49	-21.44	7.90	1.39	-21.12	14.27	1.28	-22.07	23.31	-0.44	-20.50	15.84	0.22	-20.34	16.92	0.23
-17.65	19.16	-0.69	-18.44	7.90	-0.07	-18.12	13.66	-0.78	-19.07	25.73	0.52	-17.49	16.98	-0.10	-17.33	17.73	-0.42
-14.65	18.90	0.00	-15.44	7.39	0.37	-15.13	13.84	0.35	-16.07	23.77	-0.49	-14.50	16.80	0.67	-14.34	17.02	-0.18
-11.66	19.43	0.47	-12.44	6.91	-0.17	-12.13	13.65	0.10	-13.07	23.82	-0.50	-11.50	16.54	0.35	-11.34	17.41	0.15
-8.64	19.52	0.45	-9.44	7.39	0.20	-9.13	14.00	0.34	-10.07	24.24	-0.19	-8.48	16.59	0.29	-8.32	17.27	-0.10
-5.65	19.26	-0.10	-6.44	7.33	-0.15	-6.13	13.86	-0.09	-7.07	25.22	0.50	-5.50	16.31	-0.28	-5.34	17.44	-0.22
5.41	174.93	152.48	4.63	18.66	8.09	4.94	102.95	85.90	4.00	28.56	0.75	5.57	18.62	-1.06	5.73	21.07	0.32
8.40	232.53	209.36	7.62	36.86	25.57	7.93	138.67	120.91	6.99	30.23	1.70	8.56	18.41	-1.99	8.72	21.76	0.29
11.40	251.25	229.34	10.62	54.11	44.08	10.93	163.67	147.17	9.99	29.09	1.83	11.56	17.09	-2.05	11.72	20.43	0.22
14.40	214.51	192.42	13.62	58.81	48.60	13.93	145.70	129.02	12.99	27.99	0.55	14.56	17.87	-1.45	14.72	21.29	0.90
17.40	178.81	156.61	16.62	54.97	44.65	16.93	137.00	120.21	15.99	28.23	0.67	17.56	17.97	-1.46	17.72	21.29	0.79
20.40	151.89	130.03	19.62	47.92	37.94	19.93	127.42	110.96	18.99	28.90	1.68	20.56	17.01	-2.08	20.72	20.57	0.41
23.40	126.67	105.10	22.62	43.65	33.96	22.93	118.71	102.55	21.99	28.90	1.97	23.56	18.23	-0.57	23.72	18.47	-1.40
26.40	114.85	92.77	25.62	38.48	28.28	25.93	114.24	97.56	24.99	29.14	1.70	26.56	17.29	-2.02	26.72	20.71	0.33
29.40	104.22	82.64	28.62	32.74	23.04	28.93	105.14	88.97	27.99	27.99	1.05	29.56	17.14	-1.67	29.72	20.50	0.62
32.40	94.20	72.41	31.62	29.61	19.70	31.93	101.87	85.49	30.99	27.62	0.47	32.56	18.07	-0.95	32.72	20.57	0.48
35.41	89.18	67.80	34.62	23.57	14.07	34.94	93.20	77.23	33.99	26.81	0.08	35.56	17.89	-0.72	35.72	20.32	0.64
38.41	83.13	61.70	37.63	20.43	10.88	37.94	88.79	72.77	36.99	27.71	0.93	38.57	17.71	-0.95	38.73	19.75	0.02
41.41	79.66	58.14	40.62	17.51	7.87	40.94	85.92	69.81	39.99	28.23	1.35	41.57	17.29	-1.46	41.73	19.93	0.11
44.41	77.99	55.92	43.63	15.00	4.81	43.94	80.29	63.63	42.99	28.28	0.85	44.57	18.18	-1.12	44.73	20.64	0.27
47.41	74.96	52.93	46.63	12.96	2.81	46.94	78.70	62.08	45.99	28.37	0.98	47.57	17.79	-1.47	47.73	20.82	0.49
50.41	73.32	51.72	49.63	10.95	1.23	49.94	76.76	60.56	48.99	27.95	0.99	50.57	18.18	-0.65	50.73	19.57	-0.33
53.41	72.77	50.87	52.62	10.12	0.10	52.94	73.98	57.48	51.99	28.09	0.83	53.56	18.44	-0.69	53.72	20.07	-0.13
56.41	69.81	48.14	55.62	9.65	-0.14	55.94	70.65	54.39	54.99	27.62	0.60	56.56	18.23	-0.67	56.72	20.04	0.07
59.41	70.63	48.94	58.62	9.45	-0.36	58.94	70.44	54.16	57.99	27.57	0.53	59.56	17.81	-1.11	59.72	20.57	0.58
62.41	70.26	48.26	61.63	9.41	-0.71	61.94	69.30	52.71	60.99	28.33	0.98	62.57	17.58	-1.65	62.72	20.97	0.67
65.40	69.84	48.69	64.62	7.94	-1.33	64.94	68.87	53.12	63.99	26.95	0.44	65.56	17.29	-1.09	65.72	20.11	0.66
68.41	71.54	50.36	67.62	8.29	-1.01	67.94	67.11	51.33	66.99	27.38	0.84	68.56	16.88	-1.53	68.72	20.18	0.70
71.41	69.90	47.88	70.63	7.86	-2.28	70.94	66.01	49.40	69.99	29.33	1.96	71.57	18.18	-1.07	71.73	19.43	-0.89
74.41	70.41	48.58	73.62	8.85	-1.10	73.94	65.21	48.79	72.99	27.76	0.57	74.57	17.55	-1.51	74.73	21.07	0.94
77.41	68.78	46.72	76.62	7.42	-2.76	76.94	64.64	47.99	75.99	29.71	2.30	77.57	17.06	-2.23	77.73	20.29	-0.07
80.41	69.90	48.05	79.62	7.68	-2.29	79.94	64.02	47.58	78.99	28.71	1.51	80.56	17.76	-1.32	80.72	19.96	-0.19
83.40	70.20	48.65	82.62	8.37	-1.30	82.93	64.00	47.86	81.99	28.14	1.23	83.56	17.29	-1.49	83.72	20.11	0.26
86.40	69.29	47.36	85.62	7.90	-2.15	85.93	62.45	45.93	84.99	28.37	1.08	86.56	17.27	-1.89	86.72	21.04	0.81
89.41	69.93	47.57	88.62	7.82	-2.66	88.93	62.13	45.18	87.99	29.23	1.52	89.56	17.66	-1.93	89.72	21.07	0.41
92.41	69.81	47.66	91.62	8.35	-1.92	91.94	63.36	46.61	90.99	28.42	0.91	92.56	18.07	-1.31	92.72	20.86	0.41
95.41	68.09	45.99	94.63	8.18	-2.04	94.94	60.83	44.14	93.99	28.52	1.07	95.57	18.41	-0.92	95.73	20.25	-0.15
98.41	67.66	45.74	97.62	8.23	-1.81	97.94	60.91	44.40	96.99	27.71	0.44	98.57	18.00	-1.15	98.73	20.93	0.71
101.41	66.98	44.92	100.62	8.55	-1.63	100.94	59.40	42.75	99.99	28.85	1.43	101.57	17.40	-1.89	101.73	20.82	0.46
104.41	67.51	45.99	103.62	8.49	-1.15	103.94	60.73	44.62	102.99	27.14	0.27	104.57	17.87	-0.88	104.73	20.43	0.61
107.41	67.66	46.12	106.62	9.43	-0.23	106.94	60.59	44.46	105.99	29.37	2.48	107.56	16.49	-2.28	107.72	19.64	-0.20
110.41	67.51	45.86	109.62	8.81	-0.96	109.94	59.88	43.63	108.99	27.10	0.09	110.57	17.68	-1.20	110.73	21.07	1.12
113.41	66.44	43.85	112.62	8.77	-1.94	112.94	58.65	41.47	111.99	28.61	0.67	113.57	18.68	-1.14	113.73	21.36	0.47
116.41	65.33	43.80	115.62	9.23	-0.42	115.94	58.34	42.21	114.99	27.76	0.87	116.57	17.94	-0.82	116.73	19.79	-0.04
119.41	65.96	44.18	118.62	9.31	-0.59	118.94	57.20	40.82	117.99	28.94	1.80	119.57	17.87	-1.14	119.73	19.43	-0.65
122.41	64.74	42.68	121.62	9.96	-0.22	121.94	57.11	40.46	120.99	28.47	1.05	122.56	17.42	-1.87	122.72	21.18	0.82
125.41	64.71	42.72	124.62	8.53	-1.58	124.94	55.68	39.10	123.99	28.80	1.45	125.57	17.45	-1.77	125.73	20.61	0.32
128.41	64.21	42.30	127.62	9.33	-0.70	127.94	55.44	38.94	126.99	27.99	0.73	128.57	18.26	-0.88	128.73	20.36	0.15
131.41	64.44	42.59	130.62	8.73	-1.24	130.94	54.30	37.86	129.99	28.56	1.35	131.57	17.45	-1.63	131.73	20.43	0.28
134.41	62.61	40.39	133.62	9.19	-1.15	133.94	54.72	37.91	132.99	28.61	1.04	134.56	18.47	-0.98	134.72	20.46	-0.06
137.41	61.97	39.69	136.62	10.08	-0.32	136.94	54.61	37.74	135.99	28.80	1.17	137.57	16.80	-2.71	137.73	22.12	1.54
140.41	62.56	39.85	139.62	10.18	-0.65	139.94	54.18	36.88	138.99	28.66	0.60	140.56	18.81	-1.13	140.72	21.54	0.53
143.41	61.12	39.10	142.62	9.84	-0.30	142.94	53.05	36.44	141.99	28.09	0.72	143.57	17.81	-1.44	143.73	21.04	0.72
146.41	60.39	38.21	145.63	10.06	-0.24	145.94	52.91	36.13	144.99	27.66	0.12	146.57	18.13	-1.28	146.73	21.65	1.17
149.41	61.97	39.38	148.63	9.88	-0.83	148.94	50.96	33.77	147.99	28.66	0.71	149.57	18.86	-0.96	149.73	21.15	0.26
152.41	60.51	38.08	151.62	10.34	-0.21	151.94	51.80	34.78	150.99	28.56	0.78	152.57	18.18	-1.48	152.73	21.43	0.70
155.41	60.10	38.93	154.62	9.98	0.69	154.94	51.85	36.09	153.99	26.58	0.06	155.56	17.63	-0.77	155.72	20.18	0.71
158.41	58.02	35.48	157.62	9.31	-1.35	157.94	51.22	34.09	156.99	28.33	0.43	158.57	18.57	-1.20	158.73	21.61	0.77
161.41	58.80	36.85	160.62	9.61	-0.46	160.94	49.36	32.82	159.99	27.57	0.27	161.57	17.84	-1.34	161.73	21.32	1.07
164.41	57.36	35.16	163.62	9.74	-0.58	163.94	49.94	33.15	162.99	28.90	1.34	164.57	18.23	-1.20	164.73	20.36	-0.14
167.41	57.27	35.01	166.62	10.34	-0.04	166.94	48.76	31.90	165.99	29.37	1.75	167.56	18.20	-1.29	167.72	20.11	-0.45
170.41	57.30	34.32	169.62	10.34	-0.76	169.93	49.31	31.74	168.99	30.09	1.76	170.56	18.62	-1.59	170.72	21.11	-0.17
173.41	57.47	35.67	172.62	9.78	-0.14	172.93	48.99	32.60	171.99	27.76	0.60	173.56	18.78	-0.25	173.72	19.75	-0.35
176.41	56.61	34.61	175.62	10.48	0.36	175.94	47.93	31.34	174.99	27.47	0.12	176.56	18.41	-0.82	176.72	21.00	0.70
179.41	56.07	33.00	178.62	10.10	-1.09	178.94	47.70	30.04	177.99	30.19	1.76	179.56	18.15	-2.15	179.72	21.76	0.39
182.41	56.04	33.42	181.62	10.32	-0.42	181.94	47.79	30.57	180.99	29.61	1.63	182.57	18.44	-1.41	182.73	20.71	-0.21
185.41	56.24	32.77	184.62	10.30	-1.29	184.94	47.44	29.37	183.99	30.43	1.60	185.57	19.30	-1.40	185.73	21.58	-0.19
188.41	54.90	31.63	187.62	9.59	-1.80	187.94	45.82	27.96	186.99	29.76	1.14	188.57	19.17	-1.33	188.73	21.76	0.19
191.41	55.33	32.24	190.62	10.16	-1.05	190.94	47.05	29.37	189.99	29.61	1.17	191.57	18.57	-1.75	191.73	21.97	0.58
194.41	55.24	32.22	193.62	9.94	-1.20	193.94	45.89	28.28	192.99	29.04	0.66	194.57	19.12	-1.13	194.73	21.79	0.47
197.41	53.57	30.81	196.62	11.05	0.17	196.94	45.98	28.63	195.99	28.85	0.74	197.57	18.52	-1.47	197.73	21.79	0.73
200.41	53.04	30.54	199.62	10.04	-0.58	199.94	45.25	28.16	198.99	28.28	0.43	200.57	18.60	-1.13	200.73	21.50	0.70
203.41	53.72	29.81	202.62	11.09	-0.94	202.94	45.16	26.66	201.99	30.81	1.54	203.57	19.62	-1.52	203.73	22.19	-0.02
206.41	52.28	29.97	205.62	10.56	0.13	205.94	44.21	27.30	204.99	29.18	1.51	206.57	17.94	-1.60	206.73	20.71	0.10
209.41	52.93	30.27	208.63	10.78	-0.00	208.94	44.25	27.00	207.99	28.52	0.50	209.57	17.37	-2.52	209.73	22.98	2.02
212.41	51.97	29.48	211.62	10.97	0.36	211.94	43.80	26.71	210.99	29.37	1.52	212.57	18.54	-1.18	212.73	20.46	-0.33
215.41	51.92	28.67	214.62	11.41	0.04	214.94	43.24	25.40	213.99	30.14	1.54	215.57	18.41	-2.07	215.73	22.08	0.53
218.41	50.69	28.14	217.62	11.23	0.56	217.94	44.03	26.88	216.99	27.62	-0.29	218.57	18.70	-1.08	218.73	22.23	1.38
221.41	50.94	27.39	220.62	11.17	-0.50	220.94	42.41	24.27	219.99	30.81	1.90	221.57	18.83	-1.95	221.73	21.90	0.05
224.41	52.20	28.96	223.62	10.93	-0.43	223.94	42.88	25.05	222.99	30.28	1.69	224.57	18.31	-2.16	224.73	22.01	0.47
227.41	51.16	27.37	226.62	10.93	-0.98	226.94	43.06	24.68	225.99	29.80	0.65	227.57	19.51	-1.51	227.73	22.95	0.86
230.41	51.10	27.85	229.62	10.66	-0.71	229.94	42.81	24.96	228.99	29.33	0.72	230.57	18.70	-1.78	230.73	22.62	1.07
233.41	48.66	25.55	232.62	10.88	-0.35	232.94	41.94	24.24	231.99	29.33	0.87	233.57	18.73	-1.61	233.73	22.15	0.74
236.41	49.74	27.32	235.62	11.59	1.05	235.94	42.63	25.62	234.99	28.28	0.51	236.57	18.54	-1.11	236.73	21.32	0.60
239.41	49.55	26.33	238.62	10.97	-0.37	238.94	42.16	24.35	237.99	29.66	1.08	239.57	18.88	-1.57	239.73	22.01	0.49
242.41	48.80	25.12	241.62	12.09	0.29	241.94	41.96	23.69	240.99	29.90	0.86	242.57	19.15	-1.76	242.73	22.88	0.90
245.41	49.35	25.21	244.62	11.45	-0.81	244.94	41.47	22.74	243.99	31.34	1.84	245.57	19.67	-1.70	245.73	22.30	-0.14
248.41	49.69	26.25	247.62	11.67	0.11	247.94	41.92	23.88	246.99	29.95	1.15	248.57	19.15	-1.52	248.73	22.12	0.38
251.41	47.73	24.12	250.62	11.29	-0.44	250.94	40.60	22.39	249.99	31.77	2.80	251.57	19.07	-1.77	251.73	20.89	-1.02
254.41	48.03	24.84	253.62	11.17	-0.14	253.94	41.40	23.62	252.99	29.14	0.59	254.57	18.81	-1.61	254.73	22.51	1.02
257.41	47.62	24.36	256.62	11.23	-0.15	256.94	40.24	22.38	255.99	30.81	2.19	257.57	18.15	-2.34	257.73	21.72	0.16
260.41	47.12	23.97	259.62	11.01	-0.26	259.94	39.62	21.88	258.99	29.42	0.92	260.57	19.30	-1.08	260.73	21.61	0.16
263.41	47.51	24.35	262.62	11.89	0.61	262.94	39.60	21.85	261.99	28.99	0.47	263.57	19.12	-1.27	263.73	22.26	0.80
266.41	46.44	22.19	265.62	12.05	-0.32	265.94	40.02	21.17	264.99	31.53	1.92	266.57	19.17	-2.31	266.73	22.95	0.40
269.41	46.90	23.67	268.62	11.87	0.52	268.94	40.29	22.47	267.99	29.66	1.08	269.57	19.30	-1.16	269.73	21.61	0.08
272.41	47.10	22.83	271.62	12.64	0.25	271.94	38.74	19.87	270.99	31.15	1.52	272.57	20.30	-1.20	272.73	22.26	-0.31
275.41	48.22	25.15	274.62	12.13	0.94	274.94	39.38	21.72	273.99	29.09	0.66	275.57	18.78	-1.52	275.73	22.23	0.86
278.41	46.82	22.98	277.62	11.63	-0.33	277.94	39.34	20.90	276.99	31.34	2.14	278.57	18.96	-2.11	278.73	22.12	-0.02
281.41	45.76	22.02	280.62	12.68	0.82	280.94	38.52	20.19	279.99	30.33	1.24	281.57	18.75	-2.22	281.73	23.02	0.98
284.41	46.49	22.68	283.62	12.58	0.65	283.94	39.03	20.63	282.99	29.80	0.64	284.57	19.02	-2.02	284.73	23.49	1.38
287.41	45.21	22.16	286.62	12.46	1.29	286.94	39.11	21.47	285.99	29.04	0.64	287.57	19.09	-1.19	287.73	21.90	0.55
290.41	46.63	22.85	289.62	12.50	0.60	289.94	38.50	20.13	288.99	30.04	0.91	290.57	19.70	-1.31	290.73	22.48	0.40
293.41	45.81	22.03	292.62	12.50	0.60	292.94	38.76	20.38	291.99	29.66	0.52	293.57	19.20	-1.81	293.73	23.38	1.30
296.41	46.63	22.81	295.62	12.05	0.11	295.94	39.00	20.59	294.99	31.00	1.82	296.57	19.59	-1.46	296.73	21.76	-0.36
299.41	45.59	22.31	298.62	12.60	1.20	298.94	38.25	20.38	297.99	29.28	0.65	299.57	18.75	-1.76	299.73	22.69	1.11
302.42	45.46	20.94	301.63	12.66	0.02	301.94	38.45	19.34	300.99	31.29	1.42	302.57	19.62	-2.13	302.73	23.53	0.71
305.41	45.68	22.35	304.63	12.11	0.66	304.94	37.25	19.32	303.99	28.94	0.25	305.57	19.72	-0.84	305.73	22.23	0.60
308.41	44.86	20.80	307.62	12.29	0.11	307.94	37.40	18.74	306.99	30.04	0.62	308.57	19.62	-1.67	308.73	23.42	1.06
311.41	45.43	20.77	310.62	12.15	-0.63	310.94	37.49	18.23	309.99	30.86	0.84	311.57	19.91	-1.98	311.73	24.11	1.15
314.41	45.43	21.20	313.62	12.72	0.37	313.94	38.74	19.92	312.99	29.85	0.26	314.57	20.17	-1.29	314.73	23.56	1.03
317.41	45.08	21.18	316.62	12.29	0.27	316.94	37.75	19.26	315.99	30.14	0.89	317.57	19.17	-1.96	317.73	23.27	1.07
320.41	44.37	20.17	319.63	13.49	1.17	319.94	37.90	19.11	318.99	30.86	1.30	320.57	19.65	-1.78	320.73	22.98	0.48
323.41	43.94	19.91	322.62	12.07	-0.08	322.94	37.05	18.43	321.99	29.95	0.56	323.57	19.86	-1.40	323.73	23.17	0.84
326.41	44.86	21.31	325.63	13.47	1.80	325.94	37.68	19.54	324.99	29.71	0.80	326.57	18.81	-1.97	326.73	23.02	1.17
329.41	44.35	20.76	328.63	13.25	1.54	328.94	37.18	19.00	327.99	29.04	0.09	329.57	19.78	-1.04	329.73	22.84	0.95
332.41	43.62	19.52	331.62	12.64	0.42	331.94	38.61	19.92	330.99	30.38	0.93	332.57	19.38	-1.95	332.73	23.42	1.02
335.41	44.48	19.95	334.62	12.31	-0.34	334.94	37.46	18.34	333.99	31.68	1.79	335.57	19.38	-2.38	335.73	23.42	0.59
338.41	44.89	20.82	337.62	12.46	0.27	337.94	38.14	19.48	336.99	30.47	1.05	338.57	19.96	-1.34	338.73	22.66	0.29
341.41	43.48	18.91	340.62	13.21	0.52	340.94	37.62	18.46	339.99	31.39	1.46	341.57	20.01	-1.79	341.73	23.20	0.33
344.41	44.07	19.42	343.63	13.90	1.13	343.94	37.20	17.96	342.99	31.63	1.62	344.57	20.04	-1.84	344.73	23.17	0.22
347.41	43.56	18.95	346.62	13.67	0.94	346.94	37.64	18.44	345.99	31.20	1.23	347.57	19.96	-1.88	347.73	23.56	0.65
350.41	43.75	19.19	349.62	12.82	0.14	349.94	36.57	17.42	348.99	31.92	2.01	350.57	20.20	-1.59	350.73	22.44	-0.42
353.41	44.02	19.41	352.62	13.08	0.35	352.94	36.90	17.70	351.99	31.05	1.08	353.57	19.41	-2.43	353.73	24.26	1.35
356.41	43.02	18.51	355.62	13.04	0.41	355.94	36.79	17.69	354.99	31.00	1.13	356.57	19.67	-2.07	356.73	23.75	0.94
359.42	43.02	17.47	358.63	13.96	0.29	358.94	37.11	16.96	357.99	32.98	2.07	359.57	19.62	-3.16	359.73	24.95	1.10
362.41	42.94	17.59	361.63	13.41	-0.06	361.94	37.75	17.80	360.99	32.84	2.13	362.57	20.36	-2.22	362.73	23.75	0.10
365.41	43.10	17.65	364.62	12.62	-0.95	364.94	37.05	17.01	363.99	32.45	1.64	365.57	20.86	-1.82	365.73	23.93	0.18
368.41	44.32	19.58	367.63	13.53	0.67	367.94	37.44	18.11	366.99	31.05	0.96	368.57	20.09	-1.88	368.73	23.96	0.92
371.41	42.35	17.81	370.62	13.47	0.81	370.94	36.02	16.88	369.99	30.81	0.91	371.57	21.20	-0.57	371.73	22.51	-0.33
374.42	42.81	18.35	373.63	13.61	1.03	373.94	36.70	17.64	372.99	31.15	1.33	374.57	19.75	-1.94	374.73	23.38	0.62
377.41	42.51	16.84	376.62	13.57	-0.22	376.94	36.20	15.94	375.99	32.98	1.96	377.57	20.80	-2.10	377.73	24.11	0.14
380.41	42.08	16.98	379.62	13.92	0.70	379.94	36.81	17.12	378.99	30.95	0.49	380.57	20.51	-1.82	380.73	24.73	1.33
383.41	42.25	16.74	382.62	13.96	0.33	382.94	36.48	16.37	381.99	32.26	1.39	383.57	21.02	-1.72	383.73	24.15	0.34
386.42	42.97	17.63	385.63	13.86	0.40	385.94	35.87	15.93	384.99	31.34	0.64	386.57	20.96	-1.61	386.73	24.62	0.98
389.42	42.62	18.10	388.63	14.04	1.40	388.94	35.11	16.00	387.99	31.82	1.95	389.57	19.09	-2.66	389.73	23.53	0.71
392.42	41.79	16.77	391.63	14.90	1.76	391.94	36.59	16.98	390.99	32.31	1.94	392.57	19.99	-2.26	392.73	23.64	0.32
395.41	41.98	17.13	394.62	13.63	0.66	394.94	36.63	17.19	393.99	31.58	1.37	395.57	20.22	-1.86	395.73	23.64	0.49
398.41	43.43	18.95	397.62	14.06	1.46	397.94	36.70	17.62	396.99	29.80	-0.04	398.57	21.12	-0.59	398.73	23.42	0.64
401.41	42.57	17.43	400.63	14.43	1.17	400.94	35.52	15.79	399.99	32.45	1.96	401.57	20.07	-2.30	401.73	23.78	0.34
404.41	42.06	16.41	403.63	13.90	0.13	403.94	36.50	16.26	402.99	32.31	1.31	404.57	20.17	-2.71	404.73	25.35	1.40
407.42	41.79	16.69	406.63	14.14	0.92	406.94	36.39	16.70	405.99	31.68	1.23	407.57	20.86	-1.47	407.73	23.64	0.24
410.42	41.71	16.60	409.62	14.49	1.26	409.94	33.94	14.24	408.99	30.38	-0.09	410.57	21.07	-1.27	410.73	24.77	1.36
413.42	42.11	16.89	412.63	14.37	1.03	412.94	35.15	15.33	411.99	31.34	0.76	413.57	21.07	-1.38	413.73	24.15	0.63
416.41	42.08	17.44	415.63	14.12	1.36	415.94	35.39	16.15	414.99	30.38	0.38	416.57	20.33	-1.54	416.73	24.11	1.17
419.42	41.63	16.01	418.63	14.84	1.10	418.94	36.11	15.89	417.99	32.35	1.37	419.58	21.12	-1.73	419.73	24.29	0.37
422.41	41.55	16.61	421.62	14.26	1.20	421.94	35.28	15.75	420.99	30.38	0.09	422.57	21.97	-0.20	422.73	23.35	0.11
425.42	42.33	16.56	424.63	15.16	1.27	424.95	34.03	13.67	423.99	32.21	1.08	425.57	21.44	-1.56	425.73	24.55	0.48
428.42	40.86	15.13	427.63	15.53	1.68	427.94	36.26	15.94	426.99	32.31	1.22	428.57	20.67	-2.29	428.73	25.10	1.07
431.41	41.34	16.56	430.62	14.34	1.44	430.94	35.59	16.21	429.99	30.47	0.33	431.57	21.02	-0.99	431.73	23.75	0.67
434.41	41.98	16.60	433.62	14.49	0.99	433.94	36.37	16.40	432.99	30.95	0.22	434.57	21.23	-1.38	434.73	24.84	1.16
437.42	42.03	16.70	436.63	14.81	1.36	436.94	34.81	14.88	435.99	31.53	0.84	437.57	21.36	-1.20	437.73	24.00	0.37
440.42	40.67	15.05	439.63	15.24	1.50	439.94	34.98	14.77	438.99	32.69	1.71	440.57	20.88	-1.97	440.73	24.18	0.26
443.42	41.31	15.52	442.63	15.27	1.36	442.94	35.87	15.48	441.99	33.57	2.42	443.57	20.41	-2.61	443.73	24.29	0.20
446.41	40.48	14.69	445.62	14.45	0.54	445.94	36.09	15.71	444.99	32.69	1.54	446.57	21.02	-2.00	446.73	24.55	0.46
449.41	40.99	15.39	448.62	14.43	0.71	448.94	36.57	16.37	447.99	32.06	1.10	449.57	20.65	-2.18	449.73	24.99	1.09
452.41	40.80	15.53	451.63	15.41	2.02	451.94	35.37	15.51	450.99	31.24	0.61	452.57	21.39	-1.11	452.73	24.07	0.50
455.42	40.46	14.22	454.63	15.12	0.76	454.94	35.41	14.58	453.99	32.60	1.00	455.57	22.21	-1.26	455.73	24.80	0.26
458.41	41.10	15.08	457.63	14.79	0.65	457.94	35.02	14.41	456.99	32.06	0.68	458.57	22.34	-0.91	458.73	24.55	0.23
461.42	41.36	15.62	460.63	14.69	0.83	460.94	35.26	14.93	459.99	33.37	2.27	461.57	21.39	-1.58	461.73	23.35	-0.69
464.41	42.08	16.25	463.62	15.10	1.15	463.94	35.24	14.81	462.99	31.24	0.05	464.57	22.05	-1.01	464.73	25.10	0.97
467.42	41.04	15.47	466.63	15.31	1.62	466.95	35.98	15.82	465.99	31.92	0.99	467.57	21.17	-1.63	467.73	24.51	0.64
470.42	41.07	15.36	469.63	15.82	1.99	469.94	35.46	15.16	468.99	31.39	0.33	470.58	21.63	-1.31	470.73	24.99	0.98
473.42	41.66	15.98	472.63	15.49	1.69	472.94	35.44	15.17	471.99	32.11	1.08	473.57	21.52	-1.39	473.73	24.29	0.31
476.41	40.83	15.31	475.63	15.43	1.79	475.94	35.28	15.17	474.99	32.45	1.57	476.57	21.33	-1.42	476.73	23.67	-0.15
479.42	40.43	14.57	478.63	15.86	1.88	478.94	35.96	15.51	477.99	32.26	1.04	479.57	21.33	-1.76	479.73	24.88	0.72
482.42	40.32	14.22	481.63	15.61	1.39	481.94	34.72	14.03	480.99	32.79	1.34	482.58	22.13	-1.20	482.73	24.26	-0.14
485.42	40.27	15.31	484.62	15.74	2.66	484.94	35.52	15.96	483.99	30.95	0.63	485.57	21.23	-0.96	485.73	23.60	0.34
488.42	41.34	15.46	487.63	15.45	1.45	487.95	34.85	14.38	486.99	31.58	0.35	488.58	21.55	-1.56	488.74	25.39	1.21
491.42	40.99	14.49	490.63	15.12	0.50	490.95	34.50	13.41	489.99	32.89	1.03	491.58	21.49	-2.24	491.73	26.01	1.21
494.42	40.94	14.62	493.62	16.17	1.73	493.94	35.35	14.44	492.99	33.96	2.28	494.57	21.23	-2.32	494.73	24.66	0.04
497.42	40.80	15.17	496.63	15.41	1.66	496.95	34.35	14.13	495.99	32.94	1.95	497.58	20.88	-1.98	497.73	23.96	0.03
500.42	41.02	14.09	499.63	15.98	0.93	499.95	35.31	13.79	498.99	34.10	1.82	500.57	21.52	-2.64	500.73	26.05	0.82
503.42	40.30	14.58	502.63	16.00	2.16	502.95	35.05	14.74	501.99	31.34	0.26	503.58	21.28	-1.67	503.74	25.43	1.41
506.42	40.96	14.52	505.63	16.58	2.02	505.95	35.02	13.99	504.99	33.52	1.72	506.58	21.52	-2.15	506.73	25.17	0.43
509.42	40.48	14.91	508.63	15.88	2.19	508.95	35.33	15.16	507.99	32.31	1.38	509.58	21.55	-1.25	509.73	23.75	-0.12
512.41	40.43	14.71	511.63	15.88	2.04	511.94	35.00	14.69	510.99	31.44	0.37	512.57	20.99	-1.96	512.73	25.61	1.59
515.41	40.80	14.71	514.63	15.53	1.32	514.94	34.66	13.97	513.99	32.74	1.29	515.57	21.33	-1.99	515.73	25.10	0.71
518.42	40.09	13.52	517.63	16.33	1.64	517.94	34.85	13.68	516.99	32.50	0.57	518.57	22.02	-1.78	518.73	26.09	1.22
521.42	40.43	13.52	520.63	16.54	1.51	520.95	34.53	13.03	519.99	33.57	1.31	521.58	22.10	-2.04	521.74	25.94	0.73
524.42	41.04	13.86	523.63	16.13	0.83	523.94	34.68	12.90	522.99	33.52	0.98	524.57	22.32	-2.09	524.73	26.60	1.12
527.42	40.24	14.38	526.63	15.66	1.68	526.94	34.79	14.34	525.99	31.73	0.51	527.58	22.16	-0.93	527.73	24.58	0.42
530.42	41.23	14.68	529.63	15.88	1.21	529.94	34.42	13.28	528.99	32.55	0.64	530.57	22.45	-1.33	530.73	25.54	0.69
533.42	41.04	14.62	532.63	16.03	1.49	532.94	34.18	13.16	531.99	32.74	0.96	533.58	22.21	-1.44	533.74	25.21	0.49
536.42	39.05	11.87	535.63	16.58	1.28	535.94	34.14	12.36	534.99	34.05	1.51	536.58	22.56	-1.85	536.74	25.83	0.35
539.42	39.77	12.59	538.63	16.73	1.43	538.95	35.24	13.46	537.99	33.42	0.88	539.58	22.34	-2.07	539.74	26.68	1.20
542.42	40.24	13.58	541.63	16.21	1.43	541.95	33.94	12.69	540.99	33.52	1.51	542.58	22.32	-1.57	542.74	25.02	0.06
545.42	40.30	13.77	544.63	16.52	1.87	544.95	34.68	13.56	543.99	33.13	1.25	545.58	21.36	-2.40	545.74	25.98	1.15
548.42	39.40	13.46	547.63	16.68	2.62	547.95	34.18	13.64	546.99	31.87	0.57	548.58	21.94	-1.23	548.74	24.91	0.67
551.42	40.91	14.27	550.63	16.44	1.68	550.95	35.41	14.17	549.99	33.42	1.42	551.58	21.20	-2.67	551.73	26.20	1.26
554.42	40.56	13.22	553.63	16.27	0.81	553.95	33.99	12.05	552.99	34.98	2.28	554.58	22.18	-2.39	554.74	25.76	0.12
557.42	40.83	14.24	556.63	16.35	1.64	556.95	34.55	13.37	555.99	33.91	1.97	557.58	21.86	-1.96	557.73	24.88	-0.01
560.42	40.22	13.75	559.63	16.44	1.85	559.95	34.94	13.87	558.99	32.74	0.91	560.58	21.78	-1.92	560.74	25.79	1.02
563.42	39.93	12.87	562.62	17.04	1.86	562.94	34.96	13.31	561.99	33.76	1.35	563.58	22.32	-1.97	563.73	25.98	0.62
566.42	39.66	12.52	565.63	15.92	0.66	565.95	34.37	12.64	564.99	34.10	1.61	566.58	22.74	-1.63	566.74	25.46	0.02
569.42	39.32	12.47	568.63	17.16	2.19	568.95	34.37	12.92	567.99	33.47	1.26	569.58	22.48	-1.60	569.74	25.50	0.35
572.42	39.95	13.35	571.63	16.95	2.23	571.95	33.90	12.71	570.99	32.01	0.05	572.58	22.00	-1.83	572.73	26.68	1.78
575.42	40.06	13.18	574.63	16.71	1.71	574.95	35.18	13.71	573.99	32.74	0.51	575.57	22.58	-1.53	575.73	26.20	1.02
578.42	39.58	13.41	577.63	16.93	2.64	577.95	34.44	13.68	576.99	31.48	-0.04	578.58	22.85	-0.55	578.73	25.06	0.59
581.42	40.40	13.74	580.63	16.91	2.13	580.95	33.81	12.55	579.99	32.21	0.19	581.58	22.80	-1.09	581.74	25.87	0.91
584.42	39.37	12.39	583.63	16.79	1.69	583.95	34.31	12.74	582.99	33.76	1.42	584.58	22.50	-1.71	584.74	25.57	0.29
587.42	40.40	13.58	586.63	17.93	2.99	586.95	34.98	13.56	585.99	32.94	0.76	587.58	21.89	-2.16	587.74	26.53	1.41
590.42	40.59	13.14	589.63	16.85	1.28	589.94	34.94	12.90	588.99	34.79	1.98	590.57	22.58	-2.10	590.73	25.87	0.12
593.42	40.72	14.06	592.62	17.59	2.81	592.94	33.60	12.35	591.99	33.13	1.11	593.57	22.13	-1.76	593.73	25.61	0.65
596.42	39.42	12.03	595.62	17.55	2.04	595.94	34.83	12.84	594.99	34.01	1.26	596.57	22.90	-1.72	596.73	26.16	0.47
599.42	39.37	12.92	598.62	17.20	2.63	598.94	33.99	12.94	597.99	32.26	0.45	599.58	22.16	-1.52	599.73	25.83	1.08
602.41	39.69	12.26	601.62	17.30	1.75	601.94	34.33	12.30	600.99	33.81	1.02	602.57	22.34	-2.32	602.73	27.04	1.31
621.42	49.80	12.65	620.63	134.12	108.85	620.94	59.30	27.56	620.00	43.84	1.34	621.58	31.77	-2.61	621.73	36.72	1.27
624.39	47.45	12.60	623.61	149.80	126.83	623.92	64.02	34.58	622.97	43.43	3.23	624.55	28.01	-4.07	624.71	33.99	0.84
627.39	45.13	10.54	626.60	165.60	142.89	626.91	58.87	29.69	625.97	42.46	2.51	627.54	27.98	-3.84	627.70	34.22	1.33
630.39	43.62	9.96	629.60	151.52	129.74	629.91	56.18	27.93	628.97	40.54	1.53	630.54	27.98	-2.91	630.70	33.34	1.38
633.39	44.43	10.98	632.60	134.19	112.62	632.91	51.90	23.85	631.97	40.49	1.68	633.54	28.48	-2.20	633.70	32.28	0.53
636.39	43.40	10.87	635.60	124.33	103.68	635.91	50.08	22.96	634.97	40.29	2.41	636.54	27.30	-2.46	636.70	30.88	0.05
639.39	44.10	10.33	638.61	113.98	92.09	638.92	46.41	18.05	637.97	40.04	0.91	639.55	28.59	-2.41	639.71	33.57	1.50
642.39	44.29	11.11	641.60	106.20	84.90	641.91	46.07	18.30	640.97	39.69	1.15	642.54	28.53	-1.88	642.70	32.21	0.73
645.39	44.53	11.91	644.60	100.40	79.66	644.91	43.15	15.93	643.97	38.59	0.61	645.54	27.66	-2.19	645.70	32.51	1.59
648.39	43.32	10.99	647.60	96.21	75.76	647.92	40.96	14.04	646.97	39.44	1.76	648.54	27.06	-2.50	648.70	31.37	0.74
651.39	44.21	11.12	650.60	90.58	69.37	650.92	40.80	13.12	649.97	39.89	1.45	651.55	28.09	-2.23	651.71	32.17	0.78
654.39	44.24	11.69	653.61	86.72	66.05	653.92	39.56	12.42	652.97	39.44	1.54	654.55	27.22	-2.56	654.71	31.87	1.02
657.39	43.89	10.67	656.60	84.21	62.87	656.91	38.94	11.13	655.97	38.49	-0.08	657.54	28.97	-1.48	657.70	33.08	1.56
660.39	44.48	12.29	659.60	82.08	61.77	659.91	38.72	11.94	658.97	39.09	1.54	660.54	26.92	-2.50	660.70	31.45	0.96
663.39	44.02	11.18	662.60	79.87	58.91	662.91	37.75	10.32	661.97	39.34	1.15	663.54	27.36	-2.71	663.70	32.70	1.56
666.39	44.24	10.96	665.60	78.25	56.85	665.91	37.57	9.70	664.97	39.64	1.01	666.54	27.77	-2.74	666.70	33.31	1.73
669.39	45.00	12.57	668.61	76.64	56.09	668.92	38.52	11.50	667.97	38.44	0.66	669.55	27.03	-2.63	669.71	32.70	1.97
672.39	43.64	11.48	671.60	74.50	54.22	671.91	38.56	11.81	670.97	38.59	1.07	672.54	27.63	-1.76	672.70	31.15	0.69
675.39	43.78	10.84	674.60	75.58	54.52	674.91	37.60	10.07	673.97	40.54	2.25	675.54	27.52	-2.65	675.70	31.64	0.40
678.39	45.40	12.45	677.60	74.31	53.24	677.91	37.73	10.19	676.97	40.09	1.79	678.54	27.36	-2.82	678.70	32.28	1.03
681.39	45.19	12.83	680.60	73.13	52.65	680.91	38.06	11.10	679.97	37.35	-0.37	681.54	28.01	-1.58	681.70	32.62	1.96
684.39	45.48	13.14	683.61	71.45	50.99	683.92	38.81	11.87	682.97	37.94	0.24	684.55	27.74	-1.83	684.71	32.24	1.60
687.39	45.46	12.54	686.60	71.66	50.62	686.91	38.87	11.36	685.97	39.24	0.96	687.54	27.79	-2.36	687.70	32.62	1.40
690.39	45.62	13.43	689.60	70.47	50.16	689.91	39.38	12.59	688.97	37.89	0.34	690.54	27.03	-2.39	690.70	32.55	2.06
693.39	45.62	12.60	692.60	71.19	50.05	692.91	39.25	11.63	691.97	40.29	1.91	693.54	28.07	-2.18	693.70	31.60	0.28
696.39	44.43	11.34	695.60	70.52	49.31	695.91	40.49	12.81	694.97	40.04	1.59	696.54	28.29	-2.03	696.70	31.83	0.44
699.39	44.35	11.67	698.61	69.12	48.32	698.92	39.45	12.17	697.97	38.84	0.80	699.55	27.25	-2.66	699.71	32.85	1.87
702.39	45.32	13.11	701.60	68.65	48.32	701.91	39.60	12.79	700.97	37.65	0.08	702.54	27.79	-1.65	702.70	32.09	1.58
705.39	46.44	13.23	704.60	67.86	46.53	704.91	39.82	12.02	703.97	39.74	1.18	705.54	27.96	-2.48	705.70	32.81	1.30
708.39	45.27	13.10	707.60	65.99	45.70	707.91	40.93	14.16	706.97	38.04	0.51	708.54	27.96	-1.44	708.70	31.41	0.94
711.38	44.51	10.52	710.60	67.50	45.39	710.91	40.58	12.00	709.97	40.59	1.25	711.54	28.04	-3.18	711.70	34.22	1.93
714.39	44.24	11.81	713.61	66.35	45.80	713.92	40.84	13.82	712.97	38.19	0.40	714.55	27.82	-1.84	714.71	32.17	1.44
717.38	44.97	11.66	716.60	66.66	45.23	716.91	42.09	14.19	715.97	39.69	1.03	717.54	29.44	-1.10	717.70	31.68	0.07
720.39	44.86	11.79	719.60	65.13	43.94	719.91	41.27	13.61	718.97	39.69	1.27	720.54	28.12	-2.18	720.70	32.28	0.91
723.38	44.21	11.00	722.60	64.95	43.62	722.91	41.51	13.70	721.97	39.04	0.47	723.54	28.37	-2.07	723.70	33.12	1.61
726.38	44.97	11.87	725.60	63.54	42.32	725.91	41.36	13.66	724.97	39.94	1.48	726.54	27.87	-2.46	726.70	32.39	0.99
729.39	46.66	13.62	728.61	62.82	41.66	728.92	42.45	14.81	727.97	38.54	0.14	729.55	28.29	-1.98	729.71	33.19	1.85
732.39	45.38	12.10	731.60	61.90	40.50	731.91	42.00	14.12	730.97	39.14	0.50	732.54	28.48	-2.03	732.70	33.12	1.54
735.39	45.05	12.06	734.60	61.69	40.58	734.91	41.83	14.25	733.97	38.44	0.09	735.54	28.34	-1.88	735.70	33.08	1.79
738.39	43.75	10.86	737.60	61.39	40.38	737.91	42.45	14.97	736.97	40.19	1.95	738.54	27.19	-2.93	738.70	32.17	0.98
741.39	45.29	12.54	740.60	60.78	39.91	740.91	42.57	15.23	739.97	37.99	-0.11	741.54	27.41	-2.57	741.70	33.73	2.68
744.39	45.19	11.60	743.61	59.62	37.91	743.92	42.16	13.98	742.97	41.50	2.55	744.55	27.08	-3.74	744.71	33.08	1.19
747.39	45.59	12.93	746.60	59.72	38.94	746.91	41.96	14.71	745.97	38.89	0.88	747.54	26.32	-3.57	747.70	33.65	2.69
750.38	46.49	13.16	749.60	59.51	38.06	749.91	42.34	14.41	748.97	39.04	0.35	750.54	27.44	-3.12	750.70	34.41	2.78
753.39	45.54	11.82	752.60	57.63	35.79	752.91	42.74	14.43	751.97	40.44	1.37	753.54	28.07	-2.88	753.70	33.53	1.51
756.39	45.16	11.73	755.60	57.31	35.76	755.91	42.59	14.56	754.97	38.44	-0.35	756.54	29.41	-1.25	756.70	33.34	1.61
759.39	45.87	12.46	758.61	55.81	34.28	758.92	42.00	13.99	757.97	40.24	1.47	759.55	28.72	-1.92	759.71	32.17	0.46
762.39	46.17	12.67	761.60	55.81	34.19	761.91	42.39	14.29	760.97	39.79	0.93	762.54	28.72	-2.01	762.70	32.89	1.09
765.39	45.76	12.28	764.60	55.66	34.06	764.91	42.43	14.35	763.97	39.19	0.35	765.54	28.81	-1.90	765.70	33.34	1.56
768.39	45.68	11.27	767.60	54.28	31.75	767.91	43.10	14.09	766.97	40.44	0.67	768.54	28.89	-2.75	768.70	34.80	2.09
771.39	45.89	11.94	770.60	55.02	32.95	770.91	42.72	14.18	769.97	41.30	2.00	771.54	27.74	-3.44	771.70	33.69	1.44
774.39	44.59	10.22	773.61	54.08	31.59	773.92	42.61	13.64	772.97	39.84	0.11	774.55	28.45	-3.15	774.71	35.72	3.05
777.39	47.18	13.74	776.60	52.86	31.30	776.91	42.81	14.78	775.97	39.24	0.45	777.54	29.00	-1.67	777.70	32.96	1.22
780.39	44.91	11.67	779.60	53.30	31.94	779.91	42.41	14.57	778.97	38.59	-0.01	780.54	28.15	-2.32	780.70	33.88	2.34
783.39	44.72	10.84	782.60	53.22	31.22	782.91	41.83	13.35	781.97	39.84	0.60	783.54	28.94	-2.17	783.70	33.76	1.58
786.39	46.66	12.41	785.60	52.73	30.36	785.91	42.16	13.31	784.97	40.85	1.24	786.54	29.00	-2.48	786.70	33.80	1.25
789.39	46.36	12.36	788.61	52.86	30.74	788.92	42.41	13.82	787.97	40.24	0.89	789.55	29.30	-1.93	789.71	33.34	1.04
792.39	45.13	10.75	791.60	51.54	29.04	791.91	41.65	12.68	790.97	40.90	1.17	792.54	28.97	-2.64	792.70	34.15	1.47
795.38	46.33	12.30	794.60	51.27	29.12	794.91	40.87	12.24	793.97	40.09	0.70	795.54	28.72	-2.54	795.70	34.18	1.85
798.39	46.96	12.63	797.60	50.95	28.50	797.91	42.09	13.17	796.97	40.74	1.06	798.54	29.25	-2.31	798.70	33.88	1.25
801.38	46.08	11.27	800.60	50.88	27.95	800.91	42.59	13.19	799.97	42.51	2.34	801.54	28.78	-3.26	801.70	34.03	0.92
804.39	46.49	12.44	803.60	48.80	26.63	803.92	42.83	14.19	802.97	40.59	1.18	804.55	29.22	-2.06	804.71	33.23	0.88
807.39	46.27	12.19	806.60	49.38	27.18	806.91	41.58	12.91	805.97	40.24	0.80	807.54	28.86	-2.45	807.70	34.03	1.65
810.38	45.84	12.15	809.60	48.68	26.87	809.91	42.25	13.96	808.97	40.14	1.09	810.54	27.57	-3.35	810.70	34.26	2.27
813.39	46.41	12.40	812.60	49.43	27.30	812.91	42.27	13.66	811.97	39.74	0.37	813.54	28.20	-3.04	813.70	34.99	2.68
816.39	45.59	11.68	815.60	48.85	26.82	815.91	42.52	14.01	814.97	42.06	2.79	816.54	27.49	-3.65	816.70	33.08	0.87
819.39	45.54	11.28	818.61	48.40	26.02	818.92	41.56	12.71	817.97	40.74	1.12	819.55	28.67	-2.82	819.71	34.26	1.70
822.39	45.97	11.54	821.60	48.52	25.97	821.91	41.85	12.82	820.97	41.70	1.91	822.54	29.30	-2.36	822.70	33.19	0.46
825.39	46.79	12.28	824.60	47.65	25.02	824.91	42.39	13.29	823.97	40.85	0.98	825.54	29.00	-2.74	825.70	34.57	1.76
828.39	45.76	11.42	827.60	47.11	24.65	827.91	41.38	12.45	826.97	40.74	1.04	828.54	29.52	-2.05	828.70	33.65	1.01
831.39	46.58	12.58	830.60	47.51	25.39	830.91	41.78	13.18	829.97	39.74	0.38	831.54	28.75	-2.48	831.70	34.41	2.11
834.39	46.08	12.77	833.61	46.49	25.06	833.92	42.34	14.43	832.97	37.35	-1.32	834.55	29.14	-1.40	834.71	34.34	2.73
837.38	46.60	12.49	836.60	45.80	23.57	836.91	42.45	13.75	835.97	40.39	0.93	837.54	29.63	-1.71	837.70	33.19	0.78
840.39	46.58	11.94	839.60	46.30	23.54	839.91	41.36	12.13	838.97	41.96	1.96	840.54	29.05	-2.82	840.70	33.80	0.86
843.39	46.19	11.80	842.60	45.82	23.31	842.91	41.65	12.67	841.97	40.29	0.54	843.54	29.74	-1.88	843.70	34.03	1.34
846.39	46.66	11.22	845.60	46.84	23.28	845.91	42.59	12.56	844.97	41.65	0.85	846.54	30.38	-2.29	846.70	35.18	1.44
849.39	45.84	11.52	848.61	45.84	23.40	848.92	42.50	13.58	847.97	40.59	0.91	849.55	28.67	-2.88	849.71	34.60	1.98
852.39	46.06	12.32	851.60	44.95	23.09	851.91	42.07	13.74	850.97	39.04	-0.06	852.54	29.19	-1.78	852.70	33.88	1.84
855.39	45.89	11.38	854.60	44.64	22.01	854.91	41.83	12.72	853.97	40.85	0.98	855.54	29.47	-2.27	855.70	34.11	1.30
858.39	46.08	11.22	857.60	45.68	22.70	857.91	41.92	12.47	856.97	41.60	1.39	858.54	29.60	-2.49	858.70	34.26	1.10
861.39	46.19	11.47	860.60	45.94	23.10	860.91	41.98	12.66	859.97	40.49	0.41	861.54	29.85	-2.10	861.70	34.72	1.70
864.39	46.03	11.57	863.61	44.69	22.11	863.92	41.96	12.91	862.97	40.44	0.63	864.55	30.02	-1.67	864.71	33.80	1.04
867.39	47.10	11.05	866.60	45.73	21.56	866.91	41.65	11.00	865.97	42.72	1.31	867.54	30.27	-3.01	867.70	36.06	1.71
870.39	46.52	10.87	869.60	44.64	20.87	869.91	42.18	11.94	868.97	42.21	1.21	870.54	31.02	-1.86	870.70	34.60	0.65
873.39	46.22	10.55	872.60	44.40	20.61	872.91	42.39	12.12	871.97	41.75	0.72	873.54	30.52	-2.38	873.70	35.64	1.67
876.39	47.64	12.45	875.60	44.52	21.21	875.91	41.13	11.35	874.97	40.69	0.14	876.54	29.94	-2.48	876.70	35.83	2.34
879.39	46.96	12.20	878.61	43.35	20.47	878.92	41.67	12.31	877.97	41.70	1.58	879.55	29.60	-2.39	879.71	33.88	0.82
882.38	47.20	12.21	881.60	44.31	21.20	881.91	41.07	11.48	880.97	43.07	2.72	882.54	29.19	-3.03	882.70	33.61	0.32
885.38	46.44	10.69	884.60	43.30	19.43	884.91	41.16	10.82	883.97	42.97	1.87	885.54	29.52	-3.46	885.70	35.64	1.59
888.39	47.26	11.61	887.60	43.60	19.83	887.91	41.54	11.29	886.97	42.46	1.45	888.54	29.63	-3.25	888.70	35.76	1.81
891.39	45.87	10.80	890.60	42.90	19.71	890.91	40.98	11.32	889.97	40.74	0.31	891.54	29.83	-2.47	891.70	35.53	2.16
894.39	46.68	11.44	893.61	42.69	19.33	893.92	41.33	11.50	892.97	42.46	1.87	894.55	29.08	-3.39	894.71	35.06	1.52
897.39	46.52	11.37	896.60	43.13	19.86	896.91	41.80	12.06	895.97	42.16	1.66	897.54	30.10	-2.28	897.70	34.07	0.62
900.39	45.68	10.48	899.60	43.39	20.07	899.91	40.87	11.08	898.97	41.05	0.49	900.54	29.99	-2.44	900.70	35.45	1.95
903.39	45.32	10.11	902.60	43.04	19.71	902.91	41.89	12.08	901.97	40.29	-0.28	903.54	30.79	-1.65	903.70	35.45	1.94
906.39	46.60	11.29	905.60	43.23	19.80	905.91	41.65	11.75	904.97	41.00	0.34	906.54	29.94	-2.60	906.70	35.87	2.26
909.39	46.58	11.60	908.61	42.50	19.40	908.92	43.06	13.49	907.97	41.40	1.06	909.55	30.74	-1.47	909.71	33.69	0.41
912.39	46.17	10.46	911.60	43.23	19.40	911.91	41.38	11.08	910.97	41.91	0.85	912.54	31.07	-1.87	912.70	35.03	1.02
915.39	47.01	11.50	914.60	43.04	19.41	914.92	41.02	10.91	913.97	42.16	1.29	915.55	30.63	-2.11	915.71	34.64	0.83
918.38	47.04	10.95	917.60	42.18	17.97	917.91	41.78	11.10	916.97	41.55	0.11	918.54	31.15	-2.17	918.70	36.45	2.06
921.39	47.10	11.59	920.60	41.80	18.17	920.91	41.22	11.11	919.97	42.41	1.54	921.54	29.88	-2.86	921.70	35.14	1.33
924.39	46.14	10.84	923.61	42.95	19.53	923.92	41.98	12.09	922.97	42.31	1.66	924.55	30.13	-2.40	924.71	34.34	0.74
927.39	47.89	12.48	926.60	41.87	18.34	926.91	41.51	11.51	925.97	41.40	0.63	927.54	30.85	-1.79	927.70	34.87	1.16
930.39	46.99	11.25	929.60	41.92	18.06	929.91	42.27	11.93	928.97	43.79	2.69	930.54	29.96	-3.01	930.70	34.37	0.33
933.39	46.74	11.24	932.60	40.90	17.28	932.91	41.33	11.24	931.97	41.96	1.10	933.54	29.52	-3.21	933.70	35.91	2.11
936.39	47.64	12.19	935.60	42.08	18.51	935.91	42.88	12.84	934.97	41.55	0.75	936.54	30.27	-2.41	936.70	35.41	1.66
939.39	46.58	11.47	938.61	41.85	18.62	938.92	41.54	11.83	937.97	40.74	0.27	939.55	30.66	-1.68	939.71	34.83	1.42
942.39	46.74	11.79	941.60	42.11	19.04	941.92	41.33	11.79	940.97	41.20	0.89	942.55	30.32	-1.86	942.71	34.22	0.97
945.39	47.75	12.44	944.60	42.62	19.19	944.91	42.32	12.42	943.97	41.40	0.74	945.54	30.54	-2.00	945.70	34.87	1.26
948.39	47.45	12.08	947.61	42.76	19.27	947.92	41.20	11.23	946.97	41.86	1.13	948.55	30.93	-1.67	948.71	34.22	0.55
951.39	47.15	10.75	950.60	40.55	16.03	950.91	41.33	10.34	949.97	42.87	1.11	951.54	31.85	-1.78	951.70	35.37	0.67
954.42	47.18	11.28	953.63	41.78	17.76	953.94	41.65	11.16	952.97	41.65	0.40	954.58	31.02	-2.11	954.73	35.91	1.71
957.39	46.74	11.35	956.60	41.20	17.69	956.91	40.82	10.84	955.97	41.25	0.50	957.54	30.32	-2.30	957.70	35.49	1.80
960.38	46.52	9.80	959.60	41.85	17.01	959.91	41.38	10.06	958.97	43.33	1.25	960.54	30.93	-3.02	960.70	36.80	1.78
963.39	47.26	10.91	962.60	41.20	16.73	962.91	40.87	9.92	961.97	43.02	1.31	963.54	30.79	-2.79	963.70	36.14	1.49
966.39	46.90	11.18	965.60	41.87	18.03	965.91	41.27	10.95	964.97	42.26	1.18	966.54	30.77	-2.18	966.70	35.03	1.01
969.39	46.99	11.69	968.61	41.55	18.13	968.92	41.58	11.69	967.97	41.20	0.55	969.55	30.02	-2.51	969.71	35.56	1.96
972.38	47.56	12.16	971.60	41.36	17.84	971.91	42.18	12.19	970.97	41.00	0.24	972.54	30.68	-1.95	972.70	35.41	1.71
975.39	47.48	11.22	974.60	40.71	16.33	974.91	42.07	11.22	973.97	42.82	1.20	975.54	30.71	-2.78	975.70	36.14	1.58
978.38	46.27	9.99	977.60	40.53	16.13	977.91	42.16	11.29	976.97	42.36	0.72	978.54	30.96	-2.55	978.70	36.41	1.83
981.39	48.30	11.75	980.60	41.46	16.79	980.91	42.59	11.45	979.97	43.12	1.22	981.54	31.77	-2.01	981.70	35.64	0.79
984.39	47.31	11.02	983.61	41.22	16.81	983.92	42.12	11.24	982.97	41.86	0.21	984.55	31.99	-1.53	984.71	35.91	1.32
987.39	47.89	12.18	986.60	40.76	16.93	986.92	40.89	10.58	985.97	42.21	1.14	987.54	31.52	-1.42	987.70	34.30	0.29
990.38	46.85	10.14	989.60	40.39	15.56	989.91	41.92	10.62	988.97	44.30	2.23	990.54	30.77	-3.17	990.70	35.95	0.94
993.38	47.70	11.41	992.60	40.85	16.44	992.91	42.07	11.19	991.97	41.86	0.22	993.54	32.02	-1.50	993.70	35.87	1.28
996.38	46.66	10.19	995.60	41.15	16.56	995.91	41.18	10.12	994.97	42.21	0.38	996.54	31.68	-2.02	996.70	36.41	1.64
999.39	47.18	11.15	998.61	40.48	16.33	998.92	41.78	11.15	997.97	42.01	0.62	999.55	30.88	-2.38	999.71	36.10	1.77
1002.38	47.70	11.31	1001.60	40.23	15.72	1001.91	42.30	11.32	1000.97	43.17	1.43	1002.54	30.74	-2.88	1002.70	36.14	1.45
1005.38	47.15	10.67	1004.60	40.94	16.34	1004.91	42.95	11.88	1003.97	43.17	1.33	1005.54	31.13	-2.58	1005.70	36.03	1.25
1008.38	47.73	11.16	1007.60	40.64	15.95	1007.91	41.09	9.93	1006.97	43.07	1.14	1008.54	31.93	-1.87	1008.69	35.60	0.73
1011.39	47.53	11.27	1010.60	41.13	16.75	1010.92	41.45	10.60	1009.97	42.97	1.36	1011.55	31.32	-2.17	1011.71	35.37	0.81
1014.42	47.45	10.99	1013.63	40.46	15.88	1013.95	42.21	11.16	1012.97	42.51	0.69	1014.58	31.77	-1.92	1014.73	35.99	1.23
1017.39	47.73	11.41	1016.60	40.57	16.13	1016.92	40.71	9.80	1015.97	42.77	1.10	1017.54	31.43	-2.12	1017.70	35.64	1.02
1020.39	46.96	10.66	1019.60	40.44	16.02	1019.91	42.07	11.18	1018.97	43.07	1.41	1020.54	30.27	-3.26	1020.70	36.45	1.85
1023.39	47.70	12.23	1022.61	41.15	17.56	1022.92	42.27	12.20	1021.97	41.65	0.82	1023.55	30.21	-2.49	1023.71	35.45	1.68
1026.38	48.61	12.09	1025.60	41.76	17.12	1025.91	41.58	10.47	1024.97	43.43	1.55	1026.54	31.57	-2.18	1026.70	35.45	0.63
1029.42	47.81	11.21	1028.63	41.34	16.62	1028.95	42.41	11.22	1027.97	43.94	1.99	1029.58	30.79	-3.04	1029.73	35.95	1.05
1032.39	47.81	10.57	1031.60	40.60	15.24	1031.91	42.65	10.81	1030.97	45.02	2.42	1032.54	31.54	-2.93	1032.70	36.06	0.52
1035.39	49.16	12.73	1034.60	40.78	16.23	1034.91	42.39	11.36	1033.97	42.92	1.13	1035.54	30.74	-2.92	1035.70	36.53	1.80
1038.39	47.34	10.55	1037.60	39.97	15.06	1037.91	42.43	11.05	1036.97	42.46	0.32	1038.54	31.57	-2.45	1038.70	37.22	2.13
1041.39	47.92	11.93	1040.60	42.06	17.95	1040.92	42.34	11.76	1039.97	41.25	-0.09	1041.55	31.77	-1.45	1041.71	35.83	1.54
1044.39	47.75	11.21	1043.61	40.44	15.78	1043.92	42.07	10.94	1042.97	43.99	2.09	1044.55	31.15	-2.62	1044.71	35.37	0.53
1047.39	49.05	12.27	1046.60	40.32	15.42	1046.91	42.74	11.36	1045.97	45.48	3.34	1047.54	30.16	-3.85	1047.70	35.60	0.52
1050.38	47.53	10.89	1049.60	40.00	15.24	1049.91	42.03	10.79	1048.97	42.56	0.56	1050.54	32.35	-1.52	1050.70	35.91	0.97
1053.39	47.37	10.58	1052.60	40.25	15.34	1052.91	42.74	11.36	1051.97	44.50	2.36	1053.54	30.96	-3.06	1053.70	35.79	0.70
1056.38	48.39	12.04	1055.60	41.71	17.24	1055.91	41.67	10.73	1054.97	42.77	1.07	1056.54	30.52	-3.06	1056.70	36.64	1.99
1059.39	48.14	11.27	1058.61	39.65	14.66	1058.92	41.89	10.43	1057.97	43.17	0.94	1059.55	31.88	-2.22	1059.71	36.45	1.28
1062.39	48.58	11.08	1061.60	40.23	14.61	1061.91	43.24	11.15	1060.97	44.20	1.35	1062.54	32.07	-2.66	1062.70	37.11	1.31
1065.39	47.75	10.75	1064.61	41.39	16.27	1064.92	42.23	10.64	1063.97	43.48	1.13	1065.55	31.49	-2.74	1065.71	36.91	1.61
1068.39	47.15	9.93	1067.60	40.94	15.60	1067.91	42.88	11.06	1066.97	43.79	1.21	1068.54	31.43	-3.02	1068.70	37.34	1.82
1071.39	48.03	10.90	1070.60	40.62	15.37	1070.92	41.89	10.17	1069.97	43.84	1.35	1071.55	31.99	-2.37	1071.71	36.45	1.02
1074.39	47.70	10.74	1073.61	40.50	15.42	1073.92	42.65	11.10	1072.97	43.68	1.36	1074.55	31.52	-2.67	1074.71	36.57	1.31
1077.39	47.75	9.90	1076.60	41.36	15.39	1076.92	41.83	9.39	1075.97	44.61	1.41	1077.54	32.32	-2.76	1077.70	37.50	1.35
1080.39	47.75	10.74	1079.60	40.34	15.21	1079.91	43.26	11.66	1078.97	43.38	1.01	1080.54	32.13	-2.11	1080.70	36.41	1.10
1083.38	49.22	12.61	1082.60	40.74	16.01	1082.91	42.27	11.06	1081.97	42.21	0.24	1083.54	31.88	-1.96	1083.70	36.64	1.73
1086.39	48.41	11.24	1085.60	39.84	14.55	1085.91	42.07	10.31	1084.97	42.11	-0.42	1086.54	32.83	-1.57	1086.70	37.46	1.99
1089.39	48.19	11.62	1088.61	40.50	15.81	1088.92	43.15	11.99	1087.97	43.43	1.51	1089.55	31.60	-2.20	1089.71	35.56	0.69
1092.38	49.24	12.43	1091.60	40.41	15.48	1091.91	43.17	11.76	1090.97	42.31	0.14	1092.54	32.07	-1.97	1092.70	36.95	1.84
1095.38	48.75	11.14	1094.60	40.25	14.52	1094.91	41.92	9.71	1093.97	44.71	1.74	1095.54	31.99	-2.85	1095.70	37.03	1.12
1098.38	48.11	10.57	1097.60	39.72	14.06	1097.91	42.16	10.03	1096.97	44.86	1.97	1098.54	31.88	-2.89	1098.70	36.76	0.92
1101.39	48.14	11.89	1100.61	40.23	15.86	1100.92	42.39	11.55	1099.97	41.60	-0.00	1101.54	31.27	-2.21	1101.70	36.76	2.21
1104.39	48.11	10.48	1103.61	40.62	14.87	1103.92	43.19	10.97	1102.97	43.99	1.01	1104.55	32.83	-2.03	1104.71	36.95	1.02
1107.39	48.91	11.63	1106.61	40.90	15.50	1106.92	43.10	11.23	1105.97	43.89	1.26	1107.55	32.88	-1.63	1107.71	35.95	0.37
1110.38	47.89	10.72	1109.60	41.57	16.28	1109.91	42.61	10.85	1108.97	43.68	1.15	1110.54	31.88	-2.52	1110.70	36.84	1.37
1113.39	49.24	11.83	1112.60	39.84	14.31	1112.91	42.54	10.54	1111.97	43.63	0.86	1113.54	31.99	-2.65	1113.70	37.50	1.79
1116.39	48.55	11.63	1115.60	41.08	16.04	1115.91	42.54	11.03	1114.97	42.01	-0.27	1116.54	32.18	-1.97	1116.70	37.46	2.24
1119.39	47.31	9.51	1118.61	40.32	14.40	1118.92	42.68	10.29	1117.97	44.09	0.94	1119.55	32.38	-2.65	1119.71	37.81	1.71
1122.39	49.02	12.08	1121.60	40.71	15.65	1121.92	42.50	10.97	1120.97	42.97	0.68	1122.54	31.74	-2.43	1122.70	36.99	1.75
1125.39	48.58	11.16	1124.60	40.30	14.76	1124.91	42.12	10.11	1123.97	43.74	0.97	1125.54	32.18	-2.47	1125.70	37.22	1.50
1128.38	47.89	10.63	1127.60	39.72	14.34	1127.91	42.59	10.73	1126.97	43.23	0.61	1128.54	32.69	-1.80	1128.70	36.76	1.20
1131.38	47.51	10.66	1130.60	40.18	15.21	1130.91	42.86	11.41	1129.97	43.74	1.53	1131.54	31.49	-2.59	1131.70	36.22	1.07
1134.39	48.52	10.60	1133.61	39.90	13.86	1133.92	41.80	9.28	1132.97	44.76	1.48	1134.55	32.13	-3.02	1134.71	37.77	1.55
1137.39	48.99	11.43	1136.60	40.09	14.41	1136.91	41.94	9.79	1135.97	44.45	1.53	1137.54	32.44	-2.35	1137.70	36.68	0.82
1140.38	49.13	11.47	1139.60	40.07	14.29	1139.91	43.13	10.87	1138.97	44.04	1.02	1140.54	31.99	-2.90	1140.70	37.85	1.89
1143.39	49.05	11.61	1142.61	40.23	14.67	1142.92	42.57	10.53	1141.97	44.20	1.40	1143.55	31.10	-3.57	1143.71	37.92	2.18
1146.39	48.44	11.00	1145.60	40.46	14.90	1145.92	42.12	10.08	1144.97	43.63	0.83	1146.55	33.02	-1.65	1146.71	36.57	0.83
1149.42	49.19	11.65	1148.63	39.74	14.08	1148.94	42.99	10.86	1147.97	44.35	1.46	1149.57	32.55	-2.22	1149.73	36.60	0.76
1152.38	48.55	11.44	1151.60	40.62	15.39	1151.91	42.43	10.73	1150.97	43.02	0.56	1152.54	32.97	-1.37	1152.70	36.22	0.81
1155.38	48.36	10.42	1154.60	40.00	13.94	1154.91	42.74	10.20	1153.97	44.35	1.05	1155.54	33.22	-1.95	1155.70	37.15	0.91
1158.38	48.64	11.25	1157.60	40.09	14.58	1157.91	42.21	10.23	1156.97	44.35	1.61	1158.54	32.13	-2.49	1158.70	36.57	0.88
1161.38	48.69	11.12	1160.60	40.62	14.93	1160.91	43.42	11.26	1159.97	43.58	0.66	1161.54	33.02	-1.78	1161.69	36.99	1.12
1164.42	48.11	9.92	1163.63	40.18	13.87	1163.94	43.44	10.66	1162.97	44.91	1.36	1164.57	31.96	-3.46	1164.73	38.59	2.10
1167.38	48.91	11.11	1166.60	40.39	14.47	1166.91	42.81	10.42	1165.97	45.53	2.38	1167.54	32.69	-2.34	1167.70	36.06	-0.04
1170.38	48.25	10.71	1169.60	40.16	14.50	1169.91	43.44	11.31	1168.97	44.09	1.19	1170.54	32.27	-2.50	1170.70	37.15	1.31
1173.38	48.88	11.76	1172.60	40.78	15.54	1172.91	43.60	11.89	1171.97	42.46	-0.02	1173.54	32.60	-1.75	1173.70	37.19	1.77
1176.39	49.44	11.35	1175.60	40.83	14.62	1175.91	43.26	10.57	1174.97	44.66	1.21	1176.54	33.56	-1.76	1176.70	36.95	0.56
1179.39	47.73	9.82	1178.61	39.77	13.74	1178.92	42.97	10.47	1177.97	43.84	0.57	1179.55	33.59	-1.55	1179.71	37.19	0.98
1182.38	49.22	11.00	1181.60	41.43	15.09	1181.92	42.97	10.16	1180.97	45.12	1.55	1182.54	32.77	-2.68	1182.70	37.65	1.13
1185.39	47.81	10.16	1184.60	40.60	14.83	1184.91	42.25	10.01	1183.97	44.04	1.03	1185.54	31.88	-3.00	1185.70	37.92	1.97
1188.38	48.86	10.93	1187.60	40.69	14.64	1187.91	42.36	9.83	1186.97	44.35	1.06	1188.54	32.30	-2.86	1188.70	38.04	1.81
1191.39	49.08	11.28	1190.60	40.50	14.58	1190.92	42.50	10.11	1189.97	45.02	1.87	1191.54	32.58	-2.45	1191.70	36.68	0.58
1194.42	49.96	12.89	1193.63	40.78	15.59	1193.95	43.60	11.94	1192.97	42.77	0.35	1194.58	31.82	-2.48	1194.73	37.50	2.13
1197.39	49.66	11.01	1196.60	41.32	14.55	1196.92	43.40	10.16	1195.97	45.07	1.07	1197.55	34.15	-1.73	1197.71	37.61	0.66
1200.38	48.52	9.86	1199.60	41.62	14.84	1199.91	43.35	10.10	1198.97	43.94	-0.07	1200.54	34.06	-1.83	1200.70	38.86	1.90
1203.39	49.44	11.34	1202.61	41.48	15.26	1202.92	42.50	9.81	1201.97	44.30	0.85	1203.54	33.19	-2.14	1203.70	37.69	1.29
1206.39	49.16	10.55	1205.60	40.88	14.15	1205.92	42.83	9.62	1204.97	44.71	0.74	1206.54	34.06	-1.78	1206.70	37.96	1.05
1209.39	50.07	12.36	1208.61	40.18	14.35	1208.92	43.15	10.84	1207.97	43.53	0.46	1209.55	33.08	-1.86	1209.71	37.42	1.41
1212.38	49.27	10.82	1211.59	42.06	15.49	1211.91	44.07	11.03	1210.97	45.48	1.67	1212.54	33.50	-2.18	1212.69	37.26	0.51
1215.38	49.10	10.71	1214.59	41.39	14.88	1214.91	43.58	10.60	1213.97	44.35	0.61	1215.54	33.00	-2.62	1215.69	38.70	2.01
1218.38	49.05	10.49	1217.59	40.44	13.76	1217.91	43.46	10.31	1216.97	45.63	1.72	1218.54	32.97	-2.82	1218.69	37.96	1.10
