# Supplementary material for: Noise-precision tradeoff in predicting combinations of mutations and drugs
Source: PLoS Comput Biol. 2019 May 22;15(5):e1006956. doi: 10.1371/journal.pcbi.1006956 (PMC6548401; doi:10.1371/journal.pcbi.1006956)
Supplement: S1 Data — A zip file containing all datasets used in this paper. (ZIP) [file pcbi.1006956.s002.zip › calcium/calcium_double_RAW264.7/GMF_10_pM_LPA_2.5_uM_RW_ECC040120F.txt]

Tab-delimted data for ligand pair Granulocyte macrophage colony stimulating factor / Lysophosphatidic acid
Celltype = RAW 264.7
ExperimentID = ECC040120F
t in seconds, Ca++ concentrations in nM
Adj Ca++ is the change in Ca++ concentration due to ligand

ECC040120F03	GMF 10 pM	LPA 2.5 uM	sim
ECC040120F02	LPA 2.5 uM	HBSS-BSA n/a 	lig2_only
ECC040120F07	LPA 2.5 uM	HBSS-BSA n/a 	lig2_only
ECC040120F01	HBSS-BSA n/a 	HBSS-BSA n/a 	con
ECC040120F12	HBSS-BSA n/a 	HBSS-BSA n/a 	con

t(ECC040120F03)	Ca++(ECC040120F03)	Adj Ca++(ECC040120F03)	t(ECC040120F02)	Ca++(ECC040120F02)	Adj Ca++(ECC040120F02)	t(ECC040120F07)	Ca++(ECC040120F07)	Adj Ca++(ECC040120F07)	t(ECC040120F01)	Ca++(ECC040120F01)	Adj Ca++(ECC040120F01)	t(ECC040120F12)	Ca++(ECC040120F12)	Adj Ca++(ECC040120F12)
-193.68	16.92	-5.16	-193.84	22.66	-1.17	-193.06	15.39	-4.80	-194.00	26.27	-0.14	-192.27	24.37	0.14
-190.76	16.18	-4.06	-190.91	19.15	-2.84	-190.13	14.65	-3.70	-191.07	24.96	0.40	-189.34	21.99	-0.40
-187.76	14.97	-3.78	-187.91	18.02	-2.48	-187.13	13.60	-3.26	-188.07	24.08	1.00	-186.34	19.90	-1.00
-184.76	14.37	-3.97	-184.91	16.05	-4.04	-184.13	12.09	-4.36	-185.07	23.78	1.11	-183.35	19.38	-1.11
-181.76	14.95	-1.87	-181.91	15.02	-3.55	-181.13	12.65	-2.28	-182.07	21.56	0.42	-180.35	18.55	-0.42
-178.74	13.94	-2.02	-178.91	16.38	-1.33	-178.11	11.64	-2.43	-179.07	21.44	1.15	-177.33	16.96	-1.15
-175.76	14.05	-1.18	-175.91	14.84	-2.14	-175.13	11.34	-2.00	-176.07	20.80	1.24	-174.34	16.14	-1.24
-172.75	14.21	-1.60	-172.91	14.42	-3.14	-172.13	11.28	-2.64	-173.07	21.35	1.21	-171.34	16.75	-1.21
-169.76	12.66	-2.12	-169.91	13.50	-3.03	-169.13	10.00	-2.89	-170.07	20.11	1.00	-168.34	15.93	-1.00
-166.75	12.04	-2.75	-166.91	13.69	-2.85	-166.13	10.89	-2.01	-167.07	19.67	0.55	-165.34	16.39	-0.55
-163.74	12.25	-1.65	-163.91	14.22	-1.43	-163.11	10.11	-1.90	-164.07	19.36	1.13	-162.33	14.92	-1.13
-160.76	13.02	-0.44	-160.91	13.17	-2.04	-160.13	10.54	-1.03	-161.07	18.38	0.59	-159.34	15.02	-0.59
-157.75	12.27	-1.48	-157.91	14.04	-1.46	-157.13	9.84	-2.02	-158.07	18.75	0.68	-156.34	15.22	-0.68
-154.76	11.97	-1.21	-154.91	13.15	-1.78	-154.13	9.91	-1.38	-155.07	17.95	0.44	-153.34	14.89	-0.44
-151.76	11.97	-0.61	-151.91	13.32	-1.01	-151.13	9.02	-1.67	-152.07	17.47	0.57	-150.34	14.16	-0.57
-148.74	10.93	-1.33	-148.91	12.92	-1.09	-148.11	8.82	-1.55	-149.07	17.29	0.71	-147.33	13.70	-0.71
-145.76	10.64	-1.37	-145.91	13.67	-0.09	-145.13	9.15	-0.97	-146.07	16.92	0.59	-144.34	13.57	-0.59
-142.75	11.48	0.31	-142.91	12.63	-0.29	-142.13	9.57	0.29	-143.07	15.36	-0.13	-141.34	13.45	0.13
-139.76	10.77	-1.52	-139.91	11.93	-2.11	-139.13	9.62	-0.78	-140.07	16.72	0.11	-138.34	14.33	-0.11
-136.75	11.43	-0.44	-136.91	12.33	-1.29	-136.13	8.64	-1.34	-137.07	17.29	1.10	-135.34	12.92	-1.10
-133.74	10.48	-1.48	-133.91	11.93	-1.78	-133.11	8.62	-1.45	-134.07	16.61	0.33	-132.33	13.78	-0.33
-130.76	10.80	-0.30	-130.91	12.58	-0.27	-130.13	8.69	-0.52	-131.07	15.76	0.33	-129.34	12.92	-0.33
-127.76	11.36	0.61	-127.91	11.66	-0.84	-127.13	8.69	-0.17	-128.07	15.96	0.88	-126.34	12.02	-0.88
-124.76	10.82	-0.62	-124.91	11.71	-1.48	-124.13	9.00	-0.55	-125.07	16.61	0.85	-123.34	12.74	-0.85
-121.76	10.39	-0.93	-121.91	12.33	-0.74	-121.13	8.42	-1.01	-122.07	16.24	0.60	-120.35	12.87	-0.60
-118.74	10.37	-0.41	-118.91	11.93	-0.60	-118.11	7.82	-1.07	-119.07	15.51	0.41	-117.33	12.52	-0.41
-115.76	10.23	-0.15	-115.91	10.78	-1.35	-115.13	8.75	0.26	-116.07	14.60	-0.11	-114.35	12.64	0.11
-112.76	10.57	0.05	-112.91	12.26	-0.01	-112.13	9.13	0.50	-113.07	15.08	0.23	-111.35	12.44	-0.23
-109.76	10.12	-0.38	-109.91	11.47	-0.78	-109.13	8.57	-0.04	-110.07	15.05	0.23	-108.35	12.42	-0.23
-106.76	10.64	0.92	-106.91	11.29	-0.18	-106.13	8.26	0.43	-107.07	13.93	-0.12	-105.35	11.99	0.12
-103.74	9.87	-0.47	-103.91	11.74	-0.35	-103.11	8.07	-0.38	-104.07	14.58	-0.08	-102.33	12.57	0.08
-100.76	10.28	-0.09	-100.91	10.63	-1.49	-100.13	8.07	-0.41	-101.07	14.72	0.03	-99.35	12.49	-0.03
-97.76	10.37	0.13	-97.91	11.15	-0.84	-97.13	8.57	0.22	-98.07	14.69	0.12	-96.35	12.27	-0.12
-94.76	9.58	-0.60	-94.91	10.85	-1.08	-94.13	7.60	-0.69	-95.07	14.52	0.01	-93.35	12.32	-0.01
-91.76	9.76	-0.14	-91.91	10.78	-0.87	-91.13	8.09	0.08	-92.07	15.03	0.81	-90.35	11.24	-0.81
-88.74	10.21	-0.09	-88.91	10.78	-1.27	-88.11	7.25	-1.16	-89.07	15.05	0.43	-87.33	12.02	-0.43
-85.75	9.83	0.52	-85.91	11.54	0.48	-85.13	8.22	0.80	-86.07	13.71	0.07	-84.34	11.39	-0.07
-82.76	9.51	-0.06	-82.91	10.83	-0.49	-82.13	7.36	-0.32	-83.07	14.91	1.02	-81.34	10.70	-1.02
-79.76	10.32	0.62	-79.91	11.19	-0.26	-79.13	7.84	0.03	-80.07	13.85	-0.17	-78.34	12.02	0.17
-76.75	10.19	0.09	-76.91	11.07	-0.78	-76.13	7.80	-0.41	-77.07	14.49	0.06	-75.34	12.19	-0.06
-73.74	9.51	-0.36	-73.91	11.00	-0.62	-73.11	7.23	-0.75	-74.07	14.27	0.08	-72.33	11.94	-0.08
-70.76	9.71	-0.14	-70.91	10.43	-1.17	-70.13	6.76	-1.20	-71.07	14.66	0.48	-69.34	11.52	-0.48
-67.76	9.67	0.75	-67.91	11.49	0.82	-67.13	7.47	0.44	-68.07	12.12	-1.12	-66.34	12.19	1.12
-64.76	9.96	0.46	-64.91	11.19	-0.06	-64.13	7.78	0.17	-65.07	13.85	0.03	-63.34	11.62	-0.03
-61.76	8.91	-0.78	-61.91	11.37	-0.07	-61.13	7.25	-0.55	-62.07	14.72	0.70	-60.34	11.14	-0.70
-58.74	10.50	0.95	-58.91	10.36	-0.94	-58.11	7.67	0.01	-59.07	13.76	-0.12	-57.33	11.82	0.12
-55.76	9.31	-0.37	-55.91	10.70	-0.73	-55.13	7.38	-0.41	-56.07	14.10	0.09	-54.34	11.74	-0.09
-52.76	9.31	-0.75	-52.91	11.29	-0.52	-52.13	7.56	-0.61	-53.07	14.27	-0.11	-51.34	12.32	0.11
-49.76	9.38	0.14	-49.91	10.97	-0.02	-49.13	7.20	-0.15	-50.07	13.68	0.12	-48.35	11.27	-0.12
-46.76	9.29	-0.06	-46.91	10.61	-0.49	-46.13	7.51	0.05	-47.07	13.40	-0.27	-45.35	11.77	0.27
-43.74	9.09	-0.67	-43.91	12.03	0.52	-43.11	7.12	-0.75	-44.07	13.82	-0.26	-42.33	12.17	0.26
-40.76	9.06	-0.61	-40.91	11.12	-0.30	-40.13	7.65	-0.13	-41.07	14.04	0.05	-39.34	11.77	-0.05
-37.76	9.06	0.55	-37.91	10.95	0.69	-37.13	6.98	0.36	-38.07	12.92	0.09	-36.34	10.57	-0.09
-34.76	9.24	0.06	-34.91	11.17	0.24	-34.13	7.78	0.49	-35.07	13.29	-0.21	-33.35	11.54	0.21
-31.75	9.18	0.09	-31.91	10.75	-0.09	-31.13	6.85	-0.35	-32.07	13.48	0.07	-30.34	11.17	-0.07
-28.74	9.11	-0.29	-28.91	10.68	-0.47	-28.11	7.14	-0.37	-29.07	13.29	-0.44	-27.33	11.99	0.44
-25.76	9.49	1.08	-25.92	10.63	0.47	-25.13	7.82	1.30	-26.07	13.09	0.36	-24.35	10.20	-0.36
-22.76	9.42	-0.05	-22.92	10.68	-0.54	-22.13	7.43	-0.15	-23.07	14.13	0.33	-21.35	11.29	-0.33
-19.76	8.37	-0.63	-19.92	11.17	0.42	-19.13	7.60	0.49	-20.07	13.57	0.25	-18.35	10.90	-0.25
-16.76	9.89	0.30	-16.92	10.83	-0.51	-16.13	6.83	-0.87	-17.07	13.93	0.02	-15.35	11.72	-0.02
4.32	37.24	25.18	4.16	39.92	26.11	4.95	34.23	24.06	4.00	14.89	-1.49	5.74	15.70	1.49
7.29	120.63	109.17	7.14	118.62	105.41	7.95	81.02	71.45	6.98	15.22	-0.57	8.73	14.18	0.57
10.29	139.73	129.07	10.14	139.06	126.65	10.92	89.99	81.22	9.98	14.58	-0.41	11.70	13.22	0.41
13.29	120.45	110.05	13.14	116.41	104.26	13.92	83.23	74.72	12.98	14.69	-0.04	14.71	12.59	0.04
16.29	96.22	84.84	16.14	94.66	81.53	16.92	75.58	66.09	15.98	15.87	0.16	17.70	13.37	-0.16
19.29	76.88	66.68	19.14	78.63	66.68	19.92	70.79	62.48	18.98	14.38	-0.14	20.71	12.49	0.14
22.29	62.50	52.95	22.14	66.75	55.45	22.95	64.91	57.25	21.98	13.93	0.06	23.74	11.64	-0.06
25.29	52.86	42.04	25.14	56.26	43.69	25.92	58.81	49.88	24.98	15.62	0.48	26.70	12.49	-0.48
28.30	44.76	34.30	28.14	50.04	37.83	28.93	54.60	46.03	27.98	14.43	-0.36	29.71	12.97	0.36
31.30	39.33	29.59	31.14	45.27	33.78	31.93	48.32	40.47	30.98	13.62	-0.45	32.72	12.34	0.45
34.30	36.39	25.30	34.14	41.00	28.16	34.93	45.92	36.72	33.98	15.20	-0.21	35.72	13.45	0.21
37.30	33.60	23.10	37.14	37.98	25.73	37.96	42.89	34.28	36.98	14.74	-0.09	38.74	12.74	0.09
40.30	30.92	20.94	40.14	35.70	23.97	40.92	38.59	30.50	39.98	13.99	-0.31	41.72	12.44	0.31
43.29	28.12	18.19	43.14	35.78	24.10	43.92	35.66	27.62	42.98	14.15	-0.11	44.72	12.19	0.11
46.29	27.60	18.04	46.14	33.94	22.63	46.92	33.95	26.28	45.98	13.65	-0.23	47.72	11.94	0.23
49.29	26.84	16.46	49.14	31.78	19.65	49.92	32.30	23.81	48.98	15.05	0.34	50.71	12.19	-0.34
52.29	25.89	16.02	52.14	30.40	18.78	52.95	30.32	22.34	51.98	13.85	-0.35	53.74	12.37	0.35
55.29	25.04	14.71	55.14	30.26	18.18	55.92	28.48	20.04	54.98	14.74	0.09	56.71	12.39	-0.09
58.29	25.04	15.53	58.14	29.37	18.11	58.92	27.82	20.20	57.98	13.62	-0.21	59.71	11.87	0.21
61.29	23.21	13.41	61.14	29.08	17.53	61.92	27.43	19.52	60.98	14.15	0.03	62.71	11.92	-0.03
64.29	22.83	13.46	64.14	28.14	17.02	64.92	26.53	19.05	63.98	13.68	-0.02	65.71	11.54	0.02
67.29	23.16	13.43	67.14	28.76	17.28	67.95	25.23	17.39	66.98	14.35	0.29	68.74	11.59	-0.29
70.29	21.51	12.25	70.14	27.61	16.60	70.92	25.86	18.49	69.98	13.31	-0.28	71.71	11.69	0.28
73.29	22.83	13.01	73.14	27.71	16.14	73.92	24.44	16.51	72.98	14.18	0.03	74.71	11.94	-0.03
76.29	22.30	11.99	76.14	27.07	15.01	76.92	23.15	14.73	75.98	14.07	-0.56	77.70	13.02	0.56
79.29	22.40	12.46	79.14	25.91	14.22	79.92	23.41	15.36	78.98	14.01	-0.25	80.70	12.34	0.25
82.29	22.37	12.54	82.14	26.78	15.20	82.95	23.19	15.25	81.98	14.29	0.14	83.74	11.84	-0.14
85.29	23.09	12.85	85.14	27.82	15.83	85.92	23.05	14.70	84.98	13.90	-0.66	86.71	13.05	0.66
88.29	23.23	13.10	88.14	26.91	15.03	88.92	22.53	14.29	87.98	14.41	-0.04	89.71	12.32	0.04
91.29	22.92	13.33	91.14	27.26	15.92	91.92	23.15	15.45	90.98	13.93	0.02	92.70	11.72	-0.02
94.30	23.11	12.95	94.14	27.13	15.22	94.92	22.67	14.40	93.98	14.83	0.34	95.71	11.97	-0.34
97.29	21.82	12.60	97.14	26.65	15.68	97.95	23.38	16.05	96.98	13.59	0.05	98.74	11.32	-0.05
100.29	22.44	12.63	100.14	26.68	15.12	100.92	23.10	15.18	99.98	13.87	-0.26	101.71	12.22	0.26
103.29	22.83	12.60	103.14	27.74	15.76	103.92	23.22	14.88	102.98	14.49	-0.06	104.71	12.44	0.06
106.29	22.87	13.50	106.14	26.86	15.74	106.92	22.29	14.81	105.98	13.43	-0.27	107.71	11.79	0.27
109.29	23.11	13.16	109.14	27.15	15.45	109.92	22.08	14.02	108.98	14.38	0.11	110.70	11.99	-0.11
112.29	23.14	13.49	112.14	27.07	15.67	112.95	22.84	15.08	111.98	13.59	-0.39	113.74	12.19	0.39
115.29	23.40	14.01	115.14	27.18	16.04	115.92	23.36	15.86	114.98	13.48	-0.23	116.70	11.77	0.23
118.29	24.03	14.04	118.14	27.82	16.08	118.92	23.72	15.62	117.98	13.99	-0.33	119.70	12.47	0.33
121.29	23.14	13.42	121.14	28.43	16.96	121.92	24.10	16.27	120.98	14.10	0.05	122.71	11.82	-0.05
124.29	24.37	14.50	124.14	27.77	16.15	124.92	23.67	15.69	123.98	14.27	0.08	125.71	11.94	-0.08
127.30	24.95	15.12	127.14	28.51	16.93	127.95	23.67	15.73	126.98	13.96	-0.19	128.74	12.17	0.19
130.29	24.25	14.31	130.14	28.57	16.88	130.92	24.10	16.05	129.98	13.96	-0.30	131.71	12.39	0.30
133.29	23.67	13.70	133.14	28.38	16.66	133.92	24.32	16.24	132.98	13.90	-0.40	134.71	12.52	0.40
136.30	25.36	15.76	136.14	29.16	17.81	136.92	23.48	15.77	135.98	13.96	0.03	137.71	11.72	-0.03
139.30	24.66	14.68	139.14	28.22	16.49	139.92	24.51	16.42	138.98	14.46	0.16	140.71	11.97	-0.16
142.30	25.70	15.90	142.14	28.70	17.15	142.95	25.01	17.10	141.98	13.54	-0.59	143.74	12.54	0.59
145.29	24.85	15.19	145.14	29.32	17.91	145.92	24.24	16.47	144.98	14.35	0.37	146.71	11.44	-0.37
148.29	25.04	15.56	148.14	28.54	17.31	148.92	24.77	17.18	147.98	13.76	-0.04	149.71	11.67	0.04
151.30	25.29	16.05	151.14	29.10	18.11	151.92	24.72	17.37	150.98	12.73	-0.83	152.71	12.22	0.83
154.29	25.41	15.88	154.14	29.94	18.66	154.92	24.53	16.89	153.98	13.62	-0.24	155.71	11.92	0.24
157.29	25.24	15.57	157.14	29.88	18.46	157.95	26.48	18.70	156.98	13.99	-0.00	158.74	11.82	0.00
160.29	25.21	16.01	160.14	28.35	17.40	160.92	24.94	17.63	159.98	13.59	0.06	161.71	11.29	-0.06
163.29	25.60	15.47	163.14	30.21	18.33	163.92	24.92	16.68	162.98	15.00	0.54	164.70	11.74	-0.54
166.29	24.95	15.56	166.14	30.10	18.96	166.92	26.36	18.86	165.98	13.37	-0.35	167.71	11.89	0.35
169.29	25.94	15.73	169.14	29.83	17.87	169.92	25.73	17.41	168.98	13.99	-0.54	170.71	12.90	0.54
172.29	26.33	16.23	172.14	30.26	18.41	172.95	25.30	17.09	171.98	14.74	0.31	173.74	11.94	-0.31
175.29	25.97	16.56	175.14	30.77	19.61	175.92	26.10	18.58	174.98	13.15	-0.58	176.71	12.14	0.58
178.29	26.62	17.33	178.14	30.32	19.28	178.92	26.24	18.84	177.98	13.43	-0.18	179.71	11.62	0.18
181.29	26.75	16.61	181.14	29.48	17.59	181.92	26.17	17.92	180.98	14.38	-0.08	182.71	12.37	0.08
184.29	26.04	16.92	184.14	30.61	19.74	184.92	26.31	19.08	183.98	13.65	0.20	185.71	11.07	-0.20
187.29	25.12	15.72	187.14	29.78	18.63	187.95	25.98	18.47	186.98	13.31	-0.42	188.74	11.97	0.42
190.29	25.82	15.81	190.14	29.78	18.02	190.92	25.18	17.06	189.98	14.15	-0.18	191.71	12.34	0.18
193.29	26.02	16.88	193.14	29.35	18.46	193.92	25.76	18.51	192.98	13.71	0.25	194.70	11.04	-0.25
196.29	26.02	16.02	196.14	29.70	17.95	196.92	25.81	17.70	195.98	14.04	-0.29	197.70	12.44	0.29
199.29	26.55	16.89	199.14	29.75	18.34	199.92	25.54	17.77	198.98	13.87	-0.11	200.70	11.92	0.11
202.29	26.50	17.20	202.14	30.69	19.64	202.95	26.27	18.86	201.98	13.29	-0.34	203.73	11.79	0.34
205.29	26.67	16.72	205.14	30.34	18.64	205.92	25.76	17.70	204.98	14.29	0.01	206.70	12.09	-0.01
208.29	26.04	16.21	208.14	31.26	19.68	208.92	25.33	17.39	207.98	13.62	-0.54	209.71	12.52	0.54
211.29	26.11	15.68	211.14	31.45	19.27	211.92	26.00	17.46	210.98	14.74	-0.01	212.71	12.59	0.01
214.29	25.53	15.52	214.14	29.56	17.80	214.92	26.29	18.17	213.98	14.80	0.47	215.71	11.69	-0.47
217.29	26.75	16.31	217.14	30.99	18.80	217.95	26.07	17.52	216.98	14.10	-0.66	218.74	13.25	0.66
220.29	26.80	17.13	220.14	30.02	18.60	220.92	25.25	17.47	219.98	13.68	-0.32	221.71	12.14	0.32
223.29	25.70	15.86	223.14	30.13	18.54	223.92	25.35	17.40	222.98	14.49	0.32	224.71	11.67	-0.32
226.29	25.89	16.00	226.14	30.10	18.46	226.92	25.73	17.73	225.98	13.99	-0.23	227.71	12.27	0.23
229.29	26.40	16.26	229.14	30.80	18.91	229.92	25.76	17.51	228.98	14.32	-0.15	230.71	12.44	0.15
232.29	25.63	15.21	232.14	30.83	18.66	232.95	25.45	16.92	231.98	14.49	-0.25	233.74	12.82	0.25
235.29	25.12	14.96	235.14	30.15	18.24	235.92	26.58	18.31	234.98	13.87	-0.61	236.71	12.92	0.61
238.29	26.26	16.17	238.14	30.23	18.39	238.92	25.88	17.68	237.98	14.29	-0.13	239.71	12.37	0.13
241.29	25.14	14.97	241.14	29.75	17.83	241.92	26.02	17.74	240.98	14.94	0.45	242.71	11.87	-0.45
244.30	26.65	16.19	244.14	31.32	19.11	244.92	25.04	16.47	243.98	14.49	-0.29	245.71	12.90	0.29
247.29	26.87	16.90	247.14	30.40	18.68	247.95	26.68	18.60	246.98	14.49	0.20	248.74	11.92	-0.20
250.29	25.94	16.15	250.14	29.78	18.24	250.92	25.37	17.47	249.98	13.79	-0.33	251.71	12.27	0.33
253.29	26.36	16.32	253.14	29.00	17.21	253.92	25.45	17.30	252.98	14.04	-0.33	254.71	12.52	0.33
256.29	25.84	16.33	256.14	29.56	18.30	256.92	25.35	17.73	255.98	13.73	-0.11	257.71	11.77	0.11
259.29	25.84	16.00	259.14	29.56	17.97	259.92	25.64	17.69	258.98	13.68	-0.48	260.71	12.47	0.48
262.29	26.77	16.51	262.14	29.78	17.77	262.95	25.83	17.46	261.98	13.85	-0.74	263.74	13.15	0.74
265.29	25.80	15.04	265.14	30.15	17.64	265.92	25.06	16.19	264.98	15.00	-0.09	266.70	13.00	0.09
268.29	26.33	15.97	268.14	29.91	17.80	268.92	26.58	18.11	267.98	14.07	-0.61	269.70	13.12	0.61
271.29	25.70	15.11	271.14	30.48	18.14	271.92	25.66	16.96	270.98	14.83	-0.08	272.71	12.82	0.08
274.29	25.77	15.29	274.14	29.61	17.38	274.92	25.64	17.05	273.98	14.46	-0.34	275.71	12.97	0.34
277.29	25.07	14.98	277.14	29.83	17.99	277.95	25.54	17.34	276.98	14.13	-0.28	278.74	12.52	0.28
280.29	25.67	15.41	280.14	29.56	17.55	280.92	25.57	17.20	279.98	14.35	-0.23	281.70	12.64	0.23
283.29	25.89	15.24	283.14	30.10	17.70	283.92	25.64	16.88	282.98	15.03	0.06	284.70	12.74	-0.06
286.29	24.97	14.72	286.14	29.45	17.45	286.92	25.57	17.21	285.98	14.74	0.16	287.70	12.24	-0.16
289.29	26.40	15.93	289.14	29.99	17.77	289.92	25.47	16.89	288.98	13.96	-0.83	290.70	13.45	0.83
292.29	25.87	15.77	292.14	29.21	17.36	292.95	24.87	16.66	291.98	14.55	0.13	293.74	12.12	-0.13
295.29	25.33	15.68	295.14	30.02	18.62	295.92	25.54	17.78	294.98	13.85	-0.12	296.71	11.92	0.12
298.29	25.36	15.29	298.14	29.72	17.90	298.92	25.83	17.65	297.98	14.13	-0.27	299.71	12.49	0.27
301.29	25.99	15.35	301.14	29.45	17.06	301.92	25.83	17.08	300.98	14.97	0.00	302.71	12.79	-0.00
304.29	25.26	14.88	304.14	29.78	17.65	304.92	25.25	16.76	303.98	14.41	-0.29	305.71	12.82	0.29
307.29	25.09	14.35	307.14	29.13	16.64	307.95	25.18	16.33	306.98	14.46	-0.61	308.74	13.50	0.61
310.29	25.24	14.95	310.14	29.21	17.17	310.92	24.58	16.18	309.98	14.49	-0.13	311.71	12.57	0.13
313.29	25.77	15.75	313.14	29.21	17.44	313.92	25.18	17.05	312.98	14.10	-0.25	314.71	12.42	0.25
316.29	25.12	14.66	316.14	29.51	17.30	316.92	24.96	16.39	315.98	14.55	-0.24	317.71	12.85	0.24
319.29	26.02	15.81	319.14	29.08	17.12	319.92	24.53	16.21	318.98	13.90	-0.64	320.71	13.00	0.64
322.29	25.82	15.64	322.14	29.43	17.50	322.95	25.35	17.06	321.98	14.15	-0.36	323.74	12.69	0.36
325.29	25.77	14.71	325.14	29.05	16.24	325.92	25.25	16.08	324.98	15.48	0.09	326.71	13.12	-0.09
328.29	25.72	14.53	328.14	29.78	16.84	328.92	24.84	15.54	327.98	14.55	-0.97	329.71	14.31	0.97
331.29	24.51	13.67	331.14	29.29	16.70	331.92	25.28	16.33	330.98	15.03	-0.13	332.71	13.12	0.13
334.29	24.97	14.22	334.14	29.24	16.74	334.92	24.70	15.84	333.98	14.60	-0.47	335.71	13.37	0.47
337.29	24.85	14.23	337.14	29.64	17.27	337.95	24.44	15.71	336.98	13.96	-0.98	338.74	13.75	0.98
340.29	25.02	14.12	340.14	28.17	15.52	340.92	25.40	16.39	339.98	14.49	-0.73	341.71	13.78	0.73
343.29	26.40	15.61	343.14	29.64	17.10	343.92	25.28	16.38	342.98	15.20	0.09	344.71	12.85	-0.09
346.29	25.19	14.32	346.14	29.59	16.97	346.92	24.96	15.98	345.98	14.72	-0.48	347.71	13.50	0.48
349.30	25.33	14.19	349.14	28.51	15.62	349.92	25.08	15.83	348.98	15.56	0.09	350.71	13.20	-0.09
352.29	25.24	14.43	352.14	28.57	16.01	352.95	24.05	15.13	351.98	15.20	0.06	353.74	12.90	-0.06
355.29	24.66	14.15	355.14	29.10	16.84	355.92	25.30	16.68	354.98	14.60	-0.24	356.70	12.90	0.24
358.29	25.33	14.70	358.14	28.62	16.24	358.92	23.96	15.22	357.98	14.69	-0.27	359.70	13.05	0.27
361.29	25.31	14.62	361.14	29.24	16.80	361.92	23.93	15.13	360.98	15.42	0.40	362.71	12.44	-0.40
364.30	24.63	13.93	364.14	29.35	16.90	364.92	24.94	16.13	363.98	13.79	-1.23	365.71	14.08	1.23
367.29	24.66	13.20	367.14	29.13	15.92	367.95	24.03	14.46	366.98	16.04	0.26	368.74	13.35	-0.26
370.29	24.46	13.38	370.14	27.79	14.96	370.92	24.56	15.37	369.98	15.31	-0.09	371.71	13.32	0.09
373.29	25.75	14.03	373.14	28.30	14.83	373.92	25.23	15.40	372.98	15.93	-0.11	374.70	13.98	0.11
376.29	25.60	14.77	376.14	29.70	17.12	376.92	25.11	16.17	375.98	14.43	-0.72	377.70	13.70	0.72
379.29	25.63	14.49	379.14	28.86	15.97	379.92	25.23	15.98	378.98	14.72	-0.74	380.70	14.03	0.74
382.29	24.37	13.28	382.14	28.54	15.70	382.95	24.12	14.92	381.98	14.86	-0.56	383.74	13.80	0.56
385.29	24.73	13.80	385.14	29.18	16.50	385.92	23.34	14.30	384.98	15.14	-0.12	386.71	13.20	0.12
388.30	24.85	13.37	388.14	30.15	16.92	388.92	25.16	15.57	387.98	15.39	-0.42	389.71	14.05	0.42
391.29	25.82	14.26	391.14	29.10	15.79	391.92	25.04	15.37	390.98	15.90	0.01	392.71	13.70	-0.01
394.29	24.10	12.75	394.14	29.16	16.06	394.92	24.36	14.90	393.98	15.28	-0.40	395.70	13.90	0.40
397.29	25.65	14.98	397.14	28.89	16.47	397.95	24.58	15.80	396.98	14.35	-0.65	398.74	13.47	0.65
400.29	24.70	13.49	400.14	29.18	16.22	400.92	24.82	15.50	399.98	14.77	-0.77	401.71	14.13	0.77
403.30	25.04	13.85	403.14	29.24	16.30	403.92	24.92	15.62	402.98	15.11	-0.41	404.71	13.75	0.41
406.29	24.05	12.77	406.14	28.30	15.27	406.92	25.04	15.65	405.98	15.14	-0.47	407.71	13.90	0.47
409.29	24.85	13.16	409.14	28.67	15.23	409.92	23.53	13.73	408.98	15.65	-0.37	410.71	14.21	0.37
412.30	25.72	14.41	412.14	28.33	15.27	412.95	23.48	14.06	411.98	15.45	-0.19	413.74	13.65	0.19
415.29	25.65	13.87	415.14	28.03	14.50	415.92	24.99	15.10	414.98	15.48	-0.63	416.71	14.56	0.63
418.29	25.12	13.88	418.14	29.13	16.14	418.92	24.15	14.80	417.98	15.39	-0.18	419.71	13.57	0.18
421.29	25.50	14.22	421.14	28.41	15.38	421.92	24.75	15.36	420.98	14.77	-0.83	422.71	14.26	0.83
424.29	25.55	14.52	424.14	28.70	15.92	424.92	24.75	15.61	423.98	14.97	-0.39	425.71	13.57	0.39
427.29	24.56	13.64	427.14	29.18	16.51	427.95	24.36	15.33	426.98	15.17	-0.08	428.74	13.15	0.08
430.29	25.04	14.45	430.14	27.90	15.56	430.92	23.24	14.54	429.98	14.60	-0.31	431.71	13.05	0.31
433.30	24.03	12.88	433.14	28.57	15.67	433.92	23.93	14.67	432.98	14.55	-0.93	434.71	14.23	0.93
436.30	24.41	13.01	436.14	28.35	15.20	436.92	24.72	15.21	435.98	15.00	-0.73	437.71	14.28	0.73
439.29	24.51	12.69	439.14	29.86	16.29	439.92	24.12	14.19	438.98	15.59	-0.56	440.71	14.53	0.56
442.29	23.98	12.58	442.14	28.92	15.77	442.95	25.11	15.60	441.98	15.85	0.13	443.74	13.42	-0.13
445.30	24.68	12.47	445.14	28.06	14.10	445.92	23.77	13.45	444.98	16.21	-0.33	446.71	14.69	0.33
448.29	25.16	14.07	448.14	29.05	16.21	448.92	23.24	14.04	447.98	15.20	-0.21	449.71	13.45	0.21
451.29	24.68	13.65	451.14	29.00	16.22	451.92	23.67	14.53	450.98	14.15	-1.20	452.71	14.38	1.20
454.29	25.04	12.83	454.14	28.94	14.98	454.92	23.93	13.61	453.98	16.16	-0.38	455.71	14.74	0.38
457.29	24.10	12.18	457.14	28.27	14.60	457.95	23.50	13.47	456.98	15.79	-0.46	458.74	14.53	0.46
460.29	24.73	12.81	460.14	28.57	14.90	460.92	24.77	14.74	459.98	15.65	-0.59	461.71	14.66	0.59
463.29	24.56	13.03	463.14	28.65	15.37	463.92	23.57	13.93	462.98	15.59	-0.27	464.71	13.95	0.27
466.30	24.44	12.93	466.14	27.98	14.72	466.92	24.03	14.41	465.98	15.08	-0.75	467.71	14.41	0.75
469.29	25.33	13.79	469.14	27.74	14.45	469.92	24.12	14.47	468.98	15.96	0.09	470.71	13.60	-0.09
472.30	24.61	12.60	472.14	28.49	14.73	472.95	23.86	13.74	471.98	15.51	-0.83	473.74	14.99	0.83
475.29	25.04	12.99	475.14	28.76	14.96	475.92	24.08	13.92	474.98	16.02	-0.36	476.71	14.56	0.36
478.29	24.61	12.49	478.14	27.79	13.92	478.92	23.38	13.15	477.98	16.78	0.34	479.71	13.93	-0.34
481.29	24.20	11.94	481.14	27.74	13.73	481.92	24.32	13.95	480.98	15.73	-0.86	482.71	15.27	0.86
484.29	24.22	11.82	484.14	28.65	14.50	484.92	23.48	12.97	483.98	16.16	-0.57	485.71	15.12	0.57
487.29	24.95	13.34	487.14	28.06	14.70	487.95	24.56	14.84	486.98	15.85	-0.09	488.74	13.85	0.09
490.29	24.87	12.95	490.14	28.35	14.68	490.92	24.72	14.69	489.98	15.39	-0.85	491.71	14.92	0.85
493.29	24.78	12.84	493.14	28.57	14.88	493.92	23.22	13.17	492.98	15.70	-0.57	494.71	14.66	0.57
496.29	24.22	12.17	496.14	27.58	13.78	496.92	23.69	13.53	495.98	16.16	-0.21	497.71	14.41	0.21
499.30	24.87	13.43	499.14	27.85	14.66	499.92	23.43	13.88	498.98	15.03	-0.74	500.71	14.33	0.74
502.29	24.20	12.48	502.14	28.62	15.15	502.95	24.32	14.49	501.98	15.39	-0.66	503.74	14.53	0.66
505.29	24.63	11.88	505.14	27.77	13.27	505.92	25.04	14.18	504.98	16.55	-0.52	506.71	15.42	0.52
508.29	23.52	12.05	508.14	28.30	15.08	508.92	23.91	14.33	507.98	15.25	-0.54	509.71	14.16	0.54
511.30	24.34	12.02	511.14	28.73	14.66	511.92	24.87	14.44	510.98	16.13	-0.52	512.71	14.99	0.52
514.29	24.46	12.19	514.14	29.00	14.98	514.92	23.05	12.67	513.98	16.27	-0.32	515.71	14.74	0.32
517.30	25.41	13.22	517.14	28.25	14.31	517.95	24.34	14.04	516.98	15.82	-0.70	518.74	15.04	0.70
520.29	24.05	11.73	520.14	28.25	14.18	520.92	23.81	13.38	519.98	16.70	0.06	521.71	14.41	-0.06
523.29	24.70	12.60	523.14	27.74	13.89	523.92	24.29	14.08	522.98	15.96	-0.46	524.71	14.71	0.46
526.29	25.02	12.11	526.14	27.63	12.97	526.92	23.26	12.24	525.98	16.84	-0.39	527.71	15.45	0.39
529.29	24.75	12.34	529.14	27.07	12.91	529.92	24.15	13.63	528.98	15.99	-0.74	530.71	15.30	0.74
532.30	23.38	11.15	532.14	27.79	13.81	532.95	24.48	14.14	531.98	16.75	0.20	533.74	14.18	-0.20
535.29	25.12	13.09	535.14	27.79	14.01	535.92	24.89	14.75	534.98	15.42	-0.94	536.71	15.12	0.94
538.29	24.03	11.67	538.14	29.29	15.18	538.92	23.86	13.39	537.98	16.64	-0.05	539.71	14.56	0.05
541.29	24.44	11.87	541.14	28.54	14.22	541.92	24.39	13.71	540.98	16.72	-0.17	542.70	14.89	0.17
544.29	23.28	11.09	544.14	27.90	13.96	544.92	24.10	13.80	543.98	15.96	-0.55	545.71	14.89	0.55
547.29	23.93	11.34	547.14	28.41	14.07	547.95	23.53	12.83	546.98	16.44	-0.48	548.74	15.22	0.48
550.29	24.66	12.19	550.14	28.09	13.87	550.92	23.15	12.57	549.98	16.16	-0.63	551.71	15.25	0.63
553.29	24.17	11.98	553.14	28.54	14.60	553.92	22.88	12.58	552.98	16.02	-0.50	554.71	14.84	0.50
556.30	23.69	11.12	556.14	27.79	13.47	556.92	24.12	13.44	555.98	16.50	-0.40	557.71	15.12	0.40
559.29	24.51	12.16	559.14	28.59	14.49	559.92	23.29	12.83	558.98	15.87	-0.80	560.71	15.30	0.80
562.29	24.03	11.54	562.14	28.03	13.79	562.95	23.81	13.21	561.98	16.47	-0.35	563.74	14.99	0.35
565.29	23.96	11.16	565.14	27.93	13.38	565.92	23.60	12.69	564.98	16.44	-0.68	566.71	15.63	0.68
568.29	24.95	12.02	568.14	27.53	12.85	568.92	23.84	12.80	567.98	16.33	-0.93	569.71	16.01	0.93
571.30	24.15	11.81	571.14	28.49	14.40	571.92	23.53	13.08	570.98	16.36	-0.30	572.71	14.79	0.30
574.29	24.17	11.37	574.14	27.07	12.52	574.92	23.24	12.33	573.98	15.73	-1.39	575.71	16.34	1.39
577.30	22.97	10.17	577.14	28.57	14.02	577.95	23.67	12.76	576.98	16.30	-0.83	578.74	15.78	0.83
580.29	24.85	12.82	580.14	27.50	13.72	580.92	22.81	12.67	579.98	15.42	-0.94	581.71	15.12	0.94
583.30	24.17	10.90	583.14	27.55	12.53	583.92	23.89	12.51	582.98	17.15	-0.44	584.71	15.86	0.44
586.29	24.22	11.73	586.14	28.27	14.03	586.92	23.00	12.40	585.98	16.44	-0.38	587.71	15.02	0.38
589.30	24.54	12.60	589.14	27.90	14.21	589.92	23.79	13.74	588.98	15.14	-1.13	590.71	15.22	1.13
592.29	24.90	12.21	592.13	28.43	13.99	592.92	22.93	12.13	591.98	16.72	-0.30	593.70	15.14	0.30
595.29	23.31	9.98	595.13	27.69	12.61	595.92	23.53	12.09	594.98	16.58	-1.07	596.70	16.55	1.07
598.29	23.93	10.69	598.13	27.82	12.83	598.92	23.62	12.27	597.98	16.75	-0.82	599.70	16.21	0.82
601.29	25.46	12.87	601.13	28.38	14.04	601.92	23.26	12.56	600.98	16.44	-0.48	602.70	15.22	0.48
623.31	23.84	6.01	623.15	29.13	9.55	623.94	22.91	6.97	623.00	21.21	-0.94	624.73	20.92	0.94
626.31	21.89	4.63	626.15	25.93	6.92	626.94	20.73	5.36	625.99	21.01	-0.57	627.72	19.98	0.57
629.31	21.04	3.73	629.15	24.75	5.69	629.94	20.73	5.31	628.99	20.89	-0.75	630.72	20.21	0.75
632.31	19.66	1.72	632.15	24.43	4.74	632.94	19.77	3.72	631.99	22.02	-0.25	633.72	20.34	0.25
635.31	19.24	2.06	635.15	24.27	5.34	635.94	19.56	4.27	634.99	20.54	-0.96	636.72	20.29	0.96
638.31	18.91	1.75	638.15	23.36	4.45	638.94	18.93	3.66	637.99	20.43	-1.06	639.72	20.37	1.06
641.31	20.30	4.02	641.15	23.02	4.99	641.94	20.17	5.78	640.99	19.88	-0.72	642.72	19.15	0.72
644.31	19.17	3.00	644.15	23.12	5.20	644.94	20.97	6.69	643.99	19.21	-1.29	645.72	19.61	1.29
647.31	18.86	2.63	647.15	23.57	5.59	647.94	20.00	5.66	646.99	19.33	-1.23	648.72	19.61	1.23
650.31	18.70	2.38	650.15	23.75	5.68	650.94	20.52	6.09	649.99	19.91	-0.73	651.72	19.20	0.73
653.31	19.90	3.24	653.15	24.56	6.15	653.93	20.78	6.01	652.99	19.82	-1.17	654.72	19.98	1.17
656.30	19.85	3.01	656.15	24.33	5.74	656.93	20.35	5.40	655.99	20.34	-0.83	657.72	19.82	0.83
659.30	18.82	2.11	659.15	25.12	6.66	659.94	21.67	6.85	658.99	19.53	-1.51	660.73	20.37	1.51
662.30	19.10	3.35	662.15	23.72	6.22	662.94	21.32	7.46	661.99	19.33	-0.75	663.73	18.65	0.75
665.30	19.71	2.76	665.15	24.25	5.55	665.94	20.47	5.41	664.99	19.59	-1.68	666.73	20.78	1.68
668.31	19.14	2.37	668.15	24.77	6.25	668.94	21.27	6.39	667.99	20.48	-0.62	669.73	19.54	0.62
671.30	19.92	3.27	671.15	24.35	5.95	671.94	21.23	6.47	670.99	19.88	-1.10	672.73	19.90	1.10
674.31	20.16	3.21	674.15	24.75	6.05	674.94	21.41	6.35	673.99	20.45	-0.82	675.73	19.92	0.82
677.30	19.31	2.79	677.15	24.35	6.08	677.94	22.01	7.38	676.99	19.30	-1.54	678.73	20.21	1.54
680.30	18.67	2.33	680.15	26.22	8.13	680.94	21.67	7.22	679.99	19.67	-0.99	681.73	19.48	0.99
683.31	19.38	2.65	683.15	25.85	7.37	683.94	21.08	6.24	682.99	20.08	-0.97	684.73	19.85	0.97
686.31	19.29	2.73	686.15	25.54	7.23	686.94	20.82	6.15	685.99	19.82	-1.06	687.73	19.77	1.06
689.31	20.73	4.06	689.15	24.98	6.56	689.94	21.60	6.82	688.99	19.62	-1.37	690.73	20.19	1.37
692.31	19.50	4.08	692.15	24.46	7.29	692.94	21.30	7.77	691.99	18.78	-0.96	693.73	18.53	0.96
695.31	20.68	4.54	695.15	26.09	8.20	695.94	21.32	7.07	694.99	19.30	-1.17	696.73	19.46	1.17
698.31	19.88	3.22	698.15	24.96	6.55	698.94	21.37	6.60	697.99	19.79	-1.19	699.73	20.00	1.19
701.31	19.57	2.64	701.15	24.83	6.15	701.94	21.79	6.75	700.99	20.17	-1.08	702.73	20.16	1.08
704.31	19.83	3.21	704.15	25.35	6.98	704.94	21.70	6.97	703.99	19.93	-1.02	705.73	19.79	1.02
707.31	19.71	2.80	707.15	24.80	6.14	707.94	21.93	6.91	706.99	20.66	-0.58	708.73	19.64	0.58
710.31	20.09	3.78	710.15	25.62	7.56	710.94	21.25	6.83	709.99	19.24	-1.39	711.73	19.85	1.39
713.31	20.63	4.63	713.15	25.46	7.71	713.94	21.82	7.71	712.99	19.04	-1.28	714.73	19.43	1.28
716.31	20.30	3.52	716.15	26.09	7.56	716.94	21.70	6.81	715.99	19.96	-1.15	717.73	20.08	1.15
719.31	20.02	3.89	719.15	25.12	7.24	719.94	21.63	7.39	718.99	19.96	-0.50	720.73	18.78	0.50
722.31	20.59	3.89	722.15	24.98	6.53	722.94	21.53	6.72	721.99	20.05	-0.97	723.73	19.82	0.97
725.31	19.73	3.48	725.15	25.27	7.27	725.94	21.41	7.05	724.99	19.96	-0.62	726.73	19.02	0.62
728.31	20.11	3.89	728.15	26.17	8.20	728.94	22.48	8.15	727.99	19.07	-1.48	729.73	19.85	1.48
731.31	20.78	4.41	731.15	25.35	7.23	731.94	21.93	7.45	730.99	19.67	-1.02	732.73	19.54	1.02
734.31	19.81	3.02	734.15	25.75	7.21	734.94	21.48	6.58	733.99	19.93	-1.19	735.73	20.13	1.19
737.31	19.73	2.82	737.15	26.07	7.41	737.94	22.20	7.18	736.99	20.45	-0.79	738.73	19.85	0.79
740.30	20.44	3.74	740.15	25.33	6.88	740.94	22.08	7.27	739.99	20.22	-0.81	741.73	19.66	0.81
743.30	20.42	3.74	743.15	25.70	7.27	743.94	21.98	7.19	742.99	19.79	-1.22	744.73	20.05	1.22
746.30	20.47	3.50	746.15	26.38	7.66	746.94	22.36	7.28	745.99	20.63	-0.67	747.73	19.79	0.67
749.30	19.71	2.36	749.15	27.13	8.03	749.94	22.41	6.95	748.99	20.37	-1.31	750.73	20.81	1.31
752.30	20.16	2.95	752.15	25.54	6.58	752.94	22.41	7.09	751.99	21.03	-0.51	753.73	19.87	0.51
755.30	20.02	3.32	755.15	25.88	7.43	755.94	22.01	7.20	754.99	20.19	-0.84	756.73	19.69	0.84
758.30	20.28	3.90	758.15	25.93	7.80	758.94	20.24	5.75	757.99	19.24	-1.47	759.73	20.00	1.47
761.31	20.97	4.36	761.15	25.99	7.63	761.94	21.51	6.79	760.99	20.34	-0.59	762.73	19.35	0.59
764.31	20.25	3.03	764.15	25.62	6.65	764.94	21.65	6.32	763.99	19.53	-2.02	765.73	21.39	2.02
767.31	20.66	3.88	767.15	24.88	6.35	767.94	21.89	7.00	766.99	19.91	-1.20	768.73	20.13	1.20
770.31	20.73	4.20	770.15	25.88	7.60	770.94	22.48	7.84	769.99	19.56	-1.30	771.73	19.98	1.30
773.31	20.99	4.18	773.15	26.70	8.14	773.94	22.67	7.75	772.99	20.22	-0.91	774.73	19.87	0.91
776.31	21.01	4.17	776.15	24.56	5.97	776.94	21.93	6.98	775.99	19.99	-1.17	777.73	20.16	1.17
779.31	20.47	3.57	779.15	25.64	6.99	779.94	22.36	7.35	778.99	20.72	-0.51	780.73	19.56	0.51
782.30	21.27	4.15	782.15	25.19	6.32	782.94	21.91	6.68	781.99	19.62	-1.83	783.73	21.10	1.83
785.31	21.25	4.28	785.15	25.38	6.66	785.94	22.43	7.35	784.99	19.96	-1.33	786.73	20.45	1.33
788.31	20.87	4.32	788.15	25.41	7.11	788.94	21.53	6.87	787.99	19.67	-1.20	789.73	19.90	1.20
791.31	20.40	3.36	791.15	26.30	7.51	791.94	22.10	6.95	790.99	20.37	-1.00	792.74	20.19	1.00
794.31	21.18	4.25	794.15	25.54	6.86	794.94	21.30	6.26	793.99	19.21	-2.04	795.73	21.12	2.04
797.31	21.25	3.75	797.15	24.64	5.39	797.94	22.38	6.77	796.99	21.01	-0.82	798.73	20.47	0.82
800.31	20.97	3.81	800.15	24.41	5.50	800.94	22.01	6.74	799.99	20.19	-1.29	801.73	20.60	1.29
803.31	21.47	5.31	803.15	24.83	6.92	803.94	22.34	8.07	802.99	18.87	-1.61	804.73	19.92	1.61
806.31	20.61	2.74	806.15	26.04	6.42	806.94	22.36	6.38	805.99	21.27	-0.92	807.73	20.94	0.92
809.31	20.92	4.33	809.15	25.67	7.33	809.94	22.36	7.66	808.99	19.21	-1.71	810.73	20.45	1.71
812.31	21.37	4.38	812.15	26.54	7.80	812.94	21.63	6.53	811.99	20.22	-1.10	813.73	20.24	1.10
815.31	22.40	5.35	815.15	26.17	7.37	815.94	22.36	7.20	814.99	20.05	-1.32	816.73	20.52	1.32
818.31	21.11	4.05	818.15	26.36	7.55	818.94	22.41	7.24	817.99	20.72	-0.66	819.73	19.87	0.66
821.31	21.39	4.46	821.15	25.99	7.31	821.94	21.96	6.92	820.99	20.25	-1.00	822.73	20.08	1.00
824.31	20.63	3.32	824.15	25.99	6.93	824.94	22.65	7.23	823.99	20.25	-1.38	825.73	20.84	1.38
827.30	20.87	3.64	827.15	25.96	6.98	827.94	22.96	7.62	826.99	20.31	-1.25	828.73	20.63	1.25
830.30	21.66	3.65	830.15	26.44	6.68	830.94	22.03	5.91	829.99	21.35	-0.99	831.73	21.15	0.99
833.30	21.30	4.12	833.15	25.46	6.53	833.94	22.36	7.07	832.99	20.25	-1.25	834.73	20.58	1.25
836.30	21.13	3.79	836.15	25.99	6.90	836.94	22.46	7.01	835.99	20.66	-1.01	837.73	20.50	1.01
839.31	21.04	3.58	839.15	25.62	6.41	839.94	21.67	6.10	838.99	20.28	-1.51	840.73	21.12	1.51
842.30	20.78	3.24	842.15	26.28	6.99	842.94	22.34	6.69	841.99	20.14	-1.72	843.73	21.41	1.72
845.31	20.89	3.64	845.15	25.91	6.91	845.94	21.65	6.29	844.99	20.45	-1.12	846.73	20.52	1.12
848.31	21.18	3.82	848.15	25.72	6.61	848.94	22.67	7.20	847.99	20.17	-1.51	849.73	21.02	1.51
851.31	21.06	3.37	851.15	26.46	7.02	851.94	23.05	7.25	850.99	20.86	-1.15	852.73	20.99	1.15
854.31	21.13	3.21	854.15	26.15	6.48	854.94	22.01	5.98	853.99	21.27	-0.98	855.73	21.05	0.98
857.31	21.85	4.09	857.15	26.30	6.79	857.94	23.41	7.54	856.99	20.60	-1.48	858.73	21.39	1.48
860.31	21.51	4.24	860.15	25.75	6.73	860.94	22.55	7.17	859.99	20.69	-0.90	861.73	20.32	0.90
863.31	20.23	2.63	863.15	24.98	5.63	863.94	21.79	6.08	862.99	20.37	-1.56	864.73	21.31	1.56
866.30	21.56	4.40	866.15	25.38	6.47	866.94	21.98	6.71	865.99	20.25	-1.24	867.73	20.55	1.24
869.30	22.11	4.46	869.15	26.38	6.98	869.93	22.34	6.58	868.99	20.45	-1.53	870.72	21.33	1.53
872.31	20.99	3.66	872.15	26.81	7.73	872.94	22.12	6.68	871.99	20.17	-1.49	873.73	20.97	1.49
875.31	21.63	3.93	875.15	26.01	6.56	875.94	22.69	6.88	874.99	21.24	-0.78	876.73	20.63	0.78
878.31	20.85	2.90	878.15	25.64	5.94	878.94	22.86	6.80	877.99	21.56	-0.71	879.73	20.81	0.71
881.31	21.49	3.85	881.15	27.23	7.84	881.94	22.62	6.87	880.99	20.40	-1.57	882.73	21.36	1.57
884.31	20.89	3.15	884.15	26.01	6.52	884.94	22.36	6.51	883.99	20.89	-1.18	885.73	21.07	1.18
887.31	22.11	4.76	887.15	26.46	7.36	887.94	21.30	5.84	886.99	20.08	-1.60	888.73	21.10	1.60
890.31	21.70	4.18	890.15	26.17	6.90	890.94	22.62	6.99	889.99	20.57	-1.27	891.72	20.94	1.27
893.31	21.06	3.39	893.15	27.05	7.63	893.94	22.62	6.84	892.99	20.45	-1.54	894.72	21.36	1.54
896.31	21.16	3.32	896.15	25.93	6.34	896.94	22.24	6.29	895.99	20.66	-1.50	897.73	21.49	1.50
899.31	21.44	3.86	899.15	25.83	6.50	899.93	22.43	6.74	898.99	20.48	-1.42	900.72	21.15	1.42
902.31	21.66	3.11	902.15	26.07	5.77	902.94	22.79	6.13	901.99	21.62	-1.26	903.73	21.96	1.26
905.31	21.68	2.70	905.15	26.99	6.26	905.94	22.24	5.15	904.99	21.76	-1.54	906.73	22.67	1.54
908.31	22.42	3.40	908.15	26.20	5.43	908.94	23.03	5.90	907.99	21.44	-1.90	909.73	23.07	1.90
911.31	22.64	4.53	911.15	26.86	7.00	911.94	23.12	6.90	910.99	21.18	-1.26	912.73	21.52	1.26
914.30	22.28	4.41	914.15	26.33	6.71	914.94	22.53	6.55	913.99	21.12	-1.08	915.72	21.10	1.08
917.30	22.54	4.03	917.15	24.91	4.65	917.94	23.53	6.91	916.99	22.02	-0.81	918.73	21.47	0.81
920.30	21.89	4.04	920.15	26.60	7.00	920.93	22.67	6.71	919.99	20.77	-1.41	921.72	21.41	1.41
923.31	22.16	3.53	923.15	26.57	6.19	923.94	23.00	6.26	922.99	21.53	-1.42	924.73	22.20	1.42
926.31	21.47	3.43	926.15	26.89	7.10	926.94	23.15	7.00	925.99	21.62	-0.75	927.73	20.94	0.75
929.30	21.39	3.89	929.15	26.57	7.32	929.93	22.81	7.20	928.99	20.98	-0.85	930.72	20.50	0.85
932.31	21.23	2.38	932.15	27.07	6.47	932.94	22.86	5.90	931.99	21.30	-1.88	933.72	22.88	1.88
935.31	21.82	3.00	935.15	26.15	5.58	935.94	22.31	5.38	934.99	21.53	-1.62	936.73	22.59	1.62
938.31	21.30	2.98	938.15	26.75	6.68	938.94	22.67	6.24	937.99	21.21	-1.44	939.72	21.91	1.44
941.31	21.82	3.89	941.15	27.55	7.87	941.94	22.98	6.94	940.99	20.98	-1.28	942.73	21.36	1.28
944.31	22.04	3.77	944.15	26.68	6.66	944.94	23.50	7.12	943.99	20.95	-1.65	945.72	22.07	1.65
947.31	21.54	3.46	947.15	27.13	7.30	947.94	22.96	6.77	946.99	21.30	-1.10	948.73	21.33	1.10
950.30	22.40	3.89	950.15	26.07	5.81	950.94	22.74	6.12	949.99	21.09	-1.75	951.72	22.41	1.75
953.30	21.61	4.18	953.15	26.83	7.65	953.94	23.31	7.77	952.99	20.63	-1.13	954.73	20.71	1.13
956.30	22.13	3.99	956.15	27.93	8.04	956.93	23.12	6.87	955.99	21.27	-1.20	957.72	21.49	1.20
959.31	21.32	2.95	959.15	27.77	7.65	959.94	22.57	6.09	958.99	21.15	-1.55	960.72	22.07	1.55
962.31	22.01	3.64	962.15	26.52	6.40	962.94	22.81	6.33	961.99	21.38	-1.31	963.73	21.83	1.31
965.31	22.40	3.89	965.15	27.61	7.35	965.94	23.12	6.50	964.99	20.54	-2.30	966.73	22.96	2.30
968.31	22.13	3.06	968.15	26.73	5.91	968.94	23.26	6.08	967.99	21.62	-1.77	969.73	22.99	1.77
971.31	21.68	3.28	971.15	26.97	6.82	971.94	23.98	7.47	970.99	21.44	-1.28	972.72	21.83	1.28
974.31	22.49	4.16	974.15	27.05	6.97	974.94	22.67	6.23	973.99	21.44	-1.22	975.72	21.70	1.22
977.31	21.80	3.47	977.15	26.94	6.86	977.94	22.20	5.76	976.99	21.32	-1.33	978.72	21.81	1.33
980.31	23.04	4.68	980.15	27.31	7.20	980.94	23.38	6.91	979.99	21.99	-0.69	981.72	21.20	0.69
983.31	22.23	2.78	983.15	28.38	7.18	983.94	22.65	5.09	982.99	21.82	-1.95	984.73	23.55	1.95
986.31	21.94	2.95	986.15	26.99	6.25	986.94	23.84	6.74	985.99	21.76	-1.56	987.72	22.70	1.56
989.31	22.83	3.65	989.15	28.94	8.01	989.94	22.53	5.24	988.99	22.40	-1.11	990.73	22.44	1.11
992.31	21.92	3.30	992.15	27.61	7.24	992.94	23.79	7.06	991.99	21.67	-1.27	993.73	22.04	1.27
995.31	22.04	3.59	995.15	26.89	6.69	995.94	23.12	6.56	994.99	20.89	-1.89	996.72	22.49	1.89
998.31	21.85	3.10	998.15	26.99	6.49	998.94	23.53	6.67	997.99	21.59	-1.48	999.73	22.38	1.48
1001.30	23.02	4.52	1001.15	28.11	7.86	1001.94	23.22	6.61	1000.99	21.27	-1.55	1002.72	22.20	1.55
1004.30	22.06	3.10	1004.15	27.53	6.82	1004.93	23.34	6.27	1003.99	22.64	-0.64	1005.72	21.75	0.64
1007.31	22.95	4.16	1007.15	26.75	6.21	1007.94	23.81	6.91	1006.99	22.20	-0.92	1008.72	21.86	0.92
1010.31	21.99	3.70	1010.15	28.25	8.21	1010.94	23.31	6.91	1009.99	20.86	-1.76	1011.73	22.20	1.76
1013.31	22.18	3.80	1013.15	27.74	7.61	1013.94	23.07	6.58	1012.99	21.91	-0.80	1014.72	21.33	0.80
1016.31	22.56	2.97	1016.15	28.22	6.88	1016.94	24.36	6.66	1015.99	22.37	-1.54	1017.73	23.28	1.54
1019.31	21.68	3.52	1019.15	27.55	7.64	1019.94	22.74	6.47	1018.99	21.06	-1.42	1020.73	21.73	1.42
1022.31	22.54	3.19	1022.15	28.57	7.47	1022.94	24.41	6.95	1021.99	22.73	-0.94	1023.73	22.44	0.94
1025.31	22.16	3.03	1025.15	27.42	6.54	1025.93	23.48	6.24	1024.99	21.88	-1.58	1026.72	22.86	1.58
1028.31	22.99	4.12	1028.15	27.69	7.07	1028.94	24.17	7.19	1027.99	20.86	-2.34	1029.73	23.36	2.34
1031.31	22.80	3.96	1031.15	26.99	6.40	1031.93	23.05	6.10	1030.99	21.70	-1.47	1032.72	22.46	1.47
1034.30	21.80	2.90	1034.15	27.74	7.09	1034.93	24.53	7.52	1033.99	21.53	-1.70	1035.73	22.75	1.70
1037.31	22.42	3.00	1037.15	28.81	7.64	1037.93	23.79	6.26	1036.99	22.20	-1.55	1038.72	23.12	1.55
1040.30	22.78	4.22	1040.15	27.42	7.11	1040.93	24.39	7.72	1039.99	21.50	-1.38	1041.72	22.09	1.38
1043.31	22.11	3.27	1043.15	27.69	7.10	1043.93	23.57	6.62	1042.99	21.35	-1.82	1044.72	22.81	1.82
1046.31	22.44	3.20	1046.15	27.42	6.43	1046.94	24.39	7.04	1045.99	21.73	-1.84	1047.73	23.23	1.84
1049.31	22.23	3.43	1049.15	27.98	7.43	1049.94	24.20	7.29	1048.99	21.32	-1.80	1050.72	22.75	1.80
1052.31	22.99	4.23	1052.15	27.95	7.44	1052.94	23.62	6.75	1051.99	21.24	-1.84	1053.73	22.75	1.84
1055.31	22.87	3.76	1055.15	27.42	6.56	1055.94	23.05	5.83	1054.99	21.76	-1.68	1056.72	22.94	1.68
1058.31	22.56	3.77	1058.15	27.15	6.61	1058.94	24.27	7.37	1057.99	21.85	-1.26	1059.72	22.20	1.26
1061.31	22.23	4.00	1061.15	27.58	7.60	1061.94	23.91	7.57	1060.99	21.27	-1.29	1062.72	21.67	1.29
1064.31	22.87	3.77	1064.15	26.54	5.69	1064.94	24.12	6.91	1063.99	21.94	-1.48	1065.73	22.73	1.48
1067.31	22.25	3.13	1067.15	28.89	8.02	1067.94	24.39	7.16	1066.99	21.53	-1.91	1068.73	23.18	1.91
1070.31	22.97	3.49	1070.15	28.65	7.42	1070.94	24.01	6.42	1069.99	22.08	-1.73	1071.72	23.36	1.73
1073.31	22.52	3.39	1073.15	27.98	7.10	1073.94	22.84	5.60	1072.99	22.14	-1.31	1074.72	22.59	1.31
1076.31	23.19	4.53	1076.15	28.81	8.40	1076.94	23.96	7.19	1075.99	21.56	-1.42	1077.72	22.23	1.42
1079.31	23.09	3.47	1079.15	29.45	8.08	1079.94	24.29	6.56	1078.99	22.49	-1.46	1080.73	23.23	1.46
1082.31	21.89	2.28	1082.15	27.21	5.85	1082.94	24.32	6.60	1081.99	22.78	-1.15	1083.72	22.91	1.15
1085.31	23.16	4.02	1085.15	29.32	8.43	1085.94	23.31	6.06	1084.99	21.73	-1.73	1086.73	23.02	1.73
1088.30	22.85	3.16	1088.15	28.03	6.59	1088.93	23.34	5.54	1087.99	23.02	-0.99	1089.72	22.83	0.99
1091.31	23.79	4.06	1091.15	28.01	6.53	1091.94	23.26	5.42	1090.99	22.23	-1.82	1092.72	23.70	1.82
1094.31	22.35	2.64	1094.15	27.90	6.44	1094.94	24.15	6.33	1093.99	22.90	-1.13	1095.72	22.99	1.13
1097.31	22.85	2.63	1097.15	29.72	7.75	1097.94	23.22	4.89	1096.99	23.05	-1.49	1098.73	23.86	1.49
1100.31	22.47	3.11	1100.15	28.59	7.48	1100.94	23.84	6.37	1099.99	22.17	-1.51	1101.73	23.02	1.51
1103.31	23.23	3.25	1103.15	28.38	6.65	1103.94	23.74	5.65	1102.99	22.58	-1.73	1104.73	23.86	1.73
1106.31	22.90	2.90	1106.15	29.02	7.27	1106.94	24.56	6.45	1105.99	22.14	-2.19	1107.72	24.34	2.19
1109.31	23.02	3.47	1109.15	27.90	6.60	1109.94	23.26	5.60	1108.99	21.82	-2.06	1110.73	23.76	2.06
1112.31	22.83	2.79	1112.15	29.75	7.96	1112.94	24.53	6.38	1111.99	22.64	-1.73	1113.73	23.92	1.73
1115.31	23.02	3.92	1115.15	28.30	7.45	1115.94	25.06	7.85	1114.99	21.76	-1.66	1116.73	22.91	1.66
1118.30	23.50	3.41	1118.15	29.53	7.69	1118.93	24.96	6.76	1117.99	22.34	-2.07	1119.72	24.31	2.07
1121.31	23.07	3.75	1121.15	28.30	7.23	1121.93	24.80	7.37	1120.99	21.64	-2.00	1122.72	23.47	2.00
1124.30	23.50	4.19	1124.15	27.95	6.89	1124.93	24.27	6.85	1123.99	21.76	-1.87	1125.72	23.33	1.87
1127.30	23.07	3.86	1127.15	28.49	7.53	1127.93	24.15	6.83	1126.99	21.35	-2.19	1128.73	23.55	2.19
1130.30	22.56	3.03	1130.15	28.09	6.81	1130.93	24.24	6.60	1129.99	22.46	-1.39	1131.72	23.07	1.39
1133.31	22.73	2.92	1133.15	28.94	7.38	1133.94	24.56	6.64	1132.99	21.62	-2.51	1134.72	24.47	2.51
1136.31	23.50	3.93	1136.15	28.81	7.49	1136.94	23.65	5.97	1135.99	22.46	-1.43	1137.72	23.15	1.43
1139.31	23.93	4.45	1139.15	28.76	7.53	1139.94	23.65	6.06	1138.99	21.99	-1.81	1140.73	23.44	1.81
1142.31	23.72	3.04	1142.15	29.10	6.67	1142.94	25.28	6.49	1141.99	23.87	-1.14	1143.72	23.97	1.14
1145.31	23.47	3.12	1145.15	28.03	5.93	1145.94	24.80	6.34	1144.99	23.49	-1.18	1146.72	23.68	1.18
1148.31	23.33	3.25	1148.15	29.24	7.41	1148.94	24.56	6.37	1147.99	22.58	-1.82	1149.73	24.05	1.82
1151.31	23.04	3.16	1151.15	29.02	7.39	1151.94	23.65	5.66	1150.99	22.55	-1.65	1152.73	23.68	1.65
1154.31	22.90	2.78	1154.15	29.75	7.88	1154.94	24.10	5.87	1153.99	23.28	-1.17	1155.73	23.44	1.17
1157.31	24.27	4.54	1157.15	29.05	7.57	1157.94	23.98	6.14	1156.99	22.75	-1.30	1158.73	23.18	1.30
1160.31	22.73	2.37	1160.15	28.54	6.43	1160.94	25.13	6.66	1159.99	23.25	-1.43	1161.73	23.94	1.43
1163.31	23.38	2.70	1163.15	30.05	7.62	1163.94	25.04	6.25	1162.99	23.81	-1.19	1164.73	24.02	1.19
1166.31	23.02	2.51	1166.15	30.07	7.81	1166.94	24.87	6.25	1165.99	22.87	-1.97	1167.73	24.63	1.97
1169.31	23.14	3.13	1169.15	28.35	6.59	1169.94	25.18	7.06	1168.99	23.34	-0.99	1170.73	23.15	0.99
1172.31	23.57	3.60	1172.15	29.45	7.73	1172.94	24.17	6.09	1171.99	22.73	-1.56	1173.73	23.68	1.56
1175.31	23.38	3.09	1175.15	28.54	6.50	1175.94	24.80	6.40	1174.99	22.58	-2.03	1176.72	24.47	2.03
1178.31	23.11	3.36	1178.15	29.26	7.76	1178.94	24.60	6.74	1177.99	22.17	-1.91	1179.73	23.81	1.91
1181.31	23.26	3.44	1181.15	29.02	7.45	1181.94	25.52	7.59	1180.99	22.46	-1.68	1182.73	23.65	1.68
1184.31	23.19	3.35	1184.15	29.32	7.73	1184.94	24.96	7.01	1183.99	22.37	-1.79	1185.72	23.78	1.79
1187.31	22.75	2.84	1187.15	28.73	7.07	1187.94	24.01	5.99	1186.99	21.91	-2.33	1188.72	24.39	2.33
1190.30	23.21	2.40	1190.15	28.92	6.36	1190.93	24.80	5.88	1189.99	23.28	-1.86	1191.72	24.82	1.86
1193.30	22.61	1.87	1193.15	29.21	6.72	1193.93	24.58	5.73	1192.99	23.02	-2.04	1194.72	24.93	2.04
1196.31	23.57	2.96	1196.15	28.94	6.58	1196.94	23.74	5.02	1195.99	23.25	-1.69	1197.73	24.45	1.69
1199.31	23.07	2.46	1199.15	29.08	6.72	1199.94	25.52	6.80	1198.99	23.84	-1.10	1200.72	23.86	1.10
1202.31	23.35	3.11	1202.15	29.18	7.19	1202.94	25.30	6.95	1201.99	22.64	-1.92	1203.73	24.31	1.92
1205.30	23.93	3.39	1205.15	29.48	7.19	1205.93	25.35	6.70	1204.99	23.22	-1.65	1206.72	24.34	1.65
1208.30	22.44	1.25	1208.15	28.92	5.98	1208.93	25.40	6.10	1207.99	24.28	-1.24	1209.72	24.58	1.24
1211.30	24.44	4.02	1211.15	29.35	7.18	1211.93	24.58	6.05	1210.99	22.29	-2.46	1212.72	25.03	2.46
1214.30	24.56	3.89	1214.15	28.89	6.47	1214.93	25.13	6.35	1213.99	23.52	-1.47	1215.73	24.29	1.47
1217.30	23.43	2.87	1217.15	30.40	8.09	1217.93	24.36	5.69	1216.99	22.73	-2.16	1218.72	24.87	2.16
1220.30	24.73	4.61	1220.15	28.46	6.59	1220.93	24.72	6.49	1219.99	22.99	-1.46	1221.72	23.73	1.46
