# Supplementary material for: Noise-precision tradeoff in predicting combinations of mutations and drugs
Source: PLoS Comput Biol. 2019 May 22;15(5):e1006956. doi: 10.1371/journal.pcbi.1006956 (PMC6548401; doi:10.1371/journal.pcbi.1006956)
Supplement: S1 Data — A zip file containing all datasets used in this paper. (ZIP) [file pcbi.1006956.s002.zip › calcium/calcium_double_RAW264.7/GMF_10_pM_LPA_2.5_uM_RW_ECC040129C.txt]

Tab-delimted data for ligand pair Granulocyte macrophage colony stimulating factor / Lysophosphatidic acid
Celltype = RAW 264.7
ExperimentID = ECC040129C
t in seconds, Ca++ concentrations in nM
Adj Ca++ is the change in Ca++ concentration due to ligand

ECC040129C05	GMF 10 pM	LPA 2.5 uM	sim
ECC040129C02	LPA 2.5 uM	HBSS-BSA n/a 	lig2_only
ECC040129C07	LPA 2.5 uM	HBSS-BSA n/a 	lig2_only
ECC040129C01	HBSS-BSA n/a 	HBSS-BSA n/a 	con
ECC040129C12	HBSS-BSA n/a 	HBSS-BSA n/a 	con

t(ECC040129C05)	Ca++(ECC040129C05)	Adj Ca++(ECC040129C05)	t(ECC040129C02)	Ca++(ECC040129C02)	Adj Ca++(ECC040129C02)	t(ECC040129C07)	Ca++(ECC040129C07)	Adj Ca++(ECC040129C07)	t(ECC040129C01)	Ca++(ECC040129C01)	Adj Ca++(ECC040129C01)	t(ECC040129C12)	Ca++(ECC040129C12)	Adj Ca++(ECC040129C12)
-187.37	28.22	-0.36	-187.84	35.54	0.96	-187.05	29.59	-0.10	-188.00	48.92	0.60	-186.27	45.81	-0.60
-184.38	26.91	-1.45	-184.85	34.01	-0.35	-184.07	29.04	-0.43	-185.01	47.97	-0.13	-183.28	46.32	0.13
-181.38	28.67	1.26	-181.85	33.13	-0.29	-181.07	30.35	1.83	-182.01	47.09	-0.07	-180.28	45.31	0.07
-178.38	27.46	-0.58	-178.85	32.96	-1.08	-178.07	29.67	0.52	-179.01	48.24	0.46	-177.28	45.41	-0.46
-175.38	27.56	0.41	-175.85	33.25	0.10	-175.07	28.89	0.63	-176.01	47.58	0.69	-174.28	44.29	-0.69
-172.38	26.83	0.85	-172.85	33.39	1.41	-172.07	29.87	2.78	-173.01	45.59	-0.13	-171.28	43.94	0.13
-169.38	27.13	-0.56	-169.85	31.82	-1.88	-169.07	29.29	0.49	-170.01	47.02	-0.42	-168.29	45.94	0.42
-166.38	27.21	1.33	-166.85	32.82	0.94	-166.07	28.86	1.87	-167.01	46.25	0.63	-165.28	43.08	-0.63
-163.38	26.70	0.18	-163.85	32.51	-0.02	-163.07	28.93	1.30	-164.01	46.05	-0.22	-162.28	44.57	0.22
-160.38	26.52	0.79	-160.85	33.41	1.68	-160.07	28.43	1.59	-161.01	46.25	0.78	-159.28	42.78	-0.78
-157.38	26.17	-0.87	-157.85	31.63	-1.41	-157.07	27.42	-0.73	-158.01	47.38	0.60	-156.28	44.27	-0.60
-154.38	28.07	1.63	-154.85	33.04	0.59	-154.07	28.62	1.07	-155.01	46.97	0.78	-153.28	43.49	-0.78
-151.38	26.70	-0.89	-151.85	32.59	-1.00	-151.07	28.32	-0.38	-152.01	48.46	1.13	-150.28	44.29	-1.13
-148.38	26.78	-0.04	-148.85	33.10	0.28	-148.07	28.37	0.44	-149.01	47.60	1.04	-147.28	43.61	-1.04
-145.38	26.89	0.84	-145.85	32.25	0.20	-145.07	29.04	1.88	-146.01	46.49	0.70	-144.28	43.18	-0.70
-142.38	27.32	0.68	-142.85	32.57	-0.07	-142.07	28.71	0.96	-143.01	47.31	0.93	-141.28	43.54	-0.93
-139.38	27.03	0.34	-139.85	33.64	0.95	-139.07	29.81	2.01	-140.01	46.68	0.25	-138.28	44.27	-0.25
-136.38	28.16	1.40	-136.85	33.31	0.55	-136.07	29.38	1.51	-137.01	47.65	1.15	-135.28	43.44	-1.15
-133.38	27.87	1.00	-133.85	33.06	0.18	-133.07	29.23	1.25	-134.01	47.00	0.38	-132.28	44.32	-0.38
-130.38	27.83	0.86	-130.85	34.30	1.32	-130.07	29.13	1.05	-131.01	46.49	-0.23	-129.28	45.03	0.23
-127.38	27.50	-0.15	-127.85	32.72	-0.93	-127.07	28.89	0.13	-128.01	48.43	1.04	-126.28	44.44	-1.04
-124.38	26.99	-0.61	-124.85	32.69	-0.92	-124.07	28.68	-0.03	-125.01	47.63	0.28	-123.28	45.15	-0.28
-121.38	27.46	-0.25	-121.85	33.58	-0.14	-121.07	28.95	0.13	-122.01	47.80	0.34	-120.28	45.20	-0.34
-118.38	28.32	0.60	-118.85	33.10	-0.63	-118.07	28.34	-0.49	-119.01	48.80	1.33	-117.28	44.22	-1.33
-115.38	27.63	0.24	-115.85	33.89	0.50	-115.07	29.29	0.79	-116.01	46.66	-0.47	-114.28	45.69	0.47
-112.38	27.91	-0.30	-112.85	33.93	-0.29	-112.07	29.47	0.15	-113.01	47.34	-0.62	-111.28	46.66	0.62
-109.38	27.77	0.20	-109.85	33.97	0.40	-109.07	29.23	0.55	-110.01	46.95	-0.36	-108.28	45.76	0.36
-106.38	28.59	0.32	-106.85	33.17	-1.10	-106.07	30.14	0.76	-107.01	48.09	0.08	-105.28	46.02	-0.08
-103.38	27.91	-0.42	-103.85	33.86	-0.47	-103.07	29.56	0.12	-104.01	48.75	0.68	-102.28	45.48	-0.68
-100.38	27.93	-0.17	-100.85	33.41	-0.70	-100.07	30.19	0.98	-101.01	49.39	1.54	-99.28	44.39	-1.54
-97.38	27.62	-0.25	-97.85	34.57	0.69	-97.07	29.56	0.58	-98.01	48.75	1.13	-96.28	44.57	-1.13
-94.38	29.24	0.30	-94.85	34.55	-0.39	-94.07	29.70	-0.35	-95.01	49.07	0.39	-93.28	46.38	-0.39
-91.38	28.12	0.63	-91.85	34.94	1.44	-91.07	29.92	1.32	-92.01	47.48	0.24	-90.28	45.08	-0.24
-88.38	28.32	0.18	-88.85	33.25	-0.89	-88.07	29.69	0.44	-89.01	47.55	-0.33	-87.28	46.30	0.33
-85.38	27.89	-0.14	-85.85	34.71	0.67	-85.07	29.23	0.09	-86.01	48.46	0.68	-84.28	45.18	-0.68
-82.38	27.71	-1.53	-82.85	33.97	-1.27	-82.07	30.12	-0.23	-83.01	49.24	0.26	-81.28	46.81	-0.26
-79.38	28.34	0.08	-79.85	34.05	-0.21	-79.07	28.96	-0.41	-80.01	48.28	0.28	-78.29	45.81	-0.28
-76.38	29.28	0.69	-76.85	34.30	-0.29	-76.07	30.03	0.33	-77.01	48.58	0.25	-75.28	46.17	-0.25
-73.38	28.59	-0.49	-73.85	34.34	-0.74	-73.07	30.12	-0.07	-74.01	48.46	-0.36	-72.29	47.27	0.36
-70.38	28.28	-0.40	-70.85	33.76	-0.93	-70.07	30.08	0.29	-71.01	49.02	0.59	-69.28	45.92	-0.59
-67.38	27.97	-1.01	-67.85	34.30	-0.69	-67.07	30.21	0.12	-68.01	48.99	0.26	-66.28	46.55	-0.26
-64.38	29.11	0.10	-64.85	34.73	-0.29	-64.07	29.41	-0.71	-65.01	48.87	0.11	-63.28	46.73	-0.11
-61.38	27.93	-1.02	-61.85	33.95	-1.01	-61.07	29.70	-0.36	-62.01	48.16	-0.54	-60.28	47.32	0.54
-58.38	28.50	-1.30	-58.85	35.08	-0.72	-58.07	30.25	-0.66	-59.01	50.44	0.90	-57.29	46.73	-0.90
-55.38	29.58	0.34	-55.85	35.73	0.48	-55.07	29.90	-0.45	-56.01	49.12	0.13	-54.28	46.94	-0.13
-52.38	29.34	0.72	-52.85	34.75	0.12	-52.07	29.13	-0.60	-53.01	47.75	-0.62	-51.28	47.07	0.62
-49.38	28.89	-1.37	-49.85	34.90	-1.37	-49.07	29.94	-1.43	-50.01	50.42	0.41	-48.28	47.68	-0.41
-46.38	29.36	0.47	-46.85	35.85	0.95	-46.07	30.57	0.57	-47.01	48.75	0.11	-45.28	46.61	-0.11
-43.38	29.64	1.12	-43.85	36.02	1.50	-43.07	30.73	1.10	-44.01	48.26	-0.00	-42.28	46.35	0.00
-40.38	28.42	-0.85	-40.85	34.79	-0.49	-40.07	30.23	-0.15	-41.01	48.90	-0.12	-39.28	47.22	0.12
-37.38	28.85	-0.76	-37.85	35.35	-0.26	-37.07	30.41	-0.31	-38.01	49.90	0.55	-36.28	46.89	-0.55
-34.38	29.26	0.51	-34.85	36.12	1.36	-34.07	30.34	0.48	-35.01	48.68	0.18	-33.28	46.40	-0.18
-31.38	29.46	-0.24	-31.85	35.73	0.02	-31.07	30.21	-0.60	-32.01	49.63	0.18	-30.28	47.35	-0.18
-28.38	28.69	-0.38	-28.85	35.12	0.04	-28.07	30.68	0.50	-29.01	48.94	0.12	-27.28	46.78	-0.12
-25.38	29.89	0.97	-25.85	34.92	-0.01	-25.07	31.19	1.16	-26.01	47.82	-0.85	-24.28	47.60	0.85
-22.38	29.13	-0.30	-22.85	35.68	0.25	-22.07	30.77	0.23	-23.01	49.80	0.63	-21.28	46.63	-0.63
-19.39	30.49	0.76	-19.86	35.64	-0.09	-19.07	30.41	-0.43	-20.01	49.04	-0.43	-18.29	47.99	0.43
-16.39	30.03	-0.12	-16.86	35.37	-0.79	-16.07	31.04	-0.22	-17.01	50.02	0.12	-15.29	47.86	-0.12
-13.39	30.17	0.41	-13.86	34.30	-1.47	-13.07	30.17	-0.70	-14.01	49.78	0.27	-12.29	47.32	-0.27
-10.39	29.50	-0.81	-10.86	36.02	-0.29	-10.07	30.57	-0.85	-11.01	49.48	-0.57	-9.29	48.71	0.57
4.63	93.62	59.23	4.16	103.61	63.22	4.94	97.90	62.40	4.00	52.50	-1.63	5.72	53.85	1.63
7.57	144.39	115.18	7.10	161.15	125.93	7.88	143.17	112.85	6.94	45.14	-3.82	8.67	50.86	3.82
10.57	122.86	96.41	10.10	143.46	111.00	10.88	126.14	98.58	9.94	41.56	-4.64	11.67	48.92	4.64
13.57	88.66	62.80	13.10	105.66	73.79	13.88	96.20	69.23	12.94	42.46	-3.15	14.67	46.84	3.15
16.57	70.29	45.14	16.10	84.82	53.66	16.88	78.81	52.55	15.94	42.60	-2.30	17.67	45.28	2.30
19.57	59.99	36.50	19.10	71.42	41.93	19.88	67.93	43.33	18.94	40.71	-2.52	20.67	43.84	2.52
22.57	54.83	30.11	22.10	64.14	33.42	22.88	58.98	33.15	21.94	42.94	-1.52	23.67	44.07	1.52
25.57	51.07	26.41	25.10	57.46	26.79	25.88	53.86	28.09	24.94	42.53	-1.88	26.67	44.37	1.88
28.57	47.39	21.65	28.10	53.87	22.13	28.88	50.49	23.64	27.94	43.67	-1.81	29.67	45.38	1.81
31.57	46.13	20.81	31.10	49.77	18.45	31.88	46.94	20.51	30.94	43.94	-1.12	32.67	44.27	1.12
34.57	44.26	18.43	34.10	50.91	19.08	34.88	45.06	18.12	33.94	45.14	-0.43	35.66	44.09	0.43
37.57	43.67	17.88	37.10	48.14	16.34	37.88	43.36	16.46	36.94	45.09	-0.45	38.67	44.07	0.45
40.57	42.98	16.58	40.10	48.78	16.38	40.88	44.69	17.18	39.94	45.67	-0.47	41.67	44.70	0.47
43.57	42.77	16.68	43.10	47.44	15.35	43.88	42.74	15.54	42.94	46.37	0.54	44.67	43.38	-0.54
46.57	41.76	14.90	46.10	46.67	13.80	46.88	41.88	13.91	45.94	46.83	0.22	47.66	44.47	-0.22
49.57	41.80	14.19	49.10	46.43	12.82	49.88	42.61	13.89	48.94	48.02	0.67	50.67	44.77	-0.67
52.57	41.72	14.37	52.10	46.56	13.21	52.88	41.33	12.87	51.94	48.36	1.27	53.67	43.91	-1.27
55.57	42.28	14.38	55.10	47.09	13.18	55.88	42.07	13.06	54.94	47.92	0.27	56.67	45.46	-0.27
58.57	40.20	12.14	58.10	47.33	13.27	58.88	42.26	13.09	57.94	47.82	0.02	59.67	45.87	-0.02
61.57	41.76	13.64	61.10	46.43	12.30	61.88	41.33	12.10	60.94	48.41	0.54	62.66	45.41	-0.54
64.57	41.80	13.06	64.10	47.61	12.86	64.88	41.42	11.57	63.94	49.80	1.31	65.67	45.26	-1.31
67.57	42.24	13.88	67.10	47.96	13.60	67.88	41.69	12.22	66.94	49.14	1.04	68.67	45.15	-1.04
70.57	40.37	12.02	70.10	48.47	14.12	70.88	41.75	12.29	69.94	48.99	0.90	71.67	45.28	-0.90
73.57	41.74	13.84	73.10	48.91	15.01	73.88	43.20	14.19	72.94	48.11	0.47	74.67	45.26	-0.47
76.57	42.62	14.40	76.10	48.89	14.67	76.88	42.32	12.99	75.94	47.38	-0.58	77.67	46.63	0.58
79.57	41.87	14.25	79.10	50.24	16.62	79.88	43.32	14.59	78.94	48.26	0.90	80.67	44.55	-0.90
82.57	41.68	13.86	82.10	49.71	15.89	82.88	43.16	14.23	81.94	48.11	0.55	83.67	45.10	-0.55
85.57	42.60	13.90	85.10	50.28	15.57	85.88	42.78	12.97	84.94	50.00	1.55	86.67	44.98	-1.55
88.57	42.83	14.85	88.10	49.33	15.35	88.88	42.63	13.54	87.94	48.55	0.83	89.67	44.98	-0.83
91.57	42.10	14.68	91.10	49.29	15.86	91.88	44.22	15.69	90.94	48.46	1.29	92.67	43.96	-1.29
94.57	42.51	13.07	94.10	49.80	14.36	94.88	43.74	13.19	93.94	49.46	0.28	95.67	46.99	-0.28
97.57	43.42	15.05	97.10	50.48	16.10	97.88	43.03	13.55	96.94	49.04	0.92	98.67	45.28	-0.92
100.57	43.80	14.77	100.10	51.55	16.51	100.88	44.71	14.57	99.94	50.74	1.96	101.67	44.90	-1.96
103.57	43.71	15.27	103.10	50.15	15.71	103.88	43.32	13.77	102.94	48.28	0.10	104.67	46.17	-0.10
106.57	44.24	15.26	106.10	51.13	16.15	106.88	45.68	15.59	105.94	49.61	0.89	107.67	45.92	-0.89
109.57	45.58	15.98	109.10	50.82	15.22	109.88	44.44	13.73	108.94	50.27	0.93	110.67	46.50	-0.93
112.57	44.07	14.66	112.10	51.75	16.34	112.88	44.53	14.01	111.94	49.53	0.38	113.67	46.86	-0.38
115.57	44.51	16.18	115.10	51.51	17.18	115.88	45.35	15.91	114.94	48.82	0.75	116.67	45.41	-0.75
118.57	45.28	16.31	118.10	51.78	16.81	118.88	45.60	15.52	117.94	49.29	0.58	119.67	46.22	-0.58
121.57	45.04	15.94	121.10	53.05	17.95	121.88	45.39	15.18	120.94	49.93	1.09	122.67	45.84	-1.09
124.57	45.13	15.28	124.10	52.13	16.27	124.88	46.20	15.24	123.94	51.75	2.15	125.66	45.53	-2.15
127.57	44.56	16.24	127.10	52.74	18.41	127.88	44.46	15.03	126.94	48.28	0.21	128.67	45.94	-0.21
130.57	45.34	15.97	130.10	52.52	17.15	130.88	46.83	16.35	129.94	49.58	0.47	131.66	46.73	-0.47
133.57	46.56	17.29	133.10	53.44	18.17	133.88	46.07	15.69	132.94	49.43	0.42	134.67	46.68	-0.42
136.57	45.70	16.15	136.10	52.05	16.49	136.88	46.67	16.01	135.94	50.84	1.54	137.67	45.84	-1.54
139.57	46.36	16.51	139.10	52.94	17.08	139.88	46.55	15.59	138.94	50.32	0.72	140.67	46.96	-0.72
142.57	45.17	15.87	142.10	52.49	17.18	142.88	46.55	16.14	141.94	50.47	1.42	143.67	45.71	-1.42
145.57	45.70	16.57	145.10	52.90	17.76	145.88	47.45	17.21	144.94	49.31	0.43	146.67	46.53	-0.43
148.57	45.28	15.25	148.10	52.94	16.91	148.88	46.34	15.20	147.94	50.64	0.87	149.67	46.99	-0.87
151.57	45.47	16.52	151.10	53.01	18.06	151.88	45.95	15.89	150.94	49.09	0.40	152.67	46.38	-0.40
154.57	45.98	16.20	154.10	53.08	17.29	154.88	46.83	15.94	153.94	50.61	1.08	155.67	46.53	-1.08
157.57	46.47	16.99	157.10	53.21	17.72	157.88	45.97	15.38	156.94	49.19	-0.04	158.67	47.35	0.04
160.57	45.47	16.34	160.10	53.35	18.21	160.88	46.24	16.00	159.94	50.25	1.37	161.67	45.59	-1.37
163.57	46.02	16.24	163.10	53.12	17.33	163.88	45.66	14.77	162.94	50.79	1.26	164.67	46.35	-1.26
166.57	45.43	15.78	166.10	51.82	16.17	166.88	46.28	15.52	165.94	49.93	0.54	167.67	46.94	-0.54
169.57	45.24	15.74	169.10	53.66	18.16	169.88	45.50	14.89	168.94	49.56	0.32	170.67	47.01	-0.32
172.57	45.98	15.73	172.10	53.37	17.11	172.88	46.20	14.84	171.94	51.01	1.01	173.67	47.07	-1.01
175.57	45.36	15.20	175.10	52.99	16.83	175.88	46.46	15.19	174.94	50.52	0.62	176.67	47.37	-0.62
178.57	44.79	14.06	178.10	54.05	17.32	178.88	46.30	14.46	177.94	51.50	1.03	179.67	47.53	-1.03
181.57	45.60	15.26	181.10	52.79	16.44	181.88	46.91	15.46	180.94	51.63	1.54	182.67	46.63	-1.54
184.57	44.60	14.23	184.10	51.55	15.17	184.88	46.83	15.35	183.94	50.20	0.08	185.67	48.12	-0.08
187.57	44.62	14.15	187.10	52.88	16.40	187.88	45.66	14.08	186.94	50.79	0.57	188.67	47.73	-0.57
190.57	45.53	15.36	190.10	52.96	16.78	190.88	46.09	14.81	189.94	49.39	-0.53	191.67	48.53	0.53
193.57	45.43	14.32	193.10	52.83	15.71	193.88	45.89	13.67	192.94	50.57	-0.29	194.67	49.23	0.29
196.57	45.13	14.44	196.10	52.40	15.70	196.88	45.85	14.05	195.94	51.48	1.04	197.67	47.48	-1.04
199.57	45.02	14.65	199.10	52.02	15.65	199.88	46.96	15.48	198.94	50.96	0.85	200.67	47.35	-0.85
202.57	44.41	13.84	202.10	52.88	16.31	202.88	45.62	13.94	201.94	50.57	0.26	203.67	48.14	-0.26
205.57	45.02	14.91	205.10	52.43	16.31	205.88	45.72	14.50	204.94	50.66	0.80	206.67	47.14	-0.80
208.57	46.04	15.39	208.10	53.39	16.74	208.88	45.83	14.07	207.94	50.29	-0.10	209.66	48.58	0.10
211.57	45.30	13.62	211.10	52.88	15.20	211.88	46.46	13.67	210.94	52.07	0.65	212.66	48.86	-0.65
214.57	45.60	13.91	214.10	51.80	14.10	214.88	45.72	12.92	213.94	52.84	1.40	215.67	48.12	-1.40
217.57	46.49	15.85	217.10	53.01	16.36	217.88	46.65	14.90	216.94	51.18	0.79	218.67	47.68	-0.79
220.57	44.94	13.92	220.10	51.82	14.79	220.88	45.41	13.28	219.94	52.27	1.50	221.66	47.35	-1.50
223.57	45.04	14.35	223.10	52.00	15.31	223.88	45.66	13.86	222.94	52.17	1.74	224.67	46.78	-1.74
226.57	46.02	15.43	226.10	53.64	17.05	226.88	45.62	13.92	225.94	51.43	1.10	227.67	47.32	-1.10
229.57	45.81	14.54	229.10	52.49	15.22	229.88	45.79	13.41	228.94	51.55	0.54	230.66	48.56	-0.54
232.57	45.36	13.38	232.10	53.03	15.05	232.88	46.36	13.27	231.94	51.53	-0.19	233.67	50.00	0.19
235.57	45.45	13.79	235.10	51.98	14.31	235.88	46.30	13.53	234.94	51.88	0.47	236.67	49.02	-0.47
238.57	45.92	14.56	238.10	52.05	14.69	238.88	46.14	13.67	237.94	52.30	1.20	239.67	47.99	-1.20
241.57	45.38	14.75	241.10	52.29	15.65	241.88	46.24	14.50	240.94	50.52	0.14	242.67	48.32	-0.14
244.57	45.77	13.92	244.10	51.96	14.10	244.88	45.81	12.85	243.94	52.60	1.00	245.67	48.68	-1.00
247.57	45.58	14.28	247.10	52.70	15.39	247.88	46.44	14.03	246.94	51.73	0.68	248.67	48.45	-0.68
250.57	44.87	13.47	250.10	52.09	14.69	250.88	46.55	14.04	249.94	51.58	0.44	251.67	48.79	-0.44
253.57	44.60	13.36	253.10	53.19	15.94	253.88	46.77	14.42	252.94	52.79	1.80	254.67	47.27	-1.80
256.57	46.19	13.94	256.10	52.79	14.53	256.88	46.38	13.02	255.94	53.29	1.29	257.67	48.79	-1.29
259.57	46.04	14.11	259.10	51.58	13.65	259.88	46.77	13.73	258.94	52.10	0.43	260.67	49.33	-0.43
262.57	46.09	14.04	262.10	52.47	14.42	262.88	46.11	12.95	261.94	53.32	1.53	263.67	48.35	-1.53
265.57	45.53	13.99	265.10	52.88	15.33	265.88	47.00	14.35	264.94	52.47	1.18	266.67	48.19	-1.18
268.57	45.43	13.86	268.10	52.83	15.25	268.88	46.09	13.41	267.94	52.37	1.05	269.67	48.35	-1.05
271.57	46.47	14.80	271.10	53.41	15.73	271.88	46.98	14.20	270.94	51.18	-0.24	272.67	49.74	0.24
274.57	45.87	13.74	274.10	52.88	14.75	274.88	46.55	13.31	273.94	51.93	0.06	275.67	49.90	-0.06
277.57	46.04	13.45	277.10	53.84	15.25	277.88	46.38	12.68	276.94	52.72	0.39	278.67	50.03	-0.39
280.57	44.85	11.82	280.10	51.98	12.95	280.88	46.85	12.71	279.94	54.02	1.25	281.67	49.61	-1.25
283.57	45.43	13.24	283.10	51.93	13.73	283.88	46.85	13.55	282.94	52.47	0.53	284.67	49.49	-0.53
286.57	45.55	13.68	286.10	51.75	13.87	286.88	46.16	13.18	285.94	52.15	0.53	287.67	49.17	-0.53
289.57	45.49	13.36	289.10	52.99	14.86	289.88	46.12	12.88	288.94	52.42	0.55	290.67	49.41	-0.55
292.57	46.17	14.43	292.10	52.34	14.59	292.88	46.91	14.06	291.94	52.12	0.63	293.67	48.94	-0.63
295.57	45.64	14.02	295.10	51.13	13.51	295.88	45.08	12.35	294.94	52.02	0.66	296.66	48.79	-0.66
298.57	45.13	13.38	298.10	53.26	15.51	298.88	46.63	13.77	297.94	52.72	1.23	299.67	48.35	-1.23
301.57	45.09	13.18	301.10	52.85	14.93	301.88	46.05	13.03	300.94	51.53	-0.13	302.67	49.87	0.13
304.57	46.17	13.98	304.10	52.58	14.38	304.88	45.60	12.30	303.94	52.94	1.00	305.67	49.02	-1.00
307.57	45.64	13.72	307.10	52.56	14.64	307.88	46.24	13.21	306.94	53.14	1.48	308.67	48.27	-1.48
310.57	44.94	13.12	310.10	52.45	14.62	310.88	46.30	13.37	309.94	52.87	1.30	311.66	48.35	-1.30
313.57	46.47	14.76	313.10	53.62	15.90	313.88	46.24	13.42	312.94	52.70	1.24	314.67	48.30	-1.24
316.57	46.11	13.50	316.10	53.62	15.01	316.88	45.66	11.94	315.94	53.74	1.39	317.67	49.05	-1.39
319.57	45.43	13.64	319.10	52.22	14.42	319.88	47.04	14.14	318.94	52.45	0.91	320.67	48.71	-0.91
322.57	45.64	13.74	322.10	52.11	14.21	322.88	47.14	14.13	321.94	52.40	0.76	323.67	48.97	-0.76
325.57	45.77	14.30	325.10	52.88	15.41	325.88	45.87	13.29	324.94	52.32	1.11	326.67	48.19	-1.11
328.57	45.60	13.29	328.10	52.25	13.93	328.88	45.58	12.16	327.94	52.84	0.78	329.67	49.36	-0.78
331.57	45.21	13.64	331.10	51.80	14.23	331.88	45.62	12.94	330.94	52.10	0.79	332.67	48.61	-0.79
334.57	45.00	13.15	334.10	52.88	15.03	334.88	46.07	13.11	333.94	51.03	-0.56	335.67	50.24	0.56
337.57	45.21	13.05	337.10	52.25	14.09	337.88	47.67	14.40	336.94	52.15	0.25	338.67	49.74	-0.25
340.57	45.32	12.56	340.10	52.65	13.89	340.88	46.22	12.35	339.94	53.29	0.79	341.67	49.80	-0.79
343.57	45.51	11.98	343.10	52.40	12.86	343.88	46.73	12.09	342.94	55.05	1.77	344.67	49.59	-1.77
346.57	43.48	11.39	346.10	52.40	14.30	346.88	46.42	13.22	345.94	53.02	1.18	347.67	48.74	-1.18
349.57	44.41	11.66	349.10	51.73	12.97	349.88	45.91	12.05	348.94	53.44	0.94	350.67	49.64	-0.94
352.57	46.30	14.37	352.10	52.29	14.36	352.88	45.21	12.17	351.94	52.10	0.43	353.67	49.33	-0.43
355.57	45.75	13.06	355.10	52.99	14.29	355.88	45.62	11.82	354.94	53.22	0.78	356.67	49.74	-0.78
358.57	44.51	10.82	358.10	51.91	12.21	358.88	46.30	11.50	357.94	52.92	-0.52	359.67	52.04	0.52
361.57	46.00	13.57	361.10	53.26	14.83	361.88	46.28	12.74	360.94	52.45	0.28	362.67	49.98	-0.28
364.57	44.43	11.56	364.10	52.18	13.31	364.88	47.00	13.02	363.94	52.84	0.23	365.67	50.47	-0.23
367.57	45.47	12.68	367.10	52.34	13.54	367.88	46.63	12.73	366.94	52.97	0.43	368.67	50.19	-0.43
370.57	45.43	13.01	370.10	51.91	13.48	370.88	46.77	13.24	369.94	52.70	0.53	371.67	49.72	-0.53
373.57	46.34	13.78	373.10	52.38	13.82	373.88	45.91	12.24	372.94	52.32	0.02	374.67	50.37	-0.02
376.57	46.34	13.65	376.10	52.45	13.75	376.88	46.44	12.64	375.94	53.19	0.75	377.67	49.77	-0.75
379.57	46.24	13.86	379.10	52.85	14.47	379.88	46.92	13.43	378.94	52.40	0.28	380.67	49.93	-0.28
382.57	45.87	12.18	382.10	52.34	12.65	382.88	46.89	12.09	381.94	54.09	0.66	383.67	50.86	-0.66
385.57	45.32	12.71	385.10	52.88	14.26	385.88	46.85	13.13	384.94	52.87	0.51	386.67	49.93	-0.51
388.57	44.94	12.53	388.10	52.96	14.55	388.88	46.87	13.35	387.94	52.10	-0.05	389.67	50.29	0.05
391.57	44.64	12.20	391.10	52.38	13.93	391.88	45.81	12.26	390.94	52.87	0.68	392.67	49.59	-0.68
394.57	45.45	13.39	394.10	52.20	14.13	394.88	46.75	13.58	393.94	51.70	-0.11	395.67	50.00	0.11
397.57	45.94	13.51	397.10	52.16	13.72	397.88	46.77	13.23	396.94	53.47	1.29	398.67	48.97	-1.29
400.57	45.24	12.13	400.10	51.96	12.84	400.88	46.11	11.89	399.94	53.64	0.78	401.66	50.16	-0.78
403.57	45.68	12.64	403.10	52.18	13.13	403.88	46.12	11.97	402.94	53.34	0.55	404.67	50.32	-0.55
406.57	45.38	12.49	406.10	52.79	13.89	406.88	46.14	12.14	405.94	52.60	-0.04	407.67	50.76	0.04
409.57	45.26	12.47	409.10	51.73	12.93	409.88	46.75	12.85	408.94	53.39	0.85	410.67	49.77	-0.85
412.57	44.94	11.83	412.10	52.38	13.26	412.88	45.97	11.75	411.94	52.94	0.08	413.67	50.86	-0.08
415.57	44.96	11.84	415.10	52.58	13.45	415.88	46.96	12.73	414.94	52.57	-0.30	416.67	51.25	0.30
418.57	45.68	12.82	418.10	53.93	15.06	418.88	47.30	13.33	417.94	52.65	0.04	419.67	50.65	-0.04
421.57	45.45	12.43	421.10	52.81	13.79	421.88	45.95	11.82	420.94	54.02	1.26	422.67	49.59	-1.26
424.57	45.96	13.87	424.10	52.56	14.46	424.88	46.26	13.06	423.94	52.25	0.41	425.67	49.51	-0.41
427.57	44.58	11.26	427.10	50.73	11.40	427.88	47.30	12.87	426.94	53.64	0.57	428.67	50.58	-0.57
430.57	46.73	14.03	430.10	52.40	13.69	430.88	47.22	13.41	429.94	52.82	0.37	431.67	50.16	-0.37
433.57	44.75	12.21	433.10	52.27	13.73	433.88	46.63	12.98	432.94	52.20	-0.08	434.67	50.45	0.08
436.57	44.68	10.94	436.10	52.79	13.04	436.88	45.93	11.08	435.94	53.94	0.45	437.67	51.12	-0.45
439.57	45.96	12.82	439.10	52.54	13.40	439.88	45.91	11.66	438.94	52.94	0.06	440.67	50.91	-0.06
442.57	44.98	12.44	442.10	52.13	13.58	442.88	46.73	13.08	441.94	53.02	0.73	443.67	49.64	-0.73
445.57	44.11	11.08	445.10	52.72	13.69	445.88	46.16	12.02	444.94	53.24	0.47	446.67	50.39	-0.47
448.57	45.34	13.04	448.10	52.02	13.72	448.88	46.40	12.99	447.94	52.40	0.36	449.67	49.77	-0.36
451.57	45.41	11.69	451.10	52.16	12.43	451.88	45.70	10.87	450.94	54.47	1.00	452.67	50.55	-1.00
454.57	46.15	12.70	454.10	53.57	14.11	454.88	46.22	11.66	453.94	54.24	1.04	455.67	50.24	-1.04
457.57	45.32	12.88	457.10	52.16	13.71	457.88	45.64	12.09	456.94	52.74	0.55	458.67	49.72	-0.55
460.57	46.58	14.01	460.10	53.48	14.91	460.88	46.03	12.35	459.94	52.60	0.29	461.67	50.11	-0.29
463.57	46.04	13.18	463.10	50.95	12.08	463.88	46.71	12.74	462.94	53.27	0.66	464.67	50.03	-0.66
466.57	45.62	13.10	466.10	52.11	13.59	466.88	46.67	13.04	465.94	52.27	0.01	467.67	50.34	-0.01
469.57	45.94	12.88	469.10	52.36	13.29	469.88	45.48	11.31	468.94	52.97	0.16	470.67	50.73	-0.16
472.57	44.32	10.99	472.10	52.38	13.05	472.88	46.14	11.70	471.94	53.97	0.90	473.67	50.26	-0.90
475.57	46.00	13.26	475.10	52.43	13.68	475.88	46.69	12.84	474.94	53.37	0.88	476.67	49.69	-0.88
478.57	45.94	12.25	478.10	52.25	12.55	478.88	46.53	11.73	477.94	53.99	0.55	479.67	50.97	-0.55
481.57	45.13	11.98	481.10	51.91	12.75	481.88	46.32	12.06	480.94	54.37	1.47	482.67	49.51	-1.47
484.57	44.85	11.36	484.10	52.74	13.24	484.88	46.94	12.34	483.94	54.17	0.93	485.67	50.39	-0.93
487.57	44.41	12.27	487.10	53.78	15.63	487.88	46.83	13.58	486.94	52.22	0.33	488.67	49.64	-0.33
490.57	44.66	11.48	490.10	52.58	13.39	490.88	46.69	12.40	489.94	52.79	-0.14	491.67	51.15	0.14
493.57	44.79	11.14	493.10	52.43	12.77	493.88	46.96	12.20	492.94	53.44	0.04	494.67	51.44	-0.04
496.57	45.24	11.98	496.10	52.18	12.92	496.88	45.81	11.44	495.94	53.02	0.02	497.67	51.07	-0.02
499.57	45.30	12.17	499.10	53.05	13.92	499.88	45.75	11.51	498.94	54.27	1.40	500.67	49.56	-1.40
502.57	45.21	11.58	502.10	53.03	13.39	502.88	45.68	10.94	501.94	53.82	0.44	503.67	51.02	-0.44
505.57	45.79	13.14	505.10	52.16	13.51	505.88	46.63	12.87	504.94	52.92	0.53	506.67	49.95	-0.53
508.57	46.49	13.11	508.10	52.52	13.14	508.88	46.16	11.67	507.94	53.39	0.27	509.67	50.94	-0.27
511.57	44.94	11.78	511.10	52.72	13.55	511.88	45.31	11.04	510.94	53.12	0.21	512.67	50.78	-0.21
514.57	44.49	10.88	514.10	52.85	13.24	514.88	46.14	11.42	513.94	53.07	-0.28	515.67	51.72	0.28
517.57	45.68	13.53	517.10	52.43	14.27	517.88	47.32	14.06	516.94	52.52	0.62	518.67	49.36	-0.62
520.57	45.87	12.99	520.10	52.05	13.17	520.88	45.72	11.73	519.94	52.55	-0.07	521.67	50.78	0.07
523.57	45.00	11.86	523.10	53.21	14.06	523.88	47.04	12.79	522.94	53.49	0.60	524.67	50.37	-0.60
526.57	45.28	11.68	526.10	50.46	10.86	526.88	46.89	12.18	525.94	54.27	0.93	527.67	50.50	-0.93
529.57	46.36	12.50	529.10	52.36	12.49	529.88	45.93	10.96	528.94	54.57	0.96	530.67	50.73	-0.96
532.57	44.60	12.02	532.10	52.47	13.88	532.88	46.48	12.79	531.94	52.40	0.07	533.67	50.34	-0.07
535.57	45.13	12.37	535.10	52.07	13.30	535.88	46.28	12.41	534.94	52.60	0.09	536.67	50.50	-0.09
538.57	45.13	11.23	538.10	51.93	12.03	538.88	46.69	11.68	537.94	55.00	1.36	539.67	50.37	-1.36
541.57	44.51	11.19	541.10	51.46	12.13	541.88	47.59	13.16	540.94	53.57	0.50	542.67	50.65	-0.50
544.57	45.30	12.90	544.10	51.82	13.42	544.88	46.32	12.81	543.94	52.70	0.56	545.67	49.67	-0.56
547.57	44.90	11.85	547.10	51.29	12.24	547.88	45.87	11.71	546.94	53.72	0.93	548.67	49.95	-0.93
550.57	44.60	11.56	550.10	53.48	14.44	550.88	45.39	11.24	549.94	53.02	0.24	551.67	50.63	-0.24
553.57	44.20	10.92	553.10	52.88	13.59	553.88	47.08	12.69	552.94	53.77	0.74	554.67	50.37	-0.74
556.57	45.00	11.93	556.10	52.13	13.05	556.88	45.75	11.57	555.94	52.60	-0.22	557.67	51.12	0.22
559.57	46.15	12.41	559.10	52.25	12.51	559.88	45.62	10.77	558.94	53.82	0.34	560.67	51.23	-0.34
562.57	44.22	11.12	562.10	52.72	13.62	562.88	46.42	12.21	561.94	53.12	0.28	563.67	50.65	-0.28
565.57	45.32	12.45	565.10	52.52	13.64	565.89	46.07	12.09	564.94	54.12	1.50	566.67	49.20	-1.50
568.57	44.96	12.46	568.10	52.18	13.68	568.88	46.28	12.67	567.94	52.70	0.46	569.67	49.87	-0.46
571.57	44.73	11.36	571.10	52.58	13.21	571.88	45.93	11.45	570.94	52.77	-0.34	572.67	51.54	0.34
574.57	45.17	12.21	574.10	51.42	12.46	574.88	46.77	12.70	573.94	52.94	0.24	575.67	50.55	-0.24
577.57	45.04	12.43	577.10	51.64	13.03	577.88	46.77	13.05	576.94	53.07	0.72	578.67	49.72	-0.72
580.57	45.45	11.66	580.10	50.84	11.04	580.88	45.79	10.89	579.94	53.59	0.05	581.67	51.57	-0.05
583.57	45.49	12.90	583.10	52.85	14.26	583.88	45.19	11.49	582.94	51.60	-0.73	584.67	51.15	0.73
586.57	46.17	13.74	586.10	51.44	13.01	586.88	45.33	11.79	585.94	52.32	0.15	587.67	50.11	-0.15
589.57	46.17	12.66	589.10	52.54	13.03	589.88	46.16	11.54	588.94	53.29	0.04	590.67	51.30	-0.04
592.56	45.51	12.32	592.09	51.31	12.11	592.88	46.30	12.00	591.94	52.94	0.00	593.67	51.02	-0.00
595.56	45.02	11.48	595.09	51.69	12.14	595.88	46.51	11.86	594.94	53.02	-0.27	596.66	51.64	0.27
598.56	44.41	11.52	598.09	52.02	13.12	598.88	45.87	11.87	597.94	52.45	-0.19	599.66	50.91	0.19
601.56	44.94	11.81	601.10	51.78	12.65	601.88	46.03	11.79	600.94	52.50	-0.37	602.66	51.33	0.37
621.63	56.81	16.53	621.16	58.06	11.77	621.95	50.93	9.54	621.00	67.67	7.64	622.73	50.47	-7.64
624.63	51.96	15.54	624.16	52.09	9.67	624.95	45.27	7.74	624.00	58.90	2.74	625.73	51.51	-2.74
627.63	48.96	15.13	627.16	49.24	9.40	627.95	43.13	8.19	627.00	53.99	0.41	628.73	51.25	-0.41
630.63	47.65	14.38	630.16	48.03	8.76	630.95	42.76	8.38	630.00	53.74	0.73	631.73	50.37	-0.73
633.65	47.45	13.66	633.16	46.28	6.49	633.96	42.90	8.00	633.00	54.47	0.94	634.75	50.68	-0.94
636.63	48.12	15.11	636.16	47.37	8.36	636.95	42.91	8.79	636.00	52.42	-0.33	637.73	51.17	0.33
639.63	47.52	13.61	639.16	49.57	9.65	639.95	43.55	8.53	639.00	54.62	0.96	640.73	50.78	-0.96
642.63	47.20	13.44	642.16	49.77	10.01	642.95	43.41	8.54	642.00	54.80	1.30	643.73	50.29	-1.30
645.63	47.11	13.68	645.16	50.60	11.16	645.95	44.55	10.01	645.00	54.90	1.72	646.73	49.54	-1.72
648.65	48.62	15.87	648.16	51.00	12.24	648.96	45.81	11.95	648.00	53.62	1.12	649.75	49.46	-1.12
651.63	48.36	14.51	651.16	51.80	11.94	651.95	45.50	10.54	651.00	54.57	0.97	652.73	50.71	-0.97
654.63	47.91	14.66	654.16	51.33	12.07	654.95	44.42	10.06	654.00	54.02	1.02	655.73	50.06	-1.02
657.63	47.99	13.67	657.16	52.27	11.95	657.95	45.23	9.80	657.00	54.72	0.66	658.73	51.49	-0.66
660.63	49.87	16.07	660.16	50.20	10.39	660.95	45.23	10.32	660.00	55.12	1.57	661.73	50.06	-1.57
663.65	49.03	14.23	663.16	54.14	13.34	663.96	45.56	9.65	663.00	57.14	2.60	664.74	50.03	-2.60
666.63	48.70	14.18	666.16	52.56	12.03	666.94	45.37	9.74	666.00	56.33	2.06	667.73	50.29	-2.06
669.63	49.48	14.30	669.16	52.52	11.34	669.95	45.97	9.68	669.00	58.19	3.27	670.73	49.74	-3.27
672.63	50.15	14.80	672.16	52.85	11.50	672.95	45.83	9.37	672.00	57.07	1.98	673.73	51.20	-1.98
675.63	49.31	14.72	675.16	51.98	11.38	675.95	46.16	10.46	675.00	55.90	1.56	676.73	50.86	-1.56
678.65	49.57	14.81	678.16	52.52	11.75	678.96	45.87	10.00	678.00	57.12	2.61	679.74	49.98	-2.61
681.63	49.78	14.99	681.16	52.74	11.94	681.95	47.26	11.36	681.00	56.69	2.15	682.73	50.47	-2.15
684.63	49.78	14.63	684.16	53.53	12.37	684.95	46.63	10.37	684.00	57.17	2.27	685.73	50.71	-2.27
687.63	50.30	14.03	687.16	52.13	9.86	687.95	46.48	9.10	687.00	58.70	2.69	688.73	51.41	-2.69
690.63	50.52	15.35	690.16	52.90	11.72	690.95	47.04	10.76	690.00	57.40	2.48	691.73	50.52	-2.48
693.65	48.94	13.75	693.16	52.61	11.41	693.96	46.50	10.20	693.00	56.76	1.82	694.74	51.20	-1.82
696.63	49.72	15.67	696.16	52.54	12.48	696.95	46.51	11.35	696.00	55.70	1.90	697.73	49.98	-1.90
699.63	49.59	15.24	699.16	52.31	11.96	699.94	46.32	10.86	699.00	56.16	2.07	700.73	50.11	-2.07
702.63	48.51	13.44	702.16	52.07	10.99	702.95	46.71	10.53	702.00	57.53	2.71	703.73	50.19	-2.71
705.63	49.61	13.75	705.16	52.72	10.86	705.94	47.26	10.29	705.00	58.19	2.59	706.73	51.10	-2.59
708.65	49.63	15.07	708.16	52.20	11.63	708.96	45.83	10.16	708.00	56.31	2.00	709.75	50.39	-2.00
711.63	50.07	15.35	711.16	51.87	11.14	711.95	46.34	10.51	711.00	57.17	2.70	712.73	49.85	-2.70
714.63	49.33	13.61	714.16	53.62	11.89	714.95	47.49	10.66	714.00	58.65	3.18	715.74	50.37	-3.18
717.63	50.76	15.71	717.16	53.26	12.21	717.95	46.87	10.71	717.00	57.07	2.28	718.73	50.60	-2.28
720.63	50.57	14.69	720.16	54.20	12.31	720.95	46.77	9.78	720.00	58.06	2.43	721.73	51.28	-2.43
723.65	49.57	13.77	723.16	51.89	10.08	723.96	47.12	10.21	723.00	58.42	2.87	724.75	50.76	-2.87
726.63	49.78	14.15	726.16	53.32	11.68	726.95	45.97	9.23	726.00	57.14	1.76	727.73	51.70	-1.76
729.63	49.46	14.16	729.16	52.58	11.28	729.95	46.48	10.07	729.00	57.07	2.03	730.73	51.10	-2.03
732.63	50.04	13.12	732.16	53.14	10.21	732.95	46.28	8.25	732.00	58.52	1.85	733.73	52.90	-1.85
735.63	50.04	14.97	735.16	52.11	11.03	735.95	46.94	10.76	735.00	58.49	3.67	736.73	49.23	-3.67
738.65	49.70	14.55	738.16	52.29	11.13	738.96	46.81	10.55	738.00	57.98	3.08	739.75	49.90	-3.08
741.63	49.24	12.95	741.16	52.00	9.70	741.95	47.36	9.96	741.00	58.83	2.79	742.73	51.33	-2.79
744.63	50.15	14.26	744.16	52.40	10.50	744.95	45.83	8.83	744.00	57.98	2.34	745.73	51.38	-2.34
747.63	49.59	14.03	747.16	53.44	11.88	747.95	46.03	9.36	747.00	57.91	2.61	748.73	50.78	-2.61
750.63	49.57	13.22	750.16	52.56	10.21	750.95	46.20	8.74	750.00	58.83	2.74	751.73	51.44	-2.74
753.65	49.98	14.81	753.16	53.57	12.40	753.96	46.81	10.53	753.00	58.42	3.51	754.75	49.49	-3.51
756.63	49.78	14.78	756.16	52.74	11.74	756.95	47.69	11.58	756.00	56.84	2.10	757.73	50.73	-2.10
759.63	49.81	14.18	759.16	52.18	10.54	759.95	46.26	9.52	759.00	58.11	2.73	760.73	50.73	-2.73
762.63	49.87	14.84	762.16	52.63	11.59	762.95	46.69	10.55	762.00	57.53	2.75	763.73	50.11	-2.75
765.63	49.59	14.56	765.16	52.31	11.27	765.95	47.53	11.39	765.00	57.53	2.75	766.73	50.11	-2.75
768.65	49.16	14.22	768.16	53.26	12.32	768.96	46.20	10.15	768.00	57.65	2.97	769.75	49.80	-2.97
771.63	50.72	14.03	771.16	52.81	10.12	771.95	46.32	8.52	771.00	58.57	2.14	772.73	52.38	-2.14
774.63	49.83	14.17	774.16	52.52	10.85	774.95	46.96	10.19	774.00	57.78	2.37	775.73	51.12	-2.37
777.63	50.20	13.98	777.16	52.20	9.97	777.95	45.95	8.62	777.00	58.95	2.98	778.73	51.07	-2.98
780.63	50.17	13.29	780.16	52.61	9.73	780.95	47.02	9.03	780.00	59.24	2.62	781.73	52.09	-2.62
783.65	49.83	14.03	783.16	52.29	10.49	783.96	46.20	9.29	783.00	58.93	3.39	784.75	50.24	-3.39
786.63	48.44	12.59	786.16	52.90	11.05	786.94	45.89	8.93	786.00	58.72	3.13	787.73	50.55	-3.13
789.63	49.35	13.49	789.16	52.58	10.71	789.94	46.30	9.33	789.00	58.83	3.22	790.73	50.47	-3.22
792.63	50.28	15.26	792.16	53.32	12.29	792.95	46.50	10.37	792.00	57.04	2.27	793.73	50.58	-2.27
795.63	49.81	14.41	795.16	52.34	10.94	795.95	46.63	10.12	795.00	58.26	3.12	796.73	50.11	-3.12
798.65	49.55	14.77	798.16	52.88	12.10	798.96	46.26	10.37	798.00	56.74	2.22	799.75	50.39	-2.22
801.63	51.11	14.49	801.16	52.67	10.05	801.95	46.38	8.65	801.00	58.85	2.49	802.74	51.96	-2.49
804.63	48.92	12.43	804.16	52.74	10.25	804.95	46.24	8.64	804.00	58.85	2.62	805.73	51.70	-2.62
807.63	48.98	12.39	807.16	52.76	10.16	807.95	47.75	10.05	807.00	59.72	3.38	808.73	51.04	-3.38
810.63	49.35	14.27	810.16	51.96	10.88	810.95	47.16	10.97	810.00	57.91	3.09	811.73	49.82	-3.09
813.65	49.07	13.37	813.16	52.16	10.46	813.96	46.61	9.80	813.00	58.42	2.98	814.75	50.55	-2.98
816.63	50.13	14.32	816.16	53.21	11.39	816.95	44.77	7.85	816.00	58.83	3.27	817.73	50.37	-3.27
819.63	48.94	11.83	819.16	52.79	9.67	819.95	46.65	8.43	819.00	60.34	3.48	820.73	51.46	-3.48
822.63	49.03	12.55	822.16	53.30	10.81	822.95	45.75	8.16	822.00	59.24	3.01	823.73	51.30	-3.01
825.63	50.70	14.78	825.16	52.67	10.75	825.95	46.20	9.17	825.00	58.37	2.71	826.73	51.04	-2.71
828.65	48.90	13.26	828.16	52.81	11.17	828.96	46.48	9.73	828.00	59.13	3.75	829.75	49.72	-3.75
831.63	49.57	13.10	831.16	53.39	10.91	831.95	46.94	9.36	831.00	58.98	2.76	832.73	51.54	-2.76
834.63	50.80	14.04	834.16	52.63	9.86	834.95	46.16	8.29	834.00	58.72	2.21	835.73	52.38	-2.21
837.63	51.04	15.93	837.16	53.55	12.44	837.95	47.00	10.78	837.00	57.81	2.96	838.73	49.98	-2.96
840.63	49.87	14.50	840.16	53.10	11.72	840.95	45.66	9.18	840.00	58.06	2.94	841.73	50.26	-2.94
843.65	50.85	15.18	843.16	53.57	11.90	843.96	46.51	9.73	843.00	57.68	2.27	844.75	51.23	-2.27
846.63	49.70	13.80	846.16	52.56	10.66	846.95	46.98	9.97	846.00	59.29	3.65	847.73	50.08	-3.65
849.63	49.65	12.79	849.16	52.38	9.51	849.95	47.10	9.13	849.00	58.95	2.34	850.73	52.35	-2.34
852.63	49.98	12.97	852.16	52.13	9.11	852.95	48.20	10.08	852.00	59.54	2.78	853.73	52.06	-2.78
855.63	49.89	13.69	855.16	52.76	10.55	855.94	46.05	8.74	855.00	59.72	3.77	856.73	50.26	-3.77
858.65	49.63	12.95	858.16	52.70	10.01	858.96	47.71	9.92	858.00	60.42	3.99	859.74	50.52	-3.99
861.63	51.24	14.89	861.16	54.27	11.92	861.95	47.18	9.72	861.00	59.88	3.79	862.73	50.39	-3.79
864.63	49.76	13.19	864.16	52.81	10.23	864.95	47.49	9.81	864.00	59.42	3.10	865.73	51.30	-3.10
867.63	50.76	14.64	867.16	53.23	11.11	867.95	46.89	9.66	867.00	58.95	3.09	868.73	50.86	-3.09
870.63	50.46	13.93	870.16	53.55	11.02	870.94	48.26	10.62	870.00	58.80	2.53	871.73	51.83	-2.53
873.65	50.67	13.99	873.16	52.79	10.10	873.96	46.65	8.86	873.00	60.70	4.27	874.74	50.24	-4.27
876.63	49.57	13.34	876.16	51.78	9.54	876.94	46.61	9.27	876.00	59.36	3.38	877.73	50.68	-3.38
879.63	50.57	14.47	879.16	53.55	11.45	879.95	45.87	8.66	879.00	58.52	2.68	880.73	51.25	-2.68
882.63	50.72	15.02	882.16	54.18	12.47	882.95	46.16	9.35	882.00	58.77	3.32	883.73	50.21	-3.32
885.63	50.59	13.79	885.16	53.75	10.94	885.95	46.05	8.14	885.00	58.88	2.33	886.73	52.30	-2.33
888.65	49.96	12.72	888.16	53.48	10.24	888.96	46.61	8.26	888.00	59.57	2.59	889.74	52.48	-2.59
891.63	51.92	15.63	891.16	53.39	11.10	891.95	47.18	9.78	891.00	58.11	2.08	892.73	52.04	-2.08
894.63	49.96	13.52	894.16	53.21	10.76	894.95	47.34	9.79	894.00	59.31	3.12	895.73	51.15	-3.12
897.63	50.13	13.98	897.16	53.80	11.64	897.95	47.79	10.53	897.00	59.59	3.69	898.73	50.29	-3.69
900.63	50.67	13.65	900.16	53.21	10.19	900.95	46.71	8.58	900.00	59.70	2.94	901.73	51.91	-2.94
903.65	51.18	14.73	903.16	54.57	12.11	903.96	48.53	10.97	903.00	59.54	3.34	904.75	50.94	-3.34
906.63	50.50	13.35	906.16	53.91	10.76	906.95	48.02	9.76	906.00	59.31	2.42	907.73	52.56	-2.42
909.63	51.13	14.65	909.16	52.96	10.48	909.95	46.55	8.96	909.00	58.52	2.30	910.73	52.01	-2.30
912.63	50.30	13.83	912.16	51.96	9.49	912.95	45.85	8.27	912.00	59.49	3.28	913.73	51.02	-3.28
915.63	50.59	12.65	915.16	54.70	10.75	915.95	46.91	7.86	915.00	60.19	2.50	916.73	53.27	-2.50
918.65	50.39	14.04	918.16	53.12	10.76	918.96	48.08	10.62	918.00	59.34	3.24	919.75	50.94	-3.24
921.63	50.61	14.08	921.16	52.96	10.43	921.95	45.91	8.27	921.00	58.93	2.66	922.73	51.70	-2.66
924.63	50.87	14.87	924.16	54.20	12.19	924.95	47.69	10.58	924.00	59.29	3.54	925.73	50.29	-3.54
927.63	50.65	13.57	927.16	53.46	10.37	927.95	46.75	8.56	927.00	59.49	2.66	928.73	52.25	-2.66
930.63	50.46	13.64	930.16	53.82	11.00	930.95	46.32	8.39	930.00	60.06	3.50	931.74	51.15	-3.50
933.65	50.89	14.15	933.16	54.45	11.70	933.96	47.20	9.35	933.00	59.44	2.95	934.74	51.62	-2.95
936.63	51.59	14.61	936.16	53.62	10.63	936.95	47.79	9.70	936.00	60.13	3.40	937.73	51.41	-3.40
939.63	50.26	13.74	939.16	53.41	10.88	939.95	48.26	10.63	939.00	58.77	2.50	940.73	51.85	-2.50
942.63	50.54	13.92	942.16	54.30	11.67	942.94	47.02	9.29	942.00	59.54	3.17	943.73	51.28	-3.17
945.63	51.02	14.01	945.16	54.52	11.50	945.95	46.61	8.49	945.00	59.85	3.09	946.73	51.75	-3.09
948.65	50.96	14.37	948.16	54.50	11.90	948.96	46.63	8.93	948.00	60.21	3.87	949.75	50.55	-3.87
951.63	50.04	12.84	951.16	54.18	10.98	951.95	47.67	9.36	951.00	59.67	2.73	952.73	52.30	-2.73
954.63	51.50	15.37	954.16	55.16	13.02	954.95	48.79	11.55	954.00	58.93	3.05	955.73	50.91	-3.05
957.63	51.57	15.97	957.16	54.02	12.41	957.95	46.87	10.16	957.00	58.75	3.40	958.73	50.03	-3.40
960.63	50.46	14.01	960.16	54.48	12.02	960.94	46.73	9.17	960.00	59.80	3.60	961.73	50.68	-3.60
963.65	50.24	12.95	963.16	54.32	11.02	963.96	46.18	7.78	963.00	60.96	3.92	964.74	51.20	-3.92
966.63	51.63	14.98	966.16	54.82	12.17	966.94	48.69	10.93	966.00	60.11	3.72	967.73	50.76	-3.72
969.63	51.52	14.12	969.16	54.23	10.83	969.95	47.12	8.61	969.00	60.93	3.79	970.73	51.44	-3.79
972.63	51.81	14.43	972.16	53.89	10.51	972.95	46.89	8.40	972.00	59.93	2.81	973.73	52.40	-2.81
975.63	52.01	15.32	975.16	53.98	11.29	975.95	47.67	9.87	975.00	59.72	3.29	976.73	51.23	-3.29
978.65	50.63	12.87	978.16	53.84	10.07	978.96	47.79	8.92	978.00	60.75	3.24	979.74	52.35	-3.24
981.63	51.81	15.37	981.16	53.32	10.88	981.95	47.88	10.33	981.00	59.98	3.80	982.73	50.47	-3.80
984.63	50.80	13.90	984.16	54.32	11.41	984.94	47.81	9.80	984.00	60.73	4.08	985.73	50.65	-4.08
987.63	51.22	13.92	987.16	54.75	11.45	987.95	47.18	8.77	987.00	60.08	3.04	988.74	52.09	-3.04
990.63	52.01	14.37	990.16	53.93	10.28	990.95	48.49	9.74	990.00	61.32	3.93	991.73	51.54	-3.93
993.65	51.72	13.45	993.16	53.57	9.30	993.96	47.63	8.25	993.00	62.20	4.19	994.74	51.91	-4.19
996.63	51.20	14.19	996.16	53.98	10.96	996.95	47.18	9.06	996.00	60.24	3.48	997.74	51.36	-3.48
999.63	50.91	13.80	999.16	54.05	10.94	999.95	48.12	9.90	999.00	59.44	2.59	1000.73	52.35	-2.59
1002.63	50.83	13.74	1002.16	53.71	10.62	1002.95	48.51	10.31	1002.00	59.90	3.07	1003.73	51.85	-3.07
1005.63	51.26	13.48	1005.16	55.20	11.42	1005.95	47.43	8.54	1005.00	60.86	3.34	1006.73	52.27	-3.34
1008.65	51.24	14.47	1008.16	54.61	11.83	1008.96	47.77	9.89	1008.00	60.47	3.95	1009.75	50.65	-3.95
1011.63	50.39	13.51	1011.16	54.27	11.39	1011.95	47.51	9.52	1011.00	60.21	3.59	1012.73	51.12	-3.59
1014.63	52.03	14.80	1014.16	54.07	10.83	1014.95	46.50	8.16	1014.00	60.37	3.39	1015.73	51.67	-3.39
1017.63	51.28	13.97	1017.16	54.97	11.65	1017.95	47.39	8.97	1017.00	59.95	2.89	1018.73	52.25	-2.89
1020.63	51.87	13.98	1020.16	54.63	10.73	1020.95	48.34	9.34	1020.00	61.45	3.81	1021.73	51.91	-3.81
1023.65	51.35	15.16	1023.16	55.32	13.12	1023.96	47.98	10.68	1023.00	60.19	4.25	1024.75	49.77	-4.25
1026.63	51.94	15.44	1026.16	54.61	12.10	1026.95	47.79	10.18	1026.00	60.26	4.01	1027.73	50.32	-4.01
1029.63	51.72	14.48	1029.16	54.16	10.92	1029.95	48.53	10.18	1029.00	60.75	3.77	1030.73	51.30	-3.77
1032.63	51.44	15.13	1032.16	55.13	12.82	1032.94	48.38	10.96	1032.00	59.67	3.62	1033.73	50.52	-3.62
1035.63	51.37	13.43	1035.16	54.52	10.57	1035.95	47.79	8.74	1035.00	61.24	3.55	1036.73	52.22	-3.55
1038.65	51.61	15.11	1038.16	54.84	12.33	1038.96	47.34	9.73	1038.00	60.78	4.53	1039.75	49.80	-4.53
1041.63	51.96	13.97	1041.16	54.30	10.30	1041.95	47.85	8.75	1041.00	60.16	2.42	1042.73	53.40	-2.42
1044.63	51.18	13.77	1044.16	54.93	11.52	1044.94	47.94	9.42	1044.00	61.45	4.30	1045.73	50.94	-4.30
1047.63	51.04	12.94	1047.16	55.50	11.39	1047.95	46.94	7.73	1047.00	61.01	3.16	1048.73	52.77	-3.16
1050.63	52.36	14.71	1050.16	56.07	12.42	1050.95	48.30	9.54	1050.00	60.68	3.29	1051.73	52.19	-3.29
1053.65	52.44	13.67	1053.16	54.41	9.63	1053.96	48.42	8.54	1053.00	63.11	4.59	1054.74	52.01	-4.59
1056.63	50.96	14.38	1056.16	55.16	12.57	1056.94	47.38	9.69	1056.00	59.72	3.39	1057.73	51.02	-3.39
1059.63	51.55	13.62	1059.16	54.93	11.00	1059.95	47.94	8.90	1059.00	61.37	3.70	1060.73	52.06	-3.70
1062.63	52.91	15.15	1062.16	54.93	11.16	1062.95	48.08	9.21	1062.00	60.62	3.11	1063.73	52.48	-3.11
1065.63	52.58	14.99	1065.16	55.50	11.90	1065.95	47.87	9.17	1065.00	61.48	4.14	1066.73	51.28	-4.14
1068.65	52.62	14.92	1068.16	54.95	11.25	1068.96	48.34	9.53	1068.00	61.17	3.73	1069.74	51.80	-3.73
1071.63	52.64	16.01	1071.16	55.88	13.24	1071.94	48.83	11.09	1071.00	60.08	3.70	1072.73	50.76	-3.70
1074.63	51.68	14.01	1074.16	56.02	12.34	1074.95	47.26	8.48	1074.00	60.75	3.33	1075.73	52.17	-3.33
1077.63	51.90	14.55	1077.16	55.82	12.46	1077.95	48.53	10.07	1077.00	60.37	3.27	1078.73	51.91	-3.27
1080.63	52.36	13.70	1080.16	55.32	10.65	1080.95	48.59	8.82	1080.00	62.02	3.61	1081.73	52.88	-3.61
1083.65	52.05	15.21	1083.16	55.36	12.51	1083.96	47.85	9.90	1083.00	59.72	3.13	1084.75	51.54	-3.13
1086.63	50.98	12.53	1086.16	55.45	10.99	1086.95	47.57	8.01	1086.00	61.63	3.43	1087.73	52.85	-3.43
1089.63	52.14	13.98	1089.16	55.02	10.85	1089.95	48.49	9.22	1089.00	62.07	4.16	1090.74	51.83	-4.16
1092.63	52.18	14.20	1092.16	55.38	11.39	1092.95	49.82	10.73	1092.00	60.03	2.30	1093.73	53.51	-2.30
1095.63	52.09	13.69	1095.16	56.57	12.17	1095.95	47.87	8.36	1095.00	61.55	3.41	1096.73	52.82	-3.41
1098.65	51.83	14.63	1098.16	54.88	11.68	1098.96	48.02	9.71	1098.00	61.19	4.25	1099.75	50.78	-4.25
1101.63	52.69	16.08	1101.16	54.91	12.30	1101.95	48.57	10.85	1101.00	59.95	3.60	1102.73	50.84	-3.60
1104.63	52.95	14.32	1104.16	55.25	10.62	1104.95	48.47	8.73	1104.00	61.40	3.03	1105.73	53.43	-3.03
1107.63	52.97	15.27	1107.16	55.22	11.51	1107.95	47.77	8.96	1107.00	60.86	3.41	1108.73	52.12	-3.41
1110.63	52.71	15.02	1110.16	55.16	11.47	1110.95	48.53	9.73	1110.00	60.52	3.09	1111.73	52.43	-3.09
1113.65	50.98	13.78	1113.16	54.82	11.61	1113.96	48.30	9.99	1113.00	60.78	3.83	1114.75	51.20	-3.83
1116.63	53.43	16.31	1116.16	55.77	12.64	1116.95	49.17	10.94	1116.00	61.24	4.37	1117.73	50.58	-4.37
1119.63	50.87	13.79	1119.16	56.20	13.12	1119.95	48.63	10.44	1119.00	60.24	3.42	1120.73	51.49	-3.42
1122.63	53.28	14.93	1122.16	54.75	10.39	1122.95	48.53	9.07	1122.00	60.88	2.78	1123.73	53.40	-2.78
1125.63	53.01	14.23	1125.16	57.07	12.28	1125.95	48.77	8.88	1125.00	60.60	2.07	1126.74	54.54	-2.07
1128.65	52.03	14.36	1128.16	57.32	13.64	1128.96	49.36	10.58	1128.00	60.73	3.31	1129.75	52.19	-3.31
1131.63	52.38	14.66	1131.16	56.82	13.09	1131.95	49.24	10.41	1131.00	61.40	3.93	1132.73	51.62	-3.93
1134.63	52.47	14.81	1134.16	56.09	12.43	1134.94	49.70	10.93	1134.00	60.62	3.22	1135.73	52.27	-3.22
1137.63	52.16	14.50	1137.16	55.16	11.50	1137.94	48.63	9.86	1137.00	61.32	3.92	1138.73	51.57	-3.92
1140.63	52.69	14.94	1140.16	55.88	12.13	1140.95	48.77	9.91	1140.00	60.93	3.44	1141.73	52.14	-3.44
1143.65	53.19	14.27	1143.16	55.95	11.02	1143.96	48.20	8.17	1143.00	62.15	3.48	1144.74	53.27	-3.48
1146.63	52.75	14.78	1146.16	55.91	11.93	1146.95	48.46	9.38	1146.00	61.30	3.58	1147.73	52.22	-3.58
1149.63	53.63	15.08	1149.16	55.70	11.14	1149.94	48.93	9.27	1149.00	62.41	4.11	1150.73	52.27	-4.11
1152.63	51.81	12.66	1152.16	56.39	11.23	1152.95	48.16	7.90	1152.00	63.69	4.79	1153.73	52.19	-4.79
1155.63	52.33	13.52	1155.16	55.95	11.14	1155.94	49.28	9.36	1155.00	62.18	3.63	1156.73	53.01	-3.63
1158.65	51.98	14.35	1158.16	55.47	11.83	1158.96	49.32	10.58	1158.00	60.75	3.37	1159.74	52.09	-3.37
1161.63	53.08	15.25	1161.16	57.87	14.04	1161.95	47.98	9.04	1161.00	61.01	3.44	1162.73	52.22	-3.44
1164.63	53.08	14.19	1164.16	55.61	10.72	1164.95	48.40	8.40	1164.00	61.76	3.13	1165.73	53.59	-3.13
1167.63	52.84	15.21	1167.16	55.54	11.91	1167.95	48.59	9.85	1167.00	60.06	2.69	1168.73	52.77	-2.69
1170.63	52.99	15.16	1170.16	56.29	12.46	1170.95	48.77	9.83	1170.00	61.11	3.54	1171.73	52.12	-3.54
1173.65	52.73	14.81	1173.16	55.88	11.96	1173.96	49.22	10.19	1173.00	60.88	3.22	1174.75	52.53	-3.22
1176.63	53.74	14.57	1176.16	55.72	10.54	1176.95	49.84	9.56	1176.00	61.99	3.07	1177.73	53.93	-3.07
1179.63	51.66	13.73	1179.16	55.79	11.86	1179.95	49.40	10.36	1179.00	62.18	4.51	1180.73	51.25	-4.51
1182.63	53.48	15.19	1182.16	56.48	12.18	1182.95	48.30	8.90	1182.00	60.99	2.95	1183.73	53.17	-2.95
1185.63	53.70	14.58	1185.16	55.50	10.38	1185.95	48.79	8.56	1185.00	62.75	3.89	1186.73	53.06	-3.89
1188.65	52.64	14.30	1188.16	57.48	13.13	1188.96	48.75	9.30	1188.00	62.98	4.89	1189.75	51.28	-4.89
1191.63	53.37	14.85	1191.16	55.68	11.16	1191.95	48.63	9.00	1191.00	61.50	3.24	1192.73	53.11	-3.24
1194.63	53.50	14.55	1194.16	56.32	11.37	1194.95	49.38	9.32	1194.00	62.07	3.38	1195.73	53.40	-3.38
1197.63	53.68	14.93	1197.16	56.50	11.74	1197.95	48.73	8.87	1197.00	62.57	4.07	1198.73	52.51	-4.07
1200.63	52.88	13.60	1200.16	56.50	11.21	1200.95	49.84	9.45	1200.00	61.97	2.94	1201.73	54.17	-2.94
1203.65	52.91	15.51	1203.16	55.66	12.26	1203.96	49.11	10.60	1203.00	60.78	3.64	1204.75	51.59	-3.64
1206.63	52.69	15.26	1206.16	56.23	12.80	1206.95	50.19	11.65	1206.00	60.13	2.96	1207.74	52.30	-2.96
1209.63	52.91	14.79	1209.16	55.84	11.71	1209.94	49.15	9.92	1209.00	62.10	4.23	1210.73	51.72	-4.23
1212.63	52.09	12.92	1212.16	55.91	10.73	1212.94	48.91	8.63	1212.00	62.31	3.39	1213.73	53.61	-3.39
1215.63	52.80	14.00	1215.16	56.29	11.49	1215.94	49.20	9.29	1215.00	61.58	3.04	1216.73	53.59	-3.04
1218.65	52.80	14.98	1218.16	57.94	14.12	1218.96	50.02	11.09	1218.00	60.78	3.22	1219.75	52.43	-3.22
