# Supplementary material for: Noise-precision tradeoff in predicting combinations of mutations and drugs
Source: PLoS Comput Biol. 2019 May 22;15(5):e1006956. doi: 10.1371/journal.pcbi.1006956 (PMC6548401; doi:10.1371/journal.pcbi.1006956)
Supplement: S1 Data — A zip file containing all datasets used in this paper. (ZIP) [file pcbi.1006956.s002.zip › calcium/calcium_double_RAW264.7/GMF_10_pM_LPA_2.5_uM_RW_ECC040315C.txt]

Tab-delimted data for ligand pair Granulocyte macrophage colony stimulating factor / Lysophosphatidic acid
Celltype = RAW 264.7
ExperimentID = ECC040315C
t in seconds, Ca++ concentrations in nM
Adj Ca++ is the change in Ca++ concentration due to ligand

ECC040315C03	GMF 10 pM	LPA 2.5 uM	sim
ECC040315C02	LPA 2.5 uM	HBSS-BSA n/a 	lig2_only
ECC040315C07	LPA 2.5 uM	HBSS-BSA n/a 	lig2_only
ECC040315C04	GMF 10 pM	LPA 2.5 uM	lig1_then_lig2
ECC040315C01	HBSS-BSA n/a 	HBSS-BSA n/a 	con
ECC040315C12	HBSS-BSA n/a 	HBSS-BSA n/a 	con

t(ECC040315C03)	Ca++(ECC040315C03)	Adj Ca++(ECC040315C03)	t(ECC040315C02)	Ca++(ECC040315C02)	Adj Ca++(ECC040315C02)	t(ECC040315C07)	Ca++(ECC040315C07)	Adj Ca++(ECC040315C07)	t(ECC040315C04)	Ca++(ECC040315C04)	Adj Ca++(ECC040315C04)	t(ECC040315C01)	Ca++(ECC040315C01)	Adj Ca++(ECC040315C01)	t(ECC040315C12)	Ca++(ECC040315C12)	Adj Ca++(ECC040315C12)
-202.66	10.62	1.28	-202.84	8.27	-1.13	-202.03	12.30	-0.46	-202.51	7.69	-0.80	-203.00	23.50	-1.94	-201.24	19.13	1.94
-199.72	7.94	-1.16	-199.87	8.73	-0.42	-199.08	10.96	-1.56	-199.56	7.00	-1.25	-200.03	23.89	-1.30	-198.29	18.25	1.30
-196.72	9.67	0.79	-196.87	7.92	-1.01	-196.08	11.13	-1.17	-196.56	7.48	-0.55	-197.03	24.17	-0.80	-195.29	17.53	0.80
-193.72	9.24	2.14	-193.87	7.34	0.18	-193.08	11.07	0.55	-193.56	7.23	0.98	-194.03	21.91	-1.29	-192.29	16.24	1.29
-190.72	8.91	1.19	-190.87	8.43	0.66	-190.08	11.89	0.76	-190.56	7.80	0.94	-191.03	22.92	-0.89	-189.29	16.45	0.89
-187.70	8.30	-0.21	-187.87	7.72	-0.85	-187.07	11.73	-0.20	-187.54	8.08	0.42	-188.03	23.35	-1.26	-186.28	17.62	1.26
-184.71	8.28	0.20	-184.87	8.02	-0.11	-184.08	10.75	-0.74	-184.56	7.45	0.23	-185.03	23.85	-0.32	-183.29	16.24	0.32
-181.71	8.77	1.02	-181.87	8.22	0.42	-181.08	11.66	0.49	-181.56	7.78	0.88	-182.03	22.53	-1.31	-180.29	16.91	1.31
-178.71	9.40	1.09	-178.87	8.43	0.06	-178.08	10.94	-0.79	-178.56	7.57	0.11	-179.03	22.53	-1.88	-177.29	18.04	1.88
-175.72	8.91	1.13	-175.87	8.88	1.04	-175.08	11.21	0.01	-175.56	8.14	1.21	-176.03	23.31	-0.57	-174.29	16.20	0.57
-172.70	9.31	1.53	-172.87	8.45	0.61	-172.07	11.20	-0.00	-172.54	7.85	0.92	-173.03	23.27	-0.61	-171.28	16.24	0.61
-169.71	9.11	1.56	-169.87	7.77	0.17	-169.08	11.55	0.59	-169.56	8.56	1.87	-170.03	23.04	-0.60	-168.29	15.99	0.60
-166.71	7.99	-0.13	-166.87	8.02	-0.15	-166.08	11.31	-0.23	-166.56	8.51	1.24	-167.03	23.81	-0.40	-165.29	16.37	0.40
-163.71	9.22	1.46	-163.87	7.80	-0.01	-163.08	11.44	0.26	-163.56	8.21	1.30	-164.03	22.76	-1.09	-162.29	16.70	1.09
-160.71	9.04	1.25	-160.87	8.32	0.48	-160.08	11.41	0.21	-160.56	8.28	1.35	-161.03	24.05	0.17	-159.29	15.46	-0.17
-157.70	9.08	2.07	-157.87	8.17	1.11	-157.07	11.28	0.85	-157.54	8.46	2.30	-158.03	22.96	-0.14	-156.28	15.00	0.14
-154.71	8.84	1.32	-154.87	8.20	0.63	-154.08	11.75	0.81	-154.56	8.01	1.34	-155.03	22.53	-1.08	-153.29	16.45	1.08
-151.71	8.97	0.69	-151.87	8.27	-0.07	-151.08	12.21	0.51	-151.56	8.05	0.62	-152.03	23.31	-1.07	-150.29	17.20	1.07
-148.71	9.33	1.49	-148.87	9.54	1.65	-148.08	11.83	0.57	-148.56	7.91	0.92	-149.03	23.50	-0.43	-147.29	16.12	0.43
-145.71	9.31	1.48	-145.87	8.88	1.00	-145.08	11.81	0.56	-145.56	7.92	0.94	-146.03	23.85	-0.07	-144.29	15.75	0.07
-142.70	10.41	2.40	-142.87	7.97	-0.10	-142.06	11.62	0.19	-142.54	8.40	1.24	-143.03	23.27	-0.84	-141.28	16.70	0.84
-139.71	8.68	1.27	-139.87	8.27	0.80	-139.08	11.63	0.80	-139.56	7.53	0.97	-140.03	23.15	-0.36	-138.29	15.62	0.36
-136.71	9.11	1.36	-136.87	8.68	0.88	-136.08	11.87	0.70	-136.56	8.26	1.36	-137.03	22.61	-1.23	-135.29	16.83	1.23
-133.71	8.61	0.94	-133.87	8.40	0.67	-133.08	11.73	0.64	-133.56	8.53	1.71	-134.03	23.46	-0.31	-132.29	15.83	0.31
-130.72	8.95	1.02	-130.87	8.96	0.98	-130.08	11.31	-0.04	-130.56	8.40	1.32	-131.03	23.35	-0.67	-129.29	16.45	0.67
-127.70	9.20	1.37	-127.87	8.63	0.75	-127.07	12.05	0.80	-127.54	8.37	1.39	-128.03	23.19	-0.73	-126.28	16.41	0.73
-124.71	9.08	0.66	-124.87	9.36	0.89	-124.08	11.91	0.07	-124.56	8.40	0.83	-125.03	24.79	0.28	-123.30	15.99	-0.28
-121.72	8.68	0.71	-121.87	9.59	1.57	-121.08	12.05	0.67	-121.56	7.91	0.80	-122.03	23.46	-0.60	-120.29	16.41	0.60
-118.71	8.88	0.87	-118.87	8.88	0.82	-118.08	12.39	0.96	-118.56	8.37	1.21	-119.03	24.13	0.03	-117.29	15.83	-0.03
-115.72	8.70	0.55	-115.87	8.63	0.43	-115.08	11.99	0.42	-115.56	8.74	1.44	-116.03	23.62	-0.62	-114.29	16.62	0.62
-112.70	9.26	1.85	-112.87	8.60	1.14	-112.06	11.39	0.56	-112.54	8.78	2.22	-113.03	24.05	0.55	-111.28	14.71	-0.55
-109.71	9.53	1.39	-109.87	8.73	0.54	-109.08	12.08	0.52	-109.56	8.44	1.15	-110.03	23.39	-0.84	-108.29	16.83	0.84
-106.71	9.40	2.25	-106.87	8.83	1.63	-106.08	12.47	1.90	-106.56	8.62	2.32	-107.03	23.11	-0.13	-105.29	15.13	0.13
-103.71	9.49	0.74	-103.87	9.51	0.71	-103.08	11.89	-0.28	-103.56	9.03	1.13	-104.03	24.36	-0.48	-102.29	17.08	0.48
-100.71	9.47	0.42	-100.87	8.48	-0.62	-100.08	12.52	0.05	-100.56	8.99	0.79	-101.03	24.63	-0.51	-99.29	17.41	0.51
-97.70	9.31	0.59	-97.87	8.50	-0.28	-97.07	12.41	0.27	-97.54	8.87	1.00	-98.03	24.56	-0.26	-96.28	16.83	0.26
-94.71	9.02	0.95	-94.87	8.91	0.79	-94.08	11.89	0.40	-94.56	8.71	1.49	-95.03	24.13	-0.03	-93.29	15.95	0.03
-91.72	10.25	1.88	-91.87	9.46	1.04	-91.08	12.96	1.18	-91.56	8.67	1.16	-92.03	25.34	0.88	-90.30	15.33	-0.88
-88.72	9.83	0.73	-88.87	9.23	0.08	-88.08	12.31	-0.20	-88.56	8.48	0.24	-89.03	25.10	-0.09	-87.29	17.03	0.09
-85.71	9.47	-0.33	-85.87	9.44	-0.41	-85.08	12.90	-0.32	-85.56	8.62	-0.33	-86.03	25.46	-0.43	-84.29	18.08	0.43
-82.70	9.20	-0.83	-82.87	9.79	-0.30	-82.06	12.39	-1.06	-82.54	8.46	-0.72	-83.03	25.93	-0.20	-81.28	18.08	0.20
-79.71	9.98	1.62	-79.87	9.13	0.71	-79.08	12.57	0.79	-79.56	8.23	0.72	-80.03	24.63	0.17	-78.29	16.04	-0.17
-76.71	9.20	0.83	-76.87	9.51	1.09	-76.08	13.22	1.44	-76.56	8.85	1.34	-77.03	24.09	-0.37	-75.29	16.58	0.37
-73.71	9.15	-0.05	-73.87	9.51	0.25	-73.08	12.70	0.08	-73.56	9.21	0.86	-74.03	25.07	-0.23	-72.29	17.28	0.23
-70.71	9.22	-0.50	-70.87	9.16	-0.61	-70.08	12.70	-0.44	-70.56	8.78	-0.09	-71.03	25.89	0.08	-69.29	17.49	-0.08
-67.70	9.89	0.80	-67.87	10.35	1.21	-67.07	12.85	0.34	-67.54	8.69	0.45	-68.03	25.50	0.32	-66.28	16.62	-0.32
-64.71	9.22	-0.32	-64.87	10.66	1.06	-64.08	12.78	-0.18	-64.56	8.64	-0.05	-65.03	24.91	-0.73	-63.29	18.12	0.73
-61.71	9.56	-0.16	-61.87	9.13	-0.65	-61.08	12.94	-0.20	-61.56	9.30	0.43	-62.03	25.77	-0.05	-60.29	17.62	0.05
-58.71	9.42	-0.13	-58.87	9.11	-0.50	-58.08	12.90	-0.07	-58.56	9.06	0.36	-59.03	25.10	-0.55	-57.29	17.95	0.55
-55.71	10.19	0.26	-55.87	10.35	0.37	-55.08	13.43	0.08	-55.56	9.30	0.22	-56.03	25.26	-0.76	-54.30	18.54	0.76
-52.70	10.03	0.45	-52.87	8.98	-0.66	-52.07	13.53	0.53	-52.54	8.80	0.07	-53.03	25.58	-0.10	-51.28	17.53	0.10
-49.71	9.08	-0.03	-49.87	9.18	0.02	-49.08	13.16	0.63	-49.56	8.97	0.71	-50.03	25.38	0.18	-48.29	16.78	-0.18
-46.71	9.87	0.10	-46.87	9.69	-0.14	-46.08	13.22	0.03	-46.56	8.96	0.04	-47.03	25.50	-0.37	-45.29	17.99	0.37
-43.72	9.89	-0.52	-43.87	9.89	-0.58	-43.08	13.63	-0.20	-43.56	8.97	-0.59	-44.03	25.22	-1.29	-42.29	19.55	1.29
-40.72	10.37	1.02	-40.87	10.35	0.95	-40.08	13.45	0.68	-40.56	9.17	0.67	-41.03	25.65	0.21	-39.30	16.99	-0.21
-37.70	9.96	0.11	-37.87	10.33	0.43	-37.07	13.09	-0.18	-37.54	9.12	0.12	-38.03	26.44	0.50	-36.28	17.20	-0.50
-34.72	9.67	0.12	-34.87	9.36	-0.25	-34.08	13.27	0.30	-34.56	9.10	0.40	-35.03	25.26	-0.39	-33.29	17.79	0.39
-31.72	10.03	-0.59	-31.87	10.45	-0.22	-31.08	12.88	-1.15	-31.56	8.49	-1.27	-32.03	26.80	0.09	-30.29	18.37	-0.09
-28.72	9.80	-0.54	-28.87	10.23	-0.16	-28.08	13.42	-0.34	-28.56	9.01	-0.48	-29.03	27.04	0.61	-27.30	17.58	-0.61
-25.72	10.23	0.63	-25.87	9.89	0.24	-25.08	13.55	0.54	-25.56	9.44	0.70	-26.03	25.85	0.16	-24.30	17.28	-0.16
4.31	22.22	6.33	4.15	15.83	-0.11	4.94	42.14	22.83	4.47	12.68	-2.36	4.00	32.81	0.83	5.73	22.91	-0.83
7.23	105.60	89.67	7.08	66.78	50.80	7.86	121.52	102.18	7.39	12.39	-2.68	6.92	31.68	-0.34	8.65	24.11	0.34
10.23	131.89	116.55	10.08	112.74	97.35	10.86	146.66	127.91	10.39	12.16	-2.32	9.92	30.15	-1.28	11.65	24.46	1.28
13.24	113.93	98.99	13.08	124.63	109.64	13.87	137.90	119.54	13.39	12.52	-1.57	12.92	30.27	-0.76	14.65	23.55	0.76
16.23	91.55	77.20	16.08	109.43	95.03	16.87	113.27	95.50	16.39	12.68	-0.82	15.92	29.22	-1.22	17.65	23.42	1.22
19.26	80.17	66.05	19.10	97.51	83.34	19.89	98.01	80.47	19.42	12.39	-0.88	18.94	29.83	-0.38	20.68	22.35	0.38
22.23	74.61	60.76	22.08	87.99	74.09	22.86	87.13	69.86	22.39	12.96	-0.04	21.92	28.90	-1.04	23.64	22.74	1.04
25.23	68.22	54.36	25.08	80.38	66.46	25.87	79.30	62.02	25.39	12.34	-0.67	24.92	29.06	-0.90	26.65	22.61	0.90
28.23	62.27	48.77	28.08	73.07	59.51	28.87	72.87	55.95	28.39	12.79	0.14	27.92	29.54	-0.06	29.65	21.41	0.06
31.23	55.60	41.05	31.08	66.45	51.85	31.86	66.59	48.62	31.39	12.29	-1.41	30.92	30.35	-0.29	32.65	22.69	0.29
34.26	50.95	36.82	34.10	59.66	45.48	34.89	61.53	43.98	34.42	13.67	0.39	33.94	28.90	-1.32	35.68	23.30	1.32
37.24	48.13	34.67	37.08	55.84	42.33	37.86	56.96	40.08	37.39	13.83	1.22	36.92	28.55	-1.00	38.65	22.31	1.00
40.23	45.49	31.01	40.08	52.51	37.98	40.87	53.73	35.83	40.39	13.49	-0.14	39.92	30.03	-0.54	41.65	22.87	0.54
43.23	42.60	28.47	43.08	48.47	34.28	43.86	49.73	32.18	43.39	13.29	0.01	42.92	29.26	-0.97	44.64	22.95	0.97
46.23	39.52	24.84	46.08	46.04	31.31	46.87	48.22	30.12	46.39	13.32	-0.51	45.92	30.43	-0.34	47.65	22.87	0.34
49.26	38.45	24.97	49.10	41.64	28.10	49.89	47.20	30.30	49.42	14.18	1.55	48.94	28.43	-1.15	50.68	22.48	1.15
52.23	34.87	20.40	52.08	39.87	25.35	52.87	44.47	26.59	52.39	12.76	-0.85	51.92	28.07	-2.49	53.65	24.80	2.49
55.23	34.21	20.84	55.08	40.17	26.75	55.87	43.39	26.61	55.39	12.74	0.23	54.92	28.27	-1.19	56.65	22.40	1.19
58.23	34.94	20.19	58.08	37.54	22.74	58.86	41.13	22.96	58.39	13.12	-0.78	57.92	29.50	-1.34	59.65	23.94	1.34
61.24	32.79	18.62	61.08	36.38	22.16	61.87	40.89	23.31	61.39	12.83	-0.48	60.92	29.58	-0.68	62.65	22.69	0.68
64.26	32.24	18.01	64.10	35.05	20.77	64.89	40.24	22.59	64.42	12.23	-1.15	63.94	29.10	-1.22	65.67	23.30	1.22
67.24	29.99	15.53	67.08	34.39	19.88	67.87	39.19	21.32	67.39	13.54	-0.06	66.92	28.78	-1.77	68.65	24.07	1.77
70.23	30.66	16.97	70.08	33.34	19.59	70.87	38.72	21.61	70.39	13.41	0.57	69.92	28.51	-1.28	71.65	22.82	1.28
73.24	30.94	16.29	73.08	33.19	18.48	73.87	37.86	19.79	73.39	12.18	-1.62	72.92	29.14	-1.61	74.65	24.11	1.61
76.24	29.55	15.12	76.08	32.31	17.83	76.86	37.26	19.41	76.39	11.65	-1.93	75.92	30.19	-0.33	77.65	22.61	0.33
79.26	30.12	16.52	79.10	33.51	19.86	79.89	37.99	20.98	79.42	12.43	-0.31	78.94	28.78	-0.91	80.68	22.35	0.91
82.23	30.94	15.62	82.08	32.94	17.57	82.86	38.03	19.29	82.39	12.94	-1.53	81.92	29.91	-1.50	83.65	24.67	1.50
85.24	29.74	14.54	85.08	33.45	18.20	85.86	36.36	17.74	85.39	11.87	-2.48	84.92	30.23	-1.06	86.65	24.11	1.06
88.23	29.55	15.13	88.08	33.28	18.81	88.87	36.55	18.71	88.39	12.59	-0.98	87.92	29.83	-0.68	89.65	22.95	0.68
91.23	30.12	15.68	91.08	34.02	19.53	91.86	36.77	18.91	91.39	12.07	-1.52	90.92	29.74	-0.79	92.64	23.08	0.79
94.26	29.00	14.06	94.10	33.56	18.57	94.88	37.13	18.78	94.41	12.61	-1.47	93.94	30.47	-0.56	95.67	23.34	0.56
97.23	30.76	16.26	97.08	33.76	19.21	97.86	37.83	19.91	97.39	13.12	-0.53	96.92	29.34	-1.25	98.64	23.60	1.25
100.23	30.91	16.02	100.08	33.11	18.16	100.86	37.62	19.31	100.39	12.39	-1.65	99.92	30.95	-0.04	101.65	22.78	0.04
103.24	29.60	14.78	103.08	32.85	17.97	103.87	38.80	20.56	103.39	11.85	-2.12	102.92	29.78	-1.14	104.65	23.81	1.14
106.23	31.24	15.36	106.08	34.28	18.34	106.86	38.34	19.04	106.39	13.01	-2.02	105.92	30.47	-1.51	107.65	25.24	1.51
109.26	30.89	16.49	109.10	34.97	20.52	109.89	38.43	20.62	109.41	12.41	-1.13	108.94	30.51	0.02	110.67	22.22	-0.02
112.24	31.11	16.69	112.08	34.13	19.66	112.87	38.08	20.24	112.39	12.07	-1.50	111.92	30.47	-0.04	113.65	22.31	0.04
115.24	31.09	15.51	115.08	34.68	19.05	115.86	38.34	19.35	115.39	12.59	-2.13	114.92	30.55	-1.12	116.65	24.54	1.12
118.23	32.26	17.75	118.08	35.48	20.92	118.87	38.34	20.42	118.39	12.58	-1.07	117.92	29.83	-0.77	119.65	23.12	0.77
121.23	31.39	16.70	121.08	34.31	19.56	121.86	39.41	21.30	121.39	12.21	-1.63	120.92	29.91	-0.88	122.65	23.42	0.88
124.26	31.09	15.53	124.10	34.97	19.35	124.89	39.00	20.02	124.41	12.52	-2.19	123.94	30.31	-1.35	125.67	24.76	1.35
127.23	32.52	17.00	127.08	35.17	19.59	127.86	38.60	19.66	127.39	12.78	-1.89	126.92	30.83	-0.79	128.64	24.16	0.79
130.23	32.92	16.61	130.08	35.66	19.29	130.86	39.85	20.12	130.39	13.52	-1.94	129.92	32.41	0.00	131.65	24.16	-0.00
133.23	32.29	17.17	133.08	35.40	20.23	133.86	39.41	20.88	133.39	12.38	-1.88	132.92	30.75	-0.46	134.65	23.42	0.46
136.23	32.49	16.89	136.08	34.76	19.11	136.86	39.39	20.37	136.39	12.27	-2.48	135.92	31.03	-0.66	137.65	24.11	0.66
139.26	32.69	16.88	139.10	35.02	19.15	139.88	40.48	21.25	139.41	13.29	-1.67	138.94	30.51	-1.40	140.67	25.06	1.40
142.23	32.31	16.57	142.08	36.64	20.85	142.87	41.02	21.86	142.39	13.56	-1.33	141.92	32.08	0.25	143.65	23.34	-0.25
145.24	31.74	15.81	145.08	36.06	20.08	145.86	39.83	20.48	145.39	12.59	-2.49	144.92	32.16	0.14	146.65	23.64	-0.14
148.24	33.93	18.14	148.08	35.51	19.67	148.87	40.72	21.51	148.39	12.90	-2.04	147.92	31.23	-0.65	149.65	24.29	0.65
151.24	32.34	16.34	151.08	35.77	19.72	151.87	40.87	21.45	151.39	11.92	-3.23	150.92	31.40	-0.69	152.65	24.54	0.69
154.26	33.27	17.84	154.10	36.00	20.51	154.89	41.04	22.19	154.41	12.32	-2.26	153.94	29.18	-2.35	155.67	25.63	2.35
157.24	33.35	17.22	157.08	35.34	19.16	157.86	40.37	20.82	157.39	12.81	-2.47	156.92	32.73	0.51	158.65	23.47	-0.51
160.23	32.87	16.93	160.08	35.63	19.64	160.87	40.59	21.23	160.39	12.54	-2.55	159.92	31.15	-0.88	161.65	24.67	0.88
163.23	33.90	19.14	163.08	35.77	20.96	163.86	40.67	22.50	163.39	13.63	-0.27	162.92	31.31	0.46	164.65	22.14	-0.46
166.23	33.83	17.79	166.08	36.55	20.46	166.86	40.46	21.00	166.39	13.45	-1.74	165.92	31.48	-0.65	167.65	24.54	0.65
169.26	32.52	16.46	169.10	35.97	19.86	169.88	39.98	20.50	169.41	13.12	-2.09	168.94	30.87	-1.28	170.67	25.19	1.28
172.23	34.87	19.95	172.08	36.87	21.90	172.86	41.30	22.97	172.39	12.76	-1.30	171.92	30.43	-0.58	173.64	23.34	0.58
175.23	33.85	17.94	175.08	35.77	19.81	175.86	40.70	21.37	175.39	12.72	-2.34	174.92	30.91	-1.09	176.65	24.85	1.09
178.23	32.64	16.22	178.08	35.91	19.43	178.86	40.59	20.75	178.39	12.70	-2.87	177.92	31.68	-0.84	179.64	25.11	0.84
181.23	33.88	17.98	181.08	35.86	19.91	181.86	40.74	21.43	181.39	13.39	-1.65	180.92	30.75	-1.24	182.64	24.98	1.24
184.26	34.33	17.44	184.10	36.52	19.58	184.88	41.04	20.73	184.41	13.54	-2.50	183.94	33.39	0.41	185.67	24.33	-0.41
187.24	33.45	17.08	187.08	35.45	19.03	187.86	40.74	20.95	187.39	13.58	-1.94	186.92	32.61	0.15	188.65	24.07	-0.15
190.23	33.85	17.09	190.08	36.32	19.51	190.86	40.93	20.75	190.39	13.18	-2.73	189.92	31.96	-0.89	191.65	25.50	0.89
193.23	33.47	15.47	193.08	37.42	19.37	193.86	40.26	18.85	193.39	13.14	-4.00	192.92	33.39	-0.70	194.64	26.54	0.70
196.24	33.37	16.30	196.08	35.94	18.81	196.86	40.85	20.36	196.39	13.54	-2.68	195.92	32.98	-0.19	197.65	25.11	0.19
199.26	33.47	16.21	199.10	37.36	20.05	199.88	40.91	20.23	199.41	12.63	-3.78	198.94	33.92	0.57	200.67	24.54	-0.57
202.24	34.10	17.41	202.08	36.58	19.84	202.86	40.37	20.26	202.39	12.85	-2.99	201.92	32.69	-0.09	203.65	24.63	0.09
205.23	33.83	18.13	205.08	35.37	19.62	205.86	41.61	22.49	205.39	14.27	-0.58	204.92	31.96	0.17	206.65	23.38	-0.17
208.23	32.49	15.06	208.08	35.31	17.83	208.86	40.05	19.20	208.39	13.91	-2.67	207.92	33.26	-0.26	209.65	25.54	0.26
211.23	33.90	17.28	211.08	35.71	19.04	211.86	40.87	20.83	211.39	14.00	-1.77	210.92	30.99	-1.72	212.65	26.19	1.72
214.26	34.46	18.08	214.10	35.83	19.39	214.89	41.45	21.65	214.42	13.50	-2.03	213.94	32.12	-0.36	215.67	24.59	0.36
217.23	33.35	16.61	217.08	35.11	18.31	217.86	40.57	20.41	217.39	12.85	-3.04	216.92	32.37	-0.47	218.64	25.06	0.47
220.23	33.37	16.67	220.08	36.61	19.86	220.86	40.94	20.83	220.39	13.14	-2.70	219.92	33.30	0.51	221.64	24.03	-0.51
223.24	33.37	16.35	223.08	35.37	18.30	223.86	40.74	20.31	223.39	14.05	-2.11	222.92	32.65	-0.46	224.65	25.32	0.46
226.23	32.94	16.23	226.08	35.37	18.61	226.86	40.67	20.54	226.39	13.58	-2.28	225.92	32.04	-0.76	227.65	25.32	0.76
229.26	33.22	15.36	229.10	34.85	16.94	229.89	41.50	20.23	229.42	13.89	-3.11	228.94	34.20	0.25	230.67	25.45	-0.25
232.23	32.84	15.31	232.08	35.51	17.92	232.86	41.00	20.05	232.39	14.36	-2.32	231.92	33.51	-0.12	233.65	25.50	0.12
235.23	33.73	16.19	235.08	35.25	17.66	235.86	40.26	19.30	235.39	14.22	-2.47	234.92	33.26	-0.37	236.65	25.76	0.37
238.23	32.97	16.41	238.08	36.23	19.62	238.86	40.81	20.83	238.39	14.27	-1.44	237.92	32.08	-0.57	239.65	24.98	0.57
241.24	32.82	15.69	241.08	35.77	18.59	241.86	40.63	20.08	241.39	13.74	-2.54	240.92	33.14	-0.08	242.65	25.06	0.08
244.26	33.57	17.20	244.10	35.08	18.66	244.89	40.61	20.83	244.42	14.27	-1.24	243.94	31.56	-0.90	245.67	25.11	0.90
247.24	33.62	16.01	247.08	35.57	17.91	247.86	40.85	19.82	247.39	14.14	-2.62	246.92	33.75	0.05	248.65	25.41	-0.05
250.23	33.47	15.61	250.08	35.14	17.23	250.86	40.87	19.59	250.39	14.05	-2.96	249.92	33.55	-0.40	251.65	26.11	0.40
253.24	33.07	15.12	253.08	35.11	17.11	253.86	41.11	19.74	253.39	14.71	-2.39	252.92	34.12	0.08	254.65	25.72	-0.08
256.23	33.37	16.07	256.08	35.60	18.25	256.86	40.28	19.56	256.39	14.95	-1.50	255.92	33.26	-0.13	257.65	25.28	0.13
259.26	33.62	14.71	259.10	35.54	16.57	259.89	40.35	18.02	259.42	14.66	-3.40	258.94	36.05	1.04	260.67	25.72	-1.04
262.23	33.42	16.05	262.08	35.11	17.69	262.86	41.43	20.65	262.39	14.20	-2.31	261.92	34.00	0.54	263.65	24.67	-0.54
265.23	32.79	14.35	265.08	34.48	15.98	265.86	40.31	18.45	265.39	14.11	-3.48	264.92	33.59	-0.95	266.64	27.24	0.95
268.23	33.32	14.86	268.08	34.39	15.88	268.86	39.50	17.62	268.39	14.16	-3.45	267.92	35.06	0.51	269.65	25.80	-0.51
271.24	34.08	15.31	271.08	35.31	16.49	271.86	41.13	18.94	271.39	14.27	-3.65	270.92	34.98	0.12	272.65	26.50	-0.12
274.26	32.34	14.33	274.10	36.43	18.37	274.89	40.46	19.03	274.42	14.79	-2.37	273.94	34.16	0.06	275.67	25.80	-0.06
277.23	33.67	14.42	277.08	35.71	16.41	277.86	40.28	17.61	277.39	15.01	-3.39	276.92	35.72	0.38	278.65	26.72	-0.38
280.23	33.98	15.97	280.08	35.31	17.25	280.86	39.89	18.46	280.39	14.99	-2.17	279.92	34.33	0.23	281.65	25.63	-0.23
283.24	33.25	15.19	283.08	35.31	17.20	283.86	41.02	19.54	283.39	14.71	-2.50	282.92	34.04	-0.11	284.65	26.02	0.11
286.24	34.13	16.45	286.08	34.65	16.91	286.86	40.29	19.19	286.39	14.82	-2.01	285.92	34.12	0.34	287.65	25.19	-0.34
289.26	33.45	15.56	289.10	36.09	18.14	289.89	40.68	19.37	289.42	15.34	-1.70	288.94	33.75	-0.24	290.67	25.98	0.24
292.23	34.18	15.67	292.08	35.17	16.61	292.86	39.79	17.86	292.39	14.11	-3.55	291.92	34.37	-0.23	293.65	26.59	0.23
295.23	34.21	15.82	295.08	35.43	16.98	295.86	41.07	19.26	295.39	15.10	-2.44	294.92	35.23	0.74	296.64	25.50	-0.74
298.23	34.51	15.84	298.08	34.82	16.10	298.86	40.74	18.65	298.39	14.79	-3.03	297.92	34.78	0.02	299.65	26.50	-0.02
301.23	34.84	15.88	301.08	34.97	15.95	301.86	40.24	17.86	301.39	14.53	-3.58	300.92	34.28	-0.78	302.64	27.59	0.78
304.26	33.88	16.52	304.10	34.74	17.32	304.88	39.89	19.11	304.41	15.69	-0.82	303.94	32.69	-0.77	305.67	25.98	0.77
307.23	34.54	15.25	307.08	34.51	15.17	307.86	40.09	17.39	307.39	14.93	-3.50	306.92	34.74	-0.64	308.64	27.77	0.64
310.24	35.12	16.64	310.08	34.65	16.12	310.86	40.68	18.79	310.39	14.88	-2.74	309.92	34.65	0.08	311.65	26.24	-0.08
313.24	33.88	15.85	313.08	34.42	16.33	313.86	40.59	19.14	313.39	15.06	-2.12	312.92	33.47	-0.66	314.65	26.54	0.66
316.24	34.84	16.16	316.08	34.74	16.01	316.86	40.13	18.03	316.39	15.06	-2.77	315.92	34.45	-0.32	317.65	26.85	0.32
319.26	35.32	16.27	319.10	34.22	15.11	319.89	40.37	17.90	319.42	15.26	-2.94	318.94	34.37	-0.78	320.67	27.68	0.78
322.23	34.76	15.66	322.08	34.36	15.21	322.86	40.26	17.75	322.39	14.99	-3.25	321.92	34.45	-0.74	323.65	27.68	0.74
325.23	34.48	16.02	325.08	35.22	16.71	325.86	39.89	18.01	325.39	15.41	-2.20	324.92	34.49	-0.06	326.65	26.37	0.06
328.23	34.05	15.44	328.08	35.48	16.82	328.86	39.96	17.93	328.39	15.52	-2.24	327.92	35.23	0.53	329.65	25.93	-0.53
331.23	34.16	15.73	331.08	34.94	16.46	331.86	39.67	17.83	331.39	14.88	-2.69	330.92	34.90	0.38	332.65	25.89	-0.38
334.26	34.48	14.12	334.10	34.36	13.95	334.89	39.72	15.95	334.42	15.34	-4.16	333.94	35.52	-0.93	335.67	29.13	0.93
337.23	33.67	15.18	337.08	34.99	16.44	337.86	40.00	18.09	337.39	15.17	-2.47	336.92	34.04	-0.55	338.65	26.89	0.55
340.23	33.95	15.49	340.08	35.54	17.02	340.86	39.76	17.88	340.39	15.49	-2.12	339.92	34.20	-0.36	341.64	26.67	0.36
343.24	34.03	14.44	343.08	35.02	15.38	343.86	39.72	16.71	343.39	15.89	-2.85	342.92	34.78	-0.90	344.65	28.34	0.90
346.23	34.43	15.63	346.08	34.79	15.94	346.86	40.26	18.05	346.39	16.06	-1.88	345.92	34.90	0.01	347.65	26.63	-0.01
349.26	33.67	14.11	349.10	36.09	16.48	349.88	40.16	17.18	349.41	15.52	-3.19	348.94	35.77	0.12	350.67	27.29	-0.12
352.23	34.81	15.74	352.08	35.54	16.42	352.86	40.42	17.93	352.39	15.76	-2.46	351.92	35.93	0.77	353.65	26.15	-0.77
355.24	35.68	16.20	355.08	36.06	16.53	355.86	40.55	17.65	355.39	15.78	-2.85	354.92	35.31	-0.26	356.65	27.59	0.26
358.23	34.16	14.06	358.08	34.79	14.64	358.86	40.91	17.39	358.39	16.13	-3.12	357.92	35.93	-0.26	359.65	28.21	0.26
361.24	34.46	13.74	361.08	35.43	14.65	361.86	39.65	15.51	361.39	15.71	-4.16	360.92	37.05	0.23	362.65	28.34	-0.23
364.26	34.97	15.11	364.10	35.86	15.95	364.88	39.96	16.68	364.41	16.11	-2.90	363.94	35.72	-0.23	365.67	27.94	0.23
367.23	33.78	13.95	367.08	34.33	14.45	367.86	40.59	17.34	367.39	15.93	-3.05	366.92	36.01	0.09	368.64	27.59	-0.09
370.23	35.17	15.01	370.08	35.68	15.46	370.86	40.61	17.03	370.39	15.14	-4.17	369.92	35.89	-0.37	371.64	28.38	0.37
373.24	34.66	14.81	373.08	35.45	15.55	373.86	39.59	16.33	373.39	16.21	-2.78	372.92	35.64	-0.30	374.65	27.99	0.30
376.24	34.16	14.53	376.08	34.82	15.14	376.86	40.57	17.53	376.39	16.06	-2.71	375.92	34.98	-0.74	377.65	28.21	0.74
379.26	35.43	15.74	379.10	35.11	15.37	379.88	40.39	17.28	379.41	16.69	-2.15	378.94	35.64	-0.14	380.67	27.68	0.14
382.23	34.84	14.44	382.08	35.14	14.68	382.86	39.55	15.73	382.39	16.15	-3.40	381.92	36.10	-0.40	383.64	28.65	0.40
385.23	34.46	14.24	385.08	35.60	15.32	385.86	40.74	17.10	385.39	15.49	-3.88	384.92	36.01	-0.31	386.64	28.38	0.31
388.23	34.46	13.46	388.08	35.48	14.42	388.86	41.28	16.86	388.39	16.43	-3.72	387.92	37.30	0.20	389.64	28.65	-0.20
391.23	34.84	14.79	391.08	35.80	15.70	391.86	40.89	17.42	391.39	16.69	-2.51	390.92	36.01	-0.13	392.65	28.03	0.13
394.26	35.17	15.88	394.10	35.40	16.05	394.88	40.02	17.31	394.41	16.65	-1.79	393.94	35.68	0.29	395.67	26.85	-0.29
397.24	34.41	14.35	397.08	34.54	14.43	397.86	40.52	17.05	397.39	16.28	-2.92	396.92	36.63	0.48	398.65	27.42	-0.48
400.24	34.84	13.45	400.08	34.94	13.49	400.86	40.37	15.56	400.39	16.74	-3.80	399.92	37.46	-0.03	401.65	29.27	0.03
403.23	34.74	14.53	403.08	34.97	14.71	403.86	39.94	16.31	403.39	16.17	-3.19	402.92	36.72	0.42	404.65	27.64	-0.42
406.24	34.54	13.08	406.08	35.48	13.97	406.86	40.46	15.58	406.39	16.97	-3.64	405.92	36.97	-0.58	407.65	29.89	0.58
409.26	34.84	13.51	409.10	35.86	14.47	409.88	41.26	16.51	409.41	16.67	-3.81	408.94	37.34	-0.09	410.67	29.27	0.09
412.23	34.79	14.17	412.08	35.05	14.38	412.86	40.54	16.51	412.39	16.00	-3.76	411.92	37.75	1.04	413.65	27.42	-1.04
415.24	34.64	14.04	415.08	34.42	13.77	415.86	40.46	16.44	415.39	17.56	-2.19	414.92	36.67	-0.02	416.65	28.47	0.02
418.24	36.09	15.37	418.08	34.54	13.76	418.86	40.20	16.06	418.39	16.54	-3.33	417.92	37.09	0.27	419.65	28.30	-0.27
421.24	35.76	15.76	421.08	34.28	14.23	421.86	40.18	16.77	421.39	16.33	-2.81	420.92	37.26	1.17	422.65	26.67	-1.17
424.26	35.66	14.14	424.10	34.22	12.65	424.88	40.04	15.11	424.41	16.13	-4.53	423.94	38.59	0.98	425.67	28.38	-0.98
427.24	35.07	14.07	427.08	35.37	14.32	427.86	40.68	16.26	427.39	17.08	-3.07	426.92	36.72	-0.37	428.65	29.22	0.37
430.23	34.64	12.72	430.08	34.71	12.74	430.86	40.67	15.33	430.39	16.56	-4.51	429.92	38.38	0.37	431.65	29.40	-0.37
433.24	35.04	13.39	433.08	35.60	13.90	433.86	40.74	15.68	433.39	15.95	-4.84	432.92	37.88	0.14	434.65	29.35	-0.14
436.24	35.58	15.03	436.08	35.43	14.83	436.86	39.65	15.69	436.39	17.00	-2.69	435.92	37.13	0.49	437.65	27.90	-0.49
439.26	35.07	14.29	439.10	35.74	14.91	439.88	39.72	15.52	439.41	17.26	-2.67	438.94	36.63	-0.24	440.67	28.87	0.24
442.24	36.11	15.63	442.08	36.43	15.90	442.86	40.70	16.81	442.39	16.82	-2.80	441.92	37.30	0.73	443.65	27.59	-0.73
445.23	34.94	13.17	445.08	33.93	12.11	445.86	40.04	14.85	445.39	16.82	-4.10	444.92	38.17	0.31	446.65	29.31	-0.31
448.23	35.60	13.55	448.08	34.11	12.00	448.86	40.57	15.10	448.39	16.80	-4.40	447.92	38.21	0.06	449.65	29.84	-0.06
451.24	33.88	11.86	451.08	35.40	13.33	451.86	40.20	14.76	451.39	17.54	-3.63	450.92	37.96	-0.15	452.65	30.02	0.15
454.26	35.53	13.81	454.10	34.91	13.14	454.88	40.31	15.18	454.41	17.19	-3.67	453.94	37.17	-0.64	455.67	30.20	0.64
457.23	34.05	13.09	457.08	34.22	13.21	457.86	39.68	15.30	457.39	16.84	-3.27	456.92	35.93	-1.12	458.64	29.93	1.12
460.23	35.45	13.72	460.08	35.11	13.32	460.86	40.67	15.52	460.39	16.59	-4.29	459.92	37.13	-0.70	461.64	30.28	0.70
463.24	35.55	13.85	463.08	35.31	13.56	463.86	40.05	14.93	463.39	17.13	-3.72	462.92	38.21	0.42	464.65	29.13	-0.42
466.24	34.97	12.78	466.08	35.34	13.10	466.86	40.67	15.06	466.39	16.87	-4.47	465.92	38.97	0.69	467.65	29.35	-0.69
469.26	35.20	12.56	469.10	35.28	12.58	469.88	40.44	14.38	469.41	16.46	-5.33	468.94	37.21	-1.53	470.67	32.02	1.53
472.23	35.37	13.02	472.08	36.55	14.15	472.86	41.00	15.23	472.39	17.34	-4.16	471.92	38.80	0.36	473.65	29.84	-0.36
475.23	35.17	13.24	475.08	35.48	13.50	475.86	39.72	14.38	475.39	16.76	-4.31	474.92	38.13	0.11	476.65	29.66	-0.11
478.23	35.25	13.39	478.08	35.86	13.95	478.86	39.68	14.40	478.39	17.41	-3.60	477.92	38.97	1.02	479.65	28.69	-1.02
481.23	34.87	12.62	481.08	34.88	12.57	481.86	40.11	14.44	481.39	17.30	-4.10	480.92	39.05	0.70	482.65	29.40	-0.70
484.26	34.46	11.96	484.10	34.54	11.99	484.88	39.70	13.79	484.41	17.56	-4.08	483.94	38.38	-0.21	485.67	30.55	0.21
487.24	35.32	13.59	487.08	35.17	13.38	487.86	39.50	14.35	487.39	16.87	-4.01	486.92	37.92	0.09	488.65	29.49	-0.09
490.24	34.38	12.65	490.08	34.91	13.12	490.86	39.96	14.81	490.39	17.49	-3.39	489.92	37.92	0.09	491.65	29.49	-0.09
493.23	36.09	14.95	493.08	34.71	13.52	493.86	39.79	15.23	493.39	17.00	-3.29	492.92	37.84	0.61	494.65	28.38	-0.61
496.23	34.43	11.74	496.08	35.22	12.48	496.86	39.81	13.70	496.39	17.28	-4.56	495.92	39.43	0.65	497.65	29.89	-0.65
499.26	35.45	12.81	499.10	34.94	12.25	499.88	40.37	14.32	499.41	18.21	-3.57	498.94	38.17	-0.56	500.67	31.04	0.56
502.24	34.81	13.19	502.08	35.43	13.75	502.86	39.55	14.51	502.39	18.40	-2.37	501.92	38.01	0.29	503.65	29.18	-0.29
505.24	34.81	11.93	505.08	35.28	12.35	505.86	40.93	14.63	505.39	17.21	-4.82	504.92	40.39	1.42	506.65	29.31	-1.42
508.23	34.99	12.07	508.08	35.31	12.34	508.86	40.81	14.47	508.39	17.19	-4.88	507.92	38.34	-0.67	509.65	31.44	0.67
511.24	34.51	11.64	511.08	35.34	12.42	511.86	41.09	14.80	511.39	17.62	-4.40	510.92	38.46	-0.50	512.65	31.22	0.50
514.26	35.78	12.96	514.10	34.76	11.89	514.89	40.33	14.10	514.42	17.36	-4.60	513.94	38.88	-0.03	515.67	30.69	0.03
517.24	34.74	12.12	517.08	34.56	11.89	517.86	40.22	14.18	517.39	18.14	-3.63	516.92	39.34	0.63	518.65	29.84	-0.63
520.24	34.61	11.41	520.08	33.85	10.60	520.86	40.09	13.47	520.39	17.82	-4.53	519.92	40.06	0.77	521.65	30.28	-0.77
523.24	34.99	12.46	523.08	34.19	11.61	523.86	39.20	13.26	523.39	17.80	-3.87	522.92	38.17	-0.45	524.65	30.82	0.45
526.24	35.81	12.26	526.08	35.40	11.80	526.86	39.87	12.90	526.39	17.71	-4.99	525.92	39.51	-0.13	527.65	31.53	0.13
529.26	36.11	13.60	529.10	35.28	12.72	529.89	39.79	13.86	529.42	17.99	-3.67	528.94	38.05	-0.55	530.67	30.91	0.55
532.24	34.51	11.44	532.08	36.78	13.66	532.86	39.76	13.28	532.39	18.31	-3.90	531.92	38.09	-1.07	533.65	31.98	1.07
535.24	34.28	12.41	535.08	35.89	13.96	535.86	39.68	14.39	535.39	18.21	-2.81	534.92	38.42	0.45	536.65	29.27	-0.45
538.24	34.41	11.45	538.08	35.14	12.13	538.87	39.98	13.60	538.39	18.36	-3.75	537.92	39.22	0.17	539.65	30.64	-0.17
541.23	34.97	10.70	541.08	36.09	11.77	541.86	40.02	12.33	541.39	17.97	-5.45	540.92	40.23	-0.13	542.64	32.25	0.13
544.26	35.20	11.49	544.10	34.91	11.15	544.89	39.17	12.04	544.42	17.99	-4.87	543.94	39.51	-0.29	545.67	31.85	0.29
547.24	35.45	12.85	547.08	34.97	12.31	547.86	40.02	14.00	547.39	17.60	-4.15	546.92	39.26	0.56	548.65	29.89	-0.56
550.24	35.09	12.17	550.08	34.91	11.94	550.86	40.16	13.82	550.39	18.55	-3.52	549.92	39.01	-0.00	551.65	30.77	0.00
553.24	35.45	12.10	553.08	34.31	10.91	553.86	39.91	13.14	553.39	17.76	-4.74	552.92	39.51	0.07	554.65	31.13	-0.07
556.23	35.37	10.94	556.08	34.91	10.43	556.86	39.63	11.79	556.39	18.14	-5.43	555.92	40.99	0.47	557.65	31.80	-0.47
559.26	34.99	11.86	559.10	34.48	11.29	559.89	40.09	13.54	559.42	17.76	-4.52	558.94	38.72	-0.51	560.67	31.49	0.51
562.23	35.22	11.64	562.08	34.79	11.16	562.86	40.02	13.02	562.39	18.87	-3.86	561.92	40.99	1.32	563.64	30.11	-1.32
565.23	34.33	11.46	565.08	35.08	12.16	565.86	40.28	13.99	565.39	18.31	-3.71	564.92	39.13	0.17	566.65	30.55	-0.17
568.23	35.55	13.32	568.08	35.05	12.77	568.86	39.67	14.02	568.39	18.31	-3.07	567.92	38.38	0.06	569.65	30.02	-0.06
571.24	34.81	10.04	571.08	34.36	9.54	571.86	40.00	11.81	571.39	17.91	-6.01	570.92	41.28	0.42	572.65	32.20	-0.42
574.26	33.80	10.25	574.10	36.15	12.55	574.88	40.04	13.07	574.41	18.06	-4.64	573.94	40.18	0.54	575.67	30.86	-0.54
577.23	35.81	12.65	577.08	34.71	11.49	577.86	39.50	12.92	577.39	18.72	-3.59	576.92	39.72	0.46	578.65	30.55	-0.46
580.23	35.53	12.45	580.08	34.91	11.77	580.86	39.98	13.48	580.39	18.66	-3.57	579.92	38.26	-0.92	581.65	31.85	0.92
583.23	34.23	10.54	583.08	34.05	10.31	583.86	40.24	13.14	583.39	18.19	-4.64	582.92	40.94	1.16	584.65	30.37	-1.16
586.24	34.64	10.26	586.08	35.60	11.17	586.86	40.04	12.24	586.39	18.38	-5.15	585.92	40.90	0.43	587.65	31.80	-0.43
589.26	35.32	11.67	589.10	35.25	11.55	589.89	38.58	11.52	589.42	19.49	-3.30	588.94	39.97	0.23	590.68	31.26	-0.23
592.23	34.59	10.84	592.07	35.86	12.05	592.86	40.07	12.90	592.39	18.55	-4.35	591.92	40.94	1.09	593.64	30.51	-1.09
595.23	34.51	10.91	595.07	35.71	12.06	595.86	39.65	12.63	595.39	19.52	-3.23	594.92	40.10	0.41	596.65	31.04	-0.41
598.23	34.56	11.31	598.08	35.48	12.18	598.86	40.20	13.53	598.39	19.04	-3.36	597.92	39.89	0.55	599.65	30.55	-0.55
601.23	34.76	10.86	601.08	36.12	12.17	601.86	40.70	13.39	601.39	18.10	-4.94	600.92	39.97	-0.02	602.65	31.76	0.02
621.31	35.53	1.61	621.16	40.23	6.26	621.94	45.66	8.32	621.47	77.76	44.69	621.00	53.11	3.10	622.73	38.67	-3.10
624.27	33.40	2.75	624.11	34.88	4.18	624.90	39.37	5.30	624.42	114.45	84.65	623.95	47.77	1.03	625.68	37.47	-1.03
627.27	29.82	-0.65	627.11	32.06	1.54	627.90	37.02	3.13	627.42	107.45	77.83	626.95	46.86	0.30	628.68	38.02	-0.30
630.27	28.36	-0.04	630.11	32.09	3.64	630.90	35.84	4.03	630.42	114.39	86.85	629.95	44.09	-0.40	631.68	36.64	0.40
633.27	28.61	1.27	633.11	30.53	3.14	633.90	35.47	4.71	633.42	106.92	80.43	632.95	43.71	0.28	634.70	34.91	-0.28
636.27	28.80	1.92	636.11	31.35	4.42	636.90	35.64	5.34	636.42	96.99	70.96	635.95	43.24	0.27	637.68	34.46	-0.27
639.26	30.07	3.29	639.11	31.35	4.52	639.89	36.36	6.17	639.42	86.00	60.08	638.95	41.49	-1.38	640.68	36.00	1.38
642.27	30.51	2.99	642.11	32.40	4.83	642.90	36.58	5.64	642.42	79.39	52.72	641.95	42.98	-0.63	643.68	36.00	0.63
645.27	31.44	5.24	645.11	33.31	7.06	645.90	35.95	6.33	645.42	74.89	49.54	644.95	41.79	-0.50	646.68	34.55	0.50
648.26	31.66	4.92	648.11	33.62	6.83	648.89	36.98	6.82	648.42	69.07	43.18	647.95	42.60	-0.23	649.69	34.82	0.23
651.27	33.30	5.95	651.11	34.11	6.71	651.89	37.02	6.25	651.42	65.53	39.03	650.95	43.32	-0.12	652.68	35.32	0.12
654.27	32.57	4.60	654.11	32.94	4.92	654.90	37.00	5.61	654.42	63.43	36.31	653.95	43.92	-0.14	655.68	35.96	0.14
657.27	32.26	4.09	657.11	33.28	5.05	657.90	37.50	5.91	657.42	60.22	32.90	656.95	43.92	-0.35	658.68	36.37	0.35
660.27	32.87	6.32	660.11	35.54	8.94	660.90	37.11	7.15	660.42	58.55	32.86	659.95	42.30	-0.34	661.68	34.73	0.34
663.27	33.32	5.42	663.11	35.48	7.53	663.90	37.28	5.96	663.42	56.88	29.83	662.95	44.74	0.75	664.70	35.00	-0.75
666.26	33.75	6.03	666.11	35.94	8.17	666.89	37.46	6.33	666.42	55.50	28.64	665.95	42.13	-1.68	667.67	37.24	1.68
669.27	33.85	6.64	669.11	34.68	7.42	669.90	37.84	7.21	669.42	55.08	28.72	668.95	43.45	0.15	670.68	34.91	-0.15
672.27	33.17	6.01	672.11	34.88	7.67	672.89	38.41	7.83	672.42	52.38	26.07	671.95	42.94	-0.31	673.68	35.32	0.31
675.27	34.31	7.53	675.11	33.68	6.84	675.89	38.41	8.21	675.42	52.32	26.39	674.95	43.32	0.44	676.68	34.19	-0.44
678.27	33.45	6.64	678.11	35.34	8.48	678.89	38.60	8.37	678.42	50.72	24.76	677.95	41.88	-1.02	679.69	35.68	1.02
681.27	33.27	5.19	681.11	35.51	7.37	681.90	38.34	6.84	681.42	50.94	23.71	680.95	43.79	-0.39	682.68	36.32	0.39
684.27	32.97	5.72	684.11	35.28	7.98	684.90	38.10	7.43	684.43	49.33	22.93	683.95	43.07	-0.27	685.68	35.37	0.27
687.27	33.45	5.84	687.11	35.14	7.47	687.89	39.30	8.27	687.42	49.03	22.27	686.95	43.58	-0.13	688.68	35.59	0.13
690.27	33.12	4.92	690.11	35.71	7.46	690.89	38.84	7.23	690.42	49.62	22.28	689.95	44.65	0.36	691.68	35.68	-0.36
693.27	33.60	6.02	693.11	35.31	7.67	693.89	38.82	7.82	693.42	50.05	23.32	692.95	43.24	-0.44	694.69	35.87	0.44
696.27	34.16	5.83	696.11	35.60	7.22	696.90	38.43	6.69	696.42	48.71	21.24	695.95	44.18	-0.24	697.68	36.41	0.24
699.27	34.79	5.31	699.11	35.97	6.43	699.90	39.35	6.45	699.42	48.34	19.71	698.95	45.26	-0.32	700.68	37.65	0.32
702.27	34.03	5.82	702.11	36.00	7.74	702.90	38.43	6.80	702.42	48.21	20.85	701.95	43.62	-0.68	703.68	36.74	0.68
705.27	33.98	6.70	705.11	36.46	9.12	705.90	39.55	8.85	705.42	47.52	21.09	704.95	44.14	0.76	706.68	34.37	-0.76
708.27	35.07	6.13	708.11	35.94	6.95	708.90	39.98	7.62	708.42	47.65	19.56	707.95	44.40	-0.63	709.70	37.42	0.63
711.27	34.76	6.81	711.11	35.97	7.97	711.90	38.71	7.35	711.42	47.18	20.09	710.95	43.37	-0.67	712.68	36.46	0.67
714.27	33.50	4.89	714.11	36.55	7.89	714.90	38.60	6.57	714.42	47.59	19.83	713.95	44.52	-0.18	715.68	36.64	0.18
717.27	33.95	5.78	717.11	35.77	7.54	717.90	39.52	7.93	717.42	47.52	20.20	716.95	44.61	0.34	718.68	35.68	-0.34
720.27	34.21	5.17	720.11	35.86	6.77	720.90	39.68	7.22	720.42	46.99	18.80	719.95	44.78	-0.35	721.68	37.24	0.35
723.27	35.15	5.65	723.11	36.90	7.35	723.90	39.13	6.21	723.42	47.91	19.26	722.95	45.47	-0.12	724.70	37.47	0.12
726.27	34.71	6.46	726.11	36.29	7.99	726.90	39.41	7.75	726.42	48.66	21.27	725.95	43.97	-0.37	727.68	36.46	0.37
729.27	34.97	6.45	729.11	35.45	6.88	729.90	40.31	8.37	729.43	47.29	19.62	728.95	44.70	0.09	730.68	36.28	-0.09
732.27	35.04	5.09	732.11	36.03	6.02	732.90	40.24	6.87	732.42	47.40	18.30	731.95	45.69	-0.36	733.68	38.16	0.36
735.27	33.12	4.11	735.11	36.90	7.84	735.90	40.48	8.06	735.42	48.56	20.41	734.95	44.57	-0.53	736.68	37.38	0.53
738.27	33.47	4.80	738.11	37.04	8.31	738.89	39.78	7.69	738.42	48.62	20.80	737.95	43.50	-1.27	739.70	37.79	1.27
741.27	34.26	5.74	741.11	36.17	7.59	741.89	40.11	8.17	741.42	47.72	20.05	740.95	45.08	0.46	742.68	35.91	-0.46
744.27	34.18	4.82	744.11	36.17	6.76	744.90	40.00	7.23	744.42	48.04	19.54	743.95	45.64	0.19	745.68	37.01	-0.19
747.27	33.98	3.63	747.11	36.12	5.72	747.90	39.17	5.41	747.42	48.28	18.79	746.95	45.82	-0.62	748.68	38.81	0.62
750.27	35.83	5.58	750.11	37.91	7.60	750.90	40.72	7.05	750.42	47.01	17.61	749.95	46.29	-0.06	751.68	38.16	0.06
753.27	34.99	5.45	753.11	36.98	7.38	753.90	39.59	6.63	753.42	46.77	18.08	752.95	44.22	-1.42	754.70	38.81	1.42
756.27	34.89	4.69	756.11	35.71	5.46	756.90	40.02	6.40	756.42	47.10	17.75	755.95	45.77	-0.52	757.68	38.57	0.52
759.27	34.41	4.54	759.11	35.77	5.85	759.90	41.04	7.75	759.43	47.22	18.20	758.95	46.16	0.20	760.68	37.52	-0.20
762.27	34.87	4.67	762.11	36.75	6.50	762.90	40.33	6.72	762.42	47.67	18.33	761.95	45.43	-0.86	763.68	38.90	0.86
765.27	34.43	4.36	765.11	37.27	7.15	765.90	40.52	7.03	765.42	48.41	19.19	764.95	45.64	-0.52	766.68	38.44	0.52
768.27	35.02	5.67	768.11	36.35	6.95	768.90	39.94	7.17	768.42	47.72	19.22	767.95	45.17	-0.27	769.69	37.47	0.27
771.27	34.94	4.93	771.11	36.15	6.09	771.89	40.61	7.18	771.42	47.05	17.89	770.95	46.03	-0.07	772.68	37.93	0.07
774.27	34.56	4.03	774.11	35.57	4.98	774.89	40.26	6.31	774.42	47.65	17.97	773.95	46.99	0.36	775.68	38.02	-0.36
777.27	34.92	4.87	777.11	36.93	6.83	777.90	40.83	7.36	777.42	47.52	18.32	776.95	46.25	0.11	778.68	37.79	-0.11
780.27	35.78	6.10	780.11	38.32	8.59	780.90	41.50	8.40	780.42	48.04	19.21	779.95	45.51	-0.26	781.68	37.79	0.26
783.27	34.79	3.58	783.11	36.61	5.35	783.90	40.15	5.52	783.42	48.38	18.02	782.95	47.42	0.12	784.69	38.94	-0.12
786.27	35.15	3.89	786.11	38.73	7.42	786.90	40.76	6.09	786.42	47.98	17.58	785.95	46.81	-0.54	787.68	39.64	0.54
789.27	34.97	5.28	789.11	37.83	8.09	789.90	41.20	8.10	789.42	48.00	19.17	788.95	46.21	0.43	790.68	37.10	-0.43
792.27	36.47	6.00	792.11	36.58	6.06	792.90	41.06	7.18	792.42	47.61	18.00	791.95	46.25	-0.31	793.68	38.62	0.31
795.27	35.37	4.53	795.11	35.68	4.79	795.90	40.96	6.71	795.42	47.35	17.37	794.95	46.90	-0.03	796.68	38.71	0.03
798.27	34.97	4.70	798.11	36.49	6.17	798.90	40.81	7.12	798.42	47.40	17.98	797.95	47.29	0.93	799.70	37.19	-0.93
801.27	35.20	4.57	801.11	37.56	6.88	801.90	40.78	6.73	801.42	47.10	17.32	800.95	46.12	-0.60	802.68	39.08	0.60
804.27	35.86	5.88	804.11	37.39	7.35	804.90	40.61	7.21	804.43	47.48	18.35	803.95	46.99	0.91	805.68	36.92	-0.91
807.27	34.59	3.49	807.11	37.74	6.58	807.90	41.43	6.91	807.42	47.22	16.97	806.95	47.16	-0.04	808.68	38.99	0.04
810.27	35.99	5.80	810.11	37.25	7.00	810.90	41.56	7.95	810.42	46.82	17.48	809.95	46.03	-0.26	811.68	38.30	0.26
813.27	35.73	3.98	813.11	36.98	5.17	813.90	40.96	5.79	813.42	46.75	15.85	812.95	48.51	0.66	814.69	38.94	-0.66
816.27	35.43	5.39	816.11	38.21	8.12	816.90	41.45	7.99	816.42	46.71	17.52	815.95	46.55	0.42	817.68	37.47	-0.42
819.27	34.38	2.98	819.11	37.94	6.49	819.90	40.80	5.98	819.42	47.14	16.59	818.95	46.77	-0.72	820.68	39.97	0.72
822.27	35.45	4.28	822.11	37.74	6.51	822.90	41.89	7.30	822.42	46.22	15.90	821.95	47.25	-0.02	823.68	39.04	0.02
825.27	36.55	4.36	825.11	37.45	5.21	825.90	41.13	5.53	825.42	45.35	14.02	824.95	47.60	-0.68	826.68	40.71	0.68
828.27	35.83	3.76	828.11	37.91	5.79	828.90	40.94	5.45	828.42	45.81	14.59	827.95	47.60	-0.56	829.70	40.48	0.56
831.27	36.27	4.41	831.11	38.76	6.84	831.90	40.94	5.66	831.42	47.05	16.04	830.95	48.12	0.16	832.68	39.55	-0.16
834.27	36.24	3.63	834.11	37.77	5.10	834.90	41.63	5.60	834.42	46.58	14.82	833.95	48.69	-0.02	835.68	40.48	0.02
837.27	35.02	3.48	837.11	38.53	6.94	837.90	41.02	6.06	837.42	46.43	15.74	836.95	47.38	-0.25	838.68	39.64	0.25
840.27	35.78	3.55	840.11	38.50	6.22	840.89	41.09	5.44	840.42	45.81	14.43	839.95	46.99	-1.33	841.68	41.41	1.33
843.27	34.87	4.24	843.11	38.99	8.31	843.90	41.20	7.15	843.42	46.09	16.31	842.95	47.73	1.01	844.70	37.47	-1.01
846.27	34.76	3.63	846.11	37.42	6.24	846.89	41.52	6.97	846.42	45.03	14.75	845.95	45.86	-1.36	847.68	40.34	1.36
849.27	35.68	3.28	849.11	38.15	5.69	849.90	41.24	5.42	849.42	45.69	14.14	848.95	47.29	-1.21	850.68	41.46	1.21
852.27	36.06	4.26	852.11	37.80	5.95	852.89	40.81	5.59	852.42	44.60	13.65	851.95	47.34	-0.55	853.68	40.20	0.55
855.27	36.04	4.57	855.11	38.03	6.50	855.89	41.61	6.72	855.42	46.84	16.22	854.95	47.16	-0.41	856.68	39.73	0.41
858.27	35.96	4.84	858.11	38.91	7.73	858.89	41.47	6.93	858.42	45.60	15.33	857.95	46.60	-0.62	859.70	39.59	0.62
861.27	36.42	5.09	861.11	38.35	6.97	861.90	42.14	7.39	861.42	45.56	15.08	860.95	46.68	-0.74	862.68	39.92	0.74
864.27	37.19	5.15	864.11	38.88	6.79	864.90	42.45	6.99	864.42	45.16	13.97	863.95	47.64	-0.49	865.68	40.38	0.49
867.27	34.59	2.04	867.11	38.12	5.51	867.90	42.21	6.24	867.42	45.45	13.75	866.95	49.04	0.39	868.68	40.01	-0.39
870.27	36.58	4.71	870.11	39.23	7.30	870.90	42.70	7.41	870.42	44.10	13.08	869.95	47.68	-0.29	871.68	40.01	0.29
873.27	37.17	5.44	873.11	39.90	8.11	873.90	42.85	7.70	873.42	45.45	14.57	872.95	47.86	0.03	874.69	39.55	-0.03
876.27	36.34	3.73	876.11	38.88	6.22	876.90	41.45	5.42	876.42	45.39	13.63	875.95	47.42	-1.28	877.68	41.74	1.28
879.27	36.40	3.01	879.11	38.73	5.28	879.90	43.19	6.38	879.42	44.75	12.21	878.95	49.79	0.30	880.68	40.94	-0.30
882.27	36.34	5.06	882.11	39.17	7.84	882.89	42.94	8.25	882.42	44.92	14.50	881.95	48.47	1.10	883.68	38.02	-1.10
885.27	36.40	3.31	885.11	38.96	5.82	885.90	41.89	5.39	885.42	44.58	12.35	884.95	48.65	-0.53	886.68	41.46	0.53
888.27	36.04	3.99	888.11	39.23	7.13	888.90	42.12	6.65	888.42	45.50	14.30	887.95	48.12	-0.02	889.70	39.92	0.02
891.27	36.42	3.94	891.11	37.97	5.43	891.90	42.55	6.65	891.42	45.20	13.57	890.95	49.08	0.50	892.68	39.83	-0.50
894.27	36.78	5.19	894.11	39.43	7.78	894.90	41.88	6.87	894.42	44.24	13.50	893.95	47.16	-0.53	895.68	39.97	0.53
897.27	36.91	4.62	897.11	40.11	7.77	897.90	42.31	6.61	897.42	44.54	13.11	896.95	47.38	-1.00	898.68	41.13	1.00
900.27	36.93	4.20	900.11	39.52	6.74	900.90	42.14	5.99	900.42	44.67	12.79	899.95	49.39	0.57	901.68	40.01	-0.57
903.27	36.99	5.12	903.11	40.02	8.10	903.90	42.27	6.98	903.42	44.63	13.61	902.95	48.69	0.73	904.70	38.99	-0.73
906.27	37.11	4.51	906.11	38.32	5.67	906.90	42.49	6.47	906.42	45.39	13.64	905.95	47.82	-0.87	907.68	41.32	0.87
909.27	36.58	3.74	909.11	39.70	6.80	909.90	44.13	7.87	909.42	45.22	13.23	908.95	48.73	-0.21	910.68	40.90	0.21
912.27	36.50	3.11	912.11	39.70	6.26	912.90	43.17	6.36	912.42	45.26	12.72	911.95	49.17	-0.31	913.68	41.55	0.31
915.27	37.22	4.11	915.11	40.34	7.18	915.90	42.98	6.46	915.42	44.37	12.12	914.95	48.60	-0.60	916.68	41.55	0.60
918.27	37.35	5.20	918.11	39.49	7.28	918.90	43.41	7.84	918.42	44.50	13.20	917.95	48.38	0.13	919.70	39.87	-0.13
921.27	37.42	4.06	921.11	39.08	5.67	921.90	43.94	7.17	921.42	44.29	11.79	920.95	49.57	0.12	922.68	41.08	-0.12
924.27	36.96	3.97	924.11	39.20	6.16	924.90	43.67	7.26	924.42	44.22	12.08	923.95	49.44	0.36	925.68	40.48	-0.36
927.27	37.47	3.66	927.11	40.05	6.19	927.89	43.20	5.97	927.42	44.63	11.67	926.95	50.01	0.11	928.68	41.55	-0.11
930.27	36.09	2.66	930.11	40.76	7.27	930.89	43.88	7.03	930.42	44.71	12.13	929.95	48.60	-0.93	931.68	42.21	0.93
933.27	37.01	2.83	933.11	40.40	6.17	933.89	43.47	5.87	933.42	43.82	10.49	932.95	50.89	0.62	934.70	41.41	-0.62
936.27	38.79	5.20	936.11	40.40	6.75	936.89	43.04	6.03	936.42	44.52	11.78	935.95	50.23	0.54	937.68	40.90	-0.54
939.27	37.99	4.68	939.11	40.20	6.84	939.90	43.41	6.68	939.42	43.15	10.69	938.95	48.82	-0.58	940.68	41.74	0.58
942.27	36.75	2.17	942.11	40.40	5.77	942.89	43.81	5.82	942.42	44.12	10.40	941.95	50.27	-0.40	943.68	42.82	0.40
945.27	36.75	3.47	945.11	40.28	6.95	945.90	44.86	8.16	945.42	44.08	11.65	944.95	49.04	-0.33	946.68	41.46	0.33
948.27	38.04	4.42	948.11	40.37	6.70	948.90	43.09	6.05	948.42	44.14	11.37	947.95	49.35	-0.36	949.70	41.83	0.36
951.27	35.48	2.89	951.11	40.61	7.97	951.90	43.02	7.02	951.42	44.22	12.49	950.95	48.73	0.05	952.68	40.38	-0.05
954.27	37.68	3.65	954.11	40.82	6.73	954.90	43.69	6.24	954.43	43.82	10.64	953.95	48.86	-1.27	955.68	43.15	1.27
957.27	37.81	3.07	957.11	40.93	6.14	957.90	43.83	5.67	957.42	43.53	9.64	956.95	49.66	-1.17	958.68	43.76	1.17
960.27	37.86	3.14	960.11	41.20	6.43	960.90	44.20	6.06	960.42	43.32	9.45	959.95	51.69	0.88	961.68	41.69	-0.88
963.27	36.91	3.47	963.11	40.46	6.97	963.90	44.66	7.81	963.42	44.01	11.43	962.95	48.65	-0.88	964.70	42.16	0.88
966.27	38.25	4.41	966.11	40.64	6.74	966.89	43.26	6.00	966.42	43.04	10.05	965.95	49.00	-0.94	967.68	42.63	0.94
969.27	37.24	4.34	969.11	41.14	8.18	969.89	44.32	8.00	969.42	42.73	10.68	968.95	49.13	0.13	970.68	40.62	-0.13
972.27	37.47	3.91	972.11	40.84	7.23	972.90	44.20	7.23	972.42	43.53	10.83	971.95	49.92	0.27	973.68	41.13	-0.27
975.27	37.76	3.31	975.11	40.84	6.33	975.90	43.49	5.62	975.42	43.30	9.70	974.95	51.20	0.65	976.68	41.65	-0.65
978.27	37.91	4.12	978.11	41.11	7.27	978.90	43.92	6.71	978.42	43.36	10.42	977.95	49.22	-0.66	979.70	42.30	0.66
981.27	37.65	3.98	981.11	40.43	6.70	981.90	43.88	6.79	981.42	42.81	9.99	980.95	48.47	-1.30	982.68	42.82	1.30
984.27	38.56	3.60	984.11	41.38	6.37	984.90	44.26	5.88	984.42	44.14	10.03	983.95	51.42	0.37	985.68	42.44	-0.37
987.27	38.84	4.54	987.11	41.29	6.94	987.90	44.33	6.61	987.42	43.57	10.12	986.95	51.60	1.21	988.68	40.94	-1.21
990.27	37.76	4.21	990.11	40.73	7.13	990.90	44.86	7.89	990.42	43.36	10.66	989.95	48.78	-0.86	991.68	42.26	0.86
993.27	38.71	3.27	993.11	42.53	7.03	993.90	44.43	5.57	993.42	43.53	8.94	992.95	51.16	-0.38	994.70	43.67	0.38
996.27	38.40	4.17	996.11	41.11	6.82	996.90	43.88	6.23	996.42	42.79	9.41	995.95	49.35	-0.98	997.68	43.06	0.98
999.27	38.22	3.78	999.11	40.93	6.43	999.90	44.52	6.66	999.42	43.04	9.45	998.95	49.92	-0.62	1000.68	42.91	0.62
1002.27	38.14	3.64	1002.11	42.30	7.74	1002.90	45.24	7.32	1002.42	43.48	9.83	1001.95	51.16	0.56	1003.68	41.79	-0.56
1005.27	37.83	2.30	1005.11	40.64	5.06	1005.90	43.64	4.69	1005.42	43.32	8.64	1004.95	51.38	-0.24	1006.68	43.62	0.24
1008.27	37.78	3.43	1008.11	40.76	6.36	1008.90	44.62	6.85	1008.42	42.87	9.37	1007.95	50.10	-0.34	1009.70	42.54	0.34
1011.27	38.84	3.65	1011.11	40.08	4.83	1011.90	44.03	5.42	1011.42	44.27	9.93	1010.95	51.60	0.31	1012.68	42.73	-0.31
1014.27	37.42	2.58	1014.11	42.36	7.47	1014.90	44.88	6.62	1014.42	43.00	9.01	1013.95	51.51	0.58	1015.68	42.11	-0.58
1017.27	38.87	4.48	1017.11	41.52	7.08	1017.89	44.22	6.41	1017.42	42.83	9.29	1016.95	49.66	-0.82	1018.68	43.06	0.82
1020.27	39.02	5.06	1020.11	41.41	7.39	1020.89	44.92	7.54	1020.42	43.17	10.06	1019.95	50.27	0.21	1021.68	41.60	-0.21
1023.27	39.46	4.63	1023.11	41.38	6.50	1023.90	44.11	5.86	1023.42	43.25	9.27	1022.95	51.02	0.10	1024.70	42.58	-0.10
1026.27	38.45	3.34	1026.11	41.35	6.18	1026.90	44.79	6.26	1026.42	43.70	9.44	1025.95	51.91	0.70	1027.68	42.26	-0.70
1029.27	38.56	3.61	1029.11	41.50	6.49	1029.89	45.11	6.74	1029.42	42.31	8.21	1028.95	50.23	-0.82	1030.68	43.62	0.82
1032.27	38.76	4.05	1032.11	41.82	7.06	1032.90	44.20	6.07	1032.42	43.40	9.54	1031.95	49.83	-0.97	1033.68	43.53	0.97
1035.27	38.74	4.71	1035.11	42.47	8.38	1035.90	45.21	7.76	1035.42	43.13	9.95	1034.95	51.02	0.89	1036.68	40.99	-0.89
1038.27	38.58	2.97	1038.11	42.30	6.64	1038.90	45.77	6.75	1038.42	42.08	7.33	1037.95	52.85	1.15	1039.70	42.30	-1.15
1041.27	39.00	4.69	1041.11	42.50	8.14	1041.90	45.03	7.30	1041.42	42.85	9.39	1040.95	49.83	-0.57	1042.68	42.73	0.57
1044.27	38.69	2.97	1044.11	43.19	7.42	1044.90	45.41	6.27	1044.42	43.02	8.15	1043.95	50.76	-1.05	1045.68	44.62	1.05
1047.27	39.15	3.59	1047.11	42.62	7.01	1047.90	44.30	5.32	1047.42	42.56	7.85	1046.95	51.11	-0.54	1048.68	43.95	0.54
1050.27	38.45	2.46	1050.11	41.91	5.86	1050.90	44.96	5.55	1050.42	43.27	8.13	1049.95	51.69	-0.40	1051.68	44.24	0.40
1053.27	38.58	4.00	1053.11	42.00	7.37	1053.89	46.42	8.43	1053.42	42.60	8.88	1052.95	51.16	0.49	1054.69	41.93	-0.49
1056.27	39.36	4.85	1056.11	42.62	8.05	1056.89	45.81	7.88	1056.42	41.91	8.25	1055.95	50.76	0.15	1057.68	42.21	-0.15
1059.27	39.59	4.07	1059.11	43.19	7.62	1059.90	44.83	5.89	1059.42	42.37	7.70	1058.95	51.69	0.08	1060.68	43.29	-0.08
1062.27	39.98	4.38	1062.11	42.65	7.00	1062.90	45.02	6.00	1062.42	43.61	8.86	1061.95	52.18	0.49	1063.68	42.96	-0.49
1065.26	39.41	2.78	1065.11	41.97	5.29	1065.89	45.21	5.17	1065.42	41.83	6.06	1064.95	53.43	0.71	1066.68	43.76	-0.71
1068.26	39.70	2.93	1068.11	43.07	6.25	1068.89	46.10	5.91	1068.42	42.22	6.30	1067.95	52.58	-0.28	1069.69	44.90	0.28
1071.27	39.80	5.10	1071.11	42.83	8.08	1071.90	45.55	7.43	1071.42	42.22	8.37	1070.95	50.71	-0.08	1072.68	42.63	0.08
1074.27	39.70	3.12	1074.11	41.55	4.92	1074.90	45.09	5.09	1074.42	42.64	6.91	1073.95	52.62	-0.05	1075.68	44.48	0.05
1077.27	39.28	3.81	1077.11	43.10	7.58	1077.90	45.30	6.41	1077.42	42.56	7.94	1076.95	51.73	0.17	1078.68	43.15	-0.17
1080.27	39.10	3.07	1080.11	42.92	6.83	1080.90	45.26	5.81	1080.42	42.08	6.90	1079.95	51.91	-0.22	1081.68	44.10	0.22
1083.27	39.75	3.92	1083.11	43.55	7.66	1083.90	45.93	6.68	1083.42	41.72	6.74	1082.95	51.56	-0.37	1084.69	44.05	0.37
1086.27	40.06	4.03	1086.11	42.56	6.47	1086.90	46.19	6.74	1086.42	42.83	7.65	1085.95	51.82	-0.31	1087.68	44.19	0.31
1089.27	39.23	2.97	1089.11	42.21	5.90	1089.90	46.16	6.48	1089.42	42.56	7.15	1088.95	52.22	-0.13	1090.68	44.24	0.13
1092.27	39.13	3.15	1092.11	42.71	6.67	1092.90	45.24	5.84	1092.42	41.89	6.76	1091.95	51.91	-0.17	1093.68	44.00	0.17
1095.27	39.49	3.31	1095.11	43.52	7.28	1095.90	45.22	5.62	1095.42	42.64	7.31	1094.95	53.25	0.97	1096.68	43.06	-0.97
1098.27	40.32	4.06	1098.11	44.69	8.38	1098.90	45.93	6.25	1098.42	42.08	6.67	1097.95	52.36	0.01	1099.70	44.10	-0.01
1101.26	40.14	3.52	1101.11	43.16	6.48	1101.89	46.42	6.38	1101.42	41.91	6.14	1100.95	54.37	1.65	1102.67	42.82	-1.65
1104.27	39.93	4.26	1104.11	42.03	6.31	1104.90	45.51	6.42	1104.42	42.39	7.57	1103.95	51.56	-0.20	1105.68	43.72	0.20
1107.27	39.59	3.86	1107.11	43.13	7.35	1107.90	46.25	7.10	1107.42	42.10	7.22	1106.95	51.64	-0.18	1108.68	43.76	0.18
1110.27	39.78	3.23	1110.11	42.98	6.38	1110.90	46.06	6.09	1110.42	42.54	6.84	1109.95	53.56	0.92	1111.68	43.48	-0.92
1113.26	39.54	1.87	1113.11	43.82	6.10	1113.89	46.59	5.50	1113.42	42.10	5.28	1112.95	54.19	0.43	1114.69	45.09	-0.43
1116.27	38.58	3.26	1116.11	44.48	9.11	1116.90	45.93	7.19	1116.42	41.81	7.34	1115.95	51.24	-0.17	1117.68	43.34	0.17
1119.27	38.76	2.87	1119.11	43.16	7.22	1119.90	46.90	7.60	1119.42	42.25	7.22	1118.95	52.09	0.11	1120.68	43.62	-0.11
1122.27	40.01	3.96	1122.11	43.64	7.54	1122.90	45.87	6.41	1122.42	42.69	7.50	1121.95	52.22	0.08	1123.68	43.81	-0.08
1125.27	40.17	3.30	1125.11	43.43	6.51	1125.90	46.52	6.23	1125.42	42.56	6.54	1124.95	52.44	-0.52	1126.68	45.24	0.52
1128.27	40.06	3.29	1128.11	42.36	5.54	1128.90	46.63	6.44	1128.42	41.91	5.99	1127.95	53.29	0.43	1129.69	44.19	-0.43
1131.26	40.19	3.00	1131.11	44.09	6.85	1131.89	46.42	5.81	1131.42	42.54	6.20	1130.95	53.56	0.28	1132.68	44.76	-0.28
1134.27	40.40	4.58	1134.11	43.31	7.44	1134.89	46.21	6.97	1134.42	41.70	6.73	1133.95	51.82	-0.09	1135.68	43.76	0.09
1137.27	40.79	3.60	1137.11	42.77	5.53	1137.89	46.14	5.53	1137.42	41.87	5.53	1136.95	52.80	-0.48	1138.68	45.52	0.48
1140.27	40.71	4.09	1140.11	43.22	6.55	1140.89	47.22	7.18	1140.42	42.04	6.27	1139.95	52.09	-0.62	1141.68	45.09	0.62
1143.27	39.98	3.94	1143.11	43.34	7.25	1143.89	47.51	8.05	1143.42	41.97	6.78	1142.95	51.64	-0.49	1144.70	44.38	0.49
1146.27	40.40	4.26	1146.11	44.42	8.23	1146.90	47.38	7.82	1146.42	42.56	7.27	1145.95	51.51	-0.72	1147.68	44.71	0.72
1149.27	40.11	2.81	1149.11	44.24	6.89	1149.90	45.93	5.22	1149.43	41.22	4.78	1148.95	54.10	0.71	1150.68	44.43	-0.71
1152.27	39.54	2.01	1152.11	43.67	6.09	1152.90	47.05	6.11	1152.42	41.41	4.74	1151.95	53.47	-0.15	1153.68	45.52	0.15
1155.27	40.06	3.48	1155.11	44.30	7.67	1155.90	46.99	6.99	1155.42	41.66	5.93	1154.95	52.67	-0.00	1156.68	44.43	0.00
1158.26	41.60	5.17	1158.11	44.18	7.69	1158.89	46.59	6.74	1158.42	41.56	5.98	1157.95	53.47	0.94	1159.69	43.34	-0.94
1161.26	40.22	2.28	1161.11	43.85	5.85	1161.89	46.88	5.52	1161.42	43.00	5.91	1160.95	53.16	-0.88	1162.68	46.67	0.88
1164.27	41.08	4.30	1164.11	44.12	7.29	1164.90	47.26	7.06	1164.42	42.71	6.78	1163.95	52.98	0.11	1165.68	44.52	-0.11
1167.27	40.77	4.01	1167.11	44.30	7.48	1167.90	47.03	6.85	1167.42	41.70	5.79	1166.95	52.00	-0.86	1168.68	45.47	0.86
1170.27	40.58	2.58	1170.11	44.87	6.82	1170.89	47.99	6.58	1170.42	42.18	5.04	1169.95	53.83	-0.26	1171.68	46.10	0.26
1173.27	40.27	2.61	1173.11	43.91	6.20	1173.90	46.82	5.74	1173.42	42.25	5.44	1172.95	53.79	0.04	1174.69	45.47	-0.04
1176.27	41.03	4.19	1176.11	42.95	6.05	1176.90	48.30	8.04	1176.42	42.81	6.82	1175.95	51.73	-1.21	1177.68	45.90	1.21
1179.27	40.48	2.99	1179.11	43.25	5.71	1179.90	47.57	6.67	1179.42	42.77	6.14	1178.95	53.34	-0.24	1180.68	45.57	0.24
1182.27	41.08	2.40	1182.11	44.24	5.51	1182.90	46.67	4.57	1182.42	42.46	4.63	1181.95	55.59	0.82	1183.68	45.71	-0.82
1185.27	39.83	2.47	1185.11	45.98	8.56	1185.90	47.47	6.69	1185.42	41.85	5.34	1184.95	54.19	0.73	1186.68	44.48	-0.73
1188.27	41.58	4.57	1188.11	43.67	6.61	1188.89	46.73	6.30	1188.42	41.87	5.71	1187.95	52.53	-0.57	1189.69	45.43	0.57
1191.27	41.42	3.34	1191.11	44.75	6.62	1191.89	47.93	6.43	1191.42	42.25	5.02	1190.95	54.05	-0.12	1192.68	46.05	0.12
1194.26	41.00	3.39	1194.11	45.62	7.96	1194.89	48.01	6.99	1194.42	42.73	5.98	1193.95	54.77	1.07	1195.68	44.38	-1.07
1197.27	40.64	3.19	1197.11	45.77	8.27	1197.90	46.82	5.96	1197.42	41.87	5.28	1196.95	53.02	-0.52	1198.68	45.81	0.52
1200.27	41.26	3.73	1200.11	44.03	6.45	1200.90	47.51	6.56	1200.42	42.10	5.42	1199.95	52.62	-1.00	1201.68	46.38	1.00
1203.27	40.69	4.46	1203.11	44.45	8.17	1203.90	48.22	8.57	1203.42	41.24	5.86	1202.95	51.64	-0.68	1204.70	44.76	0.68
1206.27	40.40	1.40	1206.11	44.51	5.45	1206.90	47.32	4.90	1206.42	42.43	4.28	1205.95	55.90	0.80	1207.68	46.05	-0.80
1209.26	40.66	3.49	1209.10	44.60	7.38	1209.89	47.30	6.71	1209.42	42.16	5.84	1208.95	54.37	1.11	1210.67	43.91	-1.11
1212.26	40.90	2.98	1212.10	44.66	6.69	1212.89	48.39	7.05	1212.42	41.37	4.30	1211.95	54.59	0.58	1213.67	45.19	-0.58
1215.26	40.22	2.37	1215.10	43.31	5.41	1215.89	47.91	6.64	1215.42	42.10	5.10	1214.95	53.16	-0.78	1216.67	46.48	0.78
1218.26	41.16	3.61	1218.10	44.75	7.15	1218.89	47.82	6.86	1218.42	41.91	5.22	1217.95	54.32	0.68	1219.69	44.71	-0.68
