# Supplementary material for: Noise-precision tradeoff in predicting combinations of mutations and drugs
Source: PLoS Comput Biol. 2019 May 22;15(5):e1006956. doi: 10.1371/journal.pcbi.1006956 (PMC6548401; doi:10.1371/journal.pcbi.1006956)
Supplement: S1 Data — A zip file containing all datasets used in this paper. (ZIP) [file pcbi.1006956.s002.zip › calcium/calcium_double_RAW264.7/GMF_10_pM_LPA_2.5_uM_RW_ECC040317C.txt]

Tab-delimted data for ligand pair Granulocyte macrophage colony stimulating factor / Lysophosphatidic acid
Celltype = RAW 264.7
ExperimentID = ECC040317C
t in seconds, Ca++ concentrations in nM
Adj Ca++ is the change in Ca++ concentration due to ligand

ECC040317C03	GMF 10 pM	LPA 2.5 uM	sim
ECC040317C02	LPA 2.5 uM	HBSS-BSA n/a 	lig2_only
ECC040317C07	LPA 2.5 uM	HBSS-BSA n/a 	lig2_only
ECC040317C01	HBSS-BSA n/a 	HBSS-BSA n/a 	con

t(ECC040317C03)	Ca++(ECC040317C03)	Adj Ca++(ECC040317C03)	t(ECC040317C02)	Ca++(ECC040317C02)	Adj Ca++(ECC040317C02)	t(ECC040317C07)	Ca++(ECC040317C07)	Adj Ca++(ECC040317C07)	t(ECC040317C01)	Ca++(ECC040317C01)	Adj Ca++(ECC040317C01)
-182.68	8.15	-1.22	-182.84	6.35	-0.57	-182.06	7.94	-0.62	-183.00	16.04	0.00
-179.73	8.05	-1.04	-179.89	6.12	-0.52	-179.10	8.07	-0.21	-180.05	15.76	0.00
-176.73	8.55	-0.94	-176.89	5.81	-1.23	-176.10	8.61	-0.07	-177.05	16.16	0.00
-173.73	8.32	0.47	-173.89	6.94	1.54	-173.10	8.40	1.36	-174.05	14.52	0.00
-170.73	8.22	-0.43	-170.89	6.67	0.47	-170.10	8.98	1.14	-171.05	15.32	0.00
-167.72	8.15	0.30	-167.89	6.42	1.02	-167.09	8.06	1.02	-168.05	14.52	0.00
-164.74	8.47	1.20	-164.89	7.08	2.26	-164.11	7.84	1.38	-165.05	13.94	0.00
-161.74	8.59	0.40	-161.89	6.06	0.32	-161.10	8.50	1.12	-162.05	14.86	0.00
-158.73	8.13	-0.28	-158.89	6.42	0.46	-158.10	8.63	1.03	-159.05	15.08	0.00
-155.73	8.49	0.11	-155.89	6.81	0.88	-155.10	7.86	0.29	-156.05	15.05	0.00
-152.72	9.20	0.76	-152.89	6.31	0.32	-152.09	8.61	0.98	-153.05	15.11	0.00
-149.73	8.36	-0.05	-149.89	6.22	0.26	-149.10	7.52	-0.08	-150.05	15.08	0.00
-146.73	8.63	0.19	-146.89	6.65	0.66	-146.10	8.23	0.60	-147.05	15.11	0.00
-143.73	9.49	0.19	-143.89	7.22	0.37	-143.10	8.67	0.18	-144.05	15.97	0.00
-140.74	7.86	-0.30	-140.89	6.90	1.19	-140.11	8.25	0.90	-141.05	14.83	0.00
-137.72	8.20	-0.92	-137.89	6.83	0.16	-137.09	8.13	-0.18	-138.05	15.79	0.00
-134.73	9.07	0.88	-134.89	6.06	0.32	-134.10	8.27	0.89	-135.05	14.86	0.00
-131.73	8.34	-0.28	-131.89	6.79	0.62	-131.10	7.83	0.02	-132.05	15.29	0.00
-128.73	9.11	-0.16	-128.89	6.44	-0.38	-128.10	7.83	-0.63	-129.05	15.94	0.00
-125.73	8.34	-0.56	-125.89	6.79	0.34	-125.10	8.15	0.06	-126.05	15.57	0.00
-122.72	8.30	-0.29	-122.89	6.47	0.33	-122.09	8.59	0.81	-123.05	15.26	0.00
-119.73	8.72	0.19	-119.89	6.10	0.02	-119.10	8.00	0.28	-120.05	15.20	0.00
-116.73	8.67	-0.35	-116.89	6.74	0.17	-116.10	7.62	-0.59	-117.05	15.69	0.00
-113.73	8.01	-2.22	-113.89	6.15	-1.63	-113.10	7.65	-1.77	-114.05	16.90	0.00
-110.73	7.61	-1.79	-110.89	6.51	-0.44	-110.10	7.88	-0.71	-111.05	16.07	0.00
-107.72	8.36	-0.17	-107.89	6.83	0.75	-107.09	8.42	0.70	-108.05	15.20	0.00
-104.73	8.86	0.61	-104.89	5.99	0.19	-104.10	8.55	1.11	-105.05	14.92	0.00
-101.73	7.86	-0.12	-101.89	7.13	1.60	-101.10	9.09	1.92	-102.05	14.65	0.00
-98.73	9.05	0.49	-98.89	7.20	1.09	-98.10	7.90	0.15	-99.05	15.23	0.00
-95.74	8.38	0.07	-95.89	6.33	0.47	-95.10	7.75	0.25	-96.05	14.98	0.00
-92.72	8.78	-0.06	-92.89	6.22	-0.17	-92.09	7.77	-0.26	-93.05	15.51	0.00
-89.73	8.30	0.39	-89.89	6.26	0.80	-89.10	7.62	0.52	-90.05	14.58	0.00
-86.73	8.84	0.56	-86.89	5.97	0.14	-86.10	8.17	0.70	-87.05	14.95	0.00
-83.73	8.99	1.01	-83.89	6.26	0.73	-83.10	8.48	1.31	-84.05	14.65	0.00
-80.74	8.78	0.13	-80.89	6.60	0.40	-80.11	8.11	0.27	-81.05	15.32	0.00
-77.72	9.03	0.22	-77.89	6.06	-0.30	-77.09	8.00	-0.00	-78.05	15.48	0.00
-74.74	9.07	-0.70	-74.89	6.03	-1.29	-74.10	8.34	-0.62	-75.05	16.44	0.00
-71.74	9.05	0.15	-71.89	6.51	0.06	-71.10	8.32	0.23	-72.05	15.57	0.00
-68.74	9.62	0.10	-68.89	6.72	-0.35	-68.10	8.55	-0.16	-69.05	16.19	0.00
-65.73	8.70	-0.11	-65.89	7.36	1.00	-65.10	8.51	0.51	-66.05	15.48	0.00
-62.72	8.88	-0.76	-62.89	6.60	-0.59	-62.09	8.09	-0.74	-63.05	16.31	0.00
-59.73	8.03	-1.24	-59.89	7.08	0.26	-59.10	8.17	-0.29	-60.05	15.94	0.00
-56.74	9.38	1.56	-56.89	6.24	0.87	-56.11	8.02	1.01	-57.05	14.49	0.00
-53.74	9.03	0.22	-53.89	7.75	1.39	-53.10	8.36	0.36	-54.05	15.48	0.00
-50.73	9.55	0.18	-50.89	6.79	-0.13	-50.10	8.27	-0.29	-51.05	16.04	0.00
-47.72	9.15	0.19	-47.89	6.37	-0.14	-47.09	7.73	-0.42	-48.05	15.63	0.00
-44.73	8.61	-0.54	-44.89	6.83	0.13	-44.10	8.44	0.10	-45.05	15.82	0.00
-41.73	8.86	-0.41	-41.89	6.88	0.06	-41.10	8.48	0.02	-42.05	15.94	0.00
-38.73	8.86	-0.01	-38.89	7.17	0.75	-38.10	8.78	0.72	-39.05	15.54	0.00
-35.73	9.64	-1.03	-35.89	6.90	-1.32	-35.10	7.79	-2.07	-36.05	17.34	0.00
-32.72	9.01	0.36	-32.89	6.67	0.47	-32.09	8.23	0.39	-33.05	15.32	0.00
-29.73	8.92	1.07	-29.89	6.94	1.54	-29.10	8.17	1.13	-30.05	14.52	0.00
-26.73	9.64	0.55	-26.89	6.06	-0.58	-26.10	8.13	-0.15	-27.05	15.76	0.00
-23.73	10.10	1.35	-23.89	5.81	-0.49	-23.10	7.83	-0.11	-24.05	15.42	0.00
-20.73	8.99	-0.31	-20.89	7.17	0.32	-20.10	8.61	0.12	-21.05	15.97	0.00
-17.72	8.63	-0.49	-17.89	6.92	0.25	-17.09	8.99	0.68	-18.05	15.79	0.00
-14.74	9.13	-0.17	-14.89	6.19	-0.66	-14.11	8.38	-0.11	-15.05	15.97	0.00
-11.74	9.51	0.05	-11.89	6.88	-0.13	-11.11	8.23	-0.42	-12.05	16.13	0.00
-8.74	8.86	0.14	-8.89	6.35	0.08	-8.11	8.21	0.30	-9.05	15.39	0.00
-5.74	9.07	-0.76	-5.89	7.13	-0.25	-5.11	8.84	-0.18	-6.05	16.50	0.00
4.32	18.11	5.24	4.16	11.96	1.54	4.95	33.32	21.26	4.00	19.54	0.00
7.31	85.03	73.30	7.15	67.34	58.06	7.93	128.19	117.27	6.99	18.40	0.00
10.31	117.75	106.05	10.15	98.97	89.72	10.93	140.57	129.68	9.99	18.37	0.00
13.31	92.85	81.93	13.16	81.72	73.25	13.94	102.87	92.76	12.99	17.59	0.00
16.31	66.51	56.03	16.15	61.75	53.72	16.93	74.98	65.31	15.99	17.15	0.00
19.30	54.60	43.46	19.15	52.36	43.67	19.93	61.57	51.24	18.99	17.81	0.00
22.30	48.52	36.91	22.15	45.66	36.50	22.93	54.40	43.60	21.99	18.28	0.00
25.31	44.19	33.55	25.15	41.90	33.71	25.93	48.29	38.46	24.99	17.31	0.00
28.31	40.32	29.65	28.16	37.93	29.71	28.94	43.54	33.68	27.99	17.34	0.00
31.31	35.66	25.08	31.15	33.99	25.86	31.94	41.30	31.53	30.99	17.25	0.00
34.31	35.37	25.14	34.15	31.02	23.24	34.93	36.90	27.48	33.99	16.90	0.00
37.31	32.43	22.07	37.15	28.79	20.88	37.93	34.28	24.73	36.99	17.03	0.00
40.31	30.68	19.26	40.15	26.59	17.62	40.94	32.52	21.91	39.99	18.09	0.00
43.31	27.75	16.39	43.16	26.82	17.91	43.95	29.57	19.02	42.99	18.03	0.00
46.30	26.04	16.09	46.15	24.17	16.67	46.93	28.21	19.07	45.99	16.62	0.00
49.31	25.27	15.59	49.15	22.46	15.23	49.94	27.43	18.56	48.99	16.35	0.00
52.30	23.69	14.01	52.15	21.60	14.37	52.94	25.49	16.62	51.99	16.35	0.00
55.31	23.31	12.67	55.15	21.11	12.92	55.94	25.86	16.03	54.99	17.31	0.00
58.31	22.55	12.50	58.16	21.31	13.71	58.95	24.10	14.86	57.99	16.72	0.00
61.30	21.90	10.73	61.15	19.91	11.19	61.94	23.52	13.16	60.99	17.84	0.00
64.30	21.70	11.59	64.15	19.31	11.65	64.94	24.05	14.75	63.99	16.78	0.00
67.31	20.75	9.55	67.15	19.09	10.34	67.93	22.65	12.26	66.99	17.87	0.00
70.31	20.75	11.32	70.15	17.76	10.78	70.94	22.36	13.74	69.99	16.10	0.00
73.31	20.31	10.73	73.16	17.59	10.46	73.95	22.28	13.51	72.99	16.25	0.00
76.31	19.93	9.38	76.15	17.06	8.96	76.94	21.11	11.37	75.99	17.22	0.00
79.30	20.33	10.00	79.15	18.43	10.55	79.93	22.30	12.78	78.99	17.00	0.00
82.30	19.71	8.95	82.15	17.30	8.99	82.93	21.11	11.16	81.99	17.43	0.00
85.31	19.93	9.48	85.15	15.74	7.74	85.93	21.85	12.21	84.99	17.12	0.00
88.31	20.55	9.85	88.16	17.35	9.10	88.94	21.24	11.35	87.99	17.37	0.00
91.31	20.95	9.94	91.15	17.28	8.72	91.93	21.38	11.18	90.99	17.68	0.00
94.30	19.84	9.04	94.15	17.44	9.09	94.93	21.48	11.49	93.99	17.47	0.00
97.30	20.28	10.51	97.15	16.96	9.64	97.93	20.79	11.83	96.99	16.44	0.00
100.30	20.84	9.73	100.15	17.44	8.78	100.93	21.36	11.06	99.99	17.78	0.00
103.31	20.33	9.78	103.16	18.53	10.43	103.94	20.89	11.15	102.99	17.22	0.00
106.30	20.64	9.56	106.15	17.64	9.01	106.94	21.28	11.01	105.99	17.75	0.00
109.30	20.73	10.78	109.15	18.17	10.67	109.93	21.89	12.75	108.99	16.62	0.00
112.30	20.59	10.82	112.15	18.38	11.06	112.93	23.29	14.33	111.99	16.44	0.00
115.31	21.84	10.79	115.15	18.12	9.52	115.93	22.16	11.92	114.99	17.72	0.00
118.31	21.81	10.42	118.16	18.92	9.98	118.94	23.68	13.10	117.99	18.06	0.00
121.30	21.32	11.49	121.15	18.51	11.13	121.93	23.04	14.02	120.99	16.50	0.00
124.30	21.86	12.03	124.15	18.72	11.34	124.94	22.96	13.94	123.99	16.50	0.00
127.30	21.86	9.94	127.15	20.08	10.61	127.94	24.47	13.36	126.99	18.59	0.00
130.30	22.15	11.57	130.15	18.60	10.47	130.94	23.68	13.91	129.99	17.25	0.00
133.31	22.39	11.59	133.16	18.53	10.18	133.95	23.08	13.09	132.99	17.47	0.00
136.30	22.59	12.60	136.15	19.38	11.84	136.94	24.36	15.18	135.99	16.66	0.00
139.31	22.55	11.66	139.15	19.96	11.52	139.94	23.45	13.37	138.99	17.56	0.00
142.30	22.88	12.55	142.15	19.86	11.98	142.93	24.36	14.84	141.99	17.00	0.00
145.30	22.86	12.47	145.15	19.62	11.68	145.93	24.76	15.18	144.99	17.06	0.00
148.31	23.38	12.62	148.16	20.89	12.58	148.95	25.11	15.16	147.99	17.43	0.00
151.30	22.10	11.80	151.15	18.84	10.99	151.94	24.22	14.73	150.99	16.97	0.00
154.30	22.97	12.61	154.15	20.35	12.44	154.94	24.68	15.13	153.99	17.03	0.00
157.30	24.01	13.84	157.15	20.33	12.61	157.94	25.24	15.88	156.99	16.84	0.00
160.30	23.67	13.96	160.15	20.16	12.90	160.94	24.22	15.32	159.99	16.38	0.00
163.31	23.53	11.86	163.16	20.55	11.33	163.95	25.03	14.17	162.99	18.34	0.00
166.31	24.01	13.59	166.15	19.72	11.75	166.94	24.86	15.25	165.99	17.09	0.00
169.31	22.97	12.14	169.15	20.33	11.95	169.94	24.43	14.41	168.99	17.50	0.00
172.31	23.42	13.22	172.15	20.69	12.94	172.94	24.41	15.02	171.99	16.87	0.00
175.31	24.66	14.08	175.15	20.35	12.22	175.94	26.22	16.45	174.99	17.25	0.00
178.31	23.65	12.57	178.16	20.89	12.26	178.94	25.45	15.18	177.99	17.75	0.00
181.30	23.40	11.73	181.15	20.67	11.45	181.94	25.13	14.27	180.99	18.34	0.00
184.31	24.30	13.41	184.15	20.57	12.13	184.94	25.26	15.18	183.99	17.56	0.00
187.30	24.86	13.66	187.15	20.91	12.16	187.94	25.20	14.81	186.99	17.87	0.00
190.30	24.98	14.75	190.15	21.45	13.67	190.94	25.57	16.15	189.99	16.90	0.00
193.31	24.28	13.30	193.16	20.96	12.43	193.94	25.53	15.36	192.99	17.65	0.00
196.30	25.74	13.91	196.15	21.11	11.73	196.94	26.32	15.30	195.99	18.50	0.00
199.31	24.73	14.43	199.15	20.77	12.92	199.94	25.55	16.06	198.99	16.97	0.00
202.31	25.07	13.87	202.15	20.40	11.65	202.94	26.03	15.64	201.99	17.87	0.00
205.30	25.00	14.73	205.15	20.79	12.97	205.94	24.78	15.32	204.99	16.94	0.00
208.31	24.88	14.08	208.16	21.08	12.73	208.94	25.40	15.41	207.99	17.47	0.00
211.30	24.61	12.69	211.15	21.04	11.57	211.93	25.59	14.48	210.99	18.59	0.00
214.30	24.21	13.01	214.15	21.11	12.36	214.94	25.76	15.37	213.99	17.87	0.00
217.30	25.09	14.86	217.15	21.77	13.99	217.93	24.43	15.01	216.99	16.90	0.00
220.30	24.32	12.68	220.15	22.07	12.88	220.94	25.88	15.05	219.99	18.31	0.00
223.31	23.29	12.40	223.16	22.12	13.68	223.94	25.38	15.30	222.99	17.56	0.00
226.30	24.05	12.16	226.15	20.42	10.98	226.94	25.78	14.70	225.99	18.56	0.00
229.30	24.86	13.53	229.15	21.94	13.06	229.93	26.09	15.57	228.99	18.00	0.00
232.30	24.77	14.01	232.15	21.48	13.17	232.93	26.51	16.56	231.99	17.43	0.00
235.30	25.54	14.62	235.15	21.58	13.11	235.93	25.65	15.54	234.99	17.59	0.00
238.31	25.65	14.29	238.16	21.31	12.40	238.94	25.53	14.98	237.99	18.03	0.00
241.31	25.11	12.81	241.15	21.72	11.87	241.94	25.51	14.02	240.99	18.97	0.00
244.31	25.13	13.80	244.15	21.77	12.89	244.94	25.88	15.36	243.99	18.00	0.00
247.31	25.36	14.44	247.15	21.38	12.91	247.94	26.64	16.53	246.99	17.59	0.00
250.31	24.82	13.59	250.15	21.45	12.67	250.94	26.20	15.78	249.99	17.90	0.00
253.31	24.66	13.55	253.16	22.31	13.65	253.94	26.83	16.53	252.99	17.78	0.00
256.31	24.14	12.44	256.15	20.82	11.57	256.94	25.74	14.85	255.99	18.37	0.00
259.30	24.50	13.30	259.15	21.16	12.41	259.94	25.88	15.49	258.99	17.87	0.00
262.30	25.27	12.97	262.15	21.06	11.21	262.94	26.28	14.79	261.99	18.97	0.00
265.31	25.52	14.22	265.15	22.93	14.08	265.94	25.05	14.56	264.99	17.97	0.00
268.31	25.02	14.50	268.16	22.31	14.24	268.94	25.53	15.82	267.99	17.19	0.00
271.31	25.63	13.86	271.15	22.41	13.09	271.94	25.93	14.97	270.99	18.44	0.00
274.30	25.45	14.81	274.15	21.67	13.48	274.94	25.88	16.05	273.99	17.31	0.00
277.30	25.81	15.01	277.15	21.55	13.20	277.94	25.51	15.52	276.99	17.47	0.00
280.30	25.25	13.89	280.15	21.97	13.06	280.94	25.03	14.48	279.99	18.03	0.00
283.31	25.59	13.45	283.16	21.33	11.64	283.94	25.70	14.37	282.99	18.81	0.00
286.31	26.09	13.54	286.15	21.06	10.96	286.94	26.09	14.35	285.99	19.22	0.00
289.30	25.16	12.83	289.15	22.02	12.14	289.94	26.22	14.70	288.99	19.00	0.00
292.30	25.27	13.60	292.15	22.21	12.99	292.94	25.70	14.84	291.99	18.34	0.00
295.30	26.29	15.09	295.15	21.67	12.92	295.93	26.57	16.18	294.99	17.87	0.00
298.31	25.68	13.32	298.16	21.35	11.44	298.94	25.53	13.98	297.99	19.03	0.00
301.30	25.47	13.20	301.15	22.83	13.01	301.94	25.34	13.88	300.99	18.94	0.00
304.30	26.29	14.12	304.15	21.45	11.73	304.94	25.95	14.59	303.99	18.84	0.00
307.31	26.09	15.42	307.15	21.62	13.40	307.94	27.01	17.15	306.99	17.34	0.00
310.30	25.65	14.23	310.15	22.24	13.27	310.94	26.01	15.40	309.99	18.09	0.00
313.31	25.74	12.94	313.16	21.62	11.27	313.94	25.76	13.77	312.99	19.47	0.00
316.30	25.65	13.13	316.15	22.19	12.12	316.93	25.82	14.11	315.99	19.19	0.00
319.30	25.74	12.56	319.15	21.70	10.97	319.94	26.22	13.85	318.99	19.85	0.00
322.30	26.20	14.06	322.15	22.39	12.70	322.94	26.47	15.14	321.99	18.81	0.00
325.31	26.09	14.23	325.15	21.97	12.56	325.94	25.84	14.79	324.99	18.53	0.00
328.31	26.27	14.94	328.16	21.18	12.30	328.95	27.50	16.98	327.99	18.00	0.00
331.31	25.90	13.22	331.15	21.99	11.76	331.94	25.78	13.91	330.99	19.35	0.00
334.30	24.91	13.14	334.15	21.70	12.38	334.94	26.39	15.43	333.99	18.44	0.00
337.30	25.72	14.86	337.15	22.39	13.98	337.93	26.07	16.02	336.99	17.53	0.00
340.30	26.90	13.78	340.15	21.16	10.49	340.94	26.68	14.37	339.99	19.79	0.00
343.31	25.84	13.51	343.16	23.20	13.32	343.95	26.28	14.76	342.99	19.00	0.00
346.30	27.82	15.96	346.15	21.97	12.56	346.94	27.50	16.45	345.99	18.53	0.00
349.31	25.79	13.96	349.15	22.39	13.01	349.94	26.39	15.37	348.99	18.50	0.00
352.31	26.15	14.10	352.15	22.88	13.28	352.94	25.86	14.62	351.99	18.72	0.00
355.31	26.15	15.14	355.15	22.90	14.34	355.94	26.66	16.46	354.99	17.68	0.00
358.31	26.86	15.03	358.16	22.21	12.83	358.95	27.14	16.12	357.99	18.50	0.00
361.30	26.29	13.86	361.15	21.80	11.82	361.94	26.68	15.06	360.99	19.10	0.00
364.31	27.16	14.89	364.15	22.17	12.35	364.94	26.59	15.13	363.99	18.94	0.00
367.30	27.38	14.73	367.15	22.26	12.06	367.94	26.89	15.05	366.99	19.32	0.00
370.30	26.72	13.98	370.15	22.44	12.15	370.94	26.95	15.02	369.99	19.41	0.00
373.31	26.74	14.79	373.16	22.63	13.13	373.95	26.05	14.91	372.99	18.62	0.00
376.31	28.00	16.11	376.15	22.31	12.87	376.94	26.36	15.28	375.99	18.56	0.00
379.31	27.34	15.57	379.15	22.39	13.07	379.94	26.62	15.66	378.99	18.44	0.00
382.30	27.32	15.59	382.15	22.83	13.55	382.94	26.64	15.72	381.99	18.40	0.00
385.30	27.41	15.20	385.15	22.31	12.55	385.93	26.74	15.34	384.99	18.88	0.00
388.31	25.97	14.33	388.16	22.81	13.62	388.94	26.41	15.58	387.99	18.31	0.00
391.31	26.68	13.53	391.15	23.55	12.85	391.94	25.59	13.25	390.99	19.82	0.00
394.31	26.90	14.47	394.15	22.76	12.78	394.94	26.87	15.25	393.99	19.10	0.00
397.30	27.68	15.73	397.15	21.67	12.17	397.93	26.72	15.58	396.99	18.62	0.00
400.30	27.29	15.40	400.15	23.20	13.76	400.93	26.74	15.66	399.99	18.56	0.00
403.31	26.65	13.63	403.16	23.18	12.61	403.94	26.89	14.68	402.99	19.69	0.00
406.30	27.50	16.49	406.15	22.71	14.15	406.94	27.27	17.07	405.99	17.68	0.00
409.30	27.16	15.52	409.15	21.89	12.70	409.93	27.20	16.37	408.99	18.31	0.00
412.31	26.95	13.61	412.15	21.82	10.93	412.94	26.68	14.15	411.99	20.01	0.00
415.30	27.50	13.69	415.15	22.63	11.27	415.94	25.90	12.90	414.99	20.48	0.00
418.31	27.27	13.99	418.16	23.85	13.02	418.94	27.12	14.65	417.99	19.95	0.00
421.30	27.80	16.32	421.15	23.45	14.42	421.94	26.36	15.69	420.99	18.15	0.00
424.30	27.54	14.77	424.15	22.02	11.70	424.94	26.22	14.26	423.99	19.44	0.00
427.30	27.64	15.09	427.15	23.13	13.03	427.94	26.53	14.79	426.99	19.22	0.00
430.30	26.59	14.29	430.15	22.71	12.86	430.94	26.95	15.46	429.99	18.97	0.00
433.31	27.34	14.85	433.16	22.51	12.47	433.94	26.26	14.58	432.99	19.16	0.00
436.31	27.04	14.68	436.15	22.36	12.45	436.94	26.36	14.81	435.99	19.03	0.00
439.31	27.84	14.91	439.15	23.57	13.09	439.94	27.81	15.69	438.99	19.60	0.00
442.30	26.81	13.66	442.15	23.37	12.67	442.94	27.16	14.82	441.99	19.82	0.00
445.31	29.11	16.02	445.15	22.68	12.04	445.94	27.08	14.80	444.99	19.76	0.00
448.31	27.22	14.51	448.16	22.73	12.47	448.95	28.38	16.48	447.99	19.38	0.00
451.31	27.50	15.01	451.15	23.05	13.01	451.94	27.18	15.50	450.99	19.16	0.00
454.31	28.09	15.00	454.15	23.65	13.01	454.94	26.49	14.21	453.99	19.76	0.00
457.30	28.44	13.99	457.15	23.18	11.18	457.94	27.08	13.44	456.99	21.12	0.00
460.31	27.70	15.18	460.15	22.76	12.69	460.94	27.48	15.77	459.99	19.19	0.00
463.31	27.02	13.96	463.16	24.67	14.06	463.95	26.91	14.66	462.99	19.73	0.00
466.31	27.09	14.22	466.15	23.03	12.61	466.94	26.76	14.70	465.99	19.54	0.00
469.30	27.77	14.37	469.15	23.85	12.90	469.94	27.48	14.89	468.99	20.07	0.00
472.30	28.12	14.24	472.15	23.77	12.34	472.94	27.37	14.30	471.99	20.55	0.00
475.30	28.09	14.56	475.15	23.45	12.37	475.94	26.97	14.25	474.99	20.20	0.00
478.31	28.28	15.70	478.16	23.60	13.47	478.95	26.83	15.06	477.99	19.25	0.00
481.31	27.59	14.09	481.15	22.51	11.46	481.94	26.47	13.78	480.99	20.17	0.00
484.30	27.04	13.73	484.15	22.93	12.07	484.94	27.10	14.60	483.99	19.98	0.00
487.30	28.44	15.13	487.15	22.78	11.92	487.94	27.41	14.91	486.99	19.98	0.00
490.30	26.56	13.16	490.15	22.19	11.24	490.93	27.33	14.74	489.99	20.07	0.00
493.31	27.66	13.59	493.16	23.47	11.85	493.94	27.58	14.32	492.99	20.74	0.00
496.30	27.48	14.33	496.15	23.33	12.63	496.93	26.87	14.53	495.99	19.82	0.00
499.31	27.59	14.34	499.15	22.93	12.13	499.94	26.95	14.51	498.99	19.92	0.00
502.31	27.45	14.39	502.15	22.66	12.05	502.94	27.35	15.10	501.99	19.73	0.00
505.30	27.66	14.00	505.15	22.31	11.10	505.93	27.18	14.33	504.99	20.33	0.00
508.31	27.20	13.29	508.16	23.18	11.72	508.94	26.68	13.58	507.99	20.58	0.00
511.30	27.61	13.45	511.15	23.20	11.49	511.93	26.57	13.22	510.99	20.83	0.00
514.30	27.89	15.09	514.15	23.35	13.00	514.94	26.43	14.44	513.99	19.47	0.00
517.31	27.00	13.38	517.15	22.41	11.24	517.94	26.83	14.02	516.99	20.29	0.00
520.30	27.16	13.95	520.15	22.83	12.07	520.94	26.70	14.30	519.99	19.88	0.00
523.31	27.77	14.40	523.16	23.75	12.83	523.94	26.89	14.33	522.99	20.04	0.00
526.31	27.73	14.01	526.15	22.04	10.77	526.94	26.70	13.79	525.99	20.39	0.00
529.31	27.52	13.80	529.15	22.53	11.26	529.94	26.20	13.29	528.99	20.39	0.00
532.31	27.57	13.03	532.15	23.03	10.94	532.94	27.16	13.43	531.99	21.21	0.00
535.30	26.74	13.94	535.15	22.73	12.38	535.94	26.97	14.98	534.99	19.47	0.00
538.31	28.19	14.76	538.16	23.62	12.64	538.94	26.51	13.89	537.99	20.10	0.00
541.31	26.68	12.68	541.15	23.37	11.82	541.94	27.01	13.82	540.99	20.67	0.00
544.31	26.81	13.28	544.15	23.35	12.27	544.94	26.87	14.15	543.99	20.20	0.00
547.30	27.38	13.53	547.15	22.95	11.55	547.94	28.36	15.32	546.99	20.52	0.00
550.30	27.98	14.17	550.15	22.61	11.25	550.94	26.80	13.80	549.99	20.48	0.00
553.32	27.93	13.96	553.16	23.82	12.30	553.95	27.16	14.00	552.99	20.64	0.00
556.31	27.98	14.77	556.15	23.55	12.79	556.94	26.09	13.69	555.99	19.88	0.00
559.31	26.97	12.33	559.15	23.20	11.01	559.94	27.06	13.23	558.99	21.31	0.00
562.31	28.74	15.08	562.15	22.26	11.05	562.94	26.76	13.91	561.99	20.33	0.00
565.31	26.88	12.37	565.15	22.56	10.50	565.94	27.08	13.38	564.99	21.18	0.00
568.31	28.30	13.98	568.16	22.81	10.94	568.94	26.95	13.44	567.99	20.99	0.00
571.30	26.77	13.97	571.15	22.81	12.46	571.93	27.12	15.13	570.99	19.47	0.00
574.30	26.88	13.07	574.15	23.70	12.34	574.93	26.97	13.97	573.99	20.48	0.00
577.30	27.25	12.55	577.15	23.72	11.47	577.94	26.22	12.33	576.99	21.37	0.00
580.30	26.40	10.96	580.15	22.53	9.54	580.93	27.31	12.68	579.99	22.11	0.00
583.31	26.88	12.88	583.16	23.23	11.68	583.94	26.55	13.36	582.99	20.67	0.00
586.30	27.36	13.48	586.15	23.50	12.07	586.94	26.70	13.63	585.99	20.55	0.00
589.30	28.21	13.60	589.15	23.92	11.76	589.93	26.55	12.75	588.99	21.28	0.00
592.30	26.49	13.12	592.15	23.37	12.45	592.93	26.83	14.27	591.99	20.04	0.00
595.30	26.56	12.52	595.15	23.08	11.49	595.93	27.92	14.69	594.99	20.71	0.00
598.31	27.27	12.15	598.16	24.57	11.90	598.94	27.71	13.40	597.99	21.79	0.00
601.30	27.66	14.51	601.15	23.05	12.35	601.93	27.14	14.80	600.99	19.82	0.00
633.32	23.71	0.20	633.16	19.31	-1.75	633.95	22.59	-0.11	633.00	30.18	0.00
636.24	20.11	-1.62	636.08	17.49	-1.79	636.86	20.61	-0.31	635.92	28.40	0.00
639.27	17.39	-2.70	639.11	16.36	-1.28	639.89	18.76	-0.52	638.95	26.76	0.00
642.24	17.39	-1.33	642.08	16.75	0.48	642.87	19.29	1.38	641.92	25.39	0.00
645.24	18.55	0.64	645.08	17.59	2.13	645.86	18.86	1.76	644.92	24.58	0.00
648.23	19.01	0.87	648.08	17.32	1.63	648.89	20.34	3.01	647.92	24.81	0.00
651.24	19.56	1.46	651.08	18.05	2.40	651.86	21.20	3.91	650.92	24.77	0.00
654.27	21.28	4.56	654.11	20.21	5.94	654.90	21.58	5.67	653.95	23.39	0.00
657.23	22.24	5.78	657.08	20.52	6.51	657.87	22.43	6.78	656.92	23.13	0.00
660.23	23.53	7.77	660.08	21.45	8.14	660.87	23.52	8.57	659.92	22.43	0.00
663.24	23.47	7.01	663.08	22.07	8.06	663.89	24.10	8.45	662.92	23.13	0.00
666.24	23.00	6.89	666.08	20.69	7.03	666.87	23.95	8.65	665.92	22.78	0.00
669.27	24.23	8.86	669.11	21.94	9.02	669.89	25.38	10.82	668.95	22.04	0.00
672.23	23.51	8.14	672.08	21.67	8.75	672.86	25.07	10.51	671.92	22.04	0.00
675.24	24.43	8.42	675.08	22.46	8.90	675.87	24.41	9.21	674.92	22.68	0.00
678.23	23.94	7.99	678.08	21.72	8.22	678.89	24.49	9.35	677.92	22.62	0.00
681.23	23.92	7.94	681.08	21.97	8.44	681.86	25.42	10.25	680.92	22.65	0.00
684.27	24.32	8.66	684.11	21.75	8.54	684.89	24.20	9.35	683.95	22.33	0.00
687.23	24.28	8.65	687.08	21.87	8.69	687.86	24.99	10.17	686.92	22.30	0.00
690.24	24.30	8.10	690.08	22.02	8.27	690.87	24.59	9.20	689.92	22.87	0.00
693.24	24.28	8.49	693.08	20.96	7.62	693.89	25.05	10.07	692.92	22.46	0.00
696.24	25.20	9.35	696.08	21.60	8.20	696.87	25.51	10.47	695.92	22.52	0.00
699.27	23.76	7.62	699.11	20.74	7.05	699.90	24.61	9.28	698.96	22.81	0.00
702.24	23.44	7.46	702.08	21.60	8.07	702.87	24.65	9.48	701.92	22.65	0.00
705.24	23.40	7.52	705.08	20.62	7.19	705.87	24.97	9.90	704.92	22.55	0.00
708.24	23.44	7.62	708.08	21.23	7.86	708.89	25.05	10.04	707.92	22.49	0.00
711.23	24.46	8.67	711.08	21.21	7.87	711.87	24.82	9.84	710.92	22.46	0.00
714.26	23.83	7.91	714.10	21.40	7.93	714.89	23.87	8.76	713.95	22.59	0.00
717.23	23.89	8.71	717.08	21.45	8.72	717.87	24.24	9.87	716.92	21.85	0.00
720.23	23.96	8.43	720.08	21.01	7.93	720.86	24.63	9.91	719.92	22.20	0.00
723.24	24.19	7.25	723.08	21.01	6.52	723.89	24.68	8.55	722.92	23.61	0.00
726.24	24.50	8.68	726.08	21.92	8.55	726.87	24.12	9.11	725.92	22.49	0.00
729.27	25.18	8.88	729.11	22.02	8.17	729.90	24.84	9.35	728.95	22.97	0.00
732.24	24.59	9.12	732.08	20.84	7.82	732.87	23.83	9.17	731.92	22.14	0.00
735.24	24.25	8.33	735.08	21.43	7.96	735.87	24.80	9.69	734.92	22.59	0.00
738.24	23.35	8.74	738.08	21.40	9.24	738.89	24.97	11.17	737.92	21.28	0.00
741.24	23.49	8.69	741.08	21.62	9.27	741.87	24.84	10.85	740.92	21.47	0.00
744.27	23.24	7.87	744.11	21.06	8.14	744.89	25.15	10.59	743.95	22.04	0.00
747.24	23.65	7.16	747.08	20.89	6.85	747.87	24.86	9.18	746.92	23.16	0.00
750.24	23.58	7.41	750.08	20.94	7.22	750.87	24.36	9.00	749.92	22.84	0.00
753.24	24.52	8.64	753.08	21.21	7.78	753.89	25.57	10.50	752.92	22.55	0.00
756.24	24.23	8.63	756.08	20.94	7.79	756.87	25.15	10.36	755.92	22.27	0.00
759.26	23.60	6.91	759.11	21.94	7.70	759.89	24.92	9.04	758.95	23.36	0.00
762.23	24.14	6.07	762.08	21.89	6.27	762.87	24.74	7.48	761.92	24.74	0.00
765.23	24.84	9.37	765.08	21.33	8.31	765.87	24.03	9.37	764.92	22.14	0.00
768.24	24.14	8.80	768.08	22.12	9.23	768.89	24.12	9.59	767.92	22.01	0.00
771.24	23.94	7.90	771.08	22.26	8.67	771.87	24.41	9.18	770.92	22.71	0.00
774.27	24.48	8.37	774.11	21.89	8.23	774.89	25.55	10.25	773.95	22.78	0.00
777.23	24.01	8.70	777.08	21.72	8.86	777.87	24.57	10.07	776.92	21.98	0.00
780.23	24.16	6.86	780.08	21.48	6.63	780.86	24.49	8.00	779.92	23.97	0.00
783.24	23.83	8.87	783.08	21.80	9.29	783.89	25.49	11.34	782.92	21.63	0.00
786.24	24.61	8.57	786.08	20.79	7.20	786.87	24.86	9.63	785.92	22.71	0.00
789.27	24.59	8.99	789.11	22.39	9.24	789.90	24.99	10.20	788.95	22.27	0.00
792.24	24.68	8.44	792.08	21.62	7.83	792.87	25.80	10.37	791.92	22.91	0.00
795.23	23.11	6.71	795.08	21.28	7.33	795.86	24.92	9.33	794.92	23.07	0.00
798.23	25.50	9.23	798.08	21.70	7.88	798.89	26.34	10.88	797.92	22.94	0.00
801.23	24.61	9.01	801.08	21.92	8.77	801.86	25.03	10.24	800.92	22.27	0.00
804.26	24.34	7.08	804.10	21.70	6.89	804.89	25.57	9.12	803.95	23.93	0.00
807.23	24.41	7.44	807.08	22.46	7.94	807.86	25.65	9.49	806.92	23.64	0.00
810.24	24.41	8.05	810.08	21.58	7.67	810.87	25.26	9.71	809.92	23.03	0.00
813.24	25.34	9.33	813.08	22.21	8.65	813.89	26.07	10.87	812.92	22.68	0.00
816.24	24.43	7.71	816.08	22.19	7.92	816.87	25.28	9.37	815.92	23.39	0.00
819.27	24.95	9.10	819.11	22.98	9.58	819.89	25.40	10.36	818.95	22.52	0.00
822.24	24.25	7.69	822.08	22.63	8.52	822.87	25.51	9.76	821.92	23.23	0.00
825.24	25.70	9.24	825.08	22.39	8.38	825.87	25.28	9.63	824.92	23.13	0.00
828.24	24.30	7.36	828.08	22.09	7.60	828.89	25.74	9.61	827.92	23.61	0.00
831.24	24.68	8.44	831.08	22.04	8.25	831.87	26.30	10.87	830.92	22.91	0.00
834.27	24.93	7.70	834.11	21.67	6.89	834.90	26.24	9.82	833.95	23.90	0.00
837.24	24.64	8.31	837.08	21.89	8.01	837.87	27.08	11.56	836.92	23.00	0.00
840.24	24.79	8.36	840.08	22.53	8.55	840.87	25.45	9.83	839.92	23.10	0.00
843.23	24.88	7.97	843.08	23.37	8.91	843.89	25.95	9.85	842.92	23.58	0.00
846.24	25.09	8.69	846.08	22.14	8.19	846.87	25.11	9.52	845.92	23.07	0.00
849.27	24.30	9.05	849.11	22.88	10.08	849.89	26.11	11.67	848.95	21.92	0.00
852.24	25.50	9.14	852.08	23.35	9.44	852.87	26.13	10.58	851.92	23.03	0.00
855.23	25.84	8.54	855.08	23.03	8.18	855.87	26.95	10.46	854.92	23.97	0.00
858.24	25.13	8.48	858.08	22.41	8.21	858.89	25.80	9.96	857.92	23.32	0.00
861.24	24.75	7.16	861.08	22.71	7.57	861.87	25.80	9.02	860.92	24.26	0.00
864.27	24.59	7.13	864.11	22.44	7.43	864.89	25.49	8.84	863.95	24.13	0.00
867.23	24.82	7.68	867.08	23.28	8.59	867.86	26.18	9.85	866.92	23.81	0.00
870.23	24.64	7.79	870.08	22.68	8.28	870.87	26.34	10.30	869.92	23.52	0.00
873.24	25.97	9.12	873.08	22.58	8.18	873.89	26.07	10.03	872.92	23.52	0.00
876.24	25.29	8.70	876.08	22.68	8.54	876.87	26.89	11.11	875.92	23.26	0.00
879.27	24.73	7.24	879.11	22.90	7.86	879.90	25.86	9.18	878.95	24.16	0.00
882.23	25.93	8.50	882.08	22.88	7.90	882.87	25.84	9.22	881.92	24.10	0.00
885.23	24.91	7.55	885.08	22.76	7.85	885.86	27.10	10.55	884.92	24.03	0.00
888.23	25.43	6.91	888.08	22.93	6.86	888.89	26.53	8.82	887.92	25.19	0.00
891.23	26.11	8.39	891.08	23.03	7.76	891.87	26.95	10.04	890.92	24.39	0.00
894.27	25.22	7.60	894.11	22.61	7.44	894.89	26.30	9.49	893.95	24.29	0.00
897.24	25.47	8.43	897.08	22.76	8.17	897.87	26.13	9.90	896.92	23.71	0.00
900.24	25.18	7.95	900.08	22.71	7.93	900.87	26.55	10.13	899.92	23.90	0.00
903.24	24.91	8.00	903.08	23.45	8.99	903.89	28.05	11.95	902.92	23.58	0.00
906.24	24.52	7.64	906.08	23.00	8.57	906.87	26.62	10.55	905.92	23.55	0.00
909.27	25.13	7.61	909.11	22.34	7.27	909.89	25.88	9.17	908.95	24.19	0.00
912.24	25.09	7.24	912.08	23.20	7.80	912.87	27.20	10.16	911.92	24.52	0.00
915.24	25.99	8.79	915.08	23.25	8.50	915.87	26.30	9.91	914.92	23.87	0.00
918.24	25.70	9.11	918.08	23.35	9.21	918.89	26.59	10.81	917.92	23.26	0.00
921.24	25.93	8.73	921.08	23.28	8.53	921.87	25.97	9.58	920.92	23.87	0.00
924.27	25.88	8.26	924.11	23.00	7.83	924.89	26.72	9.91	923.95	24.29	0.00
927.24	26.18	9.33	927.08	23.35	8.95	927.87	27.08	11.04	926.92	23.52	0.00
930.24	25.81	7.58	930.08	23.23	7.45	930.87	26.51	9.09	929.92	24.90	0.00
933.24	26.70	8.69	933.08	22.66	7.10	933.89	27.14	9.94	932.92	24.68	0.00
936.24	27.25	9.79	936.08	24.49	9.48	936.86	27.01	10.36	935.92	24.13	0.00
939.27	26.38	8.28	939.11	23.20	7.55	939.90	26.24	8.95	938.95	24.77	0.00
942.24	25.77	8.63	942.08	22.88	8.19	942.87	26.91	10.58	941.92	23.81	0.00
945.24	26.31	8.34	945.08	24.52	9.00	945.87	26.83	9.67	944.92	24.64	0.00
948.24	26.47	8.72	948.08	23.87	8.57	948.89	27.52	10.58	947.92	24.42	0.00
951.24	26.31	7.62	951.08	22.95	6.71	951.87	26.97	9.09	950.92	25.36	0.00
954.26	25.70	8.56	954.10	24.04	9.35	954.89	27.29	10.96	953.95	23.81	0.00
957.23	26.06	8.63	957.08	24.34	9.36	957.86	26.70	10.08	956.92	24.10	0.00
960.23	26.95	9.23	960.08	23.42	8.15	960.86	27.58	10.67	959.92	24.39	0.00
963.24	26.54	9.34	963.08	24.12	9.37	963.89	27.12	10.73	962.92	23.87	0.00
966.24	25.84	8.93	966.08	24.37	9.91	966.87	27.37	11.27	965.92	23.58	0.00
969.27	27.04	9.87	969.11	23.60	8.88	969.89	27.71	11.35	968.95	23.84	0.00
972.23	26.97	9.09	972.08	23.95	8.52	972.87	26.74	9.67	971.92	24.55	0.00
975.23	25.63	7.27	975.08	23.80	7.89	975.86	27.20	9.65	974.92	25.03	0.00
978.23	26.13	8.45	978.08	23.67	8.44	978.89	27.73	10.86	977.92	24.35	0.00
981.24	25.99	8.14	981.08	24.57	9.17	981.87	27.64	10.60	980.92	24.52	0.00
984.27	26.40	8.04	984.11	24.22	8.31	984.90	27.67	10.12	983.96	25.03	0.00
987.24	26.27	8.42	987.08	22.98	7.58	987.87	27.52	10.48	986.92	24.52	0.00
990.24	26.74	8.83	990.08	24.07	8.61	990.87	27.08	9.98	989.92	24.58	0.00
993.23	26.52	8.32	993.08	24.42	8.67	993.89	28.59	11.20	992.92	24.87	0.00
996.23	26.45	7.47	996.08	23.85	7.32	996.87	27.50	9.33	995.92	25.65	0.00
999.27	26.68	8.16	999.11	24.24	8.17	999.90	27.71	10.00	998.96	25.19	0.00
1002.24	26.45	8.44	1002.08	23.97	8.41	1002.87	27.46	10.26	1001.92	24.68	0.00
1005.24	26.36	8.51	1005.08	24.19	8.79	1005.87	27.50	10.46	1004.92	24.52	0.00
1008.23	26.61	7.50	1008.08	24.37	7.71	1008.89	28.76	10.46	1007.92	25.78	0.00
1011.24	26.79	9.17	1011.08	23.87	8.70	1011.87	28.00	11.19	1010.92	24.29	0.00
1014.27	26.97	9.90	1014.11	24.19	9.57	1014.90	26.83	10.57	1013.95	23.74	0.00
1017.24	27.00	9.35	1017.08	24.89	9.69	1017.87	27.77	10.93	1016.92	24.32	0.00
1020.24	26.45	9.15	1020.08	24.84	9.99	1020.87	27.83	11.34	1019.92	23.97	0.00
1023.24	27.20	9.71	1023.08	24.04	9.00	1023.89	28.30	11.62	1022.92	24.16	0.00
1026.24	27.93	8.95	1026.08	24.67	8.14	1026.86	28.34	10.17	1025.92	25.65	0.00
1029.26	26.88	7.97	1029.11	23.52	7.06	1029.89	27.56	9.46	1028.95	25.58	0.00
1032.23	26.79	8.36	1032.08	24.87	8.89	1032.87	27.75	10.13	1031.92	25.10	0.00
1035.24	26.72	10.23	1035.08	24.19	10.15	1035.87	27.29	11.61	1034.92	23.16	0.00
1038.24	27.00	9.12	1038.08	24.52	9.09	1038.89	28.36	11.29	1037.92	24.55	0.00
1041.23	26.74	7.79	1041.08	24.69	8.19	1041.87	28.40	10.26	1040.92	25.62	0.00
1044.27	26.88	9.20	1044.11	24.47	9.24	1044.90	28.11	11.24	1043.95	24.35	0.00
1047.24	27.52	8.54	1047.08	24.62	8.09	1047.87	27.96	9.79	1046.92	25.65	0.00
1050.24	27.75	9.35	1050.08	25.04	9.09	1050.87	27.62	10.03	1049.92	25.07	0.00
1053.24	26.93	7.98	1053.08	25.27	8.77	1053.89	28.85	10.71	1052.92	25.62	0.00
1056.24	26.70	9.08	1056.08	24.42	9.25	1056.87	27.83	11.02	1055.92	24.29	0.00
1059.26	27.61	9.25	1059.10	23.72	7.81	1059.89	28.15	10.60	1058.95	25.03	0.00
1062.23	26.97	8.74	1062.08	24.32	8.54	1062.87	28.11	10.69	1061.92	24.90	0.00
1065.23	26.79	8.17	1065.08	25.69	9.52	1065.86	28.55	10.74	1064.92	25.29	0.00
1068.23	26.90	8.73	1068.08	24.82	9.10	1068.89	27.81	10.45	1067.92	24.84	0.00
1071.24	26.27	6.87	1071.08	24.02	7.07	1071.87	28.79	10.20	1070.92	26.07	0.00
1074.27	27.61	8.66	1074.11	24.32	7.82	1074.90	29.63	11.49	1073.96	25.62	0.00
1077.23	27.25	9.21	1077.08	24.57	8.98	1077.86	28.76	11.53	1076.92	24.71	0.00
1080.23	26.40	7.75	1080.08	24.42	8.22	1080.86	27.98	10.14	1079.92	25.32	0.00
1083.24	26.95	7.68	1083.08	24.42	7.60	1083.89	28.85	10.39	1082.92	25.94	0.00
1086.24	27.59	7.96	1086.08	25.14	7.96	1086.86	29.36	10.54	1085.92	26.30	0.00
1089.27	26.52	7.31	1089.11	24.42	7.66	1089.90	28.87	10.47	1088.96	25.88	0.00
1092.24	27.52	7.96	1092.08	25.99	8.88	1092.87	28.38	9.63	1091.92	26.23	0.00
1095.24	27.61	9.44	1095.08	24.82	9.10	1095.87	28.45	11.09	1094.92	24.84	0.00
1098.24	27.45	9.44	1098.08	25.52	9.96	1098.89	28.95	11.75	1097.92	24.68	0.00
1101.23	27.13	7.79	1101.08	24.97	8.08	1101.87	28.53	10.00	1100.92	26.01	0.00
1104.27	27.29	8.70	1104.11	24.72	8.58	1104.90	28.24	10.46	1103.96	25.26	0.00
1107.24	27.75	9.55	1107.08	24.67	8.92	1107.86	29.04	11.65	1106.92	24.87	0.00
1110.24	28.16	9.67	1110.08	24.74	8.70	1110.87	29.27	11.59	1109.92	25.16	0.00
1113.24	27.02	8.75	1113.08	24.99	9.17	1113.89	28.76	11.30	1112.92	24.94	0.00
1116.24	28.28	8.75	1116.08	25.17	8.09	1116.87	29.40	10.68	1115.92	26.20	0.00
1119.27	26.68	7.60	1119.11	23.50	6.87	1119.90	28.57	10.30	1118.96	25.75	0.00
1122.24	28.09	9.27	1122.08	25.19	8.82	1122.86	27.56	9.55	1121.92	25.49	0.00
1125.24	26.77	7.99	1125.08	25.32	8.99	1125.87	29.42	11.45	1124.92	25.45	0.00
1128.24	28.78	9.02	1128.08	24.77	7.46	1128.89	29.72	10.77	1127.92	26.43	0.00
1131.24	28.30	8.80	1131.08	25.12	8.07	1131.87	29.42	10.73	1130.92	26.17	0.00
1134.27	28.28	10.56	1134.11	25.82	10.55	1134.89	28.93	12.02	1133.95	24.39	0.00
1137.24	27.32	7.98	1137.08	24.69	7.80	1137.87	28.76	10.23	1136.92	26.01	0.00
1140.24	28.35	10.18	1140.08	25.67	9.95	1140.87	28.51	11.15	1139.92	24.84	0.00
1143.24	28.41	9.63	1143.08	26.02	9.69	1143.89	29.63	11.66	1142.92	25.45	0.00
1146.24	27.80	8.30	1146.08	25.17	8.12	1146.87	29.80	11.11	1145.92	26.17	0.00
1149.27	28.99	10.50	1149.11	25.69	9.65	1149.89	28.68	11.00	1148.95	25.16	0.00
1152.23	28.16	9.08	1152.08	25.12	8.49	1152.86	28.34	10.07	1151.92	25.75	0.00
1155.23	28.76	9.52	1155.08	25.32	8.53	1155.86	29.08	10.65	1154.92	25.91	0.00
1158.24	29.15	10.33	1158.08	26.14	9.77	1158.89	30.23	12.22	1157.92	25.49	0.00
1161.23	27.98	8.58	1161.08	25.19	8.24	1161.86	29.36	10.77	1160.92	26.07	0.00
1164.27	27.16	9.31	1164.11	25.64	10.24	1164.90	29.70	12.66	1163.95	24.52	0.00
1167.24	28.90	9.30	1167.08	26.14	8.99	1167.87	28.85	10.06	1166.92	26.27	0.00
1170.24	28.60	10.82	1170.08	26.14	10.81	1170.87	29.57	12.60	1169.92	24.45	0.00
1173.23	28.76	10.40	1173.08	25.09	9.18	1173.89	28.68	11.13	1172.92	25.03	0.00
1176.24	27.52	8.12	1176.08	26.32	9.37	1176.87	29.25	10.66	1175.92	26.07	0.00
1179.27	28.19	7.58	1179.11	24.72	6.56	1179.89	29.66	9.86	1178.95	27.28	0.00
1182.24	27.96	8.75	1182.08	24.54	7.78	1182.87	28.91	10.51	1181.92	25.88	0.00
1185.24	28.41	9.01	1185.08	25.84	8.89	1185.87	28.59	10.00	1184.92	26.07	0.00
1188.24	28.30	9.68	1188.08	26.09	9.92	1188.89	30.06	12.25	1187.92	25.29	0.00
1191.24	28.71	8.95	1191.08	25.59	8.28	1191.87	29.02	10.07	1190.92	26.43	0.00
1194.27	28.69	9.26	1194.11	25.89	8.91	1194.89	29.17	10.55	1193.95	26.10	0.00
1197.24	27.84	8.28	1197.08	25.22	8.11	1197.87	29.04	10.29	1196.92	26.23	0.00
1200.24	28.37	9.72	1200.08	25.67	9.47	1200.87	29.38	11.54	1199.92	25.32	0.00
1203.24	28.87	9.47	1203.08	25.97	9.02	1203.89	29.76	11.17	1202.92	26.07	0.00
1206.24	28.23	8.80	1206.08	25.52	8.54	1206.87	30.32	11.70	1205.92	26.10	0.00
1209.27	28.39	9.22	1209.11	26.34	9.62	1209.90	29.78	11.42	1208.96	25.84	0.00
1212.24	28.58	9.02	1212.08	26.85	9.74	1212.87	29.46	10.71	1211.92	26.23	0.00
1215.24	28.30	9.22	1215.08	26.04	9.41	1215.87	29.34	11.07	1214.92	25.75	0.00
1218.24	28.46	8.15	1218.08	25.14	7.28	1218.89	29.70	10.20	1217.92	26.98	0.00
1221.23	29.17	8.99	1221.07	25.59	7.86	1221.87	29.74	10.37	1220.92	26.85	0.00
1224.27	28.21	7.73	1224.10	26.17	8.14	1224.89	29.40	9.73	1223.95	27.15	0.00
1227.23	29.31	9.84	1227.07	26.17	9.15	1227.86	30.12	11.46	1226.92	26.14	0.00
1230.23	28.78	9.22	1230.07	26.90	9.79	1230.86	29.72	10.97	1229.92	26.23	0.00
