# Supplementary material for: Noise-precision tradeoff in predicting combinations of mutations and drugs
Source: PLoS Comput Biol. 2019 May 22;15(5):e1006956. doi: 10.1371/journal.pcbi.1006956 (PMC6548401; doi:10.1371/journal.pcbi.1006956)
Supplement: S1 Data — A zip file containing all datasets used in this paper. (ZIP) [file pcbi.1006956.s002.zip › calcium/calcium_double_RAW264.7/GMF_10_pM_PAF_100_nM_RW_ECC040128E.txt]

Tab-delimted data for ligand pair Granulocyte macrophage colony stimulating factor / Platelet Activating Factor
Celltype = RAW 264.7
ExperimentID = ECC040128E
t in seconds, Ca++ concentrations in nM
Adj Ca++ is the change in Ca++ concentration due to ligand

ECC040128E05	GMF 10 pM	PAF 100 nM	sim
ECC040128E02	PAF 100 nM	HBSS-BSA n/a 	lig2_only
ECC040128E07	PAF 100 nM	HBSS-BSA n/a 	lig2_only
ECC040128E01	HBSS-BSA n/a 	HBSS-BSA n/a 	con
ECC040128E12	HBSS-BSA n/a 	HBSS-BSA n/a 	con

t(ECC040128E05)	Ca++(ECC040128E05)	Adj Ca++(ECC040128E05)	t(ECC040128E02)	Ca++(ECC040128E02)	Adj Ca++(ECC040128E02)	t(ECC040128E07)	Ca++(ECC040128E07)	Adj Ca++(ECC040128E07)	t(ECC040128E01)	Ca++(ECC040128E01)	Adj Ca++(ECC040128E01)	t(ECC040128E12)	Ca++(ECC040128E12)	Adj Ca++(ECC040128E12)
-185.34	0.39	2.89	-185.84	7.12	3.79	-185.03	3.54	4.16	-186.00	26.41	1.64	-184.24	9.93	-1.64
-182.45	0.17	3.28	-182.92	7.28	4.56	-182.14	2.04	3.27	-183.08	23.10	-1.06	-181.35	12.02	1.06
-179.45	-0.60	2.00	-179.92	7.71	4.48	-179.14	1.77	2.49	-180.08	24.82	0.15	-178.35	11.32	-0.15
-176.45	0.34	1.85	-176.92	6.46	2.14	-176.14	1.94	1.57	-177.08	26.20	0.44	-175.34	12.12	-0.44
-173.45	0.78	2.58	-173.92	7.08	3.05	-173.14	2.91	2.84	-174.08	26.25	0.78	-172.35	11.48	-0.78
-170.45	1.11	2.98	-170.92	8.10	4.14	-170.14	2.07	2.07	-171.08	26.41	1.01	-169.35	11.18	-1.01
-167.45	-0.19	0.14	-167.92	6.42	0.92	-167.14	1.51	-0.04	-168.08	28.43	1.49	-166.35	12.25	-1.49
-164.45	0.61	1.37	-164.92	6.08	1.01	-164.14	1.41	0.29	-165.08	27.90	1.39	-163.35	11.92	-1.39
-161.45	-0.85	-0.36	-161.92	7.94	2.60	-161.14	2.39	1.01	-162.08	28.00	1.22	-160.33	12.35	-1.22
-158.45	-0.43	-0.44	-158.92	6.93	1.09	-158.14	2.33	0.44	-159.08	28.54	1.26	-157.35	12.82	-1.26
-155.45	0.20	0.78	-155.92	4.65	-0.60	-155.14	2.19	0.90	-156.08	27.15	0.46	-154.35	13.02	-0.46
-152.45	-0.43	0.20	-152.92	6.66	1.46	-152.14	1.70	0.45	-153.08	26.73	0.09	-151.35	13.35	-0.09
-149.45	-0.27	0.92	-149.92	6.77	2.13	-149.14	1.53	0.84	-150.08	26.78	0.70	-148.35	12.18	-0.70
-146.45	-0.71	0.49	-146.92	7.16	2.53	-146.14	1.83	1.16	-147.08	26.41	0.34	-145.33	12.52	-0.34
-143.45	-0.19	2.14	-143.92	4.69	1.19	-143.14	2.72	3.17	-144.08	25.30	0.36	-142.35	11.38	-0.36
-140.45	-0.16	2.26	-140.92	5.38	1.97	-140.14	2.28	2.83	-141.08	24.67	-0.18	-139.35	11.82	0.18
-137.45	0.14	1.28	-137.92	6.54	1.85	-137.14	1.24	0.51	-138.08	26.83	0.70	-136.35	12.22	-0.70
-134.45	-0.08	1.46	-134.92	5.42	1.13	-134.14	1.09	0.75	-135.08	25.51	-0.22	-133.35	12.75	0.22
-131.45	-1.17	0.76	-131.92	6.04	2.14	-131.14	1.94	2.00	-132.08	26.35	1.01	-130.33	11.12	-1.01
-128.45	-0.68	0.37	-128.92	5.77	0.99	-128.14	1.53	0.70	-129.08	26.46	0.24	-127.35	12.78	-0.24
-125.45	0.45	3.15	-125.92	6.15	3.02	-125.14	1.78	2.60	-126.08	24.82	0.25	-124.35	11.12	-0.25
-122.45	-0.30	1.76	-122.92	4.53	0.76	-122.14	1.11	1.30	-123.08	23.93	-1.28	-121.35	13.28	1.28
-119.45	-0.21	0.68	-119.92	5.38	0.44	-119.14	1.72	0.74	-120.08	27.10	0.72	-118.35	12.45	-0.72
-116.45	-0.19	0.86	-116.92	4.99	0.21	-116.14	1.46	0.63	-117.08	27.26	1.04	-115.34	11.98	-1.04
-113.45	-1.47	0.22	-113.92	6.73	2.59	-113.14	0.87	0.68	-114.08	26.04	0.46	-112.35	11.92	-0.46
-110.45	-0.10	0.95	-110.92	7.94	3.16	-110.14	1.01	0.19	-111.08	26.78	0.56	-109.35	12.45	-0.56
-107.45	-1.61	0.69	-107.92	5.88	2.35	-107.14	1.43	1.85	-108.08	24.19	-0.78	-106.35	12.55	0.78
-104.45	-0.21	0.71	-104.92	4.99	0.08	-104.14	1.51	0.56	-105.08	27.84	1.49	-103.35	11.65	-1.49
-101.45	0.14	1.29	-101.92	4.46	-0.22	-101.14	0.94	0.21	-102.08	25.72	-0.40	-100.34	13.32	0.40
-98.45	0.20	2.54	-98.92	5.11	1.62	-98.14	1.51	1.98	-99.08	23.93	-1.00	-97.35	12.72	1.00
-95.45	-0.74	0.50	-95.92	4.00	-0.59	-95.14	1.24	0.61	-96.08	25.93	-0.10	-94.35	12.92	0.10
-92.45	-1.17	1.14	-92.92	5.15	1.63	-92.14	0.94	1.38	-93.08	24.46	-0.50	-91.36	12.25	0.50
-89.45	-1.09	1.01	-89.92	5.92	2.19	-89.14	1.21	1.43	-90.08	25.09	-0.08	-88.35	12.05	0.08
-86.45	-1.83	0.82	-86.92	5.26	2.08	-86.14	1.24	2.01	-87.08	24.56	-0.06	-85.34	11.48	0.06
-83.45	-1.28	-1.01	-83.92	5.69	0.13	-83.14	1.58	-0.03	-84.08	27.68	0.68	-82.35	13.12	-0.68
-80.45	-0.60	0.65	-80.92	5.03	0.45	-80.14	0.90	0.27	-81.08	26.99	0.97	-79.35	11.85	-0.97
-77.45	-0.21	0.83	-77.92	4.26	-0.53	-77.14	1.50	0.66	-78.08	26.14	-0.09	-76.35	13.12	0.09
-74.45	-0.41	0.87	-74.92	4.69	0.14	-74.14	1.11	0.51	-75.08	26.73	0.74	-73.35	12.05	-0.74
-71.45	-0.82	0.22	-71.92	5.69	0.90	-71.14	1.53	0.70	-72.08	26.30	0.07	-70.34	12.95	-0.07
-68.45	-0.79	0.02	-68.92	3.88	-1.14	-68.14	0.92	-0.15	-69.08	26.94	0.48	-67.36	12.78	-0.48
-65.45	-0.98	0.42	-65.92	4.84	0.41	-65.14	0.70	0.22	-66.08	25.72	-0.15	-64.35	12.82	0.15
-62.45	-0.87	0.14	-62.92	5.50	0.68	-62.14	0.69	-0.18	-63.08	26.67	0.41	-61.36	12.65	-0.41
-59.45	-1.53	-0.90	-59.92	5.61	0.41	-59.14	1.16	-0.09	-60.08	27.26	0.62	-58.35	12.82	-0.62
-56.45	-1.58	-0.21	-56.92	5.23	0.77	-56.14	0.84	0.33	-57.08	26.25	0.35	-55.33	12.35	-0.35
-53.45	-0.87	-0.38	-53.92	6.04	0.70	-53.14	1.04	-0.35	-54.08	26.57	-0.21	-52.35	13.79	0.21
-50.45	-1.15	0.31	-50.92	3.80	-0.57	-50.14	0.72	0.30	-51.08	25.14	-0.67	-49.35	13.28	0.67
-47.45	-1.12	-0.32	-47.92	5.15	0.12	-47.14	1.50	0.42	-48.08	26.62	0.15	-46.35	13.12	-0.15
-44.45	-0.71	0.17	-44.92	5.15	0.20	-44.14	0.79	-0.21	-45.08	26.09	-0.30	-43.35	13.49	0.30
-41.45	-1.34	0.03	-41.92	4.00	-0.46	-41.14	0.94	0.44	-42.08	25.14	-0.76	-40.33	13.45	0.76
-38.45	-0.30	-0.46	-38.92	5.11	-0.88	-38.14	0.55	-1.49	-39.08	28.48	1.05	-37.35	13.18	-1.05
-35.45	-0.21	1.97	-35.92	6.42	2.77	-35.14	1.07	1.38	-36.08	24.09	-1.00	-34.35	12.88	1.00
-32.45	-0.60	0.59	-32.92	4.34	-0.30	-32.14	1.02	0.33	-33.08	25.88	-0.20	-31.35	13.08	0.20
-29.45	-0.71	-0.70	-29.92	5.69	-0.13	-29.14	1.31	-0.55	-30.08	26.51	-0.75	-28.35	14.80	0.75
-26.45	-0.63	-0.21	-26.92	5.50	0.09	-26.14	1.41	-0.05	-27.08	27.95	1.10	-25.33	12.55	-1.10
-23.45	-0.90	0.08	-23.92	5.11	0.26	-23.14	0.43	-0.46	-24.08	25.98	-0.31	-22.36	13.39	0.31
-20.45	-1.77	-0.98	-20.92	4.88	-0.16	-20.14	0.92	-0.16	-21.08	26.57	0.09	-19.35	13.18	-0.09
-17.46	-0.68	-0.29	-17.93	5.15	-0.29	-17.14	2.38	0.89	-18.08	27.84	0.96	-16.36	12.72	-0.96
-14.46	-0.21	0.09	-14.93	4.23	-1.30	-14.14	1.14	-0.44	-15.08	26.99	0.02	-13.36	13.75	-0.02
-11.46	-1.36	-1.16	-11.93	6.23	0.60	-11.14	2.04	0.37	-12.08	27.04	-0.03	-10.34	13.89	0.03
-8.46	0.64	1.13	-8.93	4.80	-0.54	-8.14	0.85	-0.53	-9.08	26.73	-0.05	-7.36	13.62	0.05
4.62	98.46	94.00	4.15	117.22	106.93	4.94	119.09	112.75	4.00	31.23	-0.50	5.75	19.03	0.50
7.60	154.19	148.16	7.13	199.06	187.20	7.91	179.65	171.75	6.97	34.01	0.71	8.70	19.38	-0.71
10.60	151.90	146.70	10.13	180.40	169.37	10.91	165.06	157.99	9.97	33.90	1.43	11.70	17.83	-1.43
13.60	127.64	123.28	13.13	133.60	123.41	13.91	128.14	121.90	12.97	32.75	1.12	14.70	17.31	-1.12
16.60	105.47	99.65	16.13	106.29	94.64	16.91	104.55	96.85	15.97	33.85	0.76	17.69	19.13	-0.76
19.60	90.69	85.38	19.13	90.86	79.72	19.91	89.30	82.12	18.97	35.39	2.81	20.71	16.56	-2.81
22.61	76.41	70.93	22.13	77.49	66.18	22.92	76.54	69.19	21.97	34.12	1.37	23.70	18.17	-1.37
25.61	66.48	61.91	25.13	73.69	63.29	25.92	66.54	60.10	24.97	32.54	0.70	26.70	17.93	-0.70
28.61	56.63	51.48	28.13	60.90	49.92	28.92	59.66	52.63	27.97	34.12	1.70	29.70	17.52	-1.70
31.60	52.16	46.13	31.13	55.89	44.03	31.91	54.08	46.17	30.97	36.39	3.09	32.70	17.01	-3.09
34.60	46.96	42.19	34.13	51.90	41.30	34.91	48.87	42.23	33.97	34.07	2.03	35.71	16.80	-2.03
37.60	42.61	36.47	37.13	49.12	37.15	37.91	44.79	36.77	36.97	36.17	2.76	38.69	17.45	-2.76
40.60	41.20	35.14	40.13	44.60	32.71	40.91	42.19	34.26	39.97	34.56	1.23	41.69	18.89	-1.23
43.60	35.85	31.07	43.13	44.51	33.90	43.91	38.80	32.15	42.97	33.68	1.63	44.69	17.21	-1.63
46.61	33.47	28.19	46.13	41.09	29.98	46.92	36.76	29.61	45.97	34.51	1.96	47.71	17.38	-1.96
49.60	32.14	25.55	49.13	39.03	26.61	49.92	35.48	27.02	48.97	36.89	3.03	50.71	17.62	-3.03
52.61	30.92	25.39	52.13	40.13	28.77	52.92	32.87	25.47	51.97	34.73	1.93	53.71	17.66	-1.93
55.60	28.37	20.95	55.13	37.41	24.16	55.92	31.28	21.98	54.97	37.84	3.15	56.70	18.34	-3.15
58.60	29.55	22.64	58.13	34.58	21.84	58.92	31.14	22.36	57.97	36.33	2.15	59.70	18.82	-2.15
61.60	27.30	22.01	61.13	34.14	23.02	61.92	29.00	21.83	60.97	33.03	0.47	62.70	18.89	-0.47
64.61	26.35	20.09	64.13	33.52	21.43	64.92	28.73	20.60	63.97	35.06	1.53	65.72	18.79	-1.53
67.60	25.57	19.35	67.13	32.28	20.23	67.92	27.86	19.77	66.97	35.12	1.63	68.71	18.65	-1.63
70.61	24.57	18.59	70.13	31.49	19.68	70.92	26.75	18.90	69.97	35.50	2.25	71.71	17.79	-2.25
73.60	24.42	17.65	73.13	30.84	18.24	73.92	26.40	17.76	72.97	36.67	2.63	74.70	18.20	-2.63
76.60	23.46	16.20	76.13	29.92	16.83	76.91	25.24	16.10	75.97	35.83	1.30	77.70	20.03	-1.30
79.60	21.21	15.07	79.13	30.57	18.60	79.91	24.40	16.38	78.97	34.07	0.66	80.71	19.55	-0.66
82.60	21.61	14.86	82.13	27.45	14.87	82.91	25.16	16.54	81.97	34.73	0.71	83.70	20.10	-0.71
85.60	19.90	11.58	85.13	28.40	14.25	85.91	22.80	12.60	84.97	38.74	3.15	86.70	19.24	-3.15
88.60	21.00	14.09	88.13	27.28	14.54	88.91	22.61	13.83	87.97	36.50	2.32	89.70	18.65	-2.32
91.60	19.63	11.92	91.13	26.68	13.14	91.91	22.53	12.94	90.97	36.83	1.85	92.70	19.93	-1.85
94.60	19.90	13.34	94.13	26.85	14.46	94.91	21.17	12.73	93.97	34.84	1.01	95.72	19.62	-1.01
97.60	18.87	11.72	97.13	25.70	12.72	97.91	20.55	11.52	96.97	36.78	2.36	98.70	18.86	-2.36
100.60	19.87	11.83	100.13	24.81	10.94	100.91	20.16	10.24	99.97	38.01	2.70	101.70	19.41	-2.70
103.60	17.70	10.33	103.13	25.91	12.71	103.91	19.94	10.69	102.97	36.22	1.58	104.70	19.86	-1.58
106.60	16.71	7.64	106.13	24.30	9.40	106.91	18.98	8.03	105.97	37.95	1.61	107.70	21.53	-1.61
109.60	17.55	10.08	109.13	23.49	10.19	109.91	18.99	9.65	108.97	36.89	2.15	110.71	19.38	-2.15
112.60	17.70	9.53	112.13	24.25	10.25	112.91	18.31	8.27	111.97	38.74	3.30	113.70	18.93	-3.30
115.60	16.17	6.62	115.13	23.92	8.54	115.91	17.93	6.50	114.97	39.19	2.37	116.70	21.25	-2.37
118.60	16.23	7.48	118.13	22.69	8.11	118.91	17.78	7.16	117.97	38.17	2.15	119.70	20.66	-2.15
121.60	16.65	8.11	121.13	22.19	7.82	121.91	17.67	7.25	120.97	37.73	1.92	122.69	20.69	-1.92
124.60	15.72	7.53	124.13	24.13	10.11	124.91	17.10	7.04	123.97	36.39	0.93	125.71	21.32	-0.93
127.60	15.75	9.10	127.13	22.61	10.13	127.91	15.84	7.31	126.97	35.78	1.86	128.69	18.86	-1.86
130.60	15.39	6.16	130.13	21.98	6.92	130.91	15.73	4.63	129.97	37.95	1.45	131.69	21.84	-1.45
133.60	14.68	4.78	133.13	23.28	7.55	133.91	16.35	4.57	132.97	40.31	3.14	134.70	20.83	-3.14
136.60	14.65	7.19	136.13	20.89	7.60	136.91	15.57	6.23	135.97	36.50	1.77	137.70	19.76	-1.77
139.60	14.24	4.30	139.13	21.94	6.17	139.91	15.72	3.90	138.97	41.05	3.84	140.71	20.17	-3.84
142.60	13.56	4.47	142.13	20.44	5.52	142.91	15.32	4.36	141.97	38.68	2.32	143.69	20.83	-2.32
145.60	14.36	5.72	145.13	19.86	5.39	145.91	15.26	4.75	144.97	38.23	2.32	146.69	20.38	-2.32
148.60	14.18	4.32	148.13	21.77	6.08	148.91	14.54	2.80	147.97	40.54	3.41	149.70	20.52	-3.41
151.60	13.12	3.74	151.13	19.77	4.56	151.91	13.73	2.47	150.97	39.86	3.21	152.70	20.24	-3.21
154.60	12.79	4.01	154.13	19.23	4.62	154.91	14.65	4.00	153.97	37.95	1.90	155.72	20.94	-1.90
157.60	14.12	3.90	157.13	20.19	4.14	157.91	13.28	1.19	156.97	39.47	1.98	158.70	22.30	-1.98
160.60	13.53	2.46	160.13	20.02	3.12	160.91	12.94	-0.00	159.97	41.45	3.11	161.70	22.02	-3.11
163.60	12.38	1.90	163.13	19.40	3.09	163.91	12.85	0.49	162.97	40.60	2.85	164.70	21.70	-2.85
166.60	13.03	3.51	166.13	18.16	2.81	166.91	12.58	1.18	165.97	39.13	2.34	167.70	21.25	-2.34
169.60	11.42	2.42	169.13	19.03	4.20	169.91	12.69	1.81	168.97	37.39	1.12	170.71	21.95	-1.12
172.60	12.24	2.75	172.13	17.46	2.14	172.91	12.52	1.15	171.97	39.52	2.76	173.70	20.80	-2.76
175.60	11.86	1.08	175.13	19.36	2.75	175.91	12.92	0.26	174.97	41.51	3.46	176.70	21.39	-3.46
178.60	11.56	2.27	178.13	18.49	3.37	178.91	11.21	0.04	177.97	39.02	2.46	179.70	20.90	-2.46
181.60	12.32	1.52	181.13	18.57	1.94	181.91	11.74	-0.93	180.97	41.51	3.44	182.70	21.42	-3.44
184.60	11.19	-0.73	184.13	17.55	-0.20	184.91	12.11	-1.68	183.97	41.85	2.66	185.71	23.32	-2.66
187.60	13.38	1.39	187.13	17.71	-0.11	187.91	11.69	-2.18	186.97	43.62	4.36	188.69	21.70	-4.36
190.60	10.75	0.45	190.13	18.99	2.86	190.91	11.15	-1.03	189.97	39.75	2.18	191.69	22.19	-2.18
193.60	9.59	-1.96	193.13	18.62	1.24	193.91	11.61	-1.82	192.97	42.70	3.88	194.69	21.74	-3.88
196.60	10.66	-0.59	196.13	16.57	-0.51	196.91	10.87	-2.26	195.97	41.96	3.44	197.69	21.88	-3.44
199.60	10.58	1.20	199.13	18.24	3.03	199.91	10.89	-0.36	198.97	39.19	2.54	200.72	20.90	-2.54
202.60	10.11	-1.35	202.13	17.34	0.05	202.91	10.90	-2.43	201.97	42.30	3.57	203.70	21.95	-3.57
205.60	10.40	-0.82	205.13	18.45	1.40	205.91	10.20	-2.89	204.97	42.59	4.10	206.70	21.18	-4.10
208.60	11.04	-0.81	208.13	16.57	-1.11	208.91	10.18	-3.54	207.97	41.33	2.21	209.70	23.70	-2.21
211.60	11.94	2.58	211.13	16.93	1.74	211.91	10.43	-0.80	210.97	38.17	1.54	212.70	21.88	-1.54
214.60	10.46	-1.08	214.13	17.18	-0.19	214.91	10.21	-3.20	213.97	41.62	2.81	215.71	22.79	-2.81
217.60	10.05	-1.01	217.13	16.97	0.08	217.91	9.89	-3.04	216.97	41.85	3.52	218.69	21.60	-3.52
220.60	9.27	-1.08	220.13	17.01	0.83	220.91	9.58	-2.64	219.97	38.96	1.34	221.70	23.07	-1.34
223.60	10.26	0.06	223.13	17.42	1.39	223.91	9.82	-2.25	222.97	38.45	0.98	224.69	23.28	-0.98
226.60	9.76	-1.64	226.13	15.47	-1.76	226.91	9.67	-3.61	225.97	41.28	2.61	227.69	22.86	-2.61
229.60	11.48	0.28	229.13	16.77	-0.26	229.91	9.68	-3.40	228.97	42.70	4.23	230.71	21.04	-4.23
232.60	10.26	-0.49	232.13	17.06	0.48	232.91	9.82	-2.80	231.97	39.97	1.95	233.70	22.86	-1.95
235.60	9.13	-3.33	235.13	16.81	-1.48	235.91	10.28	-4.06	234.97	42.87	3.14	236.70	23.39	-3.14
238.60	9.59	-2.30	238.13	17.26	-0.46	238.91	10.00	-3.77	237.97	42.19	3.03	239.70	22.93	-3.03
241.60	11.10	-0.94	241.13	17.63	-0.24	241.91	9.93	-3.99	240.97	42.07	2.76	242.70	23.35	-2.76
244.60	10.20	-3.13	244.13	16.61	-2.55	244.91	10.30	-4.90	243.97	43.97	3.37	245.72	24.02	-3.37
247.60	10.08	-2.31	247.13	15.02	-3.20	247.91	10.05	-4.21	246.97	42.76	3.10	248.70	23.35	-3.10
250.60	8.15	-3.02	250.13	18.00	1.00	250.91	9.14	-3.90	249.97	40.71	2.27	251.70	22.96	-2.27
253.60	10.95	-0.26	253.13	16.48	-0.56	253.91	9.42	-3.66	252.97	40.43	1.95	254.70	23.32	-1.95
256.60	9.65	-2.42	256.13	16.57	-1.33	256.91	9.19	-4.76	255.97	41.56	2.22	257.70	23.92	-2.22
259.60	10.08	-2.77	259.13	16.16	-2.52	259.91	9.38	-5.34	258.97	44.31	4.19	260.72	22.72	-4.19
262.60	9.85	-1.86	262.13	17.26	-0.28	262.91	9.14	-4.44	261.97	41.05	2.07	263.70	23.70	-2.07
265.60	9.48	-2.99	265.13	16.44	-1.86	265.91	8.52	-5.83	264.97	42.93	3.19	266.70	23.35	-3.19
268.60	10.69	-2.80	268.13	17.55	-1.77	268.91	8.75	-6.62	267.97	43.91	3.15	269.70	24.41	-3.15
271.60	10.26	-3.79	271.13	16.81	-3.07	271.91	10.14	-5.79	270.97	44.25	2.93	272.70	25.19	-2.93
274.60	10.52	-2.68	274.13	16.57	-2.46	274.91	9.35	-5.72	273.97	43.28	2.81	275.72	24.45	-2.81
277.60	9.33	-4.03	277.13	15.75	-3.44	277.91	9.26	-5.98	276.97	43.33	2.70	278.70	24.73	-2.70
280.60	10.05	-1.57	280.13	15.67	-1.78	280.91	9.68	-3.81	279.97	41.68	2.79	281.70	22.89	-2.79
283.60	9.48	-1.95	283.13	16.73	-0.53	283.91	9.14	-4.16	282.97	40.77	2.07	284.70	23.42	-2.07
286.60	9.88	-2.19	286.13	16.40	-1.50	286.91	8.98	-4.97	285.97	42.02	2.68	287.70	23.46	-2.68
289.60	10.43	-2.36	289.13	17.55	-1.07	289.91	9.38	-5.28	288.97	43.28	3.22	290.72	23.63	-3.22
292.60	10.17	-3.91	292.13	15.95	-3.96	292.91	9.51	-6.45	291.97	44.66	3.31	293.70	24.84	-3.31
295.60	9.48	-3.18	295.13	16.85	-1.64	295.91	9.21	-5.33	294.97	42.07	2.14	296.70	24.59	-2.14
298.60	9.13	-4.01	298.13	16.77	-2.20	298.91	9.58	-5.44	297.97	44.37	3.96	299.69	23.25	-3.96
301.60	9.39	-3.14	301.13	17.01	-1.35	301.91	9.58	-4.82	300.97	42.93	3.13	302.70	23.46	-3.13
304.60	10.02	-3.53	304.13	16.85	-2.53	304.91	9.60	-5.82	303.97	43.56	2.74	305.71	24.87	-2.74
307.60	11.30	-2.25	307.13	16.97	-2.41	307.91	9.60	-5.82	306.97	43.74	2.92	308.70	24.69	-2.92
310.60	9.94	-4.13	310.13	17.34	-2.56	310.91	9.26	-6.69	309.97	43.97	2.63	311.70	25.51	-2.63
313.60	9.53	-4.80	313.13	16.16	-4.00	313.91	9.84	-6.36	312.97	43.62	2.02	314.70	26.37	-2.02
316.60	9.91	-2.55	316.13	17.14	-1.15	316.91	9.21	-5.13	315.97	41.96	2.23	317.71	24.30	-2.23
319.60	10.98	-2.86	319.13	16.44	-3.23	319.91	9.08	-6.64	318.97	43.62	2.51	320.72	25.40	-2.51
322.60	10.66	-4.49	322.13	16.73	-4.25	322.91	9.56	-7.47	321.97	46.98	4.56	323.70	24.66	-4.56
325.60	9.50	-4.67	325.13	16.28	-3.72	325.91	9.88	-6.17	324.97	45.41	3.97	326.70	24.27	-3.97
328.60	10.05	-4.25	328.13	17.10	-3.03	328.91	9.95	-6.22	327.97	43.74	2.17	329.69	26.19	-2.17
331.60	10.34	-2.24	331.13	17.71	-0.70	331.91	9.68	-4.78	330.97	42.76	2.91	332.70	23.74	-2.91
334.60	10.26	-3.47	334.13	16.85	-2.71	334.91	9.67	-5.93	333.97	43.56	2.56	335.71	25.23	-2.56
337.60	11.10	-3.89	337.13	17.79	-3.03	337.91	9.56	-7.31	336.97	45.06	2.80	338.70	26.26	-2.80
340.60	10.63	-4.04	340.13	16.36	-4.14	340.91	9.28	-7.27	339.97	44.14	2.20	341.70	26.54	-2.20
343.60	10.05	-3.08	343.13	17.46	-1.50	343.91	9.52	-5.48	342.97	42.65	2.25	344.70	24.94	-2.25
346.60	10.66	-3.96	346.13	16.81	-3.64	346.91	9.58	-6.92	345.97	45.00	3.11	347.70	25.58	-3.11
349.60	10.14	-5.41	349.13	18.37	-3.01	349.91	9.88	-7.55	348.97	46.57	3.75	350.71	25.87	-3.75
352.60	9.56	-4.72	352.13	17.01	-3.10	352.91	8.86	-7.30	351.97	46.16	4.61	353.70	23.74	-4.61
355.60	12.41	-2.96	355.13	19.03	-2.17	355.91	10.09	-7.16	354.97	46.28	3.64	356.70	25.80	-3.64
358.60	9.97	-5.90	358.13	18.20	-3.50	358.91	9.58	-8.17	357.97	45.64	2.50	359.70	27.44	-2.50
361.60	11.33	-3.54	361.13	16.93	-3.77	361.91	10.28	-6.47	360.97	45.18	3.04	362.70	25.90	-3.04
364.60	10.46	-2.89	364.13	18.00	-1.18	364.91	10.25	-4.98	363.97	43.45	2.83	365.72	24.59	-2.83
367.60	9.85	-6.77	367.13	17.79	-4.66	367.91	9.77	-8.72	366.97	48.85	4.96	368.70	25.72	-4.96
370.60	10.29	-4.91	370.13	16.69	-4.34	370.91	9.60	-7.48	369.97	46.69	4.22	371.70	25.05	-4.22
373.60	11.01	-3.27	373.13	17.59	-2.52	373.91	9.31	-6.84	372.97	44.02	2.47	374.70	25.87	-2.47
376.60	12.00	-3.36	376.13	17.51	-3.68	376.91	9.23	-8.01	375.97	45.52	2.89	377.70	26.54	-2.89
379.60	11.92	-2.69	379.13	16.32	-4.12	379.91	10.21	-6.27	378.97	45.47	3.59	380.72	25.08	-3.59
382.60	10.92	-5.11	382.13	17.30	-4.56	382.91	9.49	-8.41	381.97	47.10	3.80	383.69	26.29	-3.80
385.60	10.92	-5.00	385.13	18.12	-3.63	385.91	10.53	-7.27	384.97	45.81	2.62	386.70	27.37	-2.62
388.60	9.91	-6.97	388.13	18.49	-4.22	388.91	10.07	-8.68	387.97	46.28	2.13	389.69	28.81	-2.13
391.60	12.30	-4.64	391.13	17.83	-4.94	391.91	10.18	-8.64	390.97	48.32	4.11	392.70	26.90	-4.11
394.60	11.48	-4.23	394.13	18.08	-3.46	394.91	10.50	-7.09	393.97	47.04	4.06	395.71	25.72	-4.06
397.60	10.92	-4.27	397.13	17.75	-3.27	397.91	9.56	-7.50	396.97	45.24	2.78	398.70	26.47	-2.78
400.60	12.91	-3.72	400.13	17.06	-5.40	400.91	9.75	-8.76	399.97	47.80	3.90	401.70	26.80	-3.90
403.60	10.98	-3.97	403.13	17.63	-3.15	403.91	9.60	-7.23	402.97	44.48	2.26	404.70	26.76	-2.26
406.60	11.01	-5.98	406.13	16.73	-6.09	406.91	9.75	-9.12	405.97	48.27	4.01	407.70	27.05	-4.01
409.60	11.16	-5.36	409.13	17.46	-4.89	409.91	10.05	-8.35	408.97	47.62	3.83	410.72	26.76	-3.83
412.60	11.62	-3.87	412.13	18.33	-2.99	412.91	10.11	-7.25	411.97	45.87	3.11	413.70	26.44	-3.11
415.60	11.83	-4.93	415.13	17.34	-5.25	415.91	10.09	-8.55	414.97	47.10	3.07	416.70	27.76	-3.07
418.60	12.12	-3.52	418.13	17.10	-4.37	418.91	10.92	-6.60	417.97	46.86	3.95	419.69	25.76	-3.95
421.60	13.44	-3.40	421.13	17.18	-5.49	421.91	10.37	-8.35	420.97	48.44	4.33	422.70	26.58	-4.33
424.60	11.42	-3.95	424.13	18.29	-2.91	424.91	9.93	-7.31	423.97	45.99	3.35	425.71	26.08	-3.35
427.60	12.38	-4.55	427.13	17.10	-5.66	427.91	10.41	-8.39	426.97	48.79	4.59	428.70	26.40	-4.59
430.60	11.80	-5.08	430.13	18.33	-4.38	430.91	10.43	-8.33	429.97	47.80	3.65	431.70	27.30	-3.65
433.60	11.97	-3.97	433.13	19.52	-2.25	433.91	10.21	-7.61	432.97	46.28	3.07	434.70	26.94	-3.07
436.60	12.79	-3.85	436.13	19.90	-2.57	436.91	10.00	-8.52	435.97	46.86	2.95	437.70	27.76	-2.95
439.60	11.30	-4.99	439.13	18.12	-4.00	439.91	10.62	-7.55	438.97	46.05	2.49	440.72	27.87	-2.49
442.60	12.15	-5.03	442.13	17.59	-5.42	442.91	10.50	-8.55	441.97	47.10	2.65	443.70	28.59	-2.65
445.60	12.79	-4.89	445.13	18.82	-4.69	445.91	10.14	-9.42	444.97	49.44	4.49	446.70	27.26	-4.49
448.60	12.56	-4.11	448.13	17.92	-4.58	448.91	10.85	-7.70	447.97	47.56	3.62	449.70	27.12	-3.62
451.60	13.18	-3.93	451.13	20.10	-2.84	451.91	10.41	-8.57	450.97	47.86	3.48	452.70	27.69	-3.48
454.60	12.32	-4.23	454.13	18.57	-3.81	454.91	10.89	-7.54	453.97	47.39	3.57	455.71	27.05	-3.57
457.60	13.44	-4.96	457.13	19.86	-4.37	457.91	10.46	-9.81	456.97	49.50	3.83	458.70	28.63	-3.83
460.60	13.68	-3.86	460.13	20.89	-2.48	460.91	10.53	-8.88	459.97	48.50	3.69	461.70	27.91	-3.69
463.60	13.65	-2.97	463.13	19.52	-2.93	463.91	10.07	-8.42	462.97	47.45	3.56	464.70	27.12	-3.56
466.60	12.88	-4.95	466.13	19.94	-3.72	466.91	10.58	-9.12	465.97	49.44	4.34	467.70	27.55	-4.34
469.60	13.18	-3.91	469.13	19.52	-3.40	469.91	11.01	-7.96	468.97	47.86	3.50	470.71	27.66	-3.50
472.60	13.18	-5.05	472.13	18.37	-5.69	472.91	10.81	-9.29	471.97	50.74	5.24	473.69	27.05	-5.24
475.60	13.15	-4.81	475.13	18.70	-5.09	475.91	11.58	-8.26	474.97	48.38	3.15	476.70	28.88	-3.15
478.60	12.53	-4.36	478.13	18.66	-4.06	478.91	10.02	-8.74	477.97	47.45	3.29	479.70	27.66	-3.29
481.60	11.97	-7.27	481.13	20.44	-4.63	481.91	10.73	-10.39	480.97	52.59	6.08	482.70	27.23	-6.08
484.60	12.53	-5.24	484.13	19.36	-4.24	484.91	11.44	-8.21	483.97	48.32	3.28	485.71	28.56	-3.28
487.60	13.21	-6.52	487.13	19.15	-6.41	487.91	10.76	-10.85	486.97	52.17	5.17	488.70	28.63	-5.17
490.60	13.56	-3.98	490.13	18.82	-4.55	490.91	11.03	-8.39	489.97	47.86	3.05	491.70	28.56	-3.05
493.60	13.76	-4.98	493.13	20.15	-4.42	493.91	10.90	-9.72	492.97	49.68	3.67	494.70	29.14	-3.67
496.60	13.50	-4.19	496.13	19.23	-4.29	496.91	10.99	-8.58	495.97	48.56	3.60	497.70	28.16	-3.60
499.60	12.79	-4.08	499.13	19.28	-3.42	499.91	10.18	-8.57	498.97	47.39	3.25	500.71	27.69	-3.25
502.60	13.91	-5.00	502.13	19.65	-5.09	502.91	11.22	-9.57	501.97	50.39	4.21	503.70	28.77	-4.21
505.60	14.62	-4.58	505.13	19.11	-5.92	505.91	11.08	-10.00	504.97	50.86	4.39	506.70	28.88	-4.39
508.60	13.18	-5.24	508.13	18.62	-5.63	508.91	11.77	-8.52	507.97	48.38	2.69	509.69	29.79	-2.69
511.60	13.62	-5.47	511.13	19.94	-4.98	511.91	10.43	-10.53	510.97	50.27	3.91	512.70	29.24	-3.91
514.60	14.59	-3.42	514.13	20.48	-3.36	514.91	11.83	-8.05	513.97	48.32	3.04	515.71	29.03	-3.04
517.60	14.36	-5.71	517.13	20.44	-5.46	517.91	10.90	-11.04	516.97	52.23	4.89	518.70	29.24	-4.89
520.60	14.65	-3.71	520.13	19.44	-4.75	520.91	11.79	-8.45	519.97	50.15	4.52	521.70	27.91	-4.52
523.60	13.65	-5.40	523.13	19.90	-4.98	523.91	10.39	-10.54	522.97	50.63	4.31	524.70	28.81	-4.31
526.60	14.80	-2.94	526.13	19.57	-4.00	526.91	11.77	-7.84	525.97	49.15	4.14	527.70	27.66	-4.14
529.60	14.65	-3.49	529.13	20.23	-3.74	529.91	12.26	-7.75	528.97	49.09	3.68	530.72	28.52	-3.68
532.60	15.63	-2.08	532.13	20.77	-2.77	532.91	10.87	-8.72	531.97	48.56	3.58	533.70	28.20	-3.58
535.60	14.41	-4.77	535.13	21.31	-3.70	535.91	10.81	-10.24	534.97	49.50	3.05	536.70	30.19	-3.05
538.60	15.04	-3.74	538.13	22.27	-2.34	538.91	11.35	-9.30	537.97	50.33	4.28	539.70	28.56	-4.28
541.60	14.06	-4.22	541.13	20.77	-3.34	541.91	11.61	-8.54	540.97	50.45	4.90	542.70	27.44	-4.90
544.60	14.86	-4.49	544.13	21.14	-4.04	544.91	11.44	-9.79	543.97	50.51	3.89	545.71	29.53	-3.89
547.60	13.97	-6.50	547.13	20.85	-5.45	547.91	12.49	-9.85	546.97	53.79	6.05	548.70	28.48	-6.05
550.60	14.83	-3.90	550.13	19.48	-5.08	550.91	11.26	-9.34	549.97	49.44	3.44	551.70	29.35	-3.44
553.60	14.92	-1.75	553.13	22.32	-0.18	553.91	12.36	-6.19	552.97	47.45	3.51	554.70	27.23	-3.51
556.60	15.33	-3.77	556.13	20.98	-3.95	556.91	12.01	-8.97	555.97	49.97	3.60	557.70	29.57	-3.60
559.60	15.51	-4.35	559.13	20.02	-5.67	559.91	12.70	-9.04	558.97	50.51	3.38	560.71	30.55	-3.38
562.60	15.99	-1.88	562.13	20.02	-3.68	562.91	12.45	-7.30	561.97	48.38	3.24	563.70	28.70	-3.24
565.60	15.63	-3.34	565.13	21.56	-3.24	565.91	11.58	-9.27	564.97	49.38	3.14	566.70	29.90	-3.14
568.60	15.72	-4.84	568.13	22.48	-3.91	568.91	13.01	-9.42	567.97	53.13	5.30	569.70	29.32	-5.30
571.60	15.04	-4.58	571.13	21.35	-4.10	571.91	11.70	-9.80	570.97	50.57	3.68	572.70	30.01	-3.68
574.60	15.27	-4.87	574.13	20.98	-4.99	574.91	11.51	-10.51	573.97	52.23	4.82	575.71	29.39	-4.82
577.60	15.75	-4.22	577.13	21.06	-4.74	577.91	12.40	-9.45	576.97	52.83	5.59	578.70	28.45	-5.59
580.60	16.08	-3.17	580.13	20.81	-4.27	580.91	12.54	-8.59	579.97	50.45	3.93	581.70	29.39	-3.93
583.60	15.99	-4.18	583.13	22.57	-3.43	583.91	12.11	-9.93	582.97	51.70	4.26	584.70	29.97	-4.26
586.60	15.51	-4.43	586.13	21.65	-4.12	586.91	12.44	-9.37	585.97	50.33	3.12	587.70	30.88	-3.12
589.60	17.00	-2.63	589.13	21.44	-4.02	589.91	13.22	-8.29	588.97	51.46	4.56	590.72	29.14	-4.56
592.59	15.51	-5.02	592.12	22.23	-4.13	592.91	11.76	-10.64	591.97	51.58	3.78	593.70	30.81	-3.78
595.60	16.53	-2.75	595.12	21.98	-3.13	595.91	13.21	-7.95	594.97	50.51	3.96	596.70	29.39	-3.96
598.59	16.14	-4.25	598.12	22.82	-3.40	598.91	13.08	-9.19	597.97	51.64	3.98	599.69	30.48	-3.98
601.59	16.62	-2.41	601.12	22.11	-2.75	601.91	12.95	-7.96	600.97	48.74	2.44	602.69	30.66	-2.44
622.63	20.91	-1.79	622.16	26.60	-1.93	622.94	16.66	-7.91	622.00	55.12	5.15	623.73	31.61	-5.15
625.57	20.24	-1.99	625.10	24.89	-3.17	625.88	15.66	-8.45	624.94	53.31	3.81	626.67	32.49	-3.81
628.57	20.36	-0.62	628.10	26.64	-0.17	628.88	15.46	-7.39	627.94	50.98	2.73	629.67	32.31	-2.73
631.59	21.00	1.45	631.12	24.13	-1.25	631.91	15.86	-5.57	630.96	51.34	4.52	632.69	29.10	-4.52
634.57	21.46	3.07	634.10	24.30	0.08	634.88	15.03	-5.23	633.94	50.27	4.61	635.67	27.84	-4.61
637.57	18.45	1.10	637.10	21.02	-2.16	637.88	14.77	-4.46	636.94	48.74	4.12	638.67	27.30	-4.12
640.57	19.02	2.09	640.10	20.94	-1.82	640.88	14.48	-4.33	639.94	47.97	3.77	641.67	27.23	-3.77
643.57	19.75	2.48	643.10	20.27	-2.83	643.88	14.88	-4.26	642.94	48.97	4.43	644.67	26.90	-4.43
646.59	20.27	3.40	646.12	22.06	-0.64	646.91	14.27	-4.48	645.96	48.79	4.65	647.69	26.29	-4.65
649.57	17.94	1.49	649.10	21.19	-1.09	649.88	14.10	-4.23	648.94	46.80	3.08	650.67	27.44	-3.08
652.57	20.72	5.14	652.10	22.27	0.86	652.88	16.02	-1.43	651.94	46.16	3.31	653.67	26.33	-3.31
655.57	20.05	4.79	655.10	21.52	0.43	655.88	14.48	-2.66	654.94	45.99	3.46	656.67	25.87	-3.46
658.57	20.39	5.00	658.10	20.35	-0.87	658.88	14.05	-3.22	657.94	46.75	4.09	659.67	25.37	-4.09
661.59	19.23	3.48	661.12	22.48	0.90	661.91	14.99	-2.63	660.96	44.60	1.58	662.69	28.23	-1.58
664.57	18.99	2.23	664.10	22.57	-0.02	664.88	14.52	-4.11	663.94	48.27	4.24	665.66	26.58	-4.24
667.57	21.06	2.95	667.10	20.81	-3.13	667.88	14.94	-5.04	666.94	51.04	5.66	668.66	26.51	-5.66
670.58	19.93	3.10	670.10	20.77	-1.89	670.89	14.92	-3.78	669.94	49.09	4.99	671.67	25.90	-4.99
673.57	20.08	1.99	673.10	21.98	-1.94	673.88	15.61	-4.36	672.94	50.80	5.44	674.67	26.72	-5.44
676.60	21.00	4.77	676.12	22.40	0.34	676.91	15.52	-2.58	675.96	47.21	3.71	677.69	26.58	-3.71
679.57	20.48	3.22	679.10	22.40	-0.69	679.88	14.92	-4.22	678.94	48.56	4.03	680.67	27.30	-4.03
682.57	21.27	3.26	682.10	23.07	-0.77	682.89	15.39	-4.49	681.94	50.27	4.99	683.67	27.08	-4.99
685.57	21.00	3.08	685.10	21.85	-1.90	685.88	15.35	-4.44	684.94	49.62	4.43	686.67	27.55	-4.43
688.58	19.84	2.52	688.10	22.44	-0.71	688.89	15.04	-4.16	687.94	49.15	4.56	689.67	26.83	-4.56
691.59	21.24	3.06	691.12	23.62	-0.39	691.91	15.55	-4.51	690.96	50.15	4.70	692.69	27.55	-4.70
694.57	21.18	4.99	694.10	22.78	0.76	694.89	14.97	-3.09	693.94	47.56	4.10	695.67	26.15	-4.10
697.57	20.91	3.47	697.10	24.00	0.73	697.89	15.68	-3.64	696.94	48.85	4.14	698.68	27.37	-4.14
700.57	21.92	2.82	700.10	21.73	-3.20	700.88	15.52	-5.46	699.94	51.70	5.33	701.67	27.84	-5.33
703.57	21.52	3.71	703.10	23.83	0.19	703.89	16.92	-2.76	702.94	48.97	3.89	704.67	27.98	-3.89
706.60	21.43	4.22	706.12	22.86	-0.18	706.91	16.15	-2.94	705.96	49.50	5.02	707.69	26.26	-5.02
709.58	21.98	3.39	709.10	22.57	-1.85	709.89	17.30	-3.17	708.94	51.04	5.18	710.67	27.48	-5.18
712.57	20.97	2.13	712.10	23.37	-1.30	712.88	15.97	-4.75	711.94	50.39	4.28	713.67	28.63	-4.28
715.57	21.92	4.33	715.10	24.68	1.26	715.89	16.06	-3.40	714.94	49.32	4.46	716.68	27.19	-4.46
718.57	20.12	0.81	718.10	24.42	-0.72	718.88	15.92	-5.27	717.94	52.05	5.47	719.67	27.91	-5.47
721.60	21.43	1.70	721.12	23.20	-2.36	721.91	16.24	-5.36	720.97	52.59	5.59	722.69	28.20	-5.59
724.57	21.21	2.68	724.10	23.87	-0.49	724.89	16.52	-3.89	723.94	50.74	4.94	725.67	27.66	-4.94
727.57	22.13	3.31	727.10	22.78	-1.87	727.88	16.63	-4.06	726.94	50.74	4.65	728.67	28.23	-4.65
730.57	19.93	1.44	730.10	23.70	-0.62	730.88	16.46	-3.91	729.94	50.63	4.87	731.67	27.69	-4.87
733.57	21.27	2.93	733.10	23.96	-0.21	733.88	16.79	-3.43	732.94	49.03	3.42	734.67	28.99	-3.42
736.59	20.75	3.64	736.12	22.90	-0.04	736.91	17.01	-1.97	735.97	48.50	4.12	737.69	27.05	-4.12
739.57	21.00	0.99	739.10	22.90	-2.94	739.88	16.30	-5.58	738.94	53.01	5.73	740.67	28.34	-5.73
742.57	20.33	1.19	742.10	24.38	-0.59	742.88	16.63	-4.38	741.94	50.98	4.57	743.66	28.63	-4.57
745.57	20.88	2.97	745.10	24.00	0.26	745.88	16.64	-3.14	744.94	49.92	4.74	746.67	27.23	-4.74
748.57	21.46	2.62	748.10	25.49	0.82	748.88	16.44	-4.27	747.94	51.64	5.53	749.67	27.37	-5.53
751.59	22.56	3.74	751.12	22.48	-2.17	751.91	16.90	-3.79	750.96	50.63	4.54	752.69	28.34	-4.54
754.57	21.70	2.23	754.10	24.25	-1.05	754.88	16.10	-5.25	753.94	51.40	4.66	755.67	28.88	-4.66
757.57	21.92	1.79	757.10	23.66	-2.30	757.88	17.82	-4.18	756.94	54.15	6.75	758.67	27.44	-6.75
760.57	21.64	1.76	760.10	24.04	-1.67	760.89	17.14	-4.62	759.94	51.82	4.67	761.67	29.28	-4.67
763.57	21.76	1.99	763.10	25.06	-0.54	763.88	17.54	-4.10	762.94	51.52	4.48	764.67	29.35	-4.48
766.59	22.44	2.26	766.12	23.58	-2.43	766.90	17.28	-4.77	765.96	52.59	5.14	767.69	29.10	-5.14
769.57	23.33	1.75	769.10	24.51	-2.90	769.88	17.08	-6.37	768.94	54.52	5.67	770.67	29.97	-5.67
772.57	22.13	0.24	772.10	23.28	-4.44	772.88	16.81	-6.96	771.94	55.00	5.84	773.67	30.12	-5.84
775.57	21.34	0.69	775.10	23.41	-3.07	775.88	17.76	-4.76	774.94	52.77	4.85	776.66	29.86	-4.85
778.57	21.24	1.23	778.10	25.70	-0.14	778.88	16.88	-5.00	777.94	51.34	4.06	779.66	30.01	-4.06
781.59	21.98	2.15	781.12	23.28	-2.38	781.91	17.23	-4.47	780.96	51.82	4.72	782.69	29.17	-4.72
784.57	22.07	1.05	784.10	25.91	-0.94	784.89	18.51	-4.38	783.94	53.55	5.26	785.68	29.82	-5.26
787.57	23.00	0.95	787.10	26.38	-1.50	787.88	17.47	-6.45	786.94	55.24	5.92	788.68	30.19	-5.92
790.57	24.36	3.65	790.10	24.76	-1.78	790.89	16.83	-5.75	789.94	53.61	5.63	791.68	29.14	-5.63
793.57	22.90	2.31	793.10	23.70	-2.72	793.88	18.00	-4.47	792.94	51.64	3.78	794.67	30.88	-3.78
796.59	23.21	2.68	796.12	24.59	-1.77	796.91	18.70	-3.70	795.96	53.25	5.45	797.70	29.14	-5.45
799.57	22.78	4.18	799.10	25.53	1.10	799.89	17.56	-2.92	798.94	49.15	3.28	800.68	29.39	-3.28
802.57	22.29	2.10	802.10	26.64	0.62	802.89	18.11	-3.95	801.94	53.91	6.45	803.68	27.80	-6.45
805.57	23.12	2.85	805.10	25.10	-1.00	805.89	17.71	-4.43	804.94	52.59	5.05	806.68	29.28	-5.05
808.57	22.07	0.86	808.10	25.53	-1.51	808.89	17.89	-5.19	807.94	53.67	5.19	809.68	30.08	-5.19
811.59	23.52	1.76	811.12	24.30	-3.29	811.91	18.35	-5.28	810.96	54.70	5.67	812.70	30.15	-5.67
814.57	23.55	1.60	814.10	23.79	-3.99	814.89	17.65	-6.18	813.94	54.21	4.99	815.68	31.03	-4.99
817.57	21.83	1.11	817.10	25.96	-0.59	817.89	18.07	-4.53	816.94	52.23	4.24	818.68	30.55	-4.24
820.57	23.03	3.27	820.10	25.91	0.32	820.89	18.29	-3.34	819.94	51.46	4.43	821.68	29.39	-4.43
823.57	23.80	2.11	823.10	25.70	-1.82	823.89	18.39	-5.17	822.94	54.70	5.74	824.68	30.01	-5.74
826.60	23.68	3.54	826.12	24.68	-1.29	826.91	17.87	-4.14	825.97	51.64	4.23	827.70	29.97	-4.23
829.57	22.75	2.37	829.10	25.83	-0.38	829.89	18.51	-3.74	828.94	51.94	4.29	830.68	30.15	-4.29
832.57	23.24	2.42	832.10	25.32	-1.33	832.89	18.07	-4.63	831.94	52.65	4.56	833.68	30.33	-4.56
835.57	22.93	1.99	835.10	24.38	-2.39	835.89	19.23	-3.58	834.94	52.29	4.08	836.67	30.92	-4.08
838.57	24.26	2.77	838.10	24.98	-2.34	838.89	17.83	-5.53	837.94	54.09	5.33	839.67	30.22	-5.33
841.60	22.93	1.37	841.12	24.42	-2.97	841.91	18.61	-4.83	840.97	52.77	3.94	842.70	31.69	-3.94
844.57	25.04	4.96	844.10	25.15	-0.76	844.89	17.96	-4.00	843.94	50.98	3.63	845.68	30.52	-3.63
847.57	24.05	2.49	847.10	25.02	-2.37	847.89	18.86	-4.58	846.94	53.91	5.08	848.68	30.55	-5.08
850.57	24.76	3.77	850.10	25.74	-1.08	850.89	19.22	-3.65	849.94	53.79	5.53	851.68	29.53	-5.53
853.57	24.82	2.06	853.10	26.08	-2.51	853.89	18.88	-5.75	852.94	55.42	5.39	854.68	31.43	-5.39
856.59	24.45	2.10	856.12	25.53	-2.65	856.91	18.86	-5.36	855.96	55.73	6.11	857.70	30.30	-6.11
859.57	24.02	2.15	859.10	25.78	-1.92	859.89	18.86	-4.89	858.94	52.77	3.63	860.68	32.31	-3.63
862.57	24.42	2.21	862.10	24.85	-3.19	862.89	19.14	-4.94	861.94	54.58	5.10	863.68	31.17	-5.10
865.57	25.32	3.88	865.10	27.03	-0.24	865.89	19.03	-4.28	864.94	53.91	5.20	866.68	30.30	-5.20
868.57	25.26	3.91	868.10	25.40	-1.78	868.89	18.77	-4.46	867.94	53.01	4.39	869.68	31.03	-4.39
871.60	25.82	3.29	871.12	25.53	-2.83	871.92	18.55	-5.86	870.96	54.46	4.66	872.70	31.94	-4.66
874.57	24.92	3.05	874.10	26.30	-1.40	874.89	19.36	-4.38	873.94	53.79	4.65	875.68	31.28	-4.65
877.57	23.92	1.64	877.10	25.23	-2.88	877.89	19.07	-5.09	876.94	54.40	4.85	878.68	31.50	-4.85
880.57	24.76	2.32	880.10	25.61	-2.66	880.89	18.50	-5.81	879.94	54.82	5.11	881.68	31.39	-5.11
883.57	26.20	4.22	883.10	27.50	-0.31	883.89	18.22	-5.63	882.94	53.49	4.24	884.68	31.80	-4.24
886.60	24.79	1.36	886.12	26.51	-2.75	886.91	17.82	-7.49	885.97	56.88	6.18	887.70	31.32	-6.18
889.57	25.17	2.81	889.10	26.30	-1.89	889.89	18.86	-5.38	888.94	53.79	4.16	890.68	32.27	-4.16
892.57	25.67	4.00	892.10	25.78	-1.72	892.89	18.39	-5.15	891.94	54.52	5.58	893.68	30.15	-5.58
895.57	25.10	2.85	895.10	25.61	-2.47	895.89	19.42	-4.70	894.94	55.42	5.90	896.67	30.41	-5.90
898.57	24.85	3.12	898.10	25.91	-1.65	898.89	19.59	-4.02	897.94	52.89	3.89	899.68	31.91	-3.89
901.60	24.70	0.44	901.12	27.15	-2.94	901.91	19.75	-6.39	900.97	58.17	6.64	902.70	31.69	-6.64
904.57	25.35	2.56	904.10	27.28	-1.34	904.89	18.40	-6.26	903.94	54.82	4.76	905.68	32.09	-4.76
907.57	26.01	3.52	907.10	25.27	-3.05	907.89	18.64	-5.73	906.94	53.79	4.03	908.68	32.53	-4.03
910.57	24.48	1.62	910.10	24.72	-3.97	910.89	19.33	-5.40	909.94	56.64	6.51	911.68	30.41	-6.51
913.57	25.79	2.75	913.10	27.15	-1.72	913.89	18.16	-6.76	912.94	55.48	5.17	914.68	31.94	-5.17
916.60	24.70	2.77	916.12	26.77	-0.99	916.91	18.59	-5.21	915.97	53.91	4.71	917.70	31.28	-4.71
919.57	26.45	4.53	919.10	26.04	-1.71	919.89	19.01	-4.79	918.94	53.79	4.60	920.68	31.39	-4.60
922.57	24.82	2.71	922.10	26.38	-1.56	922.89	19.20	-4.78	921.94	54.34	4.96	923.68	31.21	-4.96
925.57	26.45	3.47	925.10	26.43	-2.38	925.89	19.86	-5.00	924.94	56.27	6.02	926.68	31.03	-6.02
928.57	25.98	3.02	928.10	27.54	-1.25	928.89	20.03	-4.81	927.94	56.27	6.04	929.68	30.99	-6.04
931.60	25.76	4.38	931.12	27.58	0.37	931.91	19.68	-3.58	930.97	52.05	3.40	932.71	32.05	-3.40
934.57	26.14	4.97	934.10	27.63	0.63	934.89	19.36	-3.69	933.94	51.99	3.55	935.68	31.69	-3.55
937.57	25.48	2.66	937.10	28.40	-0.25	937.89	19.25	-5.45	936.94	53.97	3.88	938.68	33.01	-3.88
940.57	26.10	3.90	940.10	27.50	-0.53	940.89	19.53	-4.54	939.94	53.97	4.50	941.68	31.76	-4.50
943.57	25.51	3.00	943.10	26.30	-2.04	943.89	19.55	-4.83	942.94	54.15	4.37	944.68	32.20	-4.37
946.60	24.82	2.37	946.12	28.32	0.04	946.92	20.46	-3.86	945.96	54.21	4.49	947.71	32.02	-4.49
949.57	25.88	3.91	949.10	26.13	-1.67	949.89	20.01	-3.84	948.94	54.40	5.16	950.68	30.88	-5.16
952.57	25.73	2.60	952.10	28.40	-0.56	952.89	19.36	-5.64	951.94	54.58	4.18	953.68	33.01	-4.18
955.57	26.10	3.54	955.10	26.34	-2.05	955.89	19.25	-5.18	954.94	55.24	5.41	956.68	31.21	-5.41
958.57	26.54	4.54	958.10	27.07	-0.76	958.89	20.36	-3.51	957.94	53.31	4.04	959.67	32.02	-4.04
961.59	26.01	1.91	961.12	27.50	-2.43	961.91	19.83	-6.15	960.96	56.46	5.09	962.70	33.08	-5.09
964.57	25.42	4.50	964.10	26.77	0.02	964.89	20.10	-2.70	963.94	52.77	4.58	965.68	30.41	-4.58
967.57	26.42	2.27	967.10	28.66	-1.32	967.89	20.90	-5.12	966.94	58.05	6.63	968.68	31.58	-6.63
970.57	25.57	3.17	970.10	27.76	-0.47	970.89	19.72	-4.56	969.94	53.13	3.46	971.68	33.01	-3.46
973.57	26.04	3.22	973.10	27.97	-0.68	973.89	20.16	-4.53	972.94	55.06	4.97	974.68	31.91	-4.97
976.60	25.57	2.09	976.12	26.77	-2.54	976.92	19.86	-5.49	975.96	54.88	4.13	977.70	33.41	-4.13
979.57	25.76	1.79	979.10	26.81	-2.99	979.89	21.41	-4.43	978.94	55.00	3.76	980.68	34.27	-3.76
982.57	27.01	3.07	982.10	27.67	-2.10	982.89	20.77	-5.05	981.94	56.40	5.19	983.68	32.82	-5.19
985.57	27.30	2.14	985.10	27.15	-3.84	985.89	20.42	-6.61	984.94	57.98	5.55	986.68	33.67	-5.55
988.57	27.33	3.28	988.10	26.64	-3.24	988.89	20.94	-4.98	987.94	55.61	4.29	989.68	33.82	-4.29
991.60	27.39	4.07	991.12	27.97	-1.18	991.91	20.46	-4.74	990.96	55.85	5.26	992.71	32.13	-5.26
994.57	27.33	3.88	994.10	28.40	-0.88	994.89	20.79	-4.54	993.94	54.64	3.92	995.68	33.60	-3.92
997.57	27.11	3.84	997.10	27.63	-1.47	997.89	20.07	-5.08	996.94	55.61	5.07	998.68	32.27	-5.07
1000.57	27.36	2.64	1000.10	27.84	-2.71	1000.89	21.30	-5.29	999.94	56.58	4.59	1001.68	34.19	-4.59
1003.57	26.76	2.75	1003.10	26.25	-3.59	1003.89	20.35	-5.53	1002.94	56.27	4.99	1004.68	33.08	-4.99
1006.60	27.55	4.74	1006.12	28.32	-0.32	1006.91	20.51	-4.18	1005.97	53.91	3.83	1007.70	33.05	-3.83
1009.57	26.70	3.68	1009.10	28.45	-0.40	1009.89	21.33	-3.57	1008.94	53.85	3.56	1010.68	33.53	-3.56
1012.57	26.39	2.85	1012.10	28.14	-1.23	1012.89	21.02	-4.40	1011.94	55.85	5.04	1013.68	32.57	-5.04
1015.57	29.01	5.65	1015.10	27.93	-1.26	1015.89	21.95	-3.28	1014.94	55.12	4.49	1016.68	32.93	-4.49
1018.57	28.59	3.31	1018.10	27.07	-4.04	1018.89	21.30	-5.85	1017.94	57.92	5.37	1019.68	33.97	-5.37
1021.60	26.76	3.72	1021.12	28.92	0.05	1021.92	20.18	-4.73	1020.97	54.40	4.09	1022.71	33.01	-4.09
1024.57	28.02	3.19	1024.10	27.33	-3.33	1024.89	20.63	-6.07	1023.94	58.17	6.07	1025.68	32.82	-6.07
1027.57	27.87	3.98	1027.10	28.58	-1.14	1027.89	20.68	-5.08	1026.94	55.36	4.20	1028.68	33.75	-4.20
1030.57	26.17	2.70	1030.10	28.14	-1.16	1030.89	21.39	-3.95	1029.94	56.03	5.29	1031.68	32.24	-5.29
1033.57	26.35	1.62	1033.10	29.18	-1.38	1033.89	21.00	-5.60	1032.94	58.41	6.41	1034.68	32.38	-6.41
1036.60	26.67	1.98	1036.12	26.51	-4.01	1036.92	21.04	-5.53	1035.97	57.56	5.60	1037.71	33.16	-5.60
1039.57	29.55	3.68	1039.10	29.66	-2.04	1039.89	20.79	-6.95	1038.94	58.66	5.52	1040.68	34.41	-5.52
1042.57	28.18	3.25	1042.10	27.50	-3.26	1042.89	20.77	-6.04	1041.94	57.56	5.36	1043.68	33.64	-5.36
1045.57	27.55	2.60	1045.10	28.88	-1.90	1045.89	22.14	-4.68	1044.94	57.19	4.97	1046.68	34.04	-4.97
1048.57	26.83	2.80	1048.10	28.62	-1.24	1048.89	21.39	-4.52	1047.94	57.31	6.01	1049.68	32.09	-6.01
1051.60	25.98	1.86	1051.12	26.85	-3.10	1051.91	20.40	-5.60	1050.96	54.76	3.37	1052.70	34.82	-3.37
1054.57	28.21	5.01	1054.10	28.40	-0.63	1054.89	21.13	-3.95	1053.94	55.61	5.14	1055.68	32.13	-5.14
1057.57	28.15	4.86	1057.10	29.27	0.15	1057.89	20.89	-4.27	1056.94	55.67	5.11	1058.68	32.24	-5.11
1060.57	30.47	7.21	1060.10	28.32	-0.77	1060.89	20.89	-4.25	1059.94	55.48	4.95	1061.68	32.38	-4.95
1063.57	28.56	5.61	1063.10	27.84	-0.94	1063.89	21.48	-3.34	1062.94	54.70	4.48	1064.68	32.53	-4.48
1066.59	27.96	2.38	1066.12	28.58	-2.83	1066.91	21.69	-5.76	1065.96	57.74	4.89	1067.70	34.75	-4.89
1069.57	27.74	3.96	1069.10	27.37	-2.24	1069.89	21.93	-3.72	1068.94	55.36	4.31	1070.68	33.53	-4.31
1072.57	28.18	4.31	1072.10	27.67	-2.03	1072.89	21.71	-4.04	1071.94	55.18	4.04	1073.68	33.90	-4.04
1075.57	28.15	2.87	1075.10	29.18	-1.93	1075.89	20.64	-6.51	1074.94	57.25	4.70	1076.68	34.64	-4.70
1078.57	28.78	4.79	1078.10	29.36	-0.46	1078.89	21.26	-4.61	1077.94	54.46	3.20	1079.68	34.86	-3.20
1081.60	27.33	3.32	1081.12	29.10	-0.74	1081.91	21.37	-4.52	1080.96	54.76	3.48	1082.70	34.60	-3.48
1084.57	30.22	5.20	1084.10	29.96	-0.89	1084.89	22.01	-4.88	1083.94	56.70	4.41	1085.68	34.67	-4.41
1087.57	29.07	5.42	1087.10	29.75	0.27	1087.89	21.09	-4.43	1086.94	53.43	2.51	1088.68	35.20	-2.51
1090.57	28.97	4.65	1090.10	27.45	-2.70	1090.89	21.46	-4.74	1089.94	56.27	4.68	1091.68	33.71	-4.68
1093.57	28.56	4.40	1093.10	28.66	-1.33	1093.89	22.27	-3.77	1092.94	55.54	4.11	1094.68	34.12	-4.11
1096.60	29.45	5.35	1096.12	30.40	0.47	1096.91	22.31	-3.67	1095.96	56.64	5.27	1097.71	32.90	-5.27
1099.58	29.51	4.93	1099.10	29.05	-1.36	1099.89	21.43	-5.02	1098.94	56.33	4.48	1100.68	34.16	-4.48
1102.57	28.12	1.73	1102.10	28.84	-3.38	1102.89	21.24	-7.03	1101.94	59.89	6.23	1103.68	34.23	-6.23
1105.57	29.77	4.14	1105.10	27.58	-3.88	1105.89	22.08	-5.43	1104.94	57.74	4.84	1106.68	34.86	-4.84
1108.57	30.38	5.37	1108.10	27.97	-2.87	1108.89	22.23	-4.65	1107.94	57.68	5.40	1109.68	33.67	-5.40
1111.60	29.99	4.43	1111.12	29.83	-1.56	1111.92	22.21	-5.23	1110.97	57.49	4.66	1112.71	34.97	-4.66
1114.57	30.47	5.68	1114.10	30.36	-0.26	1114.89	22.18	-4.48	1113.94	56.64	4.58	1115.68	34.27	-4.58
1117.57	29.51	4.60	1117.10	29.36	-1.38	1117.89	22.25	-4.53	1116.94	56.70	4.52	1118.68	34.45	-4.52
1120.57	30.41	5.00	1120.10	29.18	-2.06	1120.89	22.08	-5.21	1119.94	58.41	5.73	1121.68	33.75	-5.73
1123.57	29.83	4.42	1123.10	26.60	-4.64	1123.89	22.72	-4.56	1122.94	56.58	3.90	1124.68	35.57	-3.90
1126.60	28.47	3.92	1126.12	27.67	-2.71	1126.92	22.34	-4.09	1125.97	56.03	4.21	1127.71	34.41	-4.21
1129.57	29.51	4.26	1129.10	27.71	-3.37	1129.89	21.45	-5.68	1128.94	56.94	4.42	1130.68	34.90	-4.42
1132.57	31.69	4.72	1132.10	29.62	-3.18	1132.89	22.18	-6.67	1131.94	60.57	6.33	1133.68	34.71	-6.33
1135.57	30.22	5.93	1135.10	30.97	0.85	1135.89	22.36	-3.80	1134.94	56.09	4.53	1136.68	33.82	-4.53
1138.57	30.31	4.50	1138.10	28.92	-2.72	1138.89	23.36	-4.33	1137.94	58.17	5.09	1139.68	34.79	-5.09
1141.60	28.88	5.55	1141.12	28.10	-1.06	1141.92	22.31	-2.90	1140.97	54.40	3.80	1142.71	33.60	-3.80
1144.57	30.28	4.79	1144.10	29.27	-2.05	1144.89	22.29	-5.08	1143.94	58.35	5.59	1145.68	33.97	-5.59
1147.57	29.07	3.15	1147.10	28.32	-3.43	1147.89	22.19	-5.61	1146.94	57.31	4.12	1148.68	35.87	-4.12
1150.57	28.21	2.87	1150.10	29.53	-1.64	1150.89	22.80	-4.42	1149.94	56.94	4.33	1151.68	35.08	-4.33
1153.57	28.40	1.78	1153.10	28.40	-4.05	1153.89	21.99	-6.50	1152.94	60.08	6.19	1154.68	34.49	-6.19
1156.60	28.50	2.30	1156.12	28.58	-3.45	1156.92	21.41	-6.67	1155.97	58.17	4.70	1157.71	35.57	-4.70
1159.57	29.77	4.24	1159.10	29.70	-1.66	1159.89	21.95	-5.46	1158.94	56.46	3.66	1160.68	35.94	-3.66
1162.57	28.88	4.00	1162.10	29.36	-1.35	1162.89	22.34	-4.41	1161.94	56.64	4.49	1163.68	34.45	-4.49
1165.57	29.83	4.02	1165.10	29.96	-1.68	1165.89	22.83	-4.86	1164.94	57.62	4.54	1166.68	35.34	-4.54
1168.57	30.60	5.23	1168.10	29.53	-1.67	1168.89	21.89	-5.36	1167.94	55.54	2.90	1169.68	36.54	-2.90
1171.60	30.34	3.87	1171.12	29.57	-2.73	1171.92	22.14	-6.21	1170.97	58.60	4.86	1172.71	35.68	-4.86
1174.57	28.91	3.67	1174.10	30.84	-0.23	1174.89	21.82	-5.30	1173.94	58.11	5.60	1175.68	33.71	-5.60
1177.57	30.47	3.32	1177.10	29.44	-3.54	1177.89	22.98	-6.05	1176.94	60.26	5.84	1178.68	35.38	-5.84
1180.57	31.34	6.22	1180.10	28.40	-2.55	1180.89	23.15	-3.85	1179.94	56.94	4.55	1181.68	34.64	-4.55
1183.57	29.26	3.77	1183.10	28.62	-2.70	1183.89	23.25	-4.11	1182.94	58.78	6.02	1184.68	33.53	-6.02
1186.60	29.45	3.71	1186.12	29.14	-2.43	1186.92	22.61	-5.00	1185.97	56.94	3.93	1187.71	35.87	-3.93
1189.57	31.18	5.77	1189.10	31.01	-0.23	1189.89	23.40	-3.88	1188.94	57.62	4.94	1190.68	34.53	-4.94
1192.57	31.34	4.49	1192.10	29.05	-3.63	1192.89	22.38	-6.35	1191.94	60.14	6.02	1193.68	34.90	-6.02
1195.57	31.05	5.37	1195.10	29.88	-1.63	1195.89	23.10	-4.46	1194.94	57.43	4.48	1196.68	35.27	-4.48
1198.57	30.47	4.74	1198.10	30.14	-1.42	1198.89	22.76	-4.84	1197.94	58.23	5.23	1199.68	34.56	-5.23
1201.60	28.85	1.78	1201.12	31.10	-1.80	1201.92	22.55	-6.39	1200.97	59.71	5.37	1202.71	35.76	-5.37
1204.57	31.24	5.44	1204.10	29.96	-1.67	1204.89	23.46	-4.22	1203.94	57.74	4.67	1205.68	35.20	-4.67
1207.57	31.66	6.11	1207.10	30.05	-1.33	1207.89	22.98	-4.44	1206.94	58.72	5.90	1208.68	33.71	-5.90
1210.57	31.63	5.39	1210.09	29.18	-2.89	1210.89	22.61	-5.50	1209.94	57.49	3.98	1211.68	36.32	-3.98
1213.57	30.86	3.69	1213.09	31.45	-1.55	1213.89	23.02	-6.03	1212.94	60.26	5.82	1214.68	35.42	-5.82
1216.60	31.27	4.46	1216.12	29.92	-2.72	1216.92	22.81	-5.88	1215.96	60.02	5.94	1217.71	34.94	-5.94
1219.57	32.17	5.35	1219.09	29.49	-3.16	1219.89	23.72	-4.97	1218.94	59.21	5.12	1220.68	35.76	-5.12
