# Supplementary material for: Noise-precision tradeoff in predicting combinations of mutations and drugs
Source: PLoS Comput Biol. 2019 May 22;15(5):e1006956. doi: 10.1371/journal.pcbi.1006956 (PMC6548401; doi:10.1371/journal.pcbi.1006956)
Supplement: S1 Data — A zip file containing all datasets used in this paper. (ZIP) [file pcbi.1006956.s002.zip › calcium/calcium_double_RAW264.7/GMF_10_pM_PAF_100_nM_RW_ECC040206C.txt]

Tab-delimted data for ligand pair Granulocyte macrophage colony stimulating factor / Platelet Activating Factor
Celltype = RAW 264.7
ExperimentID = ECC040206C
t in seconds, Ca++ concentrations in nM
Adj Ca++ is the change in Ca++ concentration due to ligand

ECC040206C10	GMF 10 pM	PAF 100 nM	sim
ECC040206C02	PAF 100 nM	HBSS-BSA n/a 	lig2_only
ECC040206C07	PAF 100 nM	HBSS-BSA n/a 	lig2_only
ECC040206C01	HBSS-BSA n/a 	HBSS-BSA n/a 	con
ECC040206C12	HBSS-BSA n/a 	HBSS-BSA n/a 	con

t(ECC040206C10)	Ca++(ECC040206C10)	Adj Ca++(ECC040206C10)	t(ECC040206C02)	Ca++(ECC040206C02)	Adj Ca++(ECC040206C02)	t(ECC040206C07)	Ca++(ECC040206C07)	Adj Ca++(ECC040206C07)	t(ECC040206C01)	Ca++(ECC040206C01)	Adj Ca++(ECC040206C01)	t(ECC040206C12)	Ca++(ECC040206C12)	Adj Ca++(ECC040206C12)
-191.59	26.31	0.88	-192.85	20.41	0.40	-192.06	27.80	0.41	-193.00	48.57	-0.03	-191.28	30.29	0.03
-188.61	25.95	0.84	-189.86	19.17	-0.52	-189.08	29.00	1.93	-190.02	48.07	-0.21	-188.29	30.15	0.21
-185.61	25.65	0.76	-186.86	19.86	0.39	-186.08	28.33	1.47	-187.02	47.25	-0.81	-185.29	30.53	0.81
-182.61	25.95	0.96	-183.86	19.54	-0.03	-183.08	28.75	1.80	-184.02	47.90	-0.26	-182.29	30.07	0.26
-179.61	26.90	1.42	-180.86	19.79	-0.27	-180.08	28.57	1.13	-181.02	48.35	-0.30	-179.29	30.60	0.30
-176.61	26.50	0.54	-177.86	19.39	-1.15	-177.08	28.01	0.09	-178.02	49.45	0.32	-176.29	30.46	-0.32
-173.61	26.27	0.09	-174.86	19.26	-1.50	-174.08	28.83	0.68	-175.02	49.15	-0.20	-173.29	31.21	0.20
-170.60	25.68	-0.45	-171.86	19.92	-0.79	-171.07	28.69	0.60	-172.02	49.10	-0.20	-170.29	31.15	0.20
-167.61	27.07	0.79	-168.86	20.76	-0.10	-168.08	28.70	0.45	-169.02	48.32	-1.13	-167.29	32.24	1.13
-164.61	26.17	-0.72	-165.86	21.71	0.24	-165.08	28.73	-0.12	-166.02	50.08	0.02	-164.29	31.70	-0.02
-161.61	26.43	-0.88	-162.86	20.85	-1.04	-162.08	28.78	-0.49	-163.02	50.83	0.35	-161.29	31.78	-0.35
-158.61	26.46	-0.29	-159.86	21.38	0.05	-159.08	29.07	0.36	-160.02	50.10	0.18	-158.29	31.39	-0.19
-155.61	26.86	-0.86	-156.86	21.67	-0.63	-156.08	28.51	-1.17	-157.02	51.74	0.85	-155.29	31.70	-0.85
-152.61	26.49	-1.42	-153.86	21.71	-0.78	-153.08	29.07	-0.80	-154.02	51.89	0.81	-152.29	31.92	-0.81
-149.61	27.33	0.23	-150.86	22.09	0.41	-150.08	28.98	-0.08	-151.02	50.23	-0.04	-149.29	31.96	0.04
-146.61	27.04	-0.79	-147.86	21.62	-0.79	-147.08	28.97	-0.82	-148.02	51.87	0.87	-146.29	31.79	-0.87
-143.61	26.45	-1.09	-144.86	22.04	-0.08	-144.08	29.14	-0.36	-145.02	50.63	-0.08	-143.29	32.44	0.08
-140.61	27.18	-1.44	-141.86	21.17	-2.03	-141.08	28.98	-1.60	-142.02	52.66	0.87	-140.29	32.57	-0.87
-137.61	27.46	-1.16	-138.86	22.08	-1.12	-138.08	29.76	-0.83	-139.02	52.38	0.59	-137.29	32.86	-0.59
-134.61	27.17	-1.18	-135.86	22.58	-0.35	-135.08	29.74	-0.58	-136.02	51.82	0.30	-134.29	32.88	-0.30
-131.61	27.15	-1.37	-132.86	22.65	-0.45	-132.08	28.94	-1.54	-133.02	52.17	0.48	-131.29	32.86	-0.48
-128.61	26.77	-0.59	-129.86	22.48	0.54	-129.08	29.67	0.35	-130.02	51.24	0.71	-128.30	31.48	-0.71
-125.61	26.92	-1.72	-126.86	22.18	-1.04	-126.08	29.96	-0.64	-127.02	51.72	-0.09	-125.29	33.55	0.09
-122.61	27.52	-0.46	-123.86	22.89	0.33	-123.08	28.54	-1.40	-124.02	51.16	0.01	-122.29	32.79	-0.01
-119.61	26.59	-1.52	-120.86	22.82	0.13	-120.08	29.32	-0.75	-121.02	51.36	0.08	-119.29	32.86	-0.08
-116.61	28.27	0.34	-117.86	22.84	0.33	-117.08	29.23	-0.66	-118.02	51.24	0.14	-116.29	32.62	-0.14
-113.61	27.85	-0.44	-114.86	22.84	-0.03	-114.08	30.20	-0.05	-115.02	51.92	0.46	-113.29	32.66	-0.46
-110.61	27.55	-1.28	-111.86	21.69	-1.72	-111.08	29.49	-1.30	-112.02	52.91	0.91	-110.29	32.75	-0.91
-107.61	27.91	-0.12	-108.86	22.60	-0.01	-108.08	29.90	-0.10	-109.02	51.77	0.57	-107.29	32.29	-0.57
-104.61	28.00	-0.02	-105.86	22.08	-0.52	-105.08	29.48	-0.50	-106.02	52.50	1.31	-104.29	31.54	-1.31
-101.61	27.41	-1.79	-102.86	22.06	-1.72	-102.08	29.74	-1.43	-103.02	53.09	0.72	-101.29	33.31	-0.72
-98.61	28.12	-0.47	-99.86	22.41	-0.76	-99.08	30.14	-0.42	-100.02	52.28	0.52	-98.29	32.90	-0.52
-95.61	27.85	-0.15	-96.86	23.11	0.53	-96.08	28.92	-1.04	-97.02	51.97	0.80	-95.29	32.03	-0.80
-92.61	27.60	0.02	-93.86	22.48	0.32	-93.08	29.90	0.36	-94.02	51.06	0.31	-92.29	32.09	-0.31
-89.61	27.23	-1.21	-90.86	21.71	-1.31	-90.08	29.45	-0.95	-91.02	51.49	-0.12	-89.29	33.38	0.12
-86.61	27.36	-0.03	-87.86	23.18	1.21	-87.08	29.58	0.23	-88.02	50.68	0.12	-86.29	32.09	-0.12
-83.61	28.28	-0.13	-84.86	22.72	-0.27	-84.08	29.79	-0.58	-85.02	52.33	0.75	-83.29	32.49	-0.75
-80.61	28.27	-0.27	-81.86	21.69	-1.43	-81.08	29.68	-0.82	-82.02	51.46	-0.25	-80.29	33.62	0.25
-77.61	27.66	-0.27	-78.86	22.57	0.06	-78.08	29.64	-0.25	-79.02	52.71	1.61	-77.29	31.15	-1.61
-74.61	27.81	-0.24	-75.86	22.63	0.00	-75.08	30.25	0.24	-76.02	51.74	0.52	-74.29	32.35	-0.52
-71.61	28.32	-0.15	-72.86	22.21	-0.84	-72.08	30.25	-0.18	-73.02	51.21	-0.43	-71.29	33.73	0.43
-68.61	27.02	-0.26	-69.86	21.89	0.03	-69.08	30.48	1.24	-70.02	50.66	0.21	-68.29	31.89	-0.21
-65.61	27.29	-0.27	-66.86	22.48	0.34	-66.08	29.96	0.43	-67.02	50.81	0.08	-65.29	32.31	-0.08
-62.61	28.19	0.51	-63.86	22.57	0.31	-63.08	29.35	-0.29	-64.02	50.93	0.08	-62.29	32.42	-0.08
-59.61	28.01	0.16	-60.86	22.31	-0.12	-60.08	29.23	-0.59	-61.02	51.59	0.57	-59.29	32.11	-0.57
-56.61	27.92	0.13	-57.86	22.52	0.15	-57.08	29.20	-0.55	-58.02	51.67	0.71	-56.29	31.90	-0.71
-53.61	27.33	-0.83	-54.86	21.79	-0.95	-54.08	29.32	-0.80	-55.02	51.49	0.16	-53.29	32.83	-0.16
-50.61	27.69	-0.08	-51.86	21.55	-0.80	-51.08	30.27	0.54	-52.02	50.83	-0.11	-50.30	32.70	0.11
-47.61	28.47	-0.01	-48.86	22.45	-0.61	-48.08	30.34	-0.10	-49.02	51.51	-0.14	-47.29	33.44	0.14
-44.61	27.75	0.12	-45.86	22.62	0.41	-45.08	30.73	1.14	-46.02	50.68	-0.12	-44.29	32.57	0.12
-41.61	27.81	-0.31	-42.86	22.92	0.22	-42.08	29.64	-0.44	-43.02	51.77	0.48	-41.29	32.46	-0.48
-38.61	27.95	0.45	-39.86	22.18	0.10	-39.08	29.74	0.28	-40.02	50.18	-0.49	-38.29	32.81	0.48
-35.61	28.73	1.41	-36.86	22.75	0.85	-36.08	29.73	0.45	-37.02	50.08	-0.41	-35.29	32.55	0.41
-32.61	28.22	-0.18	-33.86	22.58	-0.40	-33.08	30.48	0.12	-34.02	51.46	-0.11	-32.30	33.33	0.11
-29.61	27.43	-0.88	-30.86	21.96	-0.93	-30.08	29.81	-0.47	-31.02	51.16	-0.32	-29.29	33.46	0.32
-26.61	28.03	0.10	-27.86	22.50	-0.01	-27.08	29.59	-0.30	-28.02	51.14	0.04	-26.29	32.72	-0.04
-23.61	27.76	-0.20	-24.86	23.25	0.71	-24.08	29.70	-0.22	-25.02	51.51	0.38	-23.30	32.40	-0.38
-20.61	27.78	0.05	-21.87	22.87	0.56	-21.08	29.79	0.10	-22.02	51.29	0.39	-20.30	32.16	-0.39
-17.61	27.94	-0.23	-18.87	22.04	-0.71	-18.08	30.09	-0.04	-19.02	51.19	-0.15	-17.30	33.14	0.15
-14.61	27.81	-0.34	-15.87	22.50	-0.23	-15.08	29.59	-0.52	-16.02	51.72	0.40	-14.30	32.57	-0.40
5.42	43.49	10.58	4.16	42.57	15.08	4.95	45.33	10.46	4.00	54.68	-1.40	5.73	39.13	1.40
8.37	81.03	48.21	7.09	62.78	35.38	7.90	78.29	43.50	6.93	56.82	0.83	8.68	36.82	-0.83
11.34	137.01	105.32	10.09	130.81	104.54	10.87	135.66	102.01	9.93	54.29	-0.57	11.66	37.08	0.56
14.38	133.17	102.07	13.12	139.01	113.33	13.90	133.88	100.81	12.96	53.47	-0.80	14.69	36.73	0.80
17.34	116.56	85.59	16.09	120.08	94.53	16.87	117.43	84.50	15.93	54.32	0.18	17.66	35.62	-0.18
20.34	102.44	72.03	19.09	104.54	79.55	19.87	105.55	73.18	18.93	53.12	-0.46	20.66	35.69	0.45
23.37	94.06	63.82	22.09	95.50	70.68	22.90	97.04	64.84	21.93	53.47	0.06	23.68	35.00	-0.06
26.34	86.75	56.14	25.09	85.62	60.43	25.87	87.49	54.91	24.93	54.39	0.61	26.66	34.83	-0.61
29.38	79.32	49.91	28.12	78.37	54.38	28.90	82.00	50.62	27.96	52.40	-0.18	29.69	34.42	0.18
32.34	75.09	45.39	31.09	73.64	49.36	31.87	76.11	44.45	30.93	52.48	-0.39	32.66	34.91	0.39
35.34	71.97	42.06	34.09	69.02	44.53	34.87	72.33	40.45	33.93	52.56	-0.52	35.66	35.26	0.52
38.37	67.50	37.32	37.09	66.69	41.93	37.90	71.69	39.55	36.93	52.96	-0.39	38.68	35.39	0.39
41.34	66.19	35.86	40.09	62.76	37.85	40.87	67.89	35.60	39.93	52.81	-0.69	41.66	35.84	0.69
44.38	63.16	33.09	43.12	60.30	35.65	43.90	65.39	33.36	42.96	52.94	-0.30	44.69	35.19	0.30
47.34	60.23	30.08	46.09	59.74	35.01	46.87	62.24	30.13	45.93	53.06	-0.26	47.66	35.23	0.26
50.34	58.31	27.30	49.09	56.44	30.85	49.87	60.68	27.71	48.93	53.47	-0.71	50.66	36.54	0.71
53.37	57.34	26.60	52.09	55.27	29.95	52.90	60.70	28.00	51.93	53.83	-0.08	53.68	35.64	0.08
56.34	55.39	25.10	55.09	52.16	27.29	55.87	57.68	25.43	54.93	53.19	-0.27	56.66	35.38	0.27
59.38	55.83	25.05	58.12	52.16	26.80	58.90	56.42	23.68	57.96	53.37	-0.58	59.69	36.18	0.58
62.34	53.36	23.19	61.09	49.95	25.20	61.87	54.55	22.41	60.93	52.10	-1.24	62.66	36.24	1.24
65.34	52.07	21.01	64.09	49.24	23.60	64.87	53.55	20.53	63.93	54.55	0.32	65.66	35.56	-0.32
68.37	50.94	19.87	67.09	46.47	20.82	67.90	54.82	21.79	66.93	54.04	-0.20	68.68	36.09	0.20
71.34	49.46	17.92	70.09	45.41	19.29	70.87	52.08	18.58	69.93	55.06	0.35	71.66	36.01	-0.35
74.38	49.12	17.91	73.12	44.92	19.13	73.90	50.58	17.41	72.96	54.57	0.19	74.69	35.84	-0.19
77.34	48.87	17.89	76.09	43.85	18.29	76.87	50.22	17.28	75.93	53.58	-0.57	77.65	36.37	0.57
80.34	46.90	14.62	79.09	42.84	15.98	79.87	50.24	16.00	78.93	55.97	0.52	80.66	36.59	-0.52
83.37	47.35	15.71	82.09	42.84	16.62	82.90	49.55	15.95	81.93	54.32	-0.49	83.68	36.95	0.48
86.34	46.30	14.76	85.09	41.51	15.39	85.87	47.44	13.93	84.93	54.52	-0.19	86.66	36.56	0.19
89.37	45.61	14.17	88.11	39.33	13.31	88.90	47.61	14.21	87.96	54.19	-0.42	89.69	36.69	0.42
92.34	43.62	11.77	91.09	39.83	13.40	91.87	46.14	12.33	90.93	54.45	-0.57	92.66	37.24	0.57
95.34	44.16	11.87	94.09	38.80	11.93	94.87	45.88	11.63	93.93	55.35	-0.11	95.66	37.22	0.11
98.37	42.77	10.16	97.09	37.43	10.24	97.90	46.44	11.87	96.93	56.35	0.57	98.68	36.86	-0.58
101.34	42.63	10.24	100.09	37.03	10.06	100.87	44.54	10.19	99.93	55.99	0.43	101.66	36.78	-0.44
104.38	42.25	10.11	103.12	36.98	10.26	103.90	43.71	9.61	102.96	54.91	-0.40	104.69	37.37	0.40
107.34	41.05	9.27	106.09	35.58	9.22	106.87	43.17	9.43	105.93	54.75	-0.20	107.66	36.80	0.20
110.34	40.29	8.28	109.09	35.01	8.42	109.87	42.44	8.46	108.93	54.88	-0.30	110.66	37.14	0.30
113.37	40.86	8.63	112.09	34.51	7.70	112.90	43.92	9.72	111.93	55.47	0.07	113.68	36.99	-0.07
116.34	40.48	7.55	115.09	34.65	7.14	115.87	41.63	6.74	114.93	55.94	-0.16	116.66	37.92	0.16
119.38	39.38	6.82	118.12	33.22	6.08	118.90	41.89	7.36	117.96	55.71	-0.02	119.69	37.41	0.02
122.34	38.91	6.72	121.09	32.97	6.20	121.87	40.42	6.27	120.93	55.76	0.40	122.66	36.61	-0.41
125.34	38.62	6.35	124.09	32.31	5.46	124.87	39.76	5.53	123.93	55.71	0.27	125.66	36.82	-0.27
128.37	38.23	4.90	127.09	31.30	3.39	127.90	41.26	5.97	126.93	56.79	0.29	128.68	37.86	-0.30
131.34	37.34	4.55	130.09	31.89	4.52	130.87	39.67	4.92	129.93	56.25	0.29	131.66	37.33	-0.29
134.37	37.37	5.38	133.12	30.84	4.27	133.90	39.47	5.52	132.96	54.60	-0.56	134.69	37.37	0.55
137.34	36.86	3.43	136.09	30.61	2.60	136.87	38.20	2.81	135.93	56.64	0.04	137.66	38.22	-0.04
140.34	36.37	3.95	139.09	30.74	3.74	139.87	39.45	5.07	138.93	54.75	-0.84	140.66	38.09	0.84
143.37	35.97	3.40	142.09	29.89	2.74	142.90	38.98	4.45	141.93	55.55	-0.19	143.68	37.58	0.19
146.34	35.67	2.64	145.09	29.89	2.28	145.87	38.49	3.50	144.93	56.90	0.70	146.66	37.16	-0.70
149.38	35.72	3.15	148.12	29.42	2.27	148.91	37.12	2.58	147.97	55.81	0.07	149.69	37.33	-0.07
152.34	35.90	2.46	151.09	29.79	1.77	151.87	36.98	1.57	150.93	56.87	0.26	152.65	38.01	-0.26
155.34	34.90	2.51	154.09	28.69	1.72	154.87	36.62	2.26	153.93	55.32	-0.24	155.66	37.46	0.24
158.37	34.52	1.27	157.09	28.58	0.75	157.90	37.47	2.26	156.93	56.74	0.32	158.68	37.75	-0.33
161.34	34.69	1.39	160.09	28.13	0.25	160.87	36.55	1.29	159.93	56.48	0.01	161.66	38.11	-0.02
164.38	34.31	1.80	163.12	28.39	1.30	163.91	36.53	2.05	162.97	55.84	0.16	164.69	37.18	-0.16
167.34	34.68	1.59	166.09	27.87	0.20	166.87	36.03	0.97	165.93	56.28	0.02	167.66	37.90	-0.02
170.34	34.68	0.99	169.09	27.92	-0.35	169.87	36.51	0.86	168.93	57.78	0.92	170.66	37.59	-0.92
173.37	35.01	1.41	172.09	28.04	-0.14	172.90	37.08	1.52	171.93	56.82	0.05	173.68	38.37	-0.05
176.34	34.02	0.24	175.09	28.39	0.03	175.87	35.97	0.22	174.93	57.42	0.47	176.66	38.14	-0.47
179.37	34.28	0.30	178.12	27.49	-1.07	178.90	35.49	-0.45	177.96	57.94	0.79	179.69	38.01	-0.79
182.34	33.91	0.93	181.09	26.71	-0.85	181.87	34.38	-0.56	180.93	55.84	-0.31	182.66	38.11	0.30
185.34	32.78	-0.74	184.09	27.26	-0.84	184.87	35.19	-0.29	183.93	56.04	-0.65	185.66	39.00	0.65
188.37	33.18	0.26	187.09	27.21	-0.29	187.90	36.17	1.29	186.93	56.66	0.57	188.68	37.18	-0.57
191.34	34.06	0.32	190.09	26.67	-1.65	190.87	34.56	-1.14	189.93	56.69	-0.22	191.66	38.79	0.22
194.38	33.13	-0.76	193.12	27.63	-0.84	193.90	35.32	-0.53	192.96	57.42	0.36	194.69	38.35	-0.37
197.34	33.21	-0.40	196.09	26.41	-1.78	196.87	34.54	-1.03	195.93	57.18	0.40	197.66	38.03	-0.41
200.34	33.39	0.62	199.09	27.26	-0.09	199.87	34.84	0.11	198.93	55.91	-0.03	200.66	37.63	0.03
203.37	32.82	-0.31	202.09	25.71	-2.00	202.90	35.55	0.46	201.93	55.94	-0.36	203.68	38.31	0.36
206.34	32.86	-0.87	205.09	27.16	-1.15	205.87	33.72	-1.98	204.93	56.61	-0.29	206.66	38.85	0.29
209.38	33.39	-0.67	208.12	26.98	-1.66	208.90	34.54	-1.49	207.96	56.95	-0.28	209.69	39.17	0.28
212.34	33.26	-0.44	211.09	26.41	-1.87	211.87	34.71	-0.95	210.93	56.28	-0.59	212.66	39.11	0.59
215.34	32.45	-1.41	214.09	26.34	-2.10	214.87	34.20	-1.62	213.93	57.91	0.88	215.66	37.80	-0.88
218.37	33.07	-0.50	217.09	26.43	-1.72	217.90	35.28	-0.25	216.93	57.52	0.78	218.68	37.61	-0.78
221.34	33.83	0.28	220.09	26.86	-1.27	220.87	33.94	-1.57	219.93	57.13	0.41	221.66	37.97	-0.41
224.38	33.09	-1.20	223.12	27.61	-1.26	223.90	33.54	-2.71	222.96	57.78	0.32	224.69	38.79	-0.32
227.34	31.91	-2.25	226.09	26.02	-2.72	226.87	34.08	-2.04	225.93	57.55	0.22	227.66	38.77	-0.22
230.34	32.85	-0.32	229.09	26.50	-1.25	229.87	33.15	-1.99	228.93	57.10	0.76	230.66	37.24	-0.76
233.37	32.59	-0.89	232.09	26.48	-1.58	232.90	34.72	-0.72	231.93	56.79	0.14	233.68	38.16	-0.14
236.34	32.13	-1.82	235.09	26.34	-2.19	235.87	33.50	-2.42	234.93	57.26	0.14	236.66	38.64	-0.14
239.38	32.66	-1.06	238.12	26.28	-2.02	238.90	34.47	-1.21	237.97	56.85	-0.04	239.69	38.58	0.03
242.34	32.69	-0.98	241.09	26.83	-1.42	241.87	33.47	-2.17	240.93	57.03	0.19	242.65	38.31	-0.19
245.34	32.38	-1.26	244.09	27.24	-0.98	244.87	33.63	-1.97	243.93	57.31	0.50	245.66	37.97	-0.50
248.37	32.97	-0.16	247.09	26.21	-1.50	247.90	35.52	0.43	246.93	57.55	1.25	248.68	36.71	-1.25
251.34	32.30	-1.08	250.09	26.02	-1.94	250.87	34.29	-1.06	249.93	57.13	0.58	251.66	37.63	-0.58
254.38	32.39	-1.05	253.12	26.83	-1.19	253.91	34.23	-1.18	252.97	57.42	0.81	254.69	37.46	-0.81
257.34	32.48	-1.00	256.09	26.29	-1.77	256.87	33.76	-1.68	255.93	56.48	-0.17	257.66	38.47	0.17
260.34	33.12	-1.35	259.09	25.97	-3.08	259.87	34.83	-1.60	258.93	58.46	0.82	260.66	38.47	-0.83
263.37	32.94	-0.76	262.09	26.45	-1.83	262.90	36.06	0.40	261.93	56.77	-0.10	263.68	38.62	0.09
266.34	32.92	-0.63	265.09	26.66	-1.47	265.87	35.37	-0.14	264.93	57.44	0.72	266.66	37.65	-0.73
269.38	32.06	-1.54	268.12	27.21	-0.97	268.90	34.12	-1.44	267.96	57.47	0.70	269.69	37.73	-0.70
272.34	32.59	-1.70	271.09	26.17	-2.70	271.87	34.24	-2.01	270.93	58.15	0.69	272.66	38.43	-0.69
275.34	32.30	-1.68	274.09	26.83	-1.73	274.87	33.48	-2.46	273.93	56.61	-0.54	275.66	39.34	0.54
278.37	32.57	-1.43	277.09	27.21	-1.37	277.90	36.09	0.13	276.93	57.78	0.61	278.68	38.22	-0.61
281.34	32.98	-1.20	280.09	26.45	-2.31	280.87	34.56	-1.58	279.93	57.65	0.30	281.66	38.71	-0.30
284.38	32.97	-0.76	283.12	26.93	-1.38	283.90	34.05	-1.64	282.96	57.10	0.20	284.69	38.35	-0.20
287.34	32.77	-1.18	286.09	27.00	-1.53	286.87	34.57	-1.35	285.93	58.02	0.90	287.66	37.88	-0.90
290.34	33.26	-0.48	289.09	26.59	-1.73	289.87	34.62	-1.08	288.93	56.90	-0.01	290.66	38.58	0.01
293.37	33.18	-1.47	292.09	27.47	-1.76	292.90	35.71	-0.91	291.93	59.06	1.24	293.68	38.24	-1.24
296.34	32.56	-2.31	295.09	26.57	-2.88	295.87	34.71	-2.12	294.93	58.67	0.63	296.66	39.06	-0.63
299.38	32.04	-2.41	298.12	26.78	-2.25	298.91	34.23	-2.19	297.97	58.02	0.40	299.69	38.88	-0.40
302.34	32.19	-2.61	301.09	26.66	-2.72	301.87	34.18	-2.58	300.93	58.75	0.78	302.66	38.85	-0.78
305.34	32.72	-1.98	304.09	27.21	-2.07	304.87	34.48	-2.18	303.93	58.49	0.62	305.66	38.90	-0.62
308.37	33.12	-1.83	307.09	26.26	-3.27	307.90	35.41	-1.51	306.93	59.09	0.97	308.68	38.81	-0.97
311.34	32.80	-1.69	310.09	26.81	-2.26	310.87	33.72	-2.73	309.93	57.86	0.20	311.66	39.11	-0.20
314.38	33.10	-1.66	313.12	26.81	-2.53	313.91	34.87	-1.85	312.97	58.49	0.56	314.69	39.02	-0.56
317.34	33.36	-0.84	316.09	26.91	-1.87	316.87	34.35	-1.82	315.93	57.42	0.05	317.66	38.98	-0.05
320.34	32.07	-1.59	319.09	27.33	-0.91	319.87	34.74	-0.88	318.93	56.53	-0.30	320.66	38.79	0.30
323.37	33.21	-1.85	322.09	27.87	-1.77	322.90	35.25	-1.77	321.93	58.62	0.39	323.68	39.49	-0.39
326.34	32.80	-1.57	325.09	26.24	-2.71	325.87	34.60	-1.74	324.93	58.35	0.81	326.66	38.39	-0.81
329.38	33.71	-1.23	328.12	27.30	-2.22	328.91	34.03	-2.87	327.97	58.25	0.14	329.69	39.63	-0.14
332.34	32.59	-2.56	331.09	27.17	-2.56	331.87	34.92	-2.19	330.93	59.35	1.03	332.66	38.94	-1.03
335.34	33.06	-1.31	334.09	27.12	-1.83	334.87	34.24	-2.10	333.93	57.68	0.14	335.66	39.06	-0.14
338.37	33.23	-0.78	337.09	27.17	-1.42	337.90	36.15	0.18	336.93	56.59	-0.59	338.68	39.42	0.59
341.34	33.35	-1.61	340.09	26.93	-2.61	340.87	34.66	-2.27	339.93	58.35	0.22	341.66	39.57	-0.22
344.38	32.22	-2.21	343.12	27.71	-1.30	343.91	34.60	-1.79	342.97	57.94	0.34	344.69	38.92	-0.34
347.34	32.65	-2.40	346.09	27.76	-1.87	346.87	35.20	-1.81	345.93	58.72	0.50	347.66	39.38	-0.50
350.34	33.38	-1.10	349.09	28.01	-1.05	349.87	35.14	-1.30	348.93	58.20	0.55	350.66	38.75	-0.55
353.37	32.69	-2.21	352.09	27.61	-1.87	352.90	36.18	-0.69	351.93	58.88	0.81	353.68	38.92	-0.81
356.34	33.42	-0.99	355.09	27.63	-1.36	355.87	34.14	-2.23	354.93	57.94	0.36	356.66	38.88	-0.36
359.38	32.60	-2.58	358.12	28.25	-1.51	358.90	34.59	-2.55	357.96	58.28	-0.07	359.69	40.07	0.07
362.34	33.42	-2.14	361.09	27.26	-2.88	361.87	34.72	-2.80	360.93	59.48	0.75	362.66	39.63	-0.75
365.34	33.99	-1.56	364.09	28.18	-1.95	364.87	34.42	-3.09	363.93	59.72	1.00	365.66	39.38	-1.00
368.37	33.13	-1.70	367.09	28.01	-1.40	367.90	34.77	-2.02	366.93	59.35	1.35	368.68	38.30	-1.36
371.34	33.41	-1.78	370.09	27.14	-2.63	370.87	34.30	-2.85	369.93	59.14	0.78	371.66	39.23	-0.79
374.38	33.65	-1.69	373.12	26.91	-3.01	373.90	35.19	-2.12	372.96	58.75	0.24	374.69	39.93	-0.24
377.34	33.77	-1.16	376.09	28.04	-1.47	376.87	34.48	-2.41	375.93	58.85	0.75	377.66	39.00	-0.75
380.34	33.35	-2.09	379.09	27.96	-2.06	379.87	34.83	-2.57	378.93	59.14	0.53	380.66	39.74	-0.53
383.37	34.37	-0.38	382.09	28.29	-1.04	382.90	36.61	-0.10	381.93	58.07	0.15	383.68	39.42	-0.16
386.34	34.08	-0.91	385.09	26.93	-2.64	385.87	35.26	-1.70	384.93	58.85	0.69	386.66	39.13	-0.69
389.38	33.03	-1.41	388.12	28.62	-0.40	388.91	35.78	-0.62	387.97	57.76	0.15	389.69	39.11	-0.16
392.34	33.97	-0.44	391.09	28.34	-0.65	391.87	34.87	-1.50	390.93	58.04	0.46	392.66	38.77	-0.46
395.34	33.51	-1.75	394.09	28.06	-1.78	394.87	34.54	-2.69	393.93	59.77	1.34	395.66	38.75	-1.34
398.37	33.48	-1.88	397.09	27.40	-2.54	397.90	36.68	-0.64	396.93	58.93	0.40	398.68	39.78	-0.41
401.34	33.61	-1.87	400.09	28.43	-1.63	400.87	35.37	-2.07	399.93	59.98	1.33	401.66	38.98	-1.33
404.38	34.60	-0.08	403.12	27.66	-1.60	403.91	35.58	-1.06	402.97	58.77	0.92	404.69	38.58	-0.92
407.34	33.06	-1.67	406.09	27.94	-1.37	406.87	35.82	-0.87	405.93	57.65	-0.25	407.66	39.80	0.25
410.34	34.40	-1.33	409.09	28.02	-2.29	409.87	35.70	-1.99	408.93	59.69	0.79	410.66	39.76	-0.79
413.37	33.41	-1.85	412.09	28.22	-1.62	412.90	36.51	-0.72	411.93	58.93	0.50	413.68	39.59	-0.50
416.34	33.30	-2.07	415.09	28.22	-1.73	415.87	35.73	-1.61	414.93	58.35	-0.19	416.66	40.39	0.19
419.38	34.26	-0.96	418.12	28.34	-1.46	418.91	35.02	-2.16	417.97	58.67	0.28	419.69	39.76	-0.29
422.35	33.38	-1.68	421.09	28.37	-1.27	421.87	35.25	-1.78	420.93	58.07	-0.16	422.66	40.05	0.16
425.34	34.38	-0.38	424.09	28.74	-0.60	424.87	35.32	-1.40	423.93	57.60	-0.33	425.66	39.91	0.33
428.37	34.31	-1.14	427.09	28.04	-1.99	427.90	36.74	-0.67	426.93	59.11	0.49	428.68	39.78	-0.49
431.34	34.00	-1.81	430.09	28.48	-1.91	430.87	35.65	-2.13	429.93	60.03	1.05	431.66	39.59	-1.05
434.38	33.83	-1.09	433.12	28.56	-0.94	433.91	34.80	-2.09	432.97	58.17	0.08	434.69	39.67	-0.08
437.34	34.43	-0.66	436.09	29.07	-0.60	436.87	35.96	-1.09	435.93	57.91	-0.35	437.66	40.26	0.35
440.34	33.48	-2.71	439.09	27.56	-3.21	439.87	35.38	-2.77	438.93	60.06	0.70	440.66	40.32	-0.70
443.37	33.99	-1.92	442.09	27.99	-2.50	442.90	37.03	-0.84	441.93	60.06	0.98	443.68	39.76	-0.98
446.34	33.73	-1.59	445.09	28.08	-1.82	445.87	35.23	-2.06	444.93	58.38	-0.11	446.66	40.26	0.11
449.38	34.75	-1.37	448.12	28.32	-2.38	448.90	34.83	-3.25	447.96	60.01	0.72	449.69	40.22	-0.72
452.34	33.80	-1.39	451.09	28.41	-1.36	451.87	35.10	-2.05	450.93	58.67	0.31	452.66	39.70	-0.31
455.34	33.80	-2.26	454.09	28.79	-1.85	454.87	36.00	-2.02	453.93	59.87	0.64	455.66	40.24	-0.64
458.37	33.65	-1.83	457.09	28.67	-1.39	457.90	36.71	-0.73	456.93	59.19	0.54	458.68	39.76	-0.54
461.34	34.80	-1.17	460.09	28.41	-2.14	460.87	36.18	-1.75	459.93	60.37	1.23	461.66	39.57	-1.23
464.38	35.00	-1.44	463.12	28.69	-2.33	463.90	36.09	-2.31	462.96	61.17	1.56	464.69	39.70	-1.56
467.35	35.49	-0.98	466.09	28.74	-2.31	466.87	35.68	-2.75	465.93	60.40	0.76	467.66	40.53	-0.77
470.34	34.86	-0.65	469.09	29.04	-1.05	469.87	36.24	-1.23	468.93	59.30	0.62	470.66	39.72	-0.62
473.37	34.57	-1.65	472.09	29.30	-1.50	472.90	37.96	-0.22	471.93	60.40	1.01	473.68	40.03	-1.02
476.34	34.95	-1.22	475.09	28.43	-2.32	475.87	36.80	-1.33	474.93	59.80	0.46	476.66	40.53	-0.46
479.38	35.00	-0.58	478.12	29.21	-0.95	478.90	35.55	-1.99	477.96	59.45	0.70	479.69	39.70	-0.70
482.34	34.54	-0.79	481.09	28.93	-0.98	481.87	37.11	-0.18	480.93	58.46	-0.04	482.66	40.20	0.04
485.34	34.75	-1.53	484.09	28.39	-2.47	484.87	35.85	-2.39	483.93	60.48	1.03	485.66	40.07	-1.03
488.37	33.93	-2.22	487.09	29.02	-1.71	487.90	37.18	-0.93	486.93	60.16	0.84	488.68	40.14	-0.84
491.34	34.92	-0.21	490.09	28.98	-0.73	490.87	36.36	-0.74	489.93	59.09	0.79	491.66	39.17	-0.79
494.38	35.03	-0.78	493.12	28.83	-1.56	493.91	35.84	-1.93	492.97	59.61	0.63	494.69	40.01	-0.63
497.34	35.43	-1.17	496.09	29.00	-2.18	496.87	35.94	-2.63	495.93	60.88	1.11	497.66	40.32	-1.11
500.34	35.44	-0.72	499.09	29.39	-1.35	499.87	36.03	-2.09	498.93	60.69	1.36	500.66	39.63	-1.36
503.37	35.07	0.06	502.09	29.95	0.36	502.90	37.33	0.35	501.93	58.49	0.31	503.68	39.53	-0.31
506.34	34.58	-1.54	505.09	28.95	-1.75	505.87	35.84	-2.25	504.93	60.59	1.30	506.66	39.65	-1.30
509.38	34.35	-1.28	508.12	29.05	-1.16	508.91	36.09	-1.50	507.97	59.30	0.50	509.69	39.95	-0.50
512.34	35.41	-0.71	511.09	29.67	-1.03	511.87	36.76	-1.33	510.93	59.43	0.14	512.66	40.81	-0.14
515.34	35.15	-0.97	514.09	29.40	-1.30	514.87	36.18	-1.90	513.93	59.82	0.53	515.66	40.41	-0.53
518.37	34.57	-1.89	517.09	29.61	-1.43	517.90	37.82	-0.60	516.93	59.98	0.35	518.68	40.93	-0.35
521.34	35.10	-1.18	520.09	29.18	-1.68	520.87	36.44	-1.81	519.93	60.19	0.74	521.66	40.37	-0.74
524.38	35.07	-1.08	523.12	29.65	-1.08	523.90	36.11	-2.00	522.96	60.30	0.98	524.69	39.99	-0.98
527.34	35.73	-0.29	526.09	29.75	-0.85	526.87	36.18	-1.80	525.93	59.06	-0.13	527.66	40.97	0.12
530.34	35.24	-2.15	529.09	29.19	-2.78	529.87	36.41	-2.95	528.93	61.64	1.08	530.66	41.14	-1.08
533.37	35.58	-1.03	532.09	28.93	-2.26	532.90	37.52	-1.05	531.93	60.69	0.91	533.68	40.53	-0.91
536.34	35.10	-0.68	535.09	29.56	-0.80	535.87	36.11	-1.63	534.93	60.11	1.16	536.66	39.44	-1.16
539.38	34.46	-1.80	538.12	28.81	-2.03	538.90	36.05	-2.18	537.96	60.09	0.66	539.69	40.43	-0.66
542.34	34.98	-1.93	541.09	30.28	-1.21	541.87	36.85	-2.02	540.93	60.85	0.77	542.66	40.97	-0.77
545.34	35.17	-1.16	544.09	30.03	-0.88	544.87	36.24	-2.05	543.93	59.80	0.30	545.66	40.85	-0.30
548.37	34.84	-0.76	547.09	29.32	-0.86	547.90	37.20	-0.36	546.93	59.32	0.55	548.68	39.88	-0.55
551.34	35.53	-0.62	550.09	29.75	-0.98	550.87	36.67	-1.44	549.93	59.51	0.19	551.65	40.79	-0.19
554.38	35.09	-0.85	553.12	30.02	-0.50	553.91	37.00	-0.90	552.97	59.40	0.29	554.69	40.47	-0.30
557.35	35.46	-0.82	556.09	30.03	-0.83	556.87	37.58	-0.67	555.93	59.32	-0.13	557.66	41.24	0.13
560.34	34.92	-1.77	559.09	29.63	-1.64	559.87	37.12	-1.53	558.93	60.48	0.62	560.66	40.89	-0.62
563.37	35.40	-1.01	562.09	29.49	-1.50	562.90	38.61	0.24	561.93	59.87	0.29	563.68	40.95	-0.29
566.34	35.43	-1.16	565.09	29.68	-1.49	565.87	36.65	-1.90	564.93	60.09	0.33	566.66	41.08	-0.34
569.38	35.80	-0.94	568.12	30.19	-1.13	568.91	36.36	-2.35	567.96	59.74	-0.17	569.69	41.74	0.17
572.34	35.77	-0.92	571.09	29.88	-1.39	571.87	36.89	-1.76	570.93	60.64	0.78	572.66	40.74	-0.78
575.34	34.92	-1.59	574.09	29.77	-1.32	574.87	36.80	-1.68	573.93	60.30	0.62	575.66	40.72	-0.62
578.37	35.20	-1.44	577.09	29.11	-2.11	577.90	38.64	0.04	576.93	60.06	0.25	578.68	41.22	-0.25
581.34	35.47	-1.16	580.09	30.25	-0.96	580.87	37.52	-1.07	579.93	60.40	0.60	581.66	40.85	-0.60
584.38	35.81	-0.28	583.12	30.93	0.26	583.90	36.71	-1.34	582.96	60.14	0.88	584.69	40.03	-0.88
587.34	35.38	-1.35	586.09	30.35	-0.96	586.87	36.44	-2.25	585.93	60.30	0.40	587.66	41.16	-0.40
590.34	34.61	-2.61	589.09	30.10	-1.70	589.87	36.94	-2.25	588.93	61.22	0.83	590.66	41.22	-0.83
593.37	36.06	-0.93	592.09	30.97	-0.60	592.90	39.10	0.15	591.93	61.56	1.40	593.68	40.41	-1.41
596.34	35.67	-0.94	595.09	29.30	-1.89	595.87	36.39	-2.18	594.93	60.64	0.86	596.65	40.58	-0.86
599.37	35.37	-1.04	598.11	30.81	-0.18	598.90	36.50	-1.87	597.96	60.45	0.87	599.69	40.37	-0.87
602.34	35.20	-0.41	601.09	30.23	0.04	601.87	38.03	0.46	600.93	58.75	-0.03	602.65	40.47	0.03
631.41	39.68	-0.69	630.16	34.49	-0.46	630.94	40.90	-1.43	630.00	63.80	0.26	631.73	44.94	-0.26
634.35	39.02	-1.42	633.09	33.43	-1.59	633.88	39.45	-2.95	632.93	65.98	2.37	634.67	42.90	-2.37
637.35	36.95	-0.07	636.09	33.65	2.05	636.88	39.26	0.28	635.93	59.90	-0.29	637.66	42.14	0.29
640.35	37.11	0.31	639.09	32.88	1.50	639.88	40.02	1.26	638.93	60.30	0.33	640.67	41.29	-0.34
643.34	37.96	1.40	642.09	32.40	1.26	642.88	37.47	-1.05	641.93	59.66	-0.07	643.66	41.45	0.07
646.35	37.22	1.13	645.09	31.74	1.07	645.88	39.35	1.30	644.93	58.93	-0.33	646.66	41.24	0.33
649.38	37.48	1.11	648.09	32.95	2.00	648.90	38.38	0.05	647.93	59.53	-0.01	649.69	41.20	0.01
652.35	37.71	0.68	651.09	33.54	1.93	651.88	38.23	-0.76	650.93	60.27	0.07	652.67	41.78	-0.08
655.35	38.32	1.76	654.09	33.43	2.29	654.88	38.35	-0.17	653.93	59.01	-0.72	655.66	42.10	0.72
658.34	37.02	-0.21	657.09	32.70	0.89	657.87	39.01	-0.18	656.93	60.30	-0.10	658.66	42.16	0.10
661.34	37.82	0.91	660.09	31.85	0.36	660.88	39.72	0.85	659.93	60.37	0.29	661.66	41.45	-0.29
664.35	37.92	1.21	663.09	33.13	1.84	663.88	38.55	-0.13	662.93	60.24	0.36	664.67	41.18	-0.36
667.35	37.11	-0.19	666.09	32.84	0.96	666.88	39.72	0.46	665.93	60.16	-0.31	667.66	42.43	0.30
670.35	37.37	-0.46	669.09	33.42	1.01	669.88	39.03	-0.76	668.93	60.88	-0.12	670.66	42.78	0.12
673.35	37.85	0.02	672.09	32.70	0.29	672.88	39.41	-0.39	671.93	61.09	0.09	673.66	42.57	-0.09
676.35	37.84	0.68	675.09	32.33	0.59	675.88	38.12	-1.00	674.93	60.16	-0.17	676.67	42.16	0.17
679.38	38.26	1.33	678.09	33.08	1.57	678.90	39.27	0.38	677.93	60.01	-0.09	679.69	41.85	0.09
682.35	37.70	0.14	681.09	33.08	0.94	681.88	39.16	-0.37	680.93	60.88	0.15	682.66	42.24	-0.15
685.34	38.09	0.55	684.09	33.17	1.05	684.87	38.19	-1.32	683.93	60.98	0.27	685.66	42.10	-0.27
688.35	37.65	-0.23	687.09	32.88	0.42	687.88	39.42	-0.42	686.93	61.75	0.70	688.67	42.01	-0.70
691.35	38.30	-0.28	690.09	32.44	-0.72	690.88	40.22	-0.32	689.93	62.57	0.82	691.66	42.59	-0.82
694.35	37.48	0.35	693.09	33.25	1.54	693.88	38.89	-0.20	692.93	61.35	1.05	694.67	40.91	-1.05
697.35	37.74	-0.87	696.09	33.15	-0.04	696.88	39.42	-1.15	695.93	62.71	0.93	697.66	42.51	-0.93
700.35	37.99	-0.59	699.09	31.87	-1.29	699.88	38.64	-1.90	698.93	61.67	-0.08	700.66	43.48	0.07
703.35	37.93	-0.22	702.09	33.29	0.56	702.88	40.28	0.17	701.93	61.70	0.38	703.66	42.59	-0.38
706.35	37.82	-0.61	705.09	32.95	-0.06	705.88	39.82	-0.57	704.93	62.07	0.47	706.66	42.78	-0.47
709.35	38.10	-0.92	708.09	33.56	-0.04	708.88	38.51	-2.47	707.93	62.81	0.62	709.67	43.23	-0.62
712.35	38.40	-0.19	711.09	33.29	0.12	711.88	38.16	-2.40	710.93	63.48	1.72	712.67	41.70	-1.72
715.35	38.04	-0.72	714.09	32.49	-0.85	714.88	39.04	-1.68	713.93	62.81	0.88	715.66	42.70	-0.88
718.35	39.04	0.86	717.09	33.36	0.60	717.88	39.45	-0.69	716.93	61.67	0.32	718.66	42.68	-0.32
721.35	37.78	-0.96	720.09	33.33	0.01	720.88	39.47	-1.23	719.93	63.00	1.09	721.66	42.47	-1.09
724.38	37.99	-1.47	723.09	33.13	-0.91	723.90	39.44	-1.98	722.93	63.35	0.72	724.69	43.56	-0.72
727.35	38.16	-1.04	726.09	33.22	-0.56	726.88	39.62	-1.54	725.93	63.11	0.74	727.66	43.28	-0.74
730.34	38.80	0.21	729.09	32.68	-0.49	729.87	39.70	-0.85	728.93	63.59	1.83	730.66	41.58	-1.84
733.35	37.85	-1.41	732.09	32.97	-0.87	732.88	39.00	-2.22	731.93	62.68	0.25	733.66	43.83	-0.25
736.35	39.04	-0.00	735.09	32.84	-0.78	735.88	39.93	-1.07	734.93	63.53	1.32	736.67	42.55	-1.32
739.35	38.76	-0.31	738.09	33.54	-0.11	738.88	39.81	-1.22	737.93	63.08	0.84	739.67	43.05	-0.84
742.35	38.71	-1.11	741.09	33.29	-1.11	741.88	40.33	-1.45	740.93	64.50	1.51	742.67	43.13	-1.51
745.35	38.76	-0.49	744.09	32.38	-1.45	744.88	40.04	-1.18	743.93	62.89	0.47	745.66	43.61	-0.47
748.34	38.87	-0.47	747.09	34.11	0.19	747.87	39.06	-2.24	746.93	63.13	0.62	748.66	43.54	-0.62
751.34	38.98	-0.18	750.09	34.33	0.59	750.88	39.65	-1.47	749.93	62.71	0.38	751.66	43.61	-0.38
754.35	38.74	-0.73	753.09	33.36	-0.69	753.88	39.78	-1.65	752.93	63.35	0.71	754.67	43.58	-0.72
757.34	39.16	-0.19	756.09	34.29	0.36	756.87	40.98	-0.34	755.93	63.75	1.23	757.66	42.95	-1.23
760.35	39.05	-0.61	759.09	33.58	-0.66	759.88	40.52	-1.10	758.93	63.80	0.97	760.67	43.52	-0.97
763.35	38.71	-0.94	762.09	33.25	-0.98	762.88	39.55	-2.06	761.93	63.48	0.66	763.66	43.81	-0.66
766.35	38.90	-1.02	765.09	33.65	-0.85	765.88	40.16	-1.73	764.93	63.88	0.79	766.66	43.96	-0.79
769.35	38.46	-1.02	768.09	32.61	-1.45	768.88	41.02	-0.42	767.93	63.05	0.40	769.67	43.91	-0.40
772.34	39.10	-0.35	771.09	33.86	-0.17	771.88	40.21	-1.20	770.93	63.35	0.73	772.66	43.54	-0.73
775.35	39.48	-0.60	774.09	34.04	-0.62	774.88	40.42	-1.62	773.93	64.52	1.27	775.66	43.63	-1.27
778.35	39.38	-0.51	777.09	34.06	-0.41	777.88	40.56	-1.29	776.93	63.93	0.87	778.67	43.85	-0.87
781.35	38.79	-0.56	780.09	34.29	0.36	780.88	40.99	-0.32	779.93	63.35	0.83	781.66	43.34	-0.83
784.38	39.62	-0.68	783.09	34.04	-0.84	783.91	40.84	-1.42	782.93	64.44	0.97	784.69	44.16	-0.97
787.35	40.12	-0.13	786.09	33.63	-1.20	786.88	40.85	-1.36	785.93	64.50	1.08	787.66	44.00	-1.08
790.35	40.75	0.43	789.09	33.33	-1.57	789.88	40.69	-1.59	788.93	64.31	0.82	790.66	44.32	-0.82
793.35	39.55	-0.95	792.09	34.36	-0.72	792.88	40.02	-2.44	791.93	65.30	1.63	793.66	43.69	-1.63
796.35	40.02	0.32	795.09	33.79	-0.49	795.88	39.92	-1.75	794.93	63.45	0.58	796.67	43.95	-0.58
799.38	39.43	-0.56	798.09	33.81	-0.76	798.90	39.82	-2.13	797.93	63.80	0.64	799.69	44.18	-0.64
802.35	38.93	-1.65	801.09	33.59	-1.57	801.88	41.92	-0.62	800.93	65.28	1.53	802.66	43.87	-1.54
805.35	39.43	-0.75	804.09	32.84	-1.92	804.88	40.73	-1.41	803.93	64.52	1.17	805.66	43.83	-1.17
808.35	39.98	-0.30	807.09	33.36	-1.50	807.88	41.35	-0.89	806.93	63.91	0.46	808.67	44.65	-0.46
811.35	39.71	-0.43	810.09	34.43	-0.29	810.88	41.52	-0.58	809.93	64.71	1.40	811.66	43.56	-1.40
814.38	39.49	-1.07	813.09	34.63	-0.51	813.91	39.99	-2.53	812.93	64.79	1.06	814.69	44.32	-1.07
817.35	39.51	-1.30	816.09	34.22	-1.17	816.88	40.61	-2.16	815.93	65.06	1.08	817.66	44.55	-1.09
820.35	39.37	-1.20	819.09	34.76	-0.39	819.88	41.49	-1.04	818.93	65.38	1.64	820.66	43.75	-1.64
823.35	39.82	-1.11	822.09	34.24	-1.27	822.88	40.98	-1.92	821.93	64.66	0.56	823.66	45.20	-0.56
826.35	40.97	0.07	825.09	34.00	-1.48	825.88	41.66	-1.20	824.93	64.44	0.37	826.67	45.35	-0.37
829.38	40.04	-0.91	828.09	34.88	-0.65	828.90	41.54	-1.37	827.93	64.68	0.56	829.69	45.21	-0.57
832.34	40.09	-0.48	831.09	35.37	0.22	831.88	40.90	-1.63	830.93	65.60	1.86	832.66	43.54	-1.86
835.34	39.55	-0.69	834.09	34.18	-0.64	834.87	41.24	-0.96	833.93	64.39	0.98	835.66	44.08	-0.98
838.34	39.30	-1.67	837.09	35.48	-0.07	837.87	40.92	-2.01	836.93	65.73	1.59	838.66	44.20	-1.59
841.35	39.87	-0.78	840.09	34.02	-1.21	840.88	41.44	-1.17	839.93	65.19	1.37	841.66	44.10	-1.37
844.35	40.12	-1.15	843.09	34.06	-1.79	843.88	40.70	-2.54	842.93	65.87	1.43	844.67	44.67	-1.43
847.35	39.68	-1.04	846.09	34.67	-0.63	846.88	41.02	-1.66	845.93	64.98	1.09	847.66	44.45	-1.09
850.35	40.53	0.35	849.09	34.06	-0.70	849.88	40.67	-1.47	848.93	64.44	1.09	850.66	43.91	-1.09
853.34	39.70	-1.17	852.09	34.49	-0.96	852.88	41.61	-1.22	851.93	64.79	0.75	853.66	44.94	-0.76
856.34	39.87	-0.85	855.09	34.85	-0.45	855.88	41.35	-1.33	854.93	64.25	0.36	856.66	45.18	-0.37
859.35	39.95	-0.49	858.09	34.97	-0.05	858.88	41.29	-1.11	857.93	65.71	2.10	859.67	43.17	-2.10
862.35	39.96	-0.42	861.09	34.31	-0.65	861.88	41.38	-0.96	860.93	65.95	2.40	862.66	42.80	-2.41
865.35	40.42	0.01	864.09	35.82	0.83	864.88	42.08	-0.30	863.93	65.73	2.15	865.66	43.09	-2.15
868.35	39.37	-2.33	867.09	35.26	-1.02	867.88	40.35	-3.31	866.93	66.49	1.62	868.67	44.90	-1.62
871.35	40.23	-0.27	870.09	35.21	0.13	870.88	41.55	-0.91	869.93	64.50	0.83	871.66	44.49	-0.84
874.38	40.42	-0.23	873.09	35.37	0.14	873.91	41.10	-1.52	872.93	64.93	1.11	874.69	44.37	-1.11
877.35	39.99	-1.52	876.09	33.88	-2.21	876.88	40.98	-2.49	875.93	66.60	1.92	877.66	44.41	-1.92
880.35	40.29	-0.71	879.09	34.18	-1.40	879.88	41.54	-1.42	878.93	65.30	1.13	880.67	44.69	-1.13
883.35	40.48	-0.12	882.09	35.19	0.01	882.88	41.97	-0.59	881.93	65.03	1.26	883.66	44.16	-1.27
886.35	40.64	-0.77	885.09	34.69	-1.30	885.88	41.78	-1.59	884.93	66.27	1.69	886.67	44.55	-1.69
889.35	39.59	-1.52	888.09	35.17	-0.52	888.88	42.51	-0.57	887.93	65.46	1.18	889.67	44.76	-1.18
892.35	40.75	-0.86	891.09	34.94	-1.25	891.88	42.37	-1.21	890.93	65.55	0.77	892.67	45.67	-0.77
895.35	40.46	-1.14	894.09	35.44	-0.74	894.88	41.81	-1.75	893.93	66.22	1.45	895.66	44.98	-1.45
898.35	41.49	0.90	897.09	35.31	0.14	897.88	41.66	-0.89	896.93	64.31	0.55	898.66	44.86	-0.55
901.35	40.64	-0.65	900.09	34.85	-1.02	900.88	42.09	-1.17	899.93	65.76	1.30	901.66	44.82	-1.30
904.38	40.64	-0.28	903.09	35.84	0.34	903.91	41.74	-1.14	902.93	65.33	1.24	904.69	44.51	-1.24
907.35	40.02	-1.16	906.09	35.37	-0.39	906.88	42.05	-1.09	905.93	65.63	1.28	907.66	44.73	-1.28
910.35	41.16	-0.61	909.09	35.53	-0.82	909.88	42.47	-1.27	908.93	65.95	1.01	910.67	45.59	-1.01
913.35	40.42	-1.02	912.09	35.93	-0.09	912.88	41.72	-1.68	911.93	65.79	1.18	913.66	45.08	-1.19
916.35	41.30	0.58	915.09	34.95	-0.35	915.88	42.28	-0.40	914.93	65.22	1.33	916.67	44.22	-1.33
919.35	40.13	-1.59	918.09	35.12	-1.18	918.88	41.49	-2.19	917.93	66.33	1.44	919.67	45.10	-1.45
922.34	40.59	-0.88	921.09	36.31	0.26	921.88	41.09	-2.34	920.93	66.03	1.39	922.66	44.90	-1.40
925.34	40.86	-0.18	924.09	35.57	-0.05	924.87	42.90	-0.11	923.93	65.33	1.12	925.66	44.75	-1.12
928.35	40.91	-0.30	927.09	34.58	-1.21	927.88	42.50	-0.67	926.93	66.06	1.68	928.66	44.35	-1.68
931.34	40.67	-1.12	930.09	35.71	-0.66	930.87	42.16	-1.59	929.93	65.98	1.02	931.66	45.59	-1.02
934.38	40.91	0.35	933.09	36.13	0.99	933.90	41.85	-0.67	932.93	64.42	0.69	934.69	44.69	-0.70
937.34	40.80	0.01	936.09	34.79	-0.58	936.88	41.77	-0.98	935.93	65.68	1.72	937.66	43.89	-1.73
940.34	41.38	-0.10	939.09	36.13	0.07	939.87	41.67	-1.77	938.93	65.41	0.76	940.66	45.55	-0.76
943.34	40.13	-1.06	942.09	35.55	-0.22	942.88	42.16	-0.99	941.93	64.98	0.62	943.66	45.39	-0.62
946.34	40.97	-1.24	945.09	35.93	-0.86	945.87	42.31	-1.86	944.93	65.90	0.52	946.66	46.51	-0.52
949.37	40.43	-0.86	948.09	35.82	-0.05	948.90	41.86	-1.39	947.93	65.46	1.00	949.69	45.12	-1.00
952.35	40.97	-0.89	951.09	35.48	-0.96	951.88	42.72	-1.10	950.93	66.73	1.70	952.67	44.98	-1.71
955.35	40.32	-0.88	954.09	34.47	-1.31	954.88	42.51	-0.66	953.93	66.36	1.99	955.67	44.04	-1.99
958.35	40.39	-1.24	957.09	35.82	-0.39	957.88	42.50	-1.09	956.93	66.63	1.83	958.66	44.63	-1.83
961.35	41.10	-0.01	960.09	35.58	-0.11	960.88	42.65	-0.43	959.93	64.93	0.65	961.66	45.29	-0.65
964.38	41.19	0.38	963.09	35.57	0.18	963.91	42.33	-0.44	962.93	64.98	1.00	964.69	44.63	-1.01
967.35	40.87	-0.97	966.09	35.15	-1.27	966.88	42.78	-1.02	965.93	66.71	1.70	967.67	44.96	-1.70
970.35	41.10	-1.84	969.09	35.68	-1.84	969.88	42.37	-2.54	968.93	67.96	1.85	970.66	45.92	-1.85
973.35	40.91	-0.48	972.09	36.63	0.66	972.88	41.88	-1.47	971.93	66.08	1.52	973.66	44.69	-1.52
976.35	41.40	0.01	975.09	36.05	0.08	975.88	42.56	-0.79	974.93	66.22	1.66	976.66	44.55	-1.66
979.38	40.94	-0.49	978.09	35.22	-0.79	978.90	42.48	-0.92	977.93	65.68	1.08	979.69	45.18	-1.08
982.35	40.67	-1.56	981.09	35.98	-0.83	981.88	42.84	-1.36	980.93	65.95	0.55	982.66	46.51	-0.55
985.35	41.77	-0.45	984.09	36.00	-0.80	984.88	42.51	-1.67	983.93	66.14	0.75	985.66	46.29	-0.76
988.35	41.90	-0.56	987.09	36.34	-0.70	987.88	43.03	-1.39	986.93	67.06	1.43	988.66	45.86	-1.43
991.35	41.41	-0.89	990.09	35.44	-1.44	990.88	42.11	-2.15	989.93	66.30	0.83	991.66	46.29	-0.84
994.35	41.52	-1.22	993.09	35.71	-1.61	993.88	42.50	-2.20	992.93	67.47	1.56	994.67	46.00	-1.56
997.35	40.20	-0.94	996.09	36.09	0.37	996.88	42.65	-0.46	995.93	65.98	1.67	997.66	44.30	-1.67
1000.35	40.48	-1.11	999.09	36.22	0.05	999.88	42.86	-0.70	998.93	66.06	1.30	1000.67	45.12	-1.30
1003.35	41.49	0.24	1002.09	35.62	-0.21	1002.88	42.90	-0.31	1001.93	65.49	1.07	1003.66	45.00	-1.07
1006.34	41.32	-0.10	1005.09	36.29	0.29	1005.88	42.87	-0.51	1004.93	65.95	1.36	1006.66	44.88	-1.37
1009.35	42.17	0.09	1008.09	36.27	-0.39	1008.88	42.12	-1.93	1007.93	67.14	1.89	1009.67	45.02	-1.89
1012.34	41.08	-1.10	1011.09	36.42	-0.34	1011.88	41.88	-2.26	1010.93	66.90	1.55	1012.66	45.45	-1.55
1015.35	41.05	-0.47	1014.09	35.33	-0.77	1014.88	42.16	-1.32	1013.93	65.01	0.32	1015.66	46.02	-0.32
1018.35	41.22	-0.64	1017.09	35.35	-1.09	1017.88	43.68	-0.14	1016.93	65.90	0.87	1018.67	45.82	-0.87
1021.34	41.03	-1.02	1020.09	35.19	-1.44	1020.88	42.30	-1.71	1019.93	66.00	0.78	1021.66	46.10	-0.78
1024.35	40.69	-1.87	1023.09	35.82	-1.32	1023.88	42.51	-2.02	1022.93	66.27	0.54	1024.67	46.85	-0.54
1027.34	42.04	0.14	1026.09	35.24	-1.24	1026.88	42.81	-1.05	1025.93	66.52	1.45	1027.66	45.27	-1.45
1030.34	41.36	-1.32	1029.09	36.56	-0.70	1029.87	42.95	-1.70	1028.93	66.65	0.80	1030.66	46.71	-0.80
1033.35	42.42	-0.44	1032.09	36.61	-0.83	1032.88	43.20	-1.62	1031.93	68.07	2.04	1033.66	45.65	-2.04
1036.35	42.12	0.76	1035.09	37.01	1.07	1035.88	42.87	-0.46	1034.93	65.90	1.37	1036.67	44.82	-1.37
1039.37	40.73	-0.41	1038.09	36.22	0.50	1038.90	43.17	0.07	1037.93	65.09	0.78	1039.69	45.18	-0.79
1042.35	41.52	-0.64	1041.09	35.68	-1.06	1041.88	43.43	-0.69	1040.93	66.60	1.27	1042.67	45.72	-1.27
1045.35	41.85	-0.55	1044.09	36.33	-0.65	1044.88	42.67	-1.69	1043.93	67.79	2.22	1045.66	45.00	-2.23
1048.34	41.65	0.15	1047.09	37.05	0.97	1047.87	42.26	-1.20	1046.93	65.46	0.79	1048.66	45.53	-0.79
1051.35	41.49	-1.60	1050.09	36.04	-1.63	1050.88	43.25	-1.80	1049.93	67.17	0.91	1051.66	47.00	-0.91
1054.38	41.10	-1.38	1053.09	36.69	-0.37	1053.91	43.04	-1.41	1052.93	66.92	1.27	1054.69	46.04	-1.27
1057.35	41.73	-0.64	1056.09	37.01	0.06	1056.88	42.53	-1.81	1055.93	67.39	1.85	1057.66	45.35	-1.85
1060.35	41.66	-1.20	1059.09	36.49	-0.95	1059.88	43.31	-1.51	1058.93	68.04	2.01	1060.66	45.67	-2.02
1063.35	42.14	-0.77	1062.09	37.09	-0.40	1062.88	44.12	-0.75	1061.93	67.60	1.52	1063.66	46.22	-1.52
1066.35	41.58	-2.23	1065.09	35.89	-2.50	1065.88	44.54	-1.23	1064.93	68.78	1.80	1066.66	46.83	-1.80
1069.38	41.32	-0.26	1068.09	37.38	1.22	1068.90	43.25	-0.29	1067.93	65.11	0.36	1069.69	46.04	-0.37
1072.35	42.06	-0.03	1071.09	37.01	0.34	1071.88	43.07	-0.99	1070.93	67.22	1.96	1072.66	44.96	-1.96
1075.35	42.47	0.23	1074.09	36.60	-0.22	1074.88	42.65	-1.55	1073.93	66.63	1.22	1075.66	45.84	-1.22
1078.35	41.96	-0.86	1077.09	36.81	-0.59	1077.88	42.93	-1.86	1076.93	67.33	1.34	1078.67	46.31	-1.34
1081.35	41.81	-0.46	1080.09	36.92	0.07	1080.88	43.50	-0.73	1079.93	67.25	1.81	1081.67	45.29	-1.81
1084.38	41.63	-0.74	1083.09	37.49	0.54	1083.91	43.10	-1.24	1082.93	66.92	1.38	1084.69	45.82	-1.38
1087.35	41.76	-1.00	1086.09	37.18	-0.16	1086.88	43.56	-1.17	1085.93	67.93	2.00	1087.66	45.59	-2.00
1090.35	41.82	-1.41	1089.09	36.76	-1.05	1089.88	43.15	-2.04	1088.93	67.60	1.20	1090.66	46.85	-1.20
1093.35	42.23	-0.60	1092.09	37.16	-0.25	1092.88	42.64	-2.15	1091.93	67.44	1.44	1093.66	46.22	-1.44
1096.35	42.38	-1.20	1095.09	37.36	-0.80	1095.88	43.29	-2.25	1094.93	68.58	1.83	1096.66	46.57	-1.84
1099.35	43.25	0.57	1098.09	37.50	0.24	1098.88	42.65	-2.00	1097.93	67.66	1.81	1099.67	45.70	-1.81
1102.35	42.69	0.64	1101.09	37.12	0.49	1101.88	44.18	0.17	1100.93	66.57	1.35	1102.66	45.53	-1.35
1105.35	42.11	-1.21	1104.09	37.67	-0.23	1104.88	42.47	-2.81	1103.93	68.37	1.88	1105.66	46.26	-1.88
1108.34	42.49	0.00	1107.09	36.67	-0.40	1107.88	43.71	-0.74	1106.93	67.30	1.64	1108.66	45.67	-1.64
1111.34	42.30	-0.47	1110.09	36.56	-0.79	1110.87	43.40	-1.33	1109.93	66.60	0.66	1111.66	46.93	-0.66
1114.35	42.19	-1.54	1113.09	37.36	-0.95	1113.88	44.40	-1.29	1112.93	68.07	1.17	1114.67	47.38	-1.17
1117.34	43.09	0.92	1116.09	36.52	-0.23	1116.87	43.78	-0.35	1115.93	66.06	0.72	1117.66	46.27	-0.73
1120.34	41.87	-1.35	1119.09	36.69	-1.11	1119.88	43.73	-1.45	1118.93	67.60	1.21	1120.66	46.83	-1.21
1123.35	42.93	-0.58	1122.09	36.94	-1.15	1122.88	42.92	-2.56	1121.93	68.78	2.10	1123.67	46.24	-2.10
1126.35	42.38	-1.31	1125.09	37.00	-1.27	1125.88	43.17	-2.48	1124.93	68.26	1.40	1126.66	47.12	-1.40
1129.37	42.31	0.13	1128.09	36.33	-0.43	1128.90	44.28	0.14	1127.93	66.38	1.03	1129.69	45.98	-1.03
1132.34	42.66	0.02	1131.09	38.42	1.20	1131.87	43.46	-1.14	1130.93	67.22	1.41	1132.66	46.06	-1.41
1135.34	43.00	-0.14	1134.09	37.18	-0.54	1134.88	43.70	-1.40	1133.93	68.18	1.87	1135.66	46.10	-1.87
1138.35	42.79	-0.11	1137.09	35.98	-1.50	1137.88	44.04	-0.82	1136.93	67.25	1.18	1138.67	46.55	-1.18
1141.35	42.17	-1.38	1140.09	37.41	-0.72	1140.88	44.11	-1.40	1139.93	68.12	1.40	1141.66	46.98	-1.40
1144.38	42.62	-0.36	1143.09	37.61	0.05	1143.91	43.53	-1.41	1142.93	67.28	1.13	1144.69	46.67	-1.13
1147.35	42.63	-0.22	1146.09	36.54	-0.89	1146.88	44.45	-0.36	1145.93	68.28	2.26	1147.67	45.41	-2.27
1150.35	42.71	-0.10	1149.09	38.12	0.73	1149.88	43.54	-1.23	1148.93	67.14	1.16	1150.67	46.47	-1.16
1153.35	42.74	-0.51	1152.09	38.31	0.48	1152.88	44.59	-0.62	1151.93	68.23	1.81	1153.66	46.26	-1.82
1156.35	42.60	-0.62	1155.09	37.96	0.16	1155.88	43.40	-1.78	1154.93	68.12	1.73	1156.67	46.31	-1.73
1159.38	42.58	-1.01	1158.09	37.27	-0.90	1158.90	44.23	-1.32	1157.93	67.82	1.06	1159.69	47.36	-1.06
1162.35	42.65	-0.07	1161.09	37.45	0.15	1161.88	43.56	-1.12	1160.93	67.33	1.44	1162.67	46.10	-1.45
1165.35	43.57	0.40	1164.09	37.72	-0.03	1164.88	44.54	-0.59	1163.93	67.58	1.24	1165.66	46.75	-1.24
1168.35	42.79	-0.96	1167.09	37.60	-0.73	1167.88	44.04	-1.67	1166.93	68.15	1.23	1168.66	47.34	-1.23
1171.35	43.19	0.63	1170.09	37.83	0.69	1170.88	43.98	-0.55	1169.93	67.20	1.47	1171.66	45.92	-1.47
1174.38	43.11	-0.21	1173.09	37.23	-0.67	1173.91	43.85	-1.43	1172.93	67.22	0.73	1174.69	47.42	-0.73
1177.35	42.12	-1.37	1176.09	37.47	-0.60	1176.88	44.18	-1.27	1175.93	67.77	1.11	1177.67	47.20	-1.11
1180.34	42.35	-0.69	1179.09	38.18	0.56	1179.88	43.90	-1.10	1178.93	67.96	1.75	1180.66	46.12	-1.75
1183.34	43.43	0.46	1182.09	37.70	0.15	1182.88	44.28	-0.65	1181.93	67.17	1.03	1183.66	46.77	-1.03
1186.35	42.71	-0.19	1185.09	37.89	0.41	1185.88	44.09	-0.77	1184.93	67.30	1.23	1186.67	46.49	-1.23
1189.38	42.36	0.10	1188.09	38.00	1.16	1188.90	44.54	0.32	1187.93	66.06	0.63	1189.69	46.45	-0.63
1192.35	42.36	-0.14	1191.09	37.27	0.19	1191.88	44.11	-0.36	1190.93	67.49	1.82	1192.66	45.51	-1.82
1195.34	43.43	-0.53	1194.09	37.65	-0.89	1194.87	44.43	-1.50	1193.93	68.86	1.73	1195.66	47.06	-1.73
1198.34	43.62	0.32	1197.09	37.49	-0.39	1197.87	44.61	-0.65	1196.93	68.26	1.79	1198.66	46.33	-1.80
1201.34	42.93	-0.88	1200.09	37.80	-0.59	1200.88	43.79	-1.98	1199.93	68.07	1.09	1201.66	47.54	-1.09
1204.35	43.19	-0.18	1203.09	38.43	0.48	1203.88	44.39	-0.94	1202.93	67.96	1.42	1204.67	46.77	-1.42
1207.34	43.51	0.12	1206.09	37.41	-0.56	1206.88	44.01	-1.34	1205.93	68.12	1.56	1207.66	46.65	-1.57
1210.35	42.19	-0.67	1209.09	38.25	0.81	1209.88	44.07	-0.75	1208.93	66.92	0.89	1210.66	46.79	-0.90
1213.35	43.28	0.28	1212.09	37.65	0.07	1212.88	44.70	-0.26	1211.93	67.98	1.81	1213.67	46.02	-1.81
1216.34	42.58	-0.95	1215.09	37.60	-0.51	1215.88	44.72	-0.78	1214.93	67.88	1.18	1216.66	47.18	-1.18
1219.35	42.50	-0.25	1218.09	38.80	1.47	1218.88	44.32	-0.39	1217.93	67.22	1.30	1219.67	46.27	-1.30
1222.34	43.03	-0.51	1221.09	38.47	0.35	1221.87	44.76	-0.75	1220.93	67.98	1.27	1222.66	47.10	-1.27
1225.34	42.14	-0.02	1224.09	38.20	1.46	1224.87	44.86	0.74	1223.93	66.68	1.35	1225.66	45.63	-1.35
1228.34	42.04	-1.16	1227.09	37.65	-0.13	1227.87	44.00	-1.16	1226.93	67.11	0.74	1228.66	47.28	-0.74
