# Supplementary material for: Noise-precision tradeoff in predicting combinations of mutations and drugs
Source: PLoS Comput Biol. 2019 May 22;15(5):e1006956. doi: 10.1371/journal.pcbi.1006956 (PMC6548401; doi:10.1371/journal.pcbi.1006956)
Supplement: S1 Data — A zip file containing all datasets used in this paper. (ZIP) [file pcbi.1006956.s002.zip › calcium/calcium_double_RAW264.7/GMF_10_pM_PAF_100_nM_RW_ECC040217F.txt]

Tab-delimted data for ligand pair Granulocyte macrophage colony stimulating factor / Platelet Activating Factor
Celltype = RAW 264.7
ExperimentID = ECC040217F
t in seconds, Ca++ concentrations in nM
Adj Ca++ is the change in Ca++ concentration due to ligand

ECC040217F03	GMF 10 pM	PAF 100 nM	sim
ECC040217F02	PAF 100 nM	HBSS-BSA n/a 	lig2_only
ECC040217F07	PAF 100 nM	HBSS-BSA n/a 	lig2_only
ECC040217F01	HBSS-BSA n/a 	HBSS-BSA n/a 	con
ECC040217F12	HBSS-BSA n/a 	HBSS-BSA n/a 	con

t(ECC040217F03)	Ca++(ECC040217F03)	Adj Ca++(ECC040217F03)	t(ECC040217F02)	Ca++(ECC040217F02)	Adj Ca++(ECC040217F02)	t(ECC040217F07)	Ca++(ECC040217F07)	Adj Ca++(ECC040217F07)	t(ECC040217F01)	Ca++(ECC040217F01)	Adj Ca++(ECC040217F01)	t(ECC040217F12)	Ca++(ECC040217F12)	Adj Ca++(ECC040217F12)
-182.69	30.16	-0.55	-182.84	30.55	-0.30	-182.06	26.16	-0.97	-183.00	41.28	0.25	-181.27	38.56	-0.25
-179.69	29.54	-0.70	-179.85	29.27	-1.11	-179.06	24.96	-1.70	-180.01	41.62	1.06	-178.28	37.28	-1.06
-176.69	30.39	-0.52	-176.85	29.22	-1.83	-176.06	24.18	-3.15	-177.01	42.65	1.42	-175.28	37.59	-1.42
-173.69	30.47	0.78	-173.85	28.26	-1.57	-173.06	25.23	-0.89	-174.01	41.33	1.32	-172.27	36.48	-1.32
-170.69	29.43	-0.72	-170.85	29.05	-1.24	-170.06	25.38	-1.20	-171.01	42.16	1.69	-169.28	36.57	-1.69
-167.69	29.35	-1.30	-167.85	28.96	-1.83	-167.06	24.84	-2.23	-168.01	41.87	0.90	-166.28	37.85	-0.90
-164.69	29.58	0.28	-164.85	28.74	-0.70	-164.06	25.92	0.20	-165.01	41.33	1.71	-163.28	35.69	-1.71
-161.69	30.35	-0.29	-161.85	30.77	-0.01	-161.06	26.19	-0.87	-162.01	41.09	0.13	-160.28	38.61	-0.13
-158.69	28.39	-1.57	-158.85	29.80	-0.30	-158.06	25.56	-0.82	-159.01	39.29	-0.99	-157.27	39.05	0.99
-155.69	29.58	-0.17	-155.85	29.44	-0.45	-155.06	25.68	-0.49	-156.01	40.55	0.48	-154.28	37.37	-0.48
-152.69	31.16	0.80	-152.85	29.75	-0.75	-152.06	25.32	-1.47	-153.01	42.75	2.07	-151.27	36.40	-2.07
-149.69	29.58	0.10	-149.85	30.81	1.19	-149.06	25.20	-0.71	-150.01	40.55	0.75	-148.27	36.84	-0.75
-146.69	30.97	1.48	-146.85	28.56	-1.07	-146.06	25.20	-0.72	-147.01	40.79	0.98	-145.28	36.62	-0.98
-143.69	27.25	-2.40	-143.85	30.59	0.80	-143.06	25.32	-0.75	-144.01	40.40	0.43	-142.27	37.32	-0.43
-140.69	28.39	-1.57	-140.85	29.93	-0.17	-140.06	26.07	-0.31	-141.01	40.89	0.61	-139.28	37.45	-0.61
-137.69	28.39	-0.74	-137.85	28.30	-0.97	-137.06	25.14	-0.41	-138.01	39.58	0.13	-136.28	37.10	-0.13
-134.69	29.47	-1.71	-134.85	30.19	-1.13	-134.06	25.65	-1.96	-135.01	41.87	0.37	-133.28	38.92	-0.37
-131.69	29.66	0.30	-131.85	28.30	-1.20	-131.06	25.35	-0.43	-132.01	40.26	0.58	-130.28	36.88	-0.58
-128.69	29.39	-0.33	-128.85	29.09	-0.77	-128.06	24.99	-1.15	-129.01	40.89	0.85	-127.27	36.97	-0.85
-125.69	30.51	1.06	-125.85	28.43	-1.16	-125.06	24.84	-1.03	-126.01	39.82	0.05	-124.27	37.50	-0.05
-122.69	28.51	-0.44	-122.85	28.65	-0.44	-122.06	24.57	-0.80	-123.01	41.33	2.06	-121.28	34.99	-2.06
-119.69	28.81	-0.55	-119.85	29.00	-0.50	-119.06	24.90	-0.88	-120.01	40.26	0.58	-118.28	36.88	-0.58
-116.69	29.50	0.66	-116.85	29.22	0.24	-116.06	25.17	-0.10	-117.01	40.50	1.34	-115.27	35.61	-1.34
-113.69	29.85	0.00	-113.85	30.32	0.33	-113.06	25.23	-1.04	-114.01	40.31	0.14	-112.27	37.81	-0.14
-110.69	28.97	0.19	-110.85	28.87	-0.05	-110.06	24.72	-0.48	-111.01	39.72	0.62	-109.28	36.26	-0.62
-107.69	31.09	1.02	-107.85	27.65	-2.56	-107.06	25.23	-1.26	-108.01	39.77	-0.62	-106.27	38.79	0.62
-104.69	28.24	-1.32	-104.85	29.75	0.05	-104.06	24.96	-1.03	-105.01	39.92	0.04	-103.27	37.63	-0.04
-101.69	28.89	-1.23	-101.85	30.02	-0.24	-101.06	24.72	-1.82	-102.01	40.36	-0.08	-100.28	38.30	0.08
-98.69	28.66	-0.44	-98.85	28.17	-1.07	-98.06	26.22	0.69	-99.01	40.45	1.03	-97.27	36.18	-1.03
-95.70	29.24	-0.20	-95.85	28.70	-0.88	-95.06	24.36	-1.50	-96.01	40.99	1.23	-94.28	36.31	-1.23
-92.69	30.12	0.92	-92.85	29.09	-0.25	-92.06	25.41	-0.22	-93.01	40.26	0.74	-91.28	36.57	-0.74
-89.69	28.51	0.04	-89.85	29.44	0.83	-89.06	25.05	0.16	-90.01	40.02	1.23	-88.28	35.34	-1.23
-86.69	28.51	0.16	-86.85	29.31	0.82	-86.06	25.47	0.69	-87.01	38.95	0.28	-85.28	36.18	-0.28
-83.69	27.71	-2.94	-83.85	30.86	0.07	-83.06	26.25	-0.83	-84.01	42.01	1.04	-82.27	37.72	-1.04
-80.69	29.81	0.83	-80.85	29.05	-0.07	-80.06	25.11	-0.29	-81.01	39.72	0.42	-79.28	36.66	-0.42
-77.69	29.62	0.18	-77.85	29.97	0.39	-77.06	24.51	-1.35	-78.01	40.11	0.35	-76.28	37.19	-0.35
-74.70	30.24	0.09	-74.85	30.15	-0.14	-74.06	25.95	-0.63	-75.01	40.70	0.23	-73.28	38.03	-0.23
-71.70	28.24	-1.98	-71.85	29.53	-0.83	-71.07	25.98	-0.66	-72.01	41.18	0.64	-70.28	37.68	-0.64
-68.70	28.58	-1.11	-68.85	28.21	-1.62	-68.07	24.39	-1.72	-69.01	41.23	1.22	-67.27	36.57	-1.22
-65.69	30.12	1.05	-65.85	28.87	-0.34	-65.06	25.56	0.07	-66.01	39.77	0.38	-64.27	36.79	-0.38
-62.69	29.50	0.78	-62.85	30.94	2.08	-62.06	26.31	1.17	-63.01	39.29	0.25	-61.27	36.57	-0.25
-59.69	29.50	-0.81	-59.85	31.21	0.76	-59.06	25.83	-0.90	-60.01	40.70	0.07	-58.27	38.34	-0.07
-56.70	29.54	-0.04	-56.85	28.87	-0.85	-56.06	25.53	-0.47	-57.01	39.24	-0.66	-55.28	38.34	0.66
-53.69	30.08	0.89	-53.85	28.70	-0.63	-53.06	23.86	-1.75	-54.01	40.36	0.85	-52.27	36.44	-0.85
-50.69	29.20	-1.65	-50.85	27.39	-3.60	-50.06	24.36	-2.92	-51.01	41.48	0.31	-49.27	38.65	-0.31
-47.69	30.24	0.17	-47.85	29.71	-0.50	-47.06	25.20	-1.29	-48.01	40.31	-0.08	-46.28	38.25	0.08
-44.69	29.12	-0.45	-44.85	29.31	-0.40	-44.06	25.53	-0.47	-45.01	39.58	-0.31	-43.28	37.99	0.31
-41.69	30.16	-0.30	-41.85	30.63	0.03	-41.06	24.87	-2.02	-42.01	39.72	-1.06	-40.27	39.63	1.06
-38.69	29.54	0.03	-38.85	28.52	-1.13	-38.06	25.14	-0.79	-39.01	40.21	0.38	-37.27	37.23	-0.38
-35.69	29.27	-0.24	-35.85	29.44	-0.21	-35.06	25.65	-0.29	-36.01	39.82	-0.01	-34.28	37.63	0.01
-32.69	30.93	2.51	-32.85	31.74	3.18	-32.06	26.46	1.61	-33.01	37.99	-0.75	-31.28	37.28	0.75
-29.69	29.50	-0.83	-29.85	30.90	0.43	-29.06	26.04	-0.72	-30.01	40.84	0.19	-28.28	38.25	-0.19
-26.69	30.04	-0.44	-26.85	29.75	-0.87	-26.06	26.70	-0.20	-27.01	40.99	0.19	-25.27	38.39	-0.19
-23.69	29.20	-0.46	-23.85	29.71	-0.09	-23.06	26.79	0.70	-24.01	40.21	0.23	-22.27	37.54	-0.23
-20.69	29.89	0.56	-20.85	29.80	0.33	-20.06	25.56	-0.19	-21.01	41.04	1.39	-19.28	36.04	-1.39
-17.69	29.04	-0.64	-17.85	29.84	0.02	-17.06	26.46	0.36	-18.01	40.02	0.02	-16.28	37.76	-0.02
-14.70	28.74	-0.40	-14.85	29.66	0.38	-14.07	27.15	1.59	-15.01	38.85	-0.61	-13.28	37.85	0.61
-11.70	30.35	0.79	-11.85	29.62	-0.08	-11.07	26.37	0.39	-12.01	39.82	-0.06	-10.28	37.72	0.06
-8.70	29.70	0.46	-8.85	30.19	0.81	-8.07	26.58	0.92	-9.01	40.06	0.50	-7.27	36.84	-0.50
-5.70	28.97	-0.31	-5.85	27.95	-1.47	-5.07	26.55	0.84	-6.01	40.02	0.42	-4.28	36.97	-0.42
4.32	40.99	9.07	4.16	32.68	0.62	4.95	35.41	7.07	4.00	40.11	-2.13	5.74	42.15	2.13
7.24	75.58	45.65	7.08	46.57	16.50	7.87	60.64	34.28	6.92	39.82	-0.43	8.66	38.47	0.43
10.24	123.07	94.58	10.08	116.40	87.77	10.87	140.50	115.59	9.92	37.99	-0.82	11.66	37.41	0.82
13.24	197.16	169.56	13.08	209.02	181.28	13.87	209.58	185.55	12.92	36.79	-1.13	14.66	36.84	1.13
16.24	213.24	185.50	16.08	233.49	205.61	16.87	215.89	191.73	15.92	37.99	-0.07	17.65	35.91	0.07
19.24	185.01	157.24	19.08	201.23	173.32	19.87	184.12	159.93	18.92	38.18	0.09	20.65	35.78	-0.09
22.24	154.66	127.37	22.08	165.58	138.15	22.87	151.37	127.66	21.92	37.70	0.09	23.66	35.30	-0.09
25.24	128.94	100.86	25.08	134.94	106.72	25.87	126.14	101.63	24.92	37.27	-1.13	26.66	37.32	1.13
28.24	112.05	83.30	28.08	112.77	83.88	28.87	110.97	85.80	27.92	39.00	-0.07	29.66	36.92	0.07
31.24	99.29	72.05	31.08	95.96	68.58	31.87	94.29	70.62	30.92	38.66	1.10	32.66	34.25	-1.10
34.24	85.39	58.23	34.08	84.60	57.30	34.87	84.55	60.96	33.92	36.79	-0.69	35.66	35.96	0.69
37.24	78.82	50.84	37.08	75.81	47.69	37.87	74.86	50.45	36.92	37.99	-0.31	38.66	36.40	0.31
40.24	74.35	47.45	40.08	70.50	43.46	40.87	71.25	47.93	39.92	37.32	0.10	41.66	34.90	-0.10
43.24	66.08	38.22	43.08	65.98	37.98	43.87	65.78	41.50	42.92	37.17	-1.01	44.66	36.97	1.01
46.24	62.34	34.79	46.08	61.86	34.17	46.87	60.71	36.73	45.92	38.28	0.41	47.66	35.25	-0.41
49.24	60.34	32.67	49.08	60.59	32.78	49.87	60.43	36.34	48.92	37.41	-0.58	50.66	36.35	0.58
52.24	58.93	31.93	52.08	55.87	28.73	52.87	57.91	34.48	51.92	36.69	-0.63	53.67	35.74	0.63
55.24	57.35	29.26	55.08	57.01	28.78	55.87	56.73	32.21	54.92	38.13	-0.28	56.66	36.48	0.28
58.24	56.53	28.66	58.08	54.53	26.52	58.87	54.11	29.82	57.92	38.47	0.28	59.66	35.69	-0.28
61.23	54.23	26.93	61.08	52.07	24.63	61.87	53.25	29.52	60.92	38.56	0.94	62.66	34.47	-0.94
64.24	55.01	26.57	64.08	50.66	22.08	64.87	50.88	26.01	63.92	39.05	0.29	65.66	36.26	-0.29
67.24	53.20	25.88	67.08	49.40	21.94	67.87	50.10	26.35	66.92	37.60	-0.04	68.66	35.47	0.04
70.24	50.60	22.80	70.08	49.93	21.99	70.87	47.86	23.64	69.92	38.28	0.16	71.67	35.74	-0.16
73.24	52.00	24.55	73.08	50.66	23.07	73.87	48.53	24.65	72.92	37.55	-0.22	74.67	35.78	0.22
76.24	49.16	21.75	76.08	48.92	21.37	76.87	48.13	24.30	75.92	36.36	-1.37	77.67	36.88	1.37
79.24	49.50	21.82	79.08	48.05	20.23	79.87	47.53	23.42	78.92	37.79	-0.21	80.67	36.00	0.21
82.24	49.21	22.31	82.08	48.24	21.20	82.87	45.74	22.41	81.92	37.41	0.19	83.66	34.82	-0.19
85.24	47.91	19.77	85.08	48.10	19.82	85.87	45.12	20.55	84.92	38.23	-0.23	86.66	36.48	0.23
88.24	48.20	21.55	88.08	45.38	18.59	88.87	45.38	22.31	87.92	36.07	-0.90	89.66	35.65	0.90
91.24	46.16	18.69	91.08	45.62	18.01	91.87	43.41	19.51	90.92	37.41	-0.38	92.66	35.96	0.38
94.24	46.90	17.95	94.08	45.24	16.15	94.87	42.15	16.77	93.92	37.46	-1.81	95.66	38.87	1.81
97.24	46.61	19.29	97.08	44.77	17.31	97.87	43.58	19.83	96.92	37.03	-0.61	98.67	36.04	0.61
100.24	44.21	17.06	100.08	42.04	14.75	100.87	42.44	18.86	99.92	36.69	-0.78	101.66	36.04	0.78
103.24	46.53	18.94	103.08	43.21	15.48	103.87	40.85	16.84	102.92	36.98	-0.93	104.67	36.62	0.93
106.23	46.53	18.60	106.08	41.85	13.78	106.87	41.43	17.07	105.92	37.41	-0.84	107.66	36.88	0.84
109.24	44.67	17.72	109.08	41.34	14.25	109.87	41.27	17.89	108.92	38.08	0.81	110.66	34.25	-0.81
112.24	43.97	15.69	112.08	42.88	14.46	112.87	41.56	16.86	111.92	37.70	-0.90	113.66	37.28	0.90
115.24	43.02	15.93	115.08	41.85	14.62	115.87	40.15	16.63	114.92	36.79	-0.62	116.66	35.82	0.62
118.24	43.31	16.24	118.08	41.34	14.13	118.87	38.74	15.25	117.92	37.22	-0.17	119.66	35.34	0.17
121.23	42.37	13.67	121.08	40.65	11.81	121.87	39.18	14.06	120.92	38.81	-0.21	122.66	37.01	0.21
124.24	40.26	13.54	124.08	38.84	11.98	124.87	40.50	17.36	123.92	37.22	0.18	125.66	34.64	-0.18
127.24	42.61	14.65	127.08	39.03	10.93	127.87	38.29	13.91	126.92	38.47	0.19	128.66	35.87	-0.19
130.24	41.19	12.57	130.08	39.17	10.41	130.87	39.70	14.65	129.92	38.52	-0.42	131.66	37.15	0.42
133.24	40.99	12.72	133.08	39.49	11.08	133.87	36.89	12.20	132.92	39.00	0.41	134.66	35.96	-0.41
136.24	39.89	12.83	136.08	40.51	13.31	136.87	35.91	12.43	135.92	36.50	-0.88	137.66	36.04	0.88
139.24	40.58	12.01	139.08	38.98	10.27	139.87	37.84	12.84	138.92	37.41	-1.48	140.66	38.16	1.48
142.23	39.33	10.74	142.08	36.60	7.87	142.87	37.08	12.07	141.92	38.28	-0.63	143.66	37.32	0.63
145.23	39.33	11.36	145.08	38.20	10.09	145.87	36.20	11.81	144.92	38.18	-0.11	146.66	36.18	0.11
148.24	41.47	14.87	148.08	36.92	10.18	148.87	34.97	11.95	147.92	36.50	-0.42	149.66	35.12	0.42
151.24	39.53	11.29	151.08	36.88	8.50	151.87	34.28	9.62	150.92	37.75	-0.81	152.66	37.15	0.81
154.24	38.13	9.76	154.08	37.10	8.59	154.87	35.79	11.00	153.92	38.32	-0.37	155.66	36.84	0.37
157.24	37.65	8.87	157.08	35.65	6.73	157.87	35.38	10.17	156.92	38.23	-0.87	158.66	37.76	0.87
160.24	39.21	10.43	160.08	36.78	7.86	160.87	34.44	9.24	159.92	39.14	0.04	161.66	36.84	-0.04
163.24	38.37	10.07	163.08	35.78	7.34	163.87	34.41	9.68	162.92	37.22	-1.40	164.66	37.81	1.40
166.24	37.05	7.83	166.08	35.92	6.56	166.87	34.31	8.66	165.92	38.71	-0.83	167.66	38.16	0.83
169.24	37.05	7.95	169.08	35.15	5.91	169.87	34.53	9.00	168.92	39.00	-0.42	170.66	37.63	0.42
172.24	37.25	8.12	172.08	35.97	6.70	172.87	34.47	8.91	171.92	39.19	-0.26	173.66	37.50	0.26
175.24	34.24	4.92	175.08	34.16	4.70	175.87	31.95	6.21	174.92	41.28	1.64	176.66	35.78	-1.64
178.24	36.37	7.89	178.08	34.47	5.85	178.87	32.01	7.11	177.92	38.37	-0.43	179.66	37.01	0.43
181.24	34.32	5.79	181.08	35.38	6.71	181.87	32.17	7.22	180.92	38.56	-0.29	182.66	36.92	0.29
184.24	35.94	8.20	184.08	33.35	5.47	184.87	31.80	7.63	183.92	36.41	-1.65	185.66	37.50	1.65
187.24	36.37	7.48	187.08	33.71	4.68	187.87	31.46	6.15	186.92	39.14	-0.07	188.66	37.06	0.07
190.24	35.27	6.05	190.08	34.16	4.80	190.87	32.29	6.65	189.92	38.61	-0.93	191.66	38.25	0.93
193.24	34.32	5.56	193.08	33.13	4.23	193.87	31.18	6.00	192.92	38.13	-0.95	194.66	37.81	0.95
196.24	35.03	7.16	196.08	32.32	4.31	196.87	31.92	7.63	195.92	37.32	-0.87	197.66	36.84	0.87
199.24	34.71	5.79	199.08	34.02	4.96	199.87	31.83	6.49	198.92	38.85	-0.39	200.66	37.41	0.39
202.24	34.36	5.11	202.08	33.71	4.32	202.87	31.49	5.82	201.92	38.76	-0.81	203.66	38.16	0.81
205.24	34.32	6.02	205.08	31.79	3.35	205.87	31.18	6.45	204.92	37.75	-0.87	206.66	37.28	0.87
208.24	35.74	6.69	208.08	31.08	1.89	208.87	30.93	5.45	207.92	37.79	-1.58	209.65	38.74	1.58
211.24	33.07	4.05	211.08	32.90	3.74	211.86	30.57	5.12	210.92	38.71	-0.63	212.65	37.76	0.63
214.23	32.68	4.02	214.08	32.32	3.52	214.87	29.89	4.81	213.92	37.89	-1.09	215.65	37.85	1.09
217.24	34.83	6.97	217.08	31.57	3.57	217.87	31.15	6.87	216.92	37.79	-0.39	218.66	36.35	0.39
220.24	33.54	5.30	220.08	31.52	3.14	220.87	29.83	5.16	219.92	37.46	-1.10	221.65	37.45	1.10
223.24	32.09	3.80	223.08	31.79	3.36	223.87	30.44	5.73	222.92	37.46	-1.15	224.66	37.54	1.15
226.23	33.89	5.19	226.08	31.52	2.68	226.87	30.41	5.29	225.92	37.08	-1.94	227.65	38.74	1.94
229.23	32.87	5.24	229.08	30.99	3.22	229.87	29.28	5.23	228.92	36.98	-0.97	230.65	36.70	0.97
232.24	32.56	3.99	232.08	31.21	2.50	232.87	29.04	4.04	231.92	38.95	0.06	233.66	36.62	-0.06
235.23	31.98	4.34	235.08	31.21	3.43	235.86	29.49	5.42	234.92	37.36	-0.60	236.65	36.35	0.60
238.24	33.38	3.68	238.08	30.55	0.71	238.87	28.28	2.16	237.92	38.32	-1.70	239.65	39.50	1.70
241.24	32.21	3.16	241.08	31.03	1.84	241.87	29.80	4.32	240.92	38.28	-1.09	242.66	38.25	1.09
244.24	33.15	4.14	244.08	30.86	1.71	244.87	29.62	4.19	243.92	39.43	0.10	245.66	37.01	-0.10
247.24	33.30	4.17	247.08	30.77	1.50	247.87	29.13	3.57	246.92	39.19	-0.26	248.66	37.50	0.26
250.24	31.82	3.67	250.08	30.86	2.57	250.87	28.70	4.13	249.92	37.75	-0.72	251.66	36.97	0.72
253.24	32.29	3.05	253.08	29.88	0.50	253.87	28.06	2.40	252.92	39.00	-0.56	254.65	37.90	0.56
256.24	31.98	3.37	256.08	29.40	0.65	256.87	27.06	2.03	255.92	37.79	-1.14	257.65	37.85	1.14
259.24	31.98	3.32	259.08	30.46	1.66	259.87	28.67	3.58	258.92	37.41	-1.57	260.66	38.34	1.57
262.24	31.71	3.58	262.08	30.19	1.92	262.87	29.01	4.46	261.92	37.36	-1.09	263.66	37.32	1.09
265.24	32.44	2.73	265.08	31.61	1.76	265.87	27.12	0.99	264.92	39.72	-0.31	266.65	38.12	0.31
268.24	30.89	1.18	268.08	30.72	0.87	268.87	28.34	2.21	267.92	40.21	0.18	269.66	37.63	-0.18
271.24	30.78	0.51	271.08	29.27	-1.14	271.87	29.10	2.40	270.92	39.34	-1.25	272.66	39.63	1.25
274.24	31.01	2.08	274.08	30.10	1.03	274.87	27.31	1.95	273.92	38.04	-1.21	275.65	38.25	1.21
277.24	31.71	1.59	277.08	29.09	-1.17	277.87	28.94	2.40	276.92	38.04	-2.40	278.66	40.62	2.40
280.24	31.74	3.06	280.08	29.80	0.98	280.87	27.94	2.84	279.92	37.17	-1.83	281.65	38.61	1.83
283.24	30.89	2.54	283.08	29.31	0.82	283.87	26.97	2.19	282.92	37.41	-1.26	284.65	37.72	1.26
286.24	30.58	1.46	286.08	28.83	-0.43	286.87	27.64	2.10	285.92	37.65	-1.79	287.66	39.01	1.79
289.24	31.32	2.19	289.08	28.04	-1.23	289.87	26.82	1.27	288.92	39.14	-0.31	290.65	37.54	0.31
292.24	31.32	0.80	292.08	28.48	-2.18	292.87	27.55	0.61	291.92	40.50	-0.34	293.66	38.96	0.34
295.23	31.63	1.93	295.08	29.00	-0.84	295.87	29.43	3.31	294.92	38.95	-1.07	296.66	38.87	1.07
298.24	32.56	5.14	298.08	28.70	1.14	298.87	27.88	4.04	297.92	35.50	-2.24	299.65	37.76	2.24
301.24	30.58	0.69	301.08	29.75	-0.28	301.87	27.67	1.36	300.92	39.19	-1.02	302.66	39.01	1.02
304.24	30.62	1.76	304.08	29.27	0.27	304.87	27.43	2.14	303.92	39.14	-0.04	305.65	37.01	0.04
307.24	32.44	3.47	307.08	30.81	1.70	307.87	28.03	2.63	306.92	38.52	-0.77	308.66	37.85	0.77
310.23	32.48	3.08	310.08	30.19	0.65	310.87	27.46	1.63	309.92	39.29	-0.43	311.66	37.94	0.43
313.24	30.54	1.07	313.08	30.90	1.29	313.87	27.94	2.04	312.92	39.29	-0.50	314.65	38.08	0.50
316.23	30.00	0.69	316.08	28.87	-0.58	316.87	28.52	2.78	315.92	38.13	-1.50	317.65	38.92	1.50
319.23	31.20	0.58	319.08	30.41	-0.35	319.86	27.34	0.29	318.92	39.14	-1.80	320.65	40.53	1.80
322.24	31.32	2.99	322.08	29.66	1.19	322.87	28.46	3.70	321.92	36.88	-1.77	323.66	38.21	1.77
325.24	30.85	1.44	325.08	29.62	0.07	325.87	26.61	0.78	324.92	38.28	-1.45	326.66	38.96	1.45
328.24	31.78	2.66	328.08	27.56	-1.70	328.87	27.34	1.80	327.92	36.98	-2.46	329.66	39.68	2.46
331.24	29.93	0.02	331.08	29.18	-0.87	331.87	28.91	2.57	330.92	39.29	-0.94	332.66	38.96	0.94
334.24	31.39	0.19	334.08	29.97	-1.37	334.87	28.79	1.16	333.92	38.95	-2.57	335.66	41.88	2.57
337.23	30.74	0.23	337.08	29.75	-0.90	337.86	28.31	1.38	336.92	39.14	-1.69	338.66	40.30	1.69
340.24	31.09	-0.42	340.08	28.96	-2.69	340.87	28.28	0.35	339.92	41.09	-0.74	341.66	40.35	0.74
343.24	31.39	-0.30	343.08	29.49	-2.34	343.87	27.97	-0.15	342.92	40.11	-1.90	344.66	41.70	1.90
346.24	32.37	1.63	346.08	29.35	-1.53	346.87	28.79	1.62	345.92	39.34	-1.72	347.66	40.57	1.72
349.24	33.89	3.37	349.08	30.41	-0.25	349.87	27.85	0.90	348.92	39.97	-0.87	350.65	39.50	0.87
352.24	31.94	0.76	352.08	29.97	-1.35	352.87	27.43	-0.18	351.92	40.31	-1.19	353.66	40.48	1.19
355.24	31.98	2.36	355.08	29.18	-0.58	355.87	28.06	2.02	354.92	38.47	-1.47	356.65	39.19	1.47
358.24	30.47	0.88	358.08	29.13	-0.60	358.87	27.94	1.93	357.92	38.28	-1.63	359.65	39.32	1.63
361.24	30.35	-0.13	361.08	29.49	-1.13	361.87	29.59	2.69	360.92	40.55	-0.25	362.66	38.83	0.25
364.24	31.82	0.97	364.08	31.17	0.18	364.87	28.70	1.43	363.92	40.84	-0.33	365.65	39.28	0.33
367.24	30.16	-0.67	367.08	28.35	-2.62	367.87	27.97	0.72	366.92	39.24	-1.91	368.66	40.84	1.91
370.24	31.59	1.19	370.08	28.08	-2.46	370.87	26.97	0.15	369.92	39.77	-0.95	371.65	39.45	0.95
373.24	32.56	1.93	373.08	29.00	-1.77	373.87	27.43	0.38	372.92	40.36	-0.59	374.65	39.32	0.59
376.24	33.03	2.63	376.08	30.37	-0.17	376.87	28.76	1.94	375.92	39.05	-1.67	377.66	40.17	1.67
379.24	31.12	1.50	379.08	28.21	-1.55	379.87	28.70	2.65	378.92	38.04	-1.90	380.66	39.63	1.90
382.23	31.86	-0.08	382.08	30.46	-1.62	382.86	27.58	-0.78	381.92	39.92	-2.34	383.66	42.38	2.34
385.24	32.05	2.70	385.08	30.10	0.61	385.86	27.18	1.40	384.92	38.08	-1.59	386.65	39.05	1.59
388.24	31.09	1.70	388.08	29.49	-0.04	388.87	27.55	1.73	387.92	38.47	-1.24	389.66	38.74	1.24
391.24	31.74	0.82	391.08	29.44	-1.62	391.87	28.34	1.00	390.92	40.36	-0.88	392.65	39.90	0.88
394.24	32.48	0.73	394.08	30.06	-1.83	394.87	29.04	0.86	393.92	41.18	-0.89	395.66	40.75	0.89
397.23	32.13	1.26	397.08	29.05	-1.96	397.87	28.91	1.62	396.92	39.68	-1.51	398.66	40.48	1.51
400.23	32.64	2.24	400.08	30.86	0.32	400.86	29.22	2.40	399.92	39.63	-1.09	401.65	39.59	1.09
403.24	32.52	4.00	403.08	31.03	2.37	403.87	29.04	4.10	402.92	38.18	-0.66	404.65	37.28	0.66
406.23	30.62	-1.96	406.08	30.81	-1.91	406.87	28.21	-0.80	405.92	40.99	-1.91	407.65	42.60	1.91
409.23	31.82	0.85	409.08	30.41	-0.70	409.86	28.98	1.59	408.92	40.06	-1.23	410.65	40.30	1.23
412.24	32.40	1.90	412.08	31.17	0.53	412.87	28.70	1.78	411.92	39.92	-0.90	413.66	39.50	0.90
415.24	32.44	1.51	415.08	30.55	-0.52	415.87	27.70	0.35	414.92	39.53	-1.72	416.66	40.75	1.72
418.24	31.98	0.65	418.08	29.80	-1.67	418.87	27.58	-0.17	417.92	39.97	-1.68	419.66	41.11	1.68
421.24	33.58	2.06	421.08	30.68	-0.98	421.87	28.79	0.85	420.92	39.58	-2.26	422.65	41.88	2.26
424.24	33.22	1.69	424.08	29.71	-1.96	424.87	28.24	0.28	423.92	40.60	-1.25	425.65	40.89	1.25
427.24	33.54	2.29	427.08	30.15	-1.24	427.87	27.61	-0.07	426.92	39.77	-1.80	428.66	41.16	1.80
430.24	31.71	0.66	430.08	31.03	-0.16	430.87	28.88	1.41	429.92	38.23	-3.14	431.66	42.29	3.14
433.24	32.02	0.78	433.08	31.70	0.32	433.87	29.19	1.53	432.92	41.04	-0.52	434.66	39.86	0.52
436.24	32.64	1.38	436.08	32.41	1.01	436.87	29.22	1.53	435.92	39.97	-1.61	437.66	40.98	1.61
439.24	32.02	0.13	439.08	30.77	-1.26	439.87	27.52	-0.79	438.92	41.13	-1.08	440.65	41.07	1.08
442.24	30.93	-0.55	442.08	28.30	-3.32	442.87	29.65	1.74	441.92	39.92	-1.88	443.66	41.47	1.88
445.24	31.98	0.95	445.08	30.46	-0.71	445.87	27.34	-0.11	444.92	40.31	-1.04	446.65	40.17	1.04
448.24	32.13	1.06	448.08	31.74	0.53	448.87	29.52	2.02	447.92	39.14	-2.25	449.66	41.43	2.25
451.24	32.52	1.74	451.08	31.83	0.91	451.87	30.69	3.49	450.92	39.68	-1.42	452.66	40.30	1.42
454.24	33.65	2.87	454.08	29.71	-1.21	454.87	29.55	2.35	453.92	38.37	-2.73	455.66	41.61	2.73
457.24	31.98	0.63	457.08	30.90	-0.59	457.87	29.25	1.47	456.92	39.97	-1.70	458.66	41.16	1.70
460.24	32.68	1.09	460.08	30.37	-1.36	460.87	28.91	0.90	459.92	40.31	-1.60	461.66	41.29	1.60
463.24	33.30	2.22	463.08	30.59	-0.63	463.87	29.13	1.62	462.92	40.11	-1.29	464.65	40.48	1.29
466.24	33.62	2.28	466.08	29.88	-1.60	466.87	28.76	1.00	465.92	39.00	-2.66	467.66	42.10	2.66
469.24	33.34	2.05	469.08	30.32	-1.11	469.87	28.82	1.10	468.92	40.26	-1.35	470.66	40.75	1.35
472.24	32.52	0.14	472.08	30.68	-1.84	472.87	28.85	0.05	471.92	41.48	-1.22	473.66	41.70	1.22
475.24	32.60	-0.16	475.08	31.43	-1.47	475.87	28.58	-0.60	474.92	42.11	-0.97	476.65	41.83	0.97
478.24	32.29	0.75	478.08	29.66	-2.02	478.87	28.88	0.92	477.92	39.53	-2.33	479.65	41.97	2.33
481.24	31.98	0.44	481.08	29.93	-1.75	481.87	28.00	0.03	480.92	40.26	-1.60	482.66	41.25	1.60
484.24	32.87	1.26	484.08	29.71	-2.04	484.87	29.95	1.91	483.92	39.14	-2.79	485.66	42.51	2.79
487.24	33.26	1.70	487.08	31.83	0.13	487.86	29.13	1.15	486.92	39.39	-2.49	488.66	42.15	2.49
490.23	35.11	3.49	490.08	30.24	-1.52	490.87	30.41	2.36	489.92	39.29	-2.65	491.65	42.38	2.65
493.24	34.64	4.34	493.08	31.65	1.21	493.87	29.28	2.55	492.92	38.90	-1.72	494.66	40.13	1.72
496.24	33.42	0.93	496.08	31.39	-1.24	496.87	29.95	1.04	495.92	41.57	-1.24	497.66	41.83	1.24
499.24	33.18	1.45	499.08	30.37	-1.50	499.87	29.83	1.67	498.92	40.06	-1.99	500.65	41.83	1.99
502.24	32.72	1.18	502.08	30.77	-0.91	502.87	30.08	2.11	501.92	40.89	-0.97	503.66	40.62	0.97
505.24	33.50	1.23	505.08	31.25	-1.16	505.87	29.34	0.65	504.92	39.77	-2.82	506.65	43.19	2.82
508.24	34.87	2.32	508.08	30.15	-2.54	508.87	29.22	0.24	507.92	41.33	-1.54	509.66	42.20	1.54
511.24	36.81	4.65	511.08	30.90	-1.40	511.87	29.28	0.70	510.92	41.13	-1.35	512.66	41.61	1.35
514.24	34.20	1.16	514.08	32.59	-0.59	514.87	30.17	0.71	513.92	41.13	-2.23	515.66	43.37	2.23
517.24	33.50	0.61	517.08	30.86	-2.17	517.87	29.25	-0.06	516.92	41.28	-1.93	518.66	42.92	1.93
520.24	33.42	0.98	520.08	32.37	-0.21	520.87	30.20	1.33	519.92	40.84	-1.92	521.66	42.47	1.92
523.24	34.71	2.44	523.08	30.19	-2.22	523.87	30.66	1.96	522.92	39.82	-2.77	524.66	43.15	2.77
526.24	34.75	1.97	526.08	31.52	-1.40	526.87	29.07	-0.13	525.92	42.06	-1.04	527.66	41.92	1.04
529.24	33.50	1.05	529.08	32.86	0.27	529.87	29.31	0.44	528.92	40.99	-1.78	530.65	42.33	1.78
532.24	33.73	2.65	532.08	31.83	0.61	532.87	28.91	1.41	531.92	38.61	-2.79	533.66	41.97	2.79
535.24	35.27	2.67	535.08	32.28	-0.46	535.87	31.89	2.86	534.92	40.89	-2.03	536.66	42.74	2.03
538.24	34.01	2.72	538.08	31.17	-0.26	538.87	30.60	2.89	537.92	39.48	-2.13	539.66	41.52	2.13
541.24	32.87	-0.19	541.08	30.86	-2.34	541.87	30.17	0.69	540.92	40.89	-2.49	542.66	43.65	2.49
544.24	34.44	1.40	544.08	33.13	-0.05	544.87	30.35	0.88	543.92	42.31	-1.05	545.66	42.20	1.05
547.24	35.46	3.62	547.08	31.25	-0.73	547.87	29.89	1.63	546.92	40.99	-1.17	548.66	41.11	1.17
550.24	34.01	2.80	550.08	31.39	0.04	550.87	29.34	1.71	549.92	39.82	-1.71	551.66	41.02	1.71
553.24	34.71	2.19	553.08	32.05	-0.61	553.87	30.54	1.60	552.92	41.72	-1.12	554.66	41.74	1.12
556.24	35.86	3.03	556.08	30.32	-2.65	556.87	29.92	0.67	555.92	41.57	-1.58	557.66	42.51	1.58
559.24	34.56	2.00	559.08	32.55	-0.15	559.87	29.62	0.64	558.92	40.94	-1.94	560.66	42.60	1.94
562.24	34.83	1.88	562.08	32.86	-0.23	562.87	30.63	1.26	561.92	40.40	-2.87	563.66	43.92	2.87
565.24	33.69	1.06	565.08	33.17	0.40	565.87	31.15	2.10	564.92	40.99	-1.96	566.66	42.69	1.96
568.24	33.81	1.16	568.08	32.10	-0.69	568.87	30.26	1.18	567.92	40.45	-2.52	569.66	43.28	2.52
571.24	34.32	3.78	571.08	33.35	2.67	571.87	31.03	4.06	570.92	38.85	-2.01	572.66	40.66	2.01
574.24	34.68	2.17	574.08	32.50	-0.15	574.87	30.17	1.24	573.92	41.38	-1.45	575.66	42.06	1.45
577.24	35.66	3.73	577.08	30.90	-1.17	577.87	30.04	1.68	576.92	41.04	-1.21	578.66	41.25	1.21
580.23	34.87	2.12	580.08	31.92	-0.97	580.87	30.08	0.90	579.92	42.01	-1.06	581.65	41.92	1.06
583.24	34.60	1.64	583.08	30.50	-2.60	583.87	30.14	0.75	582.92	41.38	-1.90	584.66	42.97	1.90
586.24	35.62	3.08	586.08	31.74	-0.94	586.87	30.26	1.30	585.92	41.53	-1.33	587.66	41.97	1.33
589.24	34.79	1.63	589.08	32.68	-0.62	589.87	31.55	1.96	588.92	43.19	-0.29	590.66	41.56	0.29
592.23	34.48	1.37	592.08	32.32	-0.93	592.86	30.20	0.66	591.92	41.09	-2.34	593.66	43.56	2.34
595.23	35.07	2.13	595.08	32.23	-0.85	595.86	31.00	1.64	594.92	43.19	-0.07	596.65	41.11	0.07
598.23	34.36	1.07	598.08	31.48	-1.95	598.86	31.71	2.00	597.92	40.99	-2.62	599.65	44.01	2.62
601.23	33.38	0.96	601.08	30.28	-2.28	601.86	30.41	1.56	600.92	40.26	-2.48	602.65	43.01	2.48
622.31	38.37	0.07	622.15	36.97	-1.47	622.95	33.53	-1.19	622.00	44.53	-4.09	623.74	50.49	4.09
625.29	37.65	1.13	625.13	33.22	-3.44	625.92	31.74	-1.21	624.97	43.69	-3.15	626.71	47.78	3.15
628.29	34.99	-1.07	628.13	31.97	-4.23	628.92	29.04	-3.44	627.97	41.92	-4.46	629.71	48.62	4.46
631.29	31.82	-3.00	631.13	30.86	-4.10	631.92	30.47	-0.78	630.97	39.87	-5.27	632.71	48.20	5.27
634.29	33.54	0.17	634.13	32.59	-0.92	634.92	30.04	0.25	633.97	39.00	-4.69	635.71	46.16	4.69
637.29	31.20	-0.76	637.13	32.01	-0.09	637.92	28.34	-0.05	636.97	37.84	-4.44	638.71	44.51	4.44
640.29	33.89	1.60	640.13	31.74	-0.69	640.92	30.11	1.40	639.97	37.94	-4.67	641.71	45.06	4.67
643.29	31.63	-0.27	643.13	30.10	-1.94	643.92	28.52	0.19	642.97	36.98	-5.24	644.71	45.25	5.24
646.29	30.74	-1.52	646.13	30.24	-2.16	646.92	28.03	-0.65	645.97	37.79	-4.79	647.71	45.15	4.79
649.29	30.62	-1.17	649.13	31.92	-0.01	649.92	27.28	-0.93	648.97	37.12	-4.99	650.71	44.88	4.99
652.29	30.16	-2.48	652.13	32.05	-0.73	652.92	27.58	-1.48	651.97	39.14	-3.82	653.71	44.56	3.82
655.29	31.36	-0.74	655.13	29.75	-2.49	655.92	28.15	-0.38	654.97	36.88	-5.54	656.71	45.75	5.54
658.29	32.40	0.89	658.13	30.77	-0.88	658.92	28.58	0.64	657.97	37.99	-3.84	659.71	43.46	3.84
661.29	29.66	-2.25	661.13	29.22	-2.83	661.92	28.94	0.60	660.97	38.56	-3.67	662.71	43.69	3.67
664.29	29.77	-2.94	664.13	31.39	-1.46	664.92	28.98	-0.16	663.97	40.11	-2.92	665.71	43.74	2.92
667.29	32.76	0.33	667.13	31.92	-0.65	667.92	28.12	-0.74	666.97	38.32	-4.43	668.71	44.97	4.43
670.29	31.39	-1.72	670.13	31.25	-2.00	670.92	28.76	-0.78	669.97	38.90	-4.53	671.71	45.75	4.53
673.29	30.58	-1.38	673.13	30.81	-1.29	673.92	28.46	0.08	672.97	38.47	-3.81	674.70	43.87	3.81
676.29	29.85	-2.24	676.13	30.06	-2.17	676.92	27.58	-0.94	675.97	38.32	-4.09	677.71	44.29	4.09
679.29	30.20	-2.70	679.13	28.61	-4.43	679.92	27.31	-2.02	678.97	37.79	-5.43	680.71	46.44	5.43
682.29	31.74	-1.22	682.13	29.40	-3.70	682.92	28.67	-0.72	681.97	38.23	-5.05	683.71	46.12	5.05
685.29	30.39	-1.64	685.13	31.79	-0.38	685.92	28.31	-0.14	684.97	36.41	-5.94	686.71	46.07	5.94
688.29	29.74	-2.17	688.13	31.30	-0.75	688.92	28.98	0.64	687.97	37.32	-4.91	689.72	44.93	4.91
691.29	31.74	-0.55	691.13	31.88	-0.55	691.92	27.52	-1.19	690.97	37.75	-4.86	692.71	45.25	4.86
694.29	31.09	-1.12	694.13	30.72	-1.63	694.92	27.88	-0.75	693.97	38.37	-4.16	695.71	44.47	4.16
697.29	29.54	-2.41	697.13	30.32	-1.77	697.92	29.34	0.96	696.97	39.00	-3.27	698.71	43.33	3.27
700.28	31.43	-0.05	700.13	31.92	0.30	700.92	28.24	0.33	699.97	38.47	-3.33	701.71	42.92	3.33
703.28	29.58	-1.61	703.13	30.19	-1.14	703.92	28.31	0.69	702.97	36.98	-4.53	704.71	43.83	4.53
706.28	32.33	0.27	706.13	31.17	-1.03	706.92	27.91	-0.58	705.97	38.95	-3.43	707.71	43.60	3.43
709.28	31.82	-0.28	709.13	31.03	-1.21	709.92	30.90	2.38	708.97	38.56	-3.86	710.71	44.06	3.86
712.29	31.05	-0.94	712.13	31.21	-0.92	712.92	31.21	2.80	711.97	38.71	-3.60	713.71	43.69	3.60
715.29	30.85	-0.16	715.13	30.99	-0.16	715.92	32.54	5.11	714.97	36.98	-4.35	716.71	43.46	4.35
718.29	32.64	1.40	718.13	32.32	0.94	718.92	31.46	3.80	717.97	37.12	-4.44	719.72	43.78	4.44
721.29	31.24	-0.29	721.13	30.86	-0.81	721.92	32.45	4.50	720.97	36.88	-4.97	722.71	44.60	4.97
724.29	31.05	-1.19	724.13	30.63	-1.75	724.92	32.23	3.56	723.97	36.88	-5.68	725.71	46.03	5.68
727.29	34.83	3.08	727.13	32.28	0.39	727.92	31.64	3.47	726.97	37.36	-4.71	728.71	44.56	4.71
730.29	29.54	-3.24	730.13	32.72	-0.20	730.92	32.63	3.42	729.97	38.56	-4.54	731.72	45.43	4.54
733.29	30.62	-2.15	733.13	32.55	-0.36	733.92	34.22	5.02	732.97	39.68	-3.41	734.71	44.29	3.41
736.29	33.62	-0.03	736.13	30.77	-3.02	736.92	31.77	1.69	735.97	39.10	-4.87	737.71	46.63	4.87
739.29	29.74	-2.24	739.13	30.32	-1.80	739.92	32.11	3.70	738.97	38.52	-3.78	740.71	43.87	3.78
742.29	32.17	-1.13	742.13	32.55	-0.89	742.92	32.17	2.45	741.97	39.87	-3.75	743.72	45.15	3.75
745.29	32.44	-0.81	745.13	30.50	-2.89	745.92	33.41	3.74	744.97	39.77	-3.80	746.71	45.15	3.80
748.29	31.59	-0.91	748.13	30.68	-1.96	748.92	33.44	4.51	747.97	39.14	-3.68	749.72	44.29	3.68
751.29	29.58	-3.14	751.13	30.41	-2.45	751.92	31.83	2.69	750.97	37.60	-5.44	752.71	46.26	5.44
754.28	33.22	0.36	754.13	33.04	0.04	754.92	32.26	2.97	753.97	38.90	-4.28	755.71	45.25	4.28
757.29	32.99	0.08	757.13	31.48	-1.57	757.92	33.78	4.44	756.97	38.32	-4.91	758.71	45.93	4.91
760.29	32.79	-0.35	760.13	31.30	-1.98	760.92	32.82	3.26	759.97	37.70	-5.76	761.71	47.00	5.76
763.29	33.97	1.67	763.13	31.12	-1.32	763.92	33.01	4.28	762.97	37.60	-5.02	764.71	45.43	5.02
766.29	33.30	0.25	766.13	31.61	-1.58	766.92	33.04	3.56	765.97	38.32	-5.05	767.71	46.21	5.05
769.29	31.24	-1.32	769.13	31.39	-1.31	769.92	32.70	3.71	768.97	37.94	-4.94	770.71	45.61	4.94
772.29	33.11	0.25	772.13	31.92	-1.08	772.92	34.13	4.84	771.97	38.95	-4.23	773.71	45.20	4.23
775.29	31.82	-1.32	775.13	30.50	-2.78	775.92	32.97	3.41	774.97	38.90	-4.56	776.71	45.80	4.56
778.29	33.81	0.39	778.13	30.99	-2.57	778.92	33.94	4.10	777.97	39.97	-3.77	779.71	45.29	3.77
781.29	34.68	0.11	781.13	31.97	-2.74	781.92	33.72	2.73	780.97	39.92	-4.97	782.71	47.64	4.97
784.28	32.52	-0.59	784.13	29.75	-3.50	784.92	33.25	3.72	783.97	38.61	-4.82	785.71	46.03	4.82
787.29	31.74	-1.43	787.13	32.63	-0.68	787.92	34.22	4.63	786.97	39.19	-4.30	788.70	45.57	4.30
790.28	34.05	0.09	790.13	31.52	-2.58	790.92	33.53	3.15	789.97	39.58	-4.70	791.71	46.76	4.70
793.28	31.59	-2.14	793.13	29.93	-3.94	793.92	33.72	3.56	792.97	39.77	-4.28	794.70	46.12	4.28
796.28	31.82	-2.48	796.13	31.21	-3.23	796.92	34.16	3.43	795.97	39.29	-5.33	797.71	47.74	5.33
799.29	33.93	1.30	799.13	31.30	-1.47	799.92	32.29	3.24	798.97	38.85	-4.10	800.70	44.83	4.10
802.29	31.55	-2.98	802.13	29.44	-5.23	802.92	33.63	2.68	801.97	39.00	-5.85	803.71	48.48	5.85
805.29	32.33	-3.48	805.13	30.72	-5.23	805.92	33.41	1.18	804.97	43.78	-2.35	806.71	46.26	2.35
808.29	33.69	-0.89	808.13	31.34	-3.38	808.92	33.66	2.65	807.97	39.53	-5.37	809.71	48.06	5.37
811.29	32.68	-0.37	811.13	32.23	-0.96	811.92	34.72	5.24	810.97	39.24	-4.13	812.71	45.29	4.13
814.29	33.11	-0.90	814.13	30.81	-3.34	814.92	33.38	2.94	813.97	38.95	-5.38	815.71	47.50	5.38
817.29	34.32	0.22	817.13	31.34	-2.90	817.92	33.97	3.44	816.97	39.87	-4.55	818.71	46.76	4.55
820.29	31.20	-2.80	820.13	31.34	-2.80	820.92	33.69	3.27	819.97	40.02	-4.30	821.71	46.40	4.30
823.29	33.34	-0.82	823.13	31.52	-2.78	823.92	34.44	3.86	822.97	40.02	-4.46	824.71	46.72	4.46
826.29	35.07	0.28	826.13	31.30	-3.63	826.92	33.60	2.38	825.97	39.34	-5.77	827.71	48.67	5.77
829.29	32.76	-1.87	829.13	32.10	-2.67	829.92	33.66	2.60	828.97	39.58	-5.37	830.71	48.11	5.37
832.29	33.38	-1.13	832.13	32.90	-1.75	832.92	34.16	3.23	831.97	40.26	-4.57	833.71	47.18	4.57
835.29	35.15	1.15	835.13	30.86	-3.28	835.92	33.75	3.33	834.97	39.10	-5.22	836.71	47.32	5.22
838.29	31.16	-3.30	838.13	31.61	-2.99	838.92	34.56	3.68	837.97	40.16	-4.62	839.71	47.18	4.62
841.29	32.95	-0.81	841.13	30.77	-3.13	841.92	34.63	4.44	840.97	40.84	-3.24	842.71	45.11	3.24
844.29	33.85	-0.86	844.13	30.77	-4.08	844.92	34.13	3.00	843.97	42.41	-2.62	845.71	45.43	2.62
847.29	32.99	-2.91	847.13	32.68	-3.36	847.92	35.19	2.86	846.97	41.33	-4.89	848.71	48.90	4.89
850.29	33.03	-2.38	850.13	32.10	-3.45	850.92	32.63	0.79	849.97	40.26	-5.47	851.71	48.99	5.47
853.29	35.15	-0.16	853.13	30.63	-4.82	853.92	34.94	3.21	852.97	40.79	-4.84	854.71	48.25	4.84
856.29	32.99	-2.42	856.13	32.28	-3.27	856.92	34.97	3.14	855.97	41.18	-4.55	857.71	48.06	4.55
859.29	32.83	-2.52	859.13	30.86	-4.63	859.92	34.66	2.88	858.97	41.67	-4.00	860.71	47.46	4.00
862.29	35.50	1.34	862.13	32.14	-2.16	862.92	34.97	4.39	861.97	40.11	-4.37	863.71	46.63	4.37
865.29	34.05	-0.29	865.13	32.81	-1.67	865.92	34.53	3.77	864.97	38.81	-5.85	866.71	48.29	5.85
868.29	33.97	-0.63	868.13	32.68	-2.06	868.92	35.69	4.66	867.97	40.36	-4.56	869.71	47.27	4.56
871.28	34.99	-0.35	871.13	31.70	-3.78	871.92	35.38	3.62	870.97	41.13	-4.53	872.71	47.97	4.53
874.29	34.64	-1.09	874.13	31.08	-4.79	874.92	34.78	2.62	873.97	41.13	-4.92	875.71	48.76	4.92
877.29	34.05	-0.60	877.13	30.94	-3.85	877.91	35.51	4.43	876.97	40.50	-4.47	878.71	47.23	4.47
880.28	33.26	-2.11	880.13	30.68	-4.83	880.92	34.85	3.06	879.97	39.14	-6.55	881.71	50.02	6.55
883.29	34.20	-0.23	883.13	32.68	-1.89	883.92	34.60	3.75	882.97	40.84	-3.91	884.70	46.44	3.91
886.29	33.46	-0.99	886.13	32.37	-2.22	886.92	34.91	4.03	885.97	38.71	-6.06	887.71	48.62	6.06
889.29	34.87	0.25	889.13	33.49	-1.27	889.92	35.51	4.47	888.97	38.95	-5.99	890.71	48.71	5.99
892.29	34.52	-0.17	892.13	32.28	-2.55	892.92	35.47	4.36	891.97	40.94	-4.07	893.71	46.86	4.07
895.29	33.42	-1.79	895.13	32.05	-3.30	895.92	35.41	3.77	894.97	39.39	-6.14	896.71	49.46	6.14
898.29	34.71	-0.79	898.13	32.99	-2.65	898.92	36.07	4.15	897.97	41.13	-4.69	899.71	48.29	4.69
901.29	33.26	-0.92	901.13	31.79	-2.53	901.92	35.73	5.12	900.97	37.94	-6.56	902.71	48.85	6.56
904.29	34.05	-1.15	904.13	33.75	-1.59	904.92	35.41	3.78	903.97	40.26	-5.26	905.71	48.57	5.26
907.29	34.09	-2.41	907.13	32.32	-4.32	907.92	35.47	2.54	906.97	40.94	-5.88	908.71	50.49	5.88
910.29	32.68	-3.72	910.13	32.37	-4.17	910.92	36.04	3.21	909.97	40.60	-6.12	911.71	50.63	6.12
913.29	34.79	-0.27	913.13	32.37	-2.83	913.92	35.91	4.42	912.97	38.81	-6.57	914.71	49.74	6.57
916.29	36.73	1.66	916.13	32.41	-2.80	916.92	35.32	3.83	915.97	39.19	-6.20	917.71	49.37	6.20
919.29	32.40	-3.35	919.13	32.37	-3.52	919.92	37.88	5.71	918.97	40.55	-5.52	920.71	49.37	5.52
922.29	35.11	-0.53	922.13	33.31	-2.47	922.92	35.41	3.35	921.97	40.99	-4.97	923.71	48.71	4.97
925.29	34.79	-0.88	925.13	32.41	-3.40	925.92	36.29	4.20	924.97	41.33	-4.66	926.71	48.43	4.66
928.29	35.46	-0.26	928.13	31.79	-4.07	928.92	37.11	4.96	927.97	40.74	-5.30	929.71	49.13	5.30
931.29	33.11	-3.08	931.13	32.81	-3.52	931.92	36.51	3.89	930.97	41.77	-4.74	932.71	49.04	4.74
934.29	35.94	0.27	934.13	31.83	-3.98	934.92	36.74	4.64	933.97	40.26	-5.73	935.71	49.51	5.73
937.29	33.97	-0.85	937.13	33.93	-1.03	937.92	34.28	3.04	936.97	39.58	-5.56	938.71	48.48	5.56
940.29	33.22	-3.07	940.13	33.53	-2.90	940.92	36.07	3.36	939.97	40.60	-6.01	941.71	50.40	6.01
943.28	34.20	-1.27	943.13	32.55	-3.06	943.92	35.76	3.86	942.97	40.70	-5.09	944.70	48.67	5.09
946.29	35.11	-1.02	946.13	32.37	-3.90	946.92	36.32	3.77	945.97	41.92	-4.53	947.71	48.76	4.53
949.29	34.71	-2.20	949.13	33.13	-3.92	949.92	35.76	2.42	948.97	42.60	-4.63	950.71	49.65	4.63
952.29	34.44	-1.79	952.13	32.10	-4.27	952.92	35.10	2.44	951.97	42.60	-3.95	953.71	48.29	3.95
955.29	34.32	-2.86	955.13	34.79	-2.53	955.92	36.93	3.33	954.97	43.69	-3.81	956.71	49.09	3.81
958.28	34.01	-1.32	958.13	34.02	-1.45	958.92	36.48	4.73	957.97	40.55	-5.10	959.71	48.53	5.10
961.29	36.10	-0.41	961.13	35.33	-1.32	961.92	37.11	4.18	960.97	41.04	-5.79	962.71	50.40	5.79
964.29	33.58	-2.01	964.13	33.75	-1.98	964.92	36.64	4.63	963.97	40.65	-5.26	965.71	48.95	5.26
967.29	34.01	-1.00	967.13	33.44	-1.71	967.92	37.27	5.84	966.97	39.77	-5.56	968.71	48.67	5.56
970.29	36.26	0.77	970.13	32.50	-3.13	970.92	37.05	5.13	969.97	41.67	-4.14	971.71	47.74	4.14
973.29	32.76	-3.05	973.13	34.29	-1.66	973.92	35.76	3.52	972.97	40.50	-5.63	974.71	49.55	5.63
976.29	34.36	-1.81	976.13	34.52	-1.79	976.92	35.69	3.10	975.97	40.74	-5.75	977.71	50.02	5.75
979.29	35.82	-0.81	979.13	34.07	-2.70	979.92	36.29	3.23	978.97	40.40	-6.55	980.71	51.29	6.55
982.28	34.87	-0.92	982.13	32.55	-3.38	982.92	37.62	5.41	981.97	40.21	-5.90	983.71	49.79	5.90
985.28	37.05	1.21	985.13	34.16	-1.82	985.92	36.32	4.05	984.97	40.60	-5.56	986.71	49.51	5.56
988.29	36.33	0.13	988.13	33.17	-3.17	988.92	37.40	4.77	987.97	41.04	-5.48	989.71	49.79	5.48
991.29	34.05	-2.65	991.13	34.20	-2.64	991.92	38.74	5.62	990.97	41.33	-5.69	992.71	50.49	5.69
994.29	34.32	-2.17	994.13	33.66	-2.97	994.92	38.45	5.53	993.97	41.48	-5.33	995.71	49.93	5.33
997.29	34.56	-0.79	997.13	34.88	-0.61	997.92	36.77	5.00	996.97	40.45	-5.22	998.71	48.67	5.22
1000.29	33.85	-2.93	1000.13	33.98	-2.94	1000.92	37.91	4.70	999.97	42.11	-4.99	1001.71	49.88	4.99
1003.29	35.07	-0.67	1003.13	35.33	-0.55	1003.92	38.93	6.76	1002.97	42.36	-3.70	1004.71	47.55	3.70
1006.29	35.66	-0.56	1006.13	32.99	-3.37	1006.92	37.62	4.98	1005.97	40.70	-5.84	1007.71	50.16	5.84
1009.29	34.71	-1.78	1009.13	34.34	-2.29	1009.92	35.88	2.97	1008.97	42.31	-4.50	1010.71	49.09	4.50
1012.29	34.52	-0.84	1012.13	35.42	-0.08	1012.92	37.78	6.00	1011.97	40.94	-4.74	1013.71	48.20	4.74
1015.29	36.33	0.40	1015.13	34.79	-1.28	1015.92	37.11	4.75	1014.97	40.55	-5.70	1016.71	49.74	5.70
1018.29	34.64	-3.09	1018.13	34.52	-3.35	1018.92	36.86	2.70	1017.97	42.41	-5.64	1019.71	51.48	5.64
1021.29	34.09	-3.55	1021.13	34.93	-2.85	1021.92	36.70	2.63	1020.97	42.75	-5.21	1022.71	50.96	5.21
1024.29	35.94	-0.81	1024.13	36.33	-0.56	1024.92	37.34	4.16	1023.97	41.77	-5.30	1025.71	50.16	5.30
1027.29	34.95	-2.13	1027.13	35.47	-1.75	1027.92	38.13	4.63	1026.97	42.70	-4.70	1028.71	49.88	4.70
1030.29	34.16	-2.12	1030.13	33.44	-2.98	1030.92	36.77	4.06	1029.97	41.53	-5.07	1031.71	49.46	5.07
1033.29	36.53	-0.58	1033.13	34.79	-2.46	1033.92	37.24	3.70	1032.97	43.24	-4.19	1034.71	49.41	4.19
1036.29	35.82	-2.29	1036.13	35.02	-3.23	1036.92	37.97	3.43	1035.97	44.82	-3.61	1037.71	49.83	3.61
1039.29	36.73	-0.20	1039.13	35.24	-1.83	1039.92	38.10	4.74	1038.97	42.50	-4.75	1040.71	49.79	4.75
1042.29	36.14	-1.55	1042.13	34.52	-3.31	1042.92	37.37	3.26	1041.97	44.48	-3.53	1043.71	49.32	3.53
1045.28	34.99	-2.30	1045.13	35.38	-2.05	1045.92	37.27	3.55	1044.97	43.88	-3.73	1046.70	49.13	3.73
1048.29	37.33	1.02	1048.13	34.83	-1.62	1048.92	38.45	5.72	1047.97	40.50	-6.13	1049.71	50.54	6.13
1051.28	35.90	-1.35	1051.13	35.06	-2.33	1051.92	39.79	6.12	1050.97	41.72	-5.85	1052.71	51.20	5.85
1054.29	34.99	-2.35	1054.13	34.61	-2.87	1054.92	36.89	3.13	1053.97	43.83	-3.83	1055.71	49.27	3.83
1057.29	35.74	-1.16	1057.13	34.61	-2.43	1057.92	38.61	5.28	1056.97	41.18	-6.04	1058.71	51.05	6.04
1060.29	35.35	-1.95	1060.13	34.34	-3.10	1060.92	37.81	4.08	1059.97	40.89	-6.73	1061.71	52.14	6.73
1063.29	36.26	-0.45	1063.13	33.53	-3.32	1063.92	38.74	5.60	1062.97	40.94	-6.09	1064.71	50.91	6.09
1066.28	35.54	-1.00	1066.13	35.15	-1.53	1066.92	37.97	5.00	1065.97	40.36	-6.50	1067.71	51.15	6.50
1069.29	37.45	-0.51	1069.13	35.29	-2.81	1069.92	38.83	4.45	1068.97	42.01	-6.27	1070.71	52.33	6.27
1072.28	38.85	1.95	1072.13	37.47	0.43	1072.92	37.94	4.61	1071.97	41.13	-6.09	1073.71	51.10	6.09
1075.29	36.26	-1.61	1075.13	33.31	-4.70	1075.92	38.45	4.16	1074.97	42.16	-6.03	1076.71	52.00	6.03
1078.29	36.85	0.54	1078.13	33.57	-2.88	1078.92	37.21	4.48	1077.97	41.72	-4.91	1079.71	49.32	4.91
1081.29	36.18	-1.28	1081.13	34.83	-2.77	1081.92	39.41	5.53	1080.97	42.85	-4.93	1082.71	50.49	4.93
1084.29	37.49	-1.19	1084.13	35.69	-3.13	1084.92	37.69	2.59	1083.97	43.88	-5.12	1085.71	51.90	5.12
1087.29	36.06	-1.76	1087.13	34.70	-3.26	1087.92	38.07	3.83	1086.97	41.92	-6.22	1088.71	52.14	6.22
1090.29	36.81	-0.73	1090.13	34.74	-2.94	1090.92	39.47	5.51	1089.97	44.13	-3.73	1091.71	49.37	3.73
1093.29	37.45	-0.66	1093.13	36.24	-2.01	1093.92	39.50	4.96	1092.97	42.65	-5.78	1094.71	52.00	5.78
1096.29	37.61	-0.24	1096.13	35.51	-2.48	1096.92	40.11	5.83	1095.97	43.78	-4.39	1097.71	50.35	4.39
1099.29	36.33	-1.42	1099.13	34.11	-3.78	1099.92	38.61	4.43	1098.97	43.44	-4.63	1100.71	50.49	4.63
1102.29	37.13	-1.91	1102.13	35.47	-3.71	1102.92	38.58	3.12	1101.97	43.93	-5.43	1103.71	52.57	5.43
1105.29	37.69	-1.06	1105.13	36.10	-2.79	1105.92	39.89	4.72	1104.97	42.36	-6.71	1106.71	53.56	6.71
1108.29	40.18	1.34	1108.13	37.06	-1.92	1108.92	37.84	2.58	1107.97	44.43	-4.73	1109.71	51.67	4.73
1111.29	36.22	-1.89	1111.13	34.97	-3.28	1111.92	38.23	3.70	1110.97	42.50	-5.93	1112.71	52.14	5.93
1114.29	36.26	-2.80	1114.13	35.51	-3.69	1114.92	40.21	4.72	1113.97	42.75	-6.63	1115.71	53.80	6.63
1117.29	37.41	-1.31	1117.13	35.33	-3.53	1117.92	39.95	4.80	1116.97	43.49	-5.55	1118.71	52.38	5.55
1120.29	38.69	0.46	1120.13	37.33	-1.04	1120.92	39.70	5.04	1119.97	43.93	-4.62	1121.71	50.96	4.62
1123.29	36.14	-2.33	1123.13	38.84	0.23	1123.92	39.15	4.25	1122.97	43.09	-5.70	1124.71	52.28	5.70
1126.29	36.65	-1.13	1126.13	34.88	-3.04	1126.92	38.99	4.78	1125.97	42.70	-5.40	1127.71	51.29	5.40
1129.29	36.45	-1.51	1129.13	34.93	-3.17	1129.92	38.61	4.22	1128.97	42.16	-6.12	1130.71	52.19	6.12
1132.28	38.65	1.09	1132.13	37.61	-0.09	1132.92	41.08	7.10	1131.97	43.00	-4.88	1133.71	50.54	4.88
1135.28	36.41	-1.08	1135.13	37.79	0.16	1135.92	39.92	6.01	1134.97	41.97	-5.84	1136.71	51.43	5.84
1138.29	37.89	-0.69	1138.13	37.38	-1.34	1138.92	38.77	3.76	1137.97	43.69	-5.21	1139.71	51.90	5.21
1141.29	37.65	-0.40	1141.13	34.70	-3.49	1141.92	40.21	5.73	1140.97	42.01	-6.36	1142.70	52.52	6.36
1144.29	39.81	2.18	1144.13	35.65	-2.12	1144.92	38.10	4.04	1143.97	42.31	-5.64	1145.71	51.38	5.64
1147.29	35.19	-2.17	1147.13	36.92	-0.58	1147.92	39.63	5.84	1146.97	41.72	-5.96	1148.71	51.43	5.96
1150.29	35.62	-3.34	1150.13	37.70	-1.40	1150.92	40.05	4.67	1149.97	43.49	-5.79	1151.71	52.85	5.79
1153.29	39.09	0.06	1153.13	36.33	-2.84	1153.92	39.41	3.96	1152.97	44.53	-4.82	1154.71	51.95	4.82
1156.29	40.34	1.47	1156.13	36.97	-2.04	1156.92	40.72	5.42	1155.97	42.80	-6.39	1157.71	53.37	6.39
1159.28	39.13	1.61	1159.13	37.65	-0.01	1159.92	40.50	6.56	1158.97	42.41	-5.43	1160.71	51.05	5.43
1162.29	37.53	-0.64	1162.13	36.28	-2.03	1162.92	40.27	5.67	1161.97	41.92	-6.57	1163.71	52.85	6.57
1165.29	40.50	1.80	1165.13	36.88	-1.96	1165.92	39.38	4.25	1164.97	42.50	-6.52	1166.71	53.33	6.52
1168.29	39.45	0.78	1168.13	37.01	-1.80	1168.92	38.67	3.58	1167.97	45.27	-3.72	1169.71	50.49	3.72
1171.29	37.17	-1.81	1171.13	36.06	-3.06	1171.92	39.92	4.51	1170.97	44.77	-4.53	1172.71	51.62	4.53
1174.29	38.37	-0.64	1174.13	37.29	-1.86	1174.92	39.44	4.00	1173.97	43.93	-5.40	1175.71	52.52	5.40
1177.29	38.57	-0.79	1177.13	36.74	-2.76	1177.92	40.02	4.24	1176.97	44.48	-5.20	1178.71	52.66	5.20
1180.29	38.97	0.56	1180.13	34.88	-3.67	1180.92	39.31	4.47	1179.97	44.43	-4.30	1181.71	50.82	4.30
1183.29	38.17	-0.60	1183.13	35.83	-3.08	1183.92	41.85	6.65	1182.97	43.83	-5.26	1184.71	52.14	5.26
1186.29	39.49	0.20	1186.13	37.56	-1.87	1186.92	39.28	3.56	1185.97	44.68	-4.93	1187.71	52.33	4.93
1189.29	37.73	-1.52	1189.13	38.61	-0.78	1189.92	40.08	4.41	1188.97	44.97	-4.60	1190.71	51.95	4.60
1192.29	38.61	1.90	1192.13	38.98	2.13	1192.92	41.63	8.50	1191.97	42.01	-5.02	1193.71	49.83	5.02
1195.29	35.86	-2.82	1195.13	39.17	0.35	1195.92	40.31	5.20	1194.97	44.03	-4.97	1196.71	51.76	4.97
1198.29	37.77	-1.03	1198.13	37.19	-1.75	1198.92	41.98	6.75	1197.97	42.70	-6.42	1199.71	53.33	6.42
1201.29	39.05	-0.50	1201.13	37.74	-1.95	1201.92	40.76	4.78	1200.97	44.77	-5.10	1202.71	52.76	5.10
1204.29	40.46	-0.13	1204.13	39.21	-1.52	1204.92	40.79	3.78	1203.97	45.27	-5.64	1205.71	54.33	5.64
1207.29	38.97	-0.61	1207.13	36.74	-2.98	1207.92	41.63	5.63	1206.97	44.63	-5.27	1208.71	52.95	5.27
1210.28	38.37	-0.14	1210.13	38.38	-0.27	1210.92	40.11	5.17	1209.97	42.36	-6.47	1211.71	53.09	6.47
1213.28	40.62	0.95	1213.13	37.70	-2.11	1213.92	40.05	3.96	1212.97	44.58	-5.41	1214.71	53.18	5.41
1216.28	39.69	0.93	1216.13	37.01	-1.89	1216.92	40.31	5.12	1215.97	43.05	-6.03	1217.71	52.90	6.03
1219.28	37.81	-0.85	1219.13	37.51	-1.29	1219.92	41.56	6.48	1218.97	42.75	-6.23	1220.71	52.99	6.23
