# Supplementary material for: Noise-precision tradeoff in predicting combinations of mutations and drugs
Source: PLoS Comput Biol. 2019 May 22;15(5):e1006956. doi: 10.1371/journal.pcbi.1006956 (PMC6548401; doi:10.1371/journal.pcbi.1006956)
Supplement: S1 Data — A zip file containing all datasets used in this paper. (ZIP) [file pcbi.1006956.s002.zip › calcium/calcium_double_RAW264.7/GMF_10_pM_PAF_100_nM_RW_ECC040315G.txt]

Tab-delimted data for ligand pair Granulocyte macrophage colony stimulating factor / Platelet Activating Factor
Celltype = RAW 264.7
ExperimentID = ECC040315G
t in seconds, Ca++ concentrations in nM
Adj Ca++ is the change in Ca++ concentration due to ligand

ECC040315G03	GMF 10 pM	PAF 100 nM	sim
ECC040315G02	PAF 100 nM	HBSS-BSA n/a 	lig2_only
ECC040315G07	PAF 100 nM	HBSS-BSA n/a 	lig2_only
ECC040315G01	HBSS-BSA n/a 	HBSS-BSA n/a 	con
ECC040315G12	HBSS-BSA n/a 	HBSS-BSA n/a 	con

t(ECC040315G03)	Ca++(ECC040315G03)	Adj Ca++(ECC040315G03)	t(ECC040315G02)	Ca++(ECC040315G02)	Adj Ca++(ECC040315G02)	t(ECC040315G07)	Ca++(ECC040315G07)	Adj Ca++(ECC040315G07)	t(ECC040315G01)	Ca++(ECC040315G01)	Adj Ca++(ECC040315G01)	t(ECC040315G12)	Ca++(ECC040315G12)	Adj Ca++(ECC040315G12)
-208.68	10.75	3.08	-208.84	12.34	1.93	-208.05	11.64	0.97	-209.00	28.99	-4.34	-207.27	18.16	4.34
-205.68	10.63	2.22	-205.83	13.09	1.94	-205.05	11.81	0.40	-205.99	32.38	-1.69	-204.27	16.26	1.69
-202.68	9.75	1.19	-202.83	12.50	1.20	-202.05	12.43	0.87	-202.99	32.91	-1.31	-201.26	16.03	1.31
-199.68	9.46	0.51	-199.83	13.85	2.16	-199.05	12.20	0.25	-199.99	33.37	-1.24	-198.25	16.34	1.24
-196.67	10.57	1.51	-196.83	13.09	1.29	-196.05	12.88	0.82	-196.99	32.64	-2.08	-195.27	17.29	2.08
-193.68	10.22	1.37	-193.83	12.45	0.86	-193.05	13.04	1.19	-193.99	32.38	-2.13	-192.26	17.13	2.13
-190.68	9.40	-0.88	-190.83	12.93	-0.09	-190.05	12.88	-0.40	-190.99	35.16	-0.78	-189.26	17.21	0.78
-187.68	9.75	0.60	-187.83	12.88	0.99	-187.05	13.72	1.57	-187.99	33.70	-1.11	-186.26	16.42	1.11
-184.68	10.16	1.70	-184.83	12.99	1.79	-184.05	12.37	0.91	-184.99	33.10	-1.02	-183.25	15.64	1.02
-181.68	10.45	0.41	-181.83	11.75	-1.03	-181.05	13.44	0.40	-181.99	33.57	-2.13	-180.26	18.32	2.13
-178.68	9.35	-0.21	-178.83	11.80	-0.50	-178.05	12.76	0.20	-178.99	33.10	-2.12	-177.26	17.84	2.12
-175.68	10.16	0.68	-175.83	12.13	-0.09	-175.05	12.31	-0.17	-175.99	32.77	-2.37	-174.27	18.00	2.37
-172.67	9.87	0.05	-172.83	12.18	-0.38	-172.05	14.06	1.24	-172.99	34.56	-0.92	-171.26	16.89	0.92
-169.68	10.45	0.90	-169.83	12.83	0.54	-169.05	13.16	0.61	-169.99	33.30	-1.91	-168.25	17.61	1.91
-166.68	10.22	1.17	-166.83	12.83	1.04	-166.05	14.51	2.46	-166.99	33.96	-0.75	-165.27	15.95	0.75
-163.68	9.35	0.19	-163.83	11.96	0.06	-163.05	13.72	1.56	-163.99	33.17	-1.65	-162.27	16.97	1.65
-160.68	10.75	-0.15	-160.83	13.64	-0.00	-160.05	14.57	0.67	-160.99	34.82	-1.74	-159.27	18.80	1.74
-157.68	10.80	1.67	-157.83	13.31	1.44	-157.05	12.54	0.41	-157.99	32.31	-2.48	-156.27	17.76	2.48
-154.67	10.57	0.85	-154.83	14.01	1.55	-154.05	12.65	-0.07	-154.99	33.50	-1.88	-153.25	17.76	1.88
-151.68	11.74	1.58	-151.83	12.93	0.03	-151.05	14.12	0.96	-151.99	33.90	-1.92	-150.27	18.24	1.92
-148.68	10.16	-0.71	-148.83	12.99	-0.62	-148.05	13.55	-0.32	-148.99	35.16	-1.37	-147.27	18.40	1.37
-145.68	10.22	0.95	-145.83	12.83	0.82	-145.05	12.93	0.66	-145.99	34.56	-0.37	-144.27	15.79	0.37
-142.68	10.63	-0.66	-142.83	13.74	-0.29	-142.05	13.27	-1.02	-142.99	35.76	-1.19	-141.27	18.64	1.19
-139.68	11.10	0.06	-139.83	13.20	-0.58	-139.05	13.27	-0.77	-139.99	36.36	-0.34	-138.25	17.53	0.34
-136.68	9.75	-1.07	-136.83	14.01	0.45	-136.05	13.72	-0.10	-136.99	35.29	-1.19	-135.26	18.16	1.19
-133.68	11.51	0.47	-133.83	12.72	-1.06	-133.05	13.44	-0.60	-133.99	35.02	-1.68	-132.26	18.88	1.68
-130.68	9.93	-0.55	-130.83	13.26	0.04	-130.05	12.88	-0.60	-130.99	35.89	-0.25	-129.27	16.89	0.25
-127.68	10.16	-0.90	-127.83	13.15	-0.65	-127.05	13.61	-0.45	-127.99	35.69	-1.03	-126.27	18.24	1.03
-124.68	9.81	-0.11	-124.83	13.36	0.70	-124.05	14.29	1.37	-124.99	33.50	-2.08	-123.25	18.16	2.08
-121.68	11.45	0.76	-121.83	13.53	0.10	-121.05	14.63	0.94	-121.99	34.16	-2.19	-120.26	19.04	2.19
-118.68	10.80	-0.62	-118.83	13.91	-0.25	-118.05	14.46	0.04	-118.99	36.49	-0.59	-117.26	18.16	0.59
-115.68	11.68	0.16	-115.83	12.77	-1.49	-115.05	13.95	-0.57	-115.99	36.29	-0.89	-114.27	18.56	0.89
-112.68	11.04	-0.76	-112.83	13.64	-0.90	-112.05	13.66	-1.14	-112.99	35.49	-1.97	-111.27	19.92	1.97
-109.68	9.75	-0.33	-109.83	13.36	0.54	-109.05	13.72	0.64	-109.99	34.69	-1.05	-108.24	17.29	1.05
-106.67	11.10	0.48	-106.83	14.18	0.82	-106.05	12.93	-0.69	-106.99	34.89	-1.39	-105.26	18.16	1.39
-103.68	10.51	-1.26	-103.83	13.74	-0.77	-103.05	12.54	-2.23	-103.99	36.96	-0.47	-102.26	18.40	0.47
-100.68	11.45	-0.01	-100.83	15.26	1.06	-100.05	14.57	0.11	-100.99	34.49	-2.63	-99.26	20.24	2.63
-97.68	10.75	-0.79	-97.83	14.67	0.39	-97.05	14.06	-0.48	-97.99	34.89	-2.31	-96.27	20.00	2.31
-94.68	11.45	0.61	-94.83	14.34	0.76	-94.05	14.06	0.22	-94.99	36.76	0.26	-93.25	16.74	-0.26
-91.68	10.80	-0.70	-91.83	14.34	0.10	-91.05	15.08	0.58	-91.99	36.09	-1.07	-90.26	18.72	1.07
-88.68	13.10	0.92	-88.83	14.18	-0.74	-88.05	14.68	-0.50	-88.99	37.70	-0.14	-87.26	18.48	0.14
-85.68	10.63	-1.20	-85.83	14.07	-0.50	-85.05	14.40	-0.43	-85.99	37.23	-0.26	-84.26	18.24	0.26
-82.68	11.92	0.35	-82.83	14.18	-0.13	-82.05	16.05	1.48	-82.99	35.76	-1.47	-81.26	19.20	1.47
-79.68	10.92	-0.97	-79.83	13.80	-0.83	-79.05	14.51	-0.38	-79.99	37.43	-0.12	-78.25	18.16	0.12
-76.68	11.21	-0.56	-76.83	14.07	-0.44	-76.05	15.14	0.37	-76.99	36.56	-0.87	-75.27	18.80	0.87
-73.67	11.16	-2.42	-73.83	13.69	-2.63	-73.05	14.40	-2.18	-73.99	38.17	-1.07	-72.26	20.80	1.07
-70.68	11.63	-0.99	-70.83	12.50	-2.86	-70.05	14.06	-1.56	-70.99	38.17	-0.11	-69.26	18.88	0.11
-67.68	12.04	0.55	-67.83	14.72	0.49	-67.05	14.57	0.08	-67.99	37.83	0.68	-66.26	16.97	-0.68
-64.68	12.15	-0.28	-64.83	14.12	-1.05	-64.05	13.95	-1.48	-64.99	37.63	-0.46	-63.25	19.04	0.46
-61.68	11.68	-0.71	-61.83	14.67	-0.46	-61.05	15.59	0.20	-61.99	37.16	-0.89	-60.27	19.44	0.89
-58.68	12.74	0.28	-58.83	14.61	-0.59	-58.05	15.08	-0.38	-58.99	37.70	-0.42	-57.27	19.04	0.42
-55.68	11.63	-0.74	-55.83	13.96	-1.15	-55.05	15.37	-0.00	-55.99	36.96	-1.07	-54.27	19.60	1.07
-52.68	11.68	-0.19	-52.83	15.16	0.55	-52.05	14.34	-0.53	-52.99	36.83	-0.70	-51.27	18.72	0.70
-49.68	11.92	-0.35	-49.83	15.32	0.31	-49.05	14.40	-0.87	-49.99	37.16	-0.77	-48.25	19.20	0.77
-46.68	12.51	0.49	-46.83	15.26	0.50	-46.05	15.71	0.69	-46.99	37.30	-0.38	-45.27	18.56	0.38
-43.68	13.10	0.32	-43.83	15.16	-0.36	-43.05	17.08	1.30	-43.99	38.98	0.54	-42.26	18.40	-0.54
-40.68	11.68	-1.26	-40.84	15.70	0.02	-40.05	15.42	-0.52	-40.99	39.05	0.45	-39.27	18.64	-0.45
-37.68	13.46	0.89	-37.84	15.48	0.17	-37.05	16.11	0.54	-37.99	37.83	-0.40	-36.27	19.12	0.40
-34.68	13.46	1.18	-34.84	15.98	0.96	-34.05	16.39	1.11	-34.99	38.37	0.43	-33.25	18.00	-0.43
-31.68	11.98	-1.28	-31.84	14.39	-1.61	-31.05	14.00	-2.26	-31.99	39.05	0.13	-30.27	19.28	-0.13
4.32	312.15	289.30	4.16	253.00	227.41	4.95	318.13	292.28	4.00	50.10	1.59	5.73	27.42	-1.59
7.32	365.69	341.66	7.17	328.65	301.88	7.98	331.96	304.93	7.01	54.35	4.66	8.76	25.52	-4.66
10.32	291.91	270.31	10.17	289.41	265.07	10.95	277.95	253.35	10.01	51.39	4.13	11.74	23.63	-4.13
13.36	219.53	198.80	13.20	232.78	209.31	13.98	213.14	189.41	13.04	48.33	1.94	14.77	24.94	-1.94
16.32	164.60	142.48	16.17	185.63	160.77	16.95	170.15	145.03	16.01	50.46	2.68	17.74	25.60	-2.68
19.32	132.40	111.87	19.17	148.28	125.01	19.96	138.92	115.39	19.01	48.75	2.56	20.74	24.12	-2.56
22.32	113.89	93.79	22.17	126.93	104.09	22.98	115.91	92.81	22.01	48.54	2.78	23.77	23.47	-2.78
25.33	100.65	79.20	25.17	111.60	87.41	25.96	107.19	82.74	25.01	49.53	2.42	26.75	25.19	-2.42
28.36	89.84	68.89	28.20	103.87	80.18	28.99	98.93	74.98	28.04	49.68	3.07	29.77	24.04	-3.07
31.33	86.76	66.88	31.17	95.90	73.28	31.96	93.60	70.72	31.01	48.75	3.21	32.75	22.82	-3.21
34.33	81.03	60.25	34.17	93.02	69.50	34.96	86.25	62.47	34.01	50.39	3.95	35.75	22.98	-3.95
37.33	78.54	59.25	37.17	88.72	66.69	37.98	81.81	59.52	37.01	47.41	2.46	38.76	22.98	-2.46
40.33	76.87	56.77	40.17	85.69	62.85	40.96	82.82	59.72	40.01	48.54	2.78	41.74	23.47	-2.78
43.36	74.57	54.58	43.20	85.17	62.44	43.99	80.58	57.59	43.05	48.97	3.32	44.77	22.82	-3.32
46.33	71.60	51.64	46.17	80.41	57.71	46.96	78.90	55.94	46.01	48.68	3.06	47.74	23.06	-3.06
49.33	72.69	50.91	49.17	80.71	56.19	49.96	76.09	51.31	49.01	51.18	3.74	50.74	24.20	-3.74
52.33	67.45	46.56	52.17	80.19	56.56	52.98	75.04	51.15	52.01	50.46	3.91	53.76	23.14	-3.91
55.33	66.61	44.91	55.17	78.15	53.71	55.96	75.19	50.49	55.01	51.18	3.82	56.74	24.04	-3.82
58.35	63.67	41.97	58.20	77.49	53.05	58.98	72.80	48.10	58.04	50.68	3.32	59.77	24.53	-3.32
61.32	66.01	45.01	61.17	73.04	49.30	61.95	71.32	47.32	61.01	50.18	3.52	62.73	23.63	-3.52
64.32	63.82	42.73	64.17	72.68	48.85	64.95	71.32	47.23	64.01	51.18	4.43	65.74	22.82	-4.43
67.32	61.95	40.76	67.17	73.54	49.61	67.98	67.81	43.62	67.01	50.89	4.04	68.76	23.31	-4.04
70.33	63.22	41.33	70.17	70.14	45.51	70.95	66.29	41.40	70.01	50.89	3.34	71.74	24.70	-3.34
73.36	61.36	40.28	73.20	68.66	44.84	73.98	65.85	41.77	73.04	50.75	4.01	74.77	23.23	-4.01
76.32	57.09	36.09	76.17	66.65	42.91	76.95	65.78	41.78	76.01	50.10	3.44	77.73	23.71	-3.44
79.32	57.75	36.85	79.17	68.11	44.47	79.95	64.99	41.09	79.01	52.33	5.77	80.73	21.28	-5.77
82.32	56.87	35.15	82.17	64.44	39.98	82.98	61.85	37.13	82.01	50.32	2.94	83.76	24.94	-2.94
85.32	55.93	33.46	85.17	63.28	38.07	85.95	62.49	37.02	85.01	53.05	4.92	86.73	23.71	-4.92
88.35	55.21	34.18	88.19	62.53	38.76	88.98	61.01	36.98	88.04	50.82	4.13	89.76	23.06	-4.13
91.33	52.12	31.04	91.17	61.38	37.56	91.95	59.88	35.80	91.01	49.11	2.37	92.74	24.86	-2.37
94.32	53.19	31.90	94.17	61.85	37.82	94.95	57.51	33.22	94.01	50.68	3.73	95.74	23.71	-3.73
97.32	49.72	27.45	97.17	59.42	34.41	97.98	57.79	32.52	97.01	53.77	5.84	98.76	22.58	-5.84
100.32	48.80	26.48	100.17	60.83	35.77	100.95	56.81	31.49	100.01	52.90	4.92	101.73	23.55	-4.92
103.36	52.05	29.67	103.20	60.03	34.91	103.98	57.16	31.78	103.04	53.19	5.15	104.77	23.39	-5.15
106.32	47.33	26.27	106.17	57.62	33.82	106.95	54.47	30.41	106.01	50.39	3.67	107.74	23.55	-3.67
109.32	47.19	25.23	109.17	56.42	31.72	109.95	52.43	27.47	109.01	52.18	4.56	110.74	23.55	-4.56
112.32	46.50	24.70	112.17	56.42	31.88	112.98	51.01	26.21	112.01	52.76	5.30	113.76	22.66	-5.30
115.32	48.03	25.75	115.17	53.60	28.58	115.95	52.77	27.49	115.01	52.18	4.24	116.74	24.20	-4.24
118.36	44.01	22.15	118.20	54.38	29.78	118.98	50.47	25.61	118.04	52.40	4.88	119.77	23.14	-4.88
121.32	43.26	21.01	121.17	51.97	26.98	121.95	50.54	25.29	121.01	53.34	5.43	122.74	22.98	-5.43
124.32	41.69	18.99	124.17	50.42	24.98	124.95	48.19	22.49	124.01	53.41	5.05	125.74	23.80	-5.05
127.33	42.17	20.24	127.17	50.74	26.07	127.98	47.79	22.86	127.01	52.69	5.10	128.76	22.98	-5.10
130.33	40.47	17.41	130.17	51.13	25.33	130.95	47.20	21.14	130.01	52.83	4.11	131.74	25.11	-4.11
133.36	40.07	18.63	133.20	47.66	23.48	133.99	46.34	21.90	133.05	52.69	5.59	134.77	22.01	-5.59
136.32	40.61	17.90	136.17	47.09	21.64	136.95	45.48	19.77	136.01	54.50	6.13	137.74	22.74	-6.13
139.32	39.53	18.01	139.17	46.20	21.94	139.95	45.68	21.16	139.01	52.76	5.58	140.74	22.09	-5.58
142.33	37.72	15.02	142.17	45.76	20.32	142.98	42.09	16.39	142.01	52.61	4.25	143.76	24.61	-4.25
145.33	36.73	13.78	145.17	45.38	19.69	145.95	41.64	15.69	145.01	53.19	4.58	146.74	24.53	-4.58
148.36	36.86	12.61	148.20	48.24	21.25	148.98	42.09	14.84	148.04	56.03	6.12	149.77	24.29	-6.12
151.32	37.72	13.96	151.17	45.64	19.14	151.95	40.73	13.97	151.01	55.30	5.88	152.73	24.04	-5.88
154.33	34.55	11.49	154.17	43.94	18.14	154.95	41.25	15.19	154.01	54.79	6.07	155.74	23.14	-6.07
157.33	34.55	11.01	157.17	42.69	16.41	157.98	40.03	13.49	157.01	53.63	4.43	158.76	25.27	-4.43
160.32	35.07	10.40	160.17	42.76	15.35	160.95	39.71	12.04	160.01	55.81	5.48	161.74	25.35	-5.48
163.35	34.75	10.48	163.20	41.15	14.14	163.98	38.30	11.03	163.04	56.32	6.39	164.77	24.04	-6.39
166.32	33.11	10.12	166.17	42.51	16.78	166.95	40.03	14.04	166.01	53.84	5.19	167.73	23.96	-5.19
169.32	34.35	10.69	169.17	39.85	13.45	169.95	38.11	11.45	169.01	55.59	6.27	170.73	23.55	-6.27
172.32	32.91	8.33	172.17	40.34	13.02	172.98	37.16	9.58	172.01	55.30	5.06	173.76	25.68	-5.06
175.32	31.61	8.10	175.17	41.58	15.33	175.95	37.41	10.90	175.01	54.72	5.55	176.74	24.12	-5.55
178.35	30.64	6.28	178.19	39.06	11.96	178.98	37.48	10.12	178.04	55.59	5.57	179.76	24.94	-5.57
181.32	31.03	7.16	181.17	38.57	11.96	181.95	36.84	9.97	181.01	55.52	5.99	182.73	24.04	-5.99
184.32	30.45	7.80	184.17	38.75	13.36	184.95	34.71	9.06	184.01	53.48	5.17	185.73	23.63	-5.17
187.32	30.39	7.00	187.17	37.66	11.53	187.98	34.02	7.63	187.01	54.64	5.59	188.76	23.96	-5.59
190.32	29.62	5.38	190.17	38.63	11.65	190.95	34.64	7.40	190.01	55.52	5.62	191.73	24.78	-5.62
193.36	28.40	4.48	193.20	39.85	13.19	193.98	34.52	7.60	193.05	56.03	6.45	194.77	23.63	-6.45
196.32	29.68	4.07	196.17	40.41	12.06	196.95	34.39	5.78	196.01	58.09	6.82	197.74	24.94	-6.82
199.32	29.29	4.71	199.17	38.75	11.43	199.95	33.09	5.51	199.01	55.37	5.13	200.74	25.60	-5.13
202.33	27.70	1.90	202.17	38.08	9.54	202.98	33.90	5.10	202.01	57.65	6.19	203.76	25.76	-6.19
205.32	29.04	5.16	205.17	36.38	9.76	205.95	33.27	6.39	205.01	54.72	5.18	206.73	24.86	-5.18
208.36	27.19	1.52	208.20	35.72	7.31	208.98	32.47	3.80	208.04	59.28	7.95	209.77	23.88	-7.95
211.32	28.27	4.14	211.17	37.17	10.30	211.95	33.96	6.83	211.01	56.84	7.05	212.73	23.23	-7.05
214.33	27.57	3.10	214.17	38.32	11.11	214.95	30.37	2.90	214.01	55.81	5.68	215.74	24.94	-5.68
217.32	27.70	1.92	217.17	36.32	7.80	217.98	31.60	2.82	217.01	58.02	6.58	218.76	25.35	-6.58
220.32	27.26	2.27	220.17	35.60	7.87	220.95	31.60	3.61	220.01	58.24	7.59	221.74	23.55	-7.59
223.36	26.37	1.23	223.20	36.32	8.44	223.98	31.11	2.97	223.05	58.39	7.59	224.77	23.71	-7.59
226.32	25.93	0.69	226.17	35.12	7.14	226.95	31.97	3.73	226.01	56.54	5.64	227.74	25.76	-5.64
229.33	25.80	-0.14	229.17	34.88	6.20	229.95	30.80	1.86	229.01	58.76	7.16	230.74	24.94	-7.16
232.32	27.51	2.33	232.17	34.70	6.78	232.98	31.17	2.99	232.01	57.65	6.81	233.76	24.53	-6.81
235.32	24.55	0.06	235.17	35.42	8.19	235.95	29.52	2.03	235.01	55.45	5.30	236.73	25.35	-5.30
238.36	24.48	-1.71	238.20	35.18	6.25	238.98	30.13	0.94	238.04	58.68	6.83	239.77	25.52	-6.83
241.32	26.12	-0.62	241.17	35.12	5.64	241.95	32.65	2.91	241.01	60.10	7.70	242.73	25.19	-7.70
244.33	23.86	-2.91	244.17	35.18	5.67	244.95	32.41	2.64	244.01	58.68	6.25	245.74	26.67	-6.25
247.33	25.24	-0.70	247.17	35.00	6.32	247.98	29.09	0.15	247.01	58.91	7.31	248.76	24.78	-7.31
250.32	24.23	-1.30	250.17	33.98	5.71	250.95	28.67	0.14	250.01	57.28	6.09	251.73	25.60	-6.09
253.35	23.73	-2.72	253.19	33.50	4.31	253.98	31.54	2.09	253.04	58.54	6.43	254.76	26.18	-6.43
256.33	25.11	-0.77	256.17	34.34	5.72	256.95	29.40	0.52	256.01	60.02	8.48	257.74	23.55	-8.48
259.32	24.67	-2.80	259.17	32.49	2.28	259.95	29.70	-0.77	259.01	60.17	7.04	260.74	26.59	-7.04
262.33	25.61	-1.69	262.17	34.28	4.24	262.98	28.24	-2.06	262.01	59.65	6.69	263.76	26.76	-6.69
265.32	24.86	-1.75	265.17	34.28	4.93	265.95	29.09	-0.52	265.01	60.25	7.98	266.73	24.78	-7.98
268.36	23.48	-3.46	268.20	33.03	3.35	268.98	29.70	-0.24	268.04	58.61	6.01	269.77	27.09	-6.01
271.32	24.98	-0.05	271.17	33.86	6.09	271.95	30.44	2.41	271.01	57.43	6.74	272.73	24.45	-6.74
274.32	24.80	-1.50	274.17	35.36	6.32	274.95	30.01	0.71	274.01	58.24	6.28	275.73	26.18	-6.28
277.32	25.30	-1.27	277.17	34.70	5.39	277.98	27.45	-2.12	277.01	59.43	7.20	278.76	25.52	-7.20
280.32	24.80	-2.14	280.17	33.27	3.59	280.95	29.46	-0.48	280.01	60.02	7.42	281.73	25.68	-7.42
283.36	25.17	-0.73	283.20	33.03	4.39	283.98	29.15	0.25	283.04	57.94	6.38	284.77	25.68	-6.38
286.32	24.05	-1.66	286.17	34.40	5.95	286.95	28.48	-0.23	286.01	58.54	7.17	287.73	24.70	-7.17
289.32	23.30	-3.16	289.17	34.10	4.90	289.95	28.00	-1.46	289.01	59.80	7.68	290.73	24.94	-7.68
292.32	23.48	-3.15	292.17	33.98	4.61	292.98	28.85	-0.78	292.01	59.72	7.43	293.76	25.35	-7.43
295.33	24.86	-3.34	295.17	35.36	4.42	295.95	28.85	-2.35	295.01	61.37	7.51	296.74	26.84	-7.51
298.35	24.30	-2.50	298.20	33.62	4.08	298.98	27.21	-2.59	298.04	58.91	6.45	299.77	26.51	-6.45
301.32	24.23	-2.73	301.17	33.74	4.04	301.95	28.48	-1.48	301.01	59.80	7.18	302.74	25.93	-7.18
304.32	25.74	-1.17	304.17	34.70	5.05	304.95	29.58	-0.33	304.01	60.77	8.20	305.74	24.86	-8.20
307.33	24.17	-2.16	307.17	34.46	5.39	307.98	29.03	-0.30	307.01	59.13	7.14	308.76	25.35	-7.14
310.32	23.98	-3.95	310.17	33.62	2.95	310.95	27.51	-3.42	310.01	60.10	6.51	311.74	27.58	-6.51
313.36	23.17	-4.24	313.20	33.86	3.71	313.98	28.73	-1.68	313.04	60.54	7.47	314.77	26.09	-7.47
316.32	24.05	-3.38	316.17	33.74	3.57	316.95	28.85	-1.58	316.01	60.25	7.16	317.74	26.42	-7.16
319.33	23.73	-4.01	319.17	32.97	2.49	319.95	27.94	-2.80	319.01	59.13	5.73	320.74	28.17	-5.73
322.32	23.80	-2.23	322.17	34.46	5.69	322.98	27.45	-1.58	322.01	58.61	6.92	323.76	25.27	-6.92
325.32	24.92	-2.69	325.17	34.58	4.23	325.95	26.55	-4.06	325.01	59.20	5.93	326.73	27.83	-5.93
328.35	24.73	-2.02	328.20	34.34	4.85	328.98	27.94	-1.81	328.04	59.72	7.31	329.77	25.60	-7.31
331.32	24.17	-3.74	331.17	32.55	1.90	331.95	28.60	-2.31	331.01	60.39	6.82	332.73	27.25	-6.82
334.32	24.48	-3.58	334.17	33.09	2.29	334.95	27.21	-3.85	334.01	60.10	6.38	335.74	27.83	-6.38
337.32	25.05	-3.18	337.17	33.86	2.89	337.98	28.85	-2.38	337.01	62.42	8.53	338.76	25.85	-8.53
340.32	26.94	-1.47	340.17	34.82	3.67	340.95	27.70	-3.71	340.01	61.22	7.15	341.73	27.42	-7.15
343.36	23.92	-3.34	343.20	34.28	4.28	343.99	28.54	-1.72	343.05	60.32	7.40	344.77	26.01	-7.40
346.32	25.68	-2.77	346.17	35.30	4.11	346.95	28.85	-2.60	346.01	60.39	6.28	347.74	28.33	-6.28
349.33	25.80	-2.57	349.17	32.44	1.33	349.95	28.60	-2.77	349.01	61.97	7.94	350.74	26.59	-7.94
352.32	23.23	-6.22	352.17	34.10	1.91	352.98	28.79	-3.66	352.01	62.72	7.61	353.76	28.00	-7.61
355.32	25.17	-3.04	355.17	35.42	4.47	355.95	27.70	-3.51	355.01	61.07	7.20	356.73	27.17	-7.20
358.35	23.48	-3.75	358.19	34.34	4.37	358.98	28.79	-1.44	358.04	58.02	5.13	359.76	28.25	-5.13
361.32	24.86	-2.16	361.17	33.86	4.10	361.95	28.06	-1.96	361.01	60.10	7.42	362.73	25.76	-7.42
364.32	25.17	-3.44	364.17	34.40	3.05	364.95	28.30	-3.31	364.01	62.19	7.92	365.73	26.84	-7.92
367.33	24.42	-4.86	367.17	34.58	2.56	367.98	29.03	-3.25	367.01	62.80	7.86	368.76	27.58	-7.86
370.32	25.93	-3.17	370.17	31.31	-0.53	370.95	27.63	-4.47	370.01	63.02	8.26	371.74	27.00	-8.26
373.36	24.11	-4.92	373.20	33.62	1.85	373.98	28.24	-3.79	373.04	60.54	5.85	374.76	29.34	-5.85
376.32	25.99	-3.61	376.17	34.46	2.12	376.95	26.97	-5.63	376.01	63.02	7.76	377.73	28.00	-7.76
379.32	24.80	-4.17	379.17	34.34	2.63	379.95	27.15	-4.82	379.01	63.25	8.62	380.73	26.51	-8.62
382.32	24.98	-2.64	382.17	35.30	4.94	382.98	28.18	-2.44	382.01	61.37	8.09	383.76	25.68	-8.09
385.33	24.61	-3.17	385.17	34.64	4.12	385.95	28.30	-2.48	385.01	61.52	8.08	386.74	25.85	-8.08
388.36	23.73	-4.61	388.20	34.70	3.62	388.98	29.40	-1.94	388.04	60.25	6.25	389.77	28.25	-6.25
391.32	24.73	-4.17	391.17	34.10	2.46	391.95	29.76	-2.14	391.01	62.95	8.39	392.74	26.67	-8.39
394.32	24.36	-4.73	394.17	34.04	2.21	394.95	28.30	-3.79	394.01	60.99	6.24	395.74	29.00	-6.24
397.33	24.55	-4.99	397.17	35.84	3.56	397.98	28.73	-3.81	397.01	61.14	5.94	398.76	29.76	-5.94
400.33	25.24	-5.69	400.17	34.28	0.61	400.95	28.42	-5.51	400.01	64.08	7.49	401.74	29.59	-7.49
403.36	24.42	-5.22	403.20	34.88	2.50	403.98	28.06	-4.58	403.04	63.17	7.87	404.77	27.92	-7.87
406.32	26.50	-2.58	406.17	33.98	2.16	406.95	26.73	-5.35	406.01	61.22	6.48	407.74	28.75	-6.48
409.33	23.67	-6.69	409.17	34.58	1.48	409.95	28.73	-4.63	409.01	63.70	7.68	410.74	28.84	-7.68
412.32	24.73	-6.17	412.17	35.12	1.48	412.98	27.21	-6.69	412.01	64.77	8.21	413.76	28.84	-8.21
415.33	26.12	-4.20	415.17	35.66	2.60	415.95	28.12	-5.20	415.01	64.46	8.48	416.74	28.00	-8.48
418.36	23.73	-5.91	418.20	35.12	2.74	418.98	28.67	-3.97	418.04	62.42	7.12	419.77	28.67	-7.12
421.33	24.73	-4.94	421.17	34.22	1.81	421.95	29.33	-3.34	421.01	61.82	6.49	422.74	29.34	-6.49
424.33	24.67	-4.87	424.17	36.20	3.92	424.95	26.73	-5.81	424.01	62.57	7.37	425.74	28.33	-7.37
427.33	25.86	-3.90	427.17	35.06	2.56	427.98	28.85	-3.91	427.01	62.50	7.08	428.76	28.84	-7.08
430.33	24.30	-4.44	430.17	34.22	2.74	430.95	28.42	-3.32	430.01	61.29	6.89	431.74	28.00	-6.89
433.36	24.55	-5.47	433.20	34.16	1.40	433.98	29.82	-3.20	433.04	63.78	8.10	434.77	28.08	-8.10
436.32	25.61	-4.27	436.17	31.61	-1.01	436.95	28.79	-4.09	436.01	63.40	7.86	437.73	28.17	-7.86
439.32	26.50	-3.27	439.17	34.58	2.07	439.95	28.97	-3.80	439.01	62.19	6.76	440.73	29.17	-6.76
442.32	26.81	-2.32	442.17	35.78	3.91	442.98	29.40	-2.73	442.01	64.31	9.52	443.76	25.76	-9.52
445.32	26.75	-5.07	445.17	34.34	-0.22	445.95	28.42	-6.40	445.01	65.45	7.97	446.73	30.01	-7.97
448.35	25.24	-4.87	448.19	35.54	2.69	448.98	29.76	-3.35	448.04	62.87	7.10	449.76	29.17	-7.10
451.32	25.11	-5.22	451.17	34.64	1.57	451.95	28.91	-4.42	451.01	62.80	6.81	452.73	29.67	-6.81
454.33	25.61	-5.05	454.17	34.82	1.42	454.95	28.36	-5.30	454.01	63.63	7.31	455.74	29.51	-7.31
457.32	25.86	-5.43	457.17	33.74	-0.29	457.98	28.79	-5.50	457.01	64.31	7.36	458.76	30.09	-7.36
460.32	24.80	-5.04	460.17	34.64	2.06	460.95	29.88	-2.96	460.01	62.57	7.07	461.73	28.92	-7.07
463.36	27.00	-2.43	463.20	34.40	2.23	463.98	28.85	-3.58	463.04	63.17	8.08	464.77	27.50	-8.08
466.32	26.62	-3.77	466.17	34.46	1.33	466.95	27.27	-6.12	466.01	62.50	6.45	467.73	30.09	-6.45
469.32	25.55	-4.35	469.17	35.66	3.02	469.95	27.76	-5.14	469.01	63.78	8.22	470.74	27.83	-8.22
472.32	26.50	-3.82	472.17	35.66	2.60	472.98	29.46	-3.86	472.01	63.78	7.80	473.76	28.67	-7.80
475.33	25.49	-4.62	475.17	35.12	2.27	475.95	28.36	-4.75	475.01	63.78	8.01	476.74	28.25	-8.01
478.36	26.56	-4.22	478.20	37.59	4.07	478.98	28.48	-5.30	478.04	64.46	8.02	479.77	28.92	-8.02
481.33	24.92	-4.92	481.17	37.17	4.59	481.95	28.79	-4.05	481.01	63.25	7.75	482.74	28.25	-7.75
484.32	25.61	-4.31	484.17	34.64	1.98	484.95	30.50	-2.42	484.01	62.57	6.99	485.74	29.09	-6.99
487.33	26.37	-5.32	487.17	36.26	1.83	487.98	29.09	-5.60	487.01	64.69	7.34	488.76	30.51	-7.34
490.33	26.12	-4.43	490.17	34.88	1.59	490.95	30.07	-3.48	490.01	64.16	7.95	491.74	28.75	-7.95
493.36	25.74	-4.82	493.20	35.48	2.18	493.99	29.27	-4.29	493.05	63.93	7.71	494.77	29.00	-7.71
496.32	28.21	-3.24	496.17	36.81	2.62	496.95	28.12	-6.33	496.01	65.30	8.19	497.74	29.42	-8.19
499.32	25.30	-5.13	499.17	35.66	2.49	499.95	28.67	-4.76	499.01	63.93	7.84	500.74	28.75	-7.84
502.32	25.11	-4.61	502.17	36.38	3.92	502.98	29.52	-3.20	502.01	63.17	7.79	503.76	28.08	-7.79
505.32	26.62	-5.25	505.17	35.48	0.87	505.95	29.40	-5.47	505.01	65.38	7.85	506.74	30.18	-7.85
508.36	26.75	-4.07	508.20	35.60	2.04	508.98	28.97	-4.85	508.04	63.78	7.30	509.77	29.67	-7.30
511.33	26.88	-5.23	511.17	34.64	-0.21	511.95	28.36	-6.75	511.01	65.61	7.84	512.74	30.43	-7.84
514.33	27.83	-3.60	514.17	36.32	2.15	514.95	28.73	-5.70	514.01	65.00	7.91	515.74	29.67	-7.91
517.33	26.50	-5.74	517.17	35.30	0.32	517.98	29.21	-6.03	517.01	66.37	8.47	518.76	29.92	-8.47
520.32	25.36	-7.21	520.17	36.50	1.19	520.95	29.88	-5.69	520.01	67.29	9.06	521.74	29.67	-9.06
523.36	25.11	-5.65	523.20	36.93	3.43	523.98	29.88	-3.88	523.04	64.16	7.74	524.77	29.17	-7.74
526.32	27.64	-2.54	526.17	37.17	4.25	526.95	29.03	-4.15	526.01	62.42	6.58	527.73	29.76	-6.58
529.32	25.93	-5.49	529.17	34.82	0.66	529.95	30.19	-4.23	529.01	65.07	7.99	530.73	29.59	-7.99
532.32	25.68	-6.44	532.17	37.11	2.25	532.98	28.24	-6.88	532.01	65.45	7.67	533.76	30.60	-7.67
535.32	24.55	-8.54	535.17	34.88	-0.95	535.95	29.64	-6.45	535.01	67.22	8.47	536.73	30.77	-8.47
538.35	25.11	-5.75	538.19	36.14	2.54	538.98	28.79	-5.07	538.04	64.54	8.02	539.76	29.00	-8.02
541.32	25.42	-7.58	541.17	35.48	-0.26	541.95	30.13	-5.87	541.01	66.37	7.71	542.73	31.44	-7.71
544.32	27.76	-3.30	544.17	35.12	1.32	544.95	30.31	-3.75	544.01	65.76	9.04	545.73	28.17	-9.04
547.32	26.75	-4.58	547.17	36.75	2.68	547.98	29.40	-4.93	547.01	64.46	7.47	548.76	30.01	-7.47
550.32	24.98	-7.15	550.17	36.26	1.39	550.95	29.64	-5.49	550.01	65.23	7.44	551.73	30.85	-7.44
553.36	26.94	-5.44	553.20	35.72	0.60	553.98	30.62	-4.76	553.04	66.22	8.18	554.77	30.35	-8.18
556.33	26.18	-6.53	556.17	37.96	2.51	556.95	29.88	-5.83	556.01	65.45	7.08	557.74	31.78	-7.08
559.33	25.30	-6.95	559.17	35.84	0.85	559.95	29.82	-5.43	559.01	64.62	6.71	560.74	31.70	-6.71
562.32	27.26	-4.80	562.17	36.38	1.58	562.98	27.57	-7.49	562.01	65.76	8.04	563.76	30.18	-8.04
565.32	25.80	-7.49	565.17	36.26	0.23	565.95	31.05	-5.24	565.01	66.45	7.50	566.74	31.95	-7.50
568.35	25.86	-6.35	568.19	36.63	1.68	568.98	30.01	-5.20	568.04	65.30	7.43	569.76	30.94	-7.43
571.33	26.56	-5.49	571.17	36.63	1.84	571.95	29.82	-5.23	571.01	65.99	8.28	572.74	29.92	-8.28
574.32	26.94	-5.72	574.17	37.35	1.95	574.95	29.95	-5.71	574.01	65.53	7.21	575.74	31.61	-7.21
577.33	27.76	-4.42	577.17	37.41	2.49	577.98	29.03	-6.15	577.01	65.23	7.39	578.76	30.94	-7.39
580.32	27.51	-5.28	580.17	36.99	1.46	580.95	30.44	-5.35	580.01	66.30	7.85	581.74	31.10	-7.85
583.35	26.12	-7.16	583.20	36.02	-0.00	583.98	29.88	-6.40	583.04	66.68	7.74	584.77	31.70	-7.74
586.33	25.30	-7.63	586.17	37.29	1.62	586.95	30.19	-5.74	586.01	66.14	7.55	587.74	31.53	-7.55
589.33	26.43	-6.63	589.17	37.11	1.31	589.95	30.31	-5.75	589.01	66.83	8.11	590.74	31.10	-8.11
592.32	25.68	-7.36	592.16	36.69	0.91	592.98	30.07	-5.97	592.01	67.29	8.59	593.76	30.60	-8.59
595.32	26.37	-7.12	595.16	36.56	0.33	595.95	30.07	-6.42	595.01	68.45	9.30	596.73	30.35	-9.30
598.35	28.91	-6.03	598.19	37.05	-0.63	598.98	30.56	-7.38	598.04	68.22	7.62	599.76	33.48	-7.62
601.32	26.62	-7.74	601.16	36.26	-0.84	601.95	32.78	-4.58	601.01	68.76	8.74	602.73	31.78	-8.74
622.31	41.08	-11.09	622.16	57.48	2.57	622.94	48.66	-6.51	622.00	90.26	12.43	623.75	45.89	-12.43
625.22	36.73	-14.26	625.07	53.53	-0.20	625.85	44.89	-9.10	624.91	88.90	12.25	626.63	44.90	-12.25
628.22	35.54	-11.43	628.07	47.60	-2.11	628.85	43.19	-6.78	627.91	83.72	11.09	629.64	42.03	-11.09
631.23	34.02	-8.96	631.07	44.57	-1.15	631.85	41.51	-4.47	630.91	76.80	8.16	632.64	40.97	-8.16
634.22	31.94	-10.62	634.07	42.82	-2.48	634.85	38.62	-6.94	633.91	74.81	6.59	635.64	42.12	-6.59
637.22	31.10	-9.85	637.07	40.16	-3.53	637.85	39.13	-4.82	636.91	72.75	6.14	638.64	40.97	-6.14
640.22	31.10	-9.00	640.07	40.10	-2.74	640.86	39.45	-3.65	639.91	72.98	7.22	641.65	39.03	-7.22
643.22	30.52	-8.17	643.07	40.10	-1.33	643.86	37.79	-3.90	642.91	72.43	8.08	644.64	36.76	-8.08
646.22	30.13	-9.80	646.07	37.05	-5.62	646.86	37.48	-5.45	645.91	72.91	7.32	647.64	38.76	-7.32
649.22	30.26	-8.49	649.07	38.20	-3.29	649.86	38.43	-3.32	648.91	70.55	6.14	650.64	38.76	-6.14
652.22	31.48	-7.91	652.07	37.29	-4.84	652.85	36.53	-5.86	651.91	71.57	6.52	653.64	39.03	-6.52
655.22	29.81	-8.68	655.07	38.20	-3.03	655.85	37.35	-4.14	654.91	70.47	6.32	656.64	38.33	-6.32
658.22	31.48	-7.56	658.07	38.81	-2.97	658.85	36.09	-5.95	657.91	69.54	4.84	659.64	40.35	-4.84
661.22	31.03	-7.46	661.07	37.66	-3.57	661.85	38.18	-3.31	660.91	69.85	5.70	662.64	38.94	-5.70
664.22	29.62	-10.05	664.07	38.45	-3.96	664.85	36.65	-6.02	663.91	70.63	5.30	665.64	40.52	-5.30
667.22	30.97	-9.21	667.07	38.14	-4.78	667.85	36.02	-7.16	666.91	71.73	5.89	668.64	40.44	-5.89
670.23	30.19	-8.22	670.07	37.17	-3.98	670.85	36.02	-5.39	669.91	71.80	7.73	671.64	36.84	-7.73
673.22	32.13	-6.01	673.07	37.23	-3.65	673.85	36.78	-4.36	672.91	72.20	8.40	674.64	35.89	-8.40
676.22	31.16	-8.51	676.07	37.66	-4.75	676.85	36.15	-6.52	675.91	72.04	6.71	677.64	39.11	-6.71
679.23	28.72	-9.40	679.07	36.63	-4.23	679.85	37.92	-3.20	678.91	70.08	6.30	680.64	37.98	-6.30
682.22	32.26	-7.60	682.07	39.00	-3.60	682.85	38.24	-4.62	681.91	74.09	8.57	683.64	37.45	-8.57
685.22	31.94	-6.30	685.07	37.41	-3.57	685.85	35.33	-5.91	684.91	70.32	6.42	686.64	37.98	-6.42
688.22	31.03	-8.44	688.07	38.20	-4.01	688.85	38.18	-4.29	687.91	72.51	7.38	689.63	38.24	-7.38
691.22	30.84	-8.02	691.07	36.56	-5.04	691.85	37.41	-4.45	690.91	72.43	7.91	692.64	37.11	-7.91
694.22	32.07	-8.35	694.07	37.90	-5.26	694.85	37.92	-5.50	693.91	72.67	6.59	695.64	39.99	-6.59
697.22	31.42	-8.74	697.07	36.93	-5.97	697.85	36.34	-6.82	696.91	72.67	6.85	698.64	39.47	-6.85
700.22	31.23	-9.35	700.07	37.17	-6.15	700.85	38.11	-5.47	699.91	70.94	4.70	701.63	42.03	-4.70
703.22	33.43	-7.32	703.07	37.11	-6.38	703.85	38.68	-5.07	702.91	73.85	7.44	704.64	39.47	-7.44
706.22	32.00	-8.38	706.07	39.18	-3.94	706.85	37.48	-5.90	705.91	74.25	8.21	707.64	38.33	-8.21
709.22	31.81	-8.91	709.07	37.35	-6.11	709.85	36.53	-7.19	708.91	75.28	8.90	710.64	37.98	-8.90
712.22	33.43	-6.47	712.07	37.35	-5.29	712.85	36.53	-6.37	711.91	74.25	8.69	713.64	37.37	-8.69
715.22	31.16	-10.11	715.07	39.06	-4.95	715.85	36.72	-7.55	714.91	75.60	8.67	716.64	38.76	-8.67
718.22	32.13	-8.54	718.07	39.85	-3.56	718.85	38.30	-5.37	717.91	73.78	7.45	719.64	39.38	-7.45
721.22	32.26	-8.75	721.07	38.69	-5.06	721.85	37.54	-6.47	720.91	75.68	9.01	722.64	38.15	-9.01
724.22	33.43	-8.80	724.07	40.04	-4.93	724.85	37.10	-8.13	723.91	75.84	7.95	725.63	40.44	-7.95
727.22	31.81	-9.20	727.07	37.96	-5.79	727.85	37.92	-6.09	726.91	74.89	8.22	728.64	38.94	-8.22
730.22	31.81	-8.96	730.07	37.23	-6.28	730.85	39.32	-4.45	729.91	74.33	7.90	731.64	39.03	-7.90
733.22	34.61	-7.18	733.07	39.61	-4.92	733.85	38.18	-6.61	732.91	75.84	8.39	734.64	39.55	-8.39
736.22	32.26	-9.77	736.07	39.85	-4.92	736.85	38.68	-6.35	735.91	74.73	7.04	737.64	41.14	-7.04
739.22	32.26	-9.41	739.07	39.91	-4.50	739.85	39.07	-5.60	738.91	73.93	6.60	740.63	41.23	-6.60
742.22	32.65	-8.22	742.07	38.26	-5.35	742.85	38.75	-5.12	741.91	74.01	7.48	743.64	39.55	-7.48
745.22	31.87	-10.54	745.07	40.16	-4.99	745.85	39.83	-5.58	744.91	76.72	8.65	746.64	39.91	-8.65
748.22	34.35	-6.81	748.07	38.87	-5.03	748.85	39.32	-4.84	747.91	73.62	6.80	749.63	40.52	-6.80
751.22	33.37	-7.04	751.07	38.08	-5.07	751.85	38.56	-4.85	750.91	75.52	9.45	752.63	37.11	-9.45
754.22	33.57	-6.30	754.07	39.98	-2.63	754.85	39.00	-3.87	753.91	73.14	7.61	755.64	38.41	-7.61
757.22	33.11	-9.20	757.07	38.75	-6.30	757.85	39.00	-6.31	756.91	75.92	7.95	758.64	40.52	-7.95
760.22	32.59	-8.25	760.07	38.87	-4.71	760.85	39.26	-4.58	759.91	73.85	7.35	761.64	39.64	-7.35
763.22	32.39	-9.67	763.07	39.73	-5.07	763.85	39.51	-5.55	762.91	77.69	9.97	764.64	38.24	-9.97
766.22	34.22	-7.49	766.07	40.65	-3.80	766.85	38.68	-6.03	765.91	75.76	8.39	767.63	39.47	-8.39
769.22	34.22	-7.58	769.07	41.83	-2.71	769.85	38.49	-6.31	768.91	74.89	7.43	770.64	40.52	-7.43
772.22	35.34	-6.40	772.07	39.18	-5.30	772.85	38.05	-6.69	771.91	76.00	8.60	773.64	39.29	-8.60
775.22	33.57	-8.63	775.07	40.10	-4.84	775.85	39.51	-5.69	774.91	74.81	6.95	776.63	41.41	-6.95
778.23	33.89	-7.60	778.07	42.20	-2.03	778.85	39.51	-4.98	777.91	74.81	7.66	779.64	39.99	-7.66
781.22	36.13	-5.87	781.07	40.34	-4.40	781.85	39.96	-5.04	780.91	76.88	9.22	782.64	38.94	-9.22
784.22	33.50	-8.80	784.07	40.59	-4.45	784.85	39.77	-5.53	783.91	75.44	7.48	785.64	40.97	-7.48
787.22	33.24	-10.26	787.07	40.59	-5.65	787.85	41.44	-5.06	786.91	77.77	8.61	788.64	41.05	-8.61
790.22	31.94	-12.17	790.07	41.15	-5.70	790.85	40.60	-6.51	789.91	79.87	10.10	791.64	40.17	-10.10
793.22	33.96	-8.65	793.07	39.06	-6.29	793.85	41.05	-4.56	792.91	78.01	9.74	794.63	39.03	-9.74
796.23	33.70	-9.52	796.07	42.01	-3.95	796.85	38.43	-7.79	795.91	78.17	9.29	797.64	40.08	-9.29
799.22	34.15	-9.12	799.07	42.51	-3.50	799.85	39.00	-7.27	798.91	77.21	8.28	800.64	41.14	-8.28
802.22	34.75	-9.25	802.07	40.04	-6.70	802.85	39.90	-7.10	801.91	78.41	8.75	803.64	41.41	-8.75
805.23	34.88	-8.76	805.07	40.47	-5.91	805.85	40.67	-5.97	804.91	77.69	8.39	806.64	41.41	-8.39
808.22	33.83	-10.22	808.07	41.45	-5.34	808.85	40.35	-6.70	807.91	78.41	8.70	809.64	41.50	-8.70
811.22	33.43	-10.50	811.07	42.45	-4.22	811.85	41.96	-4.97	810.91	77.29	7.70	812.63	42.39	-7.70
814.22	35.07	-8.02	814.07	42.26	-3.57	814.85	40.73	-5.36	813.91	78.09	9.34	815.63	39.91	-9.34
817.22	34.29	-10.09	817.07	41.83	-5.29	817.85	40.54	-6.84	816.91	78.90	8.86	818.64	41.68	-8.86
820.22	34.48	-8.45	820.07	43.32	-2.35	820.85	40.48	-5.45	819.91	76.88	8.29	821.64	40.79	-8.29
823.22	33.37	-9.54	823.07	41.39	-4.26	823.85	40.99	-4.92	822.91	77.37	8.80	824.64	40.26	-8.80
826.22	34.22	-10.52	826.07	41.21	-6.27	826.85	40.22	-7.52	825.91	78.90	8.50	827.63	42.39	-8.50
829.22	36.06	-7.30	829.07	41.39	-4.71	829.85	40.73	-5.63	828.91	77.21	8.19	830.63	41.32	-8.19
832.22	35.34	-7.96	832.07	44.00	-2.04	832.85	40.86	-5.44	831.91	77.37	8.41	833.64	41.05	-8.41
835.22	33.89	-10.81	835.07	42.07	-5.37	835.85	40.60	-7.10	834.91	77.93	7.57	836.63	43.28	-7.57
838.22	34.35	-9.05	838.07	42.51	-3.63	838.85	42.35	-4.05	837.91	78.09	9.03	839.63	40.52	-9.03
841.23	36.13	-7.82	841.07	41.39	-5.30	841.85	43.06	-3.89	840.91	78.58	8.97	842.64	41.14	-8.97
844.22	35.60	-10.05	844.07	42.01	-6.38	844.85	43.19	-5.46	843.91	79.39	8.08	845.64	43.73	-8.08
847.22	35.34	-9.10	847.07	42.07	-5.11	847.85	41.57	-5.87	846.91	79.47	9.37	848.64	41.23	-9.37
850.22	35.40	-10.04	850.07	42.32	-5.86	850.85	42.15	-6.29	849.91	80.85	9.75	851.63	41.85	-9.75
853.22	35.27	-9.32	853.07	42.76	-4.57	853.85	41.96	-5.63	852.91	78.17	7.92	854.63	42.83	-7.92
856.22	37.06	-7.69	856.07	42.26	-5.23	856.85	41.70	-6.05	855.91	79.55	9.14	857.64	41.76	-9.14
859.22	37.26	-6.35	859.07	40.90	-5.45	859.85	41.44	-5.17	858.91	77.53	8.26	860.64	41.50	-8.26
862.22	36.00	-9.25	862.07	42.94	-5.05	862.85	41.57	-6.68	861.91	81.09	10.18	863.64	41.23	-10.18
865.22	34.22	-11.00	865.07	43.01	-4.95	865.85	41.44	-6.78	864.91	79.87	8.99	866.63	42.39	-8.99
868.22	37.99	-6.87	868.07	43.32	-4.28	868.85	43.52	-4.34	867.91	79.06	8.54	869.64	42.48	-8.54
871.22	36.59	-9.09	871.07	41.89	-6.53	871.85	41.70	-6.98	870.91	80.44	9.10	872.64	42.74	-9.10
874.22	35.27	-8.29	874.07	42.76	-3.54	874.85	40.93	-5.63	873.91	79.30	10.08	875.63	39.64	-10.08
877.23	36.26	-8.59	877.07	42.76	-4.83	877.85	41.64	-6.21	876.91	79.30	8.79	878.64	42.21	-8.79
880.22	37.46	-7.22	880.07	43.75	-3.67	880.85	42.15	-5.53	879.91	79.14	8.80	881.64	42.03	-8.80
883.22	36.26	-8.71	883.07	42.01	-5.70	883.85	42.48	-5.49	882.91	80.52	9.89	884.64	41.23	-9.89
886.22	36.53	-7.80	886.07	44.57	-2.50	886.85	42.80	-4.53	885.91	80.12	10.13	887.63	40.35	-10.13
889.22	36.00	-8.57	889.07	43.63	-3.68	889.85	42.87	-4.70	888.91	79.63	9.40	890.63	41.32	-9.40
892.22	37.46	-8.18	892.07	44.07	-4.31	892.85	43.65	-4.99	891.91	81.50	10.20	893.64	41.59	-10.20
895.22	37.46	-8.81	895.07	44.82	-4.19	895.85	42.28	-6.99	894.91	82.41	10.48	896.63	41.94	-10.48
898.22	35.01	-9.73	898.07	43.50	-3.98	898.85	41.89	-5.85	897.91	78.90	8.50	899.63	42.39	-8.50
901.22	38.79	-5.83	901.07	44.51	-2.85	901.85	42.48	-5.14	900.91	78.49	8.21	902.63	42.57	-8.21
904.22	36.59	-10.76	904.07	43.44	-6.65	904.85	44.69	-5.66	903.91	82.24	9.23	905.64	44.27	-9.23
907.22	36.79	-7.02	907.07	43.38	-3.17	907.85	45.02	-1.79	906.91	77.93	8.46	908.64	41.50	-8.46
910.22	36.20	-8.88	910.07	43.44	-4.38	910.85	43.52	-4.56	909.91	81.01	10.27	911.63	40.97	-10.27
913.22	38.53	-8.02	913.07	42.57	-6.72	913.85	43.39	-6.16	912.91	81.09	8.88	914.63	43.82	-8.88
916.22	35.80	-10.83	916.07	45.01	-4.36	916.85	43.06	-6.57	915.91	83.39	11.10	917.63	41.68	-11.10
919.22	36.06	-9.31	919.07	41.89	-6.22	919.85	42.74	-5.63	918.91	78.82	7.79	920.63	43.73	-7.79
922.22	37.99	-9.20	922.07	44.44	-5.49	922.85	43.06	-7.13	921.91	82.73	9.88	923.64	43.46	-9.88
925.22	37.66	-8.17	925.07	42.94	-5.63	925.85	43.91	-4.92	924.91	81.18	9.69	926.63	42.30	-9.69
928.22	36.93	-8.78	928.07	43.63	-4.82	928.85	41.57	-7.14	927.91	79.95	8.58	929.64	43.28	-8.58
931.22	38.86	-6.52	931.07	44.38	-3.74	931.85	44.76	-3.62	930.91	79.39	8.35	932.64	43.19	-8.35
934.22	34.94	-12.18	934.07	42.82	-7.04	934.85	43.45	-6.67	933.91	82.24	9.46	935.63	43.82	-9.46
937.22	36.39	-10.09	937.07	43.32	-5.90	937.85	44.10	-5.38	936.91	81.50	9.36	938.64	43.28	-9.36
940.22	36.79	-9.99	940.07	43.82	-5.70	940.85	43.78	-6.00	939.91	82.73	10.29	941.63	42.65	-10.29
943.22	37.92	-7.76	943.07	44.63	-3.79	943.85	44.63	-4.05	942.91	80.61	9.27	944.64	42.57	-9.27
946.22	35.87	-10.50	946.07	44.25	-4.86	946.85	43.00	-6.37	945.91	80.20	8.17	947.63	44.36	-8.17
949.22	38.66	-7.88	949.07	43.82	-5.46	949.85	45.28	-4.26	948.91	81.34	9.14	950.63	43.55	-9.14
952.22	38.86	-8.86	952.07	42.94	-7.52	952.85	42.41	-8.31	951.91	82.90	9.52	953.64	44.36	-9.52
955.22	35.47	-11.25	955.07	44.25	-5.21	955.85	44.17	-5.55	954.91	82.16	9.78	956.64	43.10	-9.78
958.22	37.52	-10.47	958.07	43.88	-6.85	958.85	42.28	-8.71	957.91	83.89	10.24	959.64	43.91	-10.24
961.22	37.52	-9.31	961.07	44.94	-4.63	961.85	44.04	-5.79	960.91	80.93	8.44	962.63	44.54	-8.44
964.22	37.99	-7.77	964.07	43.50	-5.00	964.85	43.91	-4.85	963.91	80.69	9.27	965.64	42.65	-9.27
967.22	35.21	-11.83	967.07	45.13	-4.65	967.85	45.28	-4.76	966.91	83.06	10.36	968.64	42.83	-10.36
970.22	38.59	-10.08	970.07	46.14	-5.27	970.85	43.65	-8.02	969.91	83.72	9.39	971.63	45.44	-9.39
973.22	37.46	-10.01	973.07	45.83	-4.38	973.85	45.02	-5.45	972.91	83.39	10.26	974.64	43.37	-10.26
976.22	36.73	-10.54	976.07	44.88	-5.13	976.85	44.69	-5.58	975.91	82.90	9.97	977.63	43.46	-9.97
979.22	38.19	-10.26	979.07	44.38	-6.81	979.85	43.84	-7.61	978.91	83.64	9.53	980.64	45.08	-9.53
982.22	37.39	-8.99	982.07	45.13	-3.99	982.85	42.67	-6.71	981.91	81.83	9.79	983.64	42.74	-9.79
985.22	37.19	-10.12	985.07	45.45	-4.60	985.85	42.41	-7.90	984.91	81.18	8.21	986.63	45.26	-8.21
988.22	35.73	-12.06	988.07	43.19	-7.34	988.85	44.89	-5.90	987.91	82.32	8.87	989.64	45.08	-8.87
991.22	38.32	-9.89	991.07	45.64	-5.31	991.85	44.96	-6.25	990.91	84.05	10.18	992.64	44.18	-10.18
994.22	37.99	-10.85	994.07	44.07	-7.51	994.85	44.37	-7.47	993.91	84.05	9.55	995.64	45.44	-9.55
997.23	37.86	-10.51	997.07	45.51	-5.60	997.85	44.37	-7.00	996.91	83.56	9.53	998.64	44.99	-9.53
1000.22	38.46	-10.57	1000.07	46.71	-5.06	1000.85	43.84	-8.19	999.91	83.72	9.03	1001.63	46.16	-9.03
1003.22	37.79	-8.86	1003.07	46.52	-2.87	1003.85	44.23	-5.42	1002.91	82.73	10.42	1004.63	42.39	-10.42
1006.22	37.72	-10.64	1006.07	46.08	-5.02	1006.85	44.10	-7.26	1005.91	83.81	9.79	1007.63	44.72	-9.79
1009.22	37.52	-11.53	1009.07	46.02	-5.77	1009.85	44.50	-7.55	1008.91	84.30	9.59	1010.63	45.62	-9.59
1012.22	38.66	-10.72	1012.07	45.76	-6.36	1012.85	44.69	-7.69	1011.91	85.05	10.01	1013.64	45.53	-10.01
1015.22	37.72	-9.65	1015.07	47.15	-2.96	1015.85	44.63	-5.74	1014.91	81.75	8.72	1016.64	44.81	-8.72
1018.22	38.66	-11.39	1018.07	46.33	-6.46	1018.85	45.81	-7.24	1017.91	87.56	11.85	1019.63	44.36	-11.85
1021.22	38.39	-10.26	1021.07	46.71	-4.68	1021.85	45.15	-6.50	1020.91	84.30	9.99	1022.63	44.81	-9.99
1024.22	37.46	-10.82	1024.07	45.01	-6.01	1024.85	45.55	-5.73	1023.91	83.39	9.45	1025.63	44.99	-9.45
1027.22	38.19	-12.66	1027.07	44.32	-9.27	1027.85	44.69	-9.16	1026.91	89.16	12.65	1028.64	44.36	-12.65
1030.22	37.19	-12.67	1030.07	44.94	-7.66	1030.85	45.09	-7.77	1029.91	85.47	9.95	1031.64	46.07	-9.95
1033.22	36.20	-14.19	1033.07	45.32	-7.81	1033.85	43.91	-9.48	1032.91	86.80	10.75	1034.64	45.80	-10.75
1036.22	38.06	-11.48	1036.07	45.70	-6.58	1036.85	44.50	-8.04	1035.91	86.72	11.52	1037.63	44.18	-11.52
1039.23	38.46	-10.38	1039.07	45.57	-6.01	1039.85	45.28	-6.56	1038.91	85.13	10.63	1040.64	44.36	-10.63
1042.22	39.73	-9.91	1042.07	46.58	-5.80	1042.85	44.69	-7.95	1041.91	86.47	11.17	1043.64	44.63	-11.17
1045.22	36.73	-12.39	1045.07	46.02	-5.84	1045.85	45.61	-6.51	1044.91	84.80	10.02	1046.64	45.26	-10.02
1048.22	37.92	-12.06	1048.07	46.02	-6.70	1048.85	45.41	-7.57	1047.91	87.14	11.50	1049.64	44.63	-11.50
1051.22	38.26	-11.45	1051.07	46.77	-5.68	1051.85	44.56	-8.15	1050.91	86.88	11.51	1052.64	44.36	-11.51
1054.22	39.26	-12.01	1054.07	46.84	-7.17	1054.85	45.74	-8.53	1053.91	85.63	8.70	1055.64	48.72	-8.70
1057.22	36.99	-12.84	1057.07	45.95	-6.62	1057.85	45.41	-7.42	1056.91	86.13	10.64	1058.64	45.35	-10.64
1060.22	38.32	-11.09	1060.07	47.47	-4.68	1060.85	45.41	-7.00	1059.91	83.56	8.49	1061.63	47.07	-8.49
1063.22	37.39	-13.91	1063.07	46.14	-7.90	1063.85	43.65	-10.65	1062.91	86.80	9.84	1064.64	47.62	-9.84
1066.22	38.59	-11.01	1066.07	46.58	-5.76	1066.85	45.02	-7.58	1065.91	85.30	10.04	1067.64	45.71	-10.04
1069.22	40.41	-9.02	1069.07	45.89	-6.28	1069.85	44.82	-7.61	1068.91	86.05	10.96	1070.64	44.63	-10.96
1072.22	38.59	-11.44	1072.07	45.57	-7.20	1072.85	45.02	-8.01	1071.91	86.80	11.11	1073.64	45.08	-11.11
1075.22	39.20	-10.43	1075.07	45.57	-6.80	1075.85	46.14	-6.49	1074.91	85.72	10.43	1076.63	45.35	-10.43
1078.23	38.53	-13.03	1078.07	46.52	-7.78	1078.85	46.47	-8.09	1077.91	87.14	9.92	1079.64	47.80	-9.92
1081.23	38.32	-13.39	1081.07	46.65	-7.80	1081.85	45.81	-8.90	1080.91	87.98	10.61	1082.64	47.25	-10.61
1084.23	39.73	-9.30	1084.07	46.77	-5.00	1084.85	46.14	-5.89	1083.91	84.80	10.11	1085.64	45.08	-10.11
1087.22	36.86	-14.50	1087.07	46.65	-7.45	1087.85	45.15	-9.21	1086.91	86.55	9.53	1088.64	47.98	-9.53
1090.22	38.73	-13.00	1090.07	46.77	-7.70	1090.85	45.02	-9.71	1089.91	87.39	10.00	1091.63	47.89	-10.00
1093.22	40.20	-10.10	1093.07	46.52	-6.52	1093.85	46.01	-7.29	1092.91	86.88	10.92	1094.63	45.53	-10.92
1096.22	40.00	-10.43	1096.07	46.02	-7.15	1096.85	44.04	-9.39	1095.91	87.14	11.05	1097.63	45.53	-11.05
1099.22	39.93	-10.01	1099.07	47.03	-5.65	1099.85	46.93	-6.01	1098.91	83.72	8.12	1100.64	47.98	-8.12
1102.22	39.53	-12.42	1102.07	46.58	-8.11	1102.85	45.88	-9.07	1101.91	86.72	9.11	1103.64	48.99	-9.11
1105.22	38.99	-12.35	1105.07	49.71	-4.37	1105.85	45.81	-8.53	1104.91	87.05	10.05	1106.63	47.44	-10.05
1108.22	39.80	-10.02	1108.07	47.92	-4.64	1108.85	44.30	-8.52	1107.91	86.47	10.99	1109.63	44.99	-10.99
1111.22	39.06	-12.59	1111.07	46.84	-7.55	1111.85	45.02	-9.63	1110.91	88.14	10.83	1112.63	46.98	-10.83
1114.22	39.46	-10.48	1114.07	49.26	-3.42	1114.85	46.34	-6.60	1113.91	85.80	10.20	1115.63	45.89	-10.20
1117.22	38.32	-12.65	1117.07	47.09	-6.62	1117.85	44.96	-9.01	1116.91	87.05	10.42	1118.64	46.71	-10.42
1120.22	39.26	-12.13	1120.07	47.09	-7.04	1120.85	46.87	-7.52	1119.91	89.24	12.19	1121.64	45.35	-12.19
1123.22	38.66	-11.45	1123.07	45.89	-6.96	1123.85	44.56	-8.55	1122.91	87.22	11.45	1124.63	44.81	-11.45
1126.22	38.66	-12.45	1126.07	46.52	-7.33	1126.85	46.07	-8.04	1125.91	86.05	9.28	1127.64	47.98	-9.28
1129.22	38.53	-13.32	1129.07	47.54	-7.05	1129.85	45.81	-9.04	1128.91	87.72	10.21	1130.63	47.80	-10.21
1132.22	40.95	-10.74	1132.07	49.07	-5.36	1132.85	46.93	-7.76	1131.91	87.39	10.04	1133.64	47.80	-10.04
1135.22	39.06	-13.03	1135.07	47.73	-7.10	1135.85	47.26	-7.83	1134.91	87.56	9.81	1136.64	48.44	-9.81
1138.22	39.53	-11.21	1138.07	47.09	-6.39	1138.85	46.67	-7.07	1137.91	86.05	9.65	1139.64	47.25	-9.65
1141.22	39.33	-12.00	1141.07	48.43	-5.64	1141.85	45.81	-8.52	1140.91	87.14	10.15	1142.64	47.34	-10.15
1144.22	37.99	-13.62	1144.07	46.02	-8.33	1144.85	46.93	-7.68	1143.91	88.06	10.79	1145.64	46.98	-10.79
1147.23	38.79	-13.50	1147.07	48.56	-6.47	1147.85	48.66	-6.63	1146.91	88.14	10.19	1148.64	48.26	-10.19
1150.22	40.95	-10.91	1150.07	48.30	-6.30	1150.85	47.59	-7.27	1149.91	87.47	9.95	1151.64	48.07	-9.95
1153.23	39.40	-12.63	1153.07	46.84	-7.93	1153.85	47.79	-7.24	1152.91	87.89	10.20	1154.64	47.98	-10.20
1156.22	40.34	-11.94	1156.07	48.94	-6.08	1156.85	45.68	-9.60	1155.91	89.66	11.72	1157.63	46.71	-11.72
1159.22	39.67	-12.72	1159.07	48.36	-6.77	1159.85	47.46	-7.93	1158.91	89.16	11.11	1160.64	47.44	-11.11
1162.22	40.07	-12.65	1162.07	48.05	-7.41	1162.85	47.40	-8.32	1161.91	86.97	8.59	1163.64	50.28	-8.59
1165.22	39.87	-12.02	1165.07	47.98	-6.65	1165.85	45.61	-9.28	1164.91	88.06	10.51	1166.64	47.53	-10.51
1168.22	41.02	-11.96	1168.07	47.35	-8.37	1168.85	48.66	-7.32	1167.91	89.33	10.69	1169.64	48.44	-10.69
1171.22	41.49	-10.60	1171.07	48.24	-6.59	1171.85	46.67	-8.42	1170.91	87.47	9.72	1172.64	48.53	-9.72
1174.22	40.47	-12.57	1174.07	48.17	-7.61	1174.85	46.47	-9.57	1173.91	86.88	8.18	1175.63	51.02	-8.18
1177.22	39.13	-12.94	1177.07	49.58	-5.23	1177.85	48.19	-6.88	1176.91	87.98	10.25	1178.64	47.98	-10.25
1180.22	38.79	-14.01	1180.07	49.39	-6.15	1180.85	48.39	-7.41	1179.91	89.07	10.61	1181.63	48.35	-10.61
1183.22	41.35	-11.16	1183.07	46.96	-8.29	1183.85	46.80	-8.71	1182.91	89.58	11.41	1184.64	47.25	-11.41
1186.23	40.27	-12.63	1186.07	48.11	-7.53	1186.85	46.67	-9.23	1185.91	87.98	9.42	1187.64	49.63	-9.42
1189.22	40.47	-9.88	1189.07	47.22	-5.87	1189.85	46.67	-6.68	1188.91	85.72	9.71	1190.63	46.80	-9.71
1192.22	39.87	-13.29	1192.07	49.77	-6.13	1192.85	47.00	-9.16	1191.91	90.34	11.52	1193.64	47.80	-11.52
1195.22	41.69	-11.10	1195.07	47.28	-8.25	1195.85	49.06	-6.73	1194.91	90.68	12.23	1196.63	46.71	-12.23
1198.22	41.29	-12.24	1198.07	46.96	-9.31	1198.85	46.87	-9.66	1197.91	91.53	12.34	1199.63	47.34	-12.34
1201.22	40.95	-11.62	1201.07	48.88	-6.43	1201.85	47.73	-7.84	1200.91	89.33	11.10	1202.63	47.62	-11.10
1204.22	41.56	-11.04	1204.07	47.54	-7.80	1204.85	46.87	-8.73	1203.91	85.72	7.46	1205.64	51.30	-7.46
1207.22	39.67	-14.17	1207.07	48.05	-8.53	1207.85	45.88	-10.96	1206.91	89.58	10.08	1208.64	49.91	-10.08
1210.22	41.15	-11.57	1210.06	47.60	-7.86	1210.85	47.93	-7.79	1209.91	88.82	10.44	1211.63	48.44	-10.44
1213.22	41.56	-12.25	1213.06	50.16	-6.39	1213.85	49.06	-7.75	1212.91	91.45	11.98	1214.63	47.98	-11.98
1216.22	40.74	-13.62	1216.06	48.43	-8.67	1216.85	47.73	-9.63	1215.91	91.45	11.43	1217.63	49.08	-11.43
1219.22	40.07	-13.87	1219.06	49.07	-7.61	1219.85	46.27	-10.67	1218.91	90.43	10.83	1220.63	49.27	-10.83
