# Supplementary material for: Noise-precision tradeoff in predicting combinations of mutations and drugs
Source: PLoS Comput Biol. 2019 May 22;15(5):e1006956. doi: 10.1371/journal.pcbi.1006956 (PMC6548401; doi:10.1371/journal.pcbi.1006956)
Supplement: S1 Data — A zip file containing all datasets used in this paper. (ZIP) [file pcbi.1006956.s002.zip › calcium/calcium_double_RAW264.7/GMF_10_pM_UDP_25_uM_RW_ECC040212F.txt]

Tab-delimted data for ligand pair Granulocyte macrophage colony stimulating factor / Uridine 5'-diphosphate
Celltype = RAW 264.7
ExperimentID = ECC040212F
t in seconds, Ca++ concentrations in nM
Adj Ca++ is the change in Ca++ concentration due to ligand

ECC040212F03	GMF 10 pM	UDP 25 uM	sim
ECC040212F02	UDP 25 uM	HBSS-BSA n/a 	lig2_only
ECC040212F07	UDP 25 uM	HBSS-BSA n/a 	lig2_only
ECC040212F01	HBSS-BSA n/a 	HBSS-BSA n/a 	con
ECC040212F12	HBSS-BSA n/a 	HBSS-BSA n/a 	con

t(ECC040212F03)	Ca++(ECC040212F03)	Adj Ca++(ECC040212F03)	t(ECC040212F02)	Ca++(ECC040212F02)	Adj Ca++(ECC040212F02)	t(ECC040212F07)	Ca++(ECC040212F07)	Adj Ca++(ECC040212F07)	t(ECC040212F01)	Ca++(ECC040212F01)	Adj Ca++(ECC040212F01)	t(ECC040212F12)	Ca++(ECC040212F12)	Adj Ca++(ECC040212F12)
-189.68	17.16	-2.53	-189.84	19.24	-1.00	-189.05	14.10	-5.13	-190.00	31.74	5.06	-188.27	12.69	-5.06
-186.68	14.25	0.50	-186.83	15.13	0.83	-186.05	14.13	0.84	-186.99	20.47	-0.27	-185.27	12.08	0.27
-183.68	12.95	-0.86	-183.83	13.06	-1.29	-183.05	13.66	0.32	-183.99	20.51	-0.28	-182.27	12.15	0.28
-180.68	13.02	-0.83	-180.83	13.21	-1.19	-180.05	13.15	-0.24	-180.99	21.21	0.37	-179.25	11.54	-0.37
-177.68	12.62	-0.89	-177.83	13.40	-0.65	-177.05	12.77	-0.27	-177.99	20.56	0.07	-176.27	11.50	-0.07
-174.68	13.18	-0.91	-174.83	13.85	-0.79	-174.05	13.08	-0.55	-174.99	21.12	0.04	-173.27	12.11	-0.04
-171.68	12.62	-1.13	-171.83	14.34	0.05	-171.05	13.01	-0.27	-171.99	20.69	-0.04	-170.27	11.85	0.04
-168.68	13.52	-0.23	-168.83	13.48	-0.82	-168.05	12.50	-0.79	-168.99	21.16	0.42	-167.27	11.39	-0.42
-165.68	13.38	0.56	-165.83	13.92	0.55	-165.05	13.35	0.99	-165.99	19.65	-0.16	-164.25	11.04	0.16
-162.68	12.62	-1.19	-162.83	14.75	0.39	-162.05	12.33	-1.02	-162.99	20.56	-0.24	-161.27	12.11	0.24
-159.68	13.12	-0.43	-159.83	14.26	0.17	-159.05	12.87	-0.21	-159.99	20.56	0.03	-158.27	11.58	-0.03
-156.68	13.15	-0.20	-156.83	12.95	-0.95	-156.05	12.98	0.09	-156.99	20.17	-0.17	-155.27	11.58	0.17
-153.68	13.45	0.11	-153.83	13.77	-0.12	-153.05	12.81	-0.07	-153.99	20.38	0.05	-152.27	11.35	-0.05
-150.68	13.38	0.17	-150.83	12.73	-1.02	-150.05	12.23	-0.51	-150.99	20.30	0.11	-149.25	11.16	-0.11
-147.68	12.95	-0.47	-147.83	12.99	-0.98	-147.05	12.67	-0.29	-147.99	20.43	0.02	-146.27	11.46	-0.02
-144.68	12.45	-1.16	-144.83	13.81	-0.35	-144.05	12.33	-0.82	-144.99	20.77	0.17	-143.27	11.50	-0.17
-141.68	12.98	-0.10	-141.83	13.89	0.27	-141.05	12.60	-0.01	-141.99	20.00	-0.06	-140.27	11.20	0.06
-138.68	12.68	-0.59	-138.83	13.33	-0.49	-138.05	11.96	-0.85	-138.99	19.78	-0.48	-137.27	11.81	0.48
-135.68	13.12	-0.06	-135.83	13.40	-0.32	-135.05	12.84	0.13	-135.99	20.43	0.27	-134.25	10.97	-0.27
-132.68	12.78	0.46	-132.83	13.18	0.32	-132.05	11.82	-0.03	-132.99	20.00	0.70	-131.27	9.68	-0.70
-129.68	13.05	-0.39	-129.83	12.91	-1.07	-129.05	12.77	-0.20	-129.99	20.34	-0.08	-128.27	11.58	0.08
-126.68	13.02	-0.20	-126.83	13.55	-0.22	-126.05	11.79	-0.97	-126.99	19.91	-0.30	-125.27	11.58	0.30
-123.68	13.25	0.20	-123.83	13.18	-0.41	-123.05	12.87	0.29	-123.99	20.51	0.48	-122.27	10.63	-0.48
-120.68	13.69	0.64	-120.83	12.84	-0.76	-120.05	12.33	-0.26	-120.99	19.57	-0.47	-119.25	11.58	0.47
-117.68	12.95	-0.14	-117.83	14.56	0.93	-117.05	11.93	-0.69	-117.99	20.21	0.14	-116.27	11.01	-0.14
-114.68	12.59	-0.93	-114.83	13.96	-0.11	-114.05	11.49	-1.57	-114.99	21.12	0.61	-113.27	10.97	-0.61
-111.68	12.05	-0.41	-111.83	12.65	-0.35	-111.05	13.35	1.36	-111.99	19.52	0.08	-110.27	10.44	-0.08
-108.68	13.02	0.33	-108.83	13.74	0.51	-108.05	12.64	0.42	-108.99	20.21	0.54	-107.27	10.21	-0.54
-105.68	12.55	-0.05	-105.83	13.33	0.18	-105.05	12.33	0.19	-105.99	19.74	0.15	-104.25	10.51	-0.15
-102.68	12.59	-0.40	-102.83	13.25	-0.29	-102.05	12.81	0.28	-102.99	20.56	0.58	-101.27	10.47	-0.58
-99.68	12.75	-0.10	-99.83	12.54	-0.86	-99.05	12.81	0.42	-99.99	19.78	-0.06	-98.27	10.97	0.06
-96.68	13.45	0.22	-96.83	12.95	-0.82	-96.05	12.26	-0.50	-96.99	20.34	0.13	-95.27	11.16	-0.13
-93.68	12.95	-0.16	-93.83	12.77	-0.88	-93.05	11.79	-0.85	-93.99	19.87	-0.22	-92.27	11.39	0.22
-90.68	13.08	0.49	-90.83	12.99	-0.14	-90.05	11.59	-0.53	-90.99	19.52	-0.05	-89.25	10.70	0.05
-87.68	12.68	-0.44	-87.83	12.91	-0.75	-87.05	12.33	-0.32	-87.99	20.73	0.63	-86.27	10.55	-0.63
-84.68	12.92	0.13	-84.83	13.70	0.36	-84.05	12.20	-0.13	-84.99	20.08	0.30	-83.27	10.55	-0.30
-81.68	12.68	-0.05	-81.83	13.74	0.46	-81.05	11.59	-0.68	-81.99	19.35	-0.37	-80.27	11.16	0.37
-78.68	13.38	1.04	-78.83	13.03	0.15	-78.05	12.43	0.56	-78.99	20.00	0.68	-77.27	9.72	-0.68
-75.68	13.69	0.53	-75.83	13.06	-0.64	-75.05	12.20	-0.49	-75.99	19.82	-0.32	-74.25	11.54	0.32
-72.68	12.78	0.63	-72.83	13.66	0.96	-72.05	12.06	0.37	-72.99	19.18	0.04	-71.27	10.17	-0.04
-69.68	11.92	-0.20	-69.83	13.66	0.99	-69.05	11.49	-0.17	-69.99	19.01	-0.10	-68.27	10.28	0.10
-66.68	13.05	0.36	-66.83	13.40	0.16	-66.05	12.43	0.20	-66.99	19.65	-0.03	-65.27	10.78	0.03
-63.68	13.25	0.95	-63.83	13.03	0.19	-63.05	11.86	0.03	-63.99	19.09	-0.19	-62.27	10.55	0.19
-60.68	12.68	-0.07	-60.83	13.21	-0.09	-60.05	11.39	-0.90	-60.99	20.30	0.56	-59.25	10.25	-0.56
-57.68	13.42	0.59	-57.83	13.81	0.43	-57.05	12.47	0.10	-57.99	19.74	-0.08	-56.27	10.97	0.08
-54.68	12.98	0.46	-54.83	13.51	0.45	-54.05	12.74	0.69	-54.99	19.87	0.37	-53.27	10.21	-0.37
-51.68	12.55	-0.76	-51.83	13.21	-0.65	-51.05	12.81	-0.04	-51.99	20.21	-0.09	-50.27	11.46	0.09
-48.68	12.45	-0.17	-48.83	14.08	0.91	-48.05	12.50	0.34	-48.99	19.09	-0.52	-47.27	11.20	0.52
-45.68	12.85	-0.62	-45.83	12.91	-1.10	-45.05	12.03	-0.97	-45.99	20.90	0.45	-44.25	11.08	-0.45
-42.68	13.42	0.94	-42.83	13.92	0.90	-42.05	11.62	-0.39	-42.99	20.25	0.79	-41.27	9.75	-0.79
-39.68	13.02	0.87	-39.83	14.00	1.30	-39.05	12.67	0.98	-39.99	19.44	0.30	-38.27	9.91	-0.30
-36.68	12.42	-0.44	-36.83	13.21	-0.20	-36.05	12.50	0.10	-36.99	19.57	-0.28	-35.27	11.20	0.28
-33.68	12.52	-0.91	-33.83	13.25	-0.72	-33.05	11.52	-1.44	-33.99	20.25	-0.16	-32.27	11.65	0.16
-30.68	12.78	-0.12	-30.83	13.03	-0.42	-30.05	12.64	0.20	-30.99	20.30	0.41	-29.25	10.55	-0.41
-27.68	12.72	-0.21	-27.83	13.63	0.15	-27.05	12.94	0.47	-27.99	20.13	0.21	-26.27	10.78	-0.21
-24.68	12.72	0.13	-24.83	12.95	-0.18	-24.05	11.93	-0.19	-24.99	18.79	-0.78	-23.27	11.43	0.78
-21.68	13.28	0.22	-21.84	13.14	-0.46	-21.05	11.96	-0.63	-21.99	20.38	0.34	-20.27	10.78	-0.34
-18.68	13.32	0.10	-18.84	12.95	-0.82	-18.05	13.18	0.42	-18.99	19.95	-0.26	-17.27	11.54	0.26
-15.68	12.65	0.02	-15.84	13.77	0.59	-15.05	12.70	0.53	-15.99	19.61	-0.01	-14.25	10.70	0.01
-12.68	12.82	0.17	-12.84	13.25	0.06	-12.05	12.74	0.56	-12.99	19.14	-0.49	-11.27	11.20	0.49
4.31	21.11	4.31	4.16	22.15	4.80	4.94	24.47	8.13	4.00	24.92	1.13	5.72	13.73	-1.13
7.24	45.96	29.81	7.09	45.73	29.03	7.87	61.24	45.55	6.93	23.43	0.29	8.65	13.92	-0.29
10.24	70.47	55.46	10.09	72.31	56.75	10.87	81.34	66.79	9.93	22.34	0.34	11.66	12.73	-0.34
13.25	68.47	52.93	13.09	68.65	52.57	13.88	73.08	58.01	12.93	23.12	0.60	14.66	13.00	-0.60
16.25	61.22	46.16	16.09	62.87	47.26	16.91	69.65	55.05	15.93	21.64	-0.41	17.69	13.53	0.41
19.25	59.72	44.31	19.09	61.79	45.83	19.88	68.28	53.33	18.93	22.34	-0.06	20.67	13.53	0.06
22.25	58.85	43.30	22.09	59.92	43.82	22.88	68.64	53.55	21.93	22.42	-0.12	23.67	13.73	0.12
25.25	57.57	42.24	25.09	60.34	44.47	25.88	64.93	50.07	24.93	22.47	0.16	26.67	13.23	-0.16
28.24	55.65	40.04	28.09	56.92	40.77	28.87	62.30	47.16	27.93	22.42	-0.17	29.66	13.84	0.17
31.24	53.42	37.87	31.09	53.91	37.82	31.90	59.28	44.20	30.93	22.64	0.11	32.70	13.50	-0.11
34.24	52.05	36.72	34.09	54.41	38.53	34.87	59.12	44.25	33.93	21.94	-0.38	35.66	13.77	0.38
37.24	50.49	34.87	37.09	51.74	35.58	37.87	56.77	41.62	36.93	22.90	0.30	38.66	13.38	-0.30
40.24	48.95	34.99	40.09	49.56	35.05	40.87	55.93	42.43	39.93	21.12	0.17	41.65	11.85	-0.17
43.24	47.37	32.38	43.09	48.54	33.00	43.87	53.53	39.00	42.93	21.42	-0.56	44.65	13.61	0.56
46.24	47.02	32.64	46.09	47.35	32.42	46.87	52.30	38.38	45.93	21.16	-0.21	47.65	12.65	0.21
49.24	46.00	31.44	49.09	47.26	32.15	49.87	51.32	37.22	48.93	21.25	-0.30	50.66	12.92	0.30
52.24	44.18	29.22	52.09	46.69	31.19	52.87	49.01	34.52	51.93	21.77	-0.17	53.65	13.19	0.17
55.24	44.49	29.60	55.09	44.55	29.11	55.87	48.37	33.94	54.93	21.64	-0.24	56.65	13.19	0.24
58.24	43.33	28.32	58.09	45.03	29.47	58.87	48.01	33.46	57.93	22.42	0.42	59.65	12.65	-0.42
61.24	42.10	27.12	61.09	43.42	27.90	61.90	46.89	32.38	60.93	21.47	-0.49	62.68	13.53	0.49
64.24	41.03	26.59	64.09	43.86	28.88	64.87	45.97	32.00	63.93	21.42	-0.00	65.65	12.50	0.00
67.24	41.87	27.49	67.09	42.69	27.76	67.87	44.98	31.06	66.93	21.73	0.36	68.65	12.08	-0.36
70.24	41.03	25.42	70.09	41.88	25.73	70.87	45.49	30.35	69.93	22.34	-0.25	71.65	13.92	0.25
73.24	40.69	26.21	73.09	41.83	26.81	73.87	43.91	29.90	72.93	21.77	0.31	74.65	12.23	-0.31
76.24	39.43	24.81	76.09	40.59	25.43	76.90	43.87	29.72	75.93	21.25	-0.35	77.68	13.03	0.35
79.24	39.17	24.00	79.09	41.96	26.24	79.87	43.01	28.30	78.93	22.12	-0.04	80.65	13.27	0.04
82.24	39.74	25.36	82.09	40.38	25.45	82.87	43.44	29.52	81.93	20.43	-0.94	83.65	13.38	0.94
85.24	39.24	25.36	85.09	40.12	25.69	85.87	41.02	27.60	84.93	20.43	-0.44	86.65	12.38	0.44
88.24	37.85	22.90	88.09	40.64	25.14	88.87	42.34	27.85	87.93	21.99	0.05	89.65	12.96	-0.05
91.24	38.83	23.76	91.09	39.78	24.17	91.87	41.45	26.85	90.93	22.07	0.02	92.65	13.11	-0.02
94.24	38.26	23.87	94.09	41.36	26.43	94.87	41.68	27.76	93.93	21.21	-0.16	95.65	12.61	0.16
97.24	38.49	23.98	97.09	37.59	22.54	97.87	41.06	27.02	96.93	21.68	0.19	98.65	12.38	-0.19
100.24	36.99	21.37	100.09	39.74	23.57	100.87	40.55	25.39	99.93	22.21	-0.40	101.65	14.08	0.40
103.24	37.93	23.32	103.09	39.40	24.24	103.87	40.51	26.36	102.93	21.47	-0.13	104.65	12.80	0.13
106.24	37.63	22.88	106.09	37.63	22.33	106.90	40.59	26.30	105.93	21.90	0.16	107.68	12.65	-0.16
109.24	36.65	21.44	109.09	38.05	22.30	109.87	39.09	24.35	108.93	22.16	-0.03	110.65	13.30	0.03
112.24	36.32	21.01	112.09	38.43	22.57	112.87	39.63	24.78	111.93	22.25	-0.05	113.65	13.42	0.05
115.24	36.91	22.68	115.09	38.01	23.23	115.87	38.66	24.89	114.93	20.90	-0.32	116.65	12.61	0.32
118.24	36.91	21.56	118.09	37.67	21.78	118.87	38.74	23.86	117.93	22.47	0.14	119.65	13.27	-0.14
121.24	36.28	21.18	121.09	37.97	22.32	121.90	39.43	24.79	120.93	22.25	0.16	122.68	13.00	-0.16
124.24	36.28	21.50	124.09	37.42	22.10	124.87	38.93	24.62	123.93	21.68	-0.08	125.65	12.92	0.08
127.24	35.87	21.08	127.09	36.41	21.07	127.87	38.16	23.83	126.93	22.29	0.51	128.65	12.34	-0.51
130.24	36.06	20.70	130.09	37.08	21.18	130.87	38.28	23.39	129.93	22.34	-0.00	131.65	13.42	0.00
133.24	34.98	20.74	133.09	37.21	22.42	133.87	38.39	24.61	132.93	20.38	-0.85	134.65	13.15	0.85
136.24	35.31	20.49	136.09	37.50	22.14	136.90	38.39	24.04	135.93	21.38	-0.42	137.68	13.30	0.42
139.24	36.20	21.60	139.09	37.04	21.89	139.87	38.36	24.22	138.93	20.56	-1.03	140.65	13.69	1.03
142.24	35.65	20.66	142.09	36.71	21.18	142.87	37.32	22.80	141.93	22.29	0.32	143.65	12.73	-0.32
145.24	36.35	21.36	145.09	38.05	22.51	145.87	38.13	23.60	144.93	21.03	-0.95	146.65	14.00	0.95
148.24	35.02	19.52	148.09	36.58	20.53	148.87	38.01	22.97	147.93	22.55	0.06	149.65	13.50	-0.06
151.24	35.61	20.40	151.09	35.91	20.15	151.90	38.89	24.14	150.93	21.47	-0.73	152.68	14.00	0.73
154.24	35.57	20.78	154.09	36.41	21.07	154.87	37.97	23.64	153.93	21.25	-0.53	155.65	13.38	0.53
157.24	35.20	20.34	157.09	36.58	21.17	157.87	37.51	23.11	156.93	21.77	-0.08	158.65	13.00	0.08
160.24	34.90	19.34	160.09	35.75	19.64	160.87	36.98	21.88	159.93	21.94	-0.61	161.65	14.23	0.61
163.24	35.13	19.79	163.09	35.96	20.08	163.87	37.74	22.87	162.93	22.95	0.63	164.65	12.77	-0.63
166.24	34.50	19.45	166.09	35.66	20.06	166.90	36.90	22.31	165.93	21.77	-0.27	167.68	13.38	0.27
169.24	33.61	17.74	169.09	37.29	20.87	169.87	36.67	21.26	168.93	22.68	-0.18	170.65	14.11	0.18
172.24	34.28	18.42	172.09	35.16	18.75	172.87	37.25	21.85	171.93	22.42	-0.43	173.65	14.35	0.43
175.24	34.72	18.77	175.09	35.96	19.46	175.87	36.33	20.84	174.93	22.60	-0.34	176.65	14.35	0.34
178.24	34.65	19.23	178.09	35.58	19.61	178.87	36.90	21.94	177.93	22.16	-0.25	179.65	13.73	0.25
181.24	33.91	18.81	181.09	35.21	19.56	181.90	36.64	22.00	180.93	22.60	0.51	182.68	12.65	-0.51
184.24	34.46	18.96	184.09	35.83	19.79	184.87	36.10	21.07	183.93	21.73	-0.75	185.65	14.31	0.75
187.24	33.61	18.56	187.09	34.75	19.16	187.87	36.03	21.45	186.93	21.68	-0.35	188.65	13.46	0.35
190.24	32.69	17.57	190.09	34.83	19.17	190.87	36.67	22.02	189.93	21.90	-0.20	191.65	13.38	0.20
193.24	33.76	17.95	193.09	34.75	18.39	193.87	37.44	22.09	192.93	22.90	0.10	194.65	13.77	-0.10
196.24	32.91	17.44	196.09	34.54	18.53	196.90	35.72	20.72	195.93	22.25	-0.20	197.68	13.73	0.20
199.24	33.50	18.12	199.09	34.91	18.98	199.87	35.57	20.65	198.93	22.51	0.14	200.65	13.30	-0.14
202.24	32.51	16.75	202.09	34.71	18.41	202.87	36.48	21.19	201.93	22.60	-0.14	203.65	13.96	0.14
205.24	32.66	17.57	205.09	34.71	19.08	205.87	35.31	20.69	204.93	22.03	-0.04	206.65	13.19	0.04
208.24	33.72	17.63	208.09	34.54	17.91	208.87	35.95	20.33	207.93	23.03	-0.04	209.65	14.19	0.04
211.24	33.54	18.20	211.09	34.96	19.08	211.87	35.27	20.40	210.93	22.07	-0.25	212.65	13.65	0.25
214.24	33.91	17.79	214.09	34.75	18.09	214.87	35.99	20.34	213.93	22.86	-0.24	215.65	14.42	0.24
217.24	32.80	16.74	217.09	34.62	18.01	217.87	34.59	18.99	216.93	22.51	-0.54	218.65	14.66	0.54
220.24	33.28	17.04	220.09	34.33	17.54	220.87	36.22	20.44	219.93	23.03	-0.20	221.65	14.50	0.20
223.24	32.29	15.86	223.09	34.05	17.08	223.87	35.57	19.61	222.93	23.21	-0.20	224.65	14.69	0.20
226.24	31.82	15.79	226.09	33.26	16.68	226.90	33.95	18.38	225.93	23.03	0.01	227.68	14.08	-0.01
229.24	33.28	17.59	229.09	35.00	18.77	229.87	35.91	20.69	228.93	23.08	0.41	230.65	13.34	-0.41
232.24	33.58	17.60	232.09	33.55	17.03	232.87	35.50	19.99	231.93	23.43	0.47	233.65	13.57	-0.47
235.24	32.66	17.35	235.09	34.38	18.53	235.87	34.40	19.56	234.93	21.47	-0.82	236.65	14.19	0.82
238.24	32.14	15.85	238.09	33.84	17.01	238.87	33.80	17.98	237.93	21.99	-1.28	239.65	15.63	1.28
241.24	33.69	18.15	241.09	34.91	18.82	241.90	35.31	20.23	240.93	22.86	0.33	242.68	13.27	-0.33
244.24	32.55	15.89	244.09	33.80	16.59	244.87	34.82	18.62	243.93	23.52	-0.13	245.65	14.85	0.13
247.24	32.62	16.26	247.09	33.01	16.10	247.87	34.51	18.61	246.93	22.77	-0.58	248.65	15.00	0.58
250.24	31.38	15.27	250.09	35.25	18.60	250.87	34.25	18.61	249.93	23.30	0.21	251.65	13.96	-0.21
253.24	32.33	16.17	253.09	34.13	17.43	253.87	34.25	18.56	252.93	23.21	0.07	254.65	14.15	-0.07
256.24	32.40	16.89	256.09	33.43	17.37	256.90	33.76	18.71	255.93	22.38	-0.12	257.68	13.69	0.12
259.24	32.03	16.19	259.09	35.96	19.57	259.87	34.78	19.40	258.93	22.73	-0.10	260.65	14.00	0.10
262.24	32.47	16.27	262.09	33.92	17.17	262.87	33.87	18.13	261.93	23.03	-0.16	263.65	14.42	0.16
265.24	31.89	15.50	265.09	33.76	16.82	265.87	33.39	17.46	264.93	23.25	-0.13	266.65	14.58	0.13
268.24	32.80	16.76	268.09	32.89	16.30	268.87	33.01	17.43	267.93	22.90	-0.13	269.65	14.23	0.13
271.24	32.55	16.15	271.09	33.92	16.98	271.90	34.85	18.92	270.93	23.38	-0.00	272.68	14.46	0.00
274.24	31.60	15.41	274.09	34.62	17.89	274.87	33.84	18.12	273.93	23.69	0.52	275.65	13.73	-0.52
277.24	32.44	16.32	277.09	33.30	16.64	277.87	33.27	17.62	276.93	22.86	-0.24	278.65	14.42	0.24
280.24	31.63	14.94	280.09	34.05	16.82	280.87	34.21	17.99	279.93	23.38	-0.29	281.65	15.04	0.29
283.24	32.99	16.48	283.09	33.92	16.87	283.87	33.12	17.08	282.93	23.25	-0.24	284.65	14.81	0.24
286.24	31.60	15.82	286.09	33.14	16.81	286.87	34.25	18.93	285.93	22.42	-0.35	287.65	14.19	0.35
289.24	32.18	15.36	289.09	34.13	16.76	289.87	34.02	17.66	288.93	23.30	-0.51	290.65	15.39	0.51
292.24	31.67	14.70	292.09	32.81	15.29	292.87	33.12	16.61	291.93	23.87	-0.09	293.65	15.12	0.09
295.24	31.82	15.31	295.09	33.55	16.50	295.87	33.09	17.05	294.93	22.90	-0.59	296.65	15.16	0.59
298.24	32.62	15.81	298.09	33.01	15.65	298.87	34.48	18.13	297.93	23.82	0.02	299.65	14.85	-0.02
301.24	32.18	15.61	301.09	32.23	15.11	301.90	32.53	16.42	300.93	23.65	0.09	302.68	14.54	-0.09
304.24	30.76	14.12	304.09	33.92	16.73	304.87	33.57	17.39	303.93	23.60	-0.03	305.65	14.73	0.03
307.24	32.14	15.85	307.09	33.96	17.12	307.87	33.72	17.89	306.93	23.25	-0.03	308.65	14.38	0.03
310.24	32.36	15.29	310.09	32.81	15.19	310.87	32.79	16.18	309.93	24.26	0.20	311.65	14.93	-0.20
313.24	32.18	14.88	313.09	33.80	15.96	313.87	33.80	16.97	312.93	24.13	-0.15	314.65	15.51	0.15
316.24	32.55	16.16	316.09	33.51	16.57	316.90	33.42	17.49	315.93	23.17	-0.21	317.68	14.66	0.21
319.24	32.11	15.47	319.09	32.73	15.54	319.87	33.12	16.94	318.93	22.82	-0.81	320.65	15.51	0.81
322.24	31.71	13.69	322.09	33.55	14.99	322.87	32.97	15.42	321.93	25.14	0.14	323.65	15.94	-0.14
325.24	31.96	15.58	325.09	33.34	16.41	325.87	33.16	17.24	324.93	22.73	-0.64	326.65	15.08	0.64
328.24	32.44	15.48	328.09	34.17	16.66	328.87	33.84	17.34	327.93	24.00	0.05	329.65	14.97	-0.05
331.24	31.85	15.05	331.09	34.42	17.08	331.90	33.05	16.72	330.93	23.21	-0.57	332.68	15.43	0.57
334.24	31.09	14.16	334.09	33.67	16.20	334.87	33.27	16.81	333.93	23.78	-0.13	335.65	15.12	0.13
337.24	32.55	15.32	337.09	33.38	15.60	337.87	33.09	16.32	336.93	24.00	-0.22	338.65	15.51	0.22
340.24	32.11	15.50	340.09	33.26	16.10	340.87	32.71	16.56	339.93	22.99	-0.61	341.65	15.28	0.61
343.24	31.23	13.59	343.09	33.10	14.91	343.87	33.87	16.69	342.93	24.66	0.03	344.65	15.67	-0.03
346.24	31.09	14.36	346.09	32.81	15.54	346.90	33.24	16.98	345.93	24.00	0.29	347.68	14.50	-0.29
349.24	32.51	14.93	349.09	32.60	14.47	349.87	33.27	16.15	348.93	24.70	0.13	350.65	15.51	-0.13
352.24	31.27	13.32	352.09	33.22	14.72	352.87	32.19	14.70	351.93	24.70	-0.24	353.65	16.25	0.24
355.24	32.25	14.84	355.09	33.01	15.05	355.87	33.46	16.51	354.93	24.13	-0.27	356.65	15.74	0.27
358.24	32.00	14.67	358.09	33.71	15.84	358.87	33.27	16.41	357.93	23.21	-1.10	359.65	16.49	1.10
361.24	31.16	13.63	361.09	32.36	14.28	361.90	33.80	16.73	360.93	24.48	-0.04	362.68	15.63	0.04
364.24	32.11	14.16	364.09	33.38	14.88	364.87	32.68	15.19	363.93	24.70	-0.24	365.65	16.25	0.24
367.24	32.25	14.56	367.09	32.64	14.40	367.87	33.76	16.53	366.93	24.61	-0.07	368.65	15.82	0.07
370.24	32.00	15.05	370.09	33.06	15.57	370.87	33.39	16.91	369.93	23.08	-0.85	371.65	15.86	0.85
373.24	31.89	14.97	373.09	32.89	15.43	373.87	33.42	16.97	372.93	23.56	-0.34	374.65	15.32	0.34
376.24	32.29	14.79	376.09	33.96	15.91	376.90	33.95	16.91	375.93	23.60	-0.89	377.68	16.45	0.89
379.24	31.74	13.86	379.09	33.51	15.08	379.87	33.27	15.85	378.93	24.75	-0.12	380.65	16.06	0.12
382.24	31.85	14.24	382.09	34.13	15.98	382.87	33.80	16.66	381.93	24.44	-0.15	383.65	15.82	0.15
385.24	31.85	14.84	385.09	34.17	16.62	385.87	32.94	16.40	384.93	23.43	-0.56	386.65	15.63	0.56
388.24	32.44	14.64	388.09	33.47	15.13	388.87	32.41	15.08	387.93	25.01	0.23	389.65	15.63	-0.23
391.24	32.73	14.44	391.09	33.51	14.68	391.90	33.69	15.87	390.93	24.66	-0.61	392.68	16.96	0.61
394.24	31.67	14.15	394.09	34.46	16.39	394.87	32.97	15.91	393.93	24.31	-0.20	395.65	15.78	0.20
397.24	31.78	13.42	397.09	33.43	14.53	397.87	33.20	15.31	396.93	24.88	-0.46	398.65	16.88	0.46
400.24	31.85	13.92	400.09	34.25	15.78	400.87	32.60	15.14	399.93	24.57	-0.34	401.65	16.33	0.34
403.24	31.34	13.77	403.09	32.52	14.40	403.87	33.16	16.05	402.93	24.09	-0.47	404.65	16.10	0.47
406.24	32.11	14.81	406.09	33.47	15.62	406.90	33.65	16.81	405.93	23.91	-0.38	407.68	15.74	0.38
409.24	32.55	14.46	409.09	32.89	14.26	409.87	32.71	15.09	408.93	24.97	-0.10	410.65	16.25	0.10
412.24	31.96	13.73	412.09	32.97	14.19	412.87	33.54	15.77	411.93	25.41	0.19	413.65	16.10	-0.19
415.24	32.62	14.62	415.09	33.06	14.51	415.87	32.79	15.25	414.93	24.88	-0.11	416.65	16.17	0.11
418.24	31.63	13.82	418.09	32.81	14.45	418.87	33.61	16.26	417.93	24.26	-0.54	419.65	16.41	0.54
421.24	32.58	14.76	421.09	34.05	15.69	421.90	32.56	15.21	420.93	24.00	-0.80	422.68	16.68	0.80
424.24	32.03	14.08	424.09	34.05	15.55	424.87	33.42	15.93	423.93	24.35	-0.59	425.65	16.60	0.59
427.24	31.74	13.77	427.09	33.01	14.49	427.87	33.99	16.48	426.93	24.66	-0.30	428.65	16.33	0.30
430.24	31.67	13.84	430.09	33.67	15.30	430.87	32.15	14.79	429.93	23.82	-0.99	431.65	16.88	0.99
433.24	33.02	14.25	433.09	33.26	13.95	433.87	32.45	14.15	432.93	25.19	-0.56	434.65	17.39	0.56
436.24	31.60	12.98	436.09	34.38	15.22	436.90	33.50	15.35	435.93	24.97	-0.63	437.68	17.31	0.63
439.24	32.11	14.13	439.09	33.92	15.40	439.87	34.29	16.78	438.93	24.44	-0.52	440.65	16.56	0.52
442.24	32.11	14.01	442.09	33.43	14.78	442.87	32.79	15.15	441.93	24.61	-0.48	443.65	16.64	0.48
445.24	31.67	13.39	445.09	34.25	15.42	445.87	33.46	15.64	444.93	25.01	-0.26	446.65	16.60	0.26
448.24	32.47	14.02	448.09	34.46	15.47	448.87	32.71	14.73	447.93	25.10	-0.33	449.65	16.84	0.33
451.24	31.45	13.19	451.09	33.47	14.66	451.90	33.09	15.29	450.93	25.28	0.03	452.68	16.29	-0.03
454.24	31.45	12.77	454.09	33.84	14.62	454.87	34.14	15.93	453.93	25.01	-0.65	455.65	17.39	0.65
457.24	31.82	13.00	457.09	33.67	14.31	457.87	33.31	14.96	456.93	25.37	-0.43	458.65	17.31	0.43
460.24	32.95	14.60	460.09	34.38	15.49	460.87	33.39	15.51	459.93	25.06	-0.27	461.65	16.68	0.27
463.24	32.36	13.59	463.09	35.00	15.69	463.87	33.09	14.79	462.93	25.19	-0.56	464.65	17.39	0.56
466.24	32.33	13.44	466.09	34.29	14.86	466.90	33.50	15.08	465.93	25.90	0.03	467.68	16.92	-0.03
469.24	32.36	13.30	469.09	33.84	14.24	469.87	32.82	14.23	468.93	25.54	-0.50	470.65	17.62	0.50
472.24	32.00	13.36	472.09	34.50	15.32	472.87	32.75	14.58	471.93	24.70	-0.92	473.65	17.62	0.92
475.24	31.56	13.38	475.09	32.64	13.92	475.87	32.60	14.89	474.93	24.84	-0.32	476.65	16.56	0.32
478.24	32.14	13.07	478.09	35.37	15.76	478.87	33.12	14.52	477.93	25.99	-0.06	479.65	17.19	0.06
481.24	30.94	11.51	481.09	34.13	14.16	481.90	32.49	13.53	480.93	26.16	-0.25	482.68	17.74	0.25
484.24	32.44	13.66	484.09	33.14	13.82	484.87	33.91	15.60	483.93	25.76	-0.00	485.65	16.84	0.00
487.24	32.47	13.83	487.09	34.13	14.94	487.87	33.24	15.06	486.93	25.41	-0.22	488.65	16.92	0.22
490.24	31.78	12.62	490.09	33.71	14.01	490.87	33.24	14.55	489.93	25.85	-0.29	491.65	17.51	0.29
493.24	32.58	13.52	493.09	34.21	14.60	493.87	33.46	14.86	492.93	25.94	-0.11	494.65	17.23	0.11
496.24	31.93	12.79	496.09	34.09	14.41	496.90	33.72	15.05	495.93	25.54	-0.58	497.68	17.78	0.58
499.24	32.29	12.75	499.09	34.96	14.88	499.87	34.21	15.14	498.93	25.63	-0.89	500.65	18.49	0.89
502.24	31.38	11.44	502.09	34.09	13.60	502.87	33.99	14.51	501.93	26.52	-0.41	503.65	18.41	0.41
505.24	32.07	13.14	505.09	34.71	15.24	505.87	32.38	13.92	504.93	25.28	-0.63	506.65	17.62	0.63
508.24	32.73	13.73	508.09	32.93	13.39	508.87	32.75	14.22	507.93	25.06	-0.92	509.65	17.98	0.92
511.24	32.73	13.07	511.09	33.22	13.01	511.90	33.31	14.11	510.93	26.83	0.18	512.68	17.54	-0.18
514.24	31.67	11.34	514.09	35.12	14.25	514.87	34.25	14.39	513.93	26.70	-0.61	515.65	19.00	0.61
517.24	31.93	11.74	517.09	33.67	12.93	517.87	34.21	14.48	516.93	26.78	-0.40	518.65	18.65	0.40
520.24	32.95	13.71	520.09	34.50	14.71	520.87	33.57	14.79	519.93	25.63	-0.60	521.65	17.90	0.60
523.24	31.63	11.70	523.09	33.92	13.44	523.87	33.99	14.52	522.93	26.34	-0.58	524.65	18.57	0.58
526.24	33.13	13.46	526.09	33.92	13.71	526.90	33.80	14.60	525.93	25.85	-0.80	527.68	18.53	0.80
529.24	31.93	12.15	529.09	34.79	14.47	529.87	33.54	14.23	528.93	26.70	-0.06	530.65	17.90	0.06
532.24	33.13	13.94	532.09	34.09	14.36	532.87	34.70	15.98	531.93	25.28	-0.89	533.65	18.14	0.89
535.24	31.82	12.27	535.09	34.75	14.66	535.87	33.24	14.16	534.93	26.12	-0.41	536.65	18.02	0.41
538.24	32.69	12.80	538.09	34.09	13.66	538.87	33.50	14.08	537.93	26.25	-0.62	539.65	18.57	0.62
541.24	31.56	11.18	541.09	33.67	12.75	541.90	33.72	13.81	540.93	27.19	-0.17	542.68	18.61	0.17
544.24	32.14	12.58	544.09	34.71	14.60	544.87	33.87	14.77	543.93	26.47	-0.08	545.65	17.70	0.08
547.24	32.18	12.01	547.09	34.17	13.45	547.87	33.39	13.68	546.93	26.74	-0.42	548.65	18.65	0.42
550.24	33.10	12.88	550.09	33.80	13.04	550.87	33.72	13.97	549.93	27.19	-0.01	551.65	18.29	0.01
553.24	31.52	11.31	553.09	34.62	13.87	553.87	33.99	14.25	552.93	26.61	-0.58	554.65	18.85	0.58
556.24	32.00	12.03	556.09	34.79	14.28	556.90	34.48	14.98	555.93	26.25	-0.70	557.68	18.73	0.70
559.24	32.18	12.55	559.09	34.09	13.91	559.87	33.35	14.18	558.93	25.50	-1.12	560.65	18.81	1.12
562.24	32.55	12.12	562.09	34.75	13.77	562.87	34.33	14.36	561.93	27.50	0.08	563.65	18.41	-0.08
565.24	32.44	12.20	565.09	35.37	14.58	565.87	33.91	14.13	564.93	26.92	-0.31	566.65	18.61	0.31
568.24	32.25	11.99	568.09	34.79	13.98	568.87	34.21	14.41	567.93	26.92	-0.33	569.65	18.65	0.33
571.24	32.77	12.11	571.09	34.17	12.96	571.90	34.66	14.46	570.93	27.01	-0.64	572.68	19.36	0.64
574.24	33.76	13.31	574.09	34.29	13.30	574.87	34.18	14.20	573.93	26.30	-1.13	575.65	19.64	1.13
577.24	31.85	11.41	577.09	34.38	13.39	577.87	34.89	14.91	576.93	27.99	0.56	578.65	17.94	-0.56
580.24	32.99	13.25	580.09	34.83	14.55	580.87	33.65	14.38	579.93	26.70	-0.02	581.65	17.82	0.02
583.24	32.14	11.75	583.09	34.83	13.89	583.87	34.29	14.36	582.93	26.47	-0.91	584.65	19.36	0.91
586.24	32.95	12.25	586.09	36.46	15.21	586.90	35.16	14.92	585.93	27.41	-0.28	587.68	19.04	0.28
589.24	32.99	13.56	589.09	34.00	14.03	589.87	34.06	15.10	588.93	26.43	0.02	590.65	17.47	-0.02
592.24	32.69	12.64	592.08	33.51	12.92	592.87	34.78	15.20	591.93	26.21	-0.82	593.65	18.93	0.82
595.24	32.11	11.63	595.08	35.41	14.39	595.87	34.33	14.32	594.93	27.23	-0.23	596.65	18.77	0.23
598.24	32.36	12.17	598.08	33.96	13.23	598.87	33.46	13.74	597.93	27.28	0.11	599.65	18.14	-0.11
601.24	32.29	12.03	601.08	34.29	13.48	601.87	33.12	13.32	600.93	26.96	-0.29	602.65	18.61	0.29
632.32	43.17	16.95	632.15	45.46	18.70	632.94	40.79	15.04	632.00	32.20	-1.00	633.72	25.28	1.00
635.29	32.33	6.77	635.14	33.80	7.69	635.92	33.69	8.59	634.98	32.84	0.29	636.70	23.33	-0.29
638.29	29.85	5.64	638.14	32.19	7.43	638.92	32.00	8.25	637.98	30.79	-0.41	639.70	22.68	0.41
641.29	28.34	4.56	641.14	31.13	6.81	641.92	30.11	6.80	640.98	30.97	0.21	642.72	21.63	-0.21
644.29	28.16	4.61	644.14	30.28	6.19	644.92	30.08	7.00	643.98	30.47	-0.06	645.70	21.67	0.06
647.29	27.52	4.98	647.14	29.71	6.63	647.92	30.37	8.30	646.98	28.93	-0.59	648.70	21.19	0.59
650.29	27.77	5.21	650.14	30.60	7.50	650.92	30.00	7.91	649.98	28.89	-0.65	651.70	21.27	0.65
653.29	27.27	4.71	653.14	30.40	7.30	653.92	30.41	8.32	652.98	28.53	-1.01	654.70	21.63	1.01
656.29	27.23	6.15	656.14	30.19	8.56	656.92	29.56	8.94	655.98	27.01	-1.06	657.72	20.20	1.06
659.29	28.05	6.36	659.14	30.64	8.40	659.92	29.93	8.70	658.98	27.72	-0.96	660.70	20.71	0.96
662.29	27.73	6.27	662.14	30.72	8.71	662.92	31.11	10.11	661.98	27.54	-0.91	663.70	20.43	0.91
665.29	28.27	6.40	665.14	30.72	8.30	665.92	31.71	10.30	664.98	27.72	-1.14	666.70	21.07	1.14
668.29	29.17	6.43	668.14	31.50	8.22	668.92	30.41	8.14	667.98	28.93	-0.79	669.70	21.59	0.79
671.29	27.27	4.89	671.14	31.62	8.69	671.92	30.89	8.97	670.98	29.34	-0.03	672.72	20.47	0.03
674.29	28.63	6.37	674.14	31.99	9.19	674.92	31.56	9.77	673.98	28.93	-0.31	675.70	20.63	0.31
677.29	28.99	6.87	677.14	32.36	9.70	677.92	32.49	10.84	676.98	28.21	-0.89	678.70	21.07	0.89
680.29	30.07	8.34	680.14	32.19	9.91	680.92	31.82	10.55	679.98	28.39	-0.33	681.70	20.12	0.33
683.29	29.20	7.92	683.14	31.87	10.05	683.92	32.08	11.27	682.98	27.68	-0.58	684.71	19.92	0.58
686.29	28.74	7.14	686.14	32.32	10.18	686.92	31.97	10.84	685.98	28.12	-0.46	687.72	20.12	0.46
689.29	29.82	7.44	689.14	32.93	10.01	689.92	32.19	10.28	688.98	28.89	-0.47	690.71	20.91	0.47
692.29	30.22	8.31	692.14	32.73	10.28	692.93	32.60	11.16	691.98	28.35	-0.54	693.71	20.51	0.54
695.29	30.11	8.32	695.14	32.48	10.14	695.92	32.71	11.38	694.98	28.08	-0.70	696.71	20.55	0.70
698.29	30.07	8.57	698.14	33.14	11.09	698.92	32.23	11.19	697.98	27.50	-0.99	699.71	20.55	0.99
701.29	30.61	8.61	701.14	34.67	12.13	701.93	32.86	11.33	700.98	28.84	-0.14	702.72	20.20	0.14
704.29	30.54	9.02	704.14	34.00	11.94	704.92	32.23	11.18	703.98	27.72	-0.78	705.71	20.36	0.78
707.29	30.91	8.96	707.14	34.09	11.59	707.93	33.09	11.60	706.98	28.12	-0.82	708.71	20.83	0.82
710.29	30.51	8.71	710.14	34.71	12.36	710.93	34.10	12.76	709.98	27.86	-0.93	711.71	20.79	0.93
713.29	30.14	8.92	713.14	33.01	11.24	713.93	33.46	12.70	712.98	27.81	-0.40	714.71	19.68	0.40
716.29	30.76	9.48	716.14	33.34	11.51	716.93	32.64	11.82	715.98	27.81	-0.46	717.72	19.80	0.46
719.29	31.49	8.65	719.14	35.75	12.36	719.93	32.68	10.30	718.98	28.93	-0.90	720.71	21.80	0.90
722.29	30.87	9.62	722.14	34.25	12.45	722.93	33.27	12.48	721.98	27.19	-1.05	723.71	20.36	1.05
725.29	29.42	7.51	725.14	33.30	10.84	725.93	33.72	12.27	724.98	27.36	-1.54	726.71	21.51	1.54
728.29	30.11	7.85	728.14	33.80	10.99	728.92	32.82	11.02	727.98	28.30	-0.95	729.71	21.27	0.95
731.29	30.00	7.51	731.14	34.09	11.06	731.92	33.12	11.10	730.98	28.75	-0.72	732.72	21.27	0.72
734.29	30.91	9.22	734.14	33.30	11.06	734.92	33.72	12.49	733.98	27.72	-0.96	735.71	20.71	0.96
737.29	30.51	8.00	737.14	34.87	11.81	737.93	33.57	11.52	736.98	28.44	-1.06	738.71	21.63	1.06
740.29	30.98	8.67	740.14	34.62	11.77	740.92	32.45	10.61	739.98	28.39	-0.90	741.71	21.27	0.90
743.29	30.03	8.45	743.14	34.79	12.67	743.92	33.69	12.58	742.98	27.77	-0.79	744.71	20.43	0.79
746.29	31.38	8.43	746.14	34.75	11.26	746.92	33.31	10.83	745.98	28.66	-1.27	747.72	22.28	1.27
749.29	30.69	7.92	749.14	33.47	10.15	749.92	32.94	10.63	748.98	28.71	-1.05	750.70	21.88	1.05
752.29	31.01	9.17	752.14	33.76	11.37	752.93	33.24	11.86	751.98	27.90	-0.93	753.71	20.83	0.93
755.29	30.03	8.76	755.14	35.25	13.44	755.92	32.53	11.73	754.98	27.54	-0.71	756.70	20.04	0.71
758.29	30.76	9.45	758.14	34.83	12.98	758.92	32.53	11.69	757.98	27.19	-1.10	759.70	20.47	1.10
761.29	30.76	9.39	761.14	33.10	11.19	761.92	33.99	13.09	760.98	27.19	-1.16	762.72	20.59	1.16
764.29	31.38	8.50	764.14	34.38	10.96	764.92	33.57	11.16	763.98	29.29	-0.57	765.70	21.51	0.57
767.29	30.83	8.55	767.14	33.92	11.09	767.92	32.97	11.15	766.98	29.25	-0.02	768.70	20.36	0.02
770.29	29.78	7.91	770.14	33.71	11.29	770.92	33.35	11.94	769.98	28.12	-0.74	771.70	20.67	0.74
773.29	29.93	7.95	773.14	35.33	12.81	773.92	32.41	10.90	772.98	28.57	-0.39	774.71	20.43	0.39
776.29	30.11	7.24	776.14	35.37	11.96	776.92	33.16	10.76	775.98	28.98	-0.87	777.72	21.80	0.87
779.29	30.91	8.89	779.14	35.16	12.60	779.92	33.27	11.72	778.98	28.17	-0.83	780.70	20.91	0.83
782.29	30.65	8.10	782.14	34.21	11.11	782.92	33.84	11.75	781.98	28.84	-0.70	783.70	21.31	0.70
785.29	30.94	8.11	785.14	35.33	11.95	785.92	34.74	12.37	784.98	29.20	-0.62	786.70	21.51	0.62
788.29	30.72	9.35	788.14	33.88	11.97	788.92	33.50	12.60	787.98	27.50	-0.85	789.70	20.28	0.85
791.29	31.67	8.66	791.14	34.83	11.27	791.92	34.48	11.93	790.98	29.07	-0.93	792.72	22.00	0.93
794.29	30.87	8.72	794.14	33.84	11.15	794.92	33.20	11.52	793.98	28.71	-0.42	795.70	20.63	0.42
797.29	30.87	8.74	797.14	33.34	10.66	797.92	34.33	12.66	796.98	28.80	-0.32	798.70	20.51	0.32
800.29	32.33	9.96	800.14	34.67	11.76	800.92	33.72	11.82	799.98	28.71	-0.64	801.70	21.07	0.64
803.29	30.65	8.07	803.14	34.58	11.46	803.92	34.51	12.40	802.98	28.57	-0.99	804.70	21.63	0.99
806.29	30.36	7.28	806.14	34.58	10.95	806.92	34.63	12.01	805.98	30.02	-0.05	807.72	21.19	0.05
809.29	30.98	8.53	809.14	34.38	11.39	809.92	33.35	11.37	808.98	28.71	-0.72	810.70	21.23	0.72
812.29	31.34	8.70	812.14	34.50	11.32	812.92	33.84	11.67	811.98	29.29	-0.33	813.70	21.03	0.33
815.29	31.23	8.94	815.14	34.58	11.74	815.92	33.91	12.08	814.98	28.48	-0.80	816.70	21.15	0.80
818.29	31.49	8.47	818.14	34.46	10.90	818.92	33.61	11.06	817.98	29.20	-0.80	819.71	21.88	0.80
821.29	31.49	8.79	821.14	34.50	11.26	821.92	34.29	12.06	820.98	28.93	-0.75	822.72	21.51	0.75
824.29	30.65	7.73	824.14	36.33	12.87	824.92	34.21	11.76	823.98	29.29	-0.61	825.70	21.59	0.61
827.29	30.43	8.12	827.14	35.62	12.77	827.92	34.63	12.79	826.98	28.75	-0.54	828.70	20.91	0.54
830.29	31.09	8.96	830.14	35.25	12.58	830.92	34.33	12.67	829.98	27.59	-1.52	831.70	21.71	1.52
833.29	31.78	9.31	833.14	34.71	11.69	833.92	33.24	11.23	832.98	29.16	-0.30	834.70	20.83	0.30
836.29	31.41	8.45	836.14	35.41	11.91	836.92	33.87	11.38	835.98	29.20	-0.74	837.72	21.76	0.74
839.29	30.83	7.96	839.14	35.96	12.55	839.92	34.89	12.49	838.98	29.43	-0.42	840.70	21.35	0.42
842.29	31.78	9.35	842.14	34.42	11.45	842.92	34.06	12.10	841.98	28.35	-1.06	843.70	21.55	1.06
845.29	30.54	7.84	845.14	35.29	12.05	845.92	33.16	10.93	844.98	28.93	-0.75	846.70	21.51	0.75
848.29	30.91	8.41	848.14	35.16	12.12	848.92	34.18	12.15	847.98	29.61	0.13	849.70	20.43	-0.13
851.29	31.74	8.91	851.14	34.87	11.50	851.92	34.02	11.66	850.98	28.66	-1.15	852.72	22.04	1.15
854.29	31.23	8.10	854.14	35.29	11.62	854.92	34.25	11.59	853.98	29.34	-0.77	855.70	21.96	0.77
857.29	31.82	9.00	857.14	35.16	11.80	857.92	34.33	11.98	856.98	29.61	-0.19	858.70	21.07	0.19
860.29	30.72	7.90	860.14	35.12	11.75	860.92	34.66	12.30	859.98	29.34	-0.47	861.70	21.35	0.47
863.29	31.12	7.89	863.14	34.79	11.01	863.92	33.95	11.18	862.98	29.47	-0.75	864.70	22.04	0.75
866.29	31.56	8.51	866.14	35.04	11.45	866.92	34.89	12.31	865.98	28.66	-1.37	867.72	22.48	1.37
869.29	30.94	7.28	869.14	34.58	10.38	869.92	33.87	10.68	868.98	30.69	0.05	870.70	21.67	-0.05
872.29	31.09	8.10	872.14	35.91	12.38	872.92	34.74	12.22	871.98	29.47	-0.50	873.70	21.55	0.50
875.29	31.63	8.74	875.14	35.50	12.06	875.92	33.99	11.56	874.98	29.07	-0.81	876.70	21.76	0.81
878.29	31.74	8.55	878.14	35.75	12.02	878.92	34.02	11.30	877.98	29.83	-0.34	879.70	21.59	0.34
881.29	31.49	8.76	881.14	36.12	12.84	881.92	34.40	12.13	880.98	28.39	-1.33	882.72	22.12	1.33
884.29	31.20	7.98	884.14	35.16	11.40	884.92	34.59	11.84	883.98	28.80	-1.40	885.70	22.68	1.40
887.29	31.34	8.08	887.14	35.62	11.81	887.92	34.44	11.64	886.98	29.25	-1.00	888.70	22.32	1.00
890.29	31.67	9.47	890.14	35.79	13.05	890.92	33.87	12.14	889.98	28.89	-0.29	891.70	20.55	0.29
893.29	31.63	8.03	893.14	36.62	12.48	893.92	34.44	11.31	892.98	30.24	-0.34	894.70	22.00	0.34
896.29	32.33	9.04	896.14	35.83	11.99	896.92	34.74	11.91	895.98	29.47	-0.81	897.72	22.16	0.81
899.29	31.89	8.40	899.14	36.50	12.46	899.92	34.48	11.45	898.98	29.47	-1.01	900.70	22.56	1.01
902.29	32.33	8.48	902.14	35.75	11.35	902.92	34.59	11.20	901.98	30.15	-0.69	903.70	22.60	0.69
905.29	31.93	7.89	905.14	36.46	11.87	905.92	34.51	10.93	904.98	30.29	-0.74	906.71	22.84	0.74
908.29	30.80	7.58	908.14	35.91	12.15	908.92	34.33	11.58	907.98	28.84	-1.36	909.70	22.64	1.36
911.29	31.20	8.01	911.14	35.25	11.52	911.92	34.51	11.79	910.98	29.38	-0.79	912.72	22.04	0.79
914.29	31.60	8.13	914.14	36.67	12.65	914.92	35.19	12.18	913.98	29.43	-1.03	915.70	22.56	1.03
917.29	33.06	9.42	917.14	35.75	11.56	917.92	35.16	11.98	916.98	30.29	-0.34	918.70	22.04	0.34
920.29	30.80	7.25	920.14	36.04	11.94	920.92	35.16	12.07	919.98	29.47	-1.07	921.70	22.68	1.07
923.29	31.93	8.68	923.14	35.79	12.00	923.92	35.19	12.41	922.98	29.34	-0.89	924.70	22.20	0.89
926.29	32.07	8.40	926.14	35.37	11.15	926.92	35.23	12.02	925.98	30.47	-0.19	927.72	21.92	0.19
929.29	31.93	8.81	929.14	36.83	13.16	929.92	35.12	12.46	928.98	29.29	-0.82	930.70	22.00	0.82
932.29	31.82	7.89	932.14	35.91	11.43	932.92	33.65	10.18	931.98	30.15	-0.77	933.70	22.76	0.77
935.29	32.29	9.65	935.14	36.12	12.94	935.92	35.19	13.02	934.98	28.93	-0.69	936.70	21.39	0.69
938.29	31.12	6.59	938.14	36.87	11.80	938.92	34.44	10.38	937.98	31.10	-0.41	939.70	23.00	0.41
941.29	32.18	9.01	941.14	36.29	12.58	941.92	34.97	12.27	940.98	29.02	-1.13	942.72	22.36	1.13
944.29	32.07	7.37	944.14	34.71	9.47	944.92	34.63	10.40	943.98	30.83	-0.85	945.70	23.61	0.85
947.29	31.93	7.84	947.14	36.33	11.69	947.92	34.51	10.88	946.98	30.15	-0.93	948.70	23.08	0.93
950.29	31.93	8.03	950.14	36.04	11.60	950.92	35.76	12.33	949.98	29.47	-1.41	951.70	23.37	1.41
953.29	32.25	9.21	953.14	36.21	12.62	953.92	34.59	12.01	952.98	28.21	-1.82	954.70	22.92	1.82
956.29	32.11	8.25	956.14	35.66	11.25	956.92	35.19	11.79	955.98	29.65	-1.20	957.72	23.12	1.20
959.29	32.03	8.73	959.14	35.87	12.02	959.92	35.65	12.81	958.98	29.25	-1.04	960.70	22.40	1.04
962.29	31.89	8.59	962.14	37.21	13.37	962.92	34.40	11.57	961.98	29.56	-0.72	963.70	22.08	0.72
965.29	32.11	8.04	965.14	36.37	11.76	965.92	36.25	12.65	964.98	29.61	-1.44	966.70	23.57	1.44
968.29	32.73	8.65	968.14	36.29	11.66	968.92	35.31	11.69	967.98	29.56	-1.51	969.70	23.65	1.51
971.29	31.96	8.44	971.14	36.54	12.48	971.92	34.93	11.88	970.98	29.56	-0.94	972.72	22.52	0.94
974.29	32.29	7.51	974.14	35.83	10.50	974.92	35.42	11.10	973.98	30.51	-1.26	975.70	24.10	1.26
977.29	32.69	8.24	977.14	36.75	11.75	977.92	34.74	10.75	976.98	30.38	-1.06	978.70	23.57	1.06
980.29	31.93	8.72	980.14	36.29	12.53	980.92	34.70	11.95	979.98	29.07	-1.13	981.70	22.40	1.13
983.29	31.20	6.87	983.14	36.54	11.66	983.92	35.08	11.21	982.98	30.51	-0.81	984.70	23.20	0.81
986.29	31.85	7.29	986.14	36.92	11.81	986.92	36.33	12.23	985.98	30.56	-0.99	987.72	23.61	0.99
989.29	32.95	9.39	989.14	36.41	12.31	989.92	35.88	12.79	988.98	29.52	-1.02	990.70	22.64	1.02
992.29	32.00	7.53	992.14	36.67	11.66	992.92	34.93	10.93	991.98	30.69	-0.76	993.70	23.29	0.76
995.29	32.55	8.50	995.14	36.33	11.74	995.92	36.18	12.60	994.98	30.06	-0.97	996.70	23.08	0.97
998.29	32.07	7.58	998.14	36.83	11.80	998.92	35.61	11.59	997.98	30.33	-1.14	999.70	23.69	1.14
1001.29	31.67	7.00	1001.14	36.96	11.74	1001.92	35.00	10.79	1000.98	31.47	-0.19	1002.72	22.92	0.19
1004.29	32.51	8.03	1004.14	36.25	11.23	1004.92	35.57	11.56	1003.98	30.51	-0.95	1005.71	23.49	0.95
1007.29	33.02	8.77	1007.14	38.39	13.59	1007.92	36.14	12.35	1006.98	30.47	-0.77	1008.70	23.08	0.77
1010.29	32.51	8.39	1010.14	36.37	11.71	1010.92	35.88	12.23	1009.98	30.24	-0.86	1011.70	23.04	0.86
1013.29	32.36	7.69	1013.14	36.50	11.28	1013.92	35.57	11.36	1012.98	29.97	-1.69	1014.70	24.42	1.69
1016.29	32.55	8.19	1016.14	37.08	12.17	1016.92	35.91	12.01	1015.98	29.88	-1.47	1017.72	23.89	1.47
1019.29	33.02	8.12	1019.14	36.37	10.92	1019.92	35.53	11.09	1018.98	31.24	-0.65	1020.70	23.61	0.65
1022.29	32.36	7.36	1022.14	37.50	11.96	1022.92	36.25	11.72	1021.98	31.15	-0.83	1023.70	23.89	0.83
1025.29	32.69	8.42	1025.14	38.01	13.19	1025.92	36.18	12.37	1024.98	30.06	-1.20	1026.70	23.53	1.20
1028.29	33.46	9.72	1028.14	36.83	12.54	1028.92	36.33	13.05	1027.98	29.16	-1.57	1029.70	23.37	1.57
1031.29	32.77	7.38	1031.14	36.29	10.36	1031.92	36.25	11.33	1030.98	31.24	-1.13	1032.72	24.58	1.13
1034.29	32.66	7.90	1034.14	37.55	12.24	1034.92	35.31	11.01	1033.98	30.60	-1.15	1035.70	23.97	1.15
1037.29	32.58	7.40	1037.14	36.46	10.73	1037.92	36.60	11.88	1036.98	31.60	-0.57	1038.70	23.81	0.57
1040.29	32.55	8.32	1040.14	37.67	12.90	1040.92	35.19	11.43	1039.98	30.42	-0.79	1041.70	23.08	0.79
1043.29	33.02	8.32	1043.14	36.29	11.05	1043.92	36.07	11.84	1042.98	30.79	-0.89	1044.70	23.65	0.89
1046.29	32.00	7.20	1046.14	36.87	11.52	1046.92	35.80	11.46	1045.98	30.92	-0.87	1047.72	23.73	0.87
1049.29	33.24	8.00	1049.14	37.63	11.84	1049.92	36.25	11.47	1048.98	30.29	-1.94	1050.70	25.24	1.94
1052.29	33.65	8.64	1052.14	36.50	10.94	1052.92	36.75	12.20	1051.98	31.06	-0.94	1053.70	24.01	0.94
1055.29	33.02	8.26	1055.14	37.59	12.28	1055.92	35.57	11.27	1054.98	29.70	-2.05	1056.70	24.87	2.05
1058.29	33.28	8.23	1058.14	35.50	9.91	1058.92	34.82	10.24	1057.98	31.29	-0.74	1059.70	23.85	0.74
1061.29	32.47	7.02	1061.14	36.87	10.87	1061.92	35.65	10.66	1060.98	31.24	-1.20	1062.72	24.71	1.20
1064.29	32.62	7.53	1064.14	37.84	12.20	1064.92	36.10	11.47	1063.98	30.69	-1.39	1065.70	24.54	1.39
1067.29	33.54	8.77	1067.14	38.05	12.73	1067.92	35.84	11.53	1066.98	31.10	-0.66	1068.70	23.49	0.66
1070.29	32.73	7.79	1070.14	37.13	11.65	1070.92	36.33	11.86	1069.98	30.38	-1.54	1071.70	24.54	1.54
1073.29	33.06	8.10	1073.14	37.71	12.20	1073.92	36.83	12.33	1072.98	30.83	-1.12	1074.70	24.14	1.12
1076.29	32.88	7.40	1076.14	37.17	11.15	1076.92	35.69	10.68	1075.98	31.74	-0.72	1077.72	24.26	0.72
1079.29	33.35	7.60	1079.14	36.33	10.03	1079.92	35.91	10.62	1078.98	31.97	-0.77	1080.70	24.58	0.77
1082.29	33.83	8.81	1082.14	36.79	11.23	1082.92	36.56	12.01	1081.98	31.51	-0.49	1083.70	23.57	0.49
1085.29	32.55	6.79	1085.14	37.46	11.15	1085.92	36.14	10.84	1084.98	31.33	-1.42	1086.70	25.24	1.42
1088.29	33.13	8.25	1088.14	37.80	12.38	1088.92	36.71	12.30	1087.98	30.42	-1.44	1089.70	24.38	1.44
1091.29	32.77	7.61	1091.14	35.83	10.13	1091.92	36.33	11.64	1090.98	31.10	-1.04	1092.72	24.26	1.04
1094.29	33.35	7.30	1094.14	36.21	9.62	1094.92	36.25	10.67	1093.98	32.11	-0.92	1095.70	25.03	0.92
1097.29	33.21	8.10	1097.14	36.54	10.89	1097.92	36.94	12.30	1096.98	30.51	-1.58	1098.70	24.75	1.58
1100.29	33.28	8.81	1100.14	39.06	14.04	1100.92	36.03	12.02	1099.98	30.06	-1.40	1101.70	23.93	1.40
1103.29	33.24	7.81	1103.14	37.17	11.20	1103.92	36.10	11.14	1102.98	30.83	-1.58	1104.70	25.07	1.58
1106.29	32.99	7.53	1106.14	36.75	10.74	1106.92	36.03	11.03	1105.98	30.33	-2.12	1107.72	25.64	2.12
1109.29	33.65	7.98	1109.14	37.80	11.59	1109.92	36.83	11.63	1108.98	31.88	-0.77	1110.70	24.50	0.77
1112.29	33.50	8.25	1112.14	38.26	12.46	1112.92	36.71	11.92	1111.98	31.01	-1.23	1113.70	24.54	1.23
1115.29	33.13	7.58	1115.14	37.17	11.08	1115.92	35.88	10.80	1114.98	31.60	-0.93	1116.70	24.54	0.93
1118.29	33.13	7.78	1118.14	37.92	12.02	1118.92	37.21	12.32	1117.98	31.29	-1.05	1119.70	24.46	1.05
1121.29	32.40	7.29	1121.14	37.00	11.35	1121.92	36.79	12.15	1120.98	30.92	-1.17	1122.72	24.34	1.17
1124.29	32.88	7.83	1124.14	37.25	11.66	1124.92	37.17	12.59	1123.98	30.88	-1.15	1125.70	24.26	1.15
1127.29	33.06	6.86	1127.14	37.50	10.76	1127.92	36.94	11.21	1126.98	31.92	-1.26	1128.70	25.52	1.26
1130.29	33.46	8.22	1130.14	36.79	11.00	1130.92	36.60	11.82	1129.98	31.19	-1.04	1131.70	24.34	1.04
1133.29	33.17	7.56	1133.14	36.87	10.71	1133.92	36.90	11.75	1132.98	31.56	-1.04	1134.70	24.71	1.04
1136.29	33.61	7.45	1136.14	38.26	11.56	1136.92	36.22	10.53	1135.98	32.33	-0.81	1137.72	25.03	0.81
1139.29	33.21	6.97	1139.14	37.88	11.10	1139.92	36.79	11.02	1138.98	32.61	-0.61	1140.70	24.91	0.61
1142.29	33.17	7.37	1142.14	37.42	11.08	1142.92	35.88	10.55	1141.98	31.97	-0.81	1143.70	24.67	0.81
1145.29	33.91	7.76	1145.14	36.83	10.14	1145.92	37.36	11.68	1144.98	32.06	-1.07	1146.70	25.28	1.07
1148.29	33.17	7.27	1148.14	37.84	11.39	1148.92	36.14	10.70	1147.98	30.92	-1.97	1149.70	25.93	1.97
1151.29	33.39	7.04	1151.14	37.92	11.02	1151.92	36.37	10.48	1150.98	32.11	-1.23	1152.72	25.64	1.23
1154.29	32.84	7.57	1154.14	37.63	11.81	1154.92	36.79	11.98	1153.98	30.88	-1.38	1155.70	24.71	1.38
1157.29	33.98	8.04	1157.14	37.21	10.73	1157.92	37.82	12.35	1156.98	31.15	-1.77	1158.70	25.77	1.77
1160.29	34.39	8.16	1160.14	37.21	10.43	1160.92	37.36	11.59	1159.98	31.70	-1.52	1161.70	25.81	1.52
1163.29	33.98	8.06	1163.14	38.13	11.66	1163.92	35.76	10.30	1162.98	31.29	-1.62	1164.70	25.60	1.62
1166.29	33.80	7.81	1166.14	37.21	10.67	1166.92	37.36	11.83	1165.98	31.79	-1.19	1167.72	25.24	1.19
1169.29	34.09	7.84	1169.14	38.89	12.10	1169.92	37.55	11.77	1168.98	32.06	-1.17	1170.70	25.48	1.17
1172.29	33.91	7.27	1172.14	36.92	9.73	1172.92	36.75	10.57	1171.98	32.15	-1.48	1173.70	26.18	1.48
1175.29	33.46	7.83	1175.14	37.00	10.82	1175.92	36.67	11.50	1174.98	31.24	-1.38	1176.70	25.07	1.38
1178.29	33.21	6.95	1178.14	38.18	11.38	1178.92	37.28	11.49	1177.98	31.47	-1.77	1179.70	26.09	1.77
1181.29	33.61	6.99	1181.14	38.18	11.01	1181.92	37.13	10.97	1180.98	32.24	-1.37	1182.72	26.05	1.37
1184.29	33.43	6.96	1184.14	37.88	10.86	1184.92	37.32	11.31	1183.98	33.16	-0.30	1185.70	24.83	0.30
1187.29	33.98	7.60	1187.14	37.50	10.58	1187.92	35.65	9.74	1186.98	32.24	-1.12	1188.70	25.56	1.12
1190.29	33.21	6.72	1190.14	38.51	11.48	1190.92	37.09	11.07	1189.98	31.60	-1.87	1191.70	26.42	1.87
1193.29	34.50	8.13	1193.14	38.05	11.14	1193.92	37.44	11.54	1192.98	32.38	-0.97	1194.70	25.40	0.97
1196.29	34.05	7.82	1196.14	38.51	11.74	1196.92	37.25	11.49	1195.98	32.06	-1.15	1197.72	25.44	1.15
1199.29	33.94	7.62	1199.14	37.80	10.94	1199.92	36.64	10.79	1198.98	32.61	-0.69	1200.70	25.07	0.69
1202.29	33.39	7.48	1202.14	38.39	11.93	1202.92	37.51	12.06	1201.98	31.10	-1.80	1203.70	25.77	1.80
1205.29	34.53	8.88	1205.14	38.09	11.90	1205.92	37.36	12.18	1204.98	32.24	-0.39	1206.70	24.10	0.39
1208.29	34.42	7.81	1208.14	38.85	11.70	1208.92	37.63	11.49	1207.98	31.88	-1.71	1209.71	26.38	1.71
1211.29	34.50	7.58	1211.14	38.73	11.26	1211.92	36.79	10.33	1210.98	32.84	-1.07	1212.72	26.05	1.07
1214.29	35.02	8.35	1214.14	38.05	10.83	1214.92	37.25	11.04	1213.98	32.70	-0.96	1215.70	25.69	0.96
1217.29	33.13	5.50	1217.14	38.51	10.34	1217.92	36.52	9.36	1216.98	34.08	-0.53	1218.70	26.22	0.53
1220.29	34.46	8.21	1220.13	38.13	11.33	1220.92	38.51	12.72	1219.98	31.74	-1.50	1221.70	25.81	1.50
1223.29	33.69	6.99	1223.13	38.81	11.56	1223.92	36.94	10.70	1222.98	32.56	-1.13	1224.70	25.89	1.13
1226.29	34.50	6.59	1226.13	37.63	9.17	1226.92	37.25	9.80	1225.98	34.08	-0.82	1227.72	26.79	0.82
1229.29	34.16	7.74	1229.13	37.92	10.96	1229.92	37.21	11.26	1228.98	32.15	-1.25	1230.70	25.73	1.25
