# Supplementary material for: Noise-precision tradeoff in predicting combinations of mutations and drugs
Source: PLoS Comput Biol. 2019 May 22;15(5):e1006956. doi: 10.1371/journal.pcbi.1006956 (PMC6548401; doi:10.1371/journal.pcbi.1006956)
Supplement: S1 Data — A zip file containing all datasets used in this paper. (ZIP) [file pcbi.1006956.s002.zip › calcium/calcium_double_RAW264.7/GMF_10_pM_UDP_25_uM_RW_ECC040219D.txt]

Tab-delimted data for ligand pair Granulocyte macrophage colony stimulating factor / Uridine 5'-diphosphate
Celltype = RAW 264.7
ExperimentID = ECC040219D
t in seconds, Ca++ concentrations in nM
Adj Ca++ is the change in Ca++ concentration due to ligand

ECC040219D03	GMF 10 pM	UDP 25 uM	sim
ECC040219D02	UDP 25 uM	HBSS-BSA n/a 	lig2_only
ECC040219D07	UDP 25 uM	HBSS-BSA n/a 	lig2_only
ECC040219D01	HBSS-BSA n/a 	HBSS-BSA n/a 	con
ECC040219D12	HBSS-BSA n/a 	HBSS-BSA n/a 	con

t(ECC040219D03)	Ca++(ECC040219D03)	Adj Ca++(ECC040219D03)	t(ECC040219D02)	Ca++(ECC040219D02)	Adj Ca++(ECC040219D02)	t(ECC040219D07)	Ca++(ECC040219D07)	Adj Ca++(ECC040219D07)	t(ECC040219D01)	Ca++(ECC040219D01)	Adj Ca++(ECC040219D01)	t(ECC040219D12)	Ca++(ECC040219D12)	Adj Ca++(ECC040219D12)
-183.66	25.45	-0.63	-183.85	28.93	2.20	-183.03	21.10	1.05	-184.00	28.02	0.01	-182.25	22.15	-0.01
-180.71	26.14	0.17	-180.86	31.23	4.61	-180.08	22.84	2.90	-181.02	28.97	1.07	-179.30	20.98	-1.07
-177.71	27.35	0.58	-177.86	29.16	1.74	-177.08	24.48	3.74	-178.02	29.36	0.66	-176.30	22.19	-0.66
-174.71	27.11	1.75	-174.86	30.67	4.67	-174.08	23.97	4.64	-175.02	28.64	1.35	-173.30	20.08	-1.35
-171.71	28.19	2.79	-171.86	28.82	2.77	-171.08	21.26	1.88	-172.02	28.21	0.87	-170.29	20.61	-0.87
-168.69	25.86	-0.61	-168.86	27.38	0.26	-168.06	21.97	1.53	-169.02	30.12	1.72	-167.28	20.83	-1.72
-165.70	27.63	1.81	-165.86	25.78	-0.69	-165.08	21.26	1.47	-166.02	28.78	1.03	-164.29	20.87	-1.03
-162.70	24.89	-1.57	-162.86	27.33	0.23	-162.08	21.92	1.49	-163.02	29.64	1.25	-161.29	21.28	-1.25
-159.71	27.91	1.02	-159.86	28.66	1.12	-159.08	20.95	0.09	-160.02	29.26	0.44	-158.29	22.53	-0.44
-156.71	26.79	-1.13	-156.86	26.44	-2.12	-156.08	20.09	-1.80	-157.02	30.55	0.70	-155.29	23.29	-0.70
-153.69	26.37	0.23	-153.86	25.78	-1.01	-153.06	21.56	1.45	-154.02	28.93	0.86	-152.28	21.36	-0.86
-150.71	28.61	2.77	-150.86	27.88	1.40	-150.08	20.45	0.64	-151.02	28.21	0.44	-149.29	21.47	-0.44
-147.70	27.25	0.83	-147.86	28.54	1.48	-147.08	19.74	-0.65	-148.02	28.31	-0.04	-146.29	22.53	0.04
-144.71	26.42	-0.36	-144.86	27.93	0.50	-144.08	18.78	-1.98	-145.02	29.50	0.78	-143.29	22.08	-0.78
-141.70	27.02	0.39	-141.86	25.89	-1.38	-141.08	20.09	-0.51	-142.02	28.16	-0.40	-140.29	23.10	0.40
-138.69	27.81	2.01	-138.86	26.99	0.55	-138.06	20.09	0.32	-139.02	28.16	0.43	-137.27	21.44	-0.43
-135.70	27.39	1.65	-135.86	26.39	0.01	-135.08	19.64	-0.07	-136.02	28.12	0.45	-134.29	21.36	-0.45
-132.70	28.65	2.52	-132.86	27.77	1.00	-132.08	20.40	0.30	-133.02	28.64	0.58	-131.29	21.62	-0.58
-129.71	26.84	-0.39	-129.86	27.21	-0.66	-129.08	20.70	-0.50	-130.02	30.84	1.68	-128.29	21.62	-1.68
-126.71	28.61	1.87	-126.86	27.16	-0.22	-126.08	21.87	1.16	-127.02	29.36	0.69	-125.30	22.12	-0.69
-123.69	27.86	0.93	-123.86	28.21	0.63	-123.06	21.00	0.10	-124.02	29.45	0.59	-122.28	22.42	-0.59
-120.71	27.21	0.77	-120.86	29.05	1.97	-120.08	19.99	-0.42	-121.02	29.26	0.89	-119.29	21.62	-0.89
-117.71	26.33	-0.79	-117.86	28.43	0.67	-117.08	21.87	0.78	-118.02	30.31	1.26	-116.29	21.93	-1.26
-114.71	26.84	-0.59	-114.86	25.73	-2.35	-114.08	21.26	-0.15	-115.02	29.93	0.56	-113.29	22.95	-0.56
-111.71	27.25	-0.89	-111.86	26.99	-1.80	-111.08	19.49	-2.63	-112.02	31.62	1.54	-110.30	22.68	-1.54
-108.69	29.36	2.54	-108.86	28.21	0.75	-108.06	18.83	-1.96	-109.02	29.83	1.08	-107.28	21.81	-1.08
-105.71	28.33	1.28	-105.86	28.77	1.08	-105.08	22.02	1.00	-106.02	29.07	0.09	-104.30	23.03	-0.09
-102.71	27.58	0.43	-102.86	27.71	-0.09	-102.08	21.05	-0.07	-103.02	29.17	0.09	-101.30	23.14	-0.09
-99.70	28.65	1.37	-99.86	27.88	-0.05	-99.08	19.79	-1.46	-100.02	28.59	-0.62	-98.29	23.98	0.62
-96.71	27.16	-0.76	-96.86	28.21	-0.36	-96.08	19.89	-2.00	-97.02	29.79	-0.06	-95.30	24.06	0.06
-93.69	28.19	0.56	-93.86	25.73	-2.54	-93.06	21.82	0.22	-94.02	28.78	-0.78	-92.28	24.48	0.78
-90.71	28.37	1.99	-90.86	29.05	2.02	-90.08	21.51	1.16	-91.02	29.07	0.76	-89.29	21.70	-0.76
-87.71	27.39	-0.88	-87.86	26.50	-2.42	-87.08	21.92	-0.32	-88.02	30.03	-0.17	-86.30	24.52	0.17
-84.71	28.23	0.57	-84.86	27.99	-0.31	-84.08	21.10	-0.53	-85.02	30.22	0.63	-83.29	23.10	-0.63
-81.70	26.51	-0.28	-81.86	28.16	0.72	-81.08	21.82	1.06	-82.02	29.17	0.45	-80.29	22.42	-0.45
-78.69	28.19	0.97	-78.86	29.10	1.23	-78.06	19.69	-1.50	-79.02	29.69	0.54	-77.28	22.76	-0.54
-75.71	27.53	0.24	-75.86	27.38	-0.56	-75.08	21.36	0.10	-76.02	29.07	-0.15	-74.29	23.52	0.15
-72.71	28.98	1.19	-72.86	28.71	0.27	-72.08	21.05	-0.71	-73.02	29.50	-0.22	-71.30	24.09	0.22
-69.71	28.19	0.83	-69.86	28.66	0.65	-69.08	19.29	-2.04	-70.02	28.83	-0.46	-68.29	23.90	0.46
-66.71	27.16	-0.41	-66.86	27.49	-0.73	-66.08	21.21	-0.33	-67.02	29.93	0.43	-65.29	23.22	-0.43
-63.69	27.77	0.39	-63.86	29.55	1.52	-63.06	20.65	-0.70	-64.02	29.21	-0.10	-62.28	23.56	0.10
-60.71	27.44	0.67	-60.86	27.16	-0.26	-60.08	21.31	0.57	-61.02	28.26	-0.44	-59.29	23.29	0.44
-57.71	27.91	0.77	-57.86	28.38	0.59	-57.08	19.39	-1.72	-58.02	29.64	0.57	-56.29	22.65	-0.57
-54.71	26.56	-1.52	-54.86	28.27	-0.45	-54.08	21.41	-0.64	-55.02	30.75	0.74	-53.29	23.41	-0.74
-51.71	26.93	-0.02	-51.86	28.99	1.39	-51.08	19.64	-1.28	-52.02	28.88	-0.00	-50.29	23.03	0.00
-48.69	28.14	-0.46	-48.86	27.77	-1.47	-48.06	20.85	-1.72	-49.02	30.22	-0.31	-47.28	24.98	0.31
-45.70	27.44	0.02	-45.86	28.16	0.09	-45.08	21.16	-0.23	-46.02	29.79	0.44	-44.29	23.06	-0.44
-42.71	28.14	0.38	-42.86	26.72	-1.69	-42.08	22.22	0.48	-43.02	29.83	0.13	-41.29	23.71	-0.13
-39.70	27.95	0.07	-39.86	31.01	2.48	-39.08	22.07	0.22	-40.02	30.17	0.36	-38.29	23.60	-0.36
-36.71	26.70	-1.07	-36.86	27.60	-0.81	-36.08	20.65	-1.09	-37.02	29.98	0.28	-35.29	23.56	-0.28
-33.69	27.35	-1.02	-33.86	30.44	1.42	-33.06	22.58	0.24	-34.02	30.27	-0.03	-32.27	24.48	0.03
-30.70	27.02	-0.34	-30.86	28.43	0.43	-30.08	20.80	-0.53	-31.02	28.74	-0.55	-29.29	23.98	0.55
-27.71	28.79	1.06	-27.86	28.10	-0.27	-27.08	22.63	0.93	-28.02	28.64	-1.02	-26.30	24.82	1.02
-24.71	26.84	-0.87	-24.86	28.27	-0.09	-24.08	20.50	-1.18	-25.02	29.60	-0.04	-23.30	23.83	0.04
-21.71	28.33	1.27	-21.86	28.99	1.29	-21.08	22.89	1.86	-22.02	29.02	0.03	-20.30	23.10	-0.03
-18.69	28.00	0.25	-18.86	29.77	1.38	-18.06	20.45	-1.27	-19.02	29.83	0.15	-17.28	23.67	-0.15
-15.71	27.25	-0.80	-15.86	27.44	-1.25	-15.08	22.73	0.71	-16.02	31.23	1.25	-14.30	22.87	-1.25
-12.71	29.12	2.56	-12.87	28.38	1.17	-12.08	22.53	2.00	-13.02	28.45	-0.04	-11.30	22.68	0.04
-9.71	28.05	0.08	-9.87	27.05	-1.57	-9.08	21.41	-0.54	-10.02	29.83	-0.08	-8.30	24.13	0.08
-6.71	27.11	-1.16	-6.87	27.82	-1.09	-6.08	22.33	0.09	-7.02	29.60	-0.60	-5.30	24.94	0.60
4.32	122.78	86.31	4.16	120.35	83.23	4.94	87.93	57.49	4.00	38.59	0.19	5.73	32.36	-0.19
7.23	199.31	166.47	7.07	188.38	154.89	7.88	144.52	117.70	6.91	33.95	-0.83	8.66	29.75	0.83
10.23	155.83	124.74	10.07	141.00	109.26	10.86	137.24	112.17	9.91	32.29	-0.74	11.65	27.91	0.74
13.26	121.65	90.06	13.10	115.52	83.28	13.89	111.22	85.66	12.94	31.91	-1.61	14.68	29.28	1.61
16.23	124.61	94.64	16.07	122.93	92.31	16.85	107.85	83.90	15.91	30.94	-0.97	17.64	27.02	0.97
19.23	124.33	94.62	19.07	114.31	83.95	19.85	110.32	86.64	18.91	31.76	0.12	20.64	25.67	-0.12
22.22	118.32	88.15	22.07	109.75	78.93	22.88	101.75	77.61	21.91	31.52	-0.58	23.66	26.83	0.58
25.23	111.64	82.35	25.07	107.07	77.13	25.85	98.87	75.60	24.91	30.55	-0.68	26.64	26.05	0.68
28.26	107.90	78.44	28.10	100.79	70.68	28.88	97.87	74.43	27.94	31.23	-0.17	29.67	25.71	0.17
31.22	102.34	73.67	31.07	94.30	64.99	31.86	89.03	66.39	30.91	30.17	-0.43	32.64	25.17	0.43
34.23	96.89	67.95	34.07	93.34	63.75	34.86	86.08	63.17	33.91	31.18	0.31	35.64	24.71	-0.31
37.23	96.32	66.42	37.07	90.61	60.06	37.88	84.12	60.24	36.91	30.80	-1.04	38.66	27.02	1.04
40.23	94.31	64.39	40.07	84.39	53.82	40.86	81.50	57.61	39.91	32.68	0.83	41.65	25.17	-0.83
43.26	89.10	60.28	43.10	83.10	53.64	43.89	76.94	54.15	42.95	30.36	-0.39	44.68	25.28	0.39
46.23	87.39	58.16	46.07	82.32	52.44	46.85	76.16	52.95	45.91	31.08	-0.09	47.64	25.40	0.09
49.22	84.55	54.44	49.07	80.56	49.80	49.86	74.73	50.65	48.91	32.68	0.64	50.65	25.55	-0.64
52.23	82.51	51.92	52.07	79.23	47.99	52.88	70.68	46.11	51.91	32.88	0.35	53.66	26.32	-0.35
55.23	82.69	53.64	55.07	74.73	45.03	55.85	69.09	46.07	54.91	31.71	0.73	56.64	24.40	-0.73
58.26	80.73	50.23	58.10	78.39	47.24	58.88	70.36	45.88	57.95	32.15	-0.29	59.67	26.87	0.29
61.22	79.78	49.86	61.07	76.24	45.68	61.85	69.60	45.71	60.91	32.44	0.59	62.64	25.40	-0.59
64.23	81.91	50.74	64.07	76.17	44.36	64.85	68.71	43.57	63.91	32.97	-0.13	65.64	27.37	0.13
67.22	78.72	47.72	67.07	74.04	42.39	67.88	67.45	42.48	66.91	33.07	0.14	68.66	26.94	-0.14
70.22	78.20	47.42	70.07	73.63	42.21	70.85	68.08	43.33	69.91	32.73	0.02	71.64	26.83	-0.02
73.26	79.49	48.94	73.10	74.73	43.53	73.89	67.89	43.37	72.95	31.62	-0.86	74.67	27.49	0.86
76.22	77.90	47.23	76.07	75.00	43.68	76.85	66.45	41.81	75.91	31.71	-0.89	77.64	27.64	0.89
79.23	75.40	44.40	79.07	74.39	42.74	79.85	65.76	40.79	78.91	33.07	0.14	80.64	26.94	-0.14
82.23	75.23	44.78	82.07	72.89	41.79	82.88	66.57	42.14	81.91	31.86	-0.53	83.66	27.06	0.53
85.23	77.20	46.57	85.07	70.85	39.57	85.85	66.32	41.72	84.91	33.41	0.85	86.64	25.86	-0.85
88.26	75.57	45.30	88.10	71.87	40.95	88.88	67.70	43.46	87.94	32.92	0.72	89.67	25.63	-0.72
91.22	74.59	42.67	91.07	71.06	38.50	91.85	65.51	39.62	90.91	34.39	0.54	92.64	27.45	-0.54
94.22	75.46	43.80	94.07	71.66	39.36	94.85	63.65	38.02	93.91	32.78	-0.81	95.63	28.54	0.81
97.22	74.77	42.86	97.07	70.38	37.82	97.88	64.15	38.27	96.91	33.02	-0.82	98.66	28.81	0.82
100.22	74.88	42.63	100.07	70.65	37.75	100.85	63.84	37.62	99.91	33.70	-0.48	101.64	28.81	0.48
103.26	74.94	42.51	103.10	71.87	38.79	103.88	63.22	36.81	102.94	34.93	0.56	104.67	27.95	-0.56
106.22	72.81	42.48	106.07	68.84	37.86	106.85	64.15	39.84	105.91	32.20	-0.07	107.63	26.48	0.07
109.22	74.13	41.62	109.07	71.46	38.30	109.85	63.71	37.23	108.91	34.73	0.29	110.64	28.30	-0.29
112.23	71.56	39.82	112.07	66.98	34.59	112.88	59.91	34.20	111.91	34.93	1.26	113.66	26.56	-1.26
115.23	72.75	40.97	115.07	68.37	35.94	115.85	60.83	35.08	114.91	34.05	0.34	116.64	27.52	-0.34
118.26	73.27	41.05	118.10	66.71	33.85	118.89	62.36	36.17	117.95	34.88	0.73	119.67	27.56	-0.73
121.22	71.67	39.80	121.07	67.44	34.92	121.85	60.46	34.62	120.91	33.56	-0.24	122.64	28.19	0.24
124.22	71.78	38.69	124.07	67.77	34.03	124.85	59.00	31.93	123.91	34.68	-0.35	125.64	29.52	0.35
127.22	70.93	38.35	127.07	67.37	34.14	127.88	59.19	32.64	126.91	35.37	0.86	128.66	27.80	-0.86
130.22	70.02	37.01	130.07	68.44	34.78	130.85	59.37	32.39	129.91	34.24	-0.70	131.63	29.79	0.70
133.26	70.53	38.25	133.10	67.57	34.64	133.89	60.77	34.52	132.95	34.19	-0.02	134.67	28.38	0.02
136.22	69.52	37.56	136.07	66.58	33.97	136.85	57.14	31.21	135.91	32.34	-1.55	137.64	29.59	1.55
139.22	70.48	38.27	139.07	64.34	31.48	139.85	57.50	31.31	138.91	33.90	-0.25	140.64	28.54	0.25
142.22	69.63	36.71	142.07	66.91	33.35	142.88	56.48	29.59	141.91	34.83	-0.02	143.66	29.01	0.02
145.22	71.73	38.95	145.07	66.38	32.96	145.85	59.31	32.56	144.91	35.76	1.05	146.64	27.80	-1.05
148.26	68.84	36.77	148.10	64.93	32.21	148.88	61.25	35.20	147.94	34.05	0.04	149.67	28.11	-0.04
151.22	66.88	34.47	151.07	64.87	31.81	151.85	58.28	31.90	150.91	34.68	0.34	152.63	28.15	-0.34
154.22	66.99	33.93	154.07	61.86	28.15	154.85	57.38	30.35	153.91	33.95	-1.04	155.64	30.18	1.04
157.22	68.11	34.98	157.07	63.42	29.64	157.88	56.72	29.62	156.91	34.68	-0.38	158.66	29.59	0.38
160.23	66.99	34.34	160.07	62.77	29.48	160.85	55.34	28.72	159.91	35.07	0.49	161.64	28.23	-0.49
163.26	65.49	33.67	163.10	61.35	28.88	163.89	57.14	31.35	162.95	33.07	-0.68	164.67	28.58	0.68
166.22	65.66	32.98	166.07	61.35	28.02	166.85	54.04	27.39	165.91	35.57	0.96	167.64	27.80	-0.96
169.22	66.77	34.55	169.07	61.73	28.87	169.85	55.22	29.03	168.91	34.68	0.53	170.64	27.76	-0.53
172.23	65.49	33.16	172.07	61.80	28.82	172.88	55.46	29.15	171.91	33.12	-1.15	173.66	29.56	1.15
175.22	63.89	30.89	175.07	62.38	28.73	175.85	55.52	28.55	174.91	34.49	-0.44	176.63	29.52	0.44
178.26	64.44	31.36	178.10	65.52	31.79	178.88	54.45	27.40	177.94	35.12	0.11	179.67	29.05	-0.11
181.22	67.55	35.40	181.07	60.89	28.09	181.85	55.46	29.34	180.91	34.24	0.16	182.63	28.07	-0.16
184.22	65.32	32.84	184.07	61.02	27.90	184.85	54.27	27.82	183.91	34.34	-0.07	185.63	28.62	0.07
187.23	62.19	28.54	187.07	62.77	28.47	187.88	51.39	23.76	186.91	34.78	-0.81	188.66	30.54	0.81
190.22	63.89	31.41	190.07	59.03	25.91	190.85	55.11	28.66	189.91	33.56	-0.85	191.63	29.40	0.85
193.26	65.66	32.36	193.10	58.97	25.02	193.88	53.62	26.35	192.94	35.37	0.14	194.67	29.24	-0.14
196.23	61.70	28.88	196.07	61.80	28.33	196.85	53.62	26.83	195.91	35.62	0.87	197.64	28.03	-0.87
199.22	63.12	28.61	199.07	62.06	26.90	199.85	51.74	23.26	198.91	37.20	0.76	200.64	29.83	-0.76
202.23	64.16	30.27	202.07	58.26	23.73	202.88	52.21	24.35	201.91	36.11	0.29	203.66	29.67	-0.29
205.22	61.37	27.84	205.07	60.12	25.94	205.85	51.45	23.95	204.91	35.71	0.25	206.64	29.36	-0.25
208.25	60.83	27.47	208.10	58.71	24.71	208.88	50.28	22.95	207.94	35.71	0.42	209.67	29.01	-0.42
211.22	64.60	31.70	211.07	58.20	24.66	211.85	51.39	24.52	210.91	33.85	-0.98	212.63	29.95	0.98
214.22	61.15	27.24	214.07	59.03	24.47	214.85	51.62	23.74	213.91	35.96	0.12	215.63	29.87	-0.12
217.22	60.61	27.05	217.07	55.54	21.34	217.88	52.39	24.86	216.91	35.17	-0.32	218.66	29.95	0.32
220.23	59.04	24.14	220.07	59.09	23.55	220.85	50.86	21.99	219.91	37.10	0.27	221.64	30.70	-0.27
223.26	60.61	27.57	223.10	60.38	26.70	223.88	51.68	24.67	222.94	35.03	0.06	224.67	29.05	-0.06
226.23	61.64	27.22	226.07	58.58	23.52	226.85	49.87	21.48	225.91	36.70	0.35	227.64	30.14	-0.35
229.23	63.01	29.38	229.07	59.93	25.66	229.85	50.75	23.15	228.91	34.88	-0.68	230.64	30.38	0.68
232.23	59.15	26.16	232.07	58.84	25.21	232.88	50.51	23.55	231.91	34.39	-0.53	233.66	29.59	0.53
235.23	58.66	24.71	235.07	59.09	24.49	235.85	49.64	21.72	234.91	35.96	0.08	236.64	29.95	-0.08
238.26	57.75	23.35	238.10	57.37	22.32	238.88	48.60	20.22	237.94	36.60	0.26	239.67	30.22	-0.26
241.22	60.23	27.44	241.07	58.14	24.70	241.85	51.16	24.40	240.91	34.00	-0.72	242.64	29.59	0.72
244.23	57.81	24.09	244.07	55.66	21.29	244.85	49.12	21.42	243.91	35.12	-0.54	245.64	30.34	0.54
247.22	59.63	25.07	247.07	58.71	23.50	247.88	47.62	19.09	246.91	37.10	0.61	248.66	30.03	-0.61
250.22	58.88	25.92	250.07	56.17	22.56	250.85	49.64	22.70	249.91	35.32	0.42	251.64	28.62	-0.42
253.26	59.42	25.14	253.10	58.07	23.14	253.88	50.92	22.66	252.94	36.36	0.14	254.67	30.22	-0.14
256.22	57.54	23.14	256.07	55.60	20.56	256.85	48.77	20.40	255.91	36.85	0.52	257.64	29.95	-0.52
259.23	57.81	24.47	259.07	55.60	21.61	259.85	48.95	21.64	258.91	35.57	0.30	260.64	29.12	-0.30
262.22	57.00	22.02	262.07	55.60	19.97	262.88	45.90	16.94	261.91	37.05	0.13	263.66	30.93	-0.13
265.22	58.99	24.71	265.07	56.23	21.30	265.85	49.29	21.03	264.91	36.55	0.33	266.64	30.03	-0.33
268.25	56.79	23.25	268.09	56.42	22.23	268.88	50.40	22.89	267.94	34.39	-1.08	269.67	30.70	1.08
271.23	58.72	24.88	271.07	55.29	20.80	271.85	47.28	19.47	270.91	36.60	0.83	272.64	29.09	-0.83
274.23	57.16	22.26	274.07	56.04	20.50	274.86	50.81	21.94	273.91	36.55	-0.28	275.64	31.25	0.28
277.22	57.75	23.62	277.07	52.72	17.94	277.88	45.22	17.12	276.91	36.16	0.10	278.66	30.11	-0.10
280.23	56.79	22.06	280.07	55.41	20.03	280.85	48.72	20.01	279.91	36.55	-0.12	281.64	30.93	0.12
283.26	56.10	22.47	283.10	55.47	21.19	283.88	48.31	20.71	282.94	35.32	-0.24	284.67	29.95	0.24
286.23	58.77	24.28	286.07	55.47	20.33	286.85	50.11	21.65	285.91	36.45	0.03	287.64	30.54	-0.03
289.23	55.83	21.20	289.07	54.41	19.14	289.85	47.22	18.62	288.91	37.00	0.44	290.64	30.26	-0.44
292.23	56.31	20.63	292.07	54.47	18.14	292.88	46.87	17.21	291.91	36.50	-1.12	293.66	32.88	1.12
295.23	57.59	23.22	295.07	53.90	18.88	295.85	47.97	19.63	294.91	35.22	-1.08	296.64	31.53	1.08
298.25	56.20	21.61	298.09	54.59	19.35	298.88	48.20	19.63	297.94	36.90	0.37	299.67	30.30	-0.37
301.22	57.38	22.99	301.07	53.84	18.80	301.85	49.00	20.63	300.91	36.26	-0.07	302.64	30.54	0.07
304.22	57.16	24.61	304.07	53.97	20.78	304.85	46.82	20.30	303.91	33.90	-0.58	305.64	29.20	0.58
307.23	56.90	22.81	307.07	53.65	18.91	307.88	45.96	17.90	306.91	35.57	-0.45	308.66	30.62	0.45
310.23	56.04	22.51	310.07	53.22	19.05	310.85	46.13	18.63	309.91	34.68	-0.78	311.64	30.38	0.78
313.26	56.63	22.82	313.10	55.16	20.71	313.88	47.79	20.01	312.94	35.12	-0.62	314.67	30.50	0.62
316.23	55.09	21.17	316.07	53.22	18.65	316.85	45.79	17.89	315.91	34.73	-1.13	317.64	31.13	1.13
319.23	56.31	21.91	319.07	53.97	18.92	319.85	46.42	18.04	318.91	36.16	-0.18	320.64	30.66	0.18
322.23	55.09	21.52	322.07	53.22	19.00	322.88	44.48	16.93	321.91	33.95	-1.56	323.66	31.21	1.56
325.23	55.62	20.33	325.07	55.92	19.98	325.85	46.19	16.93	324.91	36.31	-0.91	326.64	32.28	0.91
328.26	54.67	20.11	328.10	53.53	18.32	328.88	47.51	18.97	327.94	37.00	0.50	329.67	30.14	-0.50
331.23	54.83	19.81	331.07	53.59	17.92	331.85	45.28	16.29	330.91	35.81	-1.14	332.64	32.24	1.14
334.23	54.24	19.29	334.07	55.92	20.33	334.85	46.47	17.55	333.91	37.05	0.17	335.64	30.85	-0.17
337.23	53.46	19.20	337.07	52.53	17.62	337.88	44.54	16.30	336.91	35.57	-0.63	338.66	30.97	0.63
340.23	55.09	20.88	340.07	55.10	20.24	340.85	47.56	19.38	339.91	35.42	-0.72	341.64	31.01	0.72
343.26	54.77	20.31	343.10	54.09	18.98	343.88	46.70	18.26	342.94	36.95	0.55	344.67	29.99	-0.55
346.22	54.61	20.18	346.07	51.97	16.89	346.85	47.85	19.44	345.91	35.91	-0.46	347.64	30.97	0.46
349.22	56.26	21.31	349.07	54.72	19.13	349.85	46.36	17.44	348.91	36.45	-0.43	350.64	31.45	0.43
352.22	54.93	19.82	352.07	52.72	16.97	352.88	43.30	14.22	351.91	36.26	-0.78	353.66	31.96	0.78
355.23	55.78	22.11	355.07	51.17	16.85	355.85	45.11	17.46	354.91	35.22	-0.39	356.64	30.14	0.39
358.26	54.14	18.72	358.10	53.72	17.66	358.88	45.68	16.29	357.94	36.80	-0.55	359.67	32.04	0.55
361.22	55.25	20.05	361.07	52.10	16.25	361.85	44.65	15.48	360.91	37.20	0.07	362.64	31.21	-0.07
364.22	54.61	19.91	364.07	53.16	17.81	364.85	47.16	18.49	363.91	36.75	0.12	365.64	30.66	-0.12
367.22	54.14	20.04	367.07	53.22	18.47	367.88	45.16	17.08	366.91	35.76	-0.28	368.66	30.46	0.28
370.23	53.88	18.81	370.07	50.61	14.89	370.85	45.62	16.57	369.91	36.95	-0.06	371.64	31.21	0.06
373.26	53.04	17.99	373.10	51.73	16.03	373.88	46.25	17.23	372.94	36.50	-0.48	374.67	31.61	0.48
376.23	53.35	19.04	376.07	52.60	17.64	376.85	44.88	16.59	375.91	36.06	-0.19	377.64	30.58	0.19
379.23	53.93	19.50	379.07	50.92	15.84	379.85	45.33	16.93	378.91	36.21	-0.15	380.64	30.66	0.15
382.22	53.72	18.82	382.07	52.16	16.61	382.88	44.77	15.90	381.91	36.80	-0.03	383.66	31.01	0.03
385.22	54.98	20.61	385.07	53.09	18.08	385.85	45.05	16.71	384.91	35.96	-0.34	386.64	30.78	0.34
388.25	56.58	21.01	388.09	53.22	17.01	388.88	44.09	14.55	387.94	36.70	-0.80	389.67	32.44	0.80
391.22	53.09	18.78	391.07	54.34	19.38	391.85	42.28	13.99	390.91	36.65	0.40	392.64	29.99	-0.40
394.23	53.88	18.90	394.07	52.66	17.03	394.85	44.88	15.93	393.91	36.60	-0.31	395.64	31.37	0.31
397.23	52.67	18.07	397.07	53.34	18.09	397.88	45.39	16.82	396.91	35.96	-0.57	398.66	31.25	0.57
400.23	51.52	17.34	400.07	51.66	16.83	400.85	44.54	16.39	399.91	35.71	-0.40	401.64	30.66	0.40
403.26	54.14	18.88	403.10	50.06	14.15	403.88	43.46	14.23	402.94	36.65	-0.54	404.67	31.88	0.54
406.23	52.35	18.15	406.07	50.43	15.58	406.85	45.85	17.68	405.91	35.71	-0.42	407.64	30.70	0.42
409.23	54.24	19.32	409.07	52.53	16.97	409.85	44.48	15.59	408.91	35.96	-0.89	410.64	31.88	0.89
412.23	53.30	17.46	412.07	52.84	16.35	412.88	42.17	12.36	411.91	36.65	-1.12	413.66	33.04	1.12
415.23	53.09	18.13	415.07	53.28	17.67	415.85	43.52	14.59	414.91	36.36	-0.53	416.64	31.57	0.53
418.26	53.40	18.17	418.10	50.86	14.99	418.88	42.45	13.25	417.94	36.85	-0.31	419.67	31.61	0.31
421.23	54.46	19.07	421.07	51.42	15.38	421.85	45.62	16.26	420.91	37.54	0.22	422.64	31.25	-0.22
424.23	55.35	20.86	424.07	51.91	16.77	424.85	43.24	14.78	423.91	35.62	-0.80	425.64	31.37	0.80
427.23	52.67	17.32	427.07	53.53	17.53	427.88	41.56	12.24	426.91	36.95	-0.33	428.66	31.76	0.33
430.23	54.40	19.87	430.07	52.53	17.36	430.85	45.11	16.61	429.91	34.98	-1.48	431.64	32.08	1.48
433.26	53.30	17.73	433.10	48.96	12.75	433.88	43.46	13.92	432.94	36.70	-0.80	434.67	32.44	0.80
436.22	53.82	18.10	436.07	52.35	15.98	436.85	46.25	16.56	435.91	37.05	-0.60	437.64	32.40	0.60
439.23	53.82	18.97	439.07	50.31	14.81	439.85	44.88	16.06	438.91	35.47	-1.31	440.64	32.24	1.31
442.23	53.30	18.59	442.07	52.22	16.86	442.88	41.72	13.04	441.91	36.06	-0.58	443.66	31.37	0.58
445.23	53.72	19.28	445.07	51.36	16.27	445.85	43.13	14.72	444.91	35.76	-0.61	446.64	31.13	0.61
448.26	52.98	17.81	448.10	48.59	12.78	448.89	44.82	15.68	447.95	36.85	-0.25	449.67	31.49	0.25
451.23	51.57	17.18	451.07	49.26	14.22	451.85	44.43	16.07	450.91	35.22	-1.10	452.64	31.57	1.10
454.23	54.88	19.65	454.07	50.24	14.36	454.85	44.65	15.45	453.91	36.11	-1.05	455.64	32.36	1.05
457.23	54.19	19.89	457.07	50.31	15.36	457.88	42.90	14.63	456.91	34.73	-1.50	458.66	31.88	1.50
460.22	53.82	17.59	460.07	52.04	15.16	460.85	44.65	14.44	459.91	38.04	-0.13	461.64	32.44	0.13
463.26	50.43	14.37	463.10	52.97	16.27	463.89	45.79	15.76	462.95	37.00	-0.99	464.67	33.12	0.99
466.22	53.35	17.49	466.07	52.47	15.96	466.85	44.14	14.31	465.91	37.69	-0.10	467.64	32.04	0.10
469.22	51.83	17.69	469.07	50.92	16.13	469.85	43.30	15.19	468.91	35.12	-0.95	470.64	31.17	0.95
472.22	52.35	16.82	472.07	51.23	15.06	472.88	42.68	13.18	471.91	36.70	-0.76	473.66	32.36	0.76
475.22	53.14	17.09	475.07	50.06	13.36	475.85	42.51	12.49	474.91	37.59	-0.39	476.64	32.52	0.39
478.26	53.51	18.38	478.10	52.10	16.32	478.88	44.20	15.10	477.94	35.91	-1.15	479.67	32.36	1.15
481.23	52.30	17.74	481.07	50.92	15.71	481.85	44.20	15.67	480.91	36.31	-0.18	482.64	30.82	0.18
484.23	52.20	17.48	484.07	52.66	17.29	484.85	43.86	15.16	483.91	36.01	-0.65	485.64	31.45	0.65
487.23	53.14	17.76	487.07	50.31	14.29	487.88	44.99	15.64	486.91	37.00	-0.31	488.66	31.76	0.31
490.23	52.88	16.57	490.07	51.11	14.16	490.85	44.43	14.15	489.91	37.10	-1.14	491.64	33.52	1.14
493.26	51.73	15.24	493.10	49.94	12.80	493.89	42.51	12.05	492.95	37.59	-0.83	494.67	33.40	0.83
496.23	51.00	16.11	496.07	51.42	15.88	496.85	43.86	15.00	495.91	35.71	-1.11	497.64	32.08	1.11
499.23	51.68	16.11	499.07	50.31	14.10	499.85	43.86	14.32	498.91	37.45	-0.05	500.64	31.69	0.05
502.23	52.67	16.78	502.07	51.66	15.12	502.88	44.03	14.16	501.91	37.64	-0.19	503.66	32.16	0.19
505.23	51.57	15.91	505.07	54.03	17.72	505.85	44.43	14.80	504.91	38.04	0.45	506.64	31.29	-0.45
508.26	53.14	17.60	508.10	49.45	13.26	508.89	43.35	13.83	507.95	35.66	-1.82	509.67	33.44	1.82
511.23	51.10	14.43	511.07	49.51	12.20	511.85	44.82	14.18	510.91	37.74	-0.86	512.64	33.60	0.86
514.23	52.98	16.13	514.07	50.80	13.30	514.85	42.06	11.24	513.91	37.99	-0.79	515.64	33.72	0.79
517.23	50.90	15.51	517.07	50.98	14.94	517.88	42.90	13.54	516.91	37.10	-0.22	518.66	31.69	0.22
520.23	51.57	15.41	520.07	52.66	15.85	520.85	46.76	16.63	519.91	37.69	-0.40	521.64	32.64	0.40
523.26	52.62	15.96	523.10	50.06	12.75	523.89	44.14	13.51	522.95	36.85	-1.74	524.67	34.48	1.74
526.23	53.46	17.69	526.07	52.41	15.99	526.85	42.79	13.05	525.91	37.35	-0.35	527.64	32.20	0.35
529.23	51.31	15.47	529.07	53.03	16.55	529.85	43.07	13.26	528.91	36.60	-1.17	530.64	33.08	1.17
532.23	52.72	16.69	532.07	50.00	13.33	532.88	42.45	12.45	531.91	37.54	-0.42	533.66	32.52	0.42
535.23	50.43	15.26	535.07	49.14	13.33	535.85	44.26	15.12	534.91	35.42	-1.68	536.64	32.92	1.68
538.26	53.51	17.66	538.10	51.05	14.56	538.88	43.18	13.36	537.94	36.70	-1.08	539.67	33.00	1.08
541.22	50.64	15.19	541.07	51.54	15.44	541.85	43.46	14.04	540.91	37.54	0.16	542.64	31.37	-0.16
544.23	51.52	15.42	544.07	54.47	17.72	544.85	44.43	14.35	543.91	36.90	-1.14	545.64	33.32	1.14
547.23	53.40	16.89	547.07	52.10	14.94	547.88	44.03	13.55	546.91	38.99	0.55	548.66	32.04	-0.55
550.23	51.31	15.54	550.07	53.72	17.30	550.85	44.43	14.68	549.91	36.16	-1.55	551.64	33.40	1.55
553.26	53.67	17.39	553.10	50.49	13.57	553.88	44.82	14.57	552.94	38.04	-0.17	554.67	32.52	0.17
556.22	53.30	16.46	556.07	49.32	11.83	556.85	42.68	11.87	555.91	37.45	-1.32	557.64	34.24	1.32
559.22	52.72	16.37	559.07	51.60	14.60	559.85	42.84	12.52	558.91	36.55	-1.73	560.64	34.16	1.73
562.22	52.83	15.60	562.07	52.35	14.48	562.88	43.30	12.10	561.91	37.74	-1.42	563.66	34.72	1.42
565.22	53.14	18.11	565.07	47.31	11.64	565.85	43.30	14.30	564.91	36.45	-0.51	566.64	31.61	0.51
568.26	51.94	15.54	568.10	50.24	13.19	568.89	42.62	12.24	567.95	37.50	-0.84	569.67	33.32	0.84
571.23	54.30	18.43	571.07	50.06	13.55	571.85	43.86	14.02	570.91	37.50	-0.30	572.64	32.24	0.30
574.23	51.00	16.23	574.07	50.80	15.38	574.85	44.65	15.91	573.91	35.27	-1.43	575.64	32.28	1.43
577.23	50.58	14.24	577.07	50.68	13.69	577.88	43.01	12.70	576.91	37.89	-0.38	578.66	32.80	0.38
580.22	53.56	16.94	580.07	52.47	15.20	580.85	44.14	13.55	579.91	37.69	-0.86	581.64	33.56	0.86
583.26	52.20	16.14	583.10	51.29	14.58	583.88	44.09	14.05	582.94	36.26	-1.74	584.67	33.88	1.74
586.23	51.83	15.02	586.07	51.60	14.14	586.85	43.46	12.68	585.91	37.99	-0.75	587.64	33.64	0.75
589.23	53.72	17.66	589.07	51.42	14.72	589.85	42.96	12.93	588.91	38.24	0.25	590.64	31.88	-0.25
592.22	51.88	16.12	592.06	49.94	13.53	592.88	42.17	12.43	591.91	35.62	-2.08	593.66	33.92	2.08
595.22	52.04	15.15	595.06	51.66	14.12	595.85	44.77	13.91	594.91	38.19	-0.63	596.63	33.60	0.63
598.25	51.99	15.49	598.09	51.48	14.33	598.88	42.96	12.48	597.94	37.94	-0.50	599.67	33.08	0.50
601.22	52.46	15.93	601.06	53.22	16.04	601.85	42.23	11.73	600.91	37.79	-0.67	602.63	33.28	0.67
623.32	59.47	18.25	623.16	63.49	21.62	623.94	54.57	19.38	623.00	43.75	0.60	624.73	36.70	-0.60
626.32	57.54	20.67	626.16	54.53	17.01	626.94	47.91	17.07	626.00	38.79	-0.01	627.73	32.96	0.01
629.32	52.56	17.57	629.16	54.22	18.59	629.95	44.99	16.03	629.00	36.06	-0.86	630.74	31.92	0.86
632.32	51.73	18.29	632.16	51.54	17.45	632.98	45.85	18.44	632.00	33.80	-1.57	633.77	31.09	1.57
635.31	50.69	17.65	635.16	50.61	16.92	635.95	44.99	17.98	635.00	32.88	-2.09	636.74	31.21	2.09
638.32	51.68	18.25	638.16	50.74	16.67	638.94	44.37	16.97	638.00	34.24	-1.12	639.73	30.62	1.12
641.32	50.79	19.37	641.16	49.81	17.75	641.94	44.77	19.38	641.00	31.52	-1.83	642.73	29.32	1.83
644.32	51.16	18.58	644.16	49.63	16.41	644.94	46.53	19.98	644.00	32.78	-1.73	645.74	30.38	1.73
647.32	50.58	19.01	647.16	52.16	19.95	647.97	47.33	21.79	647.00	31.23	-2.27	648.77	29.91	2.27
650.32	50.53	18.23	650.16	50.43	17.49	650.94	44.48	18.21	650.00	31.71	-2.52	651.73	30.89	2.52
653.31	49.14	16.25	653.16	50.68	17.15	653.94	44.26	17.40	653.00	33.12	-1.70	654.73	30.66	1.70
656.32	49.65	17.06	656.16	50.55	17.32	656.94	44.20	17.64	656.00	33.07	-1.45	657.73	30.11	1.45
659.32	49.86	17.41	659.16	49.75	16.65	659.94	46.70	20.28	659.00	32.29	-2.09	660.73	30.62	2.09
662.31	49.39	16.44	662.16	52.72	19.13	662.97	45.28	18.36	662.00	33.95	-0.93	663.76	29.95	0.93
665.31	49.86	17.32	665.16	49.75	16.57	665.94	46.02	19.51	665.00	32.78	-1.69	666.73	30.30	1.69
668.31	50.12	16.87	668.16	51.54	17.65	668.94	46.53	19.31	668.00	33.41	-1.77	669.73	31.09	1.77
671.31	49.76	16.56	671.16	50.92	17.08	671.94	45.28	18.11	671.00	33.90	-1.23	672.73	30.50	1.23
674.31	50.38	16.29	674.16	52.78	18.05	674.94	47.28	19.22	674.00	32.58	-3.44	675.73	33.60	3.44
677.31	48.93	16.29	677.16	49.32	16.03	677.97	44.82	18.21	677.00	32.63	-1.94	678.76	30.66	1.94
680.32	51.10	17.96	680.16	51.66	17.87	680.94	46.76	19.65	680.00	33.36	-1.71	681.73	30.93	1.71
683.32	52.67	19.79	683.16	49.63	16.10	683.95	46.82	19.96	683.00	32.29	-2.53	684.74	31.49	2.53
686.32	52.77	18.86	686.16	49.75	15.19	686.94	45.45	17.57	686.00	33.31	-2.53	687.73	32.52	2.53
689.32	50.58	17.25	689.16	50.18	16.21	689.94	46.70	19.40	689.00	32.54	-2.72	690.73	32.12	2.72
692.31	50.17	15.74	692.16	52.78	17.70	692.97	45.96	17.56	692.00	35.03	-1.33	693.76	31.84	1.33
695.32	52.04	19.00	695.16	51.36	17.67	695.94	45.56	18.54	695.00	32.49	-2.49	696.73	31.61	2.49
698.32	51.78	17.15	698.16	49.08	13.80	698.94	43.58	14.98	698.00	34.39	-2.17	699.73	32.88	2.17
701.32	49.70	15.83	701.16	50.31	15.79	701.95	46.07	18.23	701.00	33.75	-2.05	702.73	32.00	2.05
704.32	50.17	16.09	704.16	52.22	17.49	704.94	45.73	17.68	704.00	33.61	-2.40	705.73	32.56	2.40
707.32	51.83	17.43	707.16	52.10	17.06	707.97	46.25	17.88	707.00	34.00	-2.33	708.76	32.80	2.33
710.32	51.47	16.82	710.16	50.55	15.25	710.94	45.28	16.65	710.00	33.36	-3.23	711.73	33.96	3.23
713.32	50.32	15.68	713.16	50.86	15.57	713.94	45.96	17.35	713.00	33.85	-2.72	714.73	33.44	2.72
716.32	49.24	14.56	716.16	49.75	14.42	716.94	46.30	17.64	716.00	34.78	-1.84	717.73	32.60	1.84
719.31	49.96	15.84	719.16	51.29	16.53	719.94	44.43	16.34	719.00	33.56	-2.49	720.73	32.68	2.49
722.32	52.88	18.79	722.16	49.51	14.77	722.97	46.13	18.06	722.00	34.24	-1.79	723.76	31.96	1.79
725.32	50.43	15.94	725.16	50.68	15.54	725.94	47.51	19.05	725.00	33.95	-2.47	726.73	33.04	2.47
728.32	51.78	17.07	728.16	48.96	13.60	728.95	45.45	16.76	728.00	34.68	-1.97	729.73	32.76	1.97
731.32	49.03	14.63	731.16	48.35	13.30	731.94	46.36	17.99	731.00	33.41	-2.92	732.73	33.40	2.92
734.32	50.32	15.44	734.16	50.18	14.65	734.94	44.26	15.41	734.00	34.29	-2.52	735.73	33.48	2.52
737.31	48.83	14.72	737.16	47.86	13.11	737.97	45.79	17.71	737.00	33.22	-2.82	738.76	33.00	2.82
740.31	50.58	15.62	740.16	47.49	11.88	740.94	47.56	18.63	740.00	34.29	-2.60	741.73	33.64	2.60
743.31	51.26	16.06	743.16	51.85	16.00	743.94	45.50	16.33	743.00	34.09	-3.04	744.73	34.32	3.04
746.31	50.74	15.67	746.16	49.81	14.09	746.94	47.33	18.29	746.00	33.51	-3.49	747.73	34.64	3.49
749.32	51.16	16.71	749.16	51.97	16.88	749.94	44.48	16.06	749.00	34.34	-2.04	750.73	32.56	2.04
752.31	48.88	13.18	752.16	49.75	13.41	752.97	45.85	16.18	752.00	35.52	-2.11	753.76	33.88	2.11
755.31	48.98	13.62	755.16	47.74	11.73	755.94	45.39	16.06	755.00	35.37	-1.92	756.73	33.36	1.92
758.31	49.24	13.55	758.16	51.60	15.26	758.94	44.82	15.16	758.00	35.07	-2.55	759.73	34.32	2.55
761.31	48.21	13.82	761.16	52.10	17.07	761.94	45.39	17.03	761.00	33.90	-2.42	762.73	32.88	2.42
764.31	50.64	15.91	764.16	49.45	14.07	764.94	44.14	15.43	764.00	34.68	-1.99	765.73	32.80	1.99
767.32	52.15	16.89	767.16	50.06	14.15	767.97	44.94	15.70	767.00	34.98	-2.22	768.76	33.56	2.22
770.32	49.45	14.58	770.16	48.22	12.70	770.94	44.20	15.35	770.00	35.12	-1.69	771.73	32.64	1.69
773.32	53.35	16.71	773.16	51.60	14.32	773.94	46.02	15.41	773.00	35.96	-2.61	774.73	35.32	2.61
776.31	47.65	12.77	776.16	49.94	14.41	776.94	44.60	15.75	776.00	34.09	-2.72	777.73	33.68	2.72
779.31	51.36	16.94	779.16	49.69	14.63	779.94	46.30	17.91	779.00	33.80	-2.55	780.73	33.04	2.55
782.32	50.84	15.39	782.16	51.11	15.01	782.97	44.26	14.83	782.00	35.76	-1.63	783.76	33.16	1.63
785.32	50.58	16.07	785.16	51.11	15.95	785.94	47.10	18.61	785.00	33.80	-2.65	786.73	33.24	2.65
788.32	49.50	14.87	788.16	51.79	16.51	788.95	45.33	16.73	788.00	34.19	-2.37	789.73	33.08	2.37
791.31	48.16	12.70	791.16	50.06	13.95	791.94	45.33	15.90	791.00	34.49	-2.90	792.73	34.44	2.90
794.32	47.34	10.98	794.16	49.75	12.74	794.94	45.73	15.40	794.00	35.81	-2.48	795.73	34.92	2.48
797.32	48.47	12.63	797.16	48.41	11.92	797.97	46.99	17.18	797.00	35.57	-2.20	798.76	34.12	2.20
800.32	49.45	13.97	800.16	50.18	14.05	800.94	45.56	16.11	800.00	34.73	-2.68	801.73	34.24	2.68
803.32	50.01	15.20	803.16	51.11	15.65	803.94	47.22	18.44	803.00	35.27	-1.47	804.73	32.36	1.47
806.32	49.60	14.06	806.16	48.47	12.28	806.94	48.31	18.80	806.00	35.57	-1.90	807.73	33.52	1.90
809.32	48.67	13.44	809.16	50.74	14.87	809.94	44.99	15.79	809.00	35.22	-1.94	810.73	33.24	1.94
812.32	48.47	12.63	812.16	49.02	12.53	812.97	45.33	15.52	812.00	35.37	-2.40	813.76	34.32	2.40
815.32	49.91	14.71	815.16	47.49	11.65	815.94	45.05	15.88	815.00	33.56	-3.57	816.73	34.84	3.57
818.32	50.01	14.96	818.16	50.12	14.42	818.94	47.10	18.08	818.00	35.27	-1.71	819.73	32.84	1.71
821.32	47.44	11.22	821.16	48.59	11.73	821.94	46.36	16.17	821.00	35.76	-2.39	822.73	34.68	2.39
824.31	50.22	15.26	824.16	48.41	12.81	824.94	46.82	17.89	824.00	34.24	-2.65	825.73	33.68	2.65
827.31	48.88	12.89	827.16	48.90	12.27	827.97	44.31	14.35	827.00	35.42	-2.50	828.76	34.56	2.50
830.31	48.83	13.56	830.16	51.05	15.13	830.94	45.85	16.61	830.00	35.47	-1.73	831.73	33.08	1.73
833.32	48.21	13.11	833.16	50.18	14.43	833.94	46.07	17.00	833.00	34.93	-2.10	834.73	33.28	2.10
836.32	49.50	12.68	836.16	49.26	11.79	836.94	44.88	14.09	836.00	36.45	-2.30	837.73	35.20	2.30
839.31	50.07	13.92	839.16	49.88	13.08	839.94	44.71	14.59	839.00	35.47	-2.61	840.73	34.84	2.61
842.31	49.24	13.75	842.16	50.43	14.29	842.97	47.10	17.64	842.00	35.27	-2.15	843.76	33.72	2.15
845.31	49.29	13.37	845.16	50.06	13.49	845.94	45.50	15.61	845.00	35.81	-2.04	846.73	34.04	2.04
848.31	48.93	13.59	848.16	51.66	15.67	848.94	45.68	16.37	848.00	34.29	-2.98	849.73	34.40	2.98
851.31	48.72	13.32	851.16	50.00	13.95	851.94	46.65	17.28	851.00	35.17	-2.16	852.73	33.64	2.16
854.32	47.55	10.06	854.16	50.68	12.54	854.94	46.53	15.07	854.00	38.39	-1.03	855.73	34.60	1.03
857.32	48.16	10.64	857.16	49.39	11.22	857.97	46.30	14.81	857.00	36.80	-2.65	858.76	36.25	2.65
860.31	48.78	13.02	860.16	48.41	12.01	860.94	46.59	16.86	860.00	36.60	-1.09	861.73	32.92	1.09
863.31	50.58	14.59	863.16	49.63	12.99	863.94	45.90	15.94	863.00	35.47	-2.45	864.73	34.52	2.45
866.31	50.90	14.42	866.16	48.96	11.83	866.94	46.19	15.74	866.00	35.12	-3.29	867.73	35.85	3.29
869.32	49.19	12.59	869.16	50.74	13.49	869.95	46.02	15.45	869.00	36.45	-2.08	870.73	34.76	2.08
872.32	48.16	10.70	872.16	52.10	13.99	872.97	44.26	12.83	872.00	36.31	-3.08	873.76	36.62	3.08
875.32	50.38	15.85	875.16	51.23	16.05	875.94	45.50	16.99	875.00	33.12	-3.35	876.73	33.96	3.35
878.32	49.50	14.36	878.16	48.71	12.92	878.94	45.16	16.04	878.00	34.58	-2.50	879.73	33.72	2.50
881.32	50.84	13.38	881.16	51.73	13.62	881.94	48.48	17.05	881.00	37.40	-1.99	882.73	35.53	1.99
884.32	50.01	13.89	884.16	51.54	14.77	884.95	46.36	16.27	884.00	36.21	-1.84	885.73	34.04	1.84
887.32	50.07	13.92	887.16	49.94	13.14	887.97	47.62	17.50	887.00	35.27	-2.81	888.76	35.04	2.81
890.32	49.65	13.25	890.16	50.24	13.20	890.94	46.47	16.10	890.00	35.96	-2.37	891.73	34.84	2.37
893.32	49.39	13.29	893.16	50.31	13.56	893.94	43.52	13.44	893.00	34.49	-3.55	894.73	35.73	3.55
896.32	48.37	11.25	896.16	49.20	11.43	896.95	48.60	17.51	896.00	35.96	-3.09	897.73	36.29	3.09
899.32	48.21	12.49	899.16	50.55	14.18	899.95	45.90	16.21	899.00	35.17	-2.48	900.73	34.28	2.48
902.32	51.78	16.10	902.16	49.57	13.24	902.97	48.14	18.49	902.00	35.17	-2.44	903.76	34.20	2.44
905.32	50.12	13.41	905.16	50.55	13.19	905.95	45.11	14.43	905.00	36.11	-2.53	906.73	35.32	2.53
908.32	50.27	13.67	908.16	48.96	11.71	908.95	46.36	15.78	908.00	36.26	-2.28	909.73	34.96	2.28
911.31	49.03	12.75	911.16	52.28	15.36	911.94	47.28	17.03	911.00	35.76	-2.45	912.73	34.80	2.45
914.31	51.52	15.07	914.16	49.69	12.59	914.94	47.79	17.36	914.00	35.52	-2.87	915.73	35.40	2.87
917.32	50.01	12.94	917.16	52.53	14.82	917.97	45.45	14.41	917.00	36.65	-2.35	918.76	35.49	2.35
920.32	49.86	14.22	920.16	49.14	12.86	920.94	46.53	16.92	920.00	34.44	-3.13	921.73	34.84	3.13
923.32	51.16	14.10	923.16	51.05	13.35	923.94	45.16	14.13	923.00	36.55	-2.44	924.73	35.57	2.44
926.32	50.17	12.55	926.16	51.85	13.58	926.94	44.77	13.18	926.00	36.75	-2.80	927.73	36.50	2.80
929.32	50.43	13.94	929.16	51.48	14.34	929.94	46.65	16.19	929.00	35.42	-3.00	930.73	35.57	3.00
932.32	49.39	12.26	932.16	52.53	14.75	932.97	47.74	16.64	932.00	36.26	-2.80	933.76	36.01	2.80
935.32	49.45	11.96	935.16	50.24	12.10	935.95	47.68	16.22	935.00	36.90	-2.52	936.73	36.09	2.52
938.32	50.22	14.01	938.16	52.84	15.99	938.94	46.19	16.01	938.00	35.22	-2.92	939.73	35.20	2.92
941.31	50.95	14.44	941.16	50.49	13.33	941.94	46.70	16.21	941.00	36.16	-2.29	942.73	34.88	2.29
944.31	52.51	15.40	944.16	50.24	12.49	944.94	46.02	14.94	944.00	35.76	-3.28	945.73	36.46	3.28
947.31	51.00	14.60	947.16	50.98	13.93	947.97	45.56	15.18	947.00	36.06	-2.28	948.76	34.76	2.28
950.31	51.42	14.57	950.16	50.74	13.24	950.94	47.05	16.22	950.00	36.80	-1.99	951.73	34.92	1.99
953.32	48.47	11.96	953.16	51.60	14.44	953.94	48.25	17.76	953.00	35.76	-2.69	954.73	35.28	2.69
956.32	49.45	13.39	956.16	51.11	14.40	956.95	47.22	17.18	956.00	36.06	-1.94	957.73	34.08	1.94
959.32	51.68	14.50	959.16	51.23	13.41	959.95	46.36	15.21	959.00	34.93	-4.18	960.73	37.43	4.18
962.32	51.83	14.51	962.16	52.22	14.25	962.97	48.20	16.91	962.00	36.80	-2.45	963.76	35.85	2.45
965.32	50.38	13.29	965.16	51.91	14.18	965.94	47.33	16.27	965.00	35.81	-3.21	966.73	36.37	3.21
968.32	49.34	12.26	968.16	51.36	13.63	968.94	47.39	16.34	968.00	35.71	-3.30	969.73	36.46	3.30
971.32	50.22	14.43	971.16	50.24	13.81	971.94	48.48	18.72	971.00	34.09	-3.63	972.73	35.49	3.63
974.32	50.22	12.92	974.16	51.17	13.22	974.94	47.56	16.29	974.00	37.45	-1.78	975.73	35.16	1.78
977.32	51.47	14.68	977.16	50.92	13.49	977.97	45.56	14.80	977.00	36.26	-2.46	978.76	35.32	2.46
980.32	49.96	12.51	980.16	50.86	12.76	980.95	45.45	14.03	980.00	36.45	-2.93	981.73	36.46	2.93
983.32	51.36	14.57	983.16	52.97	15.53	983.94	48.14	17.38	983.00	36.31	-2.41	984.73	35.28	2.41
986.32	50.27	13.28	986.16	51.54	13.90	986.94	46.65	15.69	986.00	36.50	-2.42	987.73	35.49	2.42
989.32	49.55	13.03	989.16	53.34	16.17	989.95	47.45	16.96	989.00	33.90	-4.55	990.73	37.15	4.55
992.32	51.88	15.11	992.16	51.23	13.81	992.97	46.76	16.02	992.00	36.11	-2.59	993.76	35.44	2.59
995.31	50.79	13.11	995.16	49.75	11.43	995.94	47.33	15.68	995.00	36.90	-2.71	996.73	36.46	2.71
998.32	50.32	13.25	998.16	51.17	13.46	998.94	47.79	16.75	998.00	35.32	-3.68	999.73	36.82	3.68
1001.32	50.22	13.58	1001.16	51.60	14.32	1001.94	48.83	18.22	1001.00	35.27	-3.30	1002.73	36.01	3.30
1004.32	53.04	15.53	1004.16	51.91	13.75	1004.95	48.43	16.94	1004.00	36.75	-2.70	1005.73	36.29	2.70
1007.32	50.48	14.09	1007.16	51.79	14.76	1007.97	46.53	16.17	1007.00	35.86	-2.46	1008.76	34.92	2.46
1010.32	49.19	11.45	1010.16	52.10	13.71	1010.95	46.59	14.88	1010.00	35.12	-4.55	1011.73	38.37	4.55
1013.31	50.38	13.90	1013.16	51.97	14.85	1013.94	46.07	15.62	1013.00	35.96	-2.45	1014.73	35.00	2.45
1016.31	52.46	15.12	1016.16	51.42	13.43	1016.94	47.10	15.78	1016.00	35.47	-3.81	1017.73	37.23	3.81
1019.31	51.31	13.75	1019.16	51.17	12.96	1019.94	48.25	16.71	1019.00	36.40	-3.10	1020.73	36.74	3.10
1022.31	48.42	11.97	1022.16	51.48	14.39	1022.97	47.16	16.74	1022.00	35.62	-2.76	1023.76	35.28	2.76
1025.31	51.62	13.86	1025.16	51.91	13.51	1025.94	47.16	15.43	1025.00	36.70	-2.99	1026.73	36.82	2.99
1028.31	50.90	13.64	1028.16	52.78	14.87	1028.94	47.16	15.92	1028.00	36.65	-2.55	1029.73	35.89	2.55
1031.31	51.26	14.81	1031.16	49.57	12.48	1031.94	46.99	16.57	1031.00	35.66	-2.72	1032.73	35.24	2.72
1034.32	52.20	14.80	1034.16	50.49	12.44	1034.95	48.66	17.29	1034.00	36.11	-3.22	1035.73	36.70	3.22
1037.31	50.27	13.21	1037.16	54.16	16.45	1037.97	47.39	16.35	1037.00	36.01	-2.99	1038.76	36.13	2.99
1040.32	51.10	14.07	1040.16	50.61	12.94	1040.94	47.62	16.62	1040.00	36.21	-2.75	1041.73	35.85	2.75
1043.32	51.73	15.12	1043.16	53.97	16.72	1043.95	51.27	20.69	1043.00	35.57	-2.97	1044.73	35.65	2.97
1046.32	50.79	12.19	1046.16	50.55	11.30	1046.94	48.25	15.68	1046.00	38.19	-2.34	1047.73	37.02	2.34
1049.32	52.15	14.57	1049.16	52.47	14.24	1049.95	47.05	15.50	1049.00	36.80	-2.71	1050.73	36.37	2.71
1052.32	53.09	16.22	1052.16	52.78	15.27	1052.97	48.60	17.76	1052.00	36.21	-2.59	1053.76	35.53	2.59
1055.31	50.58	13.36	1055.16	52.66	14.80	1055.94	47.91	16.72	1055.00	36.55	-2.60	1056.73	35.89	2.60
1058.32	52.20	15.48	1058.16	51.05	13.68	1058.94	46.76	16.07	1058.00	35.32	-3.33	1059.73	36.13	3.33
1061.32	52.56	14.82	1061.16	53.72	15.33	1061.95	48.60	16.89	1061.00	37.20	-2.47	1062.73	36.29	2.47
1064.32	51.94	14.68	1064.16	53.97	16.06	1064.94	45.50	14.27	1064.00	36.36	-2.83	1065.73	36.17	2.83
1067.32	52.41	13.81	1067.16	54.59	15.35	1067.97	47.51	14.94	1067.00	38.34	-2.19	1068.76	36.86	2.19
1070.32	50.84	13.52	1070.16	51.48	13.51	1070.95	46.36	15.07	1070.00	36.11	-3.14	1071.73	36.54	3.14
1073.32	52.46	14.37	1073.16	56.80	18.06	1073.94	46.25	14.19	1073.00	37.69	-2.33	1074.73	36.50	2.33
1076.32	50.58	12.93	1076.16	53.65	15.35	1076.94	49.18	17.56	1076.00	36.65	-2.93	1077.73	36.66	2.93
1079.32	50.58	13.22	1079.16	53.09	15.09	1079.95	49.00	17.67	1079.00	35.37	-3.92	1080.73	37.35	3.92
1082.32	49.70	12.48	1082.16	52.28	14.41	1082.97	48.20	17.01	1082.00	34.53	-4.62	1083.76	37.92	4.62
1085.32	51.73	13.09	1085.16	52.84	13.55	1085.95	48.95	16.34	1085.00	38.59	-1.98	1086.73	36.70	1.98
1088.31	51.31	13.94	1088.16	51.97	13.96	1088.94	47.74	16.40	1088.00	37.25	-2.05	1089.73	35.49	2.05
1091.32	51.99	13.61	1091.16	52.22	13.19	1091.95	48.60	16.25	1091.00	36.40	-3.91	1092.73	38.37	3.91
1094.32	53.61	14.35	1094.16	53.59	13.68	1094.94	49.41	16.17	1094.00	38.54	-2.66	1095.73	38.00	2.66
1097.32	52.25	15.24	1097.16	54.41	16.75	1097.97	45.73	14.75	1097.00	36.75	-2.19	1098.76	35.28	2.19
1100.31	50.22	12.77	1100.16	52.47	14.37	1100.94	48.31	16.88	1100.00	36.55	-2.84	1101.73	36.37	2.84
1103.31	50.90	13.03	1103.16	52.72	14.20	1103.94	48.95	17.10	1103.00	38.64	-1.17	1104.73	35.12	1.17
1106.31	52.77	15.74	1106.16	51.42	13.74	1106.94	48.89	17.89	1106.00	36.06	-2.90	1107.73	36.01	2.90
1109.31	51.62	13.52	1109.16	51.48	12.73	1109.94	50.17	18.10	1109.00	37.84	-2.19	1110.73	36.37	2.19
1112.32	51.83	14.18	1112.16	53.65	15.35	1112.97	49.29	17.66	1112.00	38.04	-1.55	1113.76	35.28	1.55
1115.31	51.57	14.50	1115.16	54.03	16.31	1115.94	49.53	18.49	1115.00	34.88	-4.12	1116.73	37.27	4.12
1118.32	51.05	13.91	1118.16	53.65	15.86	1118.94	49.76	18.65	1118.00	35.47	-3.60	1119.73	36.82	3.60
1121.32	50.48	13.02	1121.16	54.78	16.68	1121.94	49.41	17.98	1121.00	37.35	-2.04	1122.73	35.57	2.04
1124.32	50.27	11.45	1124.16	54.03	14.56	1124.94	46.99	14.20	1124.00	37.69	-3.06	1125.73	37.96	3.06
1127.32	52.77	14.25	1127.16	54.03	14.86	1127.97	46.36	13.86	1127.00	37.30	-3.16	1128.76	37.76	3.16
1130.32	52.09	14.63	1130.16	51.29	13.18	1130.94	48.83	17.40	1130.00	36.80	-2.59	1131.73	36.13	2.59
1133.32	52.72	15.11	1133.16	53.41	15.16	1133.94	49.24	17.66	1133.00	36.36	-3.18	1134.73	36.86	3.18
1136.32	51.83	14.82	1136.16	53.97	16.31	1136.94	48.43	17.45	1136.00	35.57	-3.37	1137.73	36.46	3.37
1139.31	52.46	13.61	1139.16	53.47	13.97	1139.94	49.24	16.41	1139.00	37.10	-3.69	1140.73	38.62	3.69
1142.31	51.83	13.07	1142.16	53.34	13.94	1142.97	49.47	16.74	1142.00	37.64	-3.05	1143.76	37.88	3.05
1145.32	52.35	13.76	1145.16	54.59	15.36	1145.95	48.60	16.04	1145.00	37.59	-2.93	1146.73	37.59	2.93
1148.32	50.53	12.76	1148.16	54.66	16.24	1148.94	47.79	16.05	1148.00	37.05	-2.65	1149.73	36.50	2.65
1151.32	52.72	14.72	1151.16	51.36	12.71	1151.95	48.48	16.51	1151.00	37.35	-2.58	1152.73	36.66	2.58
1154.32	52.15	16.89	1154.16	53.47	17.56	1154.94	48.08	18.84	1154.00	34.58	-2.62	1155.73	33.96	2.62
1157.32	53.30	16.39	1157.16	53.34	15.78	1157.97	46.93	16.05	1157.00	34.93	-3.91	1158.76	36.90	3.91
1160.32	51.88	13.23	1160.16	54.97	15.67	1160.94	47.85	15.22	1160.00	37.64	-2.95	1161.73	37.68	2.95
1163.32	52.20	12.77	1163.16	53.03	12.95	1163.95	49.82	16.41	1163.00	39.04	-2.33	1164.73	37.84	2.33
1166.32	50.95	13.47	1166.16	53.84	15.71	1166.94	50.11	18.65	1166.00	35.91	-3.51	1167.73	37.07	3.51
1169.32	51.36	13.44	1169.16	53.09	14.52	1169.95	48.72	16.83	1169.00	37.15	-2.70	1170.73	36.70	2.70
1172.32	53.24	14.76	1172.16	54.16	15.03	1172.97	48.54	16.09	1172.00	37.74	-2.67	1173.76	37.23	2.67
1175.32	52.09	13.79	1175.16	54.22	15.27	1175.94	49.12	16.84	1175.00	38.04	-2.20	1176.73	36.58	2.20
1178.32	51.00	12.50	1178.16	53.28	14.13	1178.94	46.36	13.88	1178.00	37.30	-3.14	1179.73	37.72	3.14
1181.32	53.30	15.10	1181.16	54.66	15.82	1181.94	47.39	15.22	1181.00	36.11	-4.02	1182.73	38.29	4.02
1184.32	51.83	13.13	1184.16	53.09	13.74	1184.94	49.06	16.39	1184.00	37.94	-2.69	1185.73	37.47	2.69
1187.31	53.51	16.11	1187.16	52.97	14.92	1187.97	46.99	15.62	1187.00	37.00	-2.33	1188.76	35.81	2.33
1190.31	51.00	12.86	1190.16	53.09	14.31	1190.94	48.48	16.37	1190.00	38.79	-1.28	1191.73	35.49	1.28
1193.31	51.16	14.37	1193.16	52.97	15.54	1193.94	47.22	16.46	1193.00	35.81	-2.91	1194.73	35.77	2.91
1196.32	52.41	13.86	1196.16	52.72	13.52	1196.95	47.85	15.33	1196.00	39.34	-1.14	1197.73	35.77	1.14
1199.32	52.20	14.20	1199.16	52.35	13.70	1199.94	48.14	16.17	1199.00	35.52	-4.41	1200.73	38.49	4.41
1202.31	51.05	13.47	1202.16	54.47	16.25	1202.97	48.72	17.17	1202.00	36.95	-2.56	1203.76	36.21	2.56
1205.32	50.07	12.20	1205.16	55.22	16.70	1205.95	47.33	15.48	1205.00	37.30	-2.51	1206.73	36.46	2.51
1208.32	52.56	15.17	1208.16	56.29	18.25	1208.95	49.12	17.75	1208.00	35.57	-3.76	1209.73	37.23	3.76
1211.31	51.26	13.71	1211.16	54.97	16.77	1211.94	47.97	16.45	1211.00	36.21	-3.27	1212.73	36.90	3.27
1214.31	52.20	14.70	1214.15	54.78	16.63	1214.94	47.62	16.14	1214.00	37.05	-2.39	1215.73	35.97	2.39
1217.31	53.09	15.27	1217.15	54.09	15.62	1217.97	49.82	18.02	1217.00	35.86	-3.90	1218.76	37.80	3.90
1220.31	53.24	15.65	1220.15	51.97	13.73	1220.94	48.43	16.86	1220.00	38.04	-1.49	1221.73	35.16	1.49
