# Supplementary material for: Noise-precision tradeoff in predicting combinations of mutations and drugs
Source: PLoS Comput Biol. 2019 May 22;15(5):e1006956. doi: 10.1371/journal.pcbi.1006956 (PMC6548401; doi:10.1371/journal.pcbi.1006956)
Supplement: S1 Data — A zip file containing all datasets used in this paper. (ZIP) [file pcbi.1006956.s002.zip › calcium/calcium_double_RAW264.7/GMF_10_pM_UDP_25_uM_RW_ECC040308D.txt]

Tab-delimted data for ligand pair Granulocyte macrophage colony stimulating factor / Uridine 5'-diphosphate
Celltype = RAW 264.7
ExperimentID = ECC040308D
t in seconds, Ca++ concentrations in nM
Adj Ca++ is the change in Ca++ concentration due to ligand

ECC040308D10	GMF 10 pM	UDP 25 uM	sim
ECC040308D02	UDP 25 uM	HBSS-BSA n/a 	lig2_only
ECC040308D07	UDP 25 uM	HBSS-BSA n/a 	lig2_only
ECC040308D01	HBSS-BSA n/a 	HBSS-BSA n/a 	con
ECC040308D12	HBSS-BSA n/a 	HBSS-BSA n/a 	con

t(ECC040308D10)	Ca++(ECC040308D10)	Adj Ca++(ECC040308D10)	t(ECC040308D02)	Ca++(ECC040308D02)	Adj Ca++(ECC040308D02)	t(ECC040308D07)	Ca++(ECC040308D07)	Adj Ca++(ECC040308D07)	t(ECC040308D01)	Ca++(ECC040308D01)	Adj Ca++(ECC040308D01)	t(ECC040308D12)	Ca++(ECC040308D12)	Adj Ca++(ECC040308D12)
-194.56	19.03	0.12	-195.84	25.62	3.52	-195.03	20.99	0.75	-196.00	28.71	-0.55	-194.25	32.72	0.55
-191.66	19.08	-0.13	-192.92	23.89	1.49	-192.13	21.27	0.73	-193.08	29.53	-0.03	-191.34	32.50	0.03
-188.65	19.87	0.37	-189.92	23.32	0.62	-189.13	21.07	0.24	-190.08	29.64	-0.22	-188.34	32.98	0.22
-185.65	18.81	-1.20	-186.92	22.56	-0.64	-186.13	21.03	-0.31	-187.08	30.47	0.11	-185.33	33.16	-0.11
-182.66	19.20	-0.40	-183.92	24.03	1.24	-183.13	21.17	0.24	-184.08	29.51	-0.44	-182.35	33.30	0.44
-179.66	20.07	0.33	-180.92	23.03	0.09	-180.13	21.96	0.89	-181.08	29.53	-0.57	-179.34	33.57	0.57
-176.66	20.00	0.24	-177.92	23.81	0.85	-177.13	21.39	0.30	-178.08	29.69	-0.43	-176.34	33.45	0.43
-173.66	19.83	0.46	-174.92	24.15	1.58	-174.13	21.09	0.39	-175.08	29.69	-0.04	-173.34	32.67	0.04
-170.65	19.53	0.40	-171.92	23.38	1.06	-171.13	21.48	1.02	-172.08	29.35	-0.13	-170.33	32.52	0.13
-167.66	19.16	-0.39	-168.92	23.26	0.52	-168.13	21.64	0.76	-169.08	29.90	-0.00	-167.34	32.81	0.00
-164.66	20.13	0.95	-165.92	22.71	0.34	-165.13	20.37	-0.14	-166.08	29.40	-0.13	-164.34	32.57	0.13
-161.66	18.94	-0.54	-162.92	23.05	0.37	-162.13	21.37	0.56	-163.08	29.79	-0.05	-161.34	32.79	0.05
-158.66	20.09	0.74	-159.92	23.15	0.61	-159.13	21.47	0.79	-160.08	29.59	-0.11	-158.34	32.72	0.11
-155.65	19.74	-0.14	-156.92	23.13	0.05	-156.13	21.35	0.14	-157.08	30.08	-0.16	-155.33	33.30	0.16
-152.66	19.51	0.54	-153.92	22.85	0.69	-153.13	21.54	1.24	-154.08	29.15	-0.17	-152.34	32.40	0.17
-149.66	19.77	1.62	-150.92	22.95	1.60	-150.13	21.01	1.53	-151.08	28.47	-0.04	-149.34	31.45	0.04
-146.66	18.92	0.20	-147.92	22.73	0.82	-147.13	22.02	1.97	-148.08	28.29	-0.78	-146.34	32.76	0.78
-143.65	19.83	0.53	-144.92	23.28	0.78	-144.13	21.54	0.91	-145.08	29.46	-0.20	-143.34	32.76	0.20
-140.64	20.63	1.78	-141.92	22.46	0.41	-141.13	20.41	0.23	-142.08	28.60	-0.61	-140.33	32.72	0.61
-137.66	19.34	-0.73	-138.92	22.99	-0.27	-138.13	21.43	0.03	-139.08	29.98	-0.44	-137.34	33.77	0.44
-134.66	19.14	-0.19	-135.92	23.20	0.67	-135.13	20.10	-0.56	-136.08	29.66	-0.03	-134.34	32.62	0.03
-131.66	19.40	0.40	-132.92	22.56	0.37	-132.13	21.23	0.90	-133.08	29.09	-0.26	-131.34	32.52	0.26
-128.65	19.62	0.04	-129.92	22.44	-0.33	-129.13	20.54	-0.37	-130.08	30.13	0.20	-128.34	32.64	-0.20
-125.65	19.64	0.49	-126.92	21.56	-0.78	-126.13	20.84	0.36	-127.08	29.85	0.35	-125.33	32.06	-0.35
-122.66	19.77	0.84	-123.92	23.11	0.99	-123.13	21.17	0.91	-124.08	29.56	0.28	-122.34	31.91	-0.28
-119.65	19.53	0.00	-120.92	23.34	0.62	-120.13	21.47	0.61	-121.08	29.95	0.07	-119.34	32.72	-0.07
-116.66	20.26	1.27	-117.92	23.20	1.01	-117.13	20.72	0.40	-118.08	28.71	-0.64	-116.34	32.89	0.64
-113.66	19.72	0.23	-114.92	22.52	-0.17	-114.13	20.47	-0.35	-115.08	29.15	-0.70	-113.34	33.45	0.70
-110.65	19.75	0.17	-111.92	23.30	0.52	-111.13	20.99	0.08	-112.08	29.82	-0.12	-110.33	32.96	0.12
-107.66	19.66	0.51	-108.92	22.71	0.37	-108.13	21.11	0.63	-109.08	29.56	0.06	-107.34	32.35	-0.06
-104.66	19.20	-0.90	-105.92	23.26	-0.04	-105.13	20.02	-1.41	-106.08	30.47	0.01	-104.34	33.35	-0.01
-101.66	19.18	-0.67	-102.92	22.77	-0.28	-102.13	21.56	0.38	-103.08	30.26	0.05	-101.34	33.06	-0.05
-98.66	19.25	-0.19	-99.92	23.09	0.45	-99.13	20.37	-0.40	-100.08	29.56	-0.24	-98.34	32.94	0.24
-95.65	20.05	0.67	-96.92	22.40	-0.17	-96.13	20.97	0.26	-97.08	29.53	-0.20	-95.33	32.84	0.20
-92.66	19.87	0.88	-93.92	22.87	0.69	-93.13	21.80	1.48	-94.08	29.17	-0.17	-92.34	32.42	0.17
-89.66	19.98	1.19	-90.92	23.05	1.06	-90.13	21.37	1.25	-91.08	28.68	-0.47	-89.34	32.52	0.47
-86.66	19.44	0.26	-87.92	22.79	0.42	-87.13	21.54	1.03	-88.08	28.99	-0.54	-86.34	32.98	0.54
-83.66	20.05	0.63	-84.92	22.93	0.31	-84.13	20.15	-0.60	-85.08	29.87	0.09	-83.34	32.59	-0.09
-80.65	18.95	-0.57	-81.92	23.42	0.71	-81.13	21.70	0.85	-82.08	30.06	0.19	-80.33	32.59	-0.19
-77.66	18.86	0.14	-78.92	23.46	1.54	-78.13	21.90	1.85	-79.08	28.76	-0.32	-77.34	32.30	0.32
-74.66	19.72	1.06	-75.92	22.73	0.87	-75.13	20.90	0.91	-76.08	28.71	-0.31	-74.34	32.23	0.31
-71.66	20.56	0.67	-72.92	23.38	0.30	-72.13	20.56	-0.66	-73.08	30.50	0.26	-71.34	32.89	-0.26
-68.66	19.57	0.44	-69.92	23.34	1.01	-69.13	21.23	0.77	-70.08	28.94	-0.55	-68.34	32.94	0.55
-65.65	19.89	1.34	-66.92	22.09	0.34	-66.13	21.62	1.74	-67.08	28.52	-0.39	-65.33	32.20	0.39
-62.66	20.15	0.86	-63.92	23.78	1.30	-63.13	21.68	1.06	-64.08	29.30	-0.34	-62.34	32.89	0.34
-59.66	19.55	0.15	-60.92	22.87	0.28	-60.13	20.52	-0.21	-61.08	30.11	0.36	-59.34	32.30	-0.36
-56.66	20.39	1.15	-57.92	23.36	0.93	-57.13	21.98	1.41	-58.08	29.40	-0.19	-56.34	32.69	0.19
-53.66	20.22	1.24	-54.92	23.03	0.86	-54.13	21.39	1.08	-55.08	28.73	-0.60	-53.34	32.84	0.60
-50.64	20.50	1.08	-51.92	22.66	0.04	-51.13	21.13	0.38	-52.08	29.30	-0.48	-50.33	33.16	0.48
-47.66	20.24	0.42	-48.92	22.89	-0.13	-48.13	21.27	0.12	-49.08	31.52	1.34	-47.34	31.74	-1.34
-44.66	20.03	0.87	-45.92	22.77	0.42	-45.13	21.56	1.07	-46.08	29.48	-0.03	-44.34	32.45	0.03
-41.66	19.40	-0.57	-42.92	22.44	-0.72	-42.13	20.56	-0.74	-43.08	29.51	-0.81	-41.34	34.04	0.81
-38.65	20.15	0.37	-39.92	23.11	0.14	-39.13	21.07	-0.04	-40.08	30.19	0.06	-38.34	32.98	-0.06
-35.64	20.48	0.89	-36.92	23.17	0.38	-36.13	21.64	0.72	-37.08	29.82	-0.13	-35.33	32.98	0.13
-32.66	18.81	-1.05	-33.92	23.03	-0.03	-33.13	21.37	0.18	-34.08	30.16	-0.06	-32.34	33.18	0.06
-29.66	19.46	-0.28	-30.92	21.99	-0.95	-30.13	21.35	0.28	-31.08	29.82	-0.28	-29.34	33.28	0.28
-26.66	19.57	-0.47	-27.92	23.60	0.37	-27.13	20.51	-0.86	-28.08	30.26	-0.13	-26.34	33.43	0.13
-23.66	19.31	-0.49	-24.92	22.81	-0.18	-24.13	20.74	-0.39	-25.08	30.47	0.32	-23.34	32.74	-0.32
-20.65	20.54	1.17	-21.92	23.66	1.09	-21.13	20.52	-0.18	-22.08	29.35	-0.38	-20.33	33.01	0.38
-17.66	19.25	-0.87	-18.92	22.95	-0.37	-18.13	21.27	-0.18	-19.08	30.58	0.10	-17.35	33.28	-0.10
5.42	36.28	12.11	4.16	32.18	4.82	4.94	38.61	13.11	4.00	35.86	1.34	5.73	36.09	-1.34
8.38	57.32	34.53	7.12	53.78	27.79	7.91	67.04	42.92	6.96	33.65	0.50	8.69	35.55	-0.50
11.38	62.20	40.41	10.12	73.94	48.95	10.91	77.32	54.20	9.96	33.65	1.50	11.69	33.55	-1.50
14.38	59.40	38.71	13.12	74.58	50.70	13.91	67.09	45.07	12.96	32.81	1.77	14.69	32.18	-1.77
17.38	56.52	35.40	16.12	71.30	46.98	16.91	63.10	40.65	15.96	33.36	1.88	17.69	32.50	-1.88
20.38	55.13	34.30	19.12	68.70	44.68	19.91	60.09	37.93	18.96	32.73	1.55	20.72	32.54	-1.55
23.38	54.08	33.97	22.12	66.84	43.53	22.91	58.73	37.29	21.96	31.39	0.92	23.69	32.45	-0.92
26.38	51.18	31.02	25.12	64.33	40.98	25.91	55.93	34.44	24.96	34.13	3.62	26.69	29.80	-3.62
29.38	50.36	31.27	28.12	62.54	40.26	28.91	54.89	34.47	27.96	31.68	2.24	29.69	30.11	-2.24
32.38	47.75	27.66	31.12	58.13	34.85	31.91	52.17	30.75	30.96	33.92	3.48	32.69	29.87	-3.48
35.38	46.66	27.27	34.12	57.13	34.54	34.91	51.63	30.91	33.96	32.99	3.24	35.70	29.41	-3.24
38.38	46.20	27.72	37.12	57.04	35.37	37.91	49.87	30.06	36.96	31.78	2.95	38.69	28.79	-2.95
41.38	43.34	23.14	40.12	55.23	31.84	40.91	48.17	26.64	39.96	33.15	2.60	41.69	30.86	-2.60
44.38	44.34	24.80	43.12	53.94	31.21	43.91	47.88	27.01	42.96	33.28	3.39	44.69	29.41	-3.39
47.38	42.63	23.36	46.12	52.20	29.74	46.91	47.48	26.88	45.96	32.25	2.63	47.69	29.90	-2.63
50.37	41.41	22.31	49.12	51.68	29.39	49.90	45.63	25.20	48.96	32.73	3.28	50.70	29.08	-3.28
53.37	42.11	22.68	52.12	51.01	28.38	52.90	44.18	23.42	51.96	32.78	2.99	53.69	29.70	-2.99
56.37	42.59	23.10	55.12	50.11	27.42	55.90	43.22	22.40	54.96	33.55	3.70	56.69	29.05	-3.70
59.38	40.99	22.93	58.12	49.14	27.88	58.91	44.24	24.85	57.96	31.41	2.99	59.69	28.33	-2.99
62.38	40.03	20.03	61.12	49.69	26.50	61.91	42.98	21.65	60.96	32.62	2.27	62.69	30.99	-2.27
65.37	39.99	20.88	64.12	47.70	25.39	64.90	41.94	21.50	63.96	33.65	4.18	65.69	28.19	-4.18
68.38	40.25	21.01	67.12	46.97	24.53	67.91	42.57	22.00	66.96	33.36	3.76	68.69	28.74	-3.76
71.38	39.27	19.73	70.12	46.99	24.26	70.91	42.44	21.57	69.96	33.47	3.58	71.69	29.22	-3.58
74.37	38.39	19.44	73.12	47.17	25.02	73.90	40.88	20.60	72.96	32.47	3.16	74.69	29.05	-3.16
77.37	38.59	19.31	76.12	47.46	24.99	76.90	42.00	21.39	75.96	32.76	3.13	77.69	29.41	-3.13
80.38	38.45	18.70	79.12	45.59	22.64	79.91	42.48	21.40	78.96	33.68	3.57	80.70	29.44	-3.57
83.38	38.27	18.84	82.12	46.12	23.50	82.91	41.35	20.59	81.96	32.28	2.50	83.69	30.19	-2.50
86.38	37.13	18.08	85.12	46.73	24.49	85.91	40.86	20.48	84.96	32.18	2.78	86.69	29.53	-2.78
89.38	37.17	18.30	88.12	44.83	22.76	88.91	40.17	19.97	87.96	31.83	2.60	89.69	29.53	-2.60
92.38	37.37	18.95	91.12	44.87	23.26	91.91	40.64	20.89	90.96	33.34	4.57	92.69	27.11	-4.57
95.38	37.43	19.71	94.12	45.86	24.95	94.91	40.30	21.25	93.96	31.05	2.98	95.69	28.00	-2.98
98.38	37.03	16.72	97.12	44.66	21.16	97.91	39.78	18.14	96.96	33.68	3.02	98.69	30.55	-3.02
101.38	37.21	17.86	100.12	44.63	22.09	100.91	39.55	18.87	99.96	33.81	4.11	101.69	28.50	-4.11
104.38	36.50	17.35	103.12	43.90	21.55	103.91	39.48	19.00	102.96	31.83	2.32	104.69	30.09	-2.32
107.38	37.65	17.60	106.12	44.83	21.58	106.91	39.44	18.06	105.96	33.63	3.22	107.69	30.09	-3.22
110.38	37.80	19.59	109.12	43.72	22.31	109.91	39.42	19.88	108.96	31.68	3.11	110.70	28.36	-3.11
113.38	36.38	17.30	112.12	45.22	22.95	112.91	39.25	18.84	111.96	32.65	3.22	113.69	29.12	-3.22
116.38	37.15	18.46	115.12	44.66	22.78	115.91	39.10	19.08	114.96	32.18	3.14	116.69	28.81	-3.14
119.38	37.70	18.40	118.12	43.57	21.07	118.91	39.57	18.94	117.96	33.07	3.41	119.69	29.15	-3.41
122.38	35.91	16.89	121.12	44.50	22.29	121.91	39.10	18.75	120.96	33.10	3.73	122.69	28.55	-3.73
125.38	36.60	17.31	124.12	42.95	20.46	124.91	38.63	18.01	123.96	32.47	2.82	125.70	29.73	-2.82
128.38	36.54	17.08	127.12	43.64	20.98	127.91	38.63	17.84	126.96	33.20	3.38	128.69	29.34	-3.38
131.38	36.52	17.84	130.12	43.46	21.59	130.91	37.40	17.39	129.96	31.97	2.94	131.69	29.00	-2.94
134.38	36.05	16.62	133.12	43.03	20.41	133.91	38.57	17.81	132.96	32.89	3.11	134.69	29.58	-3.11
137.37	36.42	17.33	136.12	43.70	21.41	136.90	38.52	18.10	135.96	32.70	3.25	137.69	29.10	-3.25
140.38	35.43	16.25	139.12	43.44	21.06	139.91	38.20	17.69	138.96	33.26	3.72	140.70	28.72	-3.72
143.38	36.14	16.72	142.12	44.79	22.17	142.91	38.80	18.05	141.96	33.36	3.58	143.69	29.10	-3.58
146.38	36.03	16.42	145.12	42.62	19.82	145.91	38.20	17.26	144.96	33.18	3.22	146.69	29.65	-3.22
149.38	35.31	15.56	148.12	43.55	20.60	148.91	37.46	16.38	147.96	33.63	3.52	149.69	29.49	-3.52
152.37	35.97	17.07	151.12	42.56	20.46	151.90	38.08	17.85	150.96	31.52	2.26	152.69	29.90	-2.26
155.38	36.18	16.80	154.12	42.58	20.00	154.91	38.01	17.30	153.96	32.07	2.33	155.72	30.31	-2.33
158.38	36.05	17.06	157.12	43.33	21.14	157.91	37.95	17.63	156.96	33.39	4.04	158.69	28.21	-4.04
161.38	35.17	16.65	160.12	43.98	22.27	160.91	38.76	18.91	159.96	32.15	3.28	161.69	28.50	-3.28
164.37	35.83	16.75	163.12	42.32	20.05	163.90	37.14	16.73	162.96	31.75	2.32	164.69	30.02	-2.32
167.38	33.87	14.18	166.12	43.44	20.56	166.91	36.49	15.47	165.96	34.08	4.04	167.69	28.91	-4.04
170.38	35.23	15.20	169.12	44.13	20.90	169.91	38.40	17.04	168.96	34.48	4.09	170.70	29.20	-4.09
173.38	36.03	16.38	172.12	41.57	18.72	172.91	37.00	16.02	171.96	33.05	3.04	173.69	29.87	-3.04
176.38	34.33	15.18	175.12	42.21	19.86	175.91	37.78	17.30	174.96	32.36	2.85	176.69	29.56	-2.85
179.38	35.37	15.51	178.12	43.07	20.02	178.91	37.19	16.00	177.96	33.12	2.91	179.69	30.21	-2.91
182.38	34.69	14.60	181.12	42.02	18.74	181.91	36.36	14.94	180.96	33.92	3.48	182.69	29.87	-3.48
185.38	35.23	15.55	184.12	43.33	20.45	184.91	36.85	15.84	183.96	32.41	2.37	185.72	30.57	-2.37
188.38	35.41	15.22	187.12	43.49	20.10	187.91	37.48	15.96	186.96	33.81	3.26	188.69	30.19	-3.26
191.38	35.41	15.07	190.12	42.45	18.91	190.90	36.51	14.84	189.96	34.74	4.04	191.69	29.56	-4.04
194.38	34.75	13.94	193.12	42.62	18.62	193.91	37.02	14.88	192.96	35.38	4.22	194.69	29.85	-4.22
197.38	34.95	14.37	196.12	43.31	19.54	196.91	36.91	15.00	195.96	34.37	3.44	197.69	30.40	-3.44
200.38	35.05	15.50	199.12	42.45	19.70	199.91	36.68	15.80	198.96	33.55	3.64	200.70	29.17	-3.64
203.38	34.81	14.57	202.12	43.01	19.58	202.91	37.21	15.64	201.96	34.05	3.46	203.69	30.04	-3.46
206.38	35.03	15.39	205.12	41.70	18.87	205.91	37.00	16.03	204.96	34.13	4.14	206.69	28.76	-4.14
209.38	35.31	15.45	208.12	42.04	18.98	208.91	36.53	15.34	207.96	33.73	3.51	209.69	29.61	-3.51
212.38	34.77	15.06	211.12	41.27	18.37	211.91	36.21	15.17	210.96	33.52	3.46	212.69	29.51	-3.46
215.38	34.75	15.14	214.12	42.26	19.46	214.91	36.51	15.57	213.96	32.86	2.90	215.70	29.97	-2.90
218.38	34.85	15.31	217.12	42.75	20.02	217.91	35.92	15.05	216.96	32.94	3.05	218.69	29.75	-3.05
221.38	35.07	15.26	220.12	41.44	18.43	220.91	36.51	15.37	219.96	32.76	2.59	221.69	30.48	-2.59
224.37	35.39	15.74	223.12	41.16	18.32	223.90	35.33	14.35	222.96	33.50	3.50	224.69	29.41	-3.50
227.38	34.79	13.47	226.12	42.43	17.91	226.91	35.90	13.25	225.96	35.49	3.81	227.69	30.77	-3.81
230.38	34.65	13.48	229.12	41.25	16.88	229.91	36.81	14.31	228.96	34.61	3.08	230.72	31.35	-3.08
233.38	35.03	14.56	232.12	43.46	19.80	232.91	36.45	14.65	231.96	34.56	3.74	233.69	29.99	-3.74
236.38	35.15	14.98	235.12	42.36	19.00	235.91	35.77	14.27	234.96	33.79	3.27	236.69	30.16	-3.27
239.37	33.51	12.88	238.12	42.58	18.76	238.90	36.66	14.70	237.96	34.42	3.44	239.68	30.45	-3.44
242.38	34.15	13.69	241.12	42.17	18.52	241.91	36.11	14.32	240.96	34.56	3.75	242.69	29.97	-3.75
245.37	34.49	13.59	244.12	41.46	17.37	244.90	36.36	14.13	243.96	34.96	3.71	245.69	30.45	-3.71
248.37	34.73	13.48	247.12	41.98	17.53	247.90	35.63	13.05	246.96	35.60	3.99	248.68	30.52	-3.99
251.37	33.99	12.75	250.12	42.11	17.67	250.90	36.87	14.30	249.96	35.41	3.81	251.69	30.69	-3.81
254.38	34.75	14.37	253.12	41.38	17.81	253.91	35.46	13.75	252.96	33.55	2.82	254.69	30.82	-2.82
257.38	35.81	15.28	256.12	42.00	18.28	256.91	36.19	14.33	255.96	34.80	3.92	257.69	29.87	-3.92
260.37	34.41	13.24	259.12	42.95	18.59	259.90	36.34	13.84	258.96	35.09	3.57	260.69	30.86	-3.57
263.37	34.23	13.18	262.12	41.63	17.39	262.90	37.53	15.15	261.96	34.72	3.32	263.69	30.99	-3.32
266.37	33.97	13.28	265.12	42.32	18.43	265.90	35.92	13.90	264.96	34.69	3.64	266.69	30.31	-3.64
269.38	35.37	14.52	268.12	42.71	18.66	268.91	35.65	13.47	267.96	34.24	3.03	269.69	31.08	-3.03
272.37	34.81	14.16	271.12	41.40	17.56	271.90	35.92	13.94	270.96	35.38	4.38	272.69	29.53	-4.38
275.38	34.33	12.41	274.12	41.36	16.24	274.91	35.08	11.83	273.96	34.77	2.49	275.72	32.69	-2.49
278.38	34.53	13.27	277.12	42.00	17.55	277.91	36.11	13.52	276.96	35.65	4.04	278.69	30.48	-4.04
281.38	34.67	13.72	280.12	41.46	17.31	280.91	36.43	14.15	279.96	34.34	3.03	281.69	31.18	-3.03
284.38	34.25	13.09	283.12	41.66	17.31	283.91	35.67	13.18	282.96	34.90	3.39	284.69	31.03	-3.39
287.37	35.17	14.51	286.12	41.68	17.83	286.90	37.00	15.01	285.96	35.30	4.29	287.69	29.63	-4.29
290.38	33.97	12.90	289.12	42.06	17.79	289.91	34.91	12.51	288.96	34.24	2.81	290.69	31.52	-2.81
293.38	34.73	13.96	292.12	41.89	17.93	292.91	36.07	13.97	291.96	33.97	2.85	293.69	31.18	-2.85
296.38	34.63	13.07	295.12	41.66	16.91	295.91	34.54	11.65	294.96	35.89	3.98	296.69	30.84	-3.98
299.38	34.95	12.43	298.12	41.83	16.11	298.91	35.08	11.23	297.96	36.16	3.28	299.69	32.50	-3.28
302.38	34.63	13.21	301.12	41.25	16.64	301.91	36.21	13.46	300.96	34.88	3.11	302.69	31.57	-3.11
305.38	34.25	13.18	304.12	41.81	17.54	304.91	35.18	12.78	303.96	34.90	3.47	305.70	30.86	-3.47
308.38	33.93	12.09	307.12	42.73	17.69	307.91	35.48	12.31	306.96	35.49	3.29	308.69	31.81	-3.29
311.38	35.39	14.13	310.12	42.56	18.11	310.91	34.37	11.78	309.96	34.32	2.71	311.69	31.81	-2.71
314.37	34.75	13.66	313.12	42.06	17.78	313.90	35.73	13.31	312.96	35.46	4.02	314.69	30.33	-4.02
317.37	34.79	13.12	316.12	42.21	17.35	316.90	35.46	12.46	315.96	36.21	4.19	317.69	30.74	-4.19
320.38	34.53	11.91	319.12	42.82	17.01	319.91	36.21	12.26	318.96	35.52	2.55	320.72	33.33	-2.55
323.38	34.39	12.94	322.12	42.36	17.72	322.91	35.29	12.51	321.96	35.09	3.29	323.69	31.42	-3.29
326.37	34.41	12.80	325.12	41.74	16.94	325.90	35.12	12.18	324.96	35.60	3.64	326.69	31.23	-3.64
329.37	33.77	12.35	328.12	42.86	18.24	328.90	34.81	12.06	327.96	34.82	3.04	329.68	31.64	-3.04
332.37	34.47	12.25	331.12	41.63	16.22	331.90	35.73	12.18	330.96	35.92	3.35	332.68	32.13	-3.35
335.37	34.69	12.82	334.12	41.23	16.17	334.90	35.88	12.68	333.96	35.54	3.32	335.69	31.81	-3.32
338.37	35.25	13.47	337.12	42.04	17.06	337.90	35.37	12.26	336.96	36.27	4.13	338.69	30.91	-4.13
341.37	34.95	13.03	340.12	42.58	17.47	340.90	35.08	11.83	339.96	36.05	3.78	341.69	31.40	-3.78
344.37	34.49	13.40	343.12	41.74	17.45	343.90	35.33	12.91	342.96	35.86	4.41	344.68	29.94	-4.41
347.38	34.71	13.34	346.12	43.01	18.45	346.91	35.25	12.55	345.96	34.93	3.21	347.69	31.42	-3.21
350.37	34.91	12.94	349.12	41.63	16.46	349.90	36.83	13.53	348.96	35.38	3.05	350.69	32.18	-3.05
353.37	35.39	12.92	352.12	41.93	16.26	352.90	35.37	11.57	351.96	35.94	3.11	353.68	32.62	-3.11
356.37	34.83	12.59	355.12	42.30	16.86	355.90	36.32	12.75	354.96	35.68	3.08	356.69	32.42	-3.08
359.38	34.19	11.41	358.12	41.68	15.71	358.91	35.46	11.35	357.96	36.94	3.81	359.69	32.23	-3.81
362.38	35.13	13.57	361.12	42.28	17.52	361.91	36.43	13.54	360.96	34.88	2.96	362.69	31.86	-2.96
365.37	35.13	12.59	364.12	41.14	15.41	364.90	35.06	11.19	363.96	37.53	4.64	365.69	31.16	-4.64
368.37	34.85	12.93	367.12	42.13	17.01	367.90	35.44	12.19	366.96	35.06	2.78	368.69	32.40	-2.78
371.37	35.11	12.97	370.12	42.75	17.41	370.90	35.60	12.13	369.96	34.96	2.46	371.69	32.94	-2.46
374.37	34.75	12.90	373.12	42.30	17.25	373.90	35.84	12.66	372.96	35.73	3.52	374.69	31.59	-3.52
377.37	34.81	12.60	376.12	42.36	16.96	376.90	35.04	11.50	375.96	36.78	4.22	377.69	31.25	-4.22
380.37	34.21	11.86	379.12	41.23	15.69	379.90	36.26	12.58	378.96	35.84	3.14	380.69	32.47	-3.14
383.37	34.49	11.80	382.12	41.63	15.74	382.90	35.75	11.73	381.96	36.24	3.19	383.69	32.76	-3.19
386.37	35.09	12.57	385.12	43.27	17.56	385.90	35.77	11.92	384.96	36.13	3.26	386.69	32.52	-3.26
389.38	35.31	12.45	388.12	42.06	16.00	388.91	35.29	11.10	387.96	36.43	3.21	389.69	32.91	-3.21
392.37	32.87	9.57	391.12	42.04	15.55	391.90	36.53	11.90	390.96	37.10	3.45	392.69	33.11	-3.45
395.37	34.83	12.34	394.12	41.61	15.93	394.90	34.68	10.86	393.96	36.78	3.94	395.69	31.81	-3.94
398.37	35.01	12.44	397.12	41.85	16.08	397.90	35.37	11.47	396.96	36.75	3.82	398.69	32.01	-3.82
401.37	34.57	11.82	400.12	41.44	15.49	400.90	35.92	11.84	399.96	36.21	3.10	401.69	32.91	-3.10
404.37	34.17	11.35	403.12	41.29	15.27	403.90	35.67	11.52	402.96	36.59	3.41	404.69	32.67	-3.41
407.38	34.85	12.07	406.12	42.23	16.25	406.91	35.06	10.95	405.96	36.83	3.69	407.69	32.35	-3.69
410.38	34.45	11.75	409.12	41.21	15.31	409.91	35.65	11.62	408.96	35.84	2.78	410.72	33.18	-2.78
413.37	34.47	12.12	412.12	41.96	16.41	412.90	35.42	11.74	411.96	36.48	3.77	413.68	31.84	-3.77
416.37	34.33	11.21	415.12	42.97	16.66	415.90	37.08	12.63	414.96	36.67	3.20	416.69	33.18	-3.20
419.37	34.43	11.30	418.12	42.51	16.18	418.90	35.14	10.68	417.96	36.94	3.45	419.69	32.94	-3.45
422.38	34.93	12.27	421.12	41.89	16.03	421.91	36.28	12.29	420.96	36.32	3.30	422.69	32.62	-3.30
425.37	34.89	12.35	424.12	42.08	16.34	424.90	36.55	12.68	423.96	37.23	4.33	425.69	31.47	-4.33
428.37	36.22	13.32	427.12	42.26	16.16	427.90	35.46	11.23	426.96	36.29	3.03	428.68	33.13	-3.03
431.38	34.75	11.14	430.12	41.93	15.13	430.91	35.54	10.60	429.96	37.40	3.44	431.69	33.43	-3.44
434.37	34.71	11.85	433.12	43.42	17.36	433.90	36.45	12.26	432.96	36.99	3.77	434.68	32.35	-3.77
437.37	35.65	13.31	436.12	44.05	18.52	436.90	35.25	11.58	435.96	35.65	2.96	437.68	32.64	-2.96
440.37	34.89	11.78	439.12	41.98	15.68	439.90	36.24	11.80	438.96	36.72	3.26	440.69	33.11	-3.26
443.37	35.17	10.61	442.12	42.58	14.82	442.90	36.66	10.77	441.96	38.26	3.34	443.69	34.48	-3.34
446.37	35.39	11.53	445.12	42.43	15.38	445.90	36.05	10.86	444.96	37.34	3.13	446.69	33.99	-3.13
449.37	35.17	11.18	448.12	42.86	15.68	448.90	36.55	11.23	447.96	37.67	3.33	449.69	33.92	-3.33
452.37	34.93	10.74	451.12	42.23	14.84	451.90	36.64	11.12	450.96	38.40	3.85	452.69	33.60	-3.85
455.37	35.17	10.85	454.12	41.89	14.37	454.90	36.00	10.35	453.96	38.42	3.74	455.69	33.84	-3.74
458.37	35.49	12.30	457.12	42.95	16.56	457.90	35.98	11.46	456.96	36.45	2.90	458.69	33.55	-2.90
461.37	35.63	11.94	460.12	41.63	14.75	460.90	35.98	10.96	459.96	37.42	3.38	461.69	33.57	-3.38
464.37	34.51	10.93	463.12	43.10	16.33	463.90	37.00	12.09	462.96	38.15	4.22	464.69	32.62	-4.22
467.37	34.33	11.01	466.12	41.72	15.21	466.90	36.05	11.40	465.96	36.75	3.08	467.69	33.50	-3.08
470.37	34.11	9.17	469.12	42.51	14.38	469.90	36.19	9.92	468.96	37.37	2.08	470.70	36.12	-2.08
473.37	35.89	12.43	472.12	43.03	16.38	472.90	36.57	11.78	471.96	37.05	3.24	473.69	33.48	-3.24
476.37	35.21	10.78	475.12	42.73	15.10	475.90	36.53	10.77	474.96	37.23	2.44	476.69	35.25	-2.44
479.37	35.27	11.24	478.12	43.53	16.30	478.90	37.00	11.64	477.96	37.61	3.22	479.69	34.07	-3.22
482.37	35.75	11.37	481.12	43.14	15.57	481.90	36.57	10.86	480.96	38.67	3.94	482.69	33.70	-3.94
485.37	35.17	11.54	484.12	41.61	14.79	484.90	36.34	11.38	483.96	37.69	3.71	485.70	33.18	-3.71
488.37	35.19	10.53	487.12	43.92	16.06	487.90	35.88	9.89	486.96	37.64	2.62	488.69	35.30	-2.62
491.37	35.51	11.11	490.12	42.62	15.02	490.90	36.34	10.61	489.96	37.91	3.15	491.69	34.51	-3.15
494.37	35.67	11.83	493.12	43.68	16.65	493.90	37.44	12.27	492.96	37.91	3.72	494.69	33.38	-3.72
497.37	36.42	12.32	496.12	42.58	15.29	496.90	36.85	11.42	495.96	37.15	2.70	497.69	34.66	-2.70
500.37	35.59	11.50	499.12	43.96	16.68	499.90	35.56	10.14	498.96	37.72	3.28	500.69	34.07	-3.28
503.37	35.77	11.18	502.12	42.97	15.18	502.90	36.47	10.55	501.96	37.67	2.72	503.69	35.13	-2.72
506.37	35.37	10.17	505.12	43.03	14.63	505.90	37.12	10.59	504.96	38.64	3.08	506.69	35.38	-3.08
509.37	35.89	11.38	508.12	43.57	15.87	508.90	36.13	10.29	507.96	37.75	2.89	509.69	34.88	-2.89
512.37	35.87	11.45	511.12	43.77	16.16	511.90	36.19	10.44	510.96	37.32	2.55	512.69	35.13	-2.55
515.37	34.61	10.48	514.12	43.07	15.75	514.90	36.03	10.57	513.96	37.53	3.05	515.69	34.34	-3.05
518.37	35.41	11.35	517.12	42.28	15.02	517.90	35.77	10.38	516.96	37.67	3.25	518.69	34.07	-3.25
521.37	35.73	11.09	520.12	43.23	15.40	520.90	37.10	11.13	519.96	37.99	3.00	521.69	34.90	-3.00
524.37	36.08	11.35	523.12	43.92	16.00	523.90	35.31	9.25	522.96	37.99	2.91	524.69	35.08	-2.91
527.37	36.20	11.93	526.12	43.12	15.65	526.90	36.68	11.08	525.96	37.23	2.60	527.69	34.93	-2.60
530.37	35.27	10.10	529.12	42.60	14.23	529.90	36.62	10.12	528.96	38.86	3.33	530.69	35.10	-3.33
533.37	36.99	12.90	532.12	43.64	16.35	532.90	36.40	10.98	531.96	37.34	2.89	533.69	34.46	-2.89
536.37	36.20	10.89	535.12	42.51	14.00	535.90	36.24	9.60	534.96	38.91	3.24	536.69	35.33	-3.24
539.37	35.29	9.49	538.12	43.20	14.21	538.90	35.96	8.83	537.96	39.46	3.31	539.68	35.75	-3.31
542.37	36.20	11.88	541.12	43.29	15.78	541.90	37.38	11.73	540.96	37.91	3.24	542.68	34.34	-3.24
545.37	36.52	11.75	544.12	43.40	15.43	544.90	36.40	10.30	543.96	38.40	3.27	545.69	34.76	-3.27
548.37	35.89	11.03	547.12	42.95	14.89	547.90	36.68	10.49	546.96	39.18	3.96	548.69	34.16	-3.96
551.37	36.18	11.38	550.12	43.57	15.57	550.90	36.40	10.27	549.96	38.61	3.45	551.69	34.61	-3.45
554.37	35.71	10.33	553.12	44.20	15.62	553.90	36.13	9.42	552.96	39.10	3.36	554.69	35.28	-3.36
557.37	36.94	11.81	556.12	43.55	15.22	556.90	36.83	10.37	555.96	39.05	3.56	557.69	34.83	-3.56
560.37	36.82	12.02	559.12	44.05	16.05	559.90	35.94	9.81	558.96	38.07	2.91	560.70	35.15	-2.91
563.37	36.48	11.41	562.12	42.82	14.56	562.90	36.66	10.26	561.96	38.42	3.00	563.69	35.33	-3.00
566.37	35.83	11.36	565.12	43.94	16.27	565.90	36.57	10.77	564.96	38.94	4.11	566.69	33.62	-4.11
569.37	37.15	12.65	568.12	44.03	16.33	568.90	36.66	10.83	567.96	38.53	3.67	569.69	34.09	-3.67
572.37	36.20	11.35	571.12	43.46	15.42	571.90	37.29	11.11	570.96	39.32	4.12	572.69	33.99	-4.12
575.37	35.81	10.48	574.12	43.14	14.61	574.90	36.34	9.68	573.96	39.10	3.41	575.69	35.18	-3.41
578.37	36.38	11.19	577.12	43.51	15.13	577.90	36.78	10.26	576.96	38.42	2.88	578.69	35.57	-2.88
581.37	37.35	12.26	580.12	44.24	15.96	580.90	37.33	10.91	579.96	38.56	3.12	581.69	35.23	-3.12
584.37	35.27	10.12	583.12	44.00	15.65	583.90	36.32	9.84	582.96	39.26	3.75	584.69	34.66	-3.75
587.37	37.47	12.18	586.12	43.98	15.50	586.90	37.63	11.01	585.96	38.91	3.27	587.69	35.28	-3.27
590.37	36.96	11.85	589.12	44.46	16.16	589.90	37.06	10.62	588.96	38.53	3.07	590.69	35.30	-3.07
593.37	36.60	10.45	592.11	44.79	15.44	592.90	36.85	9.37	591.96	40.22	3.71	593.68	35.70	-3.71
596.37	36.08	10.59	595.12	44.22	15.53	595.90	37.36	10.54	594.96	39.05	3.20	596.69	35.55	-3.20
599.37	35.71	9.72	598.11	43.87	14.69	598.90	37.27	9.95	597.96	39.59	3.25	599.68	36.00	-3.25
602.37	36.48	10.61	601.11	43.92	14.85	601.90	36.76	9.56	600.96	40.33	4.10	602.68	35.03	-4.10
622.42	40.13	9.03	621.16	51.50	17.20	621.94	40.66	8.23	621.00	47.05	5.59	622.73	38.77	-5.59
625.39	37.29	7.83	624.14	44.42	11.77	624.92	38.97	8.18	623.98	46.26	6.45	625.71	36.27	-6.45
628.39	35.97	6.55	627.14	40.88	8.26	627.92	36.32	5.57	626.98	44.94	5.16	628.70	37.52	-5.16
631.42	33.87	6.57	630.14	38.51	8.01	630.95	34.74	6.11	629.98	41.15	3.49	631.74	37.07	-3.49
634.39	34.03	6.42	633.14	37.39	6.58	633.92	34.60	5.66	632.98	41.75	3.78	634.71	37.09	-3.78
637.39	33.85	7.85	636.14	36.82	7.62	636.92	33.60	6.27	635.98	39.10	2.74	637.70	36.52	-2.74
640.39	33.51	7.88	639.14	37.16	8.34	639.92	32.45	5.49	638.98	38.45	2.47	640.71	36.42	-2.47
643.39	32.02	6.20	642.14	37.03	8.01	642.92	34.06	6.91	641.98	39.07	2.89	643.71	36.19	-2.89
646.43	33.77	8.15	645.14	37.26	8.44	645.95	33.99	7.04	644.98	38.99	3.01	646.74	35.87	-3.01
649.39	34.51	9.90	648.14	36.47	8.66	648.92	34.35	8.41	647.98	37.69	2.72	649.71	35.15	-2.72
652.39	34.39	9.60	651.14	36.11	8.12	651.92	34.85	8.73	650.98	37.50	2.35	652.71	35.70	-2.35
655.39	34.19	9.66	654.14	36.13	8.41	654.92	33.68	7.82	653.98	37.10	2.22	655.71	35.57	-2.22
658.39	34.55	10.00	657.14	37.12	9.37	657.92	34.28	8.40	656.98	36.53	1.62	658.71	36.19	-1.62
661.43	34.69	9.99	660.14	35.71	7.82	660.95	34.49	8.46	659.98	37.34	2.29	661.74	35.67	-2.29
664.39	34.23	9.60	663.14	36.42	8.60	663.92	34.12	8.16	662.98	37.67	2.69	664.71	35.20	-2.69
667.39	34.89	11.07	666.14	37.51	10.50	666.92	35.35	10.20	665.98	37.26	3.09	667.71	33.99	-3.09
670.39	34.57	10.36	669.14	37.33	9.93	669.92	34.85	9.31	668.98	38.04	3.48	670.71	33.99	-3.48
673.39	34.77	10.49	672.14	37.43	9.95	672.92	35.58	9.97	671.98	36.78	2.14	673.71	35.40	-2.14
676.43	35.21	10.09	675.14	37.33	9.01	675.95	36.32	9.87	674.98	37.64	2.16	676.74	36.22	-2.16
679.39	35.57	10.18	678.14	37.51	8.93	678.92	36.11	9.39	677.98	37.77	2.03	679.71	36.62	-2.03
682.39	36.08	11.42	681.14	38.70	10.84	681.92	35.60	9.61	680.98	36.72	1.70	682.71	36.22	-1.70
685.39	35.53	10.23	684.14	37.70	9.21	684.92	35.79	9.16	683.98	38.02	2.37	685.71	36.19	-2.37
688.39	35.59	10.84	687.14	37.35	9.40	687.92	35.16	9.08	686.98	37.05	1.94	688.71	36.07	-1.94
691.42	36.88	12.62	690.14	37.49	10.04	690.95	36.09	10.50	689.98	36.08	1.47	691.74	36.05	-1.47
694.39	36.72	12.29	693.14	38.32	10.70	693.92	35.86	10.10	692.98	37.91	3.13	694.71	34.56	-3.13
697.39	35.69	11.53	696.14	37.62	10.26	696.92	34.97	9.48	695.98	35.94	1.42	697.71	36.00	-1.42
700.39	36.80	11.72	699.14	37.58	9.31	699.92	36.47	10.06	698.98	37.50	2.07	700.71	36.27	-2.07
703.39	36.74	12.01	702.14	37.96	10.04	702.92	36.03	9.97	701.98	37.10	2.02	703.71	35.97	-2.02
706.42	36.38	11.32	705.14	37.28	9.02	705.95	36.62	10.23	704.98	37.77	2.35	706.74	35.97	-2.35
709.39	37.31	13.10	708.14	38.38	10.98	708.92	36.32	10.78	707.98	36.80	2.24	709.71	35.23	-2.24
712.39	37.05	11.34	711.14	37.68	8.77	711.92	36.53	9.49	710.98	38.02	1.95	712.71	37.02	-1.95
715.39	37.98	13.61	714.14	38.19	10.63	714.92	36.49	10.79	713.98	36.43	1.71	715.71	35.92	-1.71
718.39	37.39	11.12	717.14	38.17	8.71	717.92	36.47	8.87	716.98	38.26	1.64	718.70	37.89	-1.64
721.42	36.82	12.08	720.14	38.17	10.23	720.95	37.50	11.43	719.98	37.23	2.13	721.73	35.87	-2.13
724.39	37.78	13.01	723.14	38.70	10.73	723.92	35.98	9.88	722.98	37.56	2.43	724.71	35.60	-2.43
727.39	36.20	11.69	726.14	39.22	11.51	726.92	36.21	10.37	725.98	36.72	1.85	727.71	35.92	-1.85
730.39	38.20	12.94	729.14	39.22	10.77	729.92	36.09	9.50	728.98	37.29	1.68	730.71	36.84	-1.68
733.39	37.72	12.75	732.14	38.86	10.70	732.92	36.55	10.25	731.98	37.26	1.94	733.71	36.29	-1.94
736.42	36.46	12.10	735.14	37.37	9.81	735.95	36.40	10.71	734.98	36.59	1.87	736.74	35.75	-1.87
739.39	36.50	10.94	738.14	38.40	9.64	738.92	36.70	9.81	737.98	37.37	1.45	739.71	37.37	-1.45
742.39	37.31	12.25	741.14	38.27	10.01	741.92	35.98	9.59	740.98	37.37	1.95	742.71	36.37	-1.95
745.39	36.68	10.90	744.14	39.01	10.03	744.92	37.61	10.50	743.98	38.61	2.47	745.71	36.57	-2.47
748.39	37.59	11.60	747.14	38.80	9.61	747.92	37.76	10.44	746.98	38.53	2.18	748.71	37.07	-2.18
751.42	37.41	12.34	750.14	37.54	9.28	750.95	36.28	9.88	749.98	37.18	1.76	751.74	36.57	-1.76
754.39	37.07	11.73	753.14	39.71	11.18	753.92	37.04	10.37	752.98	36.45	0.76	754.71	37.84	-0.76
757.39	37.19	11.98	756.14	39.03	10.62	756.92	36.59	10.05	755.98	37.15	1.58	757.71	36.89	-1.58
760.39	37.82	12.86	759.14	39.35	11.19	759.92	36.72	10.43	758.98	37.15	1.83	760.71	36.39	-1.83
763.39	37.82	11.84	762.14	39.14	9.96	762.92	37.63	10.32	761.98	37.96	1.62	763.71	37.62	-1.62
766.42	37.11	11.95	765.14	39.61	11.26	765.95	37.21	10.72	764.98	37.21	1.70	766.74	36.72	-1.70
769.39	37.51	12.05	768.14	39.44	10.79	768.92	35.52	8.73	767.98	37.21	1.40	769.71	37.32	-1.40
772.39	37.39	11.98	771.14	39.25	10.64	771.92	36.57	9.83	770.98	36.80	1.03	772.71	37.64	-1.03
775.39	36.94	11.48	774.14	39.37	10.71	774.92	37.00	10.21	773.98	38.64	2.82	775.71	35.90	-2.82
778.39	36.68	11.08	777.14	39.90	11.11	777.92	37.69	10.76	776.98	38.42	2.47	778.71	36.39	-2.47
781.42	37.51	11.18	780.14	38.46	8.93	780.95	37.53	9.87	779.98	38.56	1.87	781.74	37.72	-1.87
784.39	37.55	12.19	783.14	39.37	10.82	783.92	37.02	10.33	782.98	37.61	1.90	784.70	36.72	-1.90
787.39	37.92	12.79	786.14	38.78	10.46	786.92	37.33	10.87	785.98	37.13	1.65	787.71	36.74	-1.65
790.39	37.53	11.89	789.14	39.16	10.33	789.92	36.66	9.69	788.98	37.07	1.08	790.71	37.82	-1.08
793.39	37.63	12.17	792.14	39.48	10.83	792.92	37.86	11.07	791.98	37.64	1.83	793.71	36.89	-1.83
796.42	38.22	13.13	795.14	39.42	11.13	795.95	36.68	10.26	794.98	36.56	1.11	796.74	37.24	-1.11
799.39	37.47	11.57	798.14	39.29	10.20	798.92	36.76	9.53	797.98	37.42	1.17	799.70	37.99	-1.17
802.39	37.11	11.38	801.14	38.17	9.24	801.92	36.68	9.62	800.98	37.29	1.20	802.71	37.79	-1.20
805.39	38.08	11.93	804.14	39.90	10.56	804.92	38.12	10.64	803.98	38.34	1.84	805.71	37.57	-1.84
808.39	38.35	12.07	807.14	38.36	8.88	807.92	37.48	9.87	806.98	38.59	1.95	808.71	37.59	-1.95
811.42	38.33	12.09	810.14	38.51	9.07	810.95	36.97	9.40	809.98	38.53	1.93	811.74	37.57	-1.93
814.39	37.19	11.53	813.14	39.35	10.49	813.92	36.70	9.71	812.98	37.80	1.78	814.71	37.14	-1.78
817.39	38.31	12.53	816.14	39.93	10.95	816.92	37.25	10.14	815.98	37.69	1.55	817.71	37.49	-1.55
820.39	39.06	12.92	819.14	39.52	10.18	819.92	38.08	10.61	818.98	38.31	1.81	820.71	37.59	-1.81
823.39	39.51	13.32	822.14	39.88	10.49	822.92	37.04	9.52	821.98	38.83	2.28	823.70	37.17	-2.28
826.42	37.39	10.88	825.14	39.33	9.62	825.95	37.97	10.13	824.98	38.50	1.63	826.73	38.14	-1.63
829.39	38.88	12.73	828.14	38.27	8.92	828.92	37.17	9.69	827.98	37.85	1.34	829.71	38.07	-1.34
832.39	37.94	11.27	831.14	38.27	8.40	831.92	37.95	9.95	830.98	37.99	0.96	832.71	38.97	-0.96
835.39	38.00	12.03	834.14	39.63	10.46	834.92	38.29	10.99	833.98	39.07	2.74	835.71	36.49	-2.74
838.39	38.27	11.39	837.14	39.14	9.06	837.92	37.65	9.44	836.98	38.61	1.37	838.71	38.77	-1.37
841.43	39.02	12.84	840.14	38.21	8.83	840.95	37.91	10.40	839.98	38.59	2.05	841.74	37.39	-2.05
844.39	38.51	12.54	843.14	39.63	10.47	843.92	38.06	10.76	842.98	38.31	1.99	844.71	37.24	-1.99
847.39	38.22	12.07	846.14	38.97	9.62	846.92	37.55	10.07	845.98	38.15	1.64	847.71	37.77	-1.64
850.39	37.23	10.83	849.14	39.29	9.69	849.92	38.84	11.11	848.98	38.45	1.69	850.71	37.97	-1.69
853.39	38.08	10.53	852.14	41.10	10.36	852.92	37.63	8.75	851.98	38.83	0.93	853.71	39.88	-0.93
856.42	39.21	13.50	855.14	40.31	11.40	855.95	37.86	10.82	854.98	38.42	2.35	856.74	36.62	-2.35
859.39	39.53	12.54	858.14	40.22	10.04	858.92	37.36	9.04	857.98	38.72	1.38	859.71	38.87	-1.38
862.39	38.69	12.93	861.14	40.16	11.20	861.92	37.44	10.35	860.98	38.07	1.95	862.71	37.07	-1.95
865.39	38.53	12.47	864.14	40.01	10.75	864.92	38.57	11.18	863.98	37.72	1.30	865.71	38.02	-1.30
868.39	38.82	12.69	867.14	40.12	10.79	867.92	38.12	10.66	866.98	38.69	2.20	868.71	37.19	-2.20
871.42	37.98	12.45	870.14	40.93	12.20	870.95	38.76	11.90	869.98	38.04	2.15	871.73	36.64	-2.15
874.39	38.04	11.72	873.14	39.61	10.09	873.92	38.76	11.11	872.98	38.29	1.61	874.71	37.97	-1.61
877.39	38.51	12.03	876.14	40.35	10.68	876.92	37.61	9.80	875.98	38.83	2.00	877.71	37.74	-2.00
880.39	38.84	12.34	879.14	40.22	10.53	879.92	38.44	10.61	878.98	39.62	2.77	880.71	36.99	-2.77
883.39	38.20	11.92	882.14	39.71	10.23	882.92	38.01	10.40	881.98	37.99	1.35	883.71	38.19	-1.35
886.42	39.55	12.56	885.14	40.12	9.93	885.95	37.95	9.63	884.98	38.42	1.07	886.74	39.18	-1.07
889.39	38.12	11.34	888.14	39.90	9.93	888.92	37.89	9.78	887.98	39.75	2.62	889.71	37.42	-2.62
892.39	39.14	12.90	891.14	39.22	9.79	891.92	37.99	10.42	890.98	38.42	1.83	892.71	37.67	-1.83
895.39	39.31	12.79	894.14	40.48	10.77	894.92	37.27	9.42	893.98	38.48	1.61	895.71	38.17	-1.61
898.39	38.57	11.88	897.14	40.52	10.64	897.92	38.50	10.48	896.98	38.72	1.68	898.71	38.27	-1.68
901.42	37.59	11.39	900.14	40.18	10.78	900.95	38.46	10.93	899.98	37.40	0.84	901.74	38.62	-0.84
904.39	40.05	12.64	903.14	40.69	10.08	903.92	37.93	9.19	902.98	39.21	1.44	904.70	39.23	-1.44
907.39	39.49	12.09	906.14	41.23	10.64	906.92	38.57	9.84	905.98	39.81	2.06	907.71	38.60	-2.06
910.39	39.80	12.61	909.14	41.53	11.14	909.92	38.44	9.92	908.98	39.40	1.85	910.70	38.60	-1.85
913.39	39.84	13.28	912.14	39.63	9.88	912.92	38.08	10.19	911.98	38.18	1.27	913.71	38.55	-1.27
916.42	39.19	12.48	915.14	40.56	10.66	915.95	38.50	10.46	914.98	38.23	1.17	916.74	38.80	-1.17
919.39	38.67	12.27	918.14	39.90	10.30	918.92	38.78	11.05	917.98	38.23	1.47	919.71	38.19	-1.47
922.39	39.57	11.64	921.14	41.08	9.96	921.92	38.44	9.18	920.98	40.22	1.94	922.71	39.25	-1.94
925.39	39.08	12.69	924.14	40.91	11.33	924.92	39.14	11.42	923.98	38.07	1.33	925.71	38.32	-1.33
928.39	39.12	12.14	927.14	40.29	10.12	927.92	38.12	9.81	926.98	39.05	1.72	928.71	38.52	-1.72
931.42	39.49	12.44	930.14	40.50	10.26	930.95	38.25	9.87	929.98	38.86	1.46	931.74	38.85	-1.46
934.39	38.76	10.98	933.14	40.44	9.47	933.92	38.01	8.90	932.98	40.22	2.09	934.71	38.95	-2.09
937.39	39.37	11.20	936.14	41.31	9.95	936.92	38.14	8.64	935.98	40.55	2.03	937.71	39.40	-2.03
940.39	38.16	11.23	939.14	40.05	9.92	939.92	38.59	10.33	938.98	38.78	1.49	940.71	38.70	-1.49
943.39	39.14	11.96	942.14	41.14	10.76	942.92	39.23	10.72	941.98	39.21	1.67	943.71	38.77	-1.67
946.42	39.19	11.67	945.14	40.67	9.95	945.95	38.97	10.12	944.98	40.14	2.26	946.74	38.52	-2.26
949.39	39.14	12.34	948.14	41.59	11.59	948.92	38.14	10.01	947.98	38.45	1.29	949.71	38.77	-1.29
952.39	39.49	12.28	951.14	41.21	10.80	951.92	38.42	9.88	950.98	39.02	1.45	952.71	39.02	-1.45
955.39	38.61	11.01	954.14	41.03	10.24	954.92	39.57	10.64	953.98	39.46	1.51	955.71	39.35	-1.51
958.39	39.41	11.10	957.14	40.93	9.42	957.92	38.76	9.12	956.98	41.09	2.42	958.71	39.15	-2.42
961.42	38.90	11.03	960.14	41.36	10.30	960.95	38.76	9.56	959.98	39.54	1.32	961.74	39.81	-1.32
964.39	39.39	11.60	963.14	40.69	9.70	963.92	38.46	9.34	962.98	39.92	1.77	964.71	39.28	-1.77
967.39	39.16	10.94	966.14	41.55	10.13	966.92	39.46	9.91	965.98	40.71	2.13	967.71	39.35	-2.13
970.39	40.03	11.54	969.14	41.51	9.82	969.92	39.21	9.39	968.98	39.86	1.01	970.71	40.74	-1.01
973.39	39.06	11.93	972.14	41.83	11.50	972.92	39.83	11.37	971.98	39.81	2.32	973.70	38.07	-2.32
976.42	39.31	11.30	975.14	41.03	9.82	975.95	39.10	9.76	974.98	39.07	0.70	976.73	40.57	-0.70
979.39	39.57	12.25	978.14	40.20	9.68	978.92	38.27	9.62	977.98	38.88	1.20	979.71	39.38	-1.20
982.39	40.46	12.53	981.14	41.91	10.79	981.92	37.69	8.43	980.98	40.22	1.94	982.71	39.25	-1.94
985.39	40.25	12.47	984.14	41.48	10.51	984.92	40.00	10.89	983.98	39.97	1.84	985.71	39.20	-1.84
988.39	39.80	11.55	987.14	40.65	9.20	987.92	39.70	10.12	986.98	40.11	1.50	988.71	40.01	-1.50
991.42	38.47	10.70	990.14	40.39	9.42	990.95	39.40	10.30	989.98	39.78	1.65	991.74	39.38	-1.65
994.39	39.92	12.05	993.14	41.31	10.25	993.92	40.08	10.88	992.98	40.30	2.08	994.71	39.05	-2.08
997.39	40.36	12.54	996.14	41.33	10.31	996.92	38.63	9.48	995.98	40.03	1.85	997.71	39.23	-1.85
1000.39	39.25	10.67	999.14	40.76	8.98	999.92	38.52	8.61	998.98	40.44	1.50	1000.70	40.34	-1.50
1003.39	38.74	10.17	1002.14	41.55	9.79	1002.92	39.21	9.31	1001.98	40.82	1.90	1003.71	39.93	-1.90
1006.42	40.09	11.10	1005.14	41.74	9.56	1005.95	40.43	10.11	1004.98	40.44	1.10	1006.74	41.15	-1.10
1009.39	40.44	11.81	1008.14	41.51	9.68	1008.92	39.34	9.38	1007.98	40.85	1.86	1009.71	40.03	-1.86
1012.39	40.13	12.26	1011.14	41.29	10.22	1011.92	39.78	10.58	1010.98	39.73	1.50	1012.71	39.63	-1.50
1015.39	39.68	10.98	1014.14	41.40	9.51	1014.92	39.98	9.95	1013.98	40.77	1.72	1015.70	40.24	-1.72
1018.39	40.60	13.02	1017.14	41.18	10.40	1017.92	40.24	11.33	1016.98	39.48	1.54	1018.71	39.30	-1.54
1021.42	40.21	11.67	1020.14	42.58	10.85	1020.95	39.63	9.76	1019.98	40.33	1.44	1021.74	40.36	-1.44
1024.39	40.31	12.36	1023.14	41.10	9.95	1023.92	40.64	11.36	1022.98	39.97	1.66	1024.71	39.55	-1.66
1027.39	39.43	11.23	1026.14	41.59	10.20	1026.92	39.46	9.93	1025.98	40.66	2.11	1027.71	39.35	-2.11
1030.39	39.86	11.49	1029.14	42.02	10.45	1029.92	41.05	11.35	1028.98	40.05	1.32	1030.71	40.31	-1.32
1033.39	40.48	11.74	1032.14	41.91	9.97	1032.92	38.78	8.71	1031.98	41.34	2.24	1033.71	39.76	-2.24
1036.42	39.49	11.48	1035.14	42.79	11.59	1035.95	39.14	9.80	1034.98	40.33	1.97	1036.74	39.30	-1.97
1039.39	40.75	11.89	1038.14	42.11	10.06	1038.92	41.01	10.82	1037.98	41.07	1.86	1039.71	40.26	-1.86
1042.39	40.87	12.02	1041.14	41.12	9.07	1041.92	39.93	9.75	1040.98	40.63	1.42	1042.71	40.69	-1.42
1045.39	39.47	10.30	1044.14	42.02	9.65	1044.92	39.87	9.37	1043.98	40.27	0.74	1045.71	41.69	-0.74
1048.39	40.66	11.90	1047.14	41.33	9.37	1047.92	39.76	9.67	1046.98	40.52	1.40	1048.71	40.62	-1.40
1051.42	41.12	12.45	1050.14	41.42	9.55	1050.95	39.74	9.74	1049.98	41.51	2.48	1051.74	39.45	-2.48
1054.39	41.35	11.91	1053.14	42.19	9.56	1053.92	38.95	8.18	1052.98	40.85	1.06	1054.71	41.64	-1.06
1057.39	39.96	10.76	1056.14	41.08	8.68	1056.92	39.25	8.72	1055.98	41.48	1.92	1057.71	40.54	-1.92
1060.39	39.68	10.90	1059.14	41.23	9.26	1059.92	39.40	9.29	1058.98	40.25	1.12	1060.71	40.92	-1.12
1063.39	40.01	11.28	1062.14	42.75	10.83	1062.92	40.08	10.02	1061.98	40.30	1.22	1063.70	40.77	-1.22
1066.42	40.29	11.90	1065.14	42.34	10.76	1065.95	40.13	10.41	1064.98	40.03	1.29	1066.74	40.36	-1.29
1069.39	40.15	11.79	1068.14	42.34	10.78	1068.92	39.31	9.62	1067.98	40.96	2.24	1069.71	39.38	-2.24
1072.39	40.87	11.74	1071.14	42.67	10.35	1071.92	40.41	9.95	1070.98	41.48	2.00	1072.71	40.39	-2.00
1075.39	40.95	11.43	1074.14	42.79	10.07	1074.92	39.93	9.08	1073.98	41.84	1.96	1075.71	40.82	-1.96
1078.39	40.25	11.60	1077.14	42.77	10.92	1077.92	39.70	9.72	1076.98	40.25	1.24	1078.71	40.67	-1.24
1081.42	40.73	11.99	1080.14	41.78	9.85	1080.95	39.59	9.52	1079.98	40.88	1.79	1081.73	40.21	-1.79
1084.39	39.78	9.88	1083.14	43.25	10.16	1083.92	40.92	9.69	1082.98	41.70	1.45	1084.71	41.71	-1.45
1087.39	39.80	11.48	1086.14	41.72	10.20	1086.92	40.64	10.99	1085.98	40.55	1.87	1087.70	39.71	-1.87
1090.39	40.21	11.22	1089.14	42.04	9.85	1089.92	41.81	11.49	1088.98	41.31	1.96	1090.71	40.29	-1.96
1093.39	40.87	11.77	1092.14	42.02	9.72	1092.92	40.39	9.96	1091.98	41.56	2.10	1093.71	40.26	-2.10
1096.42	40.66	11.45	1095.14	42.17	9.77	1095.95	40.90	10.36	1094.98	42.00	2.44	1096.74	40.03	-2.44
1099.39	40.73	11.99	1098.14	42.39	10.46	1098.92	39.93	9.86	1097.98	41.56	2.47	1099.71	39.53	-2.47
1102.39	40.91	11.36	1101.14	42.56	9.81	1101.92	40.64	9.76	1100.98	40.57	0.66	1102.71	42.15	-0.66
1105.39	41.20	11.44	1104.14	41.91	8.95	1104.92	39.68	8.59	1103.98	41.73	1.61	1105.71	41.41	-1.61
1108.39	40.50	10.86	1107.14	43.12	10.29	1107.92	40.77	9.80	1106.98	41.59	1.60	1108.71	41.30	-1.60
1111.42	41.32	11.40	1110.14	41.53	8.41	1110.95	39.72	8.47	1109.98	42.03	1.75	1111.74	41.43	-1.75
1114.39	40.81	11.38	1113.14	42.30	9.67	1113.92	41.03	10.27	1112.98	41.15	1.36	1114.71	41.33	-1.36
1117.39	40.62	11.44	1116.14	43.03	10.65	1116.92	40.56	10.05	1115.98	40.85	1.31	1117.71	41.13	-1.31
1120.39	40.56	11.61	1119.14	41.87	9.73	1119.92	40.86	10.58	1118.98	41.70	2.40	1120.71	39.81	-2.40
1123.39	41.22	11.27	1122.14	43.12	9.98	1122.92	41.27	9.99	1121.98	41.92	1.62	1123.71	41.59	-1.62
1126.42	40.87	10.64	1125.14	42.62	9.19	1125.95	40.54	8.98	1124.98	42.19	1.60	1126.74	41.89	-1.60
1129.39	40.75	11.19	1128.14	42.88	10.13	1128.92	41.48	10.59	1127.98	41.78	1.87	1129.71	40.95	-1.87
1132.39	40.31	10.34	1131.14	43.70	10.54	1131.92	40.17	8.87	1130.98	41.15	0.83	1132.71	42.40	-0.83
1135.39	40.54	11.51	1134.14	42.67	10.45	1134.92	41.10	10.74	1133.98	42.42	3.04	1135.71	39.25	-3.04
1138.39	40.99	11.11	1137.14	44.16	11.08	1137.92	40.66	9.45	1136.98	41.97	1.73	1138.71	41.41	-1.73
1141.42	40.31	10.45	1140.14	43.66	10.61	1140.95	40.15	8.96	1139.98	41.62	1.41	1141.74	41.71	-1.41
1144.39	40.95	11.59	1143.14	43.14	10.59	1143.92	40.62	9.93	1142.98	40.82	1.11	1144.71	41.51	-1.11
1147.39	40.21	10.88	1146.14	44.03	11.51	1146.92	40.24	9.58	1145.98	41.07	1.39	1147.70	41.20	-1.39
1150.39	42.24	11.78	1149.14	43.31	9.65	1149.92	40.66	8.87	1148.98	42.47	1.65	1150.71	42.07	-1.65
1153.39	40.56	10.84	1152.14	43.01	10.10	1152.92	41.31	10.26	1151.98	41.97	1.90	1153.71	41.08	-1.90
1156.42	41.45	12.01	1155.14	42.95	10.31	1155.95	39.87	9.10	1154.98	41.48	1.68	1156.74	41.02	-1.68
1159.39	41.49	10.96	1158.14	42.71	8.98	1158.92	40.64	8.78	1157.98	42.53	1.64	1159.71	42.15	-1.64
1162.39	41.55	10.78	1161.14	43.16	9.20	1161.92	41.33	9.23	1160.98	42.36	1.24	1162.70	42.79	-1.24
1165.39	40.73	10.51	1164.14	43.51	10.10	1164.92	40.99	9.44	1163.98	42.44	1.87	1165.70	41.61	-1.87
1168.39	41.78	10.95	1167.14	43.20	9.18	1167.92	41.29	9.13	1166.98	43.58	2.40	1168.70	41.69	-2.40
1171.42	41.57	11.26	1170.14	42.73	9.23	1170.95	40.11	8.47	1169.98	42.42	1.76	1171.74	41.81	-1.76
1174.39	41.10	10.81	1173.14	42.90	9.42	1173.92	42.09	10.47	1172.98	41.56	0.92	1174.71	42.63	-0.92
1177.39	40.03	9.37	1176.14	43.25	9.40	1176.92	41.35	9.36	1175.98	42.86	1.85	1177.71	42.07	-1.85
1180.39	40.54	11.66	1179.14	43.96	11.88	1179.92	41.70	11.49	1178.98	39.92	0.68	1180.71	41.46	-0.68
1183.39	41.90	10.96	1182.14	43.79	9.65	1182.92	40.88	8.61	1181.98	43.74	2.44	1183.71	41.76	-2.44
1186.42	41.28	11.09	1185.14	43.94	10.56	1185.95	40.99	9.47	1184.98	41.92	1.38	1186.73	42.07	-1.38
1189.39	42.07	12.27	1188.14	43.92	10.93	1188.92	41.20	10.07	1187.98	41.34	1.19	1189.70	41.87	-1.19
1192.39	42.17	12.22	1191.14	42.39	9.25	1191.92	41.05	9.77	1190.98	41.67	1.37	1192.71	41.84	-1.37
1195.39	41.10	10.12	1194.14	43.57	9.40	1194.92	40.99	8.68	1193.98	42.94	1.61	1195.71	42.63	-1.61
1198.39	41.64	12.23	1197.14	42.86	10.25	1197.92	40.88	10.14	1196.98	42.33	2.56	1198.71	40.11	-2.56
1201.42	41.45	10.13	1200.14	43.72	9.20	1200.95	41.20	8.55	1199.98	42.39	0.71	1201.74	43.87	-0.71
1204.39	42.09	12.28	1203.14	43.29	10.28	1203.92	41.20	10.06	1202.98	41.48	1.31	1204.71	41.76	-1.31
1207.39	40.73	9.40	1206.14	44.31	9.78	1206.92	41.16	8.50	1205.98	42.64	0.95	1207.71	43.64	-0.95
1210.39	42.36	12.38	1209.13	44.50	11.32	1209.92	40.82	9.51	1208.98	41.31	0.97	1210.70	42.27	-0.97
1213.39	41.12	10.13	1212.13	42.77	8.59	1212.92	42.15	9.83	1211.98	42.55	1.21	1213.70	43.04	-1.21
1216.42	41.78	11.48	1215.13	43.44	9.95	1215.95	41.66	10.03	1214.98	42.06	1.41	1216.73	42.15	-1.41
1219.39	42.17	11.08	1218.13	43.90	9.62	1218.92	41.31	8.89	1217.98	43.49	2.05	1219.70	42.30	-2.05
