# Supplementary material for: Noise-precision tradeoff in predicting combinations of mutations and drugs
Source: PLoS Comput Biol. 2019 May 22;15(5):e1006956. doi: 10.1371/journal.pcbi.1006956 (PMC6548401; doi:10.1371/journal.pcbi.1006956)
Supplement: S1 Data — A zip file containing all datasets used in this paper. (ZIP) [file pcbi.1006956.s002.zip › calcium/calcium_double_RAW264.7/GMF_10_pM_UDP_25_uM_RW_ECC040315J.txt]

Tab-delimted data for ligand pair Granulocyte macrophage colony stimulating factor / Uridine 5'-diphosphate
Celltype = RAW 264.7
ExperimentID = ECC040315J
t in seconds, Ca++ concentrations in nM
Adj Ca++ is the change in Ca++ concentration due to ligand

ECC040315J03	GMF 10 pM	UDP 25 uM	sim
ECC040315J02	UDP 25 uM	HBSS-BSA n/a 	lig2_only
ECC040315J07	UDP 25 uM	HBSS-BSA n/a 	lig2_only
ECC040315J01	HBSS-BSA n/a 	HBSS-BSA n/a 	con
ECC040315J12	HBSS-BSA n/a 	HBSS-BSA n/a 	con

t(ECC040315J03)	Ca++(ECC040315J03)	Adj Ca++(ECC040315J03)	t(ECC040315J02)	Ca++(ECC040315J02)	Adj Ca++(ECC040315J02)	t(ECC040315J07)	Ca++(ECC040315J07)	Adj Ca++(ECC040315J07)	t(ECC040315J01)	Ca++(ECC040315J01)	Adj Ca++(ECC040315J01)	t(ECC040315J12)	Ca++(ECC040315J12)	Adj Ca++(ECC040315J12)
-190.69	31.52	-2.24	-190.84	37.42	1.43	-190.04	20.77	-6.43	-191.00	46.54	4.72	-189.26	31.52	-4.72
-187.76	24.17	-1.63	-187.92	26.41	-1.62	-187.14	16.43	-2.81	-188.08	36.35	2.49	-186.35	25.79	-2.49
-184.77	25.19	1.81	-184.92	29.13	3.53	-184.14	14.80	-2.02	-185.08	32.53	1.09	-183.36	24.76	-1.09
-181.77	23.81	-0.08	-181.92	27.24	1.12	-181.14	16.25	-1.08	-182.08	32.29	0.34	-180.35	26.03	-0.34
-178.77	24.89	1.33	-178.92	27.87	2.08	-178.14	17.07	0.07	-179.08	31.55	-0.07	-177.35	26.11	0.07
-175.76	24.17	-0.45	-175.92	27.35	0.50	-175.14	17.57	-0.49	-176.08	33.19	0.51	-174.35	26.59	-0.51
-172.77	24.41	-0.03	-172.92	26.30	-0.37	-172.14	17.64	-0.24	-173.08	31.31	-1.19	-171.36	28.11	1.19
-169.77	24.71	1.00	-169.92	26.20	0.26	-169.14	15.68	-1.47	-170.08	30.33	-1.44	-168.35	27.63	1.44
-166.77	23.63	0.03	-166.92	26.04	0.22	-166.14	17.13	0.09	-167.08	31.06	-0.60	-165.35	26.67	0.60
-163.77	22.74	0.63	-163.92	27.66	3.33	-163.14	17.07	1.52	-164.08	29.60	-0.57	-162.35	25.15	0.57
-160.76	24.41	-0.04	-160.92	26.88	0.20	-160.14	16.88	-1.01	-161.08	32.53	0.02	-159.35	26.91	-0.02
-157.76	22.68	-1.63	-157.92	24.54	-1.99	-157.14	16.12	-1.63	-158.08	33.36	0.99	-156.35	25.79	-0.99
-154.76	25.01	0.89	-154.92	25.37	-0.98	-154.14	16.81	-0.75	-155.08	31.55	-0.63	-153.35	27.23	0.63
-151.76	22.98	-0.43	-151.92	27.35	1.72	-151.14	17.38	0.53	-152.08	31.96	0.49	-150.35	25.39	-0.49
-148.76	23.16	0.47	-148.92	26.62	1.70	-148.14	17.89	1.76	-149.08	31.80	1.05	-147.35	24.12	-1.05
-145.76	23.22	0.03	-145.92	25.94	0.52	-145.14	16.75	0.12	-146.08	30.57	-0.68	-144.35	26.35	0.68
-142.76	24.17	1.44	-142.92	24.44	-0.51	-142.14	17.45	1.28	-143.08	31.39	0.60	-141.35	24.60	-0.60
-139.77	24.11	0.34	-139.92	25.16	-0.84	-139.14	16.06	-1.15	-140.08	32.21	0.38	-138.36	25.87	-0.38
-136.77	23.45	1.36	-136.92	26.04	1.73	-136.14	17.83	2.30	-137.08	30.74	0.59	-135.35	23.97	-0.59
-133.77	24.29	-0.84	-133.92	24.85	-2.50	-133.14	16.94	-1.63	-134.08	32.12	-1.07	-132.36	28.67	1.07
-130.77	23.51	0.10	-130.92	25.06	-0.58	-130.14	17.38	0.53	-131.08	32.29	0.82	-129.36	25.07	-0.82
-127.76	25.37	1.33	-127.92	26.56	0.30	-127.14	17.00	-0.48	-128.08	30.90	-1.20	-126.35	27.71	1.20
-124.77	23.22	-0.26	-124.92	24.59	-1.11	-124.14	16.62	-0.30	-125.08	31.06	-0.48	-123.36	26.43	0.48
-121.77	23.81	0.49	-121.92	26.10	0.56	-121.14	17.70	0.94	-122.08	31.14	-0.24	-120.35	26.03	0.24
-118.77	22.39	-0.44	-118.92	26.15	1.09	-118.14	16.12	-0.15	-119.08	30.25	-0.64	-117.36	25.95	0.64
-115.77	23.16	-0.97	-115.92	25.52	-0.84	-115.14	16.43	-1.14	-116.08	32.21	0.02	-114.36	26.59	-0.02
-112.77	23.45	0.54	-112.92	24.80	-0.34	-112.14	16.12	-0.23	-113.08	30.65	-0.32	-111.36	25.71	0.32
-109.76	24.71	1.01	-109.92	25.37	-0.55	-109.14	17.32	0.18	-110.08	32.62	0.86	-108.35	25.31	-0.86
-106.76	23.28	0.97	-106.92	26.72	2.18	-106.14	17.13	1.38	-107.08	30.17	-0.20	-105.35	24.99	0.20
-103.76	24.23	1.05	-103.92	25.73	0.33	-103.14	16.81	0.19	-104.08	32.37	1.13	-102.35	24.52	-1.13
-100.77	23.93	-0.65	-100.92	26.36	-0.45	-100.14	18.59	0.57	-101.08	33.19	0.55	-99.36	26.51	-0.55
-97.77	23.39	-0.66	-97.92	25.63	-0.64	-97.14	17.26	-0.23	-98.08	31.80	-0.31	-96.36	26.83	0.31
-94.76	23.10	0.43	-94.92	24.75	-0.15	-94.14	17.45	1.34	-95.08	30.49	-0.24	-93.35	25.39	0.24
-91.77	23.57	0.71	-91.92	25.27	0.18	-91.14	16.25	-0.05	-92.08	32.21	1.29	-90.35	24.05	-1.29
-88.76	24.47	1.88	-88.92	25.94	1.13	-88.14	17.00	0.97	-89.08	32.53	1.88	-87.35	23.18	-1.88
-85.77	22.56	-1.48	-85.92	24.39	-1.88	-85.14	17.45	-0.03	-86.08	31.39	-0.71	-84.35	27.23	0.71
-82.76	23.87	0.51	-82.92	25.68	0.09	-82.14	17.00	0.20	-83.08	31.31	-0.11	-81.35	25.95	0.11
-79.76	23.75	-0.55	-79.92	25.01	-1.52	-79.14	16.12	-1.62	-80.08	33.03	0.67	-78.35	26.11	-0.67
-76.76	24.05	0.03	-76.92	26.88	0.64	-76.14	17.13	-0.33	-77.08	32.86	0.78	-75.35	25.71	-0.78
-73.77	23.81	-0.04	-73.92	25.99	-0.09	-73.14	16.06	-1.23	-74.08	32.29	0.38	-72.35	25.95	-0.38
-70.76	23.39	-1.03	-70.92	24.85	-1.79	-70.14	17.57	-0.29	-71.08	32.86	0.38	-69.35	26.51	-0.38
-67.77	24.47	-0.25	-67.92	25.58	-1.37	-67.14	17.45	-0.71	-68.08	31.71	-1.07	-66.35	28.27	1.07
-64.76	24.47	0.54	-64.92	27.35	1.19	-64.14	16.12	-1.25	-65.08	32.45	0.46	-63.35	25.95	-0.46
-61.76	24.05	0.25	-61.92	25.78	-0.24	-61.14	15.68	-1.56	-62.08	31.06	-0.80	-60.35	27.07	0.80
-58.76	23.81	-0.74	-58.92	26.15	-0.62	-58.14	19.36	1.37	-59.08	33.28	0.67	-57.35	26.35	-0.67
-55.76	22.15	-2.83	-55.92	25.27	-1.94	-55.14	17.32	-1.10	-56.08	33.03	-0.01	-54.35	27.47	0.01
-52.77	24.95	1.51	-52.92	25.99	0.33	-52.14	18.65	1.77	-53.08	31.22	-0.28	-51.36	26.19	0.28
-49.77	23.81	0.89	-49.92	26.10	0.96	-49.14	18.53	2.17	-50.08	30.74	-0.24	-48.36	25.63	0.24
-46.77	24.17	1.13	-46.92	26.67	1.41	-46.14	17.83	1.35	-47.08	30.82	-0.28	-45.35	25.79	0.28
-43.76	24.23	1.87	-43.92	25.58	0.99	-43.14	17.45	1.65	-44.08	30.74	0.32	-42.35	24.52	-0.32
-40.76	22.86	-2.46	-40.92	27.29	-0.26	-40.14	18.46	-0.30	-41.08	34.35	0.97	-39.35	26.83	-0.97
-37.77	24.83	1.39	-37.92	26.10	0.43	-37.14	18.27	1.39	-38.08	31.47	-0.03	-36.36	25.95	0.03
-34.77	23.75	-1.48	-34.92	26.04	-1.41	-34.14	17.38	-1.29	-35.08	33.28	-0.01	-33.36	27.71	0.01
-31.77	25.25	1.05	-31.92	26.72	0.29	-31.14	17.07	-0.57	-32.08	31.47	-0.79	-30.36	27.47	0.79
-28.77	23.93	-1.53	-28.92	26.67	-1.01	-28.14	17.07	-1.83	-29.08	32.45	-1.07	-27.36	29.00	1.07
-25.77	24.47	0.75	-25.92	26.62	0.67	-25.14	18.40	1.24	-26.08	31.71	-0.07	-24.36	26.27	0.07
-22.77	24.59	-1.38	-22.93	26.36	-1.84	-22.14	18.21	-1.20	-23.08	34.85	0.82	-21.36	27.63	-0.82
-19.77	24.41	0.12	-19.93	27.35	0.84	-19.14	17.38	-0.35	-20.08	31.96	-0.39	-18.36	27.15	0.39
-16.77	26.03	0.54	-16.93	27.45	-0.27	-16.14	18.15	-0.78	-17.08	35.01	1.46	-15.35	26.51	-1.46
-13.77	24.53	-0.03	-13.93	26.82	0.04	-13.14	17.38	-0.62	-14.08	31.06	-1.56	-12.36	28.59	1.56
4.31	35.01	8.58	4.15	33.02	4.36	4.94	36.91	17.04	4.00	30.98	-3.51	5.72	32.42	3.51
7.32	67.99	36.30	7.16	63.43	29.52	7.94	61.04	35.91	7.00	41.00	1.25	8.73	32.91	-1.25
10.31	87.95	58.77	10.16	82.93	51.53	10.94	72.76	50.14	10.00	38.03	0.79	11.73	30.86	-0.79
13.32	80.59	51.24	13.16	84.89	53.32	13.94	62.99	40.20	13.00	38.45	1.04	14.73	30.78	-1.04
16.34	73.68	44.32	16.18	79.73	48.14	16.97	60.80	38.00	16.02	36.35	-1.07	17.76	32.91	1.07
19.32	73.91	43.70	19.16	74.36	41.93	19.95	56.88	33.23	19.00	38.20	-0.07	20.73	32.75	0.07
22.32	70.27	42.09	22.16	74.17	43.76	22.94	54.38	32.76	22.00	36.93	0.69	23.72	29.97	-0.69
25.32	70.49	42.01	25.16	70.96	40.25	25.94	54.83	32.91	25.00	37.86	1.32	26.73	29.64	-1.32
28.32	67.12	38.12	28.16	69.30	38.07	28.95	53.02	30.58	28.00	37.19	0.13	29.73	31.35	-0.13
31.34	65.81	36.26	31.18	69.37	37.60	31.97	50.12	27.13	31.02	38.11	0.50	32.75	31.52	-0.50
34.32	62.23	32.98	34.16	66.60	35.13	34.95	49.23	26.54	34.00	37.35	0.04	35.73	31.68	-0.04
37.32	62.65	32.44	37.16	64.79	32.36	37.95	47.11	23.46	37.00	38.20	-0.07	38.73	32.75	0.07
40.32	59.26	29.41	40.16	63.36	31.28	40.95	47.25	23.96	40.00	39.38	1.47	41.73	30.86	-1.47
43.31	57.65	28.35	43.16	62.26	30.73	43.94	45.65	22.91	43.00	38.28	0.92	44.72	30.86	-0.92
46.34	56.88	27.98	46.18	60.36	29.24	46.97	45.72	23.38	46.02	38.28	1.32	47.75	30.05	-1.32
49.32	56.67	26.96	49.16	58.84	26.91	49.94	43.92	20.77	49.00	37.94	0.17	50.73	32.01	-0.17
52.31	54.95	26.32	52.16	57.52	26.67	52.94	43.92	21.85	52.00	36.68	-0.01	53.72	31.11	0.01
55.32	53.98	23.32	55.16	55.48	22.60	55.94	44.13	20.03	55.00	38.53	-0.19	56.73	33.32	0.19
58.31	52.14	22.26	58.16	55.24	23.14	58.94	41.20	17.88	58.00	38.28	0.34	59.72	32.01	-0.34
61.34	51.46	20.60	61.18	53.05	19.96	61.96	43.06	18.76	61.02	38.03	-0.89	62.75	34.23	0.89
64.31	50.92	20.01	64.16	54.47	21.33	64.94	41.56	17.21	64.00	38.79	-0.18	65.72	33.57	0.18
67.31	52.07	21.24	67.16	53.82	20.77	67.94	41.84	17.57	67.00	38.87	-0.02	68.72	33.32	0.02
70.31	50.11	20.06	70.16	51.58	19.31	70.94	43.99	20.50	70.00	38.70	0.59	71.72	31.93	-0.59
73.31	49.77	20.13	73.16	52.35	20.48	73.94	40.28	17.20	73.00	39.04	1.34	74.72	30.78	-1.34
76.34	50.51	20.83	76.18	51.76	19.86	76.96	40.00	16.88	76.02	38.45	0.71	77.75	31.44	-0.71
79.31	49.23	19.10	79.16	51.88	19.52	79.94	39.93	16.36	79.00	38.96	0.77	80.72	31.84	-0.77
82.31	49.10	18.40	82.16	50.82	17.90	82.94	39.08	14.94	82.00	37.78	-0.98	83.73	34.15	0.98
85.31	47.63	15.87	85.16	51.88	17.90	85.94	38.10	12.90	85.00	40.15	0.33	86.72	33.90	-0.33
88.31	48.56	18.82	88.16	52.35	20.38	88.94	38.52	15.34	88.00	37.44	-0.36	89.72	32.58	0.36
91.34	46.96	17.70	91.18	52.29	20.80	91.96	41.63	18.93	91.02	38.20	0.88	92.75	30.86	-0.88
94.31	47.56	16.77	94.16	49.49	16.48	94.94	39.08	14.85	94.00	38.87	0.02	95.72	33.24	-0.02
97.31	49.10	19.05	97.16	49.37	17.09	97.94	40.14	16.65	97.00	39.04	0.93	98.72	31.60	-0.93
100.31	48.97	17.85	100.16	49.89	16.55	100.94	38.87	14.31	100.00	38.37	-0.81	101.72	34.40	0.81
103.32	48.36	16.89	103.16	50.71	17.02	103.94	39.22	14.31	103.00	40.15	0.62	104.72	33.32	-0.62
106.34	48.56	17.74	106.18	48.56	15.51	106.97	38.10	13.84	106.02	38.53	-0.35	107.75	33.65	0.35
109.31	47.16	15.55	109.16	49.49	15.65	109.94	37.82	12.77	109.00	38.11	-1.56	110.72	35.65	1.56
112.31	47.50	16.62	112.16	49.49	16.38	112.94	39.79	15.47	112.00	39.47	0.53	113.72	32.83	-0.53
115.31	47.30	16.14	115.16	49.89	16.51	115.94	37.40	12.80	115.00	38.53	-0.69	116.72	34.32	0.69
118.31	47.63	16.60	118.16	48.91	15.66	118.94	35.53	11.06	118.00	37.19	-1.90	119.72	35.40	1.90
121.34	47.23	15.90	121.18	50.12	16.57	121.96	36.63	11.86	121.02	38.87	-0.52	122.75	34.32	0.52
124.31	45.84	14.58	124.16	47.87	14.39	124.94	36.29	11.59	124.00	40.06	0.74	125.72	32.99	-0.74
127.31	45.90	14.11	127.16	48.96	14.94	127.94	37.61	12.38	127.00	39.89	0.04	128.73	34.23	-0.04
130.31	46.30	16.31	130.16	49.02	16.81	130.94	37.40	13.97	130.00	36.77	-1.28	131.72	33.74	1.28
133.32	46.04	14.13	133.16	47.64	13.51	133.94	35.59	10.24	133.00	38.70	-1.27	134.72	35.65	1.27
136.34	45.64	14.80	136.18	49.20	16.14	136.97	35.18	10.90	136.02	39.30	0.40	137.75	32.91	-0.40
139.31	46.56	15.08	139.16	47.81	14.10	139.94	35.94	11.02	139.00	37.35	-2.19	140.72	36.15	2.19
142.32	47.03	14.49	142.16	48.62	13.85	142.94	37.68	11.70	142.00	40.06	-0.54	143.72	35.56	0.54
145.31	45.77	15.71	145.16	49.95	17.66	145.94	37.82	14.32	145.00	36.68	-1.44	146.72	33.98	1.44
148.31	45.37	13.50	148.16	47.81	13.71	148.94	36.77	11.46	148.00	39.72	-0.21	149.72	34.56	0.21
151.34	46.10	15.68	151.18	48.56	15.91	151.97	36.15	12.29	151.02	39.13	0.65	152.75	32.25	-0.65
154.31	46.30	15.42	154.16	47.81	14.71	154.94	35.87	11.55	154.00	39.13	0.19	155.72	33.16	-0.19
157.31	45.77	13.61	157.16	48.27	13.89	157.94	34.90	9.30	157.00	39.04	-1.18	158.72	35.81	1.18
160.31	47.03	16.42	160.16	47.92	15.08	160.94	34.97	10.92	160.00	37.44	-1.23	161.72	34.32	1.23
163.32	45.51	11.61	163.16	49.02	12.89	163.94	36.98	9.64	163.00	44.27	2.31	164.72	34.07	-2.31
166.34	44.45	12.49	166.18	46.89	12.70	166.96	36.36	10.96	166.02	40.06	0.04	167.75	34.40	-0.04
169.31	46.63	13.40	169.16	47.92	12.46	169.94	36.84	10.17	169.00	41.94	0.65	170.73	35.06	-0.65
172.31	46.10	13.48	172.16	47.87	13.03	172.94	36.77	10.71	172.00	38.62	-2.06	173.72	37.15	2.06
175.31	45.31	13.96	175.16	47.92	14.35	175.94	37.05	12.26	175.00	40.15	0.74	176.73	33.08	-0.74
178.31	44.65	12.05	178.16	47.41	12.58	178.94	35.94	9.90	178.00	41.34	0.68	179.72	34.40	-0.68
181.34	45.11	12.36	181.18	48.21	13.24	181.96	38.03	11.84	181.02	39.38	-1.43	182.75	36.65	1.43
184.31	44.91	13.53	184.16	48.33	14.73	184.94	35.32	10.50	184.00	39.55	0.11	185.72	33.74	-0.11
187.31	45.70	11.92	187.16	48.79	12.79	187.94	34.90	7.68	187.00	41.94	0.10	188.72	36.15	-0.10
190.31	45.70	12.30	190.16	50.36	14.74	190.94	34.35	7.51	190.00	41.77	0.31	191.72	35.56	-0.31
193.31	46.17	13.45	193.16	49.25	14.31	193.94	36.22	10.06	193.00	40.49	-0.29	194.72	35.48	0.29
196.34	44.98	11.79	196.18	47.75	12.34	196.96	35.53	8.90	196.02	41.26	0.01	197.75	35.65	-0.01
199.31	44.58	11.90	199.16	47.18	12.28	199.94	34.42	8.30	199.00	40.91	0.17	200.72	34.98	-0.17
202.31	45.64	13.35	202.16	48.73	14.21	202.94	35.18	9.45	202.00	39.64	-0.71	203.72	35.48	0.71
205.31	46.30	12.66	205.16	47.01	11.14	205.94	34.83	7.75	205.00	41.51	-0.19	206.72	36.31	0.19
208.32	46.10	13.96	208.16	47.41	13.05	208.94	34.42	8.84	208.00	40.91	0.71	209.73	33.90	-0.71
211.34	46.04	11.74	211.18	47.41	10.89	211.97	34.77	7.03	211.02	43.15	0.79	212.75	35.98	-0.79
214.32	44.91	11.67	214.16	49.49	14.03	214.94	37.19	10.51	214.00	42.03	0.73	215.72	34.98	-0.73
217.31	44.85	11.63	217.16	47.12	11.67	217.94	36.63	9.97	217.00	41.17	-0.11	218.72	35.81	0.11
220.31	44.91	11.30	220.16	48.85	13.01	220.94	37.54	10.49	220.00	42.20	0.53	221.73	35.56	-0.53
223.31	45.77	11.83	223.16	48.16	12.00	223.94	38.03	10.65	223.00	41.51	-0.49	224.72	36.90	0.49
226.34	44.78	10.33	226.18	47.64	10.96	226.96	39.43	11.54	226.02	42.54	0.03	227.75	36.90	-0.03
229.31	45.57	10.74	229.16	48.21	11.15	229.94	35.73	7.46	229.00	42.37	-0.52	230.73	37.83	0.52
232.31	44.91	10.32	232.16	46.72	9.90	232.94	36.98	8.95	232.00	43.32	0.67	233.72	36.40	-0.67
235.31	44.32	9.83	235.16	47.06	10.34	235.94	33.46	5.53	235.00	42.37	-0.18	236.72	37.15	0.18
238.31	46.23	13.17	238.16	49.78	14.50	238.94	36.43	9.93	238.00	41.17	0.05	239.72	35.48	-0.05
241.34	44.52	9.92	241.18	49.14	12.31	241.97	34.35	6.31	241.02	43.93	1.27	242.75	35.81	-1.27
244.32	45.37	9.65	244.16	48.16	10.22	244.94	35.25	6.09	244.00	45.32	1.54	245.72	36.65	-1.54
247.32	43.54	8.44	247.16	49.43	12.11	247.94	35.66	7.12	247.00	43.58	0.42	248.72	37.15	-0.42
250.32	45.64	12.75	250.16	47.87	12.76	250.94	35.73	9.40	250.00	41.08	0.13	251.72	35.23	-0.13
253.31	45.24	10.66	253.16	48.16	11.36	253.94	34.28	6.26	253.00	42.29	-0.35	254.72	37.40	0.35
256.34	45.18	9.44	256.18	47.75	9.79	256.96	34.70	5.52	256.02	44.27	0.47	257.75	37.74	-0.47
259.31	43.40	8.94	259.16	47.87	11.19	259.94	37.82	9.92	259.00	42.72	0.20	260.72	36.73	-0.20
262.31	46.50	11.62	262.16	47.69	10.59	262.94	38.45	10.13	262.00	42.80	-0.14	263.72	37.49	0.14
265.31	43.14	8.57	265.16	48.44	11.64	265.94	33.60	5.59	265.00	41.60	-1.03	266.72	38.08	1.03
268.31	44.98	10.20	268.16	48.16	11.16	268.94	37.33	9.11	268.00	44.53	1.69	269.72	35.56	-1.69
271.34	43.86	10.87	271.18	48.39	13.18	271.97	35.32	8.89	271.02	42.11	1.06	272.75	34.40	-1.06
274.31	43.60	9.45	274.16	48.67	12.29	274.94	33.46	5.87	274.00	41.60	-0.61	275.72	37.24	0.61
277.32	46.50	9.36	277.16	48.16	8.80	277.94	35.04	4.46	277.00	44.53	-0.67	278.72	40.28	0.67
280.32	44.91	10.88	280.16	47.92	11.66	280.94	35.25	7.78	280.00	42.37	0.28	281.73	36.23	-0.28
283.32	45.31	10.50	283.16	47.87	10.84	283.94	36.29	8.04	283.00	43.58	0.71	284.72	36.57	-0.71
286.34	43.93	8.73	286.18	48.44	11.01	286.96	35.11	6.47	286.02	44.79	1.53	287.75	36.15	-1.53
289.31	43.67	8.27	289.16	47.69	10.06	289.94	35.53	6.69	289.00	44.10	0.64	290.72	37.24	-0.64
292.31	43.99	7.70	292.16	47.64	9.12	292.94	36.08	6.35	292.00	44.79	0.44	293.72	38.33	-0.44
295.32	44.13	7.93	295.16	49.02	10.59	295.94	35.94	6.30	295.00	44.10	-0.16	296.72	38.84	0.16
298.31	46.30	9.70	298.16	50.18	11.35	298.94	34.97	4.93	298.00	45.58	0.92	299.72	38.16	-0.92
301.34	44.45	8.33	301.18	47.29	8.94	301.97	35.53	5.97	301.02	44.36	0.18	302.75	38.42	-0.18
304.31	44.72	8.35	304.16	47.92	9.32	304.94	35.18	5.37	304.00	44.36	-0.07	305.72	38.92	0.07
307.31	46.56	10.74	307.16	49.72	11.67	307.94	36.15	6.89	307.00	44.27	0.39	308.72	37.91	-0.39
310.31	45.05	8.30	310.16	47.75	8.77	310.94	35.87	5.68	310.00	44.10	-0.71	311.73	39.94	0.71
313.31	45.97	8.56	313.16	47.81	8.18	313.94	35.53	4.68	313.00	45.32	-0.15	314.72	40.03	0.15
316.34	44.98	8.89	316.18	49.60	11.28	316.96	37.12	7.59	316.02	45.23	1.08	317.75	37.49	-1.08
319.31	43.93	6.09	319.16	48.50	8.43	319.94	35.66	4.38	319.00	46.28	0.38	320.72	39.94	-0.38
322.32	47.96	11.28	322.16	48.33	9.43	322.94	36.63	6.51	322.00	45.05	0.31	323.73	38.84	-0.31
325.31	46.63	9.30	325.16	50.94	11.39	325.94	34.90	4.13	325.00	46.01	0.62	326.73	39.18	-0.62
328.31	45.05	8.96	328.16	48.73	10.42	328.94	35.73	6.20	328.00	44.88	0.73	329.72	37.83	-0.73
331.34	46.50	9.17	331.18	49.31	9.75	331.97	39.79	9.02	331.02	46.28	0.89	332.75	38.92	-0.89
334.31	43.80	6.32	334.16	48.67	8.96	334.94	36.98	6.06	334.00	47.51	1.97	335.72	37.99	-1.97
337.32	46.10	8.62	337.16	49.43	9.72	337.94	35.04	4.12	337.00	44.62	-0.92	338.73	40.88	0.92
340.31	46.10	8.83	340.16	48.39	8.90	340.94	34.90	4.19	340.00	44.45	-0.88	341.72	40.62	0.88
343.32	45.24	7.14	343.16	49.83	9.50	343.94	36.91	5.37	343.00	46.80	0.64	344.72	39.94	-0.64
346.34	45.37	8.23	346.18	50.76	11.39	346.96	36.22	5.64	346.02	45.05	-0.15	347.75	39.77	0.15
349.31	45.24	7.98	349.16	48.85	9.37	349.94	37.40	6.70	349.00	46.80	1.48	350.72	38.25	-1.48
352.31	47.16	9.33	352.16	49.37	9.31	352.94	34.35	3.08	352.00	45.23	-0.66	353.72	40.97	0.66
355.31	45.77	6.81	355.16	49.14	7.95	355.94	37.19	4.79	355.00	46.98	-0.04	356.72	41.48	0.04
358.31	44.98	8.60	358.16	49.60	11.00	358.94	34.70	4.88	358.00	44.45	0.01	359.72	38.84	-0.01
361.34	43.99	6.83	361.18	50.01	10.63	361.97	35.04	4.44	361.02	45.93	0.71	362.75	38.92	-0.71
364.31	45.11	8.04	364.16	49.89	10.60	364.94	34.83	4.32	364.00	45.32	0.19	365.72	39.35	-0.19
367.31	46.56	8.86	367.16	49.49	9.57	367.94	36.77	5.63	367.00	45.05	-0.71	368.72	40.88	0.71
370.32	43.93	6.98	370.16	49.78	10.61	370.94	35.04	4.65	370.00	45.93	0.92	371.72	38.50	-0.92
373.32	44.58	5.84	373.16	49.37	8.40	373.94	37.12	4.94	373.00	46.37	-0.43	374.72	41.65	0.43
376.34	46.70	8.99	376.18	50.30	10.36	376.96	37.54	6.39	376.02	46.19	0.42	377.75	39.77	-0.42
379.32	44.72	7.12	379.16	50.65	10.83	379.94	35.80	4.76	379.00	46.72	1.06	380.73	39.01	-1.06
382.31	46.04	8.64	382.16	49.43	9.80	382.94	36.70	5.86	382.00	45.14	-0.32	383.72	40.20	0.32
385.31	46.96	8.00	385.16	49.95	8.77	385.94	34.56	2.16	385.00	49.19	2.17	386.72	39.26	-2.17
388.31	46.90	10.27	388.16	50.76	11.91	388.94	34.90	4.83	388.00	44.19	-0.50	389.72	39.60	0.50
391.34	46.56	8.16	391.18	49.43	8.80	391.97	38.10	6.26	391.02	46.63	0.17	392.75	40.71	-0.17
394.31	45.51	4.41	394.16	49.78	6.46	394.94	36.36	1.82	394.00	49.10	-0.06	395.72	43.63	0.06
397.32	45.44	6.74	397.16	48.62	7.69	397.94	37.19	5.05	397.00	46.80	0.04	398.73	41.14	-0.04
400.31	46.50	6.72	400.16	50.65	8.64	400.94	36.63	3.41	400.00	47.16	-0.68	401.72	42.94	0.68
403.31	46.96	9.75	403.16	50.01	10.57	403.94	38.10	7.45	403.00	46.63	1.36	404.73	38.33	-1.36
406.34	45.44	7.97	406.18	50.59	10.89	406.96	38.10	7.19	406.02	46.89	1.36	407.75	38.59	-1.36
409.31	46.04	6.72	409.16	50.59	9.05	409.94	39.01	6.25	409.00	47.95	0.57	410.72	41.22	-0.57
412.32	45.90	6.42	412.16	49.66	7.95	412.94	38.80	5.88	412.00	49.81	2.27	413.73	39.69	-2.27
415.31	46.23	8.14	415.16	51.00	10.68	415.94	36.43	4.90	415.00	46.10	-0.05	416.73	40.62	0.05
418.31	46.96	8.23	418.16	52.11	11.16	418.94	36.22	4.05	418.00	48.39	1.60	419.72	39.60	-1.60
421.34	47.63	7.47	421.18	51.17	8.79	421.97	36.15	2.55	421.02	49.28	1.06	422.75	41.57	-1.06
424.31	47.90	8.75	424.16	51.35	9.97	424.94	38.10	5.51	424.00	48.04	0.83	425.73	40.80	-0.83
427.31	48.56	8.68	427.16	50.71	8.61	427.94	38.31	4.99	427.00	48.04	0.10	428.73	42.25	-0.10
430.31	46.90	8.29	430.16	51.17	10.34	430.94	35.73	3.68	430.00	48.74	2.07	431.72	39.01	-2.07
433.31	46.37	6.92	433.16	51.82	10.15	433.94	36.57	3.68	433.00	48.04	0.53	434.72	41.39	-0.53
436.34	47.43	7.38	436.18	52.87	10.60	436.97	36.70	3.21	436.02	48.12	0.01	437.75	42.51	-0.01
439.31	45.90	7.90	439.16	50.42	10.19	439.94	36.36	4.92	439.00	45.49	-0.57	440.72	41.05	0.57
442.31	48.03	7.81	442.16	50.94	8.50	442.94	37.89	4.23	442.00	47.68	-0.60	443.72	43.29	0.60
445.31	46.23	6.21	445.16	50.36	8.12	445.94	36.77	3.31	445.00	48.83	0.75	446.73	41.74	-0.75
448.31	48.50	6.43	448.16	51.23	6.94	448.94	35.66	0.15	448.00	50.26	0.13	449.72	44.41	-0.13
451.34	48.50	9.50	451.18	51.47	10.24	451.96	36.70	4.26	451.02	49.45	2.39	452.75	39.09	-2.39
454.32	47.43	5.66	454.16	52.23	8.24	454.94	36.77	1.56	454.00	50.70	0.87	455.73	43.37	-0.87
457.32	48.43	6.41	457.16	51.88	7.63	457.94	38.10	2.64	457.00	50.17	0.09	458.72	44.41	-0.09
460.31	49.37	8.34	460.16	52.23	8.98	460.94	37.12	2.65	460.00	50.08	0.99	461.72	42.51	-0.99
463.31	49.64	10.06	463.16	51.23	9.43	463.94	39.15	6.13	463.00	48.21	0.57	464.73	41.48	-0.57
466.34	47.23	6.87	466.18	51.29	8.70	466.97	39.79	5.99	466.02	48.66	0.24	467.75	42.60	-0.24
469.31	47.76	5.92	469.16	53.41	9.34	469.94	37.89	2.61	469.00	49.28	-0.62	470.72	44.94	0.62
472.31	46.83	5.32	472.16	52.05	8.32	472.94	38.66	3.71	472.00	50.52	0.95	473.72	43.03	-0.95
475.31	46.56	5.76	475.16	53.29	10.26	475.94	37.89	3.65	475.00	49.72	0.86	476.72	42.42	-0.86
478.31	47.83	7.21	478.16	52.11	9.26	478.94	38.87	4.81	478.00	49.01	0.33	479.72	42.77	-0.33
481.34	47.76	5.30	481.18	52.35	7.66	481.97	37.40	1.50	481.02	50.26	-0.26	482.75	45.20	0.26
484.32	47.36	6.57	484.16	52.99	9.98	484.94	38.03	3.80	484.00	48.39	-0.46	485.72	43.72	0.46
487.31	46.96	4.46	487.16	52.93	8.20	487.94	38.17	2.23	487.00	50.52	-0.04	488.73	45.02	0.04
490.31	47.70	4.46	490.16	52.70	7.24	490.94	38.10	1.42	490.00	52.68	1.38	491.73	44.33	-1.38
493.32	48.43	7.03	493.16	53.41	9.78	493.94	39.79	4.95	493.00	49.36	-0.10	494.72	43.98	0.10
496.34	47.83	6.65	496.18	53.46	10.05	496.97	37.89	3.27	496.02	48.92	-0.32	497.75	43.98	0.32
499.31	49.57	8.69	499.16	53.35	10.24	499.94	38.94	4.62	499.00	49.10	0.16	500.72	43.20	-0.16
502.32	46.83	6.23	502.16	53.52	10.69	502.94	37.75	3.71	502.00	50.52	1.86	503.73	41.22	-1.86
505.31	48.10	7.22	505.16	52.05	8.95	505.94	37.96	3.64	505.00	48.83	-0.11	506.73	43.46	0.11
508.32	48.10	5.50	508.16	52.23	7.41	508.94	42.06	6.02	508.00	51.06	0.40	509.72	44.67	-0.40
511.34	48.10	7.42	511.18	52.99	10.08	511.96	37.68	3.56	511.02	50.08	1.34	512.75	41.82	-1.34
514.32	49.17	6.09	514.16	54.71	9.40	514.94	38.80	2.28	514.00	51.15	0.01	515.73	45.55	-0.01
517.32	48.76	7.26	517.16	53.11	9.39	517.94	38.10	3.16	517.00	49.81	0.25	518.73	43.72	-0.25
520.31	46.43	4.40	520.16	54.06	9.80	520.94	38.38	2.91	520.00	50.79	0.70	521.72	43.81	-0.70
523.31	46.90	5.12	523.16	54.95	10.95	523.94	41.27	6.05	523.00	52.95	3.11	524.72	41.14	-3.11
526.34	48.50	6.00	526.18	53.29	8.57	526.97	38.80	2.86	526.02	52.59	2.03	527.75	42.94	-2.03
529.32	49.30	4.66	529.16	53.41	6.55	529.94	39.79	1.71	529.00	52.95	0.25	530.73	46.86	-0.25
532.31	48.76	4.65	532.16	52.93	6.59	532.94	39.50	1.95	532.00	52.95	0.78	533.73	45.81	-0.78
535.31	47.03	2.78	535.16	53.88	7.41	535.94	38.87	1.18	535.00	53.40	1.09	536.72	45.63	-1.09
538.31	46.04	3.11	538.16	54.89	9.74	538.94	40.63	4.26	538.00	52.41	1.42	539.72	43.98	-1.42
541.34	49.23	6.89	541.18	55.06	10.50	541.96	38.24	2.46	541.02	51.06	0.66	542.75	44.15	-0.66
544.31	49.64	7.56	544.16	55.30	10.99	544.94	38.52	3.00	544.00	51.15	1.01	545.72	43.55	-1.01
547.31	47.56	4.37	547.16	56.08	10.66	547.94	37.33	0.70	547.00	52.68	1.43	548.73	44.24	-1.43
550.32	48.43	4.81	550.16	53.17	7.32	550.94	38.03	0.97	550.00	52.32	0.64	551.73	45.46	-0.64
553.31	49.44	4.99	553.16	55.18	8.51	553.94	38.52	0.63	553.00	54.76	2.25	554.72	44.67	-2.25
556.34	47.90	4.42	556.18	55.12	9.41	556.97	37.40	0.48	556.02	51.87	0.33	557.75	45.63	-0.33
559.31	49.57	7.45	559.16	53.17	8.83	559.94	40.00	4.44	559.00	50.79	0.61	560.72	43.98	-0.61
562.31	50.04	5.28	562.16	52.23	5.25	562.94	38.03	-0.17	562.00	54.85	2.03	563.72	45.20	-2.03
565.32	50.78	7.11	565.16	54.11	8.22	565.94	37.61	0.50	565.00	52.32	0.59	566.73	45.55	-0.59
568.31	47.23	4.83	568.16	55.54	10.91	568.94	37.89	2.05	568.00	52.05	1.59	569.73	43.29	-1.59
571.34	50.04	6.40	571.18	55.60	9.73	571.96	37.26	0.18	571.02	53.67	1.97	572.75	44.15	-1.97
574.32	50.58	7.49	574.16	55.84	10.52	574.94	38.66	2.13	574.00	52.05	0.90	575.73	44.67	-0.90
577.31	48.43	5.22	577.16	56.62	11.18	577.94	40.42	3.77	577.00	53.85	2.58	578.73	43.11	-2.58
580.32	49.84	3.81	580.16	56.26	8.00	580.94	38.52	-0.95	580.00	55.12	1.03	581.72	47.48	-1.03
583.32	48.50	5.20	583.16	54.06	8.53	583.94	39.08	2.34	583.00	51.33	-0.03	584.72	45.81	0.03
586.34	47.63	4.29	586.18	55.48	9.92	586.97	38.94	2.16	586.02	50.79	-0.61	587.75	46.42	0.61
589.31	48.16	4.94	589.16	56.50	11.05	589.94	39.22	2.56	589.00	51.96	0.68	590.73	45.02	-0.68
592.31	49.91	4.83	592.15	55.66	8.35	592.94	37.75	-0.77	592.00	53.49	0.35	593.72	47.21	-0.35
595.31	50.38	5.02	595.15	56.98	9.39	595.94	37.68	-1.12	595.00	54.22	0.80	596.72	47.04	-0.80
598.31	50.38	5.49	598.15	55.90	8.78	598.94	39.22	0.89	598.00	51.87	-1.08	599.72	48.45	1.08
601.34	49.97	5.95	601.18	55.54	9.29	601.96	40.28	2.82	601.02	52.86	0.78	602.75	45.72	-0.78
620.31	68.28	5.93	620.16	83.81	19.23	620.95	59.72	3.93	620.00	76.93	6.52	621.74	58.31	-6.52
623.32	64.87	-0.58	623.16	79.60	11.92	623.95	56.96	-1.93	623.00	84.79	11.28	624.74	56.65	-11.28
626.32	62.80	-4.13	626.16	78.08	8.92	626.95	53.70	-6.67	626.00	85.72	10.73	627.74	58.68	-10.73
629.32	60.38	-4.49	629.16	72.94	5.84	629.95	51.45	-6.86	629.00	82.62	9.69	630.73	57.66	-9.69
632.32	58.70	-5.47	632.16	75.47	9.07	632.95	50.79	-6.82	632.00	82.41	10.18	633.73	56.47	-10.18
635.32	57.16	-4.65	635.16	72.75	8.72	635.95	52.65	-2.60	635.00	80.78	10.91	636.74	53.37	-10.91
638.32	57.58	-5.56	638.16	72.88	7.51	638.95	52.50	-4.08	638.00	81.18	9.98	639.73	55.64	-9.98
641.32	57.72	-6.80	641.16	72.24	5.49	641.95	51.68	-6.28	641.00	84.58	12.00	642.73	55.00	-12.00
644.32	57.37	-5.66	644.16	72.11	6.86	644.95	49.53	-6.94	644.00	80.67	9.58	645.73	55.92	-9.58
647.32	59.05	-4.35	647.16	70.83	5.20	647.95	51.01	-5.83	647.00	81.70	10.24	648.73	55.64	-10.24
650.32	58.00	-4.54	650.16	72.49	7.73	650.95	49.90	-6.08	650.00	81.70	11.10	651.74	53.91	-11.10
653.32	58.00	-5.18	653.16	72.62	7.22	653.95	52.05	-4.57	653.00	80.88	9.64	654.74	56.01	-9.64
656.32	57.02	-7.70	656.16	71.60	4.66	656.95	50.86	-7.30	656.00	80.27	7.49	657.74	59.70	-7.49
659.32	56.74	-7.12	659.16	70.89	4.80	659.95	51.98	-5.32	659.00	82.62	10.70	660.74	55.64	-10.70
662.32	57.93	-7.01	662.16	70.89	3.72	662.95	52.05	-6.33	662.00	83.13	10.13	663.74	57.29	-10.13
665.32	58.91	-4.64	665.16	70.13	4.36	665.95	51.75	-5.24	665.00	81.90	10.29	666.74	55.73	-10.29
668.32	59.26	-4.51	668.16	72.94	6.95	668.95	53.70	-3.51	668.00	80.78	8.95	669.74	57.29	-8.95
671.32	58.98	-4.38	671.16	71.02	5.43	671.95	51.68	-5.12	671.00	80.98	9.56	672.74	56.28	-9.56
674.32	58.56	-5.56	674.16	72.94	6.59	674.95	51.23	-6.33	674.00	82.41	10.23	675.74	56.37	-10.23
677.32	59.96	-4.17	677.16	71.40	5.04	677.95	51.16	-6.41	677.00	82.52	10.33	678.74	56.28	-10.33
680.32	58.07	-5.28	680.16	73.65	8.08	680.95	52.95	-3.84	680.00	81.59	10.18	681.74	55.64	-10.18
683.32	60.24	-5.08	683.16	74.17	6.63	683.95	50.27	-8.49	683.00	82.21	8.83	684.74	58.96	-8.83
686.32	61.09	-4.92	686.16	72.17	3.94	686.95	53.77	-5.68	686.00	83.96	9.89	687.74	58.59	-9.89
689.32	58.84	-6.43	689.16	73.46	5.97	689.95	52.35	-6.36	689.00	84.79	11.46	690.74	56.28	-11.46
692.32	59.05	-7.63	692.16	73.59	4.68	692.95	52.42	-7.70	692.00	87.71	12.97	693.74	56.19	-12.97
695.32	60.10	-2.82	695.16	73.85	8.70	695.95	53.70	-2.66	695.00	80.37	9.39	696.74	56.01	-9.39
698.32	59.68	-5.35	698.16	71.28	4.03	698.95	51.31	-7.16	698.00	82.00	8.91	699.74	58.59	-8.91
701.32	61.87	-1.88	701.16	75.08	9.10	701.95	51.23	-5.96	701.00	82.31	10.50	702.74	55.73	-10.50
704.32	61.09	-3.79	704.16	75.27	8.17	704.95	52.72	-5.60	704.00	82.72	9.78	705.74	57.57	-9.78
707.32	61.30	-5.11	707.16	73.07	4.44	707.95	53.55	-6.30	707.00	84.58	10.11	708.74	58.77	-10.11
710.32	60.81	-2.70	710.16	73.97	8.24	710.95	52.35	-4.60	710.00	81.08	9.51	711.74	56.47	-9.51
713.32	61.16	-5.72	713.16	74.04	4.93	713.95	52.72	-7.60	713.00	84.79	9.85	714.74	59.51	-9.85
716.32	60.03	-6.24	716.16	73.20	4.71	716.95	54.60	-5.11	716.00	84.48	10.15	717.74	58.59	-10.15
719.32	62.87	-4.15	719.16	75.47	6.23	719.95	54.53	-5.93	719.00	84.68	9.60	720.74	59.89	-9.60
722.32	60.74	-6.92	722.16	75.27	5.38	722.95	52.80	-8.30	722.00	86.35	10.63	723.74	59.51	-10.63
725.32	60.53	-4.80	725.16	72.88	5.33	725.95	52.95	-5.82	725.00	83.44	10.05	726.74	57.75	-10.05
728.32	62.16	-4.41	728.16	75.21	6.41	728.95	54.30	-5.71	728.00	84.17	9.54	729.74	59.51	-9.54
731.32	60.53	-4.81	731.16	76.44	8.88	731.95	54.90	-3.88	731.00	83.55	10.15	732.74	57.66	-10.15
734.32	61.37	-6.21	734.16	74.95	5.15	734.95	52.95	-8.07	734.00	87.29	11.65	735.74	58.40	-11.65
737.32	63.51	-1.51	737.16	75.73	8.48	737.95	52.87	-5.59	737.00	82.83	9.75	738.74	57.75	-9.75
740.32	61.52	-5.12	740.16	74.62	5.76	740.95	52.05	-8.03	740.00	85.41	10.71	741.74	58.40	-10.71
743.32	62.08	-3.33	743.16	74.88	7.25	743.95	50.86	-7.99	743.00	83.96	10.49	744.73	57.39	-10.49
746.32	62.23	-5.30	746.16	75.86	6.11	746.95	52.05	-8.92	746.00	86.35	10.76	747.74	59.24	-10.76
749.32	61.59	-5.09	749.16	74.56	5.66	749.95	54.38	-5.74	749.00	86.14	11.40	750.73	57.75	-11.40
752.32	62.01	-6.17	752.16	75.21	4.81	752.95	54.23	-7.39	752.00	87.19	10.95	753.74	59.70	-10.95
755.32	62.23	-6.16	755.16	75.40	4.79	755.95	53.55	-8.28	755.00	87.61	11.16	756.74	59.70	-11.16
758.32	63.87	-1.64	758.16	76.51	8.77	758.95	54.90	-4.05	758.00	85.00	11.43	759.73	56.56	-11.43
761.32	63.30	-4.21	761.16	76.25	6.52	761.95	52.95	-8.00	761.00	86.04	10.47	762.73	59.51	-10.47
764.32	63.22	-2.69	764.16	74.82	6.69	764.95	53.10	-6.25	764.00	82.93	8.96	765.73	59.42	-8.96
767.32	61.23	-8.47	767.16	76.57	4.65	767.95	55.06	-8.08	767.00	86.66	8.90	768.74	63.27	-8.90
770.32	61.30	-7.83	770.16	76.44	5.08	770.95	55.59	-6.98	770.00	88.45	11.26	771.74	60.35	-11.26
773.32	62.73	-4.50	773.16	75.27	5.81	773.95	52.27	-8.40	773.00	86.14	10.85	774.73	58.86	-10.85
776.32	63.58	-4.71	776.16	74.36	3.84	776.95	53.70	-8.03	776.00	85.83	9.48	777.73	61.29	-9.48
779.32	62.73	-5.36	779.16	76.31	5.99	779.95	54.98	-6.55	779.00	88.97	12.82	780.73	57.75	-12.82
782.32	62.65	-4.72	782.16	75.40	5.80	782.95	54.23	-6.58	782.00	86.04	10.61	783.73	59.24	-10.61
785.32	61.87	-7.74	785.16	76.51	4.68	785.95	52.50	-10.55	785.00	90.24	12.57	786.74	59.51	-12.57
788.32	63.01	-6.26	788.16	77.95	6.45	788.95	57.03	-5.68	788.00	89.19	11.86	789.73	59.89	-11.86
791.32	63.58	-3.87	791.16	76.84	7.16	791.95	54.30	-6.59	791.00	85.83	10.32	792.73	59.61	-10.32
794.32	61.30	-6.58	794.16	76.64	6.53	794.95	54.07	-7.25	794.00	88.45	12.51	795.73	57.85	-12.51
797.32	63.15	-6.22	797.16	75.73	4.13	797.95	55.36	-7.45	797.00	88.55	11.12	798.73	60.73	-11.12
800.32	63.80	-5.25	800.16	76.97	5.69	800.95	54.90	-7.59	800.00	89.40	12.29	801.74	59.24	-12.29
803.32	64.30	-4.28	803.16	74.82	4.02	803.95	51.90	-10.12	803.00	89.29	12.65	804.73	58.40	-12.65
806.32	64.73	-5.36	806.16	76.77	4.46	806.95	52.35	-11.18	806.00	89.61	11.46	807.73	61.10	-11.46
809.32	64.37	-5.62	809.16	76.84	4.63	809.95	53.70	-9.73	809.00	88.66	10.61	810.73	61.85	-10.61
812.32	63.44	-6.21	812.16	77.43	5.56	812.95	53.40	-9.69	812.00	88.45	10.74	813.73	61.38	-10.74
815.32	63.87	-4.78	815.16	79.01	8.14	815.95	56.88	-5.21	815.00	88.87	12.16	816.74	58.96	-12.16
818.32	62.51	-6.11	818.16	77.43	6.58	818.95	53.17	-8.89	818.00	87.71	11.03	819.73	60.07	-11.03
821.32	65.23	-5.90	821.16	77.23	3.87	821.95	54.90	-9.67	821.00	89.82	10.63	822.73	62.98	-10.63
824.32	63.22	-5.84	824.16	77.29	6.00	824.95	56.04	-6.46	824.00	89.61	12.49	825.73	59.05	-12.49
827.32	61.45	-7.83	827.16	76.38	4.87	827.95	55.28	-7.44	827.00	89.40	12.06	828.73	59.70	-12.06
830.32	64.51	-3.86	830.16	78.02	7.43	830.95	54.60	-7.21	830.00	86.45	10.02	831.74	60.82	-10.02
833.32	63.58	-5.70	833.16	78.48	6.98	833.95	57.18	-5.54	833.00	88.55	11.21	834.73	60.54	-11.21
836.32	66.54	-2.88	836.16	78.08	6.43	836.95	54.38	-8.48	836.00	89.40	11.92	837.73	59.98	-11.92
839.32	63.01	-7.18	839.16	77.43	5.01	839.95	56.27	-7.36	839.00	88.97	10.72	840.73	61.95	-10.72
842.32	63.30	-6.46	842.16	80.20	8.21	842.95	55.59	-7.61	842.00	89.61	11.79	843.73	60.45	-11.79
845.32	65.31	-3.40	845.16	77.89	6.95	845.95	57.03	-5.12	845.00	89.19	12.42	846.74	58.77	-12.42
848.32	62.73	-9.15	848.16	79.80	5.70	848.95	57.80	-7.52	848.00	92.06	12.12	849.73	62.23	-12.12
851.32	64.66	-6.99	851.16	80.40	6.53	851.95	54.15	-10.94	851.00	91.41	11.70	852.73	62.42	-11.70
854.32	66.39	-6.80	854.16	80.80	5.38	854.95	56.88	-9.75	854.00	93.56	12.31	855.73	63.36	-12.31
857.32	66.10	-4.17	857.16	79.01	6.51	857.95	54.83	-8.88	857.00	90.35	12.02	858.73	60.73	-12.02
860.32	64.95	-5.36	860.16	78.15	5.61	860.95	57.34	-6.41	860.00	91.09	12.72	861.74	60.07	-12.72
863.32	64.80	-7.18	863.16	81.66	7.46	863.95	55.36	-10.06	863.00	91.41	11.37	864.73	63.08	-11.37
866.32	65.09	-5.72	866.16	78.74	5.70	866.95	56.27	-7.98	866.00	89.93	11.06	867.73	62.23	-11.06
869.32	64.73	-7.44	869.16	77.95	3.55	869.95	54.53	-11.08	869.00	90.67	10.44	870.73	64.21	-10.44
872.32	64.87	-5.48	872.16	80.26	7.68	872.95	57.11	-6.68	872.00	90.14	11.73	873.73	61.10	-11.73
875.32	63.94	-7.14	875.16	77.82	4.52	875.95	55.97	-8.55	875.00	90.46	11.32	876.74	62.23	-11.32
878.32	66.54	-5.04	878.16	79.20	5.40	878.95	54.98	-10.04	878.00	90.99	11.35	879.73	62.70	-11.35
881.32	65.81	-4.35	881.16	79.80	7.42	881.95	57.11	-6.49	881.00	88.34	10.12	882.73	62.51	-10.12
884.32	64.66	-5.95	884.16	79.47	6.64	884.95	57.34	-6.71	884.00	89.71	11.04	885.73	62.04	-11.04
887.32	65.81	-4.92	887.16	82.20	9.24	887.95	54.83	-9.34	887.00	90.99	12.20	888.73	61.01	-12.20
890.32	65.52	-8.14	890.16	81.33	5.45	890.95	54.30	-12.80	890.00	93.45	11.73	891.74	64.40	-11.73
893.32	65.60	-7.10	893.16	81.26	6.33	893.95	54.45	-11.69	893.00	93.99	13.23	894.73	61.95	-13.23
896.32	66.75	-7.00	896.16	79.80	3.82	896.95	58.64	-8.55	896.00	93.45	11.64	897.74	64.59	-11.64
899.32	66.46	-4.61	899.16	80.73	7.43	899.95	58.72	-5.79	899.00	91.20	12.07	900.73	61.48	-12.07
902.32	64.80	-7.57	902.16	81.06	6.47	902.95	56.73	-9.08	902.00	91.63	11.20	903.73	63.64	-11.20
905.32	67.55	-6.93	905.16	81.80	5.10	905.95	54.15	-13.77	905.00	95.28	12.74	906.74	64.21	-12.74
908.32	65.45	-6.71	908.16	79.34	4.95	908.95	56.80	-8.80	908.00	91.31	11.09	909.73	63.55	-11.09
911.32	66.90	-5.07	911.16	81.06	6.86	911.95	56.04	-9.37	911.00	92.16	12.13	912.73	62.32	-12.13
914.31	67.26	-5.99	914.16	80.86	5.38	914.94	56.35	-10.34	914.00	93.02	11.71	915.73	64.02	-11.71
917.32	67.55	-6.84	917.16	81.80	5.19	917.95	56.50	-11.33	917.00	96.04	13.59	918.73	63.27	-13.59
920.32	66.17	-6.41	920.16	80.80	5.99	920.95	54.98	-11.04	920.00	92.06	11.42	921.74	63.64	-11.42
923.32	65.88	-4.81	923.16	82.47	9.56	923.95	54.60	-9.53	923.00	91.84	13.09	924.73	60.07	-13.09
926.32	67.92	-5.87	926.16	81.13	5.11	926.95	54.90	-12.33	926.00	94.10	12.25	927.73	64.02	-12.25
929.31	65.16	-7.64	929.16	82.20	7.17	929.94	60.34	-5.90	929.00	94.85	13.99	930.73	61.29	-13.99
932.32	68.58	-5.84	932.16	81.26	4.61	932.95	57.57	-10.29	932.00	95.83	13.35	933.73	63.55	-13.35
935.32	67.77	-5.61	935.16	82.80	7.19	935.95	55.59	-11.23	935.00	93.66	12.22	936.74	63.64	-12.22
938.32	68.43	-5.44	938.16	84.55	8.45	938.95	57.64	-9.67	938.00	94.64	12.71	939.73	63.64	-12.71
941.32	66.46	-9.43	941.16	82.33	4.21	941.95	55.81	-13.52	941.00	98.01	14.06	942.73	64.31	-14.06
944.31	65.96	-9.14	944.16	83.47	6.15	944.94	56.57	-11.97	944.00	95.18	12.02	945.73	65.55	-12.02
947.31	69.90	-3.80	947.16	83.74	7.82	947.94	55.66	-11.48	947.00	94.85	13.09	948.73	63.08	-13.09
950.32	66.39	-10.15	950.16	84.35	5.59	950.95	57.72	-12.26	950.00	95.18	10.58	951.74	68.43	-10.58
953.32	69.82	-4.10	953.16	82.13	5.99	953.95	56.57	-10.79	953.00	95.39	13.41	954.73	62.98	-13.41
956.32	66.17	-8.73	956.16	81.20	4.08	956.95	58.87	-9.47	956.00	95.83	12.87	957.73	64.50	-12.87
959.32	67.19	-9.23	959.16	80.26	1.61	959.95	57.03	-12.83	959.00	96.59	12.11	960.73	66.79	-12.11
962.32	66.97	-8.15	962.16	84.15	6.80	962.95	54.38	-14.18	962.00	94.85	11.67	963.73	65.93	-11.67
965.32	67.04	-6.67	965.16	83.27	7.33	965.95	56.27	-10.88	965.00	95.83	14.06	966.74	62.13	-14.06
968.32	68.43	-7.55	968.16	84.89	6.68	968.95	59.33	-10.09	968.00	94.74	10.70	969.73	67.76	-10.70
971.32	68.21	-5.47	971.16	85.30	9.40	971.95	57.64	-9.48	971.00	93.77	12.03	972.73	64.12	-12.03
974.32	67.70	-8.26	974.16	82.47	4.28	974.95	58.41	-10.99	974.00	95.28	11.26	975.73	67.18	-11.26
977.32	68.21	-8.38	977.16	84.89	6.08	977.95	60.34	-9.69	977.00	97.68	13.03	978.73	66.03	-13.03
980.32	67.48	-8.63	980.16	83.20	4.86	980.95	60.88	-8.67	980.00	98.45	14.28	981.74	64.31	-14.28
983.32	67.34	-7.49	983.16	85.36	8.31	983.95	55.89	-12.38	983.00	96.92	14.03	984.73	63.27	-14.03
986.32	68.94	-8.26	986.16	85.09	5.67	986.95	57.34	-13.30	986.00	97.46	12.20	987.73	67.47	-12.20
989.32	67.48	-10.57	989.16	84.15	3.88	989.95	56.96	-14.53	989.00	100.32	14.21	990.73	66.31	-14.21
992.31	67.85	-6.72	992.16	84.15	7.35	992.94	61.43	-6.58	992.00	96.04	13.41	993.73	63.64	-13.41
995.31	69.82	-6.45	995.16	85.70	7.21	995.94	58.79	-10.92	995.00	96.37	12.04	996.74	66.70	-12.04
998.31	67.77	-10.48	998.16	83.34	2.87	998.94	58.56	-13.13	998.00	99.66	13.35	999.73	67.37	-13.35
1001.32	67.55	-9.25	1001.16	84.82	5.80	1001.95	56.57	-13.67	1001.00	98.01	13.15	1002.73	66.12	-13.15
1004.32	70.12	-6.28	1004.16	87.20	8.57	1004.95	56.35	-13.49	1004.00	96.26	11.80	1005.73	67.08	-11.80
1007.31	67.12	-8.21	1007.16	86.52	8.97	1007.94	57.57	-11.20	1007.00	95.83	12.44	1008.73	65.36	-12.44
1010.31	67.70	-8.69	1010.16	85.50	6.89	1010.94	58.41	-11.42	1010.00	97.57	13.12	1011.74	65.74	-13.12
1013.31	68.87	-8.90	1013.16	85.50	5.50	1013.94	59.87	-11.34	1013.00	98.23	12.40	1014.73	67.85	-12.40
1016.32	69.75	-6.99	1016.16	85.36	6.39	1016.94	57.18	-13.00	1016.00	97.90	13.10	1017.73	66.12	-13.10
1019.31	70.34	-7.23	1019.16	84.62	4.82	1019.94	57.87	-13.14	1019.00	97.35	11.72	1020.73	68.33	-11.72
1022.32	70.27	-7.12	1022.16	86.38	6.76	1022.95	59.95	-10.88	1022.00	98.34	12.89	1023.73	66.98	-12.89
1025.32	67.41	-9.12	1025.16	85.03	6.27	1025.95	56.50	-13.47	1025.00	97.57	12.98	1026.74	66.03	-12.98
1028.31	68.14	-10.07	1028.16	85.16	4.73	1028.94	60.42	-11.23	1028.00	99.77	13.50	1029.73	67.18	-13.50
1031.31	69.90	-9.39	1031.16	85.50	3.98	1031.94	59.72	-13.01	1031.00	101.65	14.30	1032.73	67.47	-14.30
1034.31	69.97	-7.47	1034.16	85.16	5.49	1034.94	58.33	-12.55	1034.00	96.70	11.20	1035.73	68.72	-11.20
1037.32	69.75	-8.94	1037.16	86.73	5.81	1037.95	58.10	-14.03	1037.00	99.88	13.13	1038.73	68.04	-13.13
1040.32	70.34	-5.86	1040.16	86.38	7.96	1040.95	61.19	-8.45	1040.00	97.57	13.31	1041.74	65.36	-13.31
1043.32	68.36	-10.16	1043.16	85.43	4.68	1043.95	60.11	-11.85	1043.00	101.65	15.07	1044.73	65.93	-15.07
1046.32	68.43	-10.33	1046.16	86.79	5.81	1046.95	59.49	-12.71	1046.00	99.33	12.51	1047.73	68.72	-12.51
1049.32	69.97	-7.18	1049.16	86.25	6.87	1049.95	59.49	-11.10	1049.00	99.77	14.56	1050.73	65.07	-14.56
1052.32	71.30	-7.33	1052.16	85.98	5.12	1052.95	61.27	-10.80	1052.00	101.10	14.41	1053.73	66.70	-14.41
1055.32	70.19	-7.45	1055.16	86.25	6.38	1055.95	60.73	-10.35	1055.00	98.45	12.75	1056.74	67.37	-12.75
1058.32	70.27	-8.29	1058.16	89.06	8.27	1058.95	61.43	-10.57	1058.00	100.10	13.48	1059.73	67.56	-13.48
1061.32	72.04	-6.01	1061.16	85.64	5.37	1061.95	60.03	-11.46	1061.00	99.55	13.44	1062.73	67.08	-13.44
1064.32	71.52	-6.19	1064.16	85.91	5.97	1064.95	61.11	-10.04	1064.00	98.78	13.01	1065.73	67.18	-13.01
1067.32	73.01	-6.65	1067.16	87.55	5.67	1067.95	59.87	-13.23	1067.00	102.77	15.05	1068.73	67.08	-15.05
1070.32	71.37	-6.30	1070.16	86.18	6.28	1070.95	60.96	-10.15	1070.00	100.43	14.70	1071.74	65.45	-14.70
1073.32	70.27	-8.96	1073.16	87.00	5.54	1073.95	59.18	-13.49	1073.00	99.99	12.70	1074.73	69.01	-12.70
1076.32	70.86	-7.36	1076.16	87.75	7.30	1076.95	62.44	-9.22	1076.00	97.68	11.40	1077.73	69.30	-11.40
1079.31	70.41	-9.63	1079.16	88.44	6.18	1079.94	58.56	-14.92	1079.00	102.66	14.56	1080.73	67.95	-14.56
1082.32	70.41	-9.77	1082.16	86.18	3.78	1082.95	59.72	-13.90	1082.00	104.00	15.76	1083.73	66.89	-15.76
1085.32	67.26	-13.25	1085.16	88.37	5.64	1085.95	61.35	-12.60	1085.00	100.88	12.31	1086.74	70.67	-12.31
1088.32	71.74	-7.04	1088.16	88.71	7.70	1088.95	59.87	-12.35	1088.00	98.89	12.05	1089.73	69.21	-12.05
1091.32	70.49	-10.78	1091.16	86.52	3.02	1091.95	59.72	-14.99	1091.00	102.32	12.99	1092.73	70.76	-12.99
1094.32	69.60	-9.38	1094.16	87.61	6.40	1094.95	56.96	-15.46	1094.00	100.65	13.61	1095.73	67.85	-13.61
1097.32	71.82	-7.79	1097.16	87.82	5.98	1097.95	59.57	-13.48	1097.00	102.10	14.43	1098.73	67.66	-14.43
1100.32	70.49	-8.08	1100.16	89.75	8.95	1100.95	57.87	-14.14	1100.00	100.21	13.58	1101.74	67.47	-13.58
1103.32	73.16	-5.61	1103.16	89.13	8.13	1103.95	62.13	-10.08	1103.00	101.10	14.27	1104.73	66.98	-14.27
1106.32	71.60	-5.85	1106.16	88.58	8.91	1106.95	61.74	-9.15	1106.00	98.45	12.94	1107.73	66.98	-12.94
1109.32	70.71	-7.52	1109.16	85.98	5.52	1109.95	61.04	-10.63	1109.00	99.44	13.15	1110.73	67.56	-13.15
1112.32	71.97	-5.69	1112.16	88.64	8.75	1112.95	60.34	-10.76	1112.00	97.24	11.52	1113.73	68.62	-11.52
1115.31	71.60	-12.15	1115.16	88.92	2.95	1115.94	60.11	-17.08	1115.00	106.48	14.67	1116.74	71.55	-14.67
1118.31	72.41	-9.24	1118.16	90.44	6.56	1118.94	60.65	-14.44	1118.00	102.88	13.17	1119.73	70.96	-13.17
1121.32	70.41	-9.32	1121.16	88.58	6.62	1121.95	59.49	-13.68	1121.00	101.76	13.97	1122.73	68.24	-13.97
1124.32	72.41	-10.57	1124.16	88.30	3.09	1124.95	60.11	-16.31	1124.00	106.03	14.99	1125.73	70.47	-14.99
1127.32	73.61	-7.96	1127.16	89.54	5.75	1127.95	61.43	-13.58	1127.00	105.24	15.61	1128.73	68.43	-15.61
1130.32	71.74	-9.19	1130.16	88.99	5.83	1130.95	58.64	-15.73	1130.00	103.78	14.79	1131.74	68.62	-14.79
1133.32	71.74	-8.06	1133.16	88.51	6.49	1133.95	62.44	-10.80	1133.00	101.99	14.13	1134.73	68.14	-14.13
1136.32	72.71	-10.37	1136.16	91.13	5.82	1136.95	62.99	-13.53	1136.00	106.03	14.89	1137.73	70.67	-14.89
1139.32	73.31	-9.26	1139.16	89.61	4.81	1139.95	59.95	-16.06	1139.00	105.01	14.38	1140.73	70.67	-14.38
1142.32	72.12	-12.16	1142.16	88.85	2.35	1142.95	59.33	-18.39	1142.00	108.42	16.08	1143.73	70.67	-16.08
1145.32	71.08	-9.24	1145.16	89.95	7.40	1145.95	61.43	-12.33	1145.00	103.33	14.95	1146.74	67.85	-14.95
1148.32	74.28	-7.94	1148.16	90.30	5.85	1148.95	61.58	-14.08	1148.00	105.58	15.30	1149.73	69.40	-15.30
1151.32	71.82	-10.96	1151.16	90.79	5.79	1151.95	59.64	-16.58	1151.00	105.13	14.29	1152.73	70.96	-14.29
1154.32	72.12	-10.27	1154.16	88.30	3.68	1154.95	61.81	-14.02	1154.00	105.24	14.79	1155.73	70.08	-14.79
1157.32	71.97	-8.35	1157.16	89.47	6.92	1157.95	60.49	-13.27	1157.00	105.35	16.97	1158.73	65.83	-16.97
1160.32	72.41	-10.10	1160.16	88.99	4.25	1160.95	61.43	-14.52	1160.00	104.11	13.54	1161.74	71.45	-13.54
1163.32	73.68	-10.41	1163.16	90.72	4.41	1163.95	63.69	-13.84	1163.00	107.85	15.70	1164.73	70.86	-15.70
1166.32	74.28	-9.77	1166.16	89.95	3.68	1166.95	60.80	-16.69	1166.00	107.96	15.85	1167.73	70.67	-15.85
1169.32	72.64	-10.05	1169.16	89.68	4.76	1169.95	61.66	-14.47	1169.00	105.35	14.60	1170.73	70.57	-14.60
1172.32	73.16	-10.66	1172.16	91.41	5.36	1172.95	62.28	-14.98	1172.00	108.88	17.00	1173.73	69.30	-17.00
1175.32	75.48	-5.99	1175.16	90.44	6.74	1175.95	61.43	-13.48	1175.00	105.92	16.39	1176.74	67.56	-16.39
1178.32	73.83	-10.08	1178.16	90.92	4.78	1178.95	60.57	-16.78	1178.00	106.71	14.74	1179.73	71.65	-14.74
1181.31	73.76	-11.80	1181.16	90.58	2.80	1181.94	59.64	-19.36	1181.00	111.18	17.56	1182.73	70.47	-17.56
1184.31	75.33	-8.69	1184.16	92.18	5.93	1184.94	62.52	-14.94	1184.00	108.30	16.22	1185.73	70.28	-16.22
1187.31	73.61	-9.46	1187.16	90.86	5.56	1187.94	62.36	-14.15	1187.00	105.13	14.00	1188.73	71.55	-14.00
1190.31	71.74	-11.85	1190.16	90.65	4.84	1190.94	60.11	-16.92	1190.00	106.26	14.61	1191.74	71.45	-14.61
1193.31	73.61	-10.77	1193.16	92.04	5.44	1193.94	63.85	-13.97	1193.00	108.53	16.09	1194.73	70.76	-16.09
1196.32	72.71	-10.41	1196.16	91.55	6.20	1196.94	60.26	-16.30	1196.00	107.28	16.10	1197.73	69.50	-16.10
1199.31	72.12	-11.97	1199.16	90.02	3.71	1199.94	60.57	-16.96	1199.00	107.16	15.01	1200.73	71.55	-15.01
1202.31	73.08	-11.03	1202.16	90.86	4.52	1202.95	61.19	-16.36	1202.00	108.19	16.02	1203.73	70.57	-16.02
1205.32	72.19	-10.94	1205.16	93.72	8.37	1205.95	64.09	-12.48	1205.00	105.24	14.05	1206.74	71.55	-14.05
1208.31	75.48	-11.62	1208.16	92.95	3.63	1208.94	63.07	-17.47	1208.00	110.72	15.56	1209.72	74.01	-15.56
1211.31	75.48	-9.60	1211.16	94.21	6.90	1211.94	61.89	-16.63	1211.00	108.76	15.62	1212.72	71.94	-15.62
1214.31	73.31	-10.23	1214.16	91.06	5.29	1214.94	60.11	-16.87	1214.00	107.73	16.13	1215.73	69.89	-16.13
1217.32	74.66	-11.44	1217.16	93.37	5.05	1217.95	63.77	-15.77	1217.00	110.49	16.33	1218.73	72.24	-16.33
