# Supplementary material for: Noise-precision tradeoff in predicting combinations of mutations and drugs
Source: PLoS Comput Biol. 2019 May 22;15(5):e1006956. doi: 10.1371/journal.pcbi.1006956 (PMC6548401; doi:10.1371/journal.pcbi.1006956)
Supplement: S1 Data — A zip file containing all datasets used in this paper. (ZIP) [file pcbi.1006956.s002.zip › calcium/calcium_double_RAW264.7/GMF_10_pM_UTP_25_uM_RW_ECC040115C.txt]

Tab-delimted data for ligand pair Granulocyte macrophage colony stimulating factor / Uridine 5'-triphosphate
Celltype = RAW 264.7
ExperimentID = ECC040115C
t in seconds, Ca++ concentrations in nM
Adj Ca++ is the change in Ca++ concentration due to ligand

ECC040115C08	GMF 10 pM	UTP 25 uM	sim
ECC040115C02	UTP 25 uM	HBSS-BSA n/a 	lig2_only
ECC040115C07	UTP 25 uM	HBSS-BSA n/a 	lig2_only
ECC040115C01	HBSS-BSA n/a 	HBSS-BSA n/a 	con
ECC040115C12	HBSS-BSA n/a 	HBSS-BSA n/a 	con

t(ECC040115C08)	Ca++(ECC040115C08)	Adj Ca++(ECC040115C08)	t(ECC040115C02)	Ca++(ECC040115C02)	Adj Ca++(ECC040115C02)	t(ECC040115C07)	Ca++(ECC040115C07)	Adj Ca++(ECC040115C07)	t(ECC040115C01)	Ca++(ECC040115C01)	Adj Ca++(ECC040115C01)	t(ECC040115C12)	Ca++(ECC040115C12)	Adj Ca++(ECC040115C12)
-194.88	24.81	-0.87	-195.84	30.86	1.61	-195.03	22.89	0.05	-196.00	46.52	0.08	-194.25	33.90	-0.08
-191.89	24.67	-0.35	-192.84	29.32	0.73	-192.05	22.17	-0.01	-193.00	45.41	-0.37	-191.25	33.69	0.37
-188.89	24.40	-0.40	-189.84	29.50	1.13	-189.05	21.51	-0.45	-190.00	45.73	0.17	-188.25	32.93	-0.17
-185.89	24.42	-0.05	-186.84	28.53	0.50	-186.05	21.01	-0.62	-187.00	44.88	-0.35	-185.25	33.11	0.35
-182.89	24.17	-0.82	-183.84	28.46	-0.10	-183.05	21.72	-0.43	-184.00	45.41	-0.34	-182.25	33.63	0.34
-179.88	24.53	1.46	-180.84	28.27	1.63	-180.04	22.01	1.78	-181.00	43.75	-0.08	-179.25	31.45	0.08
-176.89	24.74	0.85	-177.84	28.64	1.19	-177.05	21.18	0.13	-178.00	44.34	-0.31	-176.25	32.49	0.31
-173.89	23.80	0.64	-174.84	27.63	0.91	-174.05	20.61	0.29	-175.00	43.43	-0.49	-173.25	31.94	0.49
-170.89	23.82	1.13	-171.84	27.00	0.74	-171.05	20.92	1.07	-172.00	43.25	-0.20	-170.25	31.19	0.20
-167.89	24.21	0.99	-168.84	27.39	0.61	-168.05	21.06	0.68	-169.00	43.21	-0.77	-167.25	32.28	0.77
-164.88	23.84	1.60	-165.84	27.72	1.91	-165.04	21.34	1.94	-166.00	42.40	-0.60	-164.25	31.14	0.60
-161.89	23.52	0.39	-162.84	27.81	1.11	-162.05	21.56	1.27	-163.00	43.90	0.01	-161.25	31.42	-0.01
-158.89	23.64	0.71	-159.84	27.33	0.83	-159.05	21.18	1.09	-160.00	43.40	-0.29	-158.25	31.52	0.29
-155.89	23.94	0.35	-156.84	27.33	0.17	-156.05	20.59	-0.16	-157.00	43.00	-1.35	-155.25	33.24	1.35
-152.89	24.49	1.29	-153.84	27.63	0.86	-153.05	20.12	-0.24	-154.00	43.65	-0.31	-152.26	31.81	0.31
-149.88	23.87	1.08	-150.84	28.81	2.46	-150.04	20.26	0.31	-151.00	44.06	0.51	-149.25	30.57	-0.51
-146.89	22.79	-0.71	-147.84	27.72	0.66	-147.05	20.19	-0.47	-148.00	44.03	-0.23	-146.25	32.02	0.23
-143.89	24.26	2.09	-144.84	27.58	1.84	-144.05	20.49	1.16	-145.00	42.78	-0.15	-143.26	30.62	0.15
-140.89	24.72	0.87	-141.84	28.00	0.59	-141.05	20.96	-0.05	-142.00	44.06	-0.55	-140.25	32.69	0.55
-137.89	23.71	0.79	-138.84	28.30	1.81	-138.05	20.99	0.91	-139.00	43.40	-0.28	-137.26	31.50	0.28
-134.88	24.42	0.56	-135.84	27.42	-0.01	-135.03	20.94	-0.08	-136.00	44.22	-0.40	-134.25	32.56	0.40
-131.89	24.07	-0.11	-132.84	28.27	0.53	-132.05	21.58	0.24	-133.00	44.22	-0.72	-131.25	33.19	0.72
-128.89	23.78	0.26	-129.84	27.53	0.44	-129.05	21.11	0.43	-130.00	43.15	-1.13	-128.25	32.95	1.13
-125.89	23.32	0.26	-126.84	27.58	0.96	-126.05	20.47	0.25	-127.00	43.90	0.08	-125.25	31.27	-0.08
-122.89	23.87	0.28	-123.84	28.57	1.42	-123.04	21.89	1.14	-124.00	42.96	-1.39	-122.25	33.27	1.39
-119.88	24.42	0.95	-120.84	28.13	1.10	-120.03	20.56	-0.07	-121.00	44.88	0.65	-119.25	31.11	-0.65
-116.89	24.95	1.34	-117.84	27.44	0.26	-117.05	21.49	0.72	-118.00	43.87	-0.50	-116.25	32.41	0.50
-113.89	23.78	-0.80	-114.84	28.16	0.02	-114.05	21.49	-0.25	-115.00	45.07	-0.27	-113.26	33.14	0.27
-110.89	24.56	0.92	-111.84	28.69	1.49	-111.05	21.58	0.78	-112.00	43.97	-0.43	-110.25	32.36	0.43
-107.89	24.40	0.07	-108.84	29.67	1.77	-108.05	20.94	-0.55	-109.00	45.13	0.04	-107.25	32.59	-0.04
-104.88	23.87	-0.59	-105.84	27.95	-0.07	-105.04	21.56	-0.06	-106.00	45.35	0.13	-104.25	32.62	-0.13
-101.89	24.99	-0.36	-102.84	28.50	-0.42	-102.05	21.96	-0.55	-103.00	45.00	-1.11	-101.25	34.76	1.11
-98.89	23.75	-1.00	-99.84	27.81	-0.51	-99.05	21.25	-0.66	-100.00	45.45	-0.06	-98.25	33.11	0.06
-95.89	24.86	0.47	-96.84	27.90	-0.06	-96.05	22.39	0.84	-97.00	45.54	0.39	-95.25	32.30	-0.39
-92.89	25.06	0.24	-93.84	26.96	-1.43	-93.05	22.36	0.38	-94.00	45.04	-0.54	-92.26	33.66	0.54
-89.88	23.80	-0.66	-90.84	28.20	0.18	-90.03	20.80	-0.82	-91.00	45.07	-0.15	-89.25	32.90	0.15
-86.89	24.53	1.11	-87.84	28.20	1.22	-87.05	21.60	1.02	-88.00	43.56	-0.62	-86.25	32.33	0.62
-83.89	25.73	1.08	-84.84	28.48	0.26	-84.05	21.79	-0.02	-85.00	44.44	-0.97	-83.25	33.92	0.97
-80.89	24.67	-0.67	-81.84	28.13	-0.77	-81.05	21.56	-0.94	-82.00	46.33	0.23	-80.25	33.40	-0.23
-77.89	25.69	0.32	-78.84	28.39	-0.54	-78.04	21.86	-0.67	-79.00	44.66	-1.47	-77.25	35.13	1.47
-74.88	25.11	0.19	-75.84	28.76	0.27	-75.03	22.98	0.90	-76.00	45.19	-0.49	-74.25	33.71	0.49
-71.89	24.56	-0.84	-72.84	28.53	-0.44	-72.05	21.39	-1.17	-73.00	46.20	0.04	-71.25	33.66	-0.04
-68.89	25.11	0.33	-69.84	28.09	-0.25	-69.05	22.55	0.61	-70.00	45.73	0.19	-68.25	32.88	-0.19
-65.89	24.90	-0.32	-66.84	27.90	-0.88	-66.05	22.01	-0.37	-67.00	46.33	0.35	-65.25	33.16	-0.35
-62.89	24.14	-0.86	-63.84	28.09	-0.47	-63.05	22.24	0.08	-64.00	45.60	-0.16	-62.26	33.45	0.16
-59.88	24.81	-0.23	-60.84	28.95	0.35	-60.03	22.34	0.14	-61.00	45.60	-0.20	-59.24	33.53	0.20
-56.89	25.50	-0.10	-57.84	28.25	-0.92	-57.05	21.96	-0.80	-58.00	46.65	0.29	-56.25	33.61	-0.29
-53.89	24.72	0.38	-54.84	28.64	0.73	-54.05	22.34	0.84	-55.00	45.54	0.44	-53.25	32.20	-0.44
-50.89	24.72	-0.09	-51.84	28.02	-0.36	-51.05	22.15	0.18	-52.00	45.60	0.03	-50.25	33.08	-0.03
-47.89	25.76	-0.27	-48.84	28.76	-0.84	-48.05	22.34	-0.85	-49.00	47.09	0.30	-47.25	34.03	-0.30
-44.88	25.04	0.01	-45.84	28.39	-0.21	-45.03	22.27	0.08	-46.00	45.22	-0.57	-44.24	33.90	0.57
-41.89	25.18	-0.23	-42.84	28.71	-0.26	-42.05	21.94	-0.63	-43.00	47.25	1.08	-41.25	32.62	-1.08
-38.89	24.67	-0.80	-39.84	28.27	-0.77	-39.05	23.08	0.45	-40.00	45.95	-0.28	-38.26	34.05	0.28
-35.89	25.71	0.55	-36.84	28.90	0.17	-36.05	22.79	0.47	-37.00	45.04	-0.88	-35.25	34.34	0.88
-32.89	25.82	0.56	-33.84	28.74	-0.09	-33.05	22.48	0.06	-34.00	45.63	-0.39	-32.25	33.95	0.39
-29.88	24.67	-0.04	-30.84	28.99	0.72	-30.03	22.17	0.30	-31.00	45.07	-0.40	-29.24	33.40	0.40
-26.89	25.20	-0.72	-27.84	28.83	-0.66	-27.05	22.15	-0.93	-28.00	47.00	0.32	-26.25	33.90	-0.32
-23.89	25.71	0.31	-24.84	29.85	0.88	-24.05	22.91	0.35	-25.00	46.49	0.33	-23.25	33.37	-0.33
-20.89	24.97	-0.41	-21.84	29.20	0.25	-21.05	22.32	-0.22	-22.00	47.00	0.86	-20.25	32.82	-0.86
-17.89	25.99	1.05	-18.84	29.29	0.79	-18.05	23.05	0.95	-19.00	45.35	-0.35	-17.25	33.58	0.35
5.11	30.10	1.69	4.16	34.98	3.00	4.95	28.84	3.27	4.00	49.69	0.52	5.74	36.19	-0.52
8.10	76.36	49.49	7.15	54.57	24.13	7.94	69.53	45.50	6.99	47.67	0.04	8.73	35.13	-0.04
11.11	123.81	95.65	10.15	121.56	89.83	10.96	129.33	104.01	9.99	47.89	-1.03	11.74	37.49	1.03
14.10	116.74	89.69	13.15	117.61	87.00	13.94	127.71	103.50	12.99	47.41	-0.40	14.73	35.74	0.40
17.13	106.11	79.22	16.18	104.54	74.09	16.97	113.38	89.33	16.02	46.62	-1.03	17.76	36.21	1.03
20.10	97.95	71.16	19.15	98.25	67.90	19.94	104.30	80.35	18.99	47.60	0.05	20.73	35.03	-0.05
23.09	93.12	66.76	22.15	90.57	60.64	22.94	94.87	71.35	21.99	46.62	-0.50	23.73	35.16	0.50
26.11	85.41	59.45	25.15	83.49	53.97	25.96	90.09	66.97	24.99	46.52	-0.20	26.74	34.45	0.20
29.10	79.91	54.16	28.15	79.96	50.64	28.94	84.64	61.73	27.99	45.67	-0.84	29.73	34.89	0.84
32.13	75.55	50.38	31.18	75.84	47.10	31.97	79.03	56.70	31.02	45.79	-0.14	32.75	33.61	0.14
35.10	73.16	46.83	34.15	74.18	44.29	34.94	76.03	52.54	33.99	47.00	-0.09	35.73	34.71	0.09
38.09	70.56	44.46	37.15	70.28	40.62	37.94	71.43	48.17	36.99	45.86	-1.00	38.73	35.39	1.00
41.11	69.20	43.07	40.15	69.75	40.05	40.96	70.15	46.86	39.99	46.27	-0.62	41.74	35.05	0.62
44.09	67.07	40.56	43.15	68.24	38.16	43.94	67.47	43.80	42.99	47.16	-0.11	44.73	34.92	0.11
47.12	66.12	39.77	46.18	66.69	36.77	46.97	66.24	42.73	46.02	46.87	-0.24	47.75	34.89	0.24
50.10	64.34	37.65	49.15	63.86	33.61	49.94	64.33	40.48	48.99	47.54	0.09	50.73	34.89	-0.09
53.09	64.59	38.31	52.15	64.85	35.01	52.94	65.46	42.02	51.99	45.63	-1.41	53.73	35.98	1.41
56.11	63.38	37.18	55.15	64.57	34.80	55.96	66.68	43.32	54.99	46.43	-0.53	56.74	35.03	0.53
59.09	60.65	33.83	58.15	63.86	33.48	58.94	63.93	39.95	57.99	47.06	-0.52	59.73	35.63	0.52
62.12	61.85	34.17	61.18	62.99	31.74	61.97	62.69	37.85	61.02	47.76	-0.68	62.75	36.66	0.68
65.10	62.42	35.24	64.15	62.75	32.00	64.94	63.64	39.30	63.99	47.76	-0.18	65.73	35.66	0.18
68.09	60.73	32.79	67.15	62.45	30.95	67.94	63.32	38.22	66.99	48.72	0.02	68.73	36.21	-0.02
71.11	60.32	32.33	70.15	60.96	29.41	70.96	63.32	38.17	69.99	47.83	-0.92	71.74	37.20	0.92
74.10	60.13	32.51	73.15	61.53	30.35	73.94	63.03	38.25	72.99	48.34	-0.04	74.73	35.95	0.04
77.13	59.81	31.92	76.19	60.96	29.50	76.97	61.97	36.92	76.03	47.99	-0.66	77.76	36.85	0.66
80.10	59.78	32.06	79.15	60.18	28.89	79.94	61.83	36.95	78.99	48.63	0.15	80.73	35.87	-0.15
83.10	58.59	30.20	82.15	60.61	28.65	82.94	61.49	35.94	81.99	48.56	-0.59	83.73	37.28	0.59
86.11	59.21	30.51	85.15	59.92	27.66	85.96	61.57	35.71	84.99	48.40	-1.06	86.74	38.05	1.06
89.10	59.62	30.97	88.15	61.23	29.01	88.94	62.17	36.36	87.99	48.79	-0.62	89.73	37.57	0.62
92.13	57.68	29.03	91.19	60.34	28.13	91.97	60.04	34.23	91.03	49.53	0.12	92.76	36.82	-0.12
95.10	59.86	30.92	94.15	60.21	27.70	94.94	61.37	35.27	93.99	50.46	0.76	95.73	36.48	-0.76
98.10	57.84	29.09	97.15	58.55	26.24	97.94	60.32	34.41	96.99	49.01	-0.50	98.73	37.54	0.50
101.11	58.64	29.20	100.15	58.77	25.77	100.96	60.98	34.38	99.99	50.17	-0.03	101.74	37.76	0.03
104.10	58.51	28.60	103.15	58.39	24.92	103.94	59.78	32.71	102.99	50.07	-0.60	104.73	38.80	0.60
107.13	58.19	29.00	106.18	58.26	25.51	106.97	60.58	34.23	106.02	49.33	-0.62	107.75	38.10	0.62
110.10	57.70	28.72	109.15	57.68	25.14	109.94	58.63	32.49	108.99	48.27	-1.47	110.73	38.74	1.47
113.10	55.97	26.33	112.15	57.46	24.25	112.94	59.05	32.25	111.99	50.72	0.32	113.73	37.62	-0.32
116.11	56.47	26.94	115.15	56.77	23.67	115.96	59.13	32.44	114.99	50.04	-0.25	116.74	38.08	0.25
119.10	56.90	26.95	118.15	57.41	23.89	118.94	57.17	30.06	117.99	50.59	-0.12	119.73	38.37	0.12
122.13	55.76	26.11	121.18	56.38	23.17	121.97	58.35	31.54	121.02	50.49	0.08	122.75	37.86	-0.08
125.10	54.22	24.89	124.15	56.93	24.03	124.94	57.06	30.57	123.99	49.27	-0.82	125.73	38.45	0.82
128.10	54.69	25.41	127.15	56.64	23.80	127.94	57.67	31.23	126.99	49.43	-0.61	128.73	38.18	0.61
131.11	55.54	25.79	130.15	56.38	23.07	130.96	58.63	31.72	129.99	49.30	-1.21	131.74	39.25	1.21
134.10	54.40	25.04	133.15	56.06	23.13	133.94	57.64	31.12	132.99	49.46	-0.66	134.73	38.32	0.66
137.13	53.72	24.50	136.19	55.46	22.68	136.97	57.36	30.98	136.03	48.72	-1.26	137.76	38.77	1.26
140.10	54.88	24.29	139.15	56.33	22.18	139.94	56.08	28.33	138.99	50.46	-0.89	140.73	39.77	0.89
143.10	54.11	23.88	142.15	54.80	21.00	142.94	55.52	28.13	141.99	50.43	-0.56	143.73	39.09	0.56
146.11	53.48	22.99	145.15	54.91	20.86	145.96	55.38	27.73	144.99	51.82	0.57	146.74	38.21	-0.57
149.10	53.09	21.73	148.15	54.88	19.95	148.94	54.88	26.36	147.99	52.34	0.22	149.73	39.44	-0.22
152.13	52.80	22.00	151.18	54.85	20.49	151.97	53.97	26.01	151.03	51.21	-0.35	152.75	39.44	0.35
155.10	51.93	21.37	154.15	54.02	19.89	154.94	54.75	27.03	153.99	50.98	-0.34	155.73	39.20	0.34
158.10	52.20	21.58	157.15	53.78	19.59	157.94	53.31	25.53	156.99	51.72	0.34	158.73	38.58	-0.34
161.11	52.75	21.99	160.15	53.65	19.32	160.96	56.36	28.44	159.99	51.08	-0.44	161.74	39.50	0.44
164.10	52.01	21.35	163.15	53.08	18.86	163.94	54.17	26.35	162.99	51.33	-0.09	164.73	39.04	0.09
167.13	50.94	19.39	166.18	53.00	17.88	166.97	53.42	24.71	166.03	52.18	-0.13	167.75	39.98	0.13
170.10	51.52	21.13	169.15	54.57	20.61	169.94	52.76	25.21	168.99	50.85	-0.30	170.73	38.99	0.30
173.10	50.32	19.14	172.15	52.74	18.00	172.94	52.52	24.18	171.99	50.56	-1.38	173.73	40.85	1.38
176.11	49.75	17.76	175.15	52.02	16.46	175.96	53.39	24.24	174.99	52.11	-0.64	176.74	40.93	0.64
179.10	50.24	18.60	178.15	53.31	18.10	178.94	52.76	23.96	177.99	51.98	-0.42	179.73	40.36	0.42
182.13	50.58	19.23	181.18	51.50	16.59	181.97	51.26	22.75	181.02	52.15	0.04	182.76	39.60	-0.04
185.10	50.76	19.84	184.15	51.78	17.29	184.94	51.31	23.23	183.99	51.56	-0.12	185.72	39.34	0.12
188.10	50.03	19.15	187.15	52.07	17.62	187.94	51.80	23.76	186.99	50.49	-1.15	188.73	40.33	1.15
191.11	49.21	18.22	190.15	51.24	16.69	190.96	52.19	24.04	189.99	51.40	-0.35	191.74	39.63	0.35
194.10	50.29	18.51	193.15	51.11	15.77	193.94	50.71	21.77	192.99	51.79	-0.75	194.73	40.82	0.75
197.13	49.08	17.41	196.18	50.37	15.13	196.97	49.66	20.83	196.02	52.15	-0.28	197.75	40.25	0.28
200.09	49.00	16.20	199.15	51.89	15.53	199.94	50.74	20.78	198.99	53.29	-0.27	200.72	41.36	0.27
203.10	49.05	17.05	202.15	51.58	16.01	202.94	48.74	19.58	201.99	51.59	-1.17	203.73	41.47	1.17
206.11	48.92	17.90	205.15	51.06	16.48	205.96	51.01	22.83	204.99	51.46	-0.32	206.74	39.63	0.32
209.09	47.82	15.93	208.15	49.80	14.34	208.94	49.66	20.61	207.99	51.37	-1.28	209.72	41.47	1.28
212.13	47.79	15.86	211.18	50.47	14.98	211.97	49.74	20.65	211.02	52.28	-0.41	212.75	40.63	0.41
215.10	46.97	14.71	214.15	50.75	14.92	214.94	49.77	20.35	213.99	51.76	-1.26	215.73	41.82	1.26
218.10	48.46	16.67	217.15	50.03	14.67	217.94	48.47	19.52	216.99	51.33	-1.22	218.73	41.31	1.22
221.11	47.28	14.55	220.15	50.06	13.77	220.96	48.15	18.26	219.99	53.26	-0.23	221.74	41.25	0.23
224.10	46.39	14.67	223.15	49.24	13.95	223.94	47.96	19.08	222.99	52.28	-0.20	224.73	40.22	0.20
227.12	48.23	16.26	226.17	49.91	14.37	226.96	47.85	18.72	226.02	51.40	-1.33	227.75	41.60	1.33
230.09	47.82	15.94	229.15	49.39	13.95	229.94	48.20	19.16	228.99	52.64	0.00	230.72	40.17	-0.00
233.09	46.44	14.01	232.15	49.57	13.57	232.94	48.23	18.64	231.99	52.83	-0.36	233.72	41.09	0.36
236.11	46.79	14.45	235.15	49.32	13.42	235.96	47.42	17.92	234.99	52.34	-0.76	236.74	41.39	0.76
239.10	46.13	13.23	238.15	49.24	12.77	238.94	47.26	17.20	237.99	52.90	-0.76	239.73	41.96	0.76
242.13	46.57	14.15	241.18	48.17	12.18	241.97	47.37	17.79	241.02	52.57	-0.61	242.75	41.33	0.61
245.10	45.88	12.89	244.15	48.96	12.41	244.94	47.34	17.19	243.99	52.83	-0.92	245.73	42.20	0.92
248.10	45.14	12.46	247.15	48.68	12.43	247.94	47.08	17.24	246.99	52.73	-0.71	248.73	41.69	0.71
251.11	46.79	15.50	250.15	48.76	13.90	250.96	48.39	19.94	249.99	51.79	-0.26	251.74	39.85	0.26
254.10	45.95	12.94	253.15	48.65	12.08	253.94	45.56	15.39	252.99	53.49	-0.28	254.73	41.58	0.28
257.13	45.42	12.34	256.18	47.79	11.14	256.97	45.19	14.95	256.02	52.96	-0.88	257.75	42.26	0.88
260.10	44.28	12.00	259.15	46.98	11.14	259.94	44.53	15.09	258.99	52.44	-0.60	260.73	41.17	0.60
263.10	45.04	11.34	262.15	48.32	11.05	262.94	46.78	15.92	261.99	54.01	-0.45	263.73	42.45	0.45
266.11	45.67	12.63	265.15	48.40	11.80	265.96	46.46	16.26	264.99	53.88	0.08	266.74	41.25	-0.08
269.10	45.02	12.12	268.15	47.94	11.47	268.94	46.22	16.16	267.99	52.57	-1.09	269.73	42.29	1.09
272.13	45.29	11.27	271.18	48.04	10.45	271.97	45.32	14.14	271.02	54.21	-0.57	272.76	42.89	0.57
275.10	44.69	12.17	274.15	47.84	11.76	274.94	46.28	16.60	273.99	52.05	-1.23	275.73	42.04	1.23
278.10	44.11	11.47	277.15	47.89	11.69	277.94	45.90	16.10	276.99	52.02	-1.38	278.73	42.31	1.38
281.11	45.09	11.21	280.15	47.92	10.47	280.96	46.14	15.10	279.99	53.39	-1.25	281.74	43.43	1.25
284.10	44.28	11.08	283.15	48.50	11.73	283.94	45.66	15.30	282.99	52.77	-1.19	284.73	42.69	1.19
287.13	44.66	11.77	286.18	48.07	11.62	286.97	44.71	14.66	286.02	52.57	-1.08	287.75	42.26	1.08
290.10	44.38	11.51	289.15	45.79	9.35	289.94	44.95	14.92	288.99	52.24	-1.39	290.72	42.56	1.39
293.10	43.78	9.96	292.15	47.23	9.85	292.94	44.55	13.57	291.99	53.09	-1.49	293.73	43.60	1.49
296.11	44.84	11.44	295.15	45.89	8.93	295.96	45.90	15.34	294.99	54.08	-0.08	296.74	41.77	0.08
299.10	43.33	10.21	298.15	46.73	10.05	298.94	44.29	14.01	297.99	52.54	-1.34	299.73	42.75	1.34
302.13	45.24	12.67	301.18	46.20	10.06	301.97	45.00	15.27	301.02	52.05	-1.28	302.76	42.15	1.28
305.09	43.78	10.49	304.15	46.40	9.55	304.94	44.68	14.23	303.99	53.29	-0.76	305.72	42.34	0.76
308.10	44.76	12.00	307.15	45.99	9.66	307.94	44.26	14.34	306.99	52.54	-0.98	308.73	42.04	0.98
311.11	43.98	10.96	310.15	46.47	9.89	310.96	45.58	15.40	309.99	52.64	-1.14	311.74	42.45	1.14
314.10	42.85	8.92	313.15	46.35	8.86	313.94	43.97	12.88	312.99	53.78	-0.91	314.73	43.13	0.91
317.13	43.10	10.33	316.18	46.50	10.17	316.97	43.31	13.38	316.02	52.60	-0.93	317.75	41.99	0.93
320.09	42.42	8.00	319.15	46.45	8.46	319.94	44.79	13.21	318.99	53.78	-1.40	320.72	44.12	1.40
323.09	43.40	9.91	322.15	45.77	8.71	322.94	43.60	12.95	321.99	53.65	-0.60	323.72	42.39	0.60
326.11	43.43	9.65	325.15	46.37	9.03	325.96	44.42	13.48	324.99	54.27	-0.27	326.74	42.34	0.27
329.10	42.42	8.86	328.15	45.27	8.14	328.94	43.79	13.07	327.99	53.68	-0.64	329.73	42.50	0.64
332.13	43.23	10.38	331.18	44.94	8.52	331.97	43.50	13.49	331.03	52.47	-1.14	332.76	42.29	1.14
335.10	42.60	8.92	334.15	46.27	9.03	334.94	43.23	12.39	333.99	53.58	-0.86	335.73	42.83	0.86
338.09	43.40	9.01	337.15	46.63	8.68	337.94	44.37	12.82	336.99	54.01	-1.14	338.72	43.82	1.14
341.11	42.32	7.53	340.15	45.17	6.82	340.96	44.50	12.55	339.99	55.33	-0.22	341.74	43.30	0.22
344.10	42.30	9.37	343.15	45.44	8.95	343.94	43.55	13.46	342.99	52.57	-1.12	344.73	42.34	1.12
347.13	42.82	9.29	346.18	45.74	8.65	346.97	42.76	12.07	346.03	53.06	-1.23	347.76	43.05	1.23
350.10	42.40	7.51	349.15	46.73	8.27	349.94	44.34	12.29	348.99	55.16	-0.49	350.73	43.68	0.49
353.10	41.72	8.02	352.15	45.84	8.57	352.94	43.73	12.87	351.99	53.52	-0.94	353.73	42.94	0.94
356.11	42.40	8.96	355.15	46.52	9.52	355.96	43.84	13.24	354.99	53.81	-0.39	356.74	42.12	0.39
359.10	43.05	8.36	358.15	45.54	7.29	358.94	43.23	11.38	357.99	54.64	-0.81	359.73	43.79	0.81
362.13	42.40	8.99	361.18	45.97	8.99	361.97	44.39	13.82	361.03	53.16	-1.01	362.76	42.72	1.01
365.10	42.75	8.89	364.15	44.84	7.42	364.94	42.84	11.82	363.99	54.08	-0.54	365.73	42.69	0.54
368.10	42.45	8.93	367.15	44.52	7.43	367.94	42.74	12.06	366.99	52.64	-1.64	368.73	43.46	1.64
371.11	42.62	9.73	370.15	46.02	9.56	370.96	44.55	14.50	369.99	52.47	-1.18	371.74	42.37	1.18
374.10	42.40	8.47	373.15	45.47	7.97	373.94	43.79	12.70	372.99	54.44	-0.25	374.73	42.48	0.25
377.13	42.90	8.94	376.18	46.30	8.78	376.97	42.95	11.83	376.02	54.14	-0.58	377.76	42.83	0.58
380.10	41.85	7.33	379.15	45.12	7.03	379.94	43.60	11.92	378.99	53.98	-1.30	380.73	44.12	1.30
383.10	42.05	7.05	382.15	46.40	7.84	382.94	43.45	11.29	381.99	55.26	-0.50	383.72	43.79	0.50
386.11	42.52	8.72	385.15	45.34	7.97	385.96	43.68	12.72	384.99	53.39	-1.17	386.74	43.27	1.17
389.10	40.85	6.15	388.15	45.14	6.87	388.94	42.27	10.41	387.99	54.70	-0.76	389.73	43.76	0.76
392.13	41.95	7.22	391.18	44.37	6.07	391.97	43.21	11.32	391.03	55.63	0.14	392.76	42.89	-0.14
395.10	43.05	8.73	394.15	44.67	6.78	394.94	42.97	11.49	393.99	54.08	-1.00	395.73	43.62	1.00
398.09	41.28	7.13	397.15	45.79	8.07	397.94	42.24	10.93	396.99	54.04	-0.87	398.72	43.32	0.87
401.11	42.27	8.49	400.15	44.44	7.10	400.96	43.16	12.22	399.99	53.72	-0.82	401.74	42.89	0.82
404.10	40.41	6.41	403.15	46.50	8.94	403.94	42.45	11.29	402.99	53.78	-0.98	404.74	43.27	0.98
407.13	40.65	7.17	406.18	46.10	9.05	406.97	43.42	12.78	406.02	53.22	-1.02	407.75	42.80	1.02
410.09	42.10	7.09	409.15	44.79	6.22	409.94	43.34	11.17	408.99	55.86	0.09	410.73	43.21	-0.09
413.10	41.15	7.22	412.15	44.69	7.19	412.94	42.19	11.10	411.99	54.01	-0.68	413.73	42.91	0.68
416.11	41.13	6.89	415.15	45.92	8.12	415.96	42.92	11.52	414.99	54.54	-0.46	416.75	42.99	0.46
419.10	41.67	7.09	418.15	45.34	7.20	418.94	42.32	10.58	417.99	54.50	-0.84	419.73	43.71	0.84
422.13	41.50	7.07	421.18	44.77	6.77	421.97	42.89	11.30	421.02	53.58	-1.61	422.76	44.34	1.61
425.10	41.70	7.44	424.15	46.05	8.22	424.94	41.59	10.17	423.99	54.04	-0.98	425.73	43.54	0.98
428.10	41.18	6.80	427.15	44.22	6.27	427.94	43.29	11.75	426.99	55.59	0.45	428.73	42.23	-0.45
431.11	42.37	7.34	430.15	44.49	5.89	430.96	42.92	10.73	429.99	54.34	-1.45	431.74	44.78	1.45
434.10	42.97	8.51	433.15	44.52	6.49	433.94	43.63	12.01	432.99	54.27	-0.95	434.73	43.71	0.95
437.13	41.77	7.74	436.18	45.29	7.70	436.97	42.32	11.13	436.03	52.96	-1.83	437.76	44.15	1.83
440.10	41.65	6.47	439.15	44.39	5.65	439.94	42.61	10.27	438.99	54.93	-1.01	440.73	44.48	1.01
443.10	41.38	7.84	442.15	44.42	7.32	442.94	42.58	11.88	441.99	52.34	-1.96	443.73	43.79	1.96
446.11	42.35	7.38	445.15	45.04	6.51	445.96	42.29	10.16	444.99	55.39	-0.34	446.75	43.60	0.34
449.10	42.32	8.84	448.15	44.99	7.95	448.94	41.74	11.10	447.99	53.32	-0.92	449.73	42.69	0.92
452.13	41.42	6.58	451.18	45.69	7.28	451.97	42.79	10.79	451.02	54.90	-0.70	452.76	43.84	0.70
455.10	41.92	6.83	454.15	44.54	5.89	454.94	43.34	11.09	453.99	54.70	-1.15	455.73	44.53	1.15
458.10	41.62	7.02	457.15	44.27	6.10	457.94	41.64	9.88	456.99	54.83	-0.53	458.73	43.43	0.53
461.11	41.45	7.33	460.15	44.64	6.96	460.96	42.13	10.85	459.99	54.27	-0.61	461.74	43.02	0.61
464.10	40.98	7.09	463.15	44.54	7.08	463.94	42.19	11.14	462.99	53.85	-0.80	464.73	42.99	0.80
467.13	41.38	6.85	466.18	43.84	5.75	466.97	41.95	10.26	466.02	55.36	0.07	467.76	42.75	-0.07
470.10	41.42	6.74	469.15	45.17	6.93	469.94	42.24	10.40	468.99	54.73	-0.71	470.73	43.68	0.71
473.10	41.50	6.91	472.15	43.12	4.96	472.94	41.93	10.18	471.99	55.00	-0.35	473.73	43.24	0.35
476.11	41.20	7.08	475.15	45.17	7.48	475.96	42.11	10.83	474.99	55.53	0.65	476.75	41.77	-0.65
479.10	41.62	6.52	478.15	44.52	5.85	478.94	42.47	10.21	477.99	54.54	-1.32	479.73	44.72	1.32
482.14	41.47	6.18	481.18	44.97	6.12	481.97	41.53	9.08	481.02	55.43	-0.62	482.76	44.20	0.62
485.10	40.90	6.29	484.15	44.37	6.20	484.94	42.27	10.50	483.99	53.22	-2.15	485.73	45.05	2.15
488.10	41.35	5.83	487.15	44.34	5.26	487.94	41.82	9.14	486.99	55.39	-0.89	488.73	44.70	0.89
491.12	41.25	6.93	490.15	42.87	4.99	490.96	42.47	10.99	489.99	53.98	-1.10	491.75	43.71	1.10
494.10	41.40	7.01	493.15	44.17	6.21	493.94	41.61	10.06	492.99	54.24	-0.91	494.73	43.60	0.91
497.13	41.38	6.54	496.18	44.59	6.18	496.97	41.07	9.07	496.02	54.73	-0.87	497.76	44.01	0.87
500.10	41.18	6.93	499.15	44.24	6.42	499.94	40.94	9.53	498.99	53.36	-1.65	500.73	44.20	1.65
503.10	41.18	6.62	502.15	45.22	7.09	502.94	41.77	10.05	501.99	54.50	-0.82	503.73	43.68	0.82
506.11	42.07	7.43	505.15	44.34	6.14	505.96	42.76	10.96	504.99	54.21	-1.19	506.74	44.12	1.19
509.10	41.80	7.31	508.15	44.07	6.01	508.94	42.27	10.62	507.99	54.14	-1.11	509.73	43.90	1.11
512.13	42.20	8.45	511.18	44.94	7.63	511.97	41.67	10.76	511.02	53.36	-1.15	512.76	43.19	1.15
515.10	42.40	7.43	514.15	43.59	5.05	514.94	42.08	9.95	513.99	54.50	-1.23	515.73	44.50	1.23
518.10	40.73	6.50	517.15	43.84	6.04	517.94	41.69	10.30	516.99	54.01	-0.98	518.73	43.51	0.98
521.11	42.60	8.54	520.15	43.54	5.91	520.96	42.06	10.84	519.99	53.75	-1.07	521.75	43.43	1.07
524.10	40.43	6.11	523.15	44.22	6.34	523.94	42.21	10.73	522.99	53.65	-1.43	524.73	44.04	1.43
527.14	41.90	7.95	526.19	45.34	7.83	526.97	42.03	10.92	526.03	53.19	-1.52	527.77	43.76	1.52
530.10	41.62	7.42	529.15	44.14	6.37	529.94	43.00	11.64	528.99	53.42	-1.54	530.73	44.04	1.54
533.10	40.78	6.15	532.15	45.04	6.85	532.94	41.72	9.93	531.99	54.47	-0.92	533.73	43.84	0.92
536.11	41.23	6.17	535.15	43.82	5.20	535.96	42.74	10.52	534.99	55.96	0.14	536.75	43.21	-0.14
539.10	41.42	7.09	538.15	44.42	6.52	538.94	41.61	10.12	537.99	53.55	-1.54	539.73	44.17	1.54
542.13	40.73	5.53	541.18	44.82	6.05	541.97	41.95	9.59	541.03	54.60	-1.36	542.77	44.86	1.36
545.10	40.85	6.37	544.15	45.14	7.09	544.94	43.05	11.41	543.99	55.00	-0.24	545.73	43.02	0.24
548.10	41.95	7.24	547.15	44.79	6.52	547.94	42.74	10.87	546.99	54.41	-1.06	548.73	44.06	1.06
551.11	42.00	7.18	550.15	44.22	5.83	550.96	42.74	10.76	549.99	54.50	-1.08	551.74	44.20	1.08
554.10	41.67	7.61	553.15	44.27	6.65	553.94	42.16	10.94	552.99	53.19	-1.63	554.73	43.98	1.63
557.14	41.57	8.35	556.18	44.17	7.38	556.97	41.82	11.44	556.03	52.70	-1.28	557.77	42.80	1.28
560.10	41.30	6.66	559.15	44.79	6.59	559.94	41.53	9.73	558.99	54.21	-1.19	560.73	44.12	1.19
563.10	40.95	5.88	562.15	43.12	4.48	562.94	41.77	9.54	561.99	55.63	-0.20	563.73	43.57	0.20
566.11	41.03	6.19	565.15	44.17	5.77	565.96	42.45	10.45	564.99	53.65	-1.95	566.75	45.08	1.95
569.10	41.00	6.47	568.15	44.09	5.99	568.94	42.00	10.31	567.99	53.78	-1.51	569.73	44.34	1.51
572.13	41.23	6.64	571.18	44.32	6.16	571.97	41.59	9.84	571.02	54.18	-1.17	572.76	44.06	1.17
575.10	41.10	7.16	574.15	44.22	6.72	574.94	41.77	10.67	573.99	53.58	-1.12	575.73	43.35	1.12
578.10	41.33	6.79	577.15	44.59	6.49	577.94	41.56	9.86	576.99	54.18	-1.12	578.73	43.95	1.12
581.11	41.60	6.41	580.15	44.04	5.28	580.96	42.76	10.41	579.99	55.13	-0.82	581.74	44.31	0.82
584.10	41.50	6.33	583.15	44.04	5.31	583.94	42.84	10.51	582.99	55.63	-0.30	584.73	43.76	0.30
587.14	41.20	6.71	586.18	43.37	5.32	586.97	41.67	10.02	586.03	54.54	-0.71	587.76	43.49	0.71
590.10	41.35	7.47	589.15	43.67	6.22	589.94	41.95	10.91	588.99	53.00	-1.64	590.73	43.82	1.64
593.10	41.50	8.07	592.15	44.49	7.49	592.94	42.32	11.73	591.99	52.60	-1.59	593.73	43.32	1.59
596.11	41.62	7.63	595.14	44.29	6.74	595.96	42.55	11.40	594.99	53.32	-1.43	596.75	43.71	1.43
599.10	41.47	6.97	598.15	44.67	6.60	598.94	41.80	10.14	597.99	54.27	-0.99	599.73	43.79	0.99
602.13	41.05	7.46	601.17	44.04	6.88	601.97	41.48	10.73	601.02	53.68	-0.67	602.76	42.56	0.67
630.10	47.51	9.76	629.16	52.22	10.91	629.94	44.53	9.62	629.00	55.99	-2.52	630.73	48.56	2.52
633.02	46.08	6.88	632.08	49.24	6.48	632.86	45.19	8.83	631.92	59.03	-0.93	633.65	48.42	0.93
636.02	47.25	8.35	635.08	47.18	4.71	635.86	45.27	9.21	634.92	58.19	-1.47	636.65	48.67	1.47
639.02	47.69	7.38	638.08	49.75	5.87	638.86	45.51	8.04	637.92	59.66	-1.41	639.65	50.02	1.41
642.02	47.20	6.23	641.08	50.93	6.39	641.87	45.56	7.43	640.92	59.90	-1.83	642.65	51.10	1.83
645.02	48.13	6.43	644.08	50.08	4.82	644.86	45.53	6.67	643.92	60.47	-1.99	645.65	51.98	1.99
648.02	48.36	6.92	647.08	50.03	5.02	647.86	46.12	7.52	646.92	59.16	-3.04	648.65	52.78	3.04
651.02	48.02	5.54	650.08	51.14	5.09	650.86	47.29	7.65	649.92	61.56	-1.68	651.65	52.46	1.68
654.02	48.54	7.00	653.08	51.58	6.47	653.86	47.05	8.35	652.92	59.33	-2.97	654.65	52.81	2.97
657.02	48.00	5.56	656.08	50.55	4.55	656.87	46.86	7.26	655.92	60.00	-3.20	657.65	53.93	3.20
660.02	49.13	6.57	659.08	51.42	5.30	659.86	46.81	7.09	658.92	61.08	-2.24	660.65	53.09	2.24
663.02	47.20	4.40	662.08	51.06	4.70	662.86	47.26	7.30	661.92	61.56	-2.00	663.65	53.09	2.00
666.02	47.72	5.53	665.08	51.78	6.03	665.86	46.81	7.46	664.92	61.42	-1.53	666.65	52.01	1.53
669.02	49.65	7.04	668.08	51.96	5.79	668.86	46.41	6.64	667.92	61.15	-2.22	669.65	53.12	2.22
672.02	48.92	4.91	671.08	51.96	4.38	671.86	46.20	5.03	670.92	62.95	-1.82	672.65	54.13	1.82
675.02	47.72	4.60	674.08	51.47	4.79	674.86	47.40	7.12	673.92	61.59	-2.29	675.65	53.70	2.29
678.02	49.21	5.69	677.08	52.33	5.24	677.86	46.33	5.65	676.92	61.83	-2.45	678.65	54.27	2.45
681.02	48.69	5.63	680.08	50.37	3.74	680.86	46.41	6.19	679.92	61.86	-1.96	681.65	53.32	1.96
684.02	48.43	4.83	683.08	52.07	4.90	683.86	47.37	6.61	682.92	62.48	-1.88	684.65	53.78	1.88
687.02	49.00	4.86	686.08	51.91	4.21	686.86	47.10	5.80	685.92	63.84	-1.06	687.65	53.49	1.06
690.02	49.21	5.15	689.08	51.65	4.02	689.86	46.30	5.08	688.92	62.65	-2.17	690.65	54.53	2.17
693.02	49.39	5.19	692.08	50.88	3.12	692.86	46.60	5.24	691.92	62.95	-2.01	693.65	54.50	2.01
696.02	48.49	5.52	695.08	52.04	5.51	695.86	47.16	7.03	694.92	62.44	-1.29	696.65	52.55	1.29
699.02	49.52	5.86	698.08	51.50	4.28	698.86	47.26	6.44	697.92	62.24	-2.18	699.65	54.13	2.18
702.02	47.97	4.24	701.08	52.09	4.79	701.87	48.07	7.18	700.92	62.68	-1.81	702.65	53.84	1.81
705.02	47.72	3.65	704.08	52.09	4.46	704.86	47.56	6.33	703.92	62.72	-2.11	705.65	54.47	2.11
708.02	48.54	5.26	707.08	53.29	6.45	707.86	46.89	6.45	706.92	62.34	-1.70	708.65	53.27	1.70
711.02	49.36	6.33	710.08	50.80	4.21	710.86	47.99	7.80	709.92	61.90	-1.89	711.65	53.21	1.89
714.02	49.31	5.67	713.08	52.61	5.41	713.86	47.29	6.49	712.92	62.75	-1.65	714.65	53.58	1.65
717.02	49.05	6.01	716.08	51.55	4.95	716.86	46.36	6.16	715.92	61.69	-2.11	717.65	53.44	2.11
720.02	49.57	5.97	719.08	53.24	6.08	719.86	47.29	6.53	718.92	62.24	-2.12	720.65	54.01	2.12
723.02	49.21	4.91	722.08	51.99	4.13	722.86	47.29	5.83	721.92	63.64	-1.42	723.65	54.01	1.42
726.02	48.43	4.55	725.08	53.34	5.89	725.86	46.73	5.69	724.92	62.92	-1.72	726.66	53.90	1.72
729.02	49.52	5.67	728.08	52.15	4.74	728.86	47.45	6.44	727.92	62.51	-2.10	729.65	54.24	2.10
732.02	48.46	4.34	731.08	51.45	3.77	731.86	47.16	5.88	730.92	62.27	-2.61	732.65	55.02	2.61
735.02	49.78	5.93	734.08	52.02	4.61	734.86	46.70	5.69	733.92	62.31	-2.30	735.65	54.44	2.30
738.02	49.54	5.37	737.08	51.53	3.80	737.86	47.32	5.99	736.92	62.89	-2.04	738.65	54.50	2.04
741.02	49.98	5.94	740.08	52.04	4.44	740.86	47.24	6.04	739.92	62.92	-1.88	741.65	54.21	1.88
744.02	49.08	4.30	743.08	51.55	3.21	743.86	46.89	4.95	742.92	62.72	-2.82	744.65	55.89	2.82
747.02	48.90	5.59	746.08	52.35	5.47	746.87	48.04	7.57	745.92	61.93	-2.14	747.65	53.75	2.14
750.02	49.67	4.22	749.08	52.15	3.14	749.86	48.04	5.43	748.92	64.29	-1.92	750.65	55.66	1.92
753.02	49.67	5.46	752.08	51.34	3.56	752.86	48.09	6.72	751.92	63.47	-1.50	753.65	54.01	1.50
756.02	49.16	3.72	755.08	50.80	1.80	755.86	46.54	3.94	754.92	63.84	-2.36	756.66	56.09	2.36
759.02	49.80	5.24	758.08	49.16	1.04	758.86	48.26	6.54	757.92	63.84	-1.48	759.65	54.33	1.48
762.02	47.92	3.61	761.08	48.50	0.63	761.86	47.21	5.74	760.92	63.26	-1.81	762.65	54.41	1.81
765.02	49.21	5.38	764.08	50.55	3.16	764.86	48.42	7.43	763.92	62.61	-1.98	765.65	54.10	1.98
768.02	49.67	4.39	767.08	52.59	3.74	767.87	47.16	4.72	766.92	63.30	-2.74	768.65	56.32	2.74
771.02	49.70	5.13	770.08	52.98	4.85	770.87	47.40	5.67	769.92	62.65	-2.68	771.66	55.54	2.68
774.02	49.23	4.63	773.08	52.69	4.53	773.86	47.75	5.99	772.92	63.26	-2.10	774.65	54.99	2.10
777.02	49.26	3.66	776.08	48.48	-0.68	776.86	47.24	4.48	775.92	64.39	-1.97	777.65	55.86	1.97
780.02	48.64	4.34	779.08	49.01	1.15	779.86	47.56	6.10	778.92	63.09	-1.97	780.65	54.56	1.97
783.02	49.16	5.25	782.08	49.14	1.66	782.86	47.02	5.95	781.92	62.24	-2.43	783.65	54.64	2.43
786.02	49.80	6.45	785.08	51.78	4.86	785.86	48.39	7.88	784.92	61.66	-2.45	786.66	54.10	2.45
789.02	49.88	4.55	788.08	52.90	4.01	788.86	47.42	4.93	787.92	64.05	-2.04	789.65	55.66	2.04
792.02	48.87	3.98	791.08	53.81	5.35	791.86	46.94	4.89	790.92	63.13	-2.52	792.64	55.71	2.52
795.02	49.88	5.31	794.08	52.77	4.64	794.86	47.26	5.53	793.92	63.23	-2.10	795.64	54.96	2.10
798.02	49.47	4.74	797.08	50.39	2.10	797.86	48.47	6.58	796.92	63.43	-2.06	798.64	55.08	2.06
801.02	48.85	3.69	800.08	48.68	-0.04	800.86	47.67	5.35	799.92	64.12	-1.80	801.65	55.25	1.80
804.02	49.21	4.36	803.08	48.96	0.55	803.86	47.67	5.66	802.92	63.30	-2.31	804.64	55.45	2.31
807.02	49.85	5.16	806.08	51.22	2.96	806.86	48.20	6.35	805.92	63.30	-2.15	807.65	55.14	2.15
810.02	48.87	3.20	809.08	51.81	2.57	809.86	47.34	4.51	808.92	64.05	-2.38	810.65	56.35	2.38
813.02	48.90	3.74	812.08	52.69	3.97	812.86	47.56	5.24	811.92	63.71	-2.21	813.65	55.66	2.21
816.02	48.51	3.82	815.08	54.04	5.78	815.86	48.50	6.65	814.92	63.54	-1.91	816.66	54.90	1.91
819.02	50.03	5.33	818.08	53.31	5.05	818.86	46.78	4.92	817.92	64.29	-1.17	819.65	54.16	1.17
822.02	50.09	5.41	821.08	54.30	6.05	821.87	49.50	7.66	820.92	63.23	-2.21	822.65	55.19	2.21
825.02	48.79	3.20	824.08	53.08	3.92	824.86	48.77	6.02	823.92	64.67	-1.68	825.65	55.57	1.68
828.02	50.11	3.81	827.08	53.37	3.51	827.86	47.02	3.56	826.92	64.22	-2.84	828.65	57.43	2.84
831.02	49.16	3.03	830.08	53.34	3.65	830.86	49.77	6.48	829.92	64.81	-2.08	831.66	56.50	2.08
834.02	49.54	4.32	833.08	53.94	5.15	833.86	47.93	5.55	832.92	63.81	-2.17	834.65	55.69	2.17
837.02	49.16	3.82	836.08	53.37	4.46	836.86	48.34	5.84	835.92	63.74	-2.36	837.65	56.00	2.36
840.02	49.54	5.23	839.08	53.11	5.24	839.86	46.09	4.62	838.92	62.68	-2.39	840.65	54.99	2.39
843.02	49.70	4.74	842.08	52.15	3.62	842.86	48.18	6.06	841.92	63.50	-2.22	843.65	55.48	2.22
846.02	50.29	4.30	845.08	52.28	2.73	845.86	46.86	3.71	844.92	64.36	-2.39	846.65	56.67	2.39
849.02	49.28	3.16	848.08	52.85	3.16	848.86	49.23	5.95	847.92	64.74	-2.14	849.65	56.56	2.14
852.02	49.05	3.73	851.08	52.72	3.83	851.86	49.17	6.69	850.92	63.67	-2.41	852.65	56.03	2.41
855.02	51.18	6.00	854.08	53.18	4.44	854.86	49.39	7.05	853.92	64.77	-1.17	855.65	54.64	1.17
858.02	49.65	3.52	857.08	54.07	4.37	857.86	48.55	5.26	856.92	65.46	-1.43	858.65	55.86	1.43
861.02	50.50	5.13	860.08	53.24	4.31	860.87	47.53	5.00	859.92	63.50	-2.63	861.65	56.29	2.63
864.02	49.00	3.02	863.08	54.04	4.49	863.86	47.69	4.55	862.92	64.26	-2.48	864.64	56.76	2.48
867.02	49.16	3.50	866.08	54.51	5.29	866.86	47.50	4.68	865.92	63.09	-3.33	867.65	57.28	3.33
870.02	49.83	3.48	869.08	54.30	4.39	869.86	48.55	5.04	868.92	65.46	-1.65	870.65	56.29	1.65
873.02	49.41	3.79	872.08	53.37	4.19	872.86	47.58	4.80	871.92	63.50	-2.88	873.65	56.79	2.88
876.02	49.98	3.50	875.08	53.89	3.85	875.86	49.12	5.48	874.92	65.74	-1.50	876.65	56.27	1.50
879.02	50.37	4.73	878.08	54.17	4.97	878.86	48.55	5.75	877.92	64.64	-1.76	879.65	55.69	1.76
882.02	49.49	2.63	881.08	53.65	3.23	881.86	48.04	4.02	880.92	65.08	-2.54	882.65	57.69	2.54
885.02	50.71	4.92	884.08	54.07	4.72	884.86	48.18	5.23	883.92	64.19	-2.36	885.65	56.44	2.36
888.02	49.62	4.30	887.08	53.94	5.06	887.86	48.36	5.88	886.92	63.02	-3.06	888.65	56.67	3.06
891.02	49.93	2.56	890.08	54.10	3.16	890.86	49.50	4.97	889.92	66.02	-2.11	891.65	57.78	2.11
894.02	48.92	3.88	893.08	52.95	4.35	893.86	47.91	5.71	892.92	63.16	-2.64	894.65	55.97	2.64
897.02	50.06	4.17	896.08	53.89	4.43	896.87	48.61	5.56	895.92	64.81	-1.84	897.65	56.03	1.84
900.02	49.59	2.94	899.08	54.10	3.89	899.86	49.17	5.36	898.92	65.36	-2.05	900.65	56.99	2.05
903.02	50.89	4.58	902.08	54.41	4.53	902.86	48.82	5.35	901.92	64.95	-2.12	903.65	56.73	2.12
906.02	51.10	4.89	905.08	53.86	4.09	905.86	49.47	6.10	904.92	64.57	-2.40	906.65	56.90	2.40
909.02	49.65	3.74	908.08	52.87	3.39	908.86	48.77	5.70	907.92	64.15	-2.52	909.65	56.73	2.52
912.02	50.55	4.53	911.08	53.68	4.09	911.86	48.12	4.94	910.92	64.08	-2.70	912.65	57.02	2.70
915.02	51.99	5.57	914.08	53.89	3.91	914.86	48.87	5.29	913.92	65.22	-1.96	915.65	56.67	1.96
918.02	49.88	3.56	917.08	53.60	3.71	917.87	47.64	4.16	916.92	63.98	-3.10	918.65	57.72	3.10
921.02	51.41	4.83	920.08	54.20	4.05	920.86	49.66	5.92	919.92	65.43	-1.91	921.65	56.79	1.91
924.02	50.84	3.93	923.08	53.21	2.73	923.86	49.58	5.51	922.92	65.74	-1.93	924.65	57.14	1.93
927.02	50.63	4.34	926.08	55.06	5.20	926.86	49.96	6.51	925.92	64.36	-2.69	927.65	57.28	2.69
930.02	49.85	3.01	929.08	53.86	3.45	929.86	47.58	3.58	928.92	64.81	-2.79	930.65	57.93	2.79
933.02	51.70	5.87	932.08	54.80	5.41	932.86	48.04	5.05	931.92	63.54	-3.05	933.65	57.17	3.05
936.02	49.21	3.02	935.08	54.51	4.76	935.86	49.31	5.96	934.92	63.88	-3.07	936.65	57.55	3.07
939.02	50.61	4.23	938.08	53.63	3.68	938.86	48.07	4.53	937.92	65.26	-1.88	939.65	56.56	1.88
942.02	51.00	3.62	941.08	54.04	3.10	941.86	49.41	4.87	940.92	65.74	-2.40	942.65	58.07	2.40
945.02	50.84	3.77	944.08	52.90	2.27	944.86	50.23	6.00	943.92	65.26	-2.57	945.65	57.93	2.57
948.02	49.96	3.02	947.08	54.02	3.51	947.86	48.74	4.64	946.92	65.60	-2.10	948.65	57.34	2.10
951.02	52.04	5.11	950.08	53.52	3.03	950.86	49.12	5.03	949.92	65.01	-2.68	951.65	57.90	2.68
954.02	49.93	2.78	953.08	54.64	3.92	953.86	49.55	5.24	952.92	65.64	-2.27	954.64	57.72	2.27
957.02	49.96	3.48	956.08	55.27	5.23	956.86	49.36	5.72	955.92	65.19	-2.05	957.65	56.82	2.05
960.02	49.93	2.11	959.08	52.79	1.40	959.86	50.04	5.06	958.92	67.68	-0.90	960.65	57.02	0.90
963.02	50.01	3.67	962.08	54.80	4.90	962.86	49.01	5.51	961.92	64.33	-2.77	963.65	57.40	2.77
966.02	51.59	4.24	965.08	55.09	4.18	965.86	49.25	4.74	964.92	66.29	-1.82	966.65	57.46	1.82
969.02	50.79	3.80	968.08	53.99	3.44	968.86	48.71	4.56	967.92	66.15	-1.60	969.64	56.88	1.60
972.02	50.97	3.84	971.08	54.30	3.61	971.86	48.87	4.58	970.92	65.50	-2.39	972.65	57.81	2.39
975.02	51.33	3.62	974.08	54.62	3.35	974.86	50.20	5.33	973.92	66.05	-2.42	975.64	58.42	2.42
978.02	50.71	3.07	977.08	54.49	3.29	977.86	47.85	3.05	976.92	66.29	-2.11	978.64	58.04	2.11
981.02	51.28	2.75	980.08	54.36	2.27	980.86	49.17	3.48	979.92	65.98	-3.31	981.65	60.13	3.31
984.02	49.85	2.49	983.08	54.98	4.05	983.86	49.71	5.19	982.92	64.77	-3.35	984.65	59.01	3.35
987.02	49.62	3.67	986.08	54.23	4.71	986.86	49.39	6.28	985.92	64.67	-2.04	987.65	56.29	2.04
990.02	51.23	4.24	989.08	54.36	3.80	989.86	48.98	4.83	988.92	65.32	-2.43	990.65	57.72	2.43
993.02	50.61	3.60	992.08	53.99	3.42	992.86	49.44	5.27	991.92	65.08	-2.69	993.64	57.99	2.69
996.02	50.55	2.84	995.08	53.78	2.51	995.86	50.33	5.46	994.92	65.46	-3.01	996.65	59.01	3.01
999.02	50.97	3.79	998.08	54.41	3.66	998.86	49.12	4.78	997.92	65.29	-2.65	999.65	58.13	2.65
1002.02	50.06	2.86	1001.08	54.62	3.85	1001.86	48.87	4.51	1000.92	65.50	-2.46	1002.65	57.96	2.46
1005.02	50.61	4.34	1004.08	52.95	3.11	1004.86	49.25	5.82	1003.92	65.36	-1.67	1005.65	56.24	1.67
1008.02	52.22	4.96	1007.08	54.51	3.68	1007.86	49.85	5.43	1006.92	66.09	-1.93	1008.65	57.49	1.93
1011.02	50.87	3.10	1010.08	54.33	2.99	1010.86	50.20	5.27	1009.92	66.50	-2.03	1011.65	58.10	2.03
1014.02	50.97	3.02	1013.08	54.83	3.31	1013.86	48.55	3.44	1012.92	65.36	-3.35	1014.65	59.60	3.35
1017.02	50.92	3.17	1016.08	53.57	2.25	1016.87	49.87	4.96	1015.92	67.13	-1.38	1017.65	57.43	1.38
1020.02	50.55	1.78	1019.08	53.13	0.79	1019.86	50.39	4.46	1018.92	67.09	-2.44	1020.65	59.51	2.44
1023.02	51.02	4.54	1022.08	54.33	4.29	1022.86	48.63	4.99	1021.92	64.70	-2.54	1023.65	57.31	2.54
1026.02	51.36	2.55	1025.08	53.78	1.40	1025.86	48.52	2.55	1024.92	66.64	-2.93	1026.65	60.04	2.93
1029.02	52.54	5.03	1028.08	54.46	3.39	1028.86	49.31	4.64	1027.92	65.70	-2.57	1029.65	58.37	2.57
1032.02	49.93	3.02	1031.08	53.94	3.47	1031.87	49.44	5.37	1030.92	65.29	-2.38	1032.65	57.58	2.38
1035.02	50.42	3.60	1034.08	54.10	3.71	1034.86	49.04	5.06	1033.92	65.36	-2.22	1035.65	57.34	2.22
1038.02	51.18	4.01	1037.08	52.79	2.06	1037.86	49.66	5.33	1036.92	65.26	-2.67	1038.64	58.13	2.67
1041.02	51.80	4.45	1040.08	55.09	4.17	1040.86	49.33	4.82	1039.92	67.20	-0.91	1041.65	56.56	0.91
1044.02	51.80	3.59	1043.08	55.01	3.23	1043.86	49.87	4.50	1042.92	65.53	-3.44	1044.65	59.95	3.44
1047.02	52.14	4.47	1046.08	54.83	3.59	1046.86	49.14	4.31	1045.92	65.98	-2.45	1047.65	58.42	2.45
1050.02	50.55	2.75	1049.08	53.89	2.53	1049.86	48.98	4.02	1048.92	66.78	-1.78	1050.65	57.87	1.78
1053.02	52.25	4.93	1052.08	54.07	3.19	1052.86	49.93	5.45	1051.92	65.53	-2.55	1053.65	58.16	2.55
1056.02	51.07	3.59	1055.08	54.96	3.92	1055.86	50.39	5.75	1054.92	65.70	-2.54	1056.65	58.31	2.54
1059.02	51.13	3.42	1058.08	54.59	3.31	1058.86	50.55	5.68	1057.92	65.70	-2.77	1059.65	58.78	2.77
1062.02	51.57	3.40	1061.08	55.09	3.35	1061.87	50.17	4.84	1060.92	66.74	-2.19	1062.65	58.66	2.19
1065.02	51.41	3.40	1064.08	54.46	2.88	1064.86	48.63	3.46	1063.92	67.09	-1.68	1065.65	57.99	1.68
1068.02	52.12	3.74	1067.08	54.41	2.47	1067.86	49.41	3.87	1066.92	66.71	-2.43	1068.65	59.10	2.43
1071.02	52.01	5.02	1070.08	55.09	4.53	1070.86	48.74	4.59	1069.92	64.64	-3.11	1071.65	58.40	3.11
1074.02	51.31	3.15	1073.08	55.33	3.60	1073.86	49.68	4.36	1072.92	65.46	-3.46	1074.64	59.92	3.46
1077.02	52.64	5.48	1076.08	54.12	3.39	1076.86	48.98	4.66	1075.92	65.22	-2.70	1077.65	58.16	2.70
1080.02	53.09	4.09	1079.08	54.64	2.07	1079.86	49.71	3.55	1078.92	67.16	-2.60	1080.65	59.90	2.60
1083.02	52.67	4.47	1082.08	55.72	3.95	1082.86	49.90	4.54	1081.92	66.15	-2.81	1083.65	59.31	2.81
1086.02	53.82	5.47	1085.08	55.51	3.59	1085.86	50.31	4.80	1084.92	66.92	-2.19	1086.65	58.84	2.19
1089.02	51.88	4.52	1088.08	55.01	4.09	1088.86	50.36	5.84	1087.92	64.67	-3.45	1089.65	59.10	3.45
1092.02	52.09	3.76	1091.08	56.01	4.11	1091.86	49.74	4.25	1090.92	66.68	-2.41	1092.65	59.04	2.41
1095.02	52.25	3.42	1094.08	55.80	3.40	1094.86	50.52	4.53	1093.92	67.68	-1.91	1095.65	59.04	1.91
1098.02	53.30	4.38	1097.08	54.28	1.80	1097.86	50.44	4.36	1096.92	68.52	-1.16	1098.65	58.37	1.16
1101.02	53.06	4.34	1100.08	54.46	2.18	1100.86	48.82	2.94	1099.92	67.27	-2.21	1101.65	59.22	2.21
1104.02	53.53	4.36	1103.08	55.75	3.01	1103.86	50.61	4.28	1102.92	67.48	-2.45	1104.65	59.92	2.45
1107.02	53.45	4.61	1106.08	54.98	2.58	1106.86	50.23	4.23	1105.92	67.16	-2.44	1107.65	59.57	2.44
1110.02	53.40	5.21	1109.08	54.38	2.63	1109.86	49.63	4.28	1108.92	67.30	-1.65	1110.65	58.13	1.65
1113.02	53.56	4.64	1112.08	54.54	2.05	1112.87	49.85	3.77	1111.92	67.30	-2.38	1113.65	59.60	2.38
1116.02	52.30	4.53	1115.08	54.17	2.83	1115.86	50.71	5.78	1114.92	65.15	-3.38	1116.66	59.45	3.38
1119.02	52.80	4.04	1118.08	53.26	0.94	1118.86	49.39	3.47	1117.92	66.85	-2.67	1119.65	59.72	2.67
1122.02	53.32	4.16	1121.08	55.51	2.78	1121.86	50.61	4.29	1120.92	67.51	-2.41	1122.65	59.87	2.41
1125.02	51.67	3.01	1124.08	55.46	3.23	1124.86	50.04	4.22	1123.92	66.57	-2.85	1125.65	59.81	2.85
1128.02	53.59	5.64	1127.08	55.64	4.12	1127.86	50.85	5.74	1126.92	66.68	-2.03	1128.65	58.28	2.03
1131.02	52.54	3.60	1130.08	56.12	3.62	1130.87	51.12	5.02	1129.92	66.15	-3.55	1131.66	60.78	3.55
1134.02	53.61	5.20	1133.08	54.96	2.99	1133.86	49.82	4.25	1132.92	66.95	-2.22	1134.65	58.92	2.22
1137.02	53.80	5.90	1136.08	55.25	3.78	1136.86	49.71	4.65	1135.92	65.70	-2.96	1137.65	59.16	2.96
1140.02	53.59	4.18	1139.08	56.01	3.03	1139.86	51.15	4.58	1138.92	67.51	-2.66	1140.64	60.37	2.66
1143.02	53.51	3.93	1142.08	53.73	0.58	1142.86	50.12	3.38	1141.92	68.00	-2.34	1143.65	60.22	2.34
1146.02	53.74	5.02	1145.08	55.27	2.99	1145.86	51.53	5.65	1144.92	66.71	-2.77	1146.65	59.78	2.77
1149.02	52.54	3.54	1148.08	55.62	3.05	1148.86	50.42	4.26	1147.92	66.81	-2.95	1149.65	60.25	2.95
1152.02	52.30	2.62	1151.08	54.96	1.72	1151.86	51.29	4.45	1150.92	68.28	-2.16	1152.65	60.13	2.16
1155.02	53.27	4.44	1154.08	55.33	2.94	1154.86	50.28	4.29	1153.92	67.37	-2.22	1155.65	59.34	2.22
1158.02	54.38	5.93	1157.08	56.22	4.20	1157.86	50.25	4.64	1156.92	67.27	-1.94	1158.65	58.69	1.94
1161.02	52.61	4.19	1160.08	56.22	4.23	1160.86	50.23	4.65	1159.92	66.09	-3.09	1161.65	59.81	3.09
1164.02	53.03	3.77	1163.08	55.51	2.69	1163.86	50.93	4.51	1162.92	67.62	-2.40	1164.64	59.95	2.40
1167.02	52.35	3.31	1166.08	54.83	2.22	1166.86	48.98	2.78	1165.92	66.54	-3.26	1167.64	60.60	3.26
1170.02	54.06	4.73	1169.08	54.17	1.27	1169.86	51.56	5.07	1168.92	68.77	-1.32	1170.65	58.95	1.32
1173.02	53.61	3.93	1172.08	56.22	2.98	1172.86	49.98	3.14	1171.92	68.49	-1.95	1173.65	59.92	1.95
1176.02	53.19	4.93	1175.08	54.64	2.81	1175.87	50.99	5.57	1174.92	66.57	-2.45	1176.66	59.01	2.45
1179.02	53.38	3.22	1178.08	55.90	2.18	1178.86	50.33	3.01	1177.92	67.79	-3.13	1179.65	61.58	3.13
1182.02	52.09	2.26	1181.08	54.62	1.23	1181.86	50.80	3.81	1180.92	68.70	-1.89	1182.65	60.01	1.89
1185.02	52.90	2.15	1184.08	54.70	0.39	1184.86	50.93	3.02	1183.92	68.52	-2.99	1185.65	62.03	2.99
1188.02	54.38	4.36	1187.08	54.70	1.12	1187.86	50.20	3.02	1186.92	67.51	-3.27	1188.65	61.58	3.27
1191.02	53.01	4.21	1190.08	55.77	3.41	1190.86	50.85	4.89	1189.92	66.99	-2.57	1191.66	59.66	2.57
1194.02	53.03	3.38	1193.08	55.12	1.91	1193.86	50.58	3.77	1192.92	67.86	-2.55	1194.65	60.49	2.55
1197.02	53.17	4.06	1196.08	55.90	3.23	1196.86	50.17	3.90	1195.92	66.61	-3.26	1197.65	60.66	3.26
1200.02	53.74	4.29	1199.08	56.04	3.03	1199.86	50.06	3.45	1198.92	68.17	-2.04	1200.65	59.78	2.04
1203.02	54.51	5.91	1202.08	55.40	3.24	1202.86	50.15	4.39	1201.92	66.15	-3.21	1203.65	60.10	3.21
1206.02	54.22	4.66	1205.08	56.25	3.12	1205.86	51.07	4.35	1204.92	67.55	-2.77	1206.66	60.63	2.77
1209.02	53.98	4.45	1208.08	55.85	2.76	1208.86	51.64	4.95	1207.92	67.65	-2.64	1209.65	60.46	2.64
1212.02	54.01	4.42	1211.08	56.22	3.07	1211.86	52.11	5.36	1210.92	67.89	-2.46	1212.65	60.34	2.46
1215.02	53.51	4.69	1214.08	55.64	3.25	1214.86	51.45	5.47	1213.92	67.16	-2.42	1215.65	59.54	2.42
1218.02	53.35	3.96	1217.08	55.35	2.39	1217.86	51.97	5.42	1216.92	67.65	-2.50	1218.64	60.19	2.50
1221.02	53.85	4.52	1220.07	55.25	2.36	1220.86	50.20	3.71	1219.92	67.34	-2.75	1221.65	60.37	2.75
1224.02	53.45	4.26	1223.08	55.17	2.41	1223.86	51.15	4.80	1222.92	66.57	-3.38	1224.64	60.87	3.38
1227.02	52.88	2.64	1226.08	56.06	2.25	1226.86	51.42	4.02	1225.92	69.05	-1.95	1227.64	60.49	1.95
