# Supplementary material for: Noise-precision tradeoff in predicting combinations of mutations and drugs
Source: PLoS Comput Biol. 2019 May 22;15(5):e1006956. doi: 10.1371/journal.pcbi.1006956 (PMC6548401; doi:10.1371/journal.pcbi.1006956)
Supplement: S1 Data — A zip file containing all datasets used in this paper. (ZIP) [file pcbi.1006956.s002.zip › calcium/calcium_double_RAW264.7/GMF_10_pM_UTP_25_uM_RW_ECC040120G.txt]

Tab-delimted data for ligand pair Granulocyte macrophage colony stimulating factor / Uridine 5'-triphosphate
Celltype = RAW 264.7
ExperimentID = ECC040120G
t in seconds, Ca++ concentrations in nM
Adj Ca++ is the change in Ca++ concentration due to ligand

ECC040120G03	GMF 10 pM	UTP 25 uM	sim
ECC040120G02	UTP 25 uM	HBSS-BSA n/a 	lig2_only
ECC040120G07	UTP 25 uM	HBSS-BSA n/a 	lig2_only
ECC040120G01	HBSS-BSA n/a 	HBSS-BSA n/a 	con
ECC040120G12	HBSS-BSA n/a 	HBSS-BSA n/a 	con

t(ECC040120G03)	Ca++(ECC040120G03)	Adj Ca++(ECC040120G03)	t(ECC040120G02)	Ca++(ECC040120G02)	Adj Ca++(ECC040120G02)	t(ECC040120G07)	Ca++(ECC040120G07)	Adj Ca++(ECC040120G07)	t(ECC040120G01)	Ca++(ECC040120G01)	Adj Ca++(ECC040120G01)	t(ECC040120G12)	Ca++(ECC040120G12)	Adj Ca++(ECC040120G12)
-212.69	8.47	-2.64	-212.85	9.78	-2.23	-212.06	11.25	-3.72	-213.00	19.99	1.37	-211.26	11.20	-1.37
-209.70	7.67	-1.61	-209.85	9.26	-0.93	-209.07	11.03	-2.11	-210.01	17.16	0.37	-208.28	10.38	-0.37
-206.70	7.47	-0.73	-206.85	8.42	-0.68	-206.07	11.31	-0.75	-207.01	14.61	-1.10	-205.28	10.76	1.10
-203.69	8.45	0.17	-203.85	8.44	-0.74	-203.07	10.89	-1.25	-204.01	15.15	-0.64	-202.28	10.38	0.64
-200.70	7.62	-0.21	-200.85	7.68	-1.05	-200.07	10.77	-0.92	-201.01	15.04	-0.30	-199.29	9.59	0.30
-197.70	7.75	0.23	-197.85	7.88	-0.54	-197.07	10.46	-0.92	-198.01	13.73	-1.30	-196.26	10.28	1.30
-194.70	8.55	0.18	-194.85	9.08	-0.20	-194.07	11.53	-0.70	-195.01	16.26	0.38	-193.29	9.46	-0.38
-191.70	7.55	-0.94	-191.85	7.63	-1.76	-191.07	10.69	-1.66	-192.01	16.80	0.80	-190.29	9.15	-0.80
-188.70	7.75	0.57	-188.85	8.02	-0.07	-188.07	11.17	0.13	-189.01	13.97	-0.72	-187.29	9.37	0.72
-185.69	7.55	-0.76	-185.85	6.85	-2.37	-185.07	11.51	-0.66	-186.01	15.79	-0.03	-184.28	9.81	0.03
-182.70	7.20	-1.07	-182.85	7.45	-1.72	-182.07	11.67	-0.46	-183.01	14.69	-1.09	-181.26	10.82	1.09
-179.70	7.65	0.13	-179.85	7.95	-0.48	-179.07	10.35	-1.03	-180.01	14.40	-0.63	-178.29	9.62	0.63
-176.70	7.52	-0.53	-176.85	7.41	-1.55	-176.07	10.94	-0.97	-177.01	15.87	0.31	-175.29	9.21	-0.31
-173.70	7.30	-0.90	-173.85	7.45	-1.65	-173.07	10.46	-1.60	-174.01	15.72	0.01	-172.29	9.65	-0.01
-170.70	7.17	-1.04	-170.85	7.88	-1.24	-170.07	10.86	-1.21	-171.01	15.72	-0.00	-169.29	9.68	0.00
-167.69	7.82	0.24	-167.85	7.72	-0.76	-167.07	10.41	-1.03	-168.01	14.54	-0.55	-166.26	9.59	0.55
-164.70	6.70	-1.32	-164.85	8.24	-0.68	-164.07	10.44	-1.44	-165.01	15.83	0.30	-163.28	9.18	-0.30
-161.70	7.60	0.44	-161.85	8.63	0.57	-161.07	10.66	-0.36	-162.01	14.05	-0.62	-160.28	9.24	0.62
-158.69	7.30	-0.96	-158.85	8.58	-0.59	-158.07	11.17	-0.95	-159.01	15.22	-0.55	-157.28	10.28	0.55
-155.69	7.00	0.52	-155.85	8.72	1.33	-155.07	9.99	-0.35	-156.01	13.58	-0.41	-154.28	8.36	0.41
-152.69	6.63	-0.18	-152.85	7.41	-0.31	-152.07	10.66	-0.01	-153.01	14.08	-0.24	-151.26	8.52	0.24
-149.69	7.25	-0.39	-149.85	7.56	-0.98	-149.07	10.89	-0.61	-150.01	14.69	-0.46	-148.28	9.56	0.46
-146.70	7.45	0.41	-146.85	7.54	-0.40	-146.07	10.55	-0.35	-147.01	13.62	-0.93	-145.28	9.43	0.93
-143.69	7.25	-0.39	-143.85	8.65	0.11	-143.07	10.52	-0.98	-144.01	15.54	0.39	-142.28	8.71	-0.39
-140.69	6.98	-0.22	-140.85	8.74	0.63	-140.07	10.58	-0.48	-141.01	14.61	-0.10	-139.28	8.77	0.10
-137.69	7.42	-0.20	-137.85	8.24	-0.29	-137.07	9.82	-1.66	-138.01	15.29	0.16	-136.26	8.93	-0.16
-134.69	6.83	0.11	-134.85	7.63	0.00	-134.07	11.59	1.01	-135.01	14.15	-0.08	-133.28	8.27	0.08
-131.69	7.27	0.02	-131.85	7.41	-0.74	-131.07	10.21	-0.90	-132.01	14.29	-0.47	-130.28	9.18	0.47
-128.70	6.85	0.04	-128.85	7.29	-0.43	-128.07	10.77	0.10	-129.01	14.58	0.26	-127.29	8.02	-0.26
-125.70	6.98	-0.30	-125.85	7.95	-0.23	-125.07	10.32	-0.82	-126.01	14.22	-0.57	-124.29	9.31	0.57
-122.70	7.35	0.76	-122.85	6.31	-1.19	-122.07	10.83	0.38	-123.01	13.55	-0.55	-121.27	8.61	0.55
-119.69	7.12	0.00	-119.85	8.35	0.33	-119.07	9.46	-1.52	-120.01	13.94	-0.69	-118.28	9.27	0.69
-116.70	7.50	-0.33	-116.85	8.04	-0.69	-116.07	11.05	-0.64	-117.01	15.51	0.17	-115.28	9.12	-0.17
-113.70	7.03	-0.22	-113.85	7.83	-0.32	-113.07	11.36	0.25	-114.01	15.51	0.75	-112.28	7.96	-0.75
-110.70	6.85	-0.67	-110.85	7.43	-1.00	-110.07	10.55	-0.83	-111.01	15.19	0.16	-109.28	8.83	-0.16
-107.70	7.27	0.08	-107.85	8.15	0.05	-107.07	10.41	-0.64	-108.01	13.80	-0.90	-106.26	9.56	0.90
-104.69	6.90	0.05	-104.85	7.70	-0.06	-104.07	11.73	1.02	-105.01	14.72	0.36	-103.28	7.96	-0.36
-101.70	7.32	0.50	-101.85	7.25	-0.48	-101.07	10.86	0.18	-102.01	14.76	0.43	-100.28	7.86	-0.43
-98.70	6.85	-1.04	-98.85	8.35	-0.45	-98.07	11.39	-0.36	-99.01	15.08	-0.32	-97.28	9.68	0.32
-95.70	6.21	-1.22	-95.85	8.13	-0.20	-95.07	10.38	-0.91	-96.01	13.80	-1.14	-94.29	10.03	1.14
-92.70	6.85	-0.75	-92.85	7.81	-0.70	-92.07	10.04	-1.42	-93.01	15.97	0.86	-91.27	8.21	-0.86
-89.70	7.22	-0.16	-89.85	7.54	-0.75	-89.07	10.61	-0.63	-90.01	14.69	-0.20	-88.29	9.05	0.20
-86.70	6.93	-0.36	-86.85	7.72	-0.47	-86.07	10.27	-0.88	-87.01	14.40	-0.40	-85.28	9.15	0.40
-83.70	6.70	-0.06	-83.85	8.06	0.40	-83.07	11.03	0.41	-84.01	14.69	0.42	-82.28	7.80	-0.42
-80.70	7.45	0.61	-80.85	7.70	-0.04	-80.07	10.80	0.10	-81.01	14.22	-0.13	-79.28	8.43	0.13
-77.69	7.45	0.02	-77.85	8.26	-0.08	-77.07	10.75	-0.54	-78.01	14.94	-0.00	-76.26	8.90	0.00
-74.69	7.22	0.60	-74.85	7.88	0.36	-74.07	11.59	1.11	-75.01	13.16	-0.97	-73.28	9.05	0.97
-71.69	7.30	0.76	-71.85	7.29	-0.16	-71.07	10.13	-0.27	-72.01	13.41	-0.64	-70.28	8.65	0.64
-68.70	6.95	-0.55	-68.85	7.81	-0.60	-68.07	10.10	-1.26	-69.01	15.65	0.64	-67.28	8.33	-0.64
-65.70	7.17	0.31	-65.85	7.20	-0.56	-65.07	9.63	-1.09	-66.01	13.48	-0.89	-64.28	9.21	0.89
-62.69	7.37	0.67	-62.85	7.38	-0.23	-62.07	10.44	-0.12	-63.01	14.33	0.12	-61.26	8.05	-0.12
-59.70	6.80	0.38	-59.85	7.61	0.28	-59.07	11.08	0.80	-60.01	13.30	-0.63	-58.28	8.52	0.63
-56.70	7.15	-0.39	-56.85	8.40	-0.04	-56.07	9.74	-1.66	-57.01	15.40	0.35	-55.28	8.65	-0.35
-53.69	7.30	0.74	-53.85	7.95	0.48	-53.07	10.89	0.47	-54.01	14.83	0.76	-52.28	7.27	-0.76
-50.70	7.40	0.60	-50.85	8.11	0.40	-50.07	10.38	-0.28	-51.01	13.87	-0.44	-49.28	8.71	0.44
-47.70	6.41	-0.71	-47.85	8.60	0.57	-47.07	10.89	-0.09	-48.01	14.26	-0.37	-46.26	8.96	0.37
-44.70	7.52	0.65	-44.86	7.81	0.03	-44.07	11.59	0.86	-45.01	15.01	0.63	-43.29	7.71	-0.63
-41.70	6.80	-0.51	-41.86	7.63	-0.59	-41.07	10.16	-1.01	-42.01	14.29	-0.53	-40.29	9.31	0.53
-38.70	6.50	0.18	-38.86	7.59	0.36	-38.07	10.58	0.40	-39.01	14.26	0.43	-37.29	7.36	-0.43
-35.70	7.37	0.56	-35.86	7.50	-0.22	-35.07	10.69	0.02	-36.01	14.33	0.01	-34.29	8.27	-0.01
4.31	20.12	9.20	4.15	21.91	10.08	4.94	15.49	0.71	4.00	17.41	-1.02	5.72	13.41	1.02
7.26	43.20	31.94	7.10	47.82	35.65	7.89	21.47	6.35	6.94	18.86	0.09	8.67	12.64	-0.09
10.26	84.68	74.09	10.10	89.70	78.21	10.88	44.21	29.76	9.94	18.25	0.15	11.67	11.90	-0.15
13.26	99.14	88.27	13.10	108.18	96.41	13.89	75.37	60.64	12.94	18.14	-0.24	14.67	12.57	0.24
16.26	87.68	77.14	16.10	94.74	83.29	16.88	75.33	60.93	15.94	18.25	0.20	17.67	11.81	-0.20
19.26	82.41	72.48	19.10	87.19	76.36	19.88	68.61	54.82	18.94	16.26	-1.18	20.67	12.57	1.18
22.26	76.92	65.98	22.10	81.87	70.02	22.88	67.19	52.39	21.94	18.61	0.16	23.67	12.25	-0.16
25.26	71.72	61.08	25.10	75.61	64.07	25.88	61.52	47.02	24.94	18.25	0.10	26.67	12.00	-0.10
28.26	68.41	57.79	28.10	71.54	60.02	28.89	58.76	44.28	27.94	17.92	-0.21	29.68	12.29	0.21
31.25	64.05	53.19	31.10	65.67	53.91	31.88	54.67	39.95	30.94	18.50	0.13	32.67	12.19	-0.13
34.25	59.25	48.93	34.10	61.68	50.45	34.89	52.88	38.70	33.94	17.88	0.05	35.68	11.74	-0.05
37.25	56.16	45.86	37.10	57.99	46.78	37.88	50.33	36.17	36.94	17.45	-0.36	38.67	12.13	0.36
40.25	51.87	42.20	40.10	56.20	45.63	40.89	48.57	35.04	39.94	17.20	0.02	41.67	11.11	-0.02
43.26	49.57	39.39	43.10	51.90	40.81	43.92	46.66	32.62	42.94	16.51	-1.18	44.70	12.83	1.18
46.26	46.72	37.13	46.10	49.80	39.31	46.89	44.67	31.22	45.94	16.22	-0.88	47.68	11.93	0.88
49.25	46.18	36.13	49.10	45.89	34.94	49.88	42.80	28.89	48.94	17.20	-0.36	50.67	11.87	0.36
52.25	42.32	32.59	52.10	45.03	34.39	52.89	39.58	25.99	51.94	16.98	-0.26	53.67	11.46	0.26
55.25	42.08	32.02	55.10	44.63	33.67	55.88	38.87	24.95	54.94	17.70	0.13	56.67	11.39	-0.13
58.25	41.20	30.71	58.10	43.10	31.70	58.91	39.13	24.78	57.94	18.03	0.03	59.70	11.93	-0.03
61.26	39.16	28.81	61.10	40.89	29.63	61.88	37.08	22.87	60.94	18.25	0.39	62.67	11.43	-0.39
64.26	37.57	27.33	64.10	39.39	28.25	64.89	37.56	23.46	63.94	17.67	-0.08	65.67	11.78	0.08
67.26	37.11	26.90	67.10	37.46	26.35	67.89	36.44	22.37	66.94	17.81	0.09	68.67	11.58	-0.09
70.26	35.93	27.40	70.10	37.64	28.20	70.89	35.93	23.54	69.94	15.22	-0.82	71.67	10.82	0.82
73.26	35.73	25.93	73.10	36.75	26.05	73.91	35.68	22.02	72.94	17.05	-0.26	74.70	11.52	0.26
76.26	36.33	26.58	76.10	37.01	26.35	76.89	34.04	20.43	75.94	17.05	-0.21	77.67	11.43	0.21
79.26	34.48	24.44	79.10	36.57	25.63	79.89	33.82	19.92	78.94	17.12	-0.43	80.67	11.93	0.43
82.26	33.82	25.41	82.10	35.23	25.91	82.89	34.07	21.80	81.94	15.04	-0.88	83.67	10.76	0.88
85.26	33.54	23.48	85.10	35.67	24.71	85.89	33.00	19.08	84.94	17.12	-0.45	86.67	11.97	0.45
88.26	33.40	23.51	88.10	34.15	23.36	88.91	33.16	19.41	87.94	16.94	-0.46	89.70	11.81	0.46
91.26	33.99	24.44	91.10	33.59	23.14	91.89	31.82	18.41	90.94	17.63	0.57	92.67	10.44	-0.57
94.26	33.03	23.10	94.10	33.89	23.05	94.89	30.89	17.10	93.94	17.41	-0.03	95.67	11.43	0.03
97.26	33.03	23.49	97.10	34.95	24.50	97.89	31.72	18.32	96.94	16.48	-0.57	98.67	11.58	0.57
100.26	32.30	23.02	100.10	34.10	23.92	100.89	32.35	19.21	99.94	16.30	-0.49	101.67	11.23	0.49
103.26	32.16	21.63	103.10	32.44	21.00	103.91	29.44	15.05	102.94	17.88	-0.16	104.70	12.16	0.16
106.26	31.82	22.34	106.10	33.15	22.77	106.89	31.23	17.89	105.94	16.66	-0.33	107.67	11.27	0.33
109.26	31.32	21.96	109.10	32.52	22.26	109.89	30.92	17.70	108.94	16.84	-0.03	110.67	10.85	0.03
112.26	29.95	20.72	112.10	32.24	22.10	112.89	30.82	17.73	111.94	16.08	-0.66	113.67	11.36	0.66
115.26	31.32	20.90	115.10	31.43	20.11	115.89	30.30	16.02	114.94	18.35	0.42	116.67	11.46	-0.42
118.26	31.32	21.64	118.10	32.03	21.44	118.91	29.99	16.45	117.94	17.52	0.33	119.70	10.82	-0.33
121.26	30.12	20.77	121.10	31.12	20.86	121.88	29.96	16.75	120.94	16.73	-0.13	122.67	10.95	0.13
124.26	29.51	20.00	124.10	31.02	20.61	124.89	30.17	16.80	123.94	16.69	-0.33	125.67	11.30	0.33
127.25	29.15	19.81	127.10	30.85	20.60	127.88	29.74	16.54	126.94	16.84	-0.01	128.66	10.82	0.01
130.25	29.59	19.74	130.10	30.54	19.78	130.88	30.33	16.62	129.94	16.84	-0.52	131.66	11.84	0.52
133.25	27.60	18.75	133.10	30.69	20.93	133.89	28.85	16.14	132.94	16.08	-0.28	134.67	10.60	0.28
136.26	29.51	19.99	136.10	30.47	20.05	136.88	30.30	16.92	135.94	16.58	-0.45	137.67	11.43	0.45
139.26	27.93	18.08	139.10	30.01	19.26	139.88	29.04	15.33	138.94	17.56	0.20	140.67	11.11	-0.20
142.26	27.77	17.90	142.10	30.09	19.32	142.89	28.39	14.66	141.94	16.33	-1.05	143.67	12.38	1.05
145.26	28.48	19.17	145.10	30.07	19.86	145.89	29.13	15.96	144.94	16.58	-0.24	146.67	11.01	0.24
148.25	28.54	18.69	148.10	29.96	19.20	148.89	28.91	15.20	147.94	17.16	-0.20	149.67	11.52	0.20
151.25	28.12	18.67	151.10	30.17	19.81	151.88	28.36	15.05	150.94	16.84	-0.12	152.67	11.04	0.12
154.26	28.34	18.85	154.10	29.04	18.64	154.88	27.54	14.19	153.94	17.30	0.30	155.67	10.66	-0.30
157.25	26.91	17.00	157.10	28.99	18.17	157.88	27.87	14.10	156.94	16.80	-0.62	158.67	12.00	0.62
160.25	26.04	17.05	160.10	28.66	18.76	160.88	28.03	15.18	159.94	15.47	-1.03	161.67	11.49	1.03
163.26	27.30	17.54	163.10	28.34	17.68	163.89	28.09	14.47	162.94	16.87	-0.40	164.67	11.62	0.40
166.25	27.02	17.28	166.10	28.51	17.86	166.88	28.58	14.98	165.94	17.70	0.45	167.67	10.76	-0.45
169.25	26.64	16.96	169.10	27.84	17.26	169.88	28.18	14.64	168.94	16.84	-0.35	170.67	11.49	0.35
172.26	26.91	17.32	172.10	28.01	17.52	172.88	27.57	14.12	171.94	16.22	-0.88	173.67	11.93	0.88
175.26	25.74	16.74	175.10	26.55	16.64	175.88	27.32	14.46	174.94	15.90	-0.61	176.67	11.08	0.61
178.26	25.88	15.37	178.10	27.72	16.31	178.89	26.81	12.44	177.94	17.99	-0.03	179.67	12.00	0.03
181.26	25.58	16.23	181.10	27.12	16.86	181.88	27.63	14.42	180.94	17.52	0.66	182.67	10.16	-0.66
184.26	25.52	16.46	184.10	26.11	16.14	184.88	26.44	13.52	183.94	15.90	-0.67	185.67	11.20	0.67
187.26	25.55	16.22	187.10	25.79	15.55	187.88	27.08	13.89	186.94	16.98	0.14	188.67	10.66	-0.14
190.26	25.25	15.55	190.10	26.72	16.12	190.88	25.26	11.70	189.94	16.98	-0.23	191.67	11.39	0.23
193.26	25.39	16.10	193.10	25.69	15.49	193.89	26.41	13.26	192.94	16.58	-0.22	194.67	10.98	0.22
196.26	25.06	15.09	196.10	25.79	14.92	196.88	26.81	12.98	195.94	17.45	-0.03	197.67	11.46	0.03
199.26	25.44	16.02	199.10	26.50	16.17	199.88	25.78	12.50	198.94	16.62	-0.31	200.67	11.20	0.31
202.25	24.81	14.91	202.10	25.29	14.48	202.88	24.87	11.11	201.94	18.21	0.80	203.67	10.57	-0.80
205.25	24.73	15.37	205.10	25.64	15.37	205.88	25.60	12.38	204.94	16.66	-0.21	206.66	11.04	0.21
208.25	24.68	13.72	208.10	25.39	13.52	208.89	26.05	11.23	207.94	18.61	0.14	209.67	12.29	-0.14
211.25	24.76	15.33	211.10	25.44	15.10	211.88	26.35	13.06	210.94	16.73	-0.21	212.66	11.11	0.21
214.25	23.68	14.15	214.10	25.96	15.53	214.88	26.23	12.84	213.94	17.05	0.01	215.66	10.98	-0.01
217.26	24.65	15.03	217.10	25.76	15.23	217.88	26.38	12.90	216.94	16.73	-0.40	218.67	11.49	0.40
220.25	24.92	15.20	220.10	25.17	14.54	220.88	25.66	12.08	219.94	16.33	-0.90	221.66	12.09	0.90
223.25	23.03	13.59	223.10	25.47	15.12	223.89	25.96	12.66	222.94	16.37	-0.58	224.67	11.49	0.58
226.26	24.14	14.46	226.10	25.93	15.34	226.88	25.32	11.78	225.94	16.66	-0.53	227.67	11.68	0.53
229.25	24.03	13.97	229.10	24.78	13.81	229.88	25.87	11.95	228.94	16.94	-0.63	230.67	12.16	0.63
232.26	23.41	13.35	232.10	23.83	12.86	232.88	25.20	11.28	231.94	17.23	-0.34	233.67	11.87	0.34
235.26	22.66	13.24	235.10	23.92	13.59	235.88	25.41	12.13	234.94	16.87	-0.06	236.67	10.95	0.06
238.25	23.27	13.34	238.10	23.51	12.68	238.89	26.47	12.68	237.94	17.09	-0.35	239.67	11.74	0.35
241.26	23.95	13.90	241.10	23.97	13.01	241.88	25.38	11.47	240.94	17.05	-0.51	242.67	12.03	0.51
244.25	23.25	13.52	244.10	24.41	13.77	244.88	25.38	11.79	243.94	16.66	-0.58	245.66	11.78	0.58
247.25	23.11	13.57	247.10	23.73	13.29	247.88	25.32	11.92	246.94	16.69	-0.36	248.67	11.36	0.36
250.26	22.92	12.68	250.10	23.61	12.46	250.88	25.96	11.86	249.94	18.35	0.60	251.67	11.11	-0.60
253.26	22.98	13.36	253.10	23.63	13.10	253.89	24.42	10.94	252.94	17.05	-0.08	254.68	11.17	0.08
256.26	23.35	12.80	256.10	23.10	11.65	256.88	24.81	10.40	255.94	17.85	-0.21	257.67	12.22	0.21
259.26	21.77	11.90	259.10	23.46	12.69	259.88	24.75	11.02	258.94	16.87	-0.51	260.67	11.84	0.51
262.26	23.33	13.66	262.10	23.58	13.01	262.88	24.42	10.89	261.94	16.73	-0.45	263.67	11.58	0.45
265.25	22.47	13.25	265.10	23.80	13.67	265.88	24.90	11.82	264.94	17.45	0.72	266.67	9.97	-0.72
268.26	22.31	12.35	268.10	23.39	12.53	268.89	24.87	11.05	267.94	17.02	-0.45	269.67	11.87	0.45
271.26	22.68	13.07	271.10	22.97	12.45	271.88	25.47	12.00	270.94	17.38	0.26	272.67	10.82	-0.26
274.26	23.25	13.71	274.10	22.78	12.34	274.88	24.78	11.38	273.94	16.40	-0.65	275.67	11.65	0.65
277.26	22.41	12.09	277.10	23.29	12.07	277.88	24.90	10.72	276.94	17.45	-0.38	278.67	12.16	0.38
280.26	22.23	11.76	280.10	23.56	12.19	280.88	24.57	10.24	279.94	17.88	-0.10	281.67	12.03	0.10
283.26	22.28	12.85	283.10	21.88	11.54	283.89	24.93	11.64	282.94	16.48	-0.46	284.68	11.36	0.46
286.26	22.47	12.87	286.10	23.10	12.59	286.88	24.33	10.87	285.94	16.37	-0.74	287.67	11.81	0.74
289.26	22.15	12.46	289.10	23.58	12.98	289.88	24.66	11.11	288.94	16.84	-0.36	290.67	11.52	0.36
292.25	22.28	11.99	292.10	23.17	11.97	292.88	24.66	10.51	291.94	17.63	-0.17	293.66	11.93	0.17
295.25	21.50	12.48	295.10	22.73	12.80	295.88	24.33	11.45	294.94	16.58	0.05	296.67	10.44	-0.05
298.25	22.71	13.04	298.10	22.78	12.20	298.89	23.46	9.93	297.94	15.97	-1.21	299.67	12.35	1.21
301.26	22.33	13.01	301.10	22.83	12.61	301.88	25.35	12.17	300.94	17.30	0.47	302.67	10.31	-0.47
304.26	22.23	12.10	304.10	22.66	11.63	304.88	24.27	10.28	303.94	17.74	0.10	305.67	11.49	-0.10
307.25	22.04	11.89	307.10	24.02	12.96	307.88	25.11	11.10	306.94	17.85	0.19	308.66	11.43	-0.19
310.26	22.07	11.84	310.10	22.56	11.43	310.88	22.57	8.48	309.94	17.85	0.11	311.67	11.58	-0.11
313.26	22.71	12.47	313.10	22.37	11.22	313.89	24.93	10.83	312.94	17.56	-0.19	314.67	11.90	0.19
316.26	22.74	12.72	316.10	22.49	11.57	316.88	24.75	10.87	315.94	17.20	-0.33	317.67	11.81	0.33
319.26	22.52	12.66	319.10	22.59	11.83	319.88	23.55	9.83	318.94	16.76	-0.61	320.67	11.93	0.61
322.25	21.88	11.53	322.10	22.15	10.89	322.88	25.38	11.17	321.94	17.49	-0.37	323.67	12.19	0.37
325.26	21.72	12.26	325.10	23.12	12.75	325.88	24.51	11.19	324.94	16.19	-0.78	326.67	11.71	0.78
328.25	21.64	11.71	328.10	22.32	11.48	328.89	23.88	10.09	327.94	16.62	-0.82	329.67	12.22	0.82
331.25	22.82	13.35	331.10	22.13	11.76	331.88	24.24	10.91	330.94	16.58	-0.40	332.66	11.33	0.40
334.25	22.28	12.15	334.10	23.34	12.31	334.88	24.48	10.49	333.94	17.30	-0.34	335.66	11.93	0.34
337.26	21.80	11.53	337.10	21.84	10.66	337.88	24.48	10.35	336.94	17.27	-0.51	338.67	12.25	0.51
340.26	21.90	11.87	340.10	22.66	11.73	340.88	25.23	11.34	339.94	17.38	-0.16	341.67	11.65	0.16
343.26	22.63	12.76	343.10	22.13	11.35	343.89	24.87	11.14	342.94	17.23	-0.15	344.68	11.49	0.15
346.26	22.57	12.75	346.10	23.36	12.64	346.88	24.00	10.32	345.94	16.80	-0.53	347.67	11.81	0.53
349.26	21.64	11.84	349.10	22.66	11.95	349.88	24.06	10.40	348.94	17.09	-0.22	350.67	11.49	0.22
352.25	22.47	11.92	352.10	22.76	11.30	352.88	23.85	9.44	351.94	17.70	-0.36	353.67	12.38	0.36
355.26	22.49	11.94	355.10	22.03	10.57	355.88	24.33	9.92	354.94	17.99	-0.07	356.67	12.09	0.07
358.26	21.40	11.65	358.10	22.90	12.24	358.89	23.94	10.33	357.94	16.51	-0.75	359.68	11.97	0.75
361.25	20.97	10.05	361.10	22.42	10.60	361.88	24.33	9.55	360.94	17.27	-1.16	362.67	13.54	1.16
364.26	21.74	11.24	364.10	22.37	10.96	364.88	24.69	10.33	363.94	17.63	-0.38	365.67	12.35	0.38
367.26	21.80	11.42	367.10	22.51	11.23	367.88	24.39	10.15	366.94	17.12	-0.77	368.67	12.61	0.77
370.26	21.69	11.75	370.10	21.93	11.09	370.88	25.11	11.31	369.94	17.27	-0.18	371.67	11.58	0.18
373.26	21.05	10.33	373.10	22.37	10.74	373.89	23.67	9.09	372.94	17.56	-0.67	374.67	12.86	0.67
376.26	22.17	11.18	376.10	22.97	11.07	376.88	23.70	8.85	375.94	18.39	-0.11	377.67	12.57	0.11
379.25	22.44	12.25	379.10	21.64	10.55	379.88	24.45	10.40	378.94	16.26	-1.44	380.66	13.09	1.44
382.25	21.50	10.82	382.10	21.09	9.51	382.88	24.72	10.18	381.94	18.14	-0.05	383.67	12.19	0.05
385.26	22.09	10.71	385.10	20.97	8.68	385.88	24.54	9.30	384.94	18.72	-0.17	386.67	13.02	0.17
388.26	21.66	10.24	388.10	23.39	11.07	388.89	24.39	9.11	387.94	18.50	-0.43	389.68	13.31	0.43
391.26	22.01	11.83	391.10	21.88	10.79	391.88	24.72	10.68	390.94	17.88	0.19	392.67	11.46	-0.19
394.25	21.34	11.03	394.10	22.51	11.29	394.88	24.60	10.43	393.94	17.70	-0.12	395.67	11.90	0.12
397.25	21.99	11.18	397.10	21.67	9.95	397.88	24.63	9.96	396.94	18.35	0.03	398.67	12.25	-0.03
400.26	21.69	11.03	400.10	22.90	11.34	400.88	24.63	10.11	399.94	17.88	-0.29	401.67	12.41	0.29
403.26	21.18	9.31	403.10	22.25	9.48	403.89	24.87	9.14	402.94	19.01	-0.37	404.67	13.70	0.37
406.26	22.17	11.26	406.10	21.64	9.83	406.88	24.48	9.71	405.94	17.70	-0.72	407.67	13.09	0.72
409.25	22.23	11.60	409.10	22.08	10.54	409.88	23.76	9.27	408.94	17.41	-0.73	410.67	12.83	0.73
412.25	21.24	11.00	412.10	21.52	10.37	412.88	25.14	11.04	411.94	17.49	-0.26	413.67	11.97	0.26
415.25	21.61	10.53	415.10	22.20	10.22	415.88	25.14	10.20	414.94	18.17	-0.42	416.66	12.96	0.42
418.25	21.99	10.85	418.10	22.42	10.37	418.89	24.63	9.63	417.94	18.17	-0.48	419.67	13.09	0.48
421.25	22.44	11.76	421.10	22.71	11.13	421.88	23.67	9.13	420.94	17.85	-0.34	422.67	12.48	0.34
424.26	21.48	11.23	424.10	22.42	11.27	424.88	23.97	9.86	423.94	17.63	-0.13	425.67	11.84	0.13
427.26	21.96	10.92	427.10	22.10	10.16	427.88	24.06	9.16	426.94	18.83	0.28	428.67	12.22	-0.28
430.26	22.92	11.91	430.10	22.30	10.39	430.88	24.81	9.94	429.94	17.81	-0.71	431.67	13.18	0.71
433.26	21.64	10.44	433.10	22.08	9.98	433.89	24.51	9.45	432.94	19.12	0.41	434.67	12.25	-0.41
436.26	21.96	11.71	436.10	22.39	11.24	436.88	25.38	11.27	435.94	17.09	-0.67	437.67	12.38	0.67
439.26	21.58	10.38	439.10	22.73	10.63	439.88	24.93	9.87	438.94	19.34	0.63	440.67	12.03	-0.63
442.26	22.74	12.39	442.10	22.00	10.74	442.88	24.69	10.48	441.94	17.20	-0.66	443.67	12.48	0.66
445.26	21.18	10.00	445.10	22.39	10.31	445.88	24.36	9.32	444.94	17.34	-1.35	446.67	13.99	1.35
448.26	21.69	10.58	448.10	23.07	11.06	448.89	25.05	10.08	447.94	18.90	0.28	449.67	12.29	-0.28
451.26	21.53	10.48	451.10	21.91	9.96	451.88	24.42	9.51	450.94	18.50	-0.06	452.67	12.57	0.06
454.26	21.80	10.59	454.10	21.93	9.81	454.88	24.63	9.56	453.94	18.28	-0.44	455.67	13.12	0.44
457.26	22.55	10.49	457.10	20.92	7.96	457.88	24.48	8.56	456.94	19.59	0.02	458.67	13.50	-0.02
460.26	22.41	10.99	460.10	20.99	8.67	460.88	23.94	8.66	459.94	18.72	-0.21	461.67	13.09	0.21
463.26	21.99	11.31	463.10	21.30	9.72	463.89	23.91	9.37	462.94	17.88	-0.31	464.67	12.45	0.31
466.25	21.13	10.27	466.10	21.67	9.90	466.88	24.96	10.24	465.94	18.25	-0.12	467.67	12.45	0.12
469.26	21.61	9.71	469.10	21.98	9.18	469.88	24.15	8.39	468.94	19.52	0.11	470.67	13.25	-0.11
472.26	21.80	10.58	472.10	22.32	10.19	472.89	23.64	8.56	471.94	18.72	-0.01	473.67	12.70	0.01
475.25	22.04	11.44	475.10	22.17	10.67	475.88	22.45	7.99	474.94	17.85	-0.26	476.67	12.32	0.26
478.26	22.04	10.31	478.10	22.61	9.97	478.89	24.39	8.80	477.94	18.97	-0.27	479.67	13.47	0.27
481.26	22.63	11.41	481.10	22.66	10.54	481.88	22.63	7.55	480.94	18.39	-0.34	482.67	13.02	0.34
484.26	21.93	11.75	484.10	21.98	10.90	484.88	23.25	9.21	483.94	16.76	-0.93	485.67	12.57	0.93
487.26	21.88	10.52	487.10	21.28	9.02	487.88	24.00	8.78	486.94	17.67	-1.20	488.67	14.02	1.20
490.26	21.64	11.45	490.10	22.68	11.59	490.88	23.37	9.32	489.94	17.67	-0.03	491.67	11.68	0.03
493.26	21.66	10.30	493.10	22.03	9.77	493.89	21.59	6.37	492.94	18.64	-0.23	494.67	13.05	0.23
496.25	22.01	11.70	496.10	21.96	10.74	496.88	23.37	9.20	495.94	17.12	-0.70	497.67	12.48	0.70
499.25	22.20	10.61	499.10	20.63	8.13	499.88	22.57	7.12	498.94	17.88	-1.22	500.66	14.28	1.22
502.25	21.96	10.90	502.10	22.73	10.77	502.88	23.04	8.12	501.94	18.10	-0.47	503.67	12.99	0.47
505.25	22.28	11.09	505.10	22.08	9.98	505.88	22.69	7.64	504.94	18.50	-0.20	506.66	12.86	0.20
508.25	22.90	11.46	508.10	22.54	10.20	508.89	23.16	7.86	507.94	18.54	-0.41	509.67	13.31	0.41
511.26	21.99	10.24	511.10	22.37	9.72	511.88	22.39	6.78	510.94	18.97	-0.29	512.67	13.50	0.29
514.26	22.76	11.86	514.10	21.74	9.94	514.88	23.55	8.79	513.94	17.59	-0.82	515.67	13.18	0.82
517.26	21.10	9.66	517.10	21.28	8.93	517.88	22.63	7.33	516.94	18.39	-0.56	518.67	13.47	0.56
520.26	20.36	9.27	520.10	21.62	9.63	520.88	22.66	7.71	519.94	18.03	-0.57	521.67	13.12	0.57
523.26	21.37	9.42	523.10	21.81	8.95	523.89	23.25	7.44	522.94	19.34	-0.12	524.67	13.54	0.12
526.26	21.40	11.01	526.10	21.91	10.62	526.88	22.12	7.87	525.94	17.34	-0.56	527.67	12.41	0.56
529.26	22.25	11.47	529.10	21.59	9.90	529.88	21.85	7.21	528.94	17.74	-0.55	530.67	12.80	0.55
532.26	21.82	10.31	532.10	22.73	10.31	532.88	21.62	6.25	531.94	18.79	-0.23	533.67	13.21	0.23
535.26	21.24	10.06	535.10	21.69	9.60	535.88	22.18	7.14	534.94	17.77	-0.92	536.67	13.57	0.92
538.26	21.05	10.67	538.10	21.43	10.14	538.89	22.06	7.82	537.94	16.91	-0.98	539.67	12.83	0.98
541.26	21.24	10.38	541.10	21.52	9.76	541.88	22.21	7.49	540.94	17.96	-0.41	542.67	12.73	0.41
544.26	20.47	9.55	544.10	21.98	10.15	544.88	22.69	7.91	543.94	17.99	-0.44	545.67	12.83	0.44
547.26	20.81	8.51	547.10	21.81	8.61	547.88	22.84	6.68	546.94	20.29	0.48	548.67	13.28	-0.48
550.26	22.49	10.91	550.10	21.62	9.14	550.88	22.69	7.25	549.94	18.43	-0.66	551.67	13.70	0.66
553.26	21.34	10.43	553.10	22.39	10.58	553.89	23.13	8.36	552.94	17.70	-0.72	554.67	13.09	0.72
556.26	22.33	11.11	556.10	21.45	9.32	556.88	22.45	7.37	555.94	17.85	-0.88	557.67	13.57	0.88
559.26	21.32	10.19	559.10	21.23	9.20	559.88	22.00	7.01	558.94	18.14	-0.50	560.67	13.09	0.50
562.26	21.48	9.56	562.10	21.71	8.88	562.88	22.66	6.88	561.94	19.45	0.02	563.67	13.37	-0.02
565.25	21.80	11.41	565.10	22.76	11.47	565.88	22.87	8.62	564.94	17.05	-0.85	566.67	12.70	0.85
568.25	21.26	9.61	568.10	21.40	8.84	568.89	22.06	6.55	567.94	19.96	0.80	569.67	12.32	-0.80
571.25	20.62	8.88	571.10	22.73	10.08	571.88	22.27	6.67	570.94	18.25	-1.00	572.67	14.21	1.00
574.26	21.40	10.80	574.10	21.52	10.01	574.88	21.83	7.37	573.94	16.48	-1.63	575.67	13.70	1.63
577.26	20.92	9.21	577.10	21.09	8.47	577.88	22.27	6.70	576.94	18.83	-0.39	578.67	13.57	0.39
580.26	20.78	9.70	580.10	21.57	9.59	580.88	22.00	7.06	579.94	18.14	-0.45	581.67	12.99	0.45
583.25	22.20	10.71	583.10	21.18	8.78	583.89	21.56	6.21	582.94	18.68	-0.32	584.67	13.28	0.32
586.25	20.62	8.80	586.10	21.40	8.67	586.88	23.55	7.87	585.94	19.05	-0.28	587.67	13.57	0.28
589.25	21.26	9.85	589.10	21.26	8.95	589.88	22.60	7.33	588.94	18.35	-0.57	590.67	13.44	0.57
592.25	21.42	10.82	592.09	22.00	10.49	592.88	22.72	8.26	591.94	16.84	-1.27	593.66	13.34	1.27
595.25	20.92	10.06	595.09	21.93	10.17	595.88	21.94	7.22	594.94	18.79	0.42	596.66	11.90	-0.42
598.25	21.74	10.33	598.10	21.52	9.20	598.89	22.78	7.51	597.94	19.19	0.27	599.67	12.61	-0.27
601.25	21.02	8.83	601.09	20.82	7.73	601.88	22.66	6.61	600.94	18.75	-0.95	602.66	14.60	0.95
622.32	27.30	9.03	622.16	26.18	7.01	622.95	24.42	2.29	622.00	26.01	0.23	623.73	19.50	-0.23
625.23	21.08	3.99	625.08	19.63	1.63	625.86	21.32	0.37	624.92	25.37	0.77	626.65	17.79	-0.77
628.23	19.99	3.49	628.08	19.63	2.23	628.86	20.91	0.55	627.92	23.65	-0.36	629.65	18.32	0.36
631.23	20.04	2.61	631.08	19.08	0.75	631.86	20.38	-0.91	630.92	24.92	-0.02	632.65	18.91	0.02
634.26	20.25	4.35	634.10	19.24	2.44	634.88	21.23	1.47	633.94	23.24	-0.17	635.67	17.53	0.17
637.24	21.13	4.47	637.08	19.27	1.70	637.87	20.91	0.39	636.92	23.46	-0.71	638.65	18.84	0.71
640.24	20.84	4.07	640.08	18.79	1.12	640.87	21.47	0.84	639.92	22.94	-1.34	641.65	19.57	1.34
643.24	20.94	4.49	643.08	20.46	3.11	643.87	20.26	-0.05	642.92	22.76	-1.20	644.65	19.11	1.20
646.24	21.74	5.93	646.08	19.53	2.82	646.87	21.68	2.01	645.92	21.98	-1.34	647.65	18.61	1.34
649.26	21.96	5.54	649.10	21.76	4.44	649.89	21.94	1.66	648.94	22.57	-1.36	650.67	19.24	1.36
652.24	22.15	6.76	652.08	20.27	3.97	652.87	21.38	2.13	651.92	22.76	-0.14	653.65	17.00	0.14
655.24	21.72	5.98	655.08	21.43	4.78	655.87	22.45	2.85	654.92	21.91	-1.34	656.65	18.55	1.34
658.24	21.90	6.28	658.08	21.74	5.22	658.87	22.27	2.79	657.92	22.02	-1.11	659.66	18.19	1.11
661.24	22.39	6.14	661.08	20.82	3.67	661.87	22.78	2.67	660.92	23.65	-0.11	662.66	17.82	0.11
664.26	22.68	7.23	664.10	21.04	4.68	664.89	21.97	2.66	663.94	20.47	-2.49	665.67	19.41	2.49
667.24	22.41	6.36	667.08	21.02	4.06	667.87	22.33	2.42	666.92	23.16	-0.40	668.66	17.92	0.40
670.24	21.96	6.34	670.08	20.99	4.46	670.87	21.80	2.32	669.92	21.61	-1.52	671.66	18.61	1.52
673.24	22.15	6.28	673.08	20.82	4.04	673.87	23.13	3.40	672.92	21.68	-1.70	674.66	19.04	1.70
676.24	22.44	5.35	676.08	21.43	3.43	676.87	22.27	1.32	675.92	23.09	-1.51	677.66	20.07	1.51
679.26	22.66	5.94	679.10	20.63	3.00	679.89	22.87	2.29	678.94	22.72	-1.51	680.68	19.70	1.51
682.23	22.01	6.52	682.08	20.90	4.50	682.87	22.33	2.98	681.92	21.91	-1.09	683.66	18.05	1.09
685.23	21.69	6.20	685.08	20.90	4.51	685.87	20.79	1.44	684.92	22.13	-0.87	686.66	17.82	0.87
688.23	22.49	6.82	688.08	20.94	4.37	688.87	22.21	2.68	687.92	22.39	-0.79	689.66	17.92	0.79
691.23	22.39	6.44	691.08	21.18	4.32	691.87	22.87	3.06	690.92	21.94	-1.52	692.66	18.94	1.52
694.26	23.65	7.55	694.10	21.52	4.52	694.89	22.63	2.67	693.94	22.39	-1.22	695.69	18.78	1.22
697.23	22.57	7.05	697.08	21.23	4.80	697.87	23.49	4.11	696.92	21.87	-1.16	698.66	18.15	1.16
700.23	23.14	7.73	700.08	20.56	4.24	700.87	23.22	3.95	699.92	21.61	-1.31	701.66	18.19	1.31
703.23	22.76	7.06	703.08	21.23	4.62	703.87	22.45	2.89	702.92	21.57	-1.64	704.66	18.81	1.64
706.23	22.71	6.11	706.08	21.16	3.66	706.87	23.28	2.82	705.92	23.09	-1.02	707.66	19.08	1.02
709.26	22.79	6.60	709.10	20.73	3.63	709.89	22.72	2.67	708.94	22.02	-1.68	710.68	19.34	1.68
712.24	23.14	7.50	712.08	21.64	5.09	712.87	22.12	2.62	711.92	21.61	-1.54	713.66	18.65	1.54
715.24	23.44	6.95	715.08	21.43	4.04	715.87	23.46	3.11	714.92	22.68	-1.32	716.66	19.27	1.32
718.24	23.00	6.24	718.08	21.84	4.18	718.87	24.54	3.92	717.92	23.91	-0.36	719.66	18.58	0.36
721.23	22.23	5.88	721.08	20.73	3.48	721.87	22.75	2.54	720.92	22.50	-1.36	722.66	19.17	1.36
724.26	23.27	6.80	724.10	20.78	3.40	724.89	23.52	3.19	723.94	23.24	-0.74	725.68	18.68	0.74
727.24	23.52	7.69	727.08	20.80	4.07	727.87	22.81	3.12	726.92	22.05	-1.29	728.66	18.58	1.29
730.24	23.57	7.27	730.08	19.96	2.75	730.87	22.57	2.41	729.92	22.90	-0.91	731.66	18.68	0.91
733.24	22.41	6.17	733.08	21.59	4.44	733.87	23.25	3.15	732.92	21.79	-1.96	734.66	19.67	1.96
736.24	23.19	7.41	736.08	21.35	4.66	736.87	24.60	4.96	735.92	21.83	-1.46	737.65	18.71	1.46
739.26	23.44	7.36	739.10	20.56	3.58	739.89	24.03	4.09	738.94	21.06	-2.53	740.68	20.07	2.53
742.24	22.76	6.58	742.08	21.71	4.63	742.87	23.34	3.30	741.92	22.65	-1.04	743.65	18.68	1.04
745.24	22.90	7.31	745.08	21.02	4.53	745.87	23.70	4.25	744.92	21.83	-1.27	746.65	18.32	1.27
748.24	23.00	6.53	748.08	21.40	4.02	748.87	22.90	2.57	747.92	22.61	-1.37	749.65	19.31	1.37
751.24	23.17	7.93	751.08	21.40	5.26	751.87	23.37	4.27	750.92	22.35	-0.40	752.65	17.10	0.40
754.26	23.06	6.25	754.10	20.92	3.20	754.89	23.31	2.64	753.94	22.50	-1.82	755.67	20.10	1.82
757.24	22.82	7.33	757.08	20.94	4.55	757.87	23.52	4.17	756.92	21.57	-1.43	758.65	18.38	1.43
760.24	23.09	6.70	760.08	20.49	3.19	760.87	23.67	3.42	759.92	23.57	-0.33	761.65	18.19	0.33
763.24	23.35	7.32	763.08	20.70	3.76	763.87	22.84	2.95	762.92	21.57	-1.97	764.65	19.47	1.97
766.24	24.00	8.57	766.08	21.96	5.62	766.86	22.27	2.98	765.92	21.72	-1.22	767.65	18.12	1.22
769.26	23.44	7.04	769.10	21.79	4.48	769.89	22.84	2.58	768.94	22.94	-0.97	770.67	18.84	0.97
772.23	23.44	7.28	772.08	20.61	3.54	772.86	23.58	3.56	771.92	22.65	-1.02	773.65	18.65	1.02
775.24	22.55	6.62	775.08	21.98	5.14	775.86	24.06	4.27	774.92	22.42	-1.02	776.65	18.42	1.02
778.24	22.17	5.10	778.08	22.03	4.06	778.87	22.98	2.05	777.92	23.54	-1.04	779.65	19.57	1.04
781.23	24.22	8.20	781.08	21.18	4.25	781.86	23.73	3.85	780.92	21.98	-1.55	782.65	19.04	1.55
784.26	23.17	7.41	784.10	21.69	5.02	784.89	22.78	3.16	783.94	21.72	-1.55	785.67	18.78	1.55
787.23	23.00	6.73	787.08	21.30	4.13	787.86	23.16	3.03	786.92	22.83	-0.95	788.65	18.68	0.95
790.23	23.00	7.72	790.08	21.33	5.14	790.86	24.72	5.58	789.92	20.73	-2.06	791.65	18.81	2.06
793.23	23.41	7.27	793.08	21.74	4.69	793.87	22.63	2.63	792.92	22.35	-1.30	794.65	18.91	1.30
796.24	23.38	8.04	796.08	22.00	5.76	796.87	23.52	4.32	795.92	20.84	-2.01	797.65	18.81	2.01
799.26	23.19	6.18	799.10	21.33	3.41	799.89	23.76	2.89	798.94	23.76	-0.76	800.67	19.24	0.76
802.24	24.03	7.27	802.08	21.06	3.39	802.87	23.04	2.42	801.92	23.39	-0.88	803.65	19.11	0.88
805.24	23.35	6.89	805.08	21.59	4.22	805.87	24.27	3.95	804.92	22.79	-1.18	806.65	19.11	1.18
808.23	23.52	8.00	808.08	21.88	5.46	808.87	23.52	4.14	807.92	22.42	-0.61	809.65	17.59	0.61
811.24	23.27	6.09	811.08	21.21	3.13	811.87	23.55	2.51	810.92	23.20	-1.49	812.65	20.13	1.49
814.26	23.11	6.24	814.10	21.50	3.72	814.89	24.15	3.42	813.94	23.02	-1.36	815.67	19.70	1.36
817.24	23.35	6.41	817.08	21.91	4.07	817.87	23.25	2.45	816.92	24.17	-0.28	818.65	18.68	0.28
820.24	23.62	6.93	820.08	21.33	3.73	820.87	23.34	2.79	819.92	22.42	-1.78	821.65	19.94	1.78
823.24	23.73	7.02	823.08	21.86	4.25	823.87	24.12	3.55	822.92	22.16	-2.06	824.65	20.23	2.06
826.24	23.27	6.49	826.08	20.92	3.24	826.87	24.24	3.60	825.92	22.46	-1.83	827.65	20.07	1.83
829.26	23.03	5.45	829.10	21.23	2.75	829.89	23.58	2.14	828.94	23.46	-1.63	830.67	20.67	1.63
832.24	23.92	8.50	832.08	21.93	5.60	832.87	22.27	2.99	831.92	21.17	-1.76	833.65	18.65	1.76
835.24	23.84	7.40	835.08	21.69	4.35	835.87	24.06	3.76	834.92	21.98	-1.97	836.65	19.87	1.97
838.24	23.44	6.60	838.08	20.90	3.15	838.87	24.93	4.23	837.92	22.72	-1.63	839.65	19.94	1.63
841.24	22.33	5.66	841.08	21.43	3.86	841.87	23.94	3.41	840.92	22.57	-1.61	842.65	19.74	1.61
844.26	23.38	6.61	844.10	21.96	4.28	844.88	24.30	3.67	843.94	23.35	-0.93	845.67	19.17	0.93
847.24	23.49	6.92	847.08	22.32	4.84	847.87	23.88	3.45	846.92	23.54	-0.54	848.65	18.58	0.54
850.24	23.49	7.00	850.08	21.40	4.00	850.87	24.15	3.80	849.92	23.31	-0.69	851.65	18.65	0.69
853.23	22.63	5.80	853.08	21.06	3.33	853.86	24.60	3.91	852.92	23.39	-0.95	854.65	19.24	0.95
856.23	22.47	5.95	856.08	21.55	4.13	856.86	23.76	3.38	855.92	21.91	-2.12	857.65	20.10	2.12
859.26	23.89	6.97	859.10	21.93	4.10	859.88	23.70	2.92	858.94	23.02	-1.41	860.67	19.80	1.41
862.24	23.52	6.82	862.08	22.39	4.79	862.87	24.36	3.80	861.92	22.20	-2.01	863.65	20.17	2.01
865.24	23.68	6.23	865.08	21.02	2.67	865.87	24.51	3.20	864.92	23.57	-1.39	866.65	20.30	1.39
868.23	24.14	7.56	868.08	21.57	4.09	868.87	24.24	3.80	867.92	22.53	-1.56	869.65	19.60	1.56
871.23	24.44	6.97	871.08	21.76	3.38	871.86	23.43	2.10	870.92	22.65	-2.33	872.65	21.27	2.33
874.26	24.14	8.07	874.10	22.03	5.06	874.88	23.43	3.50	873.94	21.54	-2.04	875.67	19.57	2.04
877.23	23.06	6.65	877.08	21.64	4.32	877.86	24.51	4.24	876.92	22.20	-1.72	878.65	19.60	1.72
880.24	24.03	7.50	880.08	21.55	4.11	880.87	24.00	3.61	879.92	23.20	-0.84	881.65	18.84	0.84
883.24	23.54	6.78	883.08	22.27	4.60	883.87	23.82	3.20	882.92	22.76	-1.51	884.65	19.74	1.51
886.24	23.54	6.78	886.08	22.49	4.82	886.87	24.87	4.25	885.92	22.83	-1.44	887.65	19.67	1.44
889.26	23.76	5.95	889.10	21.50	2.78	889.88	24.51	2.84	888.94	24.13	-1.19	890.67	20.47	1.19
892.23	23.62	7.29	892.08	20.70	3.47	892.87	23.43	3.24	891.92	23.28	-0.56	893.65	18.35	0.56
895.23	23.65	7.28	895.08	22.27	5.00	895.86	23.13	2.90	894.92	22.90	-0.98	896.65	18.81	0.98
898.24	24.19	7.16	898.08	21.04	3.10	898.87	24.24	3.35	897.92	23.50	-1.04	899.65	19.54	1.04
901.24	24.03	7.67	901.08	21.28	4.01	901.87	24.39	4.17	900.92	22.53	-1.34	902.65	19.17	1.34
904.26	23.95	7.21	904.10	21.59	3.95	904.88	24.03	3.43	903.94	22.05	-2.20	905.67	20.40	2.20
907.24	23.49	6.61	907.08	22.25	4.47	907.87	24.33	3.59	906.92	23.69	-0.70	908.65	19.04	0.70
910.24	22.63	5.76	910.08	21.52	3.75	910.87	25.75	5.02	909.92	22.87	-1.51	911.65	19.84	1.51
913.24	24.22	6.44	913.08	22.05	3.36	913.87	25.20	3.56	912.92	24.17	-1.12	914.65	20.37	1.12
916.24	23.95	7.22	916.08	21.91	4.27	916.87	24.78	4.19	915.92	23.13	-1.11	917.65	19.31	1.11
919.26	23.49	6.28	919.10	21.43	3.32	919.89	24.93	3.86	918.94	22.72	-2.00	920.67	20.67	2.00
922.24	23.60	6.13	922.08	22.56	4.19	922.87	25.26	3.93	921.92	24.47	-0.51	923.65	19.44	0.51
925.24	23.14	6.67	925.08	22.25	4.87	925.87	24.00	3.67	924.92	23.24	-0.74	926.65	18.68	0.74
928.24	24.06	6.55	928.08	22.83	4.41	928.87	25.26	3.89	927.92	23.13	-1.89	929.65	20.87	1.89
931.24	24.73	7.88	931.08	23.22	5.47	931.87	25.14	4.43	930.92	23.50	-0.86	932.65	19.17	0.86
934.26	24.33	7.51	934.10	22.00	4.27	934.88	24.42	3.74	933.94	22.98	-1.35	935.67	19.64	1.35
937.24	24.65	7.58	937.08	21.64	3.67	937.87	24.72	3.79	936.92	21.91	-2.67	938.65	21.20	2.67
940.23	24.27	7.39	940.08	22.03	4.24	940.86	24.60	3.86	939.92	22.87	-1.52	941.65	19.87	1.52
943.23	24.81	7.89	943.08	23.07	5.25	943.86	24.57	3.79	942.92	23.24	-1.19	944.65	19.57	1.19
946.24	24.06	7.03	946.08	22.34	4.41	946.87	24.06	3.17	945.92	23.72	-0.82	947.65	19.31	0.82
949.26	23.19	5.81	949.10	23.05	4.77	949.88	24.93	3.69	948.94	23.83	-1.06	950.67	19.90	1.06
952.24	25.88	9.02	952.08	21.14	3.37	952.87	24.00	3.28	951.92	21.87	-2.50	953.65	20.83	2.50
955.24	24.49	6.93	955.08	22.46	3.99	955.87	24.21	2.79	954.92	24.10	-0.97	956.65	20.00	0.97
958.24	25.36	7.73	958.08	22.37	3.83	958.87	24.18	2.69	957.92	23.24	-1.90	959.65	21.00	1.90
961.24	24.76	7.66	961.08	22.66	4.66	961.87	23.88	2.92	960.92	23.20	-1.41	962.65	19.97	1.41
964.26	23.76	6.23	964.10	21.88	3.45	964.88	24.87	3.48	963.94	23.50	-1.54	965.67	20.53	1.54
967.24	24.62	6.97	967.08	22.00	3.45	967.87	24.84	3.33	966.92	23.50	-1.66	968.65	20.77	1.66
970.24	25.49	8.13	970.08	22.76	4.50	970.87	24.54	3.32	969.92	23.16	-1.71	971.65	20.53	1.71
973.23	24.71	7.65	973.08	22.73	4.76	973.86	23.97	3.05	972.92	23.16	-1.41	974.65	19.94	1.41
976.23	24.54	7.30	976.08	22.44	4.29	976.86	24.96	3.86	975.92	23.39	-1.36	977.65	20.07	1.36
979.26	24.25	7.03	979.10	23.29	5.16	979.88	25.23	4.15	978.94	22.42	-2.31	980.67	21.00	2.31
982.24	24.06	6.30	982.08	22.17	3.51	982.87	25.41	3.79	981.92	24.39	-0.88	983.65	20.10	0.88
985.24	24.87	6.74	985.08	22.51	3.48	985.87	24.09	2.10	984.92	24.43	-1.21	986.65	20.80	1.21
988.24	23.87	6.88	988.08	23.41	5.52	988.87	24.54	3.69	987.92	22.35	-2.15	989.65	20.60	2.15
991.24	23.84	6.61	991.08	23.63	5.49	991.87	25.23	4.14	990.92	23.24	-1.50	992.65	20.20	1.50
994.26	24.11	6.16	994.10	22.13	3.28	994.89	23.88	2.07	993.94	23.80	-1.66	995.67	21.07	1.66
997.24	25.47	7.93	997.08	22.46	4.02	997.87	24.54	3.14	996.92	23.42	-1.63	998.65	20.63	1.63
1000.24	24.08	6.94	1000.08	22.30	4.25	1000.87	25.35	4.35	999.92	23.46	-1.19	1001.65	19.80	1.19
1003.24	24.71	6.22	1003.08	23.51	4.11	1003.87	23.73	1.38	1002.92	24.69	-1.31	1004.65	21.27	1.31
1006.24	23.89	6.90	1006.08	23.31	5.41	1006.87	23.04	2.19	1005.92	22.46	-2.04	1007.65	20.50	2.04
1009.26	24.19	7.42	1009.10	22.32	4.65	1009.89	24.66	4.03	1008.94	22.31	-1.97	1010.68	20.20	1.97
1012.24	24.76	7.71	1012.08	23.44	5.49	1012.87	24.84	3.93	1011.92	22.50	-2.06	1013.65	20.57	2.06
1015.24	25.14	7.89	1015.08	23.05	4.90	1015.87	25.81	4.70	1014.92	23.50	-1.26	1016.65	19.97	1.26
1018.24	24.38	6.97	1018.08	22.63	4.31	1018.87	24.18	2.91	1017.92	22.87	-2.05	1019.65	20.93	2.05
1021.24	24.95	6.75	1021.08	22.46	3.35	1021.87	25.11	3.05	1020.92	23.61	-2.10	1022.65	21.77	2.10
1024.26	24.76	6.99	1024.10	22.10	3.43	1024.88	24.75	3.12	1023.94	23.61	-1.67	1025.67	20.90	1.67
1027.24	23.87	6.32	1027.08	23.17	4.71	1027.87	24.60	3.19	1026.92	22.68	-2.38	1028.65	21.40	2.38
1030.24	24.62	6.71	1030.08	22.97	4.15	1030.87	25.08	3.31	1029.92	24.10	-1.32	1031.65	20.70	1.32
1033.24	23.71	5.41	1033.08	23.02	3.81	1033.87	24.63	2.47	1032.92	24.51	-1.30	1034.65	21.07	1.30
1036.24	24.41	5.64	1036.08	21.86	2.18	1036.87	25.47	2.84	1035.92	24.58	-1.70	1037.65	21.94	1.70
1039.26	26.01	7.81	1039.10	23.70	4.60	1039.88	25.81	3.75	1038.94	24.47	-1.24	1040.67	20.90	1.24
1042.23	25.36	7.31	1042.08	22.76	3.81	1042.86	25.54	3.63	1041.92	23.80	-1.76	1043.65	21.27	1.76
1045.23	25.98	7.81	1045.08	22.46	3.38	1045.86	25.11	3.08	1044.92	23.95	-1.73	1046.65	21.37	1.73
1048.24	25.52	7.31	1048.08	21.96	2.85	1048.86	24.93	2.86	1047.92	24.62	-1.10	1049.65	20.77	1.10
1051.23	24.60	6.04	1051.08	23.00	3.54	1051.87	24.12	1.70	1050.92	23.95	-2.12	1052.65	22.14	2.12
1054.26	24.68	6.37	1054.10	23.34	4.13	1054.88	24.36	2.19	1053.94	24.99	-0.83	1055.67	20.60	0.83
1057.24	24.52	6.02	1057.08	22.03	2.62	1057.87	25.26	2.90	1056.92	25.41	-0.60	1058.65	20.57	0.60
1060.23	25.74	7.83	1060.08	22.61	3.80	1060.86	25.23	3.46	1059.92	24.36	-1.06	1061.65	20.43	1.06
1063.24	24.25	6.14	1063.08	22.15	3.13	1063.87	25.57	3.60	1062.92	24.47	-1.15	1064.65	20.73	1.15
1066.24	24.60	6.80	1066.08	22.76	4.05	1066.87	24.48	2.82	1065.92	23.05	-2.26	1067.65	21.53	2.26
1069.26	24.33	6.29	1069.10	22.88	3.93	1069.89	24.15	2.25	1068.94	23.83	-1.72	1070.67	21.23	1.72
1072.24	24.08	5.84	1072.08	22.17	3.02	1072.87	25.54	3.44	1071.92	23.69	-2.06	1073.65	21.77	2.06
1075.24	24.57	7.46	1075.08	23.02	5.00	1075.87	26.05	5.08	1074.92	22.87	-1.75	1076.65	20.33	1.75
1078.24	24.76	6.04	1078.08	22.71	3.09	1078.87	25.93	3.35	1077.92	25.41	-0.82	1079.65	21.00	0.82
1081.24	25.68	7.47	1081.08	23.29	4.18	1081.87	24.54	2.47	1080.92	25.26	-0.46	1082.65	20.13	0.46
1084.26	25.11	6.90	1084.10	23.10	3.98	1084.88	25.29	3.22	1083.94	23.20	-2.52	1085.67	22.20	2.52
1087.24	26.01	7.63	1087.08	22.73	3.45	1087.87	24.81	2.57	1086.92	23.76	-2.13	1088.65	21.97	2.13
1090.24	24.90	7.04	1090.08	22.73	3.96	1090.87	25.66	3.94	1089.92	24.10	-1.27	1091.65	20.60	1.27
1093.24	24.81	6.76	1093.08	23.07	4.12	1093.87	25.90	3.99	1092.92	23.87	-1.69	1094.65	21.20	1.69
1096.24	25.44	6.63	1096.08	22.37	2.66	1096.87	24.84	2.17	1095.92	24.62	-1.70	1097.65	21.97	1.70
1099.26	24.71	5.83	1099.10	22.20	2.42	1099.89	24.84	2.10	1098.94	24.73	-1.66	1100.67	22.00	1.66
1102.24	23.73	5.82	1102.08	23.07	4.25	1102.87	25.26	3.49	1101.92	23.87	-1.55	1103.65	20.93	1.55
1105.24	24.65	6.35	1105.08	23.31	4.10	1105.87	24.87	2.71	1104.92	24.58	-1.23	1106.65	21.00	1.23
1108.24	25.52	7.04	1108.08	22.93	3.54	1108.87	25.69	3.35	1107.92	24.51	-1.48	1109.65	21.43	1.48
1111.24	25.41	6.87	1111.08	23.22	3.77	1111.87	25.54	3.14	1110.92	24.02	-2.03	1112.65	22.04	2.03
1114.26	24.57	5.27	1114.10	22.90	2.70	1114.88	25.05	1.89	1113.94	24.73	-2.08	1115.67	22.84	2.08
1117.24	24.71	6.12	1117.08	23.02	3.53	1117.87	24.72	2.27	1116.92	24.58	-1.52	1118.65	21.57	1.52
1120.24	24.68	6.44	1120.08	22.95	3.81	1120.87	24.78	2.68	1119.92	23.72	-2.03	1121.65	21.73	2.03
1123.24	24.84	6.56	1123.08	23.48	4.29	1123.87	25.50	3.36	1122.92	24.24	-1.55	1124.65	21.30	1.55
1126.24	24.71	6.12	1126.08	23.41	3.91	1126.87	25.99	3.54	1125.92	24.43	-1.67	1127.65	21.73	1.67
1129.26	25.22	6.31	1129.10	23.10	3.28	1129.89	25.99	3.22	1128.94	24.43	-1.99	1130.67	22.37	1.99
1132.23	25.39	7.59	1132.08	23.05	4.35	1132.87	25.20	3.54	1131.92	23.54	-1.77	1133.65	21.03	1.77
1135.23	24.49	5.94	1135.08	22.63	3.18	1135.87	26.05	3.64	1134.92	23.80	-2.26	1136.65	22.27	2.26
1138.23	25.17	6.50	1138.08	23.36	3.78	1138.86	25.63	3.10	1137.92	24.62	-1.56	1139.65	21.70	1.56
1141.24	24.79	6.96	1141.08	22.97	4.23	1141.87	25.08	3.39	1140.92	22.87	-2.47	1142.65	21.77	2.47
1144.26	24.98	5.17	1144.10	23.00	2.28	1144.88	25.14	1.47	1143.94	26.46	-0.86	1145.67	22.14	0.86
1147.24	26.04	7.37	1147.08	23.63	4.05	1147.87	24.69	2.16	1146.92	24.02	-2.16	1148.65	22.30	2.16
1150.24	24.71	7.25	1150.08	23.63	5.27	1150.87	24.99	3.67	1149.92	23.42	-1.55	1151.65	20.47	1.55
1153.24	25.30	5.89	1153.08	23.29	2.97	1153.87	25.44	2.17	1152.92	24.99	-1.93	1154.65	22.81	1.93
1156.24	24.16	4.80	1156.08	22.83	2.57	1156.87	25.20	1.98	1155.92	24.51	-2.36	1157.65	23.18	2.36
1159.26	25.36	6.49	1159.10	23.17	3.39	1159.88	25.29	2.56	1158.94	25.52	-0.86	1160.67	21.20	0.86
1162.24	25.55	7.38	1162.08	23.14	4.07	1162.87	24.87	2.84	1161.92	24.51	-1.17	1163.65	20.80	1.17
1165.24	25.14	6.32	1165.08	22.34	2.61	1165.87	24.87	2.19	1164.92	25.29	-1.04	1166.65	21.33	1.04
1168.23	24.73	6.42	1168.08	23.48	4.26	1168.86	25.02	2.85	1167.92	23.87	-1.95	1169.65	21.73	1.95
1171.23	25.55	6.54	1171.08	22.32	2.40	1171.86	26.05	3.18	1170.92	24.96	-1.56	1172.65	22.04	1.56
1174.26	25.74	6.97	1174.10	24.36	4.68	1174.88	25.75	3.12	1173.94	24.58	-1.70	1175.67	21.94	1.70
1177.24	25.52	7.02	1177.08	23.36	3.95	1177.87	24.60	2.24	1176.92	24.28	-1.73	1178.65	21.70	1.73
1180.24	25.63	6.93	1180.08	22.56	2.96	1180.87	25.26	2.70	1179.92	25.74	-0.47	1181.65	20.63	0.47
1183.24	25.00	6.26	1183.08	23.10	3.45	1183.87	25.44	2.84	1182.92	24.96	-1.29	1184.65	21.50	1.29
1186.24	24.79	6.45	1186.08	23.85	4.60	1186.87	26.66	4.46	1185.92	24.39	-1.46	1187.65	21.27	1.46
1189.26	25.39	6.61	1189.10	23.34	3.65	1189.89	24.54	1.90	1188.94	24.77	-1.52	1190.68	21.77	1.52
1192.24	25.47	5.59	1192.08	23.10	2.31	1192.87	25.35	1.61	1191.92	25.63	-1.76	1193.65	23.11	1.76
1195.24	27.02	7.49	1195.08	24.00	3.57	1195.87	24.96	1.57	1194.92	26.23	-0.81	1196.65	21.80	0.81
1198.24	25.47	6.49	1198.08	23.14	3.26	1198.87	25.54	2.70	1197.92	25.26	-1.23	1199.65	21.67	1.23
1201.24	26.20	7.09	1201.08	24.02	4.00	1201.87	26.05	3.08	1200.92	24.02	-2.60	1202.65	23.18	2.60
1204.26	25.30	6.23	1204.10	23.66	3.68	1204.89	24.72	1.79	1203.94	25.18	-1.40	1205.68	21.94	1.40
1207.24	25.93	7.73	1207.08	22.32	3.22	1207.87	26.11	4.05	1206.92	24.17	-1.54	1208.65	21.20	1.54
1210.23	25.25	6.53	1210.08	23.05	3.43	1210.86	26.47	3.89	1209.92	24.81	-1.42	1211.64	21.60	1.42
1213.23	25.63	6.04	1213.08	23.00	2.51	1213.86	26.84	3.39	1212.92	25.71	-1.39	1214.65	22.44	1.39
1216.23	25.68	5.97	1216.08	23.58	2.97	1216.86	25.87	2.30	1215.92	25.11	-2.11	1217.64	23.28	2.11
1219.26	25.60	6.39	1219.10	23.29	3.17	1219.89	25.26	2.19	1218.94	25.56	-1.16	1220.67	21.84	1.16
