# Supplementary material for: Noise-precision tradeoff in predicting combinations of mutations and drugs
Source: PLoS Comput Biol. 2019 May 22;15(5):e1006956. doi: 10.1371/journal.pcbi.1006956 (PMC6548401; doi:10.1371/journal.pcbi.1006956)
Supplement: S1 Data — A zip file containing all datasets used in this paper. (ZIP) [file pcbi.1006956.s002.zip › calcium/calcium_double_RAW264.7/GMF_10_pM_UTP_25_uM_RW_ECC040206B.txt]

Tab-delimted data for ligand pair Granulocyte macrophage colony stimulating factor / Uridine 5'-triphosphate
Celltype = RAW 264.7
ExperimentID = ECC040206B
t in seconds, Ca++ concentrations in nM
Adj Ca++ is the change in Ca++ concentration due to ligand

ECC040206B10	GMF 10 pM	UTP 25 uM	sim
ECC040206B02	UTP 25 uM	HBSS-BSA n/a 	lig2_only
ECC040206B07	UTP 25 uM	HBSS-BSA n/a 	lig2_only
ECC040206B01	HBSS-BSA n/a 	HBSS-BSA n/a 	con

t(ECC040206B10)	Ca++(ECC040206B10)	Adj Ca++(ECC040206B10)	t(ECC040206B02)	Ca++(ECC040206B02)	Adj Ca++(ECC040206B02)	t(ECC040206B07)	Ca++(ECC040206B07)	Adj Ca++(ECC040206B07)	t(ECC040206B01)	Ca++(ECC040206B01)	Adj Ca++(ECC040206B01)
-188.57	40.04	-35.45	-189.83	62.80	-17.10	-189.04	30.50	-42.82	-190.00	88.89	0.00
-185.64	41.68	-4.62	-186.89	48.41	-2.30	-186.10	31.82	-12.31	-187.05	59.70	0.00
-182.63	40.13	-7.65	-183.89	48.12	-4.07	-183.10	32.75	-12.86	-184.05	61.18	0.00
-179.63	39.41	-4.09	-180.89	45.00	-2.91	-180.10	32.16	-9.17	-181.05	56.90	0.00
-176.63	35.79	-4.23	-177.89	41.08	-3.35	-177.10	31.54	-6.31	-178.05	53.42	0.00
-173.63	34.19	-2.54	-174.89	40.68	-0.46	-174.10	31.46	-3.10	-175.05	50.13	0.00
-170.63	34.46	-1.86	-171.89	39.15	-1.58	-171.10	32.05	-2.10	-172.05	49.72	0.00
-167.63	32.92	-1.11	-168.89	38.87	0.43	-168.10	30.42	-1.44	-169.05	47.43	0.00
-164.63	32.07	-3.47	-165.89	37.26	-2.69	-165.10	30.19	-3.18	-166.05	48.94	0.00
-161.63	31.93	-0.99	-162.89	36.57	-0.76	-162.10	30.01	-0.74	-163.05	46.32	0.00
-158.63	32.52	0.03	-159.89	36.20	-0.70	-159.10	30.02	-0.30	-160.05	45.89	0.00
-155.63	32.19	-0.42	-156.89	36.59	-0.43	-156.10	29.33	-1.11	-157.05	46.01	0.00
-152.63	30.79	-1.20	-153.89	34.99	-1.41	-153.10	30.21	0.39	-154.05	45.39	0.00
-149.63	32.14	-0.66	-150.89	35.71	-1.50	-150.10	29.56	-1.07	-151.05	46.20	0.00
-146.63	31.58	0.70	-147.89	36.04	0.75	-147.10	29.87	1.16	-148.05	44.28	0.00
-143.63	32.22	1.01	-144.89	35.65	0.03	-144.10	30.17	1.13	-145.05	44.61	0.00
-140.63	32.24	2.19	-141.89	35.92	1.46	-141.10	30.11	2.23	-142.05	43.45	0.00
-137.64	31.19	0.05	-138.89	36.14	0.59	-138.11	30.07	1.10	-139.05	44.54	0.00
-134.63	31.79	0.91	-135.89	36.12	0.83	-135.10	29.41	0.70	-136.05	44.28	0.00
-131.64	32.31	0.06	-132.89	35.59	-1.07	-132.10	29.96	-0.12	-133.05	45.65	0.00
-128.63	32.40	1.41	-129.89	34.42	-0.98	-129.10	30.16	1.34	-130.05	44.39	0.00
-125.64	32.40	1.93	-126.89	35.98	1.10	-126.10	30.84	2.54	-127.05	43.87	0.00
-122.64	31.49	0.64	-123.89	36.24	0.98	-123.10	30.70	2.02	-124.05	44.25	0.00
-119.63	32.47	1.00	-120.89	36.69	0.81	-120.11	30.27	0.97	-121.05	44.87	0.00
-116.64	32.49	1.73	-117.89	36.84	1.67	-117.10	30.47	1.88	-118.05	44.16	0.00
-113.63	33.12	0.51	-114.89	36.92	-0.10	-114.10	31.16	0.72	-115.05	46.01	0.00
-110.64	32.70	0.30	-111.89	36.31	-0.50	-111.10	31.13	0.90	-112.05	45.80	0.00
-107.63	33.75	2.23	-108.89	36.51	0.58	-108.10	30.90	1.55	-109.05	44.92	0.00
-104.63	33.03	0.54	-105.89	36.63	-0.27	-105.10	31.19	0.87	-106.05	45.89	0.00
-101.63	32.43	-0.16	-102.89	36.27	-0.73	-102.10	30.93	0.51	-103.05	45.99	0.00
-98.63	32.98	-0.49	-99.89	36.65	-1.23	-99.10	30.59	-0.71	-100.05	46.87	0.00
-95.64	33.47	2.17	-96.89	36.47	0.76	-96.10	30.58	1.45	-97.05	44.70	0.00
-92.63	33.42	-0.39	-93.89	36.74	-1.48	-93.10	31.35	-0.29	-94.05	47.21	0.00
-89.63	33.31	-0.09	-90.89	36.55	-1.26	-90.10	30.99	-0.24	-91.05	46.80	0.00
-86.63	33.95	-0.65	-87.89	36.65	-2.36	-87.10	31.16	-1.27	-88.05	48.00	0.00
-83.63	32.80	-1.03	-84.89	36.31	-1.93	-84.10	31.66	0.00	-85.05	47.23	0.00
-80.63	33.59	1.12	-81.89	36.88	-0.00	-81.10	30.56	0.26	-82.05	45.87	0.00
-77.63	32.73	0.21	-78.89	38.18	1.25	-78.10	31.94	1.59	-79.05	45.92	0.00
-74.63	33.59	0.69	-75.89	38.22	0.91	-75.10	32.44	1.71	-76.05	46.30	0.00
-71.63	33.59	-0.34	-72.89	37.79	-0.55	-72.10	31.55	-0.21	-73.05	47.33	0.00
-68.63	33.91	-0.09	-69.89	38.16	-0.25	-69.10	31.83	-0.00	-70.05	47.40	0.00
-65.63	33.65	0.30	-66.89	36.78	-0.98	-66.10	30.90	-0.28	-67.05	46.75	0.00
-62.63	34.51	-0.14	-63.89	38.32	-0.74	-63.10	31.63	-0.85	-64.05	48.05	0.00
-59.63	34.32	-0.07	-60.89	38.71	-0.09	-60.10	31.77	-0.45	-61.05	47.79	0.00
-56.63	33.65	0.01	-57.89	38.00	-0.05	-57.10	31.61	0.14	-58.05	47.04	0.00
-53.63	34.19	0.86	-54.89	37.65	-0.09	-54.10	31.69	0.53	-55.05	46.73	0.00
-50.64	34.46	0.34	-51.89	37.79	-0.74	-51.11	31.88	-0.07	-52.05	47.52	0.00
-47.64	33.82	-0.28	-48.89	38.12	-0.39	-48.10	31.27	-0.66	-49.05	47.50	0.00
-44.63	33.37	-0.15	-45.89	37.43	-0.50	-45.11	32.48	1.13	-46.05	46.92	0.00
-41.64	34.00	-0.89	-42.89	39.69	0.39	-42.10	31.92	-0.80	-43.05	48.29	0.00
-38.63	34.02	0.48	-39.89	38.00	0.05	-39.10	31.15	-0.22	-40.05	46.94	0.00
-35.64	34.28	-0.27	-36.89	38.60	-0.36	-36.11	32.25	-0.13	-37.05	47.95	0.00
-32.64	35.29	0.83	-33.89	38.99	0.12	-33.11	32.11	-0.18	-34.05	47.86	0.00
-29.63	33.81	-1.40	-30.89	38.81	-0.81	-30.11	32.47	-0.57	-31.05	48.61	0.00
-26.64	34.19	1.08	-27.89	39.07	1.55	-27.10	32.33	1.39	-28.05	46.51	0.00
-23.64	34.67	0.50	-24.89	38.97	0.39	-24.11	32.17	0.17	-25.05	47.57	0.00
-20.64	35.03	0.81	-21.89	39.03	0.40	-21.11	32.78	0.73	-22.05	47.62	0.00
-17.64	34.69	0.30	-18.89	38.85	0.05	-18.11	32.59	0.37	-19.05	47.79	0.00
-14.63	34.74	0.09	-15.89	39.95	0.89	-15.11	32.77	0.29	-16.05	48.05	0.00
-11.64	35.35	-1.14	-12.89	39.13	-1.77	-12.11	32.80	-1.52	-13.05	49.89	0.00
5.42	50.13	17.35	4.16	62.71	25.52	4.95	46.25	15.64	4.00	46.18	0.00
8.33	84.03	46.64	7.08	93.29	51.49	7.86	77.68	42.46	6.92	50.79	0.00
11.33	118.33	80.77	10.08	135.50	93.53	10.87	118.82	83.43	9.92	50.96	0.00
14.34	115.27	78.24	13.08	124.69	83.25	13.87	113.59	78.73	12.92	50.43	0.00
17.34	111.74	76.32	16.08	114.87	75.04	16.87	105.52	72.27	15.92	48.82	0.00
20.34	106.59	71.82	19.08	109.30	70.12	19.87	102.18	69.58	18.92	48.17	0.00
23.34	100.60	64.11	22.08	105.07	64.17	22.87	97.38	63.06	21.92	49.89	0.00
26.33	94.16	57.77	25.08	101.27	60.47	25.87	91.68	57.46	24.92	49.79	0.00
29.34	91.77	55.16	28.08	96.71	55.69	28.87	87.78	53.34	27.92	50.01	0.00
32.34	89.68	54.50	31.08	95.26	55.67	31.87	85.80	52.79	30.92	48.58	0.00
35.34	88.08	51.64	34.08	91.31	50.46	34.87	83.12	48.85	33.92	49.84	0.00
38.34	84.29	46.85	37.08	88.29	46.44	37.87	81.64	46.37	36.92	50.84	0.00
41.34	83.50	45.50	40.08	86.65	44.24	40.87	79.09	43.26	39.92	51.40	0.00
44.34	81.79	44.35	43.08	85.13	43.28	43.87	77.29	42.02	42.92	50.84	0.00
47.34	81.61	45.12	46.08	84.16	43.26	46.87	76.67	42.35	45.92	49.89	0.00
50.33	79.59	41.98	49.08	82.88	40.86	49.87	75.43	39.99	48.92	51.01	0.00
53.34	78.89	40.89	52.08	84.50	42.09	52.87	74.73	38.90	51.92	51.40	0.00
56.34	78.57	40.91	55.08	84.74	42.67	55.87	74.04	38.55	54.92	51.06	0.00
59.34	78.92	41.77	58.08	82.88	41.32	58.87	72.87	37.89	57.92	50.55	0.00
62.34	75.74	37.86	61.08	81.68	39.39	61.87	73.19	37.48	60.92	51.28	0.00
65.34	76.27	38.19	64.08	81.61	39.12	64.87	73.23	37.32	63.92	51.48	0.00
68.34	76.49	38.66	67.08	81.47	39.23	67.87	70.53	34.87	66.92	51.23	0.00
71.33	76.10	38.95	70.08	80.06	38.50	70.87	71.98	37.00	69.92	50.55	0.00
74.33	75.53	38.31	73.08	80.68	39.05	73.87	71.34	36.29	72.92	50.62	0.00
77.33	74.57	36.52	76.08	80.63	38.17	76.86	71.08	35.20	75.92	51.45	0.00
80.33	74.65	35.81	79.08	80.32	37.07	79.86	69.16	32.49	78.92	52.24	0.00
83.34	73.76	34.16	82.08	80.06	36.05	82.87	69.97	32.54	81.92	53.00	0.00
86.33	74.63	36.70	85.08	79.16	36.82	85.86	69.49	33.73	84.92	51.33	0.00
89.33	73.30	35.44	88.08	78.82	36.55	88.86	68.57	32.88	87.92	51.26	0.00
92.33	73.00	35.32	91.08	79.87	37.78	91.86	69.03	33.52	90.92	51.08	0.00
95.33	73.36	35.28	94.08	79.13	36.64	94.86	69.00	33.09	93.92	51.48	0.00
98.33	72.04	33.84	97.08	77.22	34.61	97.86	68.98	32.95	96.92	51.60	0.00
101.34	72.79	33.51	100.08	78.61	34.92	100.87	67.05	29.94	99.92	52.68	0.00
104.34	71.66	33.12	103.08	77.46	34.51	103.87	66.56	30.19	102.92	51.94	0.00
107.34	71.89	32.22	106.08	75.93	31.85	106.87	68.19	30.69	105.92	53.07	0.00
110.33	72.20	32.75	109.08	77.22	33.36	109.87	66.18	28.90	108.92	52.85	0.00
113.33	71.09	31.49	112.08	77.31	33.30	112.86	65.33	27.90	111.92	53.00	0.00
116.34	71.91	32.36	115.08	74.46	30.50	115.87	66.87	29.49	114.92	52.95	0.00
119.34	70.43	31.69	118.08	74.42	31.27	118.87	64.33	27.76	117.92	52.14	0.00
122.34	70.28	30.85	121.08	73.70	29.86	121.87	64.69	27.43	120.92	52.83	0.00
125.33	69.37	28.83	124.08	75.14	30.19	124.87	65.53	27.16	123.92	53.94	0.00
128.34	69.72	30.54	127.08	73.97	30.38	127.87	64.03	27.02	126.92	52.58	0.00
131.34	68.00	29.07	130.08	73.84	30.50	130.87	64.28	27.52	129.92	52.33	0.00
134.34	67.42	27.55	133.08	72.50	28.22	133.87	62.68	24.98	132.92	53.27	0.00
137.34	68.70	29.03	136.08	73.00	28.92	136.87	63.52	26.02	135.92	53.07	0.00
140.34	67.94	26.19	139.08	71.51	25.35	139.87	62.65	23.07	138.92	55.15	0.00
143.34	66.30	25.54	142.08	71.83	26.66	142.87	62.54	23.95	141.92	54.16	0.00
146.34	66.11	24.23	145.08	71.78	25.49	145.87	62.45	22.74	144.92	55.28	0.00
149.34	67.30	28.27	148.08	70.36	26.92	148.87	61.20	24.34	147.92	52.43	0.00
152.34	66.73	26.54	151.08	70.39	25.79	151.87	61.01	22.99	150.92	53.59	0.00
155.34	65.42	25.72	154.08	71.00	26.89	154.87	60.28	22.75	153.92	53.10	0.00
158.33	64.89	24.77	157.08	69.43	24.90	157.86	60.15	22.20	156.92	53.52	0.00
161.33	65.01	23.90	160.08	69.91	24.39	160.86	60.05	21.11	159.92	54.51	0.00
164.33	64.81	23.98	163.08	67.93	22.69	163.86	59.45	20.79	162.92	54.23	0.00
167.34	63.89	21.44	166.08	68.79	21.93	166.87	60.51	20.23	165.92	55.85	0.00
170.34	64.34	23.16	169.08	69.47	23.88	169.87	58.74	19.73	168.92	54.58	0.00
173.33	63.06	21.01	172.08	68.82	22.36	172.86	59.84	19.96	171.92	55.45	0.00
176.33	63.49	21.54	175.08	67.10	20.74	175.86	58.06	18.28	174.92	55.35	0.00
179.33	62.96	21.73	178.08	68.73	23.09	178.86	57.81	18.75	177.92	54.63	0.00
182.33	62.34	20.51	181.08	66.07	19.83	181.86	57.48	17.82	180.92	55.23	0.00
185.33	62.68	21.03	184.08	67.53	21.47	184.86	57.83	18.35	183.92	55.05	0.00
188.34	62.98	20.80	187.08	66.70	20.11	187.87	57.04	17.03	186.92	55.58	0.00
191.34	61.94	20.76	190.08	66.94	21.35	190.87	57.03	18.02	189.92	54.58	0.00
194.33	61.52	19.34	193.08	65.93	19.34	193.86	57.04	17.03	192.92	55.58	0.00
197.33	60.83	19.82	196.08	65.75	20.33	196.86	56.33	17.49	195.92	54.41	0.00
200.33	62.14	21.73	199.08	64.55	19.73	199.86	56.16	17.92	198.92	53.81	0.00
203.34	60.24	19.51	202.08	66.25	21.11	202.87	55.81	17.25	201.92	54.13	0.00
206.34	60.66	19.30	205.08	64.53	18.76	205.87	55.25	16.06	204.92	54.76	0.00
209.34	60.30	19.22	208.08	63.26	17.77	208.87	55.05	16.14	207.92	54.48	0.00
212.34	59.60	18.10	211.08	64.04	18.13	211.87	55.62	16.29	210.92	54.90	0.00
215.34	59.24	17.84	214.08	63.97	18.16	214.87	55.05	15.82	213.92	54.80	0.00
218.34	59.32	18.19	217.08	63.95	18.41	217.87	54.39	15.43	216.92	54.53	0.00
221.33	59.94	18.63	220.08	63.13	17.41	220.87	54.92	15.78	219.92	54.71	0.00
224.34	57.96	17.35	223.08	63.44	18.42	223.87	54.22	15.78	222.92	54.01	0.00
227.34	59.84	18.34	226.08	63.62	17.71	226.87	54.42	15.09	225.92	54.90	0.00
230.34	59.16	17.18	229.08	63.97	17.58	229.87	54.06	14.25	228.92	55.38	0.00
233.34	59.22	17.37	232.08	63.77	17.51	232.87	53.00	13.32	231.92	55.25	0.00
236.34	58.02	16.22	235.08	63.48	17.27	235.87	53.44	13.81	234.92	55.20	0.00
239.34	58.55	15.27	238.08	62.53	14.84	238.87	53.12	12.01	237.92	56.68	0.00
242.34	57.68	16.37	241.08	62.71	16.99	241.87	53.17	14.03	240.92	54.71	0.00
245.33	57.86	15.73	244.08	61.87	15.33	244.86	54.13	14.17	243.92	55.53	0.00
248.33	57.15	14.97	247.08	62.97	16.38	247.86	52.52	12.51	246.92	55.58	0.00
251.34	57.38	15.48	250.08	61.85	15.54	250.87	52.01	12.28	249.92	55.30	0.00
254.34	57.92	15.52	253.08	61.96	15.15	253.87	52.18	11.95	252.92	55.80	0.00
257.34	56.81	14.88	256.08	61.78	15.44	256.87	51.34	11.58	255.92	55.33	0.00
260.34	57.52	14.24	259.08	61.30	13.61	259.87	51.80	10.69	258.92	56.68	0.00
263.34	56.52	14.12	262.08	60.97	14.16	262.87	51.92	11.69	261.92	55.80	0.00
266.34	56.15	13.45	265.08	62.03	14.92	265.87	52.45	11.92	264.92	56.10	0.00
269.34	56.83	14.75	268.08	60.36	13.87	268.87	51.12	11.21	267.92	55.48	0.00
272.33	56.01	14.70	271.08	61.24	15.52	271.87	51.63	12.49	270.92	54.71	0.00
275.34	56.64	14.51	274.08	60.97	14.43	274.87	50.70	10.74	273.92	55.53	0.00
278.33	55.00	11.40	277.08	61.24	13.23	277.86	51.61	10.18	276.92	57.00	0.00
281.33	55.95	13.25	280.08	59.36	12.25	280.86	51.48	10.95	279.92	56.10	0.00
284.33	56.40	13.80	283.08	60.45	13.44	283.86	50.12	9.69	282.92	56.00	0.00
287.34	56.89	15.24	286.08	59.12	13.06	286.87	50.90	11.42	285.92	55.05	0.00
290.34	54.71	11.81	289.08	59.99	12.68	289.87	51.44	10.71	288.92	56.30	0.00
293.34	55.33	12.43	292.08	59.71	12.40	292.87	51.20	10.47	291.92	56.30	0.00
296.34	55.74	14.26	295.08	59.18	13.29	295.87	49.95	10.64	294.92	54.88	0.00
299.34	54.26	10.76	298.08	59.12	11.21	298.87	51.41	10.08	297.92	56.90	0.00
302.34	55.21	12.28	301.08	59.79	12.45	301.87	50.70	9.94	300.92	56.33	0.00
305.33	55.02	11.52	304.08	59.34	11.43	304.87	50.27	8.94	303.92	56.90	0.00
308.34	55.13	12.73	307.08	60.27	13.46	307.87	49.54	9.31	306.92	55.80	0.00
311.34	54.84	11.06	310.08	58.75	10.56	310.87	49.19	7.58	309.92	57.18	0.00
314.34	54.69	11.41	313.08	59.23	11.54	313.87	49.38	8.27	312.92	56.68	0.00
317.34	55.45	11.80	316.08	57.80	9.74	316.87	49.80	8.32	315.92	57.05	0.00
320.34	54.26	10.91	319.08	58.68	10.92	319.87	50.22	9.04	318.92	56.75	0.00
323.34	55.25	11.22	322.08	57.69	9.25	322.87	49.68	7.82	321.92	57.43	0.00
326.34	53.19	9.96	325.08	59.49	11.85	325.87	50.37	9.31	324.92	56.63	0.00
329.34	54.12	11.59	328.08	58.77	11.83	328.87	49.53	9.17	327.92	55.93	0.00
332.34	53.81	11.96	331.08	57.43	11.17	331.87	50.22	10.54	330.92	55.25	0.00
335.34	53.60	11.10	334.08	57.95	11.04	334.87	49.01	8.68	333.92	55.90	0.00
338.34	53.35	10.32	337.08	57.73	10.29	337.87	49.26	8.40	336.92	56.43	0.00
341.34	53.72	10.72	340.08	58.49	11.08	340.87	49.88	9.05	339.92	56.40	0.00
344.34	54.43	10.22	343.08	58.10	9.48	343.87	48.82	6.78	342.92	57.61	0.00
347.33	53.64	10.66	346.08	58.90	11.51	346.86	49.61	8.80	345.92	56.38	0.00
350.34	54.22	11.17	349.08	57.28	9.82	349.87	48.80	7.92	348.92	56.45	0.00
353.34	55.48	12.53	352.08	58.34	10.98	352.87	48.59	7.81	351.92	56.35	0.00
356.34	53.46	10.91	355.08	58.21	11.25	355.87	50.07	9.69	354.92	55.95	0.00
359.34	53.70	11.07	358.08	57.60	10.56	358.87	49.29	8.83	357.92	56.03	0.00
362.33	53.45	11.65	361.08	57.34	11.13	361.86	48.85	9.22	360.92	55.20	0.00
365.33	53.91	11.43	364.08	57.45	10.56	364.86	48.47	8.16	363.92	55.88	0.00
368.33	53.06	9.63	367.08	58.92	11.08	367.86	48.52	7.26	366.92	56.83	0.00
371.33	53.93	11.30	370.08	57.26	10.22	370.86	48.42	7.96	369.92	56.03	0.00
374.33	53.19	10.74	373.08	56.85	9.99	373.86	48.85	8.57	372.92	55.85	0.00
377.34	52.69	9.14	376.08	58.55	10.59	376.87	48.70	7.32	375.92	56.95	0.00
380.34	53.33	10.03	379.08	57.52	9.81	379.87	47.63	6.50	378.92	56.70	0.00
383.33	53.12	10.89	382.08	58.19	11.55	382.87	47.75	7.69	381.92	55.63	0.00
386.34	53.17	10.24	385.08	57.06	9.72	385.87	48.50	7.74	384.92	56.33	0.00
389.33	53.97	12.47	388.08	57.97	12.06	388.86	48.52	9.19	387.92	54.90	0.00
392.34	53.12	10.17	391.08	56.59	9.23	391.87	48.01	7.23	390.92	56.35	0.00
395.34	53.04	9.96	394.08	57.11	9.62	394.87	49.06	8.15	393.92	56.48	0.00
398.33	53.60	10.85	397.08	57.62	10.46	397.87	47.28	6.70	396.92	56.15	0.00
401.34	52.94	9.61	400.08	57.02	9.28	400.87	47.95	6.79	399.92	56.73	0.00
404.34	52.46	8.58	403.08	57.45	9.16	403.87	47.26	5.55	402.92	57.28	0.00
407.34	53.74	11.49	406.08	57.26	10.60	406.87	48.00	7.92	405.92	55.65	0.00
410.34	52.83	9.65	409.08	57.17	9.58	409.87	47.86	6.85	408.92	56.58	0.00
413.33	51.75	9.10	412.08	56.12	9.06	412.86	46.96	6.48	411.92	56.05	0.00
416.34	51.88	8.30	415.08	56.89	8.90	415.87	47.63	6.22	414.92	56.98	0.00
419.34	53.75	10.45	418.08	54.73	7.02	418.87	47.85	6.72	417.92	56.70	0.00
422.34	53.23	10.75	421.08	55.71	8.82	421.87	47.46	7.15	420.92	55.88	0.00
425.34	52.08	9.53	424.08	55.97	9.01	424.87	46.96	6.58	423.92	55.95	0.00
428.34	53.37	10.57	427.08	55.58	8.37	427.87	48.25	7.62	426.92	56.20	0.00
431.34	52.50	9.80	430.08	56.03	8.92	430.87	47.78	7.25	429.92	56.10	0.00
434.33	52.75	9.72	433.08	55.35	7.91	433.87	47.61	6.75	432.92	56.43	0.00
437.33	53.10	9.87	436.08	55.91	8.27	436.87	47.83	6.77	435.92	56.63	0.00
440.33	51.67	9.07	439.08	56.72	9.71	439.87	47.55	7.12	438.92	56.00	0.00
443.33	52.04	9.36	442.08	56.53	9.44	442.86	48.03	7.52	441.92	56.08	0.00
446.34	51.81	8.11	445.08	55.50	7.39	445.87	46.81	5.28	444.92	57.10	0.00
449.33	51.85	8.35	448.08	56.18	8.27	448.86	47.71	6.38	447.92	56.90	0.00
452.34	51.92	7.89	451.08	57.02	8.58	451.87	46.73	4.87	450.92	57.43	0.00
455.34	51.46	8.36	454.08	56.40	8.89	454.87	46.63	5.70	453.92	56.50	0.00
458.34	52.81	9.13	457.08	56.12	8.03	457.87	47.46	5.95	456.92	57.08	0.00
461.34	51.73	9.50	460.08	56.53	9.89	460.87	47.06	7.00	459.92	55.63	0.00
464.34	51.88	9.63	463.08	55.43	8.77	463.87	47.28	7.20	462.92	55.65	0.00
467.33	52.37	9.47	466.08	55.24	7.93	466.87	46.73	6.00	465.92	56.30	0.00
470.34	51.73	8.45	469.08	55.91	8.22	469.87	46.53	5.42	468.92	56.68	0.00
473.33	51.81	8.13	472.08	56.72	8.63	472.87	46.68	5.17	471.92	57.08	0.00
476.33	53.08	10.50	475.08	54.94	7.95	475.86	47.25	6.84	474.92	55.98	0.00
479.34	51.90	7.64	478.08	56.42	7.75	478.87	48.60	6.51	477.92	57.66	0.00
482.34	51.67	8.97	481.08	55.84	8.73	481.87	46.60	6.07	480.92	56.10	0.00
485.34	52.13	9.15	484.08	56.33	8.94	484.87	46.95	6.14	483.92	56.38	0.00
488.34	52.08	7.65	487.08	57.13	8.29	487.87	47.36	5.10	486.92	57.83	0.00
491.34	51.62	8.72	490.08	56.59	9.28	490.87	47.10	6.37	489.92	56.30	0.00
494.34	51.50	8.82	493.08	56.01	8.92	493.87	47.46	6.95	492.92	56.08	0.00
497.34	51.90	8.92	496.08	53.39	6.00	496.87	47.15	6.34	495.92	56.38	0.00
500.34	51.31	7.00	499.08	55.73	7.01	499.87	46.11	3.97	498.92	57.71	0.00
503.34	51.58	9.95	502.08	55.39	9.35	502.87	47.60	8.14	501.92	55.03	0.00
506.34	52.31	9.88	505.08	55.16	8.32	505.87	46.93	6.67	504.92	55.83	0.00
509.34	52.00	8.27	508.08	55.67	7.53	508.87	45.96	4.40	507.92	57.13	0.00
512.34	51.12	8.47	511.08	55.69	8.63	511.87	45.85	5.37	510.92	56.05	0.00
515.34	51.92	9.22	514.08	54.77	7.66	514.87	46.76	6.23	513.92	56.10	0.00
518.34	51.27	7.99	517.08	54.99	7.30	517.87	47.38	6.27	516.92	56.68	0.00
521.33	51.25	8.27	520.08	56.42	9.03	520.87	46.68	5.87	519.92	56.38	0.00
524.33	50.97	8.49	523.08	55.14	8.25	523.86	47.30	6.99	522.92	55.88	0.00
527.33	50.85	8.02	526.08	55.18	7.94	526.86	46.63	5.97	525.92	56.23	0.00
530.34	52.06	9.66	529.08	55.03	8.22	529.87	47.26	7.03	528.92	55.80	0.00
533.34	51.06	7.13	532.08	54.31	5.97	532.87	47.33	5.57	531.92	57.33	0.00
536.33	51.08	8.40	535.08	55.26	8.17	535.86	46.71	6.20	534.92	56.08	0.00
539.34	52.13	9.63	538.08	55.52	8.61	538.87	46.50	6.17	537.92	55.90	0.00
542.34	51.42	6.66	541.08	55.26	6.09	541.87	46.23	3.64	540.92	58.16	0.00
545.34	51.27	8.12	544.08	55.41	7.85	544.87	46.56	5.58	543.92	56.55	0.00
548.34	50.51	7.43	547.08	57.13	9.64	547.87	46.70	5.79	546.92	56.48	0.00
551.34	51.60	6.59	550.08	56.40	6.98	550.87	46.13	3.29	549.92	58.41	0.00
554.34	51.65	6.99	553.08	55.67	6.60	553.87	46.85	4.36	552.92	58.06	0.00
557.34	51.73	9.70	556.08	54.77	8.33	556.87	46.26	6.40	555.92	55.43	0.00
560.33	51.83	9.25	559.08	55.61	8.62	559.86	46.78	6.37	558.92	55.98	0.00
563.34	51.65	8.32	562.08	54.82	7.08	562.87	46.15	4.99	561.92	56.73	0.00
566.34	52.42	8.14	565.08	55.54	6.85	565.87	46.55	4.44	564.92	57.68	0.00
569.34	51.23	8.28	568.08	56.25	8.89	568.87	45.91	5.13	567.92	56.35	0.00
572.34	50.60	8.00	571.08	55.05	8.04	571.87	46.98	6.55	570.92	56.00	0.00
575.34	50.98	7.65	574.08	54.11	6.37	574.87	46.21	5.05	573.92	56.73	0.00
578.34	51.44	8.79	577.08	54.94	7.88	577.87	46.21	5.73	576.92	56.05	0.00
581.34	50.79	8.34	580.08	54.86	8.00	580.87	45.52	5.24	579.92	55.85	0.00
584.34	51.23	6.37	583.08	55.20	5.93	583.87	46.25	3.56	582.92	58.26	0.00
587.34	49.95	6.42	586.08	55.78	7.84	586.87	45.40	4.04	585.92	56.93	0.00
590.34	51.88	9.28	589.08	54.94	7.93	589.87	46.35	5.92	588.92	56.00	0.00
593.33	50.55	7.55	592.08	55.16	7.75	592.86	46.25	5.42	591.92	56.40	0.00
596.33	50.79	8.09	595.08	55.73	8.62	595.86	46.08	5.55	594.92	56.10	0.00
599.33	51.41	9.08	598.08	56.53	9.79	598.86	45.88	5.72	597.92	55.73	0.00
602.33	51.00	7.55	601.08	55.20	7.34	601.86	46.96	5.68	600.92	56.85	0.00
627.41	64.58	10.37	626.16	67.30	8.68	626.94	58.32	6.28	626.00	67.61	0.00
630.35	61.09	8.16	629.10	63.57	6.23	629.88	54.27	3.51	628.94	66.33	0.00
633.35	57.37	6.99	632.10	61.61	6.82	632.88	51.44	3.23	631.94	63.78	0.00
636.35	57.03	8.43	635.10	60.75	7.74	635.88	51.77	5.34	634.94	62.00	0.00
639.35	56.56	8.04	638.10	60.49	7.56	638.88	50.63	4.28	637.94	61.92	0.00
642.37	55.60	8.18	641.10	59.64	7.81	641.88	50.83	5.58	640.94	60.82	0.00
645.35	55.82	8.32	644.10	59.51	7.60	644.88	49.80	4.47	643.94	60.90	0.00
648.35	55.58	9.66	647.10	57.84	7.51	647.88	49.88	6.13	646.94	59.32	0.00
651.35	56.23	10.03	650.10	59.75	9.14	650.88	49.93	5.90	649.94	59.60	0.00
654.35	55.95	10.58	653.10	59.49	9.71	653.88	49.93	6.73	652.94	58.77	0.00
657.37	56.58	10.45	656.10	58.90	8.36	656.88	50.05	6.09	655.94	59.53	0.00
660.35	56.48	10.94	659.10	58.66	8.71	659.88	50.09	6.72	658.94	58.94	0.00
663.35	56.83	9.94	662.10	60.03	8.73	662.88	48.85	4.13	661.94	60.29	0.00
666.35	55.95	9.44	665.10	58.14	7.22	665.88	50.15	5.81	664.94	59.91	0.00
669.35	56.31	9.35	668.10	59.05	7.68	668.88	50.59	5.80	667.94	60.36	0.00
672.37	55.87	9.87	671.10	59.90	9.49	671.88	50.54	6.71	670.94	59.40	0.00
675.35	57.52	10.89	674.10	60.54	9.50	674.88	51.15	6.69	673.94	60.03	0.00
678.35	57.07	11.27	677.10	58.90	8.69	677.88	51.12	7.49	676.94	59.20	0.00
681.35	57.13	11.84	680.10	58.97	9.27	680.88	51.15	8.03	679.94	58.69	0.00
684.35	57.58	11.50	683.10	60.45	9.96	683.88	50.86	6.95	682.94	59.48	0.00
687.37	57.27	9.85	686.10	59.86	8.03	686.88	50.54	5.29	685.94	60.82	0.00
690.35	56.93	10.60	689.10	60.27	9.53	689.88	50.66	6.50	688.94	59.73	0.00
693.35	57.38	11.15	692.10	60.62	9.98	692.88	50.81	6.75	691.94	59.63	0.00
696.35	58.15	11.44	695.10	60.99	9.87	695.88	51.07	6.53	694.94	60.11	0.00
699.35	57.74	11.06	698.10	60.84	9.75	698.88	52.11	7.60	697.94	60.08	0.00
702.37	58.94	10.16	701.10	61.70	8.51	701.88	52.01	5.40	700.94	62.18	0.00
705.35	57.48	10.62	704.10	60.58	9.31	704.88	52.01	7.32	703.94	60.26	0.00
708.35	58.55	10.61	707.10	61.19	8.84	707.88	52.93	7.16	706.94	61.34	0.00
711.35	58.85	11.91	710.10	60.38	9.03	710.88	51.90	7.13	709.94	60.34	0.00
714.35	58.83	11.07	713.10	61.26	9.09	713.88	51.61	6.02	712.94	61.16	0.00
717.37	58.05	8.47	716.10	60.99	7.00	716.88	51.85	4.44	715.94	62.98	0.00
720.35	58.00	9.50	719.10	61.43	8.52	719.88	51.75	5.42	718.94	61.90	0.00
723.35	58.96	11.66	722.10	61.94	10.23	722.88	51.94	6.81	721.94	60.70	0.00
726.35	58.35	10.03	725.10	60.78	8.05	725.88	52.81	6.66	724.94	61.72	0.00
729.35	58.11	10.07	728.10	60.16	7.71	728.88	52.02	6.15	727.94	61.44	0.00
732.37	57.25	7.65	731.10	60.54	6.53	731.88	51.20	3.77	730.94	63.00	0.00
735.35	58.55	9.33	734.10	60.14	6.51	734.88	51.68	4.63	733.94	62.62	0.00
738.35	57.70	9.30	737.10	60.93	8.12	737.88	51.92	5.69	736.94	61.80	0.00
741.35	59.08	11.27	740.10	60.32	8.10	740.88	52.09	6.45	739.94	61.21	0.00
744.35	58.31	9.76	743.10	61.26	8.30	743.88	52.19	5.81	742.94	61.95	0.00
747.37	57.76	8.21	746.10	60.60	6.64	746.88	52.96	5.58	745.94	62.95	0.00
750.35	57.88	8.58	749.10	60.23	6.52	749.88	51.94	4.81	748.94	62.70	0.00
753.35	57.80	9.81	752.10	60.47	8.07	752.88	51.34	5.52	751.94	61.39	0.00
756.35	58.43	8.80	755.10	61.13	7.09	755.88	52.86	5.40	754.94	63.03	0.00
759.35	58.00	9.09	758.10	61.74	8.42	758.88	52.26	5.52	757.94	62.31	0.00
762.37	57.52	8.92	761.10	61.41	8.40	761.88	52.26	5.83	760.94	62.00	0.00
765.35	59.48	9.64	764.10	60.32	6.07	764.88	52.72	5.05	763.94	63.24	0.00
768.35	58.61	10.16	767.10	61.39	8.53	767.88	51.72	5.44	766.94	61.85	0.00
771.35	58.77	9.55	770.10	61.67	8.04	770.88	52.84	5.79	769.94	62.62	0.00
774.35	58.63	10.36	773.10	61.26	8.58	773.88	52.28	6.18	772.94	61.67	0.00
777.37	58.13	8.78	776.10	61.87	8.11	776.88	52.65	5.47	775.94	62.75	0.00
780.35	58.04	8.20	779.10	60.80	6.55	779.88	52.30	4.63	778.94	63.24	0.00
783.35	58.04	9.13	782.10	62.18	8.86	782.88	52.48	5.74	781.94	62.31	0.00
786.35	59.52	9.40	785.10	61.65	7.12	785.88	52.91	4.96	784.94	63.52	0.00
789.35	58.59	9.22	788.10	61.65	7.87	788.88	53.36	6.16	787.94	62.77	0.00
792.37	58.37	8.82	791.10	61.67	7.71	791.88	52.12	4.74	790.94	62.95	0.00
795.35	57.76	7.17	794.10	61.35	6.35	794.88	52.65	4.23	793.94	63.99	0.00
798.35	58.21	9.20	797.10	61.04	7.62	797.88	51.49	4.65	796.94	62.41	0.00
801.35	58.75	9.33	800.10	61.81	7.98	800.88	51.80	4.55	799.94	62.82	0.00
804.35	57.23	8.47	803.10	62.11	8.94	803.88	52.24	5.65	802.94	62.16	0.00
807.37	57.74	8.91	806.10	61.70	8.46	806.88	51.95	5.29	805.94	62.23	0.00
810.35	57.40	7.54	809.10	61.19	6.92	809.88	52.12	4.43	808.94	63.26	0.00
813.35	59.26	9.24	812.10	62.16	7.73	812.88	52.43	4.58	811.94	63.42	0.00
816.35	57.86	8.02	815.10	61.37	7.12	815.88	51.77	4.10	814.94	63.24	0.00
819.35	58.51	9.86	818.10	61.81	8.75	818.88	51.80	5.32	817.94	62.05	0.00
822.37	59.40	10.08	821.10	61.28	7.55	821.88	53.46	6.31	820.94	62.72	0.00
825.35	58.87	8.47	824.10	62.29	7.48	824.88	52.16	3.93	823.94	63.80	0.00
828.35	58.89	9.57	827.10	62.09	8.36	827.88	53.49	6.34	826.94	62.72	0.00
831.35	58.96	8.74	830.10	61.37	6.74	830.88	53.05	5.00	829.94	63.62	0.00
834.35	59.34	9.37	833.10	62.40	8.02	833.88	51.68	3.88	832.94	63.37	0.00
837.37	58.37	8.77	836.10	61.61	7.60	836.88	52.91	5.48	835.94	63.00	0.00
840.35	59.18	8.54	839.10	62.29	7.24	839.88	53.22	4.75	838.94	64.04	0.00
843.35	57.60	7.79	842.10	62.18	7.96	842.88	52.36	4.72	841.94	63.21	0.00
846.35	58.94	7.42	845.10	61.37	5.44	845.88	52.64	3.29	844.94	64.92	0.00
849.35	59.78	10.07	848.10	60.89	6.77	848.88	53.25	5.71	847.94	63.11	0.00
852.37	58.05	8.83	851.10	61.96	8.33	851.88	52.77	5.72	850.94	62.62	0.00
855.35	58.19	8.53	854.10	62.27	8.20	854.88	53.36	5.87	853.94	63.06	0.00
858.35	59.28	8.25	857.10	62.78	7.34	857.88	53.13	4.27	856.94	64.43	0.00
861.35	59.48	9.00	860.10	62.00	7.11	860.88	51.97	3.66	859.94	63.88	0.00
864.35	59.44	9.14	863.10	61.81	7.10	863.88	52.18	4.05	862.94	63.70	0.00
867.37	58.43	7.12	866.10	61.50	5.78	866.88	53.13	3.99	865.94	64.71	0.00
870.35	58.57	7.36	869.10	61.63	6.01	869.88	51.83	2.79	868.94	64.61	0.00
873.35	58.83	8.86	872.10	60.71	6.33	872.88	52.24	4.44	871.94	63.37	0.00
876.35	59.74	8.90	875.10	62.45	7.20	875.88	53.74	5.07	874.94	64.24	0.00
879.35	59.12	8.43	878.10	61.72	6.62	878.88	53.67	5.15	877.94	64.09	0.00
882.37	59.26	8.62	881.10	61.59	6.54	881.88	52.83	4.36	880.94	64.04	0.00
885.35	59.24	7.28	884.10	60.54	4.17	884.88	52.12	2.33	883.94	65.36	0.00
888.35	60.32	10.90	887.10	62.73	8.90	887.88	52.36	5.11	886.94	62.82	0.00
891.35	59.30	9.23	890.10	60.86	6.38	890.88	52.04	4.14	889.94	63.47	0.00
894.35	59.52	8.68	893.10	61.70	6.45	893.88	52.36	3.69	892.94	64.24	0.00
897.37	59.22	7.88	896.10	61.08	5.33	896.88	53.67	4.50	895.94	64.74	0.00
900.35	59.78	8.81	899.10	60.89	5.51	899.88	52.31	3.51	898.94	64.37	0.00
903.35	59.92	10.01	902.10	61.50	7.18	902.88	52.65	4.91	901.94	63.31	0.00
906.35	59.52	8.36	905.10	61.98	6.41	905.88	52.83	3.84	904.94	64.56	0.00
909.35	60.52	10.12	908.10	61.63	6.82	908.88	52.43	4.20	907.94	63.80	0.00
912.37	58.11	6.80	911.10	62.51	6.79	911.88	52.62	3.48	910.94	64.71	0.00
915.35	59.20	8.33	914.10	61.65	6.37	914.88	53.32	4.62	913.94	64.27	0.00
918.35	59.74	9.52	917.10	61.24	6.61	917.88	53.70	5.65	916.94	63.62	0.00
921.35	58.98	8.06	920.10	62.69	7.36	920.88	52.60	3.85	919.94	64.32	0.00
924.35	59.62	9.32	923.10	62.09	7.38	923.88	52.55	4.42	922.94	63.70	0.00
927.37	60.10	8.89	926.10	61.61	5.99	926.88	52.23	3.19	925.94	64.61	0.00
930.35	60.20	9.95	929.10	61.85	7.19	929.88	53.32	5.24	928.94	63.65	0.00
933.35	59.40	8.43	932.10	61.54	6.16	932.88	52.89	4.09	931.94	64.37	0.00
936.35	59.80	8.33	935.10	62.93	7.05	935.88	53.05	3.75	934.94	64.87	0.00
939.35	59.76	9.77	938.10	61.98	7.58	938.88	54.17	6.35	937.94	63.39	0.00
942.37	58.65	6.51	941.10	61.67	5.12	941.88	52.93	2.96	940.94	65.54	0.00
945.35	59.50	7.82	944.10	62.18	6.09	944.88	53.08	3.57	943.94	65.08	0.00
948.35	59.44	8.85	947.10	63.57	8.57	947.88	52.84	4.42	946.94	63.99	0.00
951.35	59.34	8.70	950.10	62.53	7.48	950.88	53.15	4.68	949.94	64.04	0.00
954.35	59.48	7.78	953.10	63.44	7.33	953.88	53.84	4.31	952.94	65.10	0.00
957.37	58.77	7.48	956.10	61.81	6.11	956.88	53.67	4.55	955.94	64.69	0.00
960.35	59.38	9.34	959.10	63.09	8.64	959.88	53.24	5.37	958.94	63.44	0.00
963.35	58.63	7.06	962.10	61.74	5.76	962.88	53.44	4.04	961.94	64.97	0.00
966.35	59.60	9.45	965.10	62.05	7.49	965.88	52.76	4.78	964.94	63.55	0.00
969.35	59.92	8.35	968.10	61.56	5.58	968.88	53.15	3.75	967.94	64.97	0.00
972.37	59.92	9.33	971.10	61.96	6.96	971.88	53.55	5.13	970.94	63.99	0.00
975.35	60.38	8.37	974.10	61.63	5.21	974.88	54.98	5.14	973.94	65.41	0.00
978.35	58.92	7.63	977.10	63.64	7.94	977.88	53.53	4.41	976.94	64.69	0.00
981.35	59.16	6.60	980.10	61.74	4.77	980.88	53.89	3.50	979.94	65.96	0.00
984.35	59.76	8.27	983.10	62.25	6.35	983.88	53.19	3.87	982.94	64.89	0.00
987.37	60.10	7.67	986.10	61.04	4.20	986.88	53.39	3.13	985.94	65.83	0.00
990.35	60.02	8.08	989.10	61.26	4.91	989.88	52.45	2.68	988.94	65.34	0.00
993.35	59.98	8.02	992.10	61.37	5.00	992.88	53.34	3.55	991.94	65.36	0.00
996.35	60.08	7.02	995.10	62.47	5.00	995.88	52.72	1.83	994.94	66.46	0.00
999.35	59.50	8.37	998.10	61.74	6.20	998.88	54.06	5.10	997.94	64.53	0.00
1002.37	59.54	8.93	1001.10	63.90	8.88	1001.88	53.58	5.14	1000.94	64.01	0.00
1005.35	60.54	8.53	1004.10	62.62	6.20	1004.88	53.36	3.52	1003.94	65.41	0.00
1008.35	59.34	6.47	1007.10	63.17	5.89	1007.88	53.25	2.55	1006.94	66.27	0.00
1011.35	59.46	8.49	1010.10	62.80	7.42	1010.88	53.53	4.73	1009.94	64.37	0.00
1014.35	59.72	7.39	1013.10	62.14	5.40	1013.88	52.57	2.41	1012.94	65.73	0.00
1017.37	59.00	6.86	1016.10	62.78	6.23	1016.88	53.20	3.23	1015.94	65.54	0.00
1020.35	59.98	6.79	1019.10	61.83	4.23	1019.88	53.84	2.82	1018.94	66.59	0.00
1023.35	60.40	8.07	1022.10	61.35	4.61	1022.88	54.29	4.13	1021.94	65.73	0.00
1026.35	60.00	7.31	1025.10	61.67	4.57	1025.88	54.37	3.85	1024.94	66.09	0.00
1029.35	61.38	9.55	1028.10	62.89	6.65	1028.88	53.12	3.46	1027.94	65.23	0.00
1032.37	58.55	6.82	1031.10	62.95	6.81	1031.88	54.39	4.83	1030.94	65.13	0.00
1035.35	60.36	9.72	1034.10	62.29	7.24	1034.88	54.13	5.66	1033.94	64.04	0.00
1038.35	60.62	8.84	1037.10	62.18	5.99	1037.88	53.96	4.35	1036.94	65.18	0.00
1041.35	59.86	6.70	1040.10	63.02	5.45	1040.88	53.75	2.76	1039.94	66.56	0.00
1044.35	60.18	8.35	1043.10	62.69	6.45	1043.88	54.06	4.40	1042.94	65.23	0.00
1047.37	60.08	9.11	1046.10	63.24	7.86	1046.88	53.92	5.12	1045.94	64.37	0.00
1050.35	59.02	7.29	1049.10	62.58	6.44	1049.88	53.13	3.57	1048.94	65.13	0.00
1053.35	59.18	6.64	1052.10	62.05	5.10	1052.88	54.03	3.66	1051.94	65.94	0.00
1056.35	59.76	7.69	1055.10	62.69	6.21	1055.88	53.44	3.54	1054.94	65.47	0.00
1059.35	61.15	8.67	1058.10	62.56	5.67	1058.88	54.82	4.51	1057.94	65.88	0.00
1062.37	60.10	7.49	1061.10	63.26	6.24	1061.88	54.03	3.59	1060.94	66.01	0.00
1065.35	60.00	8.95	1064.10	63.93	8.47	1064.88	53.75	4.87	1063.94	64.45	0.00
1068.35	59.02	5.96	1067.10	62.62	5.15	1067.88	54.11	3.22	1066.94	66.46	0.00
1071.35	60.38	8.57	1070.10	62.78	6.56	1070.88	53.56	3.92	1069.94	65.21	0.00
1074.35	58.77	6.26	1073.10	63.53	6.61	1073.88	54.18	3.84	1072.94	65.91	0.00
1077.37	60.02	7.48	1076.10	63.82	6.87	1076.88	53.51	3.14	1075.94	65.94	0.00
1080.35	61.07	9.71	1079.10	63.62	7.85	1079.88	53.58	4.39	1078.94	64.76	0.00
1083.35	59.80	9.42	1082.10	63.46	8.67	1082.88	53.00	4.79	1081.94	63.78	0.00
1086.35	60.16	8.07	1085.10	62.27	5.77	1085.88	53.61	3.69	1084.94	65.49	0.00
1089.35	60.50	7.78	1088.10	62.38	5.25	1088.88	53.84	3.29	1087.94	66.12	0.00
1092.37	59.52	7.87	1091.10	63.68	7.62	1091.88	54.86	5.38	1090.94	65.05	0.00
1095.35	60.60	7.96	1094.10	63.20	6.15	1094.88	53.96	3.49	1093.94	66.04	0.00
1098.35	59.32	6.92	1097.10	63.09	6.28	1097.88	54.18	3.95	1096.94	65.80	0.00
1101.35	60.16	7.47	1100.10	63.11	6.01	1100.88	53.58	3.06	1099.94	66.09	0.00
1104.35	61.01	9.07	1103.10	62.84	6.49	1103.88	54.25	4.48	1102.94	65.34	0.00
1107.37	60.52	7.67	1106.10	61.46	4.20	1106.88	54.23	3.55	1105.94	66.25	0.00
1110.35	59.76	8.14	1109.10	63.51	7.48	1109.88	54.29	4.84	1108.94	65.02	0.00
1113.35	60.16	6.60	1112.10	63.28	5.31	1112.88	54.82	3.43	1111.94	66.96	0.00
1116.35	61.17	8.53	1115.10	63.28	6.23	1115.88	53.58	3.11	1114.94	66.04	0.00
1119.35	60.58	8.57	1118.10	63.06	6.64	1118.88	54.84	5.00	1117.94	65.41	0.00
1122.37	59.54	7.63	1121.10	63.57	7.25	1121.88	54.06	4.32	1120.94	65.31	0.00
1125.35	60.42	8.04	1124.10	62.80	6.01	1124.88	53.70	3.49	1123.94	65.78	0.00
1128.35	60.72	8.58	1127.10	63.06	6.51	1127.88	53.53	3.56	1126.94	65.54	0.00
1131.35	60.50	9.40	1130.10	63.57	8.06	1130.88	53.68	4.75	1129.94	64.50	0.00
1134.35	60.58	7.81	1133.10	63.33	6.15	1133.88	53.98	3.38	1132.94	66.17	0.00
1137.37	60.66	7.84	1136.10	63.33	6.10	1136.88	53.72	3.07	1135.94	66.22	0.00
1140.35	59.30	5.80	1139.10	63.46	5.55	1139.88	53.51	2.18	1138.94	66.90	0.00
1143.35	59.50	7.38	1142.10	62.82	6.29	1142.88	53.77	3.82	1141.94	65.52	0.00
1146.35	60.34	7.86	1145.10	63.24	6.35	1145.88	53.98	3.67	1144.94	65.88	0.00
1149.35	59.36	5.02	1148.10	63.48	4.73	1148.88	53.72	1.55	1147.94	67.74	0.00
1152.37	60.54	8.19	1151.10	62.51	5.75	1151.88	55.36	5.18	1150.94	65.75	0.00
1155.35	60.24	6.61	1154.10	63.24	5.20	1154.88	53.92	2.46	1153.94	67.03	0.00
1158.35	61.21	8.83	1157.10	63.26	6.47	1157.88	53.99	3.78	1156.94	65.78	0.00
1161.35	60.04	5.96	1160.10	62.58	4.09	1160.88	54.39	2.48	1159.94	67.48	0.00
1164.35	59.82	7.36	1163.10	62.97	6.10	1163.88	54.15	3.86	1162.94	65.86	0.00
1167.37	60.10	6.96	1166.10	64.19	6.64	1166.88	53.87	2.90	1165.94	66.54	0.00
1170.35	62.32	9.63	1169.10	63.02	5.92	1169.88	54.53	4.01	1168.94	66.09	0.00
1173.35	60.72	7.58	1172.10	62.80	5.25	1172.88	53.75	2.78	1171.94	66.54	0.00
1176.35	61.54	7.88	1175.10	63.17	5.10	1175.88	53.86	2.37	1174.94	67.06	0.00
1179.35	60.00	7.91	1178.10	64.28	7.78	1178.88	54.63	4.71	1177.94	65.49	0.00
1182.37	62.24	9.76	1181.10	64.59	7.70	1181.88	54.11	3.80	1180.94	65.88	0.00
1185.35	60.40	6.40	1184.10	63.35	4.94	1184.88	54.49	2.66	1183.94	67.40	0.00
1188.35	62.34	7.42	1187.10	63.02	3.69	1187.88	54.61	1.86	1186.94	68.32	0.00
1191.35	61.52	8.54	1190.10	63.55	6.16	1190.88	54.11	3.30	1189.94	66.38	0.00
1194.35	61.86	9.85	1193.10	63.26	6.84	1193.88	55.06	5.22	1192.94	65.41	0.00
1197.37	60.76	7.15	1196.10	63.06	5.04	1196.88	54.96	3.52	1195.94	67.01	0.00
1200.35	60.48	8.13	1199.10	63.86	7.10	1199.88	54.22	4.04	1198.94	65.75	0.00
1203.35	59.78	5.65	1202.10	64.08	5.54	1202.88	54.44	2.48	1201.94	67.53	0.00
1206.35	60.58	6.74	1205.10	64.99	6.74	1205.88	54.41	2.74	1204.94	67.24	0.00
1209.35	60.78	6.86	1208.10	63.66	5.33	1208.88	54.86	3.11	1207.94	67.32	0.00
1212.37	61.58	10.66	1211.10	63.68	8.35	1211.88	54.77	6.02	1210.94	64.32	0.00
1215.35	60.44	5.52	1214.09	63.33	4.00	1214.88	54.77	2.02	1213.94	68.32	0.00
1218.35	61.48	8.42	1217.09	63.75	6.28	1217.88	55.05	4.16	1216.94	66.46	0.00
1221.35	60.58	7.39	1220.09	64.08	6.48	1220.88	54.70	3.68	1219.94	66.59	0.00
1224.35	60.79	6.66	1223.09	62.80	4.26	1223.88	54.41	2.45	1222.94	67.53	0.00
