# Supplementary material for: Noise-precision tradeoff in predicting combinations of mutations and drugs
Source: PLoS Comput Biol. 2019 May 22;15(5):e1006956. doi: 10.1371/journal.pcbi.1006956 (PMC6548401; doi:10.1371/journal.pcbi.1006956)
Supplement: S1 Data — A zip file containing all datasets used in this paper. (ZIP) [file pcbi.1006956.s002.zip › calcium/calcium_double_RAW264.7/GMF_10_pM_UTP_25_uM_RW_ECC040217E.txt]

Tab-delimted data for ligand pair Granulocyte macrophage colony stimulating factor / Uridine 5'-triphosphate
Celltype = RAW 264.7
ExperimentID = ECC040217E
t in seconds, Ca++ concentrations in nM
Adj Ca++ is the change in Ca++ concentration due to ligand

ECC040217E03	GMF 10 pM	UTP 25 uM	sim
ECC040217E02	UTP 25 uM	HBSS-BSA n/a 	lig2_only
ECC040217E07	UTP 25 uM	HBSS-BSA n/a 	lig2_only
ECC040217E01	HBSS-BSA n/a 	HBSS-BSA n/a 	con
ECC040217E12	HBSS-BSA n/a 	HBSS-BSA n/a 	con

t(ECC040217E03)	Ca++(ECC040217E03)	Adj Ca++(ECC040217E03)	t(ECC040217E02)	Ca++(ECC040217E02)	Adj Ca++(ECC040217E02)	t(ECC040217E07)	Ca++(ECC040217E07)	Adj Ca++(ECC040217E07)	t(ECC040217E01)	Ca++(ECC040217E01)	Adj Ca++(ECC040217E01)	t(ECC040217E12)	Ca++(ECC040217E12)	Adj Ca++(ECC040217E12)
-184.68	26.64	-2.28	-184.84	31.63	-1.27	-184.06	24.73	-2.05	-185.00	40.82	-1.00	-183.27	26.69	1.00
-181.76	26.04	-1.13	-181.91	30.53	-0.62	-181.13	24.77	-0.26	-182.07	39.83	-0.24	-180.34	24.18	0.24
-178.76	26.54	-1.66	-178.91	30.17	-2.01	-178.13	23.11	-2.95	-179.07	41.29	0.19	-177.34	24.78	-0.19
-175.76	26.15	-1.14	-175.91	30.60	-0.67	-175.13	24.20	-0.95	-176.07	40.47	0.28	-174.35	23.78	-0.28
-172.76	26.54	-1.23	-172.91	30.99	-0.76	-172.13	23.74	-1.89	-173.07	41.03	0.36	-171.34	24.18	-0.36
-169.74	27.07	-0.60	-169.91	31.28	-0.37	-169.11	24.59	-0.94	-170.07	39.87	-0.70	-168.33	25.14	0.70
-166.76	25.61	-2.19	-166.91	30.92	-0.86	-166.13	24.34	-1.32	-167.07	41.16	0.46	-165.35	24.11	-0.46
-163.76	26.68	-1.36	-163.91	30.78	-1.24	-163.13	24.06	-1.84	-164.07	40.82	-0.12	-162.35	24.93	0.12
-160.76	27.11	-0.09	-160.91	31.38	0.20	-160.13	24.13	-0.92	-161.07	40.52	0.43	-159.35	23.54	-0.43
-157.76	25.68	-2.38	-157.91	29.71	-2.33	-157.13	24.91	-1.01	-158.07	41.33	0.37	-156.35	24.46	-0.37
-154.74	27.11	0.24	-154.91	29.85	-1.00	-154.11	23.71	-1.02	-155.07	40.69	0.92	-153.33	22.72	-0.92
-151.76	25.68	-1.74	-151.91	30.03	-1.37	-151.13	24.73	-0.55	-152.07	40.90	0.58	-150.34	23.61	-0.58
-148.76	26.68	-0.23	-148.91	30.53	-0.36	-148.13	23.99	-0.78	-149.07	39.74	-0.07	-147.34	23.75	0.07
-145.76	26.78	-0.35	-145.91	30.31	-0.80	-145.13	24.41	-0.57	-146.07	39.57	-0.45	-144.34	24.35	0.45
-142.76	26.46	-0.99	-142.91	30.74	-0.69	-142.13	23.46	-1.84	-143.07	41.38	1.04	-141.35	23.18	-1.04
-139.74	25.83	-1.60	-139.91	29.60	-1.81	-139.11	23.25	-2.03	-140.07	41.59	1.27	-138.33	22.93	-1.27
-136.76	25.51	-1.45	-136.91	29.39	-1.55	-136.13	23.25	-1.57	-137.07	40.69	0.83	-135.34	22.90	-0.83
-133.75	26.15	-1.03	-133.91	29.85	-1.31	-133.13	24.10	-0.94	-134.07	40.00	-0.08	-132.35	24.03	0.08
-130.76	25.90	-1.60	-130.91	30.10	-1.38	-130.13	23.25	-2.10	-131.07	40.77	0.38	-129.34	23.89	-0.38
-127.76	26.71	0.23	-127.91	31.63	1.17	-127.13	23.81	-0.52	-128.07	39.87	0.50	-126.34	22.75	-0.50
-124.74	25.86	-1.22	-124.91	30.74	-0.32	-124.11	24.34	-0.59	-125.07	39.96	-0.01	-123.33	23.86	0.01
-121.76	25.65	-1.37	-121.91	30.60	-0.40	-121.13	24.20	-0.67	-122.07	39.70	-0.21	-120.35	24.00	0.21
-118.76	25.30	-2.07	-118.91	29.50	-1.85	-118.13	23.85	-1.38	-119.07	40.13	-0.14	-117.34	24.28	0.14
-115.76	25.97	-0.74	-115.91	29.92	-0.77	-115.13	26.55	1.99	-116.07	38.76	-0.84	-114.34	24.32	0.84
-112.76	26.32	-0.91	-112.91	30.38	-0.83	-112.13	24.13	-0.96	-113.07	41.55	1.42	-111.34	22.58	-1.42
-109.74	26.57	-0.90	-109.91	30.42	-1.03	-109.11	24.20	-1.12	-110.07	39.74	-0.62	-108.33	24.86	0.62
-106.76	27.18	0.76	-106.91	30.49	0.09	-106.13	23.78	-0.50	-107.07	38.12	-1.20	-105.34	24.39	1.20
-103.76	25.15	-1.27	-103.91	31.24	0.84	-103.13	23.85	-0.43	-104.07	39.44	0.12	-102.34	23.07	-0.12
-100.76	26.25	-1.56	-100.91	30.67	-1.12	-100.13	25.02	-0.65	-101.07	40.86	0.15	-99.34	24.43	-0.15
-97.76	26.00	-0.83	-97.91	30.53	-0.28	-97.13	25.02	0.33	-98.07	39.79	0.06	-96.35	23.54	-0.06
-94.74	26.00	-1.01	-94.91	30.60	-0.39	-94.11	25.05	0.19	-95.07	39.15	-0.75	-93.33	24.53	0.75
-91.76	26.54	-0.40	-91.91	30.60	-0.32	-91.13	25.23	0.44	-92.07	38.76	-1.07	-90.35	24.78	1.07
-88.76	27.89	-0.21	-88.91	30.03	-2.05	-88.13	24.49	-1.46	-89.07	41.68	0.69	-87.34	24.18	-0.69
-85.76	26.39	-0.86	-85.91	30.24	-0.99	-85.13	23.85	-1.26	-86.07	41.03	0.88	-84.35	23.14	-0.88
-82.76	25.12	-2.10	-82.91	31.35	0.15	-82.13	25.55	0.47	-83.07	40.86	0.74	-81.35	23.25	-0.74
-79.74	26.89	0.64	-79.91	30.21	-0.02	-79.11	24.45	0.35	-80.07	39.23	0.09	-78.33	22.93	-0.09
-76.76	25.93	-0.74	-76.91	30.28	-0.37	-76.13	24.88	0.35	-77.07	39.40	-0.17	-75.35	23.61	0.17
-73.76	26.32	-0.27	-73.91	31.31	0.74	-73.13	23.89	-0.55	-74.07	38.38	-1.10	-72.35	24.46	1.10
-70.76	26.32	-1.09	-70.91	31.53	0.14	-70.13	24.20	-1.06	-71.07	40.52	0.22	-69.35	23.96	-0.22
-67.76	27.71	1.62	-67.91	31.96	1.89	-67.13	23.43	-0.51	-68.07	39.40	0.42	-66.34	22.44	-0.42
-64.74	27.07	0.68	-64.91	29.96	-0.41	-64.11	24.38	0.14	-65.07	39.79	0.51	-63.33	22.65	-0.51
-61.76	26.29	-0.59	-61.91	30.60	-0.26	-61.13	23.67	-1.07	-62.07	39.32	-0.46	-60.34	24.11	0.46
-58.76	27.43	1.23	-58.91	29.74	-0.44	-58.13	22.83	-1.22	-59.07	39.02	-0.07	-57.35	23.04	0.07
-55.76	26.71	0.14	-55.91	31.28	0.73	-55.13	24.34	-0.09	-56.07	38.42	-1.05	-54.35	24.39	1.05
-52.76	28.21	0.97	-52.91	31.56	0.34	-52.13	23.85	-1.25	-53.07	39.40	-0.74	-51.34	24.75	0.74
-49.74	28.32	1.43	-49.91	31.74	0.87	-49.11	24.24	-0.51	-50.07	39.70	-0.09	-48.33	23.75	0.09
-46.76	26.00	-0.76	-46.91	31.13	0.39	-46.13	24.63	0.02	-47.07	39.15	-0.50	-45.34	24.03	0.50
-43.76	27.28	-0.03	-43.91	31.03	-0.26	-43.13	25.73	0.57	-44.07	40.17	-0.03	-42.34	24.11	0.03
-40.76	26.96	0.50	-40.91	31.81	1.37	-40.13	24.84	0.53	-41.07	39.36	0.01	-39.35	23.22	-0.01
-37.76	26.96	0.08	-37.91	31.67	0.81	-37.13	24.56	-0.18	-38.07	39.57	-0.21	-36.34	23.86	0.21
-34.74	27.60	0.56	-34.91	31.31	0.29	-34.11	24.88	-0.02	-35.07	40.39	0.45	-33.33	23.36	-0.45
-31.76	26.78	0.09	-31.91	29.39	-1.28	-31.13	25.23	0.69	-32.07	38.97	-0.61	-30.34	24.07	0.61
-28.76	26.18	0.50	-28.91	30.60	0.94	-28.13	25.34	1.81	-29.07	37.91	-0.66	-27.34	23.11	0.66
-25.75	26.96	-0.46	-25.91	30.35	-1.05	-25.13	25.02	-0.26	-26.07	40.30	-0.02	-24.34	24.21	0.02
-22.76	27.71	1.03	-22.91	30.67	0.01	-22.13	25.05	0.52	-23.07	39.27	-0.30	-21.34	23.75	0.30
-19.74	27.43	-0.17	-19.91	30.92	-0.66	-19.11	24.80	-0.65	-20.07	41.08	0.59	-18.33	23.78	-0.59
-16.76	25.61	-2.29	-16.92	31.24	-0.64	-16.13	24.38	-1.38	-17.07	41.08	0.28	-15.35	24.39	-0.28
-13.76	27.53	0.01	-13.92	31.81	0.31	-13.13	24.34	-1.03	-14.07	40.56	0.15	-12.35	24.14	-0.15
-10.76	28.21	1.07	-10.92	30.49	-0.63	-10.13	25.19	0.19	-11.07	40.56	0.52	-9.35	23.39	-0.52
-7.76	25.40	-1.49	-7.92	30.49	-0.38	-7.13	24.56	-0.19	-8.07	40.13	0.34	-6.35	23.32	-0.34
4.31	30.63	0.34	4.15	30.67	-3.60	4.94	34.74	6.59	4.00	40.47	-2.72	5.72	29.78	2.72
7.32	47.13	18.14	7.16	33.18	0.21	7.95	66.70	39.85	7.00	38.42	-3.47	8.74	29.23	3.47
10.32	89.61	60.20	10.16	90.53	57.14	10.95	87.77	60.51	10.00	38.04	-4.26	11.73	30.44	4.26
13.31	142.29	113.60	13.16	151.62	118.95	13.94	104.35	77.80	13.00	37.23	-4.36	14.73	29.82	4.36
16.32	137.34	109.94	16.16	135.12	103.74	16.94	113.84	88.59	16.00	38.38	-1.91	17.73	26.08	1.91
19.31	128.87	102.50	19.16	124.98	94.63	19.94	113.73	89.50	19.00	37.02	-2.25	20.72	25.39	2.25
22.31	124.61	97.52	22.16	119.17	88.10	22.94	108.97	84.03	22.00	37.87	-2.11	23.73	25.97	2.11
25.32	120.20	93.67	25.16	118.23	87.72	25.94	103.10	78.71	25.00	36.94	-2.49	26.73	25.79	2.49
28.32	113.04	86.49	28.16	112.32	81.79	28.94	97.85	73.45	28.00	35.71	-3.73	29.73	27.05	3.73
31.31	109.08	83.08	31.16	106.54	76.56	31.95	93.52	69.66	31.00	35.92	-2.98	32.73	25.75	2.98
34.31	101.99	75.24	34.16	102.55	71.82	34.94	90.41	65.80	34.00	36.30	-3.35	35.73	26.87	3.35
37.31	92.70	65.73	37.16	93.39	62.44	37.94	80.50	55.67	37.00	35.55	-4.32	38.73	28.06	4.32
40.31	87.50	60.82	40.16	86.61	55.95	40.95	79.41	54.88	40.00	36.94	-2.63	41.74	26.08	2.63
43.32	81.05	54.37	43.16	83.25	52.59	43.95	74.47	49.94	43.00	36.01	-3.56	44.74	27.01	3.56
46.32	80.19	54.04	46.16	78.47	48.34	46.95	70.60	46.60	46.00	35.34	-3.70	47.74	26.62	3.70
49.32	73.58	47.18	49.16	72.71	42.33	49.95	67.77	43.51	49.00	36.43	-2.87	50.74	26.04	2.87
52.32	69.52	43.77	52.16	71.76	42.03	52.95	64.30	40.70	52.00	35.84	-2.80	53.75	25.32	2.80
55.32	66.59	40.02	55.16	68.05	37.50	55.95	61.77	37.35	55.00	37.44	-2.02	56.75	25.36	2.02
58.32	65.06	38.89	58.16	66.45	36.30	58.95	58.10	34.07	58.00	36.51	-2.56	59.74	25.50	2.56
61.32	63.16	37.42	61.16	64.28	34.56	61.95	57.23	33.64	61.00	36.68	-1.95	62.74	24.46	1.95
64.32	60.94	34.74	64.16	64.40	34.22	64.95	56.08	32.03	64.00	37.49	-1.60	65.75	24.57	1.60
67.32	60.11	35.13	67.16	60.53	31.57	67.95	56.25	33.41	67.00	33.91	-3.97	68.75	25.72	3.97
70.32	60.11	34.19	70.16	60.90	31.00	70.95	54.86	31.08	70.00	37.19	-1.63	71.74	24.32	1.63
73.32	60.78	33.54	73.16	60.00	28.78	73.95	54.94	29.85	73.00	38.21	-1.92	74.75	25.93	1.92
76.32	56.49	30.47	76.16	59.34	29.34	76.95	50.50	26.63	76.00	36.13	-2.78	77.74	25.57	2.78
79.32	54.98	27.89	79.16	58.57	27.50	79.95	52.19	27.24	79.00	37.27	-2.72	80.74	26.58	2.72
82.32	56.16	29.76	82.16	58.69	28.31	82.95	51.38	27.12	82.00	36.72	-2.58	83.75	25.75	2.58
85.32	55.63	29.62	85.16	56.48	26.49	85.95	50.70	26.83	85.00	36.30	-2.61	86.74	25.39	2.61
88.32	55.75	29.59	88.16	55.83	25.69	88.95	48.75	24.73	88.00	36.56	-2.50	89.74	25.43	2.50
91.32	55.06	29.13	91.16	56.56	26.65	91.95	50.78	27.00	91.00	36.77	-2.05	92.74	24.75	2.05
94.32	56.04	30.40	94.16	55.59	25.97	94.95	49.58	26.08	94.00	35.34	-3.20	95.74	25.61	3.20
97.32	54.05	27.33	97.16	56.48	25.78	97.95	50.86	26.29	97.00	36.56	-3.05	98.74	26.54	3.05
100.32	54.94	29.40	100.16	55.79	26.27	100.95	49.98	26.59	100.00	35.92	-2.51	101.74	24.82	2.51
103.32	54.17	27.86	103.16	55.15	24.86	103.95	49.94	25.77	103.00	36.47	-2.74	104.74	25.82	2.74
106.32	53.44	27.84	106.16	54.52	24.94	106.95	48.99	25.53	106.00	35.55	-2.95	107.74	25.32	2.95
109.32	54.70	28.03	109.16	54.36	23.71	109.95	49.03	24.50	109.00	36.39	-3.18	110.74	26.62	3.18
112.32	52.88	27.08	112.16	54.44	24.66	112.95	47.92	24.26	112.00	35.34	-3.36	113.74	25.93	3.36
115.32	51.92	26.10	115.16	53.76	23.96	115.95	47.48	23.80	115.00	36.60	-2.12	116.74	24.71	2.12
118.32	52.08	26.57	118.16	55.31	25.82	118.95	47.80	24.44	118.00	35.29	-3.11	119.74	25.39	3.11
121.32	53.28	26.61	121.16	55.07	24.42	121.95	45.68	21.15	121.00	37.19	-2.38	122.74	25.82	2.38
124.32	51.32	25.17	124.16	53.96	23.83	124.95	47.48	23.47	124.00	36.94	-2.11	125.74	25.03	2.11
127.32	50.84	24.53	127.16	52.85	22.56	127.95	44.55	20.38	127.00	37.40	-1.81	128.74	24.89	1.81
130.32	51.52	25.63	130.16	51.08	21.21	130.95	44.39	20.65	130.00	36.98	-1.80	131.74	24.46	1.80
133.32	50.84	25.57	133.16	53.68	24.43	133.95	45.52	22.40	133.00	35.88	-2.28	134.74	24.32	2.28
136.32	52.68	27.49	136.16	52.22	23.05	136.95	46.38	23.34	136.00	35.76	-2.32	137.74	24.28	2.32
139.32	52.52	26.32	139.16	53.32	23.14	139.95	45.25	21.19	139.00	35.38	-3.72	140.74	26.69	3.72
142.32	49.81	23.67	142.16	52.93	22.81	142.95	45.99	22.00	142.00	36.26	-2.77	143.74	25.68	2.77
145.32	50.16	25.01	145.16	51.12	21.99	145.95	46.19	23.18	145.00	35.04	-3.01	146.74	24.93	3.01
148.32	49.53	23.80	148.16	51.55	21.84	148.95	45.45	21.87	148.00	36.09	-2.53	149.74	25.03	2.53
151.32	51.12	24.60	151.16	50.53	20.03	151.95	44.39	20.01	151.00	36.81	-2.61	152.74	25.90	2.61
154.32	48.78	23.15	154.16	51.47	21.86	154.95	43.81	20.32	154.00	35.00	-3.53	155.74	25.93	3.53
157.32	48.78	23.36	157.16	49.28	19.88	157.95	44.47	21.20	157.00	35.50	-2.81	158.74	25.00	2.81
160.32	50.09	23.89	160.16	51.12	20.94	160.95	44.94	20.89	160.00	35.80	-3.29	161.74	26.26	3.29
163.32	48.90	23.18	163.16	49.60	19.90	163.95	44.20	20.63	163.00	37.10	-1.51	164.74	24.00	1.51
166.32	48.39	22.79	166.16	49.24	19.66	166.95	43.73	20.28	166.00	35.97	-2.52	167.74	24.89	2.52
169.32	50.40	24.24	169.16	49.87	19.73	169.95	43.93	19.92	169.00	36.34	-2.71	170.74	25.64	2.71
172.32	48.27	22.77	172.16	50.22	20.74	172.95	44.59	21.23	172.00	35.46	-2.94	173.74	25.21	2.94
175.32	46.39	19.49	175.16	49.32	18.44	175.95	42.58	17.82	175.00	37.36	-2.44	176.74	26.11	2.44
178.32	47.76	21.89	178.16	50.57	20.72	178.95	42.42	18.70	178.00	36.01	-2.75	179.74	25.39	2.75
181.32	46.39	19.99	181.16	50.49	20.11	181.95	43.12	18.86	181.00	35.13	-4.17	182.74	27.34	4.17
184.32	46.89	20.88	184.16	48.74	18.75	184.95	42.19	18.32	184.00	36.98	-1.93	185.74	24.71	1.93
187.32	46.54	20.03	187.16	48.93	18.44	187.95	42.27	17.90	187.00	37.40	-2.01	188.74	25.29	2.01
190.32	46.66	20.01	190.16	48.35	17.72	190.95	42.19	17.69	190.00	37.06	-2.48	191.74	25.90	2.48
193.32	46.54	19.70	193.16	48.39	17.57	193.95	43.70	19.00	193.00	36.77	-2.97	194.74	26.58	2.97
196.32	46.78	20.78	196.16	48.24	18.26	196.95	42.81	18.95	196.00	35.67	-3.23	197.74	26.00	3.23
199.32	45.80	19.02	199.16	49.71	18.95	199.95	42.23	17.60	199.00	36.68	-2.99	200.74	26.54	2.99
202.32	45.26	18.99	202.16	48.00	17.75	202.95	41.35	17.22	202.00	35.88	-3.29	203.74	26.33	3.29
205.32	45.69	19.07	205.16	46.85	16.25	205.95	41.00	16.52	205.00	36.26	-3.26	206.74	26.65	3.26
208.32	46.00	20.03	208.16	47.12	17.17	208.95	42.19	18.36	208.00	36.43	-2.44	209.74	25.18	2.44
211.32	45.57	19.67	211.16	47.46	17.58	211.95	41.88	18.12	211.00	36.22	-2.58	212.74	25.25	2.58
214.32	45.72	19.13	214.16	48.59	18.02	214.95	39.89	15.45	214.00	36.26	-3.22	215.74	26.58	3.22
217.32	45.41	17.79	217.16	46.89	15.29	217.94	40.12	14.65	217.00	38.21	-2.30	218.74	26.69	2.30
220.31	46.04	19.85	220.16	45.77	15.60	220.94	40.28	16.23	220.00	35.97	-3.12	221.73	26.08	3.12
223.32	44.25	17.89	223.16	48.31	17.97	223.95	41.35	17.14	223.00	37.06	-2.19	224.74	25.32	2.19
226.32	45.22	19.14	226.16	45.43	15.37	226.95	41.92	17.98	226.00	37.19	-1.79	227.74	24.64	1.79
229.32	44.91	17.36	229.16	45.47	13.94	229.95	41.54	16.14	229.00	38.29	-2.15	230.74	26.47	2.15
232.32	44.95	17.89	232.16	46.27	15.23	232.95	41.77	16.86	232.00	37.70	-2.25	233.74	26.08	2.25
235.31	44.48	18.48	235.16	45.20	15.22	235.94	40.16	16.31	235.00	35.55	-3.34	236.74	26.11	3.34
238.32	43.44	17.44	238.16	45.77	15.79	238.95	40.89	17.04	238.00	36.34	-2.55	239.74	25.32	2.55
241.32	43.52	16.66	241.16	46.08	15.24	241.94	41.08	16.36	241.00	36.30	-3.46	242.73	27.09	3.46
244.32	42.60	15.80	244.16	46.35	15.57	244.95	40.58	15.92	244.00	37.70	-2.00	245.74	25.57	2.00
247.32	44.68	17.10	247.16	45.77	14.21	247.95	39.74	14.31	247.00	37.15	-3.32	248.73	27.67	3.32
250.32	44.79	18.24	250.16	45.13	14.60	250.95	40.09	15.68	250.00	37.27	-2.18	251.74	25.50	2.18
253.31	43.83	16.80	253.16	45.54	14.53	253.95	40.09	15.21	253.00	36.89	-3.03	254.73	26.83	3.03
256.31	42.83	15.75	256.16	43.64	12.58	256.94	39.63	14.69	256.00	36.85	-3.13	257.74	26.98	3.13
259.32	44.13	17.15	259.16	44.48	13.52	259.94	40.77	15.93	259.00	36.72	-3.16	260.73	26.91	3.16
262.31	43.98	16.35	262.16	44.17	12.56	262.94	38.49	13.00	262.00	38.17	-2.36	263.73	26.76	2.36
265.31	42.21	15.34	265.16	45.85	15.00	265.94	40.01	15.29	265.00	36.60	-3.16	266.73	26.80	3.16
268.32	43.33	15.67	268.16	44.06	12.42	268.94	40.05	14.54	268.00	36.30	-4.25	269.74	28.68	4.25
271.31	42.63	14.85	271.16	43.19	11.43	271.94	39.32	13.68	271.00	38.00	-2.68	272.73	27.23	2.68
274.32	44.44	17.24	274.16	44.63	13.45	274.94	38.49	13.44	274.00	37.66	-2.43	275.73	26.40	2.43
277.31	42.06	14.74	277.16	44.97	13.67	277.94	39.93	14.76	277.00	37.61	-2.60	278.73	26.69	2.60
280.32	42.90	16.29	280.16	44.17	13.58	280.95	38.45	13.98	280.00	36.56	-2.95	281.74	26.33	2.95
283.31	43.56	17.00	283.16	45.28	14.74	283.95	39.70	15.29	283.00	37.06	-2.39	284.74	25.72	2.39
286.32	42.86	16.40	286.16	46.08	15.64	286.95	38.95	14.64	286.00	36.47	-2.88	287.74	26.11	2.88
289.31	41.22	13.78	289.16	45.01	13.59	289.94	38.15	12.86	289.00	37.74	-2.59	290.73	26.80	2.59
292.32	43.29	16.71	292.16	43.26	12.70	292.95	39.44	15.00	292.00	36.18	-3.30	293.74	26.65	3.30
295.31	42.60	14.97	295.16	43.42	11.81	295.94	38.04	12.55	295.00	37.66	-2.87	296.73	27.27	2.87
298.31	43.25	16.00	298.16	44.93	13.70	298.94	37.77	12.67	298.00	38.34	-1.80	299.73	25.82	1.80
301.31	41.11	14.03	301.16	44.25	13.19	301.94	37.66	12.72	301.00	37.32	-2.66	302.73	26.51	2.66
304.31	40.76	13.74	304.16	44.86	13.86	304.94	38.95	14.08	304.00	36.98	-2.93	305.73	26.72	2.93
307.32	42.44	15.84	307.16	45.01	14.43	307.95	37.81	13.36	307.00	35.88	-3.61	308.73	26.98	3.61
310.31	42.52	14.21	310.16	44.06	11.77	310.94	38.15	11.99	310.00	37.78	-3.42	311.73	28.50	3.42
313.32	41.75	14.56	313.16	45.01	13.84	313.95	38.64	13.60	313.00	36.30	-3.78	314.74	27.74	3.78
316.31	41.56	14.62	316.16	45.35	14.43	316.94	38.26	13.46	316.00	36.39	-3.45	317.73	27.16	3.45
319.31	41.18	13.71	319.16	44.25	12.80	319.94	40.12	14.80	319.00	37.44	-2.92	320.73	27.16	2.92
322.32	41.64	15.43	322.16	43.91	13.72	322.94	40.24	16.18	322.00	35.46	-3.64	323.73	26.62	3.64
325.31	41.33	14.46	325.16	44.02	13.17	325.94	38.42	13.69	325.00	36.94	-2.83	326.73	26.47	2.83
328.31	42.06	14.90	328.16	45.35	14.21	328.94	38.08	13.07	328.00	37.83	-2.22	329.73	26.15	2.22
331.31	41.98	14.72	331.16	45.28	14.04	331.94	39.10	13.99	331.00	36.30	-3.85	332.74	27.88	3.85
334.32	43.56	17.31	334.16	44.44	14.21	334.95	38.11	14.00	334.00	36.09	-3.06	335.74	26.08	3.06
337.32	40.92	13.32	337.16	44.97	13.39	337.94	38.08	12.63	337.00	37.19	-3.30	338.74	27.67	3.30
340.31	41.41	14.57	340.16	43.34	12.52	340.94	38.00	13.30	340.00	36.77	-2.97	341.73	26.58	2.97
343.31	40.88	13.94	343.16	42.66	11.74	343.95	36.72	11.93	343.00	35.80	-4.03	344.73	27.74	4.03
346.31	41.22	13.74	346.16	43.11	11.65	346.94	38.26	12.93	346.00	38.04	-2.33	347.73	26.58	2.33
349.31	39.55	13.01	349.16	44.17	13.65	349.94	37.17	12.78	349.00	37.06	-2.37	350.73	25.68	2.37
352.31	40.99	13.35	352.16	43.95	12.33	352.94	38.87	13.38	352.00	38.00	-2.53	353.73	26.94	2.53
355.31	40.88	14.49	355.16	43.23	12.86	355.94	39.21	14.96	355.00	36.34	-2.95	356.73	26.11	2.95
358.31	41.30	14.42	358.16	44.71	13.85	358.94	37.47	12.73	358.00	37.53	-2.25	359.73	25.90	2.25
361.32	42.98	14.92	361.16	42.43	10.39	361.95	38.15	12.24	361.00	36.22	-4.73	362.73	29.56	4.73
364.32	40.23	13.20	364.16	43.79	12.78	364.94	37.40	12.51	364.00	36.64	-3.29	365.73	27.09	3.29
367.32	40.88	13.79	367.16	43.83	12.76	367.95	36.42	11.47	367.00	36.51	-3.48	368.73	27.34	3.48
370.31	40.84	14.15	370.16	42.51	11.84	370.94	38.11	13.57	370.00	36.39	-3.19	371.73	26.65	3.19
373.32	39.47	11.86	373.16	43.72	12.13	373.94	37.17	11.70	373.00	37.91	-2.60	374.73	26.98	2.60
376.32	40.84	12.40	376.16	43.11	10.69	376.95	37.51	11.21	376.00	37.10	-4.24	377.73	29.45	4.24
379.32	42.17	13.57	379.16	44.02	11.44	379.95	38.00	11.54	379.00	37.78	-3.72	380.73	29.09	3.72
382.31	41.22	12.56	382.16	43.60	10.96	382.94	38.87	12.36	382.00	39.10	-2.45	383.73	27.88	2.45
385.31	39.29	12.57	385.16	42.77	12.07	385.94	38.08	13.51	385.00	35.80	-3.81	386.73	27.30	3.81
388.31	41.11	14.49	388.16	43.19	12.59	388.94	38.04	13.57	388.00	36.72	-2.79	389.73	26.18	2.79
391.31	41.41	13.50	391.16	44.29	12.40	391.94	37.93	12.17	391.00	37.27	-3.53	392.73	28.21	3.53
394.32	40.57	12.76	394.16	42.70	10.91	394.95	37.81	12.14	394.00	37.95	-2.76	395.73	27.34	2.76
397.31	40.65	12.85	397.16	42.62	10.84	397.94	38.79	13.14	397.00	38.46	-2.23	398.73	26.80	2.23
400.31	41.45	13.76	400.16	43.98	12.31	400.94	37.51	11.97	400.00	37.74	-2.84	401.73	27.30	2.84
403.31	40.46	13.63	403.16	43.04	12.23	403.94	38.34	13.65	403.00	37.40	-2.33	404.73	25.93	2.33
406.31	39.63	12.73	406.16	42.47	11.59	406.94	38.53	13.77	406.00	36.56	-3.24	407.73	26.91	3.24
409.32	40.54	12.55	409.16	42.96	10.99	409.94	38.26	12.41	409.00	37.40	-3.49	410.73	28.25	3.49
412.31	42.14	15.05	412.16	43.34	12.27	412.94	37.51	12.56	412.00	37.49	-2.50	413.73	26.36	2.50
415.31	40.88	12.83	415.16	44.25	12.22	415.94	37.81	11.91	415.00	37.40	-3.54	416.73	28.36	3.54
418.32	41.03	12.94	418.16	42.89	10.82	418.94	37.02	11.07	418.00	38.51	-2.48	419.73	27.34	2.48
421.31	40.04	12.31	421.16	42.92	11.21	421.94	38.00	12.42	421.00	37.27	-3.35	422.73	27.85	3.35
424.31	40.84	13.88	424.16	42.47	11.53	424.94	37.96	13.14	424.00	36.18	-3.68	425.73	27.41	3.68
427.32	41.79	14.21	427.16	42.66	11.10	427.94	39.40	13.97	427.00	36.39	-4.08	428.73	28.43	4.08
430.32	40.16	12.54	430.16	43.07	11.47	430.94	37.66	12.18	430.00	37.57	-2.95	431.73	27.34	2.95
433.32	41.22	13.72	433.16	42.89	11.41	433.94	37.02	11.66	433.00	38.34	-2.06	434.73	26.33	2.06
436.31	42.14	13.94	436.16	43.19	11.01	436.94	37.74	11.69	436.00	37.19	-3.90	437.73	28.87	3.90
439.32	40.84	12.42	439.16	41.42	9.02	439.94	37.77	11.50	439.00	38.51	-2.80	440.73	27.99	2.80
442.31	40.31	13.23	442.16	42.96	11.90	442.94	36.46	11.52	442.00	36.13	-3.85	443.73	27.70	3.85
445.32	41.72	13.88	445.16	43.07	11.25	445.94	36.20	10.50	445.00	38.12	-2.62	446.73	27.23	2.62
448.31	40.84	13.46	448.16	43.98	12.62	448.94	37.40	12.17	448.00	37.70	-2.57	449.73	26.72	2.57
451.32	41.68	13.55	451.16	44.17	12.06	451.95	37.25	11.27	451.00	37.78	-3.24	452.74	28.14	3.24
454.32	41.87	13.39	454.16	43.42	10.96	454.95	36.76	10.42	454.00	37.87	-3.51	455.73	28.76	3.51
457.31	42.37	13.90	457.16	43.76	11.31	457.94	37.44	11.12	457.00	38.46	-2.90	458.73	28.14	2.90
460.31	40.31	11.53	460.16	42.36	9.60	460.94	36.98	10.35	460.00	37.70	-3.97	461.73	29.52	3.97
463.32	40.46	13.75	463.16	44.02	13.33	463.95	38.60	14.03	463.00	36.26	-3.35	464.73	26.83	3.35
466.32	40.80	13.88	466.16	44.02	13.12	466.95	36.16	11.38	466.00	36.39	-3.43	467.74	27.12	3.43
469.31	42.17	15.04	469.16	44.78	13.67	469.94	38.15	13.17	469.00	37.23	-2.79	470.73	26.69	2.79
472.31	41.45	13.25	472.16	44.33	12.15	472.94	36.98	10.93	472.00	38.68	-2.41	473.73	27.38	2.41
475.32	41.14	13.04	475.16	43.79	11.71	475.95	37.06	11.11	475.00	37.87	-3.12	476.74	27.99	3.12
478.32	41.22	13.38	478.16	43.98	12.16	478.94	38.11	12.42	478.00	36.98	-3.75	479.73	28.36	3.75
481.32	39.81	12.31	481.16	43.57	12.09	481.95	36.46	11.10	481.00	37.15	-3.25	482.74	27.52	3.25
484.31	40.80	12.67	484.16	44.36	12.25	484.94	37.70	11.71	484.00	37.06	-3.97	485.73	28.87	3.97
487.31	40.99	14.29	487.16	42.51	11.83	487.94	36.38	11.82	487.00	35.88	-3.72	488.73	27.19	3.72
490.31	40.54	13.82	490.16	43.23	12.53	490.94	36.68	12.11	490.00	36.05	-3.56	491.73	27.05	3.56
493.31	39.66	11.25	493.16	43.23	10.84	493.94	38.68	12.42	493.00	37.32	-3.98	494.73	29.16	3.98
496.31	40.12	12.28	496.16	42.13	10.31	496.94	36.20	10.50	496.00	37.87	-2.87	497.73	27.48	2.87
499.32	40.69	11.89	499.16	43.68	10.90	499.95	35.97	9.31	499.00	38.04	-3.66	500.73	29.23	3.66
502.32	41.18	12.89	502.16	43.49	11.22	502.94	36.98	10.83	502.00	37.78	-3.41	503.74	28.47	3.41
505.31	41.11	14.20	505.16	43.57	12.68	505.94	37.81	13.04	505.00	36.01	-3.80	506.73	27.48	3.80
508.31	41.52	13.91	508.16	43.57	11.98	508.94	37.96	12.50	508.00	38.08	-2.42	509.73	26.80	2.42
511.32	41.22	13.22	511.16	43.64	11.66	511.95	37.40	11.55	511.00	37.49	-3.40	512.74	28.17	3.40
514.32	41.37	13.14	514.16	46.27	14.06	514.95	37.36	11.27	514.00	38.21	-2.92	515.74	27.92	2.92
517.32	40.19	12.29	517.16	43.83	11.95	517.94	38.83	13.07	517.00	38.17	-2.63	518.73	27.30	2.63
520.32	41.26	13.44	520.16	44.78	12.98	520.95	35.86	10.19	520.00	37.49	-3.22	521.73	27.81	3.22
523.32	39.81	12.33	523.16	44.02	12.56	523.94	37.51	12.18	523.00	37.10	-3.27	524.73	27.52	3.27
526.32	40.76	13.25	526.16	44.10	12.61	526.95	36.95	11.59	526.00	36.43	-3.97	527.74	28.25	3.97
529.32	39.44	10.54	529.16	42.81	9.93	529.94	37.02	10.27	529.00	37.57	-4.22	530.73	29.89	4.22
532.31	41.60	13.16	532.16	41.98	9.56	532.94	36.95	10.66	532.00	38.00	-3.33	533.73	28.54	3.33
535.32	41.07	13.51	535.16	43.76	12.22	535.94	37.81	12.39	535.00	36.22	-4.24	536.73	28.57	4.24
538.31	40.73	12.87	538.16	43.72	11.88	538.94	37.55	11.83	538.00	37.91	-2.85	539.73	27.48	2.85
541.32	39.63	10.96	541.16	44.44	11.79	541.94	36.91	10.39	541.00	37.44	-4.12	542.73	29.56	4.12
544.32	40.69	12.34	544.16	43.76	11.43	544.94	36.61	10.41	544.00	37.49	-3.75	545.73	28.87	3.75
547.32	38.95	10.09	547.16	43.98	11.14	547.95	37.44	10.73	547.00	39.06	-2.69	548.74	28.32	2.69
550.31	40.23	11.86	550.16	43.38	11.03	550.94	37.85	11.62	550.00	37.36	-3.91	551.73	29.05	3.91
553.32	41.37	12.38	553.16	43.45	10.48	553.95	36.12	9.27	553.00	38.97	-2.92	554.73	28.68	2.92
556.32	40.19	12.94	556.16	43.79	12.56	556.94	37.47	12.37	556.00	36.13	-4.01	557.73	28.03	4.01
559.32	39.40	10.58	559.16	42.85	10.05	559.94	35.67	8.99	559.00	38.63	-3.09	560.73	28.68	3.09
562.31	42.17	13.77	562.16	44.71	12.33	562.94	35.56	9.30	562.00	38.51	-2.79	563.73	27.96	2.79
565.32	40.46	12.10	565.16	41.42	9.08	565.94	37.51	11.30	565.00	38.68	-2.57	566.73	27.70	2.57
568.32	41.91	13.54	568.16	44.10	11.75	568.95	38.42	12.20	568.00	38.04	-3.22	569.74	28.36	3.22
571.31	40.31	12.19	571.16	44.93	12.83	571.94	36.80	10.82	571.00	37.74	-3.28	572.73	28.17	3.28
574.31	40.16	11.59	574.16	43.19	10.64	574.94	37.70	11.28	574.00	37.61	-3.85	575.73	29.19	3.85
577.31	41.26	12.23	577.16	43.15	10.14	577.94	38.19	11.30	577.00	39.74	-2.19	578.73	27.99	2.19
580.32	41.18	11.85	580.16	43.57	10.26	580.95	37.32	10.14	580.00	39.23	-2.99	581.74	29.09	2.99
583.31	40.04	12.42	583.16	42.51	10.91	583.94	37.32	11.84	583.00	36.01	-4.51	584.72	28.90	4.51
586.31	39.55	10.96	586.16	42.40	9.83	586.94	36.53	10.08	586.00	38.17	-3.32	587.73	28.68	3.32
589.31	40.69	11.41	589.16	43.23	9.97	589.94	36.31	9.18	589.00	39.10	-3.07	590.72	29.12	3.07
592.31	41.52	12.45	592.15	42.55	9.50	592.94	37.44	10.51	592.00	38.51	-3.46	593.73	29.30	3.46
595.31	40.57	13.23	595.15	44.21	12.89	595.94	35.94	10.75	595.00	37.15	-3.08	596.72	27.19	3.08
598.31	40.65	12.29	598.15	43.34	11.00	598.94	38.38	12.17	598.00	38.21	-3.04	599.73	28.17	3.04
601.31	39.47	12.31	601.15	42.06	10.92	601.94	37.44	12.42	601.00	36.22	-3.84	602.73	27.77	3.84
621.32	44.91	11.83	621.16	52.61	15.55	621.95	44.74	13.81	621.00	42.16	-3.81	622.74	33.66	3.81
624.31	37.63	8.14	624.16	42.21	8.74	624.94	38.83	11.48	624.00	36.47	-5.92	625.73	32.18	5.92
627.31	35.58	6.15	627.16	40.19	6.78	627.95	36.95	9.67	627.00	36.60	-5.72	628.73	31.92	5.72
630.31	33.18	5.16	630.16	39.59	7.59	630.94	35.97	10.09	630.00	33.79	-7.13	631.73	31.92	7.13
633.31	34.47	6.10	633.16	39.44	7.09	633.94	32.56	6.33	633.00	35.34	-5.93	634.73	31.07	5.93
636.31	33.44	5.76	636.16	40.19	8.53	636.94	35.08	9.54	636.00	34.33	-6.25	637.73	30.70	6.25
639.31	32.81	6.29	639.16	40.26	9.76	639.94	34.34	9.97	639.00	33.25	-6.16	640.73	29.45	6.16
642.32	34.62	8.01	642.16	39.92	9.33	642.95	35.04	10.57	642.00	33.66	-5.85	643.74	29.23	5.85
645.31	34.76	7.07	645.16	41.91	10.24	645.94	34.04	8.49	645.00	33.50	-7.09	646.73	31.55	7.09
648.31	35.32	8.46	648.16	39.55	8.71	648.95	33.85	9.13	648.00	33.21	-6.55	649.73	30.18	6.55
651.32	34.73	8.33	651.16	40.04	9.66	651.95	33.41	9.15	651.00	33.75	-5.55	652.73	28.72	5.55
654.31	34.95	8.11	654.16	41.94	11.12	654.95	34.41	9.71	654.00	33.83	-5.91	655.74	29.52	5.91
657.31	33.73	6.38	657.16	40.78	9.45	657.98	32.56	7.36	657.00	34.29	-5.95	658.76	30.07	5.95
660.31	37.29	10.45	660.16	39.96	9.14	660.95	30.77	6.08	660.00	34.04	-5.69	661.74	29.30	5.69
663.31	38.42	11.20	663.16	40.82	9.62	663.95	31.17	6.09	663.00	34.62	-5.50	664.74	29.49	5.50
666.31	38.08	11.05	666.16	41.34	10.33	666.94	31.24	6.35	666.00	33.33	-6.60	667.73	30.40	6.60
669.31	37.03	10.47	669.16	42.02	11.48	669.94	29.17	4.75	669.00	32.79	-6.67	670.73	30.00	6.67
672.31	38.23	11.54	672.16	41.34	10.67	672.98	30.37	5.83	672.00	33.37	-6.21	673.76	29.67	6.21
675.32	38.08	11.74	675.16	39.85	9.53	675.94	29.93	5.73	675.00	33.08	-6.16	676.73	29.27	6.16
678.31	37.93	11.57	678.16	40.63	10.29	678.95	31.21	7.00	678.00	33.37	-5.88	679.74	29.01	5.88
681.31	38.87	11.43	681.16	41.31	9.89	681.94	31.39	6.10	681.00	32.92	-7.41	682.73	31.62	7.41
684.31	38.64	12.05	684.16	40.52	9.95	684.94	28.95	4.50	684.00	33.91	-5.58	685.73	28.94	5.58
687.31	38.31	10.93	687.16	39.07	7.71	687.95	30.08	4.84	687.00	33.62	-6.66	688.73	30.81	6.66
690.31	38.46	12.28	690.16	40.78	10.62	690.95	30.73	6.70	690.00	34.75	-4.32	691.74	27.27	4.32
693.31	38.16	11.48	693.16	40.82	10.16	693.94	29.50	4.97	693.00	34.12	-5.45	694.73	28.90	5.45
696.31	38.16	10.39	696.16	39.25	7.50	696.95	30.66	5.04	696.00	34.50	-6.16	697.74	30.70	6.16
699.31	38.57	11.83	699.16	40.07	9.35	699.94	30.84	6.24	699.00	33.08	-6.56	700.73	30.07	6.56
702.31	39.29	12.61	702.16	38.96	8.30	702.95	30.59	6.05	702.00	32.96	-6.62	703.74	30.07	6.62
705.31	38.16	11.69	705.16	40.56	10.11	705.95	31.10	6.77	705.00	34.04	-5.33	706.73	28.57	5.33
708.31	38.76	11.98	708.16	40.41	9.65	708.94	30.92	6.29	708.00	33.62	-6.05	709.73	29.60	6.05
711.32	39.70	11.32	711.16	38.62	6.26	711.95	31.54	5.31	711.00	36.68	-4.59	712.74	29.74	4.59
714.31	38.49	10.45	714.16	39.11	7.09	714.95	30.30	4.41	714.00	37.57	-3.36	715.73	28.17	3.36
717.31	38.98	10.63	717.16	38.85	6.52	717.95	31.39	5.19	717.00	35.55	-5.69	718.74	30.81	5.69
720.32	39.29	10.71	720.16	39.14	6.58	720.95	30.11	3.68	720.00	37.66	-3.81	721.73	29.16	3.81
723.32	39.78	11.65	723.16	38.55	6.44	723.95	31.32	5.34	723.00	36.94	-4.08	724.73	28.98	4.08
726.31	38.16	9.42	726.16	38.37	5.65	726.95	30.15	3.55	726.00	36.64	-5.00	727.73	30.51	5.00
729.31	39.63	10.43	729.16	38.40	5.22	729.95	31.57	4.52	729.00	38.97	-3.12	730.73	29.09	3.12
732.31	37.86	8.53	732.16	39.78	6.47	732.98	32.16	4.97	732.00	38.51	-3.72	733.76	29.82	3.72
735.31	36.06	7.30	735.16	39.00	6.26	735.95	31.54	4.92	735.00	36.64	-5.02	736.73	30.55	5.02
738.31	39.51	11.07	738.16	38.96	6.54	738.95	29.82	3.52	738.00	38.12	-3.22	739.74	28.43	3.22
741.31	37.56	8.53	741.16	39.63	6.62	741.95	31.10	4.21	741.00	37.40	-4.53	742.74	30.33	4.53
744.31	38.38	9.33	744.16	40.60	7.57	744.95	30.19	3.28	744.00	37.40	-4.55	745.74	30.37	4.55
747.31	37.56	10.17	747.16	40.11	8.74	747.95	31.24	5.99	747.00	36.64	-3.65	748.74	27.81	3.65
750.31	38.91	9.67	750.16	40.45	7.23	750.95	30.08	2.98	750.00	37.53	-4.61	751.74	30.62	4.61
753.31	38.49	8.50	753.16	39.96	5.99	753.95	30.48	2.63	753.00	39.06	-3.83	754.73	30.59	3.83
756.31	37.03	8.81	756.16	40.41	8.21	756.95	30.84	4.76	756.00	37.06	-4.06	757.74	29.05	4.06
759.31	38.61	10.65	759.16	39.66	7.72	759.95	30.73	4.91	759.00	35.92	-4.94	760.73	29.67	4.94
762.31	38.53	9.35	762.16	41.01	7.85	762.95	32.31	5.28	762.00	37.91	-4.16	763.74	30.11	4.16
765.31	37.97	8.23	765.16	39.85	6.13	765.95	32.05	4.46	765.00	37.70	-4.93	766.73	31.44	4.93
768.31	38.23	10.20	768.16	39.85	7.84	768.95	31.13	5.24	768.00	37.23	-3.70	769.74	28.50	3.70
771.31	36.17	7.78	771.16	40.22	7.85	771.95	31.65	5.41	771.00	38.08	-3.20	772.73	28.36	3.20
774.31	39.13	9.58	774.16	40.19	6.66	774.95	31.50	4.10	774.00	36.51	-5.93	775.73	32.25	5.93
777.31	38.08	9.41	777.16	39.55	6.90	777.95	31.10	4.57	777.00	36.13	-5.44	778.74	30.88	5.44
780.31	37.82	8.50	780.16	39.14	5.84	780.95	32.16	4.99	780.00	37.27	-4.94	781.73	31.03	4.94
783.31	39.59	10.16	783.16	41.04	7.63	783.94	30.99	3.70	783.00	37.02	-5.31	784.73	31.51	5.31
786.31	39.40	9.53	786.16	40.48	6.63	786.94	30.48	2.75	786.00	38.42	-4.35	787.73	30.99	4.35
789.31	38.87	9.99	789.16	40.48	7.62	789.95	30.95	4.21	789.00	37.36	-4.42	790.73	30.07	4.42
792.31	39.51	10.57	792.16	40.15	7.23	792.95	31.54	4.74	792.00	37.44	-4.40	793.74	30.11	4.40
795.31	37.59	8.34	795.16	40.33	7.10	795.94	32.45	5.34	795.00	37.36	-4.79	796.73	30.81	4.79
798.31	38.87	10.12	798.16	39.55	6.82	798.95	31.57	4.97	798.00	36.94	-4.70	799.73	30.22	4.70
801.31	39.10	10.31	801.16	41.34	8.57	801.95	31.13	4.48	801.00	36.77	-4.92	802.73	30.48	4.92
804.31	38.34	8.59	804.16	38.59	4.86	804.95	30.44	2.84	804.00	37.95	-4.69	805.73	31.21	4.69
807.31	39.25	11.10	807.16	41.42	9.29	807.98	30.88	4.87	807.00	36.30	-4.75	808.76	29.67	4.75
810.31	40.31	10.47	810.16	41.91	8.09	810.95	31.35	3.65	810.00	39.02	-3.72	811.73	30.33	3.72
813.31	39.51	10.38	813.16	41.23	8.12	813.95	30.95	3.96	813.00	36.94	-5.09	814.73	30.99	5.09
816.31	38.16	9.21	816.16	40.30	7.37	816.95	31.90	5.09	816.00	35.88	-5.97	817.73	31.69	5.97
819.31	40.38	11.50	819.16	41.34	8.48	819.95	31.17	4.44	819.00	36.39	-5.38	820.73	31.03	5.38
822.31	39.25	10.00	822.16	40.71	7.48	822.95	31.21	4.10	822.00	37.36	-4.79	823.74	30.81	4.79
825.31	39.66	11.17	825.16	40.07	7.60	825.95	31.32	4.98	825.00	37.23	-4.15	826.73	29.41	4.15
828.31	39.29	10.00	828.16	40.33	7.06	828.95	32.64	5.49	828.00	37.44	-4.75	829.73	30.81	4.75
831.31	38.68	10.20	831.16	41.68	9.22	831.95	30.30	3.96	831.00	36.89	-4.49	832.73	29.74	4.49
834.31	40.42	11.06	834.16	41.53	8.19	834.95	30.41	3.20	834.00	37.53	-4.72	835.73	30.85	4.72
837.31	39.55	10.66	837.16	42.43	9.56	837.95	30.70	3.96	837.00	35.97	-5.81	838.74	31.47	5.81
840.31	38.27	8.66	840.16	39.70	6.11	840.95	31.43	3.96	840.00	37.23	-5.28	841.73	31.66	5.28
843.31	39.02	8.94	843.16	40.15	6.09	843.95	31.83	3.90	843.00	37.83	-5.14	844.73	31.99	5.14
846.31	40.61	11.54	846.16	39.96	6.91	846.95	31.90	4.97	846.00	37.44	-4.53	847.73	30.37	4.53
849.31	38.76	8.55	849.16	39.70	5.51	849.94	29.75	1.68	849.00	37.36	-5.75	850.73	32.73	5.75
852.32	38.68	9.23	852.16	41.08	7.65	852.95	31.57	4.27	852.00	37.49	-4.85	853.74	31.07	4.85
855.31	38.42	9.82	855.16	38.88	6.30	855.94	32.20	5.74	855.00	35.88	-5.62	856.73	30.99	5.62
858.31	39.10	9.02	858.16	40.48	6.42	858.94	31.43	3.49	858.00	37.40	-5.58	859.73	32.43	5.58
861.31	39.21	9.55	861.16	39.81	6.17	861.95	29.68	2.16	861.00	36.56	-6.00	862.73	32.43	6.00
864.31	38.49	9.70	864.16	41.49	8.72	864.94	30.62	3.97	864.00	36.85	-4.84	865.73	30.40	4.84
867.31	39.78	10.31	867.16	41.04	7.59	867.95	32.01	4.69	867.00	36.09	-6.27	868.74	32.51	6.27
870.31	39.25	9.97	870.16	39.89	6.63	870.95	31.72	4.58	870.00	36.68	-5.50	871.74	31.55	5.50
873.31	38.42	8.61	873.16	41.12	7.33	873.94	30.37	2.71	873.00	37.40	-5.30	874.73	31.88	5.30
876.31	39.17	8.83	876.16	39.74	5.42	876.94	32.31	4.11	876.00	37.36	-5.88	877.73	32.99	5.88
879.31	40.38	11.74	879.16	39.55	6.93	879.94	31.21	4.72	879.00	36.68	-4.85	880.73	30.26	4.85
882.31	38.34	9.73	882.16	40.04	7.45	882.95	31.39	4.92	882.00	35.97	-5.54	883.74	30.92	5.54
885.31	38.64	8.71	885.16	41.64	7.73	885.94	31.50	3.72	885.00	39.15	-3.67	886.73	30.37	3.67
888.31	39.74	11.09	888.16	39.63	7.00	888.95	30.19	3.69	888.00	35.71	-5.83	889.73	31.25	5.83
891.32	39.44	9.02	891.16	40.60	6.20	891.94	30.33	2.05	891.00	37.44	-5.88	892.73	33.07	5.88
894.31	38.87	9.77	894.16	41.34	8.26	894.95	36.16	9.20	894.00	36.43	-5.57	895.73	31.44	5.57
897.31	39.51	9.74	897.16	40.11	6.36	897.95	37.32	9.70	897.00	37.36	-5.30	898.74	31.84	5.30
900.31	39.97	9.04	900.16	40.97	6.06	900.95	35.64	6.85	900.00	37.27	-6.56	901.73	34.26	6.56
903.31	39.21	9.89	903.16	40.71	7.41	903.95	36.38	9.20	903.00	37.02	-5.20	904.73	31.29	5.20
906.31	38.61	10.00	906.16	40.33	7.74	906.94	36.98	10.52	906.00	36.22	-5.28	907.73	30.66	5.28
909.31	39.17	9.00	909.16	41.38	7.23	909.94	38.23	10.21	909.00	38.12	-4.94	910.73	31.88	4.94
912.31	39.55	9.97	912.16	40.93	7.37	912.95	37.36	9.93	912.00	37.61	-4.86	913.74	31.21	4.86
915.31	40.46	11.11	915.16	39.22	5.89	915.94	38.53	11.33	915.00	37.40	-4.84	916.73	30.96	4.84
918.31	40.69	10.49	918.16	43.11	8.93	918.95	36.91	8.85	918.00	37.78	-5.32	919.73	32.29	5.32
921.31	39.13	8.91	921.16	40.78	6.58	921.94	36.05	7.97	921.00	38.34	-4.78	922.73	31.77	4.78
924.31	38.91	10.02	924.16	40.26	7.39	924.94	37.93	11.19	924.00	35.97	-5.81	925.73	31.47	5.81
927.31	40.19	10.01	927.16	40.33	6.17	927.95	37.10	9.06	927.00	39.15	-3.93	928.74	30.88	3.93
930.31	40.80	10.95	930.16	41.42	7.59	930.95	37.51	9.81	930.00	38.63	-4.11	931.73	30.73	4.11
933.31	38.80	8.93	933.16	40.37	6.52	933.95	37.89	10.16	933.00	37.83	-4.94	934.73	31.58	4.94
936.31	40.00	9.54	936.16	41.83	7.39	936.94	37.17	8.86	936.00	38.63	-4.72	937.73	31.95	4.72
939.31	40.16	11.30	939.16	39.85	7.01	939.94	36.87	10.16	939.00	35.80	-5.95	940.73	31.58	5.95
942.31	39.78	10.31	942.16	42.25	8.80	942.95	35.94	8.62	942.00	37.53	-4.83	943.74	31.07	4.83
945.31	40.08	11.47	945.16	41.79	9.20	945.94	36.35	9.88	945.00	36.34	-5.17	946.73	30.55	5.17
948.31	40.04	9.79	948.16	41.72	7.49	948.94	37.44	9.33	948.00	37.40	-5.75	949.73	32.77	5.75
951.31	39.81	9.45	951.16	41.83	7.49	951.94	36.38	8.16	951.00	38.29	-4.97	952.73	32.10	4.97
954.31	38.72	8.68	954.16	41.38	7.36	954.94	37.89	10.00	954.00	38.12	-4.81	955.73	31.62	4.81
957.31	40.04	9.12	957.16	40.33	5.43	957.95	36.05	7.28	957.00	39.10	-4.71	958.74	32.40	4.71
960.31	40.00	10.48	960.16	40.41	6.91	960.94	38.42	11.04	960.00	37.02	-5.40	961.73	31.69	5.40
963.31	40.88	11.14	963.16	43.49	9.77	963.94	36.91	9.31	963.00	36.64	-6.00	964.73	32.51	6.00
966.31	39.36	9.42	966.16	41.64	7.72	966.94	38.11	10.31	966.00	37.23	-5.61	967.73	32.32	5.61
969.31	39.29	8.55	969.16	42.36	7.64	969.94	38.34	9.75	969.00	38.63	-5.00	970.73	32.51	5.00
972.31	40.65	9.96	972.16	42.43	7.76	972.95	38.04	9.49	972.00	39.02	-4.57	973.74	32.03	4.57
975.31	40.69	10.83	975.16	42.32	8.48	975.94	38.11	10.40	975.00	37.32	-5.43	976.73	32.06	5.43
978.31	40.46	9.54	978.16	41.64	6.74	978.94	38.45	9.67	978.00	38.89	-4.93	979.73	32.62	4.93
981.31	41.45	10.88	981.16	41.12	6.57	981.95	37.32	8.90	981.00	37.32	-6.14	982.73	33.48	6.14
984.31	40.31	10.37	984.16	42.32	8.40	984.94	36.76	8.96	984.00	37.49	-5.35	985.73	32.06	5.35
987.32	40.35	10.12	987.16	43.57	9.36	987.95	37.96	9.87	987.00	38.29	-4.84	988.74	31.84	4.84
990.31	39.44	8.44	990.16	43.04	8.06	990.94	37.96	9.10	990.00	39.57	-4.33	991.73	32.10	4.33
993.31	40.65	10.17	993.16	39.85	5.39	993.94	37.62	9.28	993.00	39.19	-4.19	994.73	31.44	4.19
996.31	41.07	10.51	996.16	40.74	6.20	996.94	37.29	8.88	996.00	38.42	-5.03	997.73	32.36	5.03
999.31	40.84	10.11	999.16	41.53	6.82	999.94	37.36	8.78	999.00	38.72	-4.90	1000.73	32.40	4.90
1002.31	40.00	10.55	1002.16	40.33	6.90	1002.95	38.26	10.95	1002.00	36.51	-5.84	1003.74	32.06	5.84
1005.31	39.47	9.45	1005.16	41.61	7.61	1005.95	37.47	9.59	1005.00	37.53	-5.39	1006.73	32.18	5.39
1008.31	40.31	10.62	1008.16	40.93	7.26	1008.94	37.21	9.66	1008.00	37.02	-5.57	1009.73	32.03	5.57
1011.31	39.74	9.49	1011.16	42.43	8.20	1011.94	38.91	10.80	1011.00	37.40	-5.75	1012.73	32.77	5.75
1014.31	39.59	9.03	1014.16	41.79	7.25	1014.94	38.26	9.84	1014.00	38.80	-4.66	1015.73	31.99	4.66
1017.31	39.66	9.28	1017.16	40.30	5.94	1017.95	36.80	8.57	1017.00	37.32	-5.95	1018.74	33.10	5.95
1020.31	40.54	9.36	1020.16	40.30	5.14	1020.94	39.67	10.63	1020.00	38.89	-5.19	1021.73	33.14	5.19
1023.31	40.84	9.76	1023.16	42.89	7.83	1023.95	38.08	9.14	1023.00	37.87	-6.11	1024.73	33.96	6.11
1026.31	40.42	10.18	1026.16	40.45	6.23	1026.94	38.34	10.25	1026.00	38.59	-4.54	1027.73	31.55	4.54
1029.31	39.63	9.46	1029.16	42.77	8.62	1029.94	38.04	10.02	1029.00	38.08	-4.98	1030.73	31.92	4.98
1032.31	41.11	9.20	1032.16	42.77	6.88	1032.95	39.02	9.25	1032.00	40.13	-4.68	1033.74	33.36	4.68
1035.31	41.49	10.25	1035.16	41.61	6.39	1035.94	38.30	9.21	1035.00	38.51	-5.62	1036.73	33.63	5.62
1038.31	40.23	9.10	1038.16	42.17	7.06	1038.94	39.02	10.03	1038.00	38.68	-5.35	1039.73	33.25	5.35
1041.31	39.74	9.43	1041.16	41.23	6.94	1041.94	38.91	10.75	1041.00	37.70	-5.50	1042.73	32.58	5.50
1044.31	39.29	8.01	1044.16	42.32	7.06	1044.94	38.95	9.81	1044.00	38.72	-5.46	1045.73	33.51	5.46
1047.31	40.00	8.48	1047.16	42.25	6.75	1047.95	37.96	8.59	1047.00	38.85	-5.56	1048.74	33.85	5.56
1050.31	40.88	9.37	1050.16	41.91	6.42	1050.94	38.83	9.46	1050.00	39.66	-4.75	1051.73	33.03	4.75
1053.31	39.93	8.71	1053.16	41.98	6.78	1053.94	36.31	7.24	1053.00	38.55	-5.56	1054.73	33.55	5.56
1056.31	40.08	9.98	1056.16	42.62	8.54	1056.94	39.14	11.18	1056.00	37.40	-5.60	1057.73	32.47	5.60
1059.31	40.27	8.85	1059.16	42.21	6.81	1059.94	39.44	10.17	1059.00	38.46	-5.85	1060.73	34.04	5.85
1062.32	42.06	9.79	1062.16	40.89	4.64	1062.95	39.82	9.70	1062.00	39.23	-5.93	1063.74	34.97	5.93
1065.31	40.38	9.00	1065.16	42.06	6.70	1065.94	40.05	10.81	1065.00	39.92	-4.36	1066.72	32.51	4.36
1068.31	40.88	9.74	1068.16	42.51	7.39	1068.94	38.68	9.68	1068.00	38.21	-5.83	1069.74	33.74	5.83
1071.31	40.16	8.60	1071.16	42.40	6.86	1071.94	39.14	9.73	1071.00	38.59	-5.86	1072.73	34.19	5.86
1074.31	40.73	9.80	1074.16	43.60	8.69	1074.94	39.06	10.27	1074.00	39.02	-4.81	1075.73	32.51	4.81
1077.31	41.83	11.64	1077.16	41.42	7.25	1077.95	38.34	10.30	1077.00	37.83	-5.25	1078.74	32.21	5.25
1080.31	41.33	11.10	1080.16	42.89	8.68	1080.94	39.02	10.93	1080.00	37.44	-5.69	1081.73	32.69	5.69
1083.31	40.65	11.87	1083.16	43.30	10.54	1083.95	39.17	12.54	1083.00	35.04	-6.63	1084.73	32.18	6.63
1086.31	39.66	8.46	1086.16	41.68	6.50	1086.94	39.29	10.24	1086.00	38.21	-5.88	1087.73	33.85	5.88
1089.31	42.21	11.55	1089.16	43.45	8.81	1089.95	38.60	10.08	1089.00	37.74	-5.82	1090.73	33.25	5.82
1092.31	40.80	9.13	1092.16	42.74	7.09	1092.95	37.55	8.03	1092.00	38.89	-5.67	1093.73	34.11	5.67
1095.31	39.36	7.64	1095.16	44.63	8.93	1095.94	37.44	7.87	1095.00	38.76	-5.85	1096.73	34.34	5.85
1098.31	41.79	11.35	1098.16	43.34	8.92	1098.94	37.62	9.33	1098.00	37.70	-5.63	1099.73	32.84	5.63
1101.31	40.76	9.99	1101.16	44.67	9.92	1101.94	39.40	10.77	1101.00	38.29	-5.38	1102.73	32.92	5.38
1104.31	41.52	10.48	1104.16	41.87	6.85	1104.94	38.95	10.06	1104.00	38.97	-4.96	1105.73	32.77	4.96
1107.31	40.38	8.55	1107.16	43.98	8.17	1107.95	38.19	8.51	1107.00	39.66	-5.06	1108.74	33.66	5.06
1110.31	41.07	9.97	1110.16	42.25	7.17	1110.94	37.25	8.30	1110.00	38.42	-5.57	1111.73	33.44	5.57
1113.31	40.12	8.24	1113.16	43.95	8.09	1113.94	38.68	8.94	1113.00	39.06	-5.72	1114.73	34.37	5.72
1116.31	39.78	6.70	1116.16	43.76	6.70	1116.94	39.36	8.42	1116.00	41.08	-4.90	1117.73	34.75	4.90
1119.31	41.49	9.89	1119.16	43.49	7.91	1119.94	38.68	9.22	1119.00	39.32	-5.18	1120.73	33.55	5.18
1122.31	41.26	10.07	1122.16	43.23	8.06	1122.95	39.63	10.58	1122.00	38.46	-5.63	1123.74	33.59	5.63
1125.31	40.95	9.18	1125.16	42.92	7.17	1125.94	38.83	9.20	1125.00	39.96	-4.71	1126.73	33.25	4.71
1128.31	41.64	10.31	1128.16	42.25	6.94	1128.94	38.26	9.07	1128.00	38.59	-5.64	1129.73	33.74	5.64
1131.31	40.84	9.91	1131.16	42.36	7.45	1131.94	39.82	11.03	1131.00	38.76	-5.07	1132.73	32.77	5.07
1134.31	39.59	8.47	1134.16	43.30	8.20	1134.94	38.83	9.86	1134.00	39.06	-4.95	1135.73	32.84	4.95
1137.31	40.76	9.39	1137.16	43.42	8.07	1137.95	40.50	11.28	1137.00	37.95	-6.31	1138.73	34.45	6.31
1140.31	41.33	10.20	1140.16	42.74	7.63	1140.94	37.96	8.97	1140.00	38.34	-5.69	1141.73	33.59	5.69
1143.31	40.46	7.37	1143.16	42.62	5.55	1143.94	39.25	8.31	1143.00	39.40	-6.58	1144.73	36.44	6.58
1146.31	41.14	9.41	1146.16	43.42	7.71	1146.94	38.87	9.29	1146.00	39.83	-4.79	1147.73	33.29	4.79
1149.31	41.98	11.07	1149.16	41.68	6.79	1149.94	39.21	10.44	1149.00	37.27	-6.54	1150.73	34.22	6.54
1152.31	41.83	9.88	1152.16	42.92	6.99	1152.95	40.31	10.50	1152.00	39.23	-5.62	1153.74	34.34	5.62
1155.31	42.06	9.85	1155.16	42.81	6.62	1155.94	39.63	9.56	1155.00	39.15	-5.96	1156.73	34.94	5.96
1158.31	40.35	8.35	1158.16	42.62	6.64	1158.94	40.50	10.65	1158.00	39.62	-5.27	1159.73	34.04	5.27
1161.31	41.64	9.96	1161.16	43.83	8.17	1161.94	38.76	9.23	1161.00	39.10	-5.47	1162.73	33.92	5.47
1164.31	42.02	9.74	1164.16	43.07	6.81	1164.94	38.76	8.62	1164.00	39.74	-5.44	1165.73	34.49	5.44
1167.31	40.50	8.43	1167.16	42.62	6.57	1167.95	38.98	9.05	1167.00	38.12	-6.85	1168.74	35.69	6.85
1170.31	41.68	10.83	1170.16	41.61	6.78	1170.94	39.25	10.54	1170.00	38.12	-5.63	1171.73	33.25	5.63
1173.31	39.85	8.50	1173.16	42.85	7.52	1173.94	40.20	10.99	1173.00	38.93	-5.32	1174.73	33.44	5.32
1176.31	41.33	8.47	1176.16	43.34	6.50	1176.94	39.32	8.61	1176.00	40.82	-4.93	1177.73	34.56	4.93
1179.31	40.65	8.03	1179.16	43.11	6.51	1179.94	39.67	9.19	1179.00	39.49	-6.03	1180.73	35.42	6.03
1182.31	41.14	9.26	1182.16	42.62	6.76	1182.95	39.93	10.20	1182.00	39.27	-5.50	1183.73	34.15	5.50
1185.31	42.14	10.58	1185.16	43.83	8.29	1185.95	40.05	10.64	1185.00	39.79	-4.66	1186.73	32.99	4.66
1188.31	41.75	9.80	1188.16	43.76	7.83	1188.94	40.58	10.77	1188.00	39.57	-5.28	1189.73	34.00	5.28
1191.31	42.90	10.30	1191.16	44.78	8.20	1191.94	38.57	8.12	1191.00	40.26	-5.23	1192.73	34.60	5.23
1194.31	40.12	8.41	1194.16	43.26	7.57	1194.94	40.31	10.74	1194.00	38.08	-6.53	1195.73	35.01	6.53
1197.31	42.33	10.67	1197.16	44.10	8.46	1197.95	39.78	10.26	1197.00	39.10	-5.46	1198.74	33.89	5.46
1200.31	43.02	10.57	1200.16	43.72	7.29	1200.94	40.89	10.59	1200.00	39.44	-5.90	1201.73	35.12	5.90
1203.31	42.17	11.07	1203.16	43.30	8.22	1203.94	39.86	10.91	1203.00	38.38	-5.61	1204.73	33.48	5.61
1206.31	42.86	11.29	1206.16	44.44	8.89	1206.94	39.44	10.01	1206.00	38.85	-5.62	1207.73	33.96	5.62
1209.31	41.52	10.27	1209.15	45.35	10.12	1209.94	39.86	10.75	1209.00	38.25	-5.90	1210.73	33.92	5.90
1212.31	40.42	8.61	1212.15	46.04	10.25	1212.95	39.36	9.70	1212.00	39.32	-5.38	1213.74	33.96	5.38
1215.31	39.89	8.25	1215.15	45.43	9.81	1215.94	39.14	9.64	1215.00	39.40	-5.14	1216.73	33.55	5.14
1218.31	40.16	6.75	1218.15	42.55	5.16	1218.94	38.91	7.65	1218.00	39.66	-6.64	1219.72	36.82	6.64
