# Supplementary material for: Noise-precision tradeoff in predicting combinations of mutations and drugs
Source: PLoS Comput Biol. 2019 May 22;15(5):e1006956. doi: 10.1371/journal.pcbi.1006956 (PMC6548401; doi:10.1371/journal.pcbi.1006956)
Supplement: S1 Data — A zip file containing all datasets used in this paper. (ZIP) [file pcbi.1006956.s002.zip › calcium/calcium_double_RAW264.7/GMF_10_pM_UTP_25_uM_RW_ECC040219C.txt]

Tab-delimted data for ligand pair Granulocyte macrophage colony stimulating factor / Uridine 5'-triphosphate
Celltype = RAW 264.7
ExperimentID = ECC040219C
t in seconds, Ca++ concentrations in nM
Adj Ca++ is the change in Ca++ concentration due to ligand

ECC040219C03	GMF 10 pM	UTP 25 uM	sim
ECC040219C02	UTP 25 uM	HBSS-BSA n/a 	lig2_only
ECC040219C07	UTP 25 uM	HBSS-BSA n/a 	lig2_only
ECC040219C01	HBSS-BSA n/a 	HBSS-BSA n/a 	con
ECC040219C12	HBSS-BSA n/a 	HBSS-BSA n/a 	con

t(ECC040219C03)	Ca++(ECC040219C03)	Adj Ca++(ECC040219C03)	t(ECC040219C02)	Ca++(ECC040219C02)	Adj Ca++(ECC040219C02)	t(ECC040219C07)	Ca++(ECC040219C07)	Adj Ca++(ECC040219C07)	t(ECC040219C01)	Ca++(ECC040219C01)	Adj Ca++(ECC040219C01)	t(ECC040219C12)	Ca++(ECC040219C12)	Adj Ca++(ECC040219C12)
-185.68	26.80	1.78	-185.84	30.39	0.36	-185.05	18.12	0.83	-186.00	31.75	-1.77	-184.27	22.33	1.77
-182.74	28.27	1.39	-182.90	35.92	4.03	-182.11	19.85	0.70	-183.06	34.84	-0.54	-181.33	22.96	0.54
-179.74	31.18	4.33	-179.90	33.31	1.45	-179.11	20.34	1.22	-180.06	34.78	-0.57	-178.33	22.96	0.57
-176.74	27.57	-0.05	-176.90	34.00	1.36	-176.11	20.00	0.11	-177.06	35.92	-0.20	-175.31	23.37	0.20
-173.74	28.41	1.28	-173.90	32.79	0.65	-173.11	18.36	-1.04	-174.06	35.75	0.12	-172.33	22.55	-0.12
-170.74	27.57	2.55	-170.90	33.83	3.80	-170.11	19.47	2.18	-171.06	33.77	0.25	-169.33	20.31	-0.25
-167.74	27.57	1.79	-167.90	31.02	0.22	-167.11	18.36	0.31	-168.06	34.50	0.22	-166.32	21.11	-0.22
-164.74	30.82	4.45	-164.90	32.97	1.58	-164.11	19.13	0.49	-165.06	34.28	-0.59	-163.33	22.51	0.59
-161.74	29.40	3.32	-161.90	34.18	3.08	-161.11	19.37	1.02	-162.06	33.88	-0.70	-160.31	22.33	0.70
-158.75	28.34	2.00	-158.90	34.87	3.52	-158.12	18.84	0.23	-159.06	33.54	-1.30	-157.33	23.18	1.30
-155.75	27.71	1.82	-155.90	31.02	0.11	-155.11	18.60	0.44	-156.06	35.12	0.73	-154.33	20.71	-0.73
-152.74	25.96	1.49	-152.90	34.29	4.81	-152.11	20.73	3.99	-153.06	32.76	-0.21	-151.33	20.22	0.21
-149.74	27.78	1.95	-149.90	32.74	1.89	-149.11	19.95	1.85	-150.06	34.73	0.40	-148.32	20.98	-0.40
-146.74	26.80	-0.01	-146.90	34.35	2.52	-146.11	19.47	0.39	-147.06	34.39	-0.92	-145.31	23.28	0.92
-143.75	27.78	2.03	-143.90	32.28	1.51	-143.11	19.47	1.45	-144.06	32.64	-1.61	-142.33	22.91	1.61
-140.74	28.20	-0.05	-140.90	33.77	0.50	-140.11	21.27	0.75	-141.06	36.55	-0.20	-139.33	24.00	0.20
-137.75	27.92	0.03	-137.90	32.74	-0.17	-137.11	19.71	-0.45	-138.06	35.69	-0.70	-136.33	24.14	0.70
-134.75	28.55	2.13	-134.90	34.87	3.43	-134.12	20.05	1.36	-135.06	33.71	-1.21	-133.33	23.18	1.21
-131.75	28.62	0.83	-131.90	33.95	1.15	-131.12	19.95	-0.11	-132.06	35.07	-1.22	-130.31	24.55	1.22
-128.74	28.48	0.91	-128.90	33.20	0.62	-128.11	20.49	0.65	-129.06	36.49	0.42	-127.33	22.69	-0.42
-125.74	28.90	0.48	-125.90	32.74	-0.70	-125.11	21.90	1.21	-126.06	37.52	0.60	-124.32	23.37	-0.60
-122.75	28.48	0.50	-122.90	31.53	-1.46	-122.11	19.42	-0.83	-123.06	36.09	-0.39	-121.33	23.91	0.39
-119.75	30.18	1.68	-119.90	34.18	0.67	-119.11	20.73	-0.04	-120.06	36.72	-0.28	-118.33	24.32	0.28
-116.75	31.68	3.37	-116.90	32.91	-0.42	-116.11	21.90	1.32	-117.06	36.49	-0.32	-115.31	24.18	0.32
-113.74	29.68	1.20	-113.90	33.66	0.16	-113.11	18.79	-1.96	-114.06	36.37	-0.61	-112.33	24.64	0.61
-110.74	30.82	2.08	-110.90	32.91	-0.84	-110.11	23.18	2.17	-111.06	35.01	-2.23	-109.33	26.51	2.23
-107.74	29.12	0.09	-107.90	35.28	1.23	-107.11	21.95	0.65	-108.06	37.75	0.22	-106.32	24.36	-0.22
-104.74	29.26	0.44	-104.90	34.23	0.40	-104.11	21.95	0.86	-105.06	36.95	-0.37	-103.33	24.73	0.37
-101.74	28.62	-1.96	-101.90	34.23	-1.36	-101.11	21.95	-0.90	-102.06	38.96	-0.12	-100.31	26.24	0.12
-98.74	28.20	-0.28	-98.90	33.66	0.17	-98.11	21.80	1.05	-99.06	36.32	-0.66	-97.33	24.68	0.66
-95.74	29.90	-1.44	-95.90	35.45	-0.91	-95.11	21.07	-2.54	-96.06	40.17	0.33	-94.33	26.56	-0.33
-92.74	28.98	-0.77	-92.90	36.15	1.38	-92.11	21.90	-0.12	-93.06	38.78	0.53	-91.33	24.77	-0.53
-89.74	30.25	0.17	-89.90	34.52	-0.57	-89.11	21.22	-1.13	-90.06	39.01	0.43	-88.32	25.19	-0.43
-86.74	27.43	-1.91	-86.90	36.21	1.86	-86.11	21.80	0.19	-87.06	37.35	-0.49	-85.31	25.37	0.49
-83.74	29.97	0.36	-83.90	35.10	0.48	-83.11	21.95	0.07	-84.06	37.98	-0.13	-82.33	25.28	0.13
-80.74	30.32	0.91	-80.90	33.14	-1.28	-80.11	22.29	0.61	-81.06	37.17	-0.74	-79.32	25.69	0.74
-77.74	31.54	2.44	-77.90	36.56	2.44	-77.11	21.71	0.34	-78.06	37.52	-0.08	-76.32	24.73	0.08
-74.74	28.13	-0.71	-74.90	35.69	1.84	-74.11	22.05	0.94	-75.06	37.17	-0.17	-73.33	24.55	0.17
-71.75	31.11	1.36	-71.90	37.85	3.08	-71.11	22.10	0.08	-72.06	37.40	-0.85	-70.31	26.15	0.85
-68.75	30.39	0.23	-68.90	37.62	2.45	-68.12	24.56	2.13	-69.06	37.80	-0.86	-67.33	26.56	0.86
-65.74	30.54	1.20	-65.90	35.57	1.21	-65.11	24.07	2.46	-66.06	38.09	0.25	-64.32	24.64	-0.25
-62.74	32.90	1.95	-62.90	35.34	-0.62	-62.11	22.39	-0.83	-63.06	38.78	-0.67	-61.33	27.16	0.67
-59.74	31.82	0.39	-59.90	35.98	-0.46	-59.11	21.80	-1.90	-60.06	40.52	0.59	-58.33	26.38	-0.59
-56.75	28.13	-1.85	-56.90	35.74	0.74	-56.12	22.83	0.58	-57.06	38.55	0.07	-55.31	25.46	-0.07
-53.74	30.89	1.28	-53.90	34.12	-0.51	-53.11	22.05	0.17	-54.06	36.43	-1.68	-52.32	26.84	1.68
-50.74	28.20	-1.65	-50.90	37.03	2.16	-50.11	23.97	1.85	-51.06	38.61	0.26	-49.33	25.14	-0.26
-47.74	31.04	0.22	-47.90	36.21	0.37	-47.11	22.54	-0.55	-48.06	39.59	0.27	-46.32	26.10	-0.27
-44.74	31.32	0.81	-44.90	34.35	-1.17	-44.11	21.95	-0.83	-45.06	37.35	-1.66	-43.33	27.71	1.66
-41.74	29.47	-1.55	-41.90	35.80	-0.24	-41.11	22.24	-1.05	-42.06	39.94	0.42	-40.31	26.15	-0.42
-38.75	31.39	0.95	-38.90	35.98	0.53	-38.12	22.83	0.12	-39.06	38.73	-0.21	-37.33	26.19	0.21
-35.75	28.90	-2.39	-35.90	35.98	-0.33	-35.11	23.28	-0.28	-36.06	39.19	-0.60	-34.33	27.44	0.60
-32.75	29.47	-2.63	-32.90	36.04	-1.08	-32.12	23.77	-0.60	-33.06	41.74	1.14	-31.33	26.51	-1.14
-29.75	30.61	-0.53	-29.90	35.10	-1.06	-29.11	23.42	0.01	-30.06	39.82	0.18	-28.33	26.51	-0.18
-26.74	33.40	1.64	-26.90	37.97	1.19	-26.11	22.15	-1.88	-27.06	40.46	0.20	-25.31	27.11	-0.20
-23.74	30.54	0.31	-23.90	35.98	0.73	-23.11	23.47	0.97	-24.06	38.32	-0.41	-22.33	26.19	0.41
-20.74	30.25	-0.51	-20.90	33.77	-2.01	-20.11	24.56	1.53	-21.06	39.19	-0.07	-19.33	26.38	0.07
-17.75	31.89	0.43	-17.90	38.15	1.67	-17.12	23.47	-0.26	-18.06	40.64	0.68	-16.34	26.33	-0.68
-14.75	33.40	2.52	-14.90	36.50	0.60	-14.12	23.52	0.37	-15.06	39.30	-0.08	-13.34	26.51	0.08
-11.75	32.61	2.58	-11.90	34.76	-0.29	-11.12	25.21	2.91	-12.06	37.46	-1.07	-10.31	26.65	1.07
-8.75	28.90	-2.50	-8.90	36.79	0.38	-8.12	22.54	-1.13	-9.06	40.46	0.56	-7.33	26.38	-0.56
4.32	95.76	57.96	4.16	93.13	50.32	4.94	136.41	106.34	4.00	46.83	0.53	5.73	32.81	-0.53
7.29	132.56	99.52	7.14	141.77	103.72	7.92	168.49	143.18	6.98	39.94	-1.60	8.71	30.18	1.60
10.29	182.16	150.13	10.14	160.01	122.96	10.93	166.51	142.21	9.98	35.63	-4.90	11.73	32.48	4.90
13.30	160.84	130.52	13.14	144.88	109.55	13.93	142.48	119.89	12.98	36.09	-2.73	14.71	28.59	2.73
16.30	141.50	109.74	16.15	141.95	105.18	16.93	133.79	109.76	15.98	39.71	-0.55	17.72	27.85	0.55
19.30	136.77	105.64	19.14	128.39	92.25	19.93	124.38	100.98	18.98	38.96	-0.67	20.72	27.34	0.67
22.30	131.13	101.27	22.14	126.24	91.36	22.93	121.42	99.29	21.98	37.12	-1.24	23.71	26.65	1.24
25.30	117.50	86.26	25.14	114.52	78.26	25.93	110.34	86.83	24.98	38.49	-1.25	26.74	28.04	1.25
28.30	113.49	84.82	28.14	112.56	78.87	28.93	98.08	77.14	27.98	35.29	-1.88	29.72	26.10	1.88
31.31	105.26	75.98	31.15	107.10	72.80	31.94	93.58	72.03	30.98	36.83	-0.95	32.73	25.78	0.95
34.30	104.27	74.56	34.14	101.76	67.03	34.93	90.03	68.05	33.98	36.77	-1.44	35.72	26.70	1.44
37.29	97.96	68.49	37.14	97.14	62.65	37.92	85.95	64.21	36.98	36.15	-1.82	38.71	26.84	1.82
40.30	93.87	64.63	40.14	94.33	60.07	40.92	84.84	63.33	39.98	36.43	-1.31	41.74	26.10	1.31
43.30	91.34	60.76	43.14	93.21	57.62	43.92	82.12	59.27	42.98	38.96	-0.12	44.71	26.24	0.12
46.30	88.74	59.07	46.15	91.93	57.25	46.93	80.96	59.02	45.98	37.00	-1.17	47.72	26.38	1.17
49.29	84.90	56.24	49.14	85.45	51.77	49.92	79.62	58.69	48.98	36.37	-0.79	50.71	25.00	0.79
52.29	86.72	55.63	52.14	84.94	48.84	52.92	76.84	53.48	51.98	37.35	-2.24	53.71	28.87	2.24
55.30	85.62	56.21	55.14	83.86	49.43	55.92	76.09	54.41	54.98	36.49	-1.42	56.73	26.38	1.42
58.30	87.18	57.19	58.14	84.65	49.65	58.93	73.59	51.33	57.98	37.69	-0.80	59.71	26.33	0.80
61.30	87.64	55.51	61.15	87.35	50.20	61.93	75.65	51.25	60.98	39.48	-1.15	62.72	28.83	1.15
64.29	84.26	54.07	64.14	83.28	48.07	64.92	73.59	51.13	63.98	37.46	-1.23	65.71	26.97	1.23
67.29	86.63	55.60	67.14	80.42	44.37	67.92	74.71	51.41	66.98	38.26	-1.27	68.71	27.85	1.27
70.29	81.20	49.56	70.14	82.85	46.20	70.92	74.03	50.12	69.98	39.19	-0.95	71.74	28.13	0.95
73.29	82.10	50.18	73.14	79.21	42.28	73.92	71.12	46.93	72.98	40.35	-0.07	74.71	27.53	0.07
76.30	80.13	48.64	76.15	84.51	48.00	76.93	70.76	47.00	75.98	39.59	-0.40	77.72	27.44	0.40
79.29	78.80	45.30	79.14	80.35	41.83	79.92	72.85	47.08	78.98	41.34	-0.66	80.71	29.71	0.66
82.29	77.83	47.17	82.14	80.42	44.74	82.92	70.33	47.40	81.98	39.36	0.20	83.71	26.01	-0.20
85.29	80.58	47.84	85.14	78.44	40.69	85.92	71.19	46.18	84.98	41.16	-0.08	86.73	28.36	0.08
88.29	79.86	47.08	88.14	78.86	41.07	88.92	71.00	45.95	87.98	40.40	-0.88	89.71	29.20	0.88
91.30	80.84	46.99	91.15	82.35	43.48	91.93	71.06	44.94	90.98	42.92	0.57	92.72	28.83	-0.57
94.30	78.71	45.05	94.14	79.50	40.83	94.93	70.27	44.34	93.98	42.39	0.23	95.71	28.97	-0.23
97.30	79.42	46.77	97.14	77.66	39.99	97.93	68.50	43.58	96.98	40.52	-0.63	98.71	28.83	0.63
100.29	75.11	41.04	100.14	77.52	38.44	100.93	69.53	43.19	99.98	43.21	0.64	101.74	28.97	-0.64
103.29	76.16	42.16	103.14	75.08	36.06	103.93	66.75	40.48	102.98	42.62	0.12	104.71	29.43	-0.12
106.30	77.92	45.74	106.15	80.14	42.94	106.93	67.29	42.84	105.98	40.93	0.25	107.72	27.48	-0.25
109.30	76.34	44.25	109.14	74.45	37.34	109.93	70.27	45.91	108.98	40.29	-0.30	110.71	27.94	0.30
112.29	76.42	43.68	112.14	76.61	38.86	112.93	68.74	43.73	111.98	40.93	-0.31	113.71	28.59	0.31
115.29	76.86	44.36	115.14	74.03	36.51	115.93	68.44	43.67	114.98	40.46	-0.54	116.73	28.59	0.54
118.29	78.00	44.78	118.14	73.14	34.91	118.93	68.38	42.89	117.98	40.40	-1.32	119.71	30.08	1.32
121.30	73.46	39.92	121.15	79.36	40.81	121.93	66.45	40.64	120.98	41.74	-0.30	122.72	29.38	0.30
124.30	71.31	36.47	124.14	72.59	32.74	124.92	67.11	40.00	123.98	44.10	0.76	125.71	29.62	-0.76
127.30	72.51	37.32	127.14	73.41	33.20	127.93	67.53	40.07	126.98	43.45	-0.24	128.71	30.98	0.24
130.30	73.20	38.18	130.14	72.93	32.89	130.93	64.05	36.76	129.98	44.10	0.58	131.74	29.99	-0.58
133.29	71.48	38.03	133.14	71.28	32.82	133.92	62.39	36.67	132.98	41.74	-0.21	134.71	29.20	0.21
136.30	73.55	39.02	136.15	75.21	35.67	136.93	63.52	36.72	135.98	41.80	-1.23	137.72	31.30	1.23
139.29	71.40	36.28	139.14	72.17	32.03	139.93	62.16	34.77	138.98	43.03	-0.59	140.71	31.26	0.59
142.30	73.46	39.13	142.14	73.14	33.80	142.93	62.81	36.21	141.98	42.33	-0.50	143.71	30.37	0.50
145.29	69.35	34.57	145.14	71.01	31.21	145.93	61.22	34.17	144.98	42.45	-0.83	146.73	31.16	0.83
148.29	70.97	37.53	148.14	73.62	35.16	148.93	62.63	36.92	147.98	41.22	-0.72	149.71	29.71	0.72
151.30	69.94	35.06	151.15	73.48	33.59	151.93	62.75	35.60	150.98	42.68	-0.70	152.72	31.12	0.70
154.30	65.72	30.63	154.14	69.92	29.81	154.93	62.39	35.03	153.98	42.27	-1.32	155.71	31.96	1.32
157.30	68.75	33.73	157.14	70.12	30.08	157.93	61.98	34.69	156.98	43.21	-0.31	158.71	30.88	0.31
160.29	70.29	35.58	160.14	73.41	33.69	160.93	63.58	36.60	159.98	41.92	-1.29	161.73	31.54	1.29
163.29	66.90	32.32	163.14	70.46	30.87	163.92	63.88	37.03	162.98	42.51	-0.57	164.71	30.69	0.57
166.30	71.23	35.02	166.15	69.04	27.81	166.93	60.69	32.21	165.98	45.40	0.69	167.72	31.07	-0.69
169.29	66.48	29.81	169.14	69.92	28.23	169.92	61.51	32.57	168.98	45.76	0.59	170.71	31.63	-0.59
172.29	67.40	31.80	172.14	68.90	28.29	172.92	59.87	32.00	171.98	43.09	-1.01	173.71	32.15	1.01
175.29	65.81	30.10	175.14	65.74	25.02	175.92	58.88	30.90	174.98	43.45	-0.76	176.73	32.01	0.76
178.29	63.39	27.88	178.14	66.75	26.23	178.93	58.53	30.75	177.98	44.69	0.68	179.71	30.37	-0.68
181.30	65.22	29.36	181.15	69.04	28.16	181.93	57.78	29.65	180.98	45.22	0.86	182.72	30.55	-0.86
184.30	65.14	29.05	184.14	66.48	25.38	184.93	58.47	30.11	183.98	45.76	1.17	185.71	30.46	-1.17
187.29	64.89	29.94	187.14	67.22	27.26	187.93	56.80	29.58	186.98	42.68	-0.77	188.71	31.26	0.77
190.29	65.72	29.80	190.14	67.62	26.69	190.93	57.89	29.70	189.98	43.92	-0.50	191.73	31.96	0.50
193.30	63.97	28.15	193.14	66.28	25.44	193.93	56.33	28.24	192.98	44.15	-0.17	194.71	31.54	0.17
196.30	64.06	27.61	196.15	71.01	29.55	196.93	57.08	28.36	195.98	45.16	0.21	197.72	31.78	-0.21
199.29	62.82	27.28	199.14	68.97	28.42	199.93	57.37	29.56	198.98	43.39	-0.65	200.71	31.73	0.65
202.30	63.31	27.29	202.14	66.41	25.38	202.93	56.68	28.39	201.98	43.45	-1.07	203.71	32.63	1.07
205.29	63.64	25.68	205.14	66.41	23.43	205.93	55.07	24.84	204.98	47.25	0.79	206.73	32.72	-0.79
208.30	63.89	29.63	208.14	65.88	26.61	208.93	56.33	29.80	207.98	41.16	-1.60	209.71	31.40	1.60
211.30	60.76	25.97	211.15	68.50	28.69	211.93	53.14	26.08	210.98	42.33	-0.96	212.72	31.30	0.96
214.29	59.13	21.84	214.14	61.44	19.13	214.93	57.14	27.58	213.98	45.82	0.03	215.71	32.81	-0.03
217.30	60.84	25.30	217.14	64.74	24.18	217.93	55.59	27.78	216.98	43.45	-0.59	218.71	31.68	0.59
220.30	61.91	24.91	220.14	64.68	22.66	220.93	57.26	27.99	219.98	45.28	-0.22	221.73	32.77	0.22
223.29	58.08	20.17	223.14	62.63	19.70	223.93	53.88	23.70	222.98	47.43	1.02	224.71	32.44	-1.02
226.30	60.43	24.65	226.15	65.41	24.61	226.94	53.54	25.49	225.98	44.45	0.17	227.72	31.16	-0.17
229.29	62.07	25.11	229.14	64.15	22.17	229.93	53.02	23.79	228.98	45.58	0.12	230.71	32.39	-0.12
232.29	60.43	25.19	232.14	61.84	21.59	232.92	53.02	25.51	231.98	42.74	-1.00	233.71	31.78	1.00
235.29	62.73	27.07	235.14	65.47	24.79	235.92	53.48	25.55	234.98	42.74	-1.42	236.73	32.63	1.42
238.29	61.09	24.43	238.14	64.01	22.33	238.92	54.79	25.86	237.98	44.27	-0.89	239.70	33.10	0.89
241.30	60.84	24.10	241.15	66.34	24.58	241.93	54.84	25.83	240.98	44.57	-0.67	242.72	32.96	0.67
244.29	60.19	22.52	244.14	61.97	19.29	244.92	51.89	21.95	243.98	46.47	0.30	245.71	32.91	-0.30
247.30	60.93	24.91	247.14	62.16	21.13	247.93	53.31	25.02	246.98	43.03	-1.49	248.71	33.05	1.49
250.29	59.62	22.93	250.14	63.22	21.52	250.92	51.95	22.99	249.98	44.51	-0.68	251.73	32.91	0.68
253.29	58.97	21.46	253.14	62.23	19.70	253.92	52.57	22.79	252.98	45.40	-0.61	254.71	33.67	0.61
256.30	60.43	23.84	256.15	62.89	21.28	256.93	52.06	23.20	255.98	46.11	1.02	257.72	31.12	-1.02
259.29	58.97	20.39	259.14	60.20	16.61	259.92	50.94	20.09	258.98	47.25	0.17	260.71	33.95	-0.17
262.29	60.84	24.95	262.14	58.19	17.29	262.92	51.73	23.57	261.98	42.86	-1.53	263.70	32.96	1.53
265.30	56.79	19.78	265.14	60.79	18.77	265.93	51.67	22.39	264.98	46.47	0.96	266.73	31.59	-0.96
268.30	59.54	22.60	268.14	60.20	18.24	268.92	50.55	21.34	267.98	45.16	-0.28	269.71	32.77	0.28
271.30	58.64	20.65	271.15	61.51	18.51	271.93	49.76	19.50	270.98	47.49	1.00	272.72	32.53	-1.00
274.29	60.35	22.35	274.14	61.97	18.95	274.93	51.84	21.57	273.98	47.85	1.35	275.71	32.20	-1.35
277.29	57.03	19.57	277.14	61.51	19.04	277.92	52.57	22.84	276.98	44.81	-1.15	278.71	34.15	1.15
280.30	57.67	20.86	280.14	59.42	17.60	280.92	51.22	22.14	279.98	46.17	0.86	281.73	31.49	-0.86
283.29	56.55	19.32	283.14	60.27	18.03	283.92	51.00	21.50	282.98	46.77	1.04	284.71	31.73	-1.04
286.30	57.43	19.78	286.15	60.27	17.60	286.93	50.10	20.18	285.98	45.16	-0.99	287.72	34.19	0.99
289.29	60.60	22.33	289.14	58.64	15.35	289.93	50.77	20.23	288.98	45.58	-1.19	290.71	35.01	1.19
292.29	55.19	17.53	292.14	59.55	16.87	292.92	51.95	22.02	291.98	45.99	-0.17	293.71	33.38	0.17
295.30	56.95	17.76	295.14	58.19	13.98	295.92	50.83	19.37	294.98	48.09	0.40	296.73	34.34	-0.40
298.30	56.15	20.00	298.14	60.27	19.11	298.92	49.76	21.34	297.98	42.86	-1.79	299.71	33.48	1.79
301.30	55.43	18.13	301.15	61.97	19.65	301.94	52.63	23.06	300.98	45.22	-0.58	302.72	33.43	0.58
304.30	58.00	18.46	304.14	58.26	13.71	304.93	51.44	19.63	303.98	47.49	-0.55	305.71	35.63	0.55
307.30	56.71	19.49	307.14	58.58	16.35	307.92	50.66	21.17	306.98	44.81	-0.91	308.71	33.67	0.91
310.29	58.00	19.92	310.14	59.10	16.01	310.92	49.48	19.13	309.98	46.77	0.19	311.73	33.43	-0.19
313.29	56.71	18.67	313.14	56.97	13.91	313.92	51.05	20.74	312.98	47.79	1.25	314.71	32.34	-1.25
316.30	55.67	17.31	316.15	63.02	19.64	316.93	49.48	18.85	315.98	46.29	-0.57	317.72	34.48	0.57
319.29	55.11	17.14	319.14	59.29	16.30	319.93	50.10	19.86	318.98	45.22	-1.25	320.71	34.77	1.25
322.29	59.78	24.00	322.14	62.03	21.24	322.92	49.48	21.43	321.98	41.98	-2.30	323.71	33.62	2.30
325.29	57.51	19.83	325.14	58.90	16.21	325.92	50.60	20.65	324.98	46.59	0.41	326.73	32.81	-0.41
328.29	58.32	19.39	328.14	59.94	16.00	328.92	48.26	17.06	327.98	46.65	-0.78	329.70	35.25	0.78
331.30	58.40	19.33	331.15	60.79	16.70	331.94	48.76	17.42	330.98	47.61	0.04	332.72	34.58	-0.04
334.29	55.03	16.99	334.14	55.05	12.00	334.92	50.27	19.96	333.98	45.88	-0.66	335.71	34.24	0.66
337.29	55.03	17.15	337.14	57.42	14.52	337.92	50.32	20.17	336.98	44.04	-2.34	338.71	35.77	2.34
340.29	55.67	17.00	340.14	57.16	13.48	340.92	49.65	18.71	339.98	47.19	0.02	341.73	34.19	-0.02
343.29	57.11	19.21	343.14	57.68	14.76	343.92	48.26	18.09	342.98	45.94	-0.46	344.70	33.91	0.46
346.30	54.47	15.30	346.15	62.43	18.25	346.93	47.27	15.83	345.98	47.13	-0.54	347.72	35.25	0.54
349.29	54.23	16.91	349.14	56.52	14.19	349.92	47.10	17.51	348.98	45.82	0.00	350.70	32.86	-0.00
352.30	56.95	18.80	352.14	59.23	16.06	352.92	48.04	17.62	351.98	44.10	-2.55	353.71	36.25	2.55
355.29	57.19	18.60	355.14	58.58	14.98	355.92	46.50	15.64	354.98	47.31	0.22	356.73	33.91	-0.22
358.29	55.43	16.44	358.14	54.48	10.47	358.92	47.71	16.45	357.98	46.35	-1.14	359.71	35.68	1.14
361.30	56.39	17.31	361.15	62.82	18.73	361.93	49.54	18.19	360.98	48.15	0.57	362.72	34.05	-0.57
364.29	54.55	14.45	364.14	58.45	13.33	364.92	47.93	15.56	363.98	48.57	-0.03	365.71	35.68	0.03
367.29	57.03	19.66	367.14	57.93	15.55	367.92	48.26	18.62	366.98	45.16	-0.71	368.71	33.62	0.71
370.29	55.75	17.44	370.14	55.94	12.62	370.92	47.27	16.69	369.98	47.13	0.32	371.73	33.53	-0.32
373.29	55.59	16.65	373.14	56.71	12.76	373.92	48.82	17.61	372.98	47.49	0.05	374.71	34.43	-0.05
376.30	57.75	18.78	376.15	59.23	15.25	376.93	48.37	17.13	375.98	47.31	-0.16	377.72	34.67	0.16
379.29	54.15	16.00	379.14	57.23	14.07	379.92	50.15	19.73	378.98	47.19	0.54	380.71	33.15	-0.54
382.30	54.31	16.42	382.14	57.48	14.57	382.92	47.27	17.11	381.98	45.64	-0.75	383.71	34.19	0.75
385.30	52.49	14.67	385.14	56.26	13.43	385.93	48.76	18.67	384.98	44.87	-1.45	386.73	34.81	1.45
388.30	57.11	17.82	388.14	53.91	9.61	388.92	47.32	15.76	387.98	48.09	0.30	389.71	34.53	-0.30
391.30	53.99	15.22	391.15	61.18	17.40	391.93	49.26	18.22	390.98	47.67	0.40	392.72	33.91	-0.40
394.29	55.11	16.85	394.14	57.48	14.21	394.92	49.76	19.23	393.98	45.70	-1.06	395.71	34.86	1.06
397.29	56.71	17.76	397.14	58.00	14.04	397.92	49.82	18.60	396.98	46.65	-0.80	398.71	35.29	0.80
400.29	54.55	15.30	400.14	56.52	12.25	400.92	48.04	16.52	399.98	46.83	-0.92	401.73	35.72	0.92
403.30	56.63	16.64	403.14	57.29	12.29	403.92	47.76	15.50	402.98	47.91	-0.58	404.71	36.11	0.58
406.30	57.11	17.80	406.15	59.75	15.42	406.93	48.32	16.74	405.98	47.19	-0.62	407.72	35.48	0.62
409.29	56.63	17.02	409.14	57.55	12.93	409.92	48.32	16.44	408.98	48.88	0.77	410.70	34.38	-0.77
412.29	56.71	18.36	412.14	57.03	13.67	412.92	48.48	17.86	411.98	44.87	-1.98	413.70	35.87	1.98
415.29	54.71	16.00	415.14	55.75	12.03	415.92	48.76	17.78	414.98	46.41	-0.80	416.73	35.05	0.80
418.30	55.67	15.84	418.14	57.10	12.25	418.92	47.87	15.77	417.98	48.51	0.18	419.71	35.20	-0.18
421.30	58.16	19.90	421.15	62.76	19.48	421.93	47.99	17.46	420.98	46.47	-0.29	422.72	34.10	0.29
424.29	54.87	15.61	424.14	57.23	12.96	424.92	47.71	16.18	423.98	48.03	0.27	425.71	34.53	-0.27
427.30	55.19	17.52	427.14	56.07	13.39	427.92	47.21	17.27	426.98	44.33	-1.84	428.71	35.05	1.84
430.30	56.47	16.74	430.14	57.87	13.12	430.92	46.28	14.28	429.98	48.03	-0.20	431.73	35.48	0.20
433.29	56.79	17.65	433.14	57.42	13.27	433.92	47.82	16.41	432.98	47.55	-0.09	434.71	34.77	0.09
436.30	56.15	16.16	436.15	58.26	13.26	436.93	47.65	15.39	435.98	48.39	-0.10	437.72	35.63	0.10
439.29	56.47	17.19	439.14	56.01	11.71	439.92	47.32	15.77	438.98	48.51	0.73	440.71	34.10	-0.73
442.30	53.28	14.28	442.14	55.88	11.86	442.92	47.60	16.33	441.98	45.99	-1.51	443.71	36.06	1.51
445.29	56.63	17.42	445.14	55.50	11.27	445.92	47.99	16.51	444.98	46.89	-0.82	446.73	35.58	0.82
448.29	53.91	13.84	448.14	57.87	12.79	448.92	47.76	15.42	447.98	47.97	-0.60	449.71	36.21	0.60
451.30	56.47	16.49	451.15	60.66	15.67	451.93	47.54	15.29	450.98	49.42	0.94	452.72	34.58	-0.94
454.30	54.31	14.69	454.14	57.80	13.16	454.92	48.10	16.21	453.98	47.61	-0.51	455.71	35.68	0.51
457.30	56.15	16.74	457.14	55.37	10.94	457.92	48.59	16.91	456.98	48.15	0.24	458.71	34.72	-0.24
460.30	53.68	14.96	460.14	56.26	12.53	460.92	46.66	15.67	459.98	46.95	-0.27	461.73	34.53	0.27
463.29	55.83	16.80	463.14	54.10	10.06	463.92	46.77	15.47	462.98	45.99	-1.54	464.71	36.11	1.54
466.30	55.11	14.97	466.15	58.00	12.85	466.93	47.05	14.64	465.98	49.36	0.72	467.72	34.96	-0.72
469.30	52.10	13.02	469.14	53.46	9.37	469.92	46.61	15.26	468.98	48.15	0.57	470.71	34.05	-0.57
472.29	54.07	15.19	472.14	54.99	11.10	472.92	47.38	16.23	471.98	44.63	-2.75	473.71	37.17	2.75
475.30	55.67	15.27	475.14	57.23	11.82	475.92	48.98	16.31	474.98	47.91	-0.99	476.73	36.93	0.99
478.30	55.67	17.12	478.14	54.16	10.59	478.92	47.99	17.17	477.98	45.76	-1.29	479.71	35.39	1.29
481.30	55.35	14.36	481.15	57.55	11.55	481.93	46.83	13.57	480.98	50.39	0.90	482.72	35.63	-0.90
484.29	54.07	12.66	484.14	56.07	9.65	484.92	46.77	13.09	483.98	50.51	0.60	485.71	36.35	-0.60
487.29	54.63	15.24	487.14	57.16	12.76	487.92	47.49	15.83	486.98	47.19	-0.70	488.71	35.63	0.70
490.29	58.32	18.06	490.14	56.71	11.44	490.92	49.43	16.90	489.98	50.27	1.51	491.73	34.29	-1.51
493.30	55.35	14.75	493.14	55.24	9.63	493.92	47.05	14.18	492.98	48.75	-0.35	494.71	36.49	0.35
496.30	56.95	15.57	496.15	59.16	12.76	496.93	47.76	14.11	495.98	49.30	-0.58	497.72	37.51	0.58
499.30	53.75	13.31	499.14	55.75	10.30	499.92	46.50	13.79	498.98	48.57	-0.37	500.71	36.35	0.37
502.30	52.33	12.21	502.14	56.33	11.20	502.92	46.50	14.11	501.98	48.27	-0.35	503.71	36.01	0.35
505.29	56.71	16.08	505.14	54.16	8.51	505.92	48.76	15.86	504.98	49.97	0.84	506.73	35.34	-0.84
508.30	55.35	14.93	508.14	55.37	9.93	508.92	46.83	14.14	507.98	48.15	-0.77	509.71	36.74	0.77
511.30	54.95	14.23	511.15	55.94	10.20	511.93	47.71	14.72	510.98	48.51	-0.71	512.72	36.98	0.71
514.29	54.71	15.07	514.14	56.84	12.19	514.92	45.02	13.11	513.98	47.79	-0.35	515.71	35.53	0.35
517.29	54.07	14.64	517.14	56.90	12.46	517.92	46.22	14.52	516.98	47.37	-0.56	518.71	35.53	0.56
520.29	55.99	14.66	520.14	58.32	11.97	520.92	46.17	12.57	519.98	49.97	0.14	521.73	36.74	-0.14
523.29	55.67	16.18	523.14	55.24	10.74	523.92	46.44	14.68	522.98	46.77	-1.22	524.71	36.25	1.22
526.30	55.91	15.29	526.15	59.81	14.17	526.93	47.10	14.21	525.98	50.09	0.97	527.72	35.20	-0.97
529.29	52.33	10.52	529.14	56.71	9.88	529.92	46.99	12.91	528.98	49.97	-0.34	530.71	37.70	0.34
532.29	55.19	15.26	532.14	56.58	11.63	532.92	44.36	12.16	531.98	48.33	-0.10	533.71	35.58	0.10
535.29	54.23	13.49	535.14	58.90	13.15	535.92	46.28	13.27	534.98	48.69	-0.55	536.73	36.83	0.55
538.29	57.03	16.09	538.14	53.02	7.07	538.92	44.63	11.42	537.98	48.75	-0.69	539.71	37.17	0.69
541.30	56.63	16.45	541.15	58.39	13.19	541.94	46.28	13.83	540.98	48.88	0.20	542.72	35.53	-0.20
544.30	56.31	15.86	544.14	55.82	10.35	544.92	47.16	14.44	543.98	47.49	-1.46	545.71	37.46	1.46
547.30	55.99	14.77	547.14	57.23	11.00	547.92	45.51	12.02	546.98	50.27	0.55	548.71	36.21	-0.55
550.29	53.83	12.57	550.14	55.75	9.48	550.93	47.82	14.29	549.98	51.12	1.36	551.73	35.44	-1.36
553.30	55.43	15.28	553.14	57.29	12.12	553.92	46.50	14.08	552.98	48.82	0.17	554.71	35.53	-0.17
556.30	55.67	14.82	556.15	59.03	13.17	556.93	46.55	13.43	555.98	50.88	1.53	557.72	34.86	-1.53
559.30	54.55	14.25	559.14	53.97	8.65	559.92	46.06	13.49	558.98	49.60	0.80	560.71	35.05	-0.80
562.30	54.47	14.76	562.14	56.97	12.25	562.92	45.78	13.80	561.98	45.76	-2.45	563.71	37.70	2.45
565.30	54.39	13.38	565.14	56.20	10.17	565.92	47.05	13.77	564.98	48.51	-1.00	566.73	37.56	1.00
568.29	54.79	13.85	568.14	55.18	9.22	568.92	45.67	12.46	567.98	49.72	0.28	569.71	36.21	-0.28
571.30	54.55	13.77	571.15	56.13	10.33	571.93	47.10	14.05	570.98	50.27	0.99	572.72	35.34	-0.99
574.30	56.07	13.59	574.14	54.67	7.17	574.92	44.09	9.34	573.98	51.31	0.33	575.71	37.70	-0.33
577.30	54.95	15.19	577.14	57.48	12.70	577.92	49.21	17.18	576.98	46.83	-1.43	578.71	36.74	1.43
580.29	55.83	13.87	580.14	55.94	8.96	580.92	46.99	12.76	579.98	50.70	0.24	581.73	37.27	-0.24
583.29	53.75	11.59	583.14	54.29	7.12	583.92	48.21	13.78	582.98	50.03	-0.63	584.71	38.33	0.63
586.30	56.15	15.21	586.15	59.23	13.27	586.93	45.56	12.35	585.98	51.98	2.54	587.72	33.95	-2.54
589.30	52.65	11.82	589.14	56.20	10.36	589.92	48.98	15.88	588.98	49.78	0.45	590.71	35.92	-0.45
592.29	57.92	16.47	592.13	53.78	7.31	592.92	47.60	13.88	591.98	48.27	-1.68	593.71	38.68	1.68
595.29	55.67	12.89	595.14	55.82	8.03	595.92	46.33	11.28	594.98	51.61	0.33	596.73	37.99	-0.33
598.29	54.47	13.49	598.14	56.20	10.20	598.92	46.83	13.58	597.98	48.94	-0.54	599.70	37.07	0.54
601.30	56.39	14.17	601.15	57.03	9.80	601.93	45.89	11.40	600.98	51.79	1.07	602.72	36.69	-1.07
622.31	68.25	21.39	622.16	68.83	16.96	622.95	57.03	17.90	622.00	55.75	0.39	623.73	42.01	-0.39
625.25	68.42	25.27	625.10	64.01	15.85	625.88	54.39	18.97	624.94	53.27	1.62	626.67	37.07	-1.62
628.25	64.39	21.69	628.10	63.02	15.31	628.89	54.90	19.93	627.94	51.49	0.29	629.67	37.95	-0.29
631.27	60.84	20.87	631.10	63.28	18.29	631.90	50.71	18.47	630.94	49.18	0.71	632.69	34.81	-0.71
634.26	61.33	21.86	634.10	62.03	17.54	634.89	50.60	18.86	633.94	48.75	0.78	635.68	34.24	-0.78
637.26	64.31	24.71	637.10	60.01	15.40	637.89	50.83	18.96	636.94	49.24	1.14	638.68	34.00	-1.14
640.26	61.50	21.12	640.10	59.29	13.89	640.89	49.65	17.00	639.94	49.42	0.54	641.68	35.39	-0.54
643.25	61.66	21.57	643.10	60.07	14.96	643.89	52.18	19.82	642.94	49.42	0.83	644.68	34.81	-0.83
646.27	61.83	22.75	646.10	61.44	17.35	646.90	49.43	18.08	645.94	47.19	-0.39	647.69	35.01	0.39
649.25	60.35	20.44	649.10	59.81	14.88	649.89	49.93	17.75	648.94	48.15	-0.26	650.68	35.72	0.26
652.26	61.83	23.11	652.10	62.63	18.89	652.89	50.83	19.84	651.94	46.77	-0.45	653.68	34.72	0.45
655.26	63.64	25.05	655.10	63.68	20.07	655.89	50.88	20.02	654.94	45.94	-1.15	656.68	35.29	1.15
658.26	66.14	26.49	658.10	58.71	14.04	658.89	51.95	20.03	657.94	46.95	-1.20	659.68	36.40	1.20
661.27	61.25	21.22	661.10	60.72	15.67	661.90	51.00	18.70	660.94	48.63	0.10	662.69	35.48	-0.10
664.26	61.50	21.12	664.10	57.35	11.95	664.89	50.32	17.67	663.94	49.66	0.78	665.67	35.15	-0.78
667.26	63.31	23.84	667.10	62.03	17.54	667.89	51.50	19.76	666.94	46.35	-1.62	668.68	36.64	1.62
670.26	61.25	22.02	670.10	58.71	14.46	670.89	50.21	18.71	669.94	46.35	-1.38	671.67	36.16	1.38
673.26	65.14	23.41	673.10	63.15	16.40	673.89	51.56	17.56	672.94	50.15	-0.08	674.67	37.36	0.08
676.27	62.90	23.53	676.10	61.84	17.45	676.90	51.05	19.41	675.94	47.07	-0.80	677.69	35.72	0.80
679.26	64.06	24.44	679.10	60.59	15.96	679.89	50.49	18.60	678.94	47.07	-1.05	680.67	36.21	1.05
682.26	62.65	21.40	682.10	63.09	16.83	682.89	50.49	16.97	681.94	50.09	0.34	683.67	36.45	-0.34
685.26	61.75	20.30	685.10	60.07	13.60	685.89	50.32	16.60	684.94	49.78	-0.17	686.68	37.17	0.17
688.26	63.23	22.43	688.10	62.95	17.13	688.89	52.06	18.99	687.94	49.30	-0.00	689.68	36.35	0.00
691.27	63.89	20.93	691.10	61.51	13.53	691.90	49.71	14.48	690.94	52.22	0.76	692.68	37.75	-0.76
694.26	58.24	15.79	694.10	63.48	16.01	694.89	50.49	15.77	693.94	50.57	-0.38	695.68	38.38	0.38
697.26	59.94	16.65	697.10	60.01	11.71	697.89	52.46	16.90	696.94	52.53	0.74	698.67	38.09	-0.74
700.26	61.09	17.66	700.10	61.31	12.87	700.89	51.39	15.69	699.94	52.47	0.54	701.67	38.43	-0.54
703.26	64.56	20.70	703.10	62.95	14.08	703.89	50.04	13.91	702.94	54.69	2.33	704.67	37.07	-2.33
706.27	62.07	19.15	706.10	61.51	13.58	706.90	51.16	15.97	705.94	51.06	-0.36	707.69	38.82	0.36
709.25	62.16	20.20	709.10	59.88	12.90	709.88	51.22	16.99	708.94	49.78	-0.68	710.67	38.19	0.68
712.25	65.81	22.51	712.10	61.05	12.74	712.88	52.12	16.55	711.94	50.94	-0.86	713.67	39.70	0.86
715.25	62.65	18.35	715.10	63.62	14.31	715.88	53.19	16.62	714.94	52.84	0.04	716.67	39.80	-0.04
718.25	62.82	20.94	718.10	60.14	13.24	718.89	51.16	17.01	717.94	49.72	-0.66	719.67	38.09	0.66
721.27	61.50	16.95	721.10	61.97	12.41	721.90	51.67	14.85	720.94	53.64	0.59	722.69	39.50	-0.59
724.25	62.82	19.08	724.10	64.28	15.53	724.89	53.14	17.13	723.94	52.41	0.17	725.67	39.11	-0.17
727.25	64.06	19.22	727.10	62.43	12.58	727.89	51.84	14.73	726.94	52.65	-0.69	728.67	41.07	0.69
730.26	62.82	18.69	730.10	63.35	14.21	730.89	52.46	16.06	729.94	54.01	1.38	731.67	38.29	-1.38
733.26	65.06	20.74	733.10	62.56	13.23	733.89	52.69	16.10	732.94	53.27	0.45	734.68	39.41	-0.45
736.27	61.17	17.07	736.10	61.77	12.66	736.90	51.89	15.52	735.94	53.08	0.48	737.69	39.16	-0.48
739.26	60.43	14.99	739.10	61.90	11.44	739.89	50.32	12.61	738.94	55.13	1.19	740.67	39.80	-1.19
742.26	61.33	17.24	742.10	61.18	12.08	742.89	51.89	15.53	741.94	53.15	0.56	743.67	39.07	-0.56
745.26	63.39	20.08	745.10	61.90	13.58	745.89	48.93	13.35	744.94	51.98	0.17	746.68	38.68	-0.17
748.26	63.81	19.23	748.10	64.88	15.28	748.89	53.08	16.23	747.94	53.02	-0.06	749.68	40.19	0.06
751.27	61.01	16.58	751.10	61.12	11.68	751.90	51.95	15.25	750.94	53.64	0.71	752.69	39.26	-0.71
754.26	63.15	16.31	754.10	62.82	10.96	754.89	52.46	13.35	753.94	55.87	0.53	755.67	41.86	-0.53
757.26	63.73	18.88	757.10	61.18	11.32	757.89	52.46	15.34	756.94	52.96	-0.39	758.67	40.78	0.39
760.26	59.78	13.78	760.10	60.20	9.19	760.89	54.50	16.23	759.94	55.31	0.81	761.68	40.73	-0.81
763.26	64.22	17.96	763.10	61.18	9.91	763.89	50.04	11.51	762.94	55.93	1.17	764.67	40.63	-1.17
766.27	65.39	20.36	766.10	62.63	12.59	766.90	49.48	12.18	765.94	53.52	-0.01	767.68	40.58	0.01
769.26	65.22	19.63	769.10	61.25	10.65	769.89	53.93	16.07	768.94	53.45	-0.64	770.67	41.77	0.64
772.26	61.33	15.41	772.10	61.77	10.83	772.89	52.40	14.21	771.94	55.06	0.64	773.68	40.83	-0.64
775.26	63.06	17.33	775.10	61.97	11.22	775.89	52.57	14.57	774.94	54.63	0.40	776.68	40.88	-0.40
778.26	67.32	23.74	778.10	61.64	13.05	778.89	51.89	16.04	777.94	52.04	-0.04	779.67	39.16	0.04
781.27	63.73	16.05	781.10	60.59	7.90	781.90	53.54	13.59	780.94	57.63	1.45	782.69	41.77	-1.45
784.26	63.81	19.14	784.10	60.27	10.59	784.89	51.61	14.67	783.94	53.39	0.22	785.67	39.99	-0.22
787.26	63.64	18.58	787.10	60.85	10.77	787.89	53.14	15.81	786.94	54.32	0.76	788.68	39.85	-0.76
790.26	63.56	17.80	790.10	62.36	11.59	790.89	50.49	12.46	789.94	55.81	1.55	791.68	39.75	-1.55
793.26	64.31	18.02	793.10	62.10	10.79	793.89	54.16	15.60	792.94	55.31	0.52	794.68	41.32	-0.52
796.27	62.65	16.06	796.10	60.07	8.47	796.90	52.86	14.00	795.94	55.31	0.22	797.69	41.91	-0.22
799.25	62.07	15.16	799.10	60.53	8.60	799.88	53.71	14.53	798.94	55.56	0.15	800.67	42.31	-0.15
802.26	65.22	20.22	802.10	63.02	13.01	802.89	53.25	15.98	801.94	55.75	2.25	803.68	38.29	-2.25
805.25	63.56	17.87	805.10	63.22	12.52	805.89	53.71	15.75	804.94	53.70	-0.49	806.68	41.72	0.49
808.26	62.40	15.48	808.10	62.82	10.88	808.89	52.74	13.55	807.94	54.94	-0.48	809.68	42.95	0.48
811.27	64.72	19.22	811.10	62.36	11.85	811.90	53.25	15.48	810.94	55.00	1.00	812.69	40.04	-1.00
814.26	65.06	19.21	814.10	63.22	12.35	814.89	52.74	14.62	813.94	55.56	1.21	815.68	40.19	-1.21
817.26	64.64	18.49	817.10	62.82	11.66	817.89	52.35	13.93	816.94	54.57	-0.08	818.68	41.77	0.08
820.26	62.82	15.93	820.10	63.02	11.11	820.89	51.56	12.40	819.94	56.56	1.17	821.68	41.27	-1.17
823.26	63.56	19.35	823.10	61.97	12.74	823.89	53.31	16.83	822.94	52.28	-0.43	824.67	40.19	0.43
826.27	64.89	19.32	826.10	62.43	11.84	826.90	50.60	12.76	825.94	53.52	-0.55	827.69	41.67	0.55
829.26	65.22	19.12	829.10	63.35	12.24	829.89	53.93	15.56	828.94	55.31	0.71	830.68	40.93	-0.71
832.26	65.64	18.70	832.10	63.02	11.06	832.89	53.25	14.04	831.94	57.25	1.81	833.68	40.68	-1.81
835.25	62.98	16.88	835.10	63.48	12.36	835.89	49.21	10.84	834.94	55.81	1.21	836.68	40.44	-1.21
838.26	63.89	18.97	838.10	61.84	11.90	838.89	51.89	14.70	837.94	54.63	1.21	839.68	39.26	-1.21
841.27	62.40	14.49	841.10	61.77	8.84	841.90	52.40	12.22	840.94	56.37	-0.04	842.69	43.50	0.04
844.26	63.48	17.65	844.10	60.92	10.08	844.89	53.71	15.61	843.94	55.31	0.98	845.68	40.39	-0.98
847.26	65.72	19.88	847.10	64.41	13.56	847.89	53.37	15.26	846.94	54.94	0.60	848.67	40.78	-0.60
850.26	64.89	17.92	850.10	61.44	9.45	850.89	54.50	15.26	849.94	55.13	-0.34	851.68	42.86	0.34
853.26	64.72	19.24	853.10	64.28	13.79	853.89	54.10	16.35	852.94	55.93	1.95	854.68	39.07	-1.95
856.27	64.14	17.08	856.10	63.02	10.94	856.90	51.28	11.95	855.94	57.69	2.13	857.69	40.48	-2.13
859.26	66.56	18.36	859.10	63.68	10.47	859.89	53.54	13.07	858.94	58.63	1.93	860.68	41.81	-1.93
862.26	67.74	21.10	862.10	60.40	8.75	862.89	53.08	14.17	861.94	56.00	0.86	863.68	41.32	-0.86
865.26	62.57	13.71	865.10	64.01	10.13	865.89	55.13	14.00	864.94	58.07	0.71	866.68	43.70	-0.71
868.26	63.56	14.39	868.10	62.95	8.77	868.89	52.74	11.30	867.94	58.63	0.96	869.68	43.75	-0.96
871.27	62.90	14.21	871.10	63.75	10.05	871.90	52.74	11.78	870.94	58.07	0.88	872.69	43.35	-0.88
874.26	66.39	19.82	874.10	62.36	10.77	874.89	54.79	15.95	873.94	56.31	1.24	875.68	40.88	-1.24
877.26	66.73	19.91	877.10	64.54	12.70	877.89	53.48	14.39	876.94	56.81	1.49	878.68	40.88	-1.49
880.26	64.81	17.27	880.10	61.71	9.16	880.89	49.82	10.01	879.94	58.44	2.40	881.68	40.68	-2.40
883.26	65.64	17.14	883.10	64.21	10.70	883.89	53.48	12.71	882.94	57.69	0.69	884.68	43.35	-0.69
886.27	64.72	16.61	886.10	60.85	7.72	886.90	52.97	12.59	885.94	57.81	1.20	887.69	42.46	-1.20
889.26	64.06	16.66	889.10	64.88	12.47	889.88	54.10	14.43	888.94	56.43	0.53	890.67	42.41	-0.53
892.26	63.31	14.87	892.10	65.74	12.29	892.89	55.02	14.31	891.94	57.37	0.43	893.68	43.55	-0.43
895.26	67.57	18.82	895.10	61.31	7.55	895.89	53.19	12.17	894.94	58.44	1.19	896.68	43.10	-1.19
898.25	66.14	18.54	898.10	63.22	10.61	898.89	52.06	12.19	897.94	58.07	1.97	899.68	41.17	-1.97
901.27	66.73	19.81	901.10	62.95	11.02	901.90	54.16	14.97	900.94	55.62	0.20	902.69	42.26	-0.20
904.26	65.81	19.15	904.10	65.21	13.54	904.89	52.86	13.93	903.94	55.25	0.09	905.68	42.11	-0.09
907.26	66.14	18.40	907.10	63.48	10.72	907.89	52.80	12.79	906.94	57.37	1.13	908.68	42.16	-1.13
910.26	67.40	19.98	910.10	62.43	9.99	910.89	53.71	14.02	909.94	56.18	0.26	911.68	42.71	-0.26
913.26	68.42	19.33	913.10	64.48	10.37	913.89	56.56	15.20	912.94	59.52	1.93	914.68	42.71	-1.93
916.27	64.47	16.07	916.10	63.55	10.13	916.90	54.50	13.83	915.94	57.25	0.35	917.69	43.60	-0.35
919.25	63.73	15.13	919.10	62.76	9.14	919.89	56.62	15.75	918.94	57.75	0.65	920.68	43.50	-0.65
922.25	66.65	17.93	922.10	64.48	10.75	922.88	54.22	13.23	921.94	58.82	1.60	923.67	42.66	-1.60
925.25	65.22	17.96	925.10	64.54	12.26	925.89	55.30	15.77	924.94	56.31	0.55	926.68	42.26	-0.55
928.26	67.82	18.83	928.10	62.69	8.69	928.89	53.14	11.88	927.94	58.57	1.08	929.68	43.45	-1.08
931.27	64.22	15.12	931.10	65.08	10.97	931.90	56.28	14.91	930.94	58.19	0.59	932.69	44.05	-0.59
934.26	65.06	17.79	934.10	67.48	15.19	934.89	53.42	13.88	933.94	55.69	-0.08	935.68	42.90	0.08
937.26	65.14	17.74	937.10	65.41	13.00	937.89	55.76	16.09	936.94	56.68	0.78	938.68	42.16	-0.78
940.26	67.23	19.02	940.10	64.74	11.52	940.89	52.69	12.21	939.94	57.56	0.85	941.68	42.90	-0.85
943.26	66.65	17.84	943.10	63.95	10.12	943.89	57.66	16.58	942.94	58.32	1.01	944.68	43.35	-1.01
946.27	65.39	16.74	946.10	63.15	9.49	946.90	54.45	13.53	945.94	58.63	1.48	947.69	42.71	-1.48
949.26	63.39	15.80	949.10	65.14	12.53	949.89	53.88	14.02	948.94	57.12	1.03	950.68	42.11	-1.03
952.26	66.56	17.53	952.10	63.95	9.90	952.89	53.59	12.29	951.94	58.51	0.98	953.68	43.60	-0.98
955.26	66.23	18.10	955.10	64.08	10.94	955.89	55.76	15.36	954.94	58.19	1.56	956.68	42.11	-1.56
958.26	66.65	17.88	958.10	65.88	12.10	958.89	55.25	14.21	957.94	58.38	1.11	959.68	43.20	-1.11
961.27	66.98	17.85	961.10	65.08	10.94	961.90	55.25	13.85	960.94	58.70	1.07	962.69	43.60	-1.07
964.26	64.47	17.34	964.10	64.28	12.13	964.89	56.28	16.88	963.94	56.50	0.87	965.68	41.81	-0.87
967.26	66.31	17.72	967.10	63.81	10.21	967.89	55.88	15.02	966.94	59.01	1.92	968.68	42.21	-1.92
970.25	64.64	16.56	970.10	64.48	11.38	970.89	55.70	15.35	969.94	57.75	1.17	971.68	42.46	-1.17
973.25	65.98	17.31	973.10	64.54	10.85	973.89	53.88	12.94	972.94	58.44	1.27	974.68	42.95	-1.27
976.27	68.33	19.29	976.10	65.41	11.35	976.90	54.90	13.59	975.94	58.63	1.09	977.69	43.50	-1.09
979.26	66.56	18.28	979.10	65.47	12.17	979.89	56.91	16.36	978.94	57.31	0.53	980.68	43.30	-0.53
982.26	69.52	20.78	982.10	66.14	12.38	982.89	54.39	13.38	981.94	57.63	0.39	983.68	43.90	-0.39
985.26	66.23	17.14	985.10	62.89	8.78	985.89	54.10	12.74	984.94	58.38	0.79	986.68	43.85	-0.79
988.26	66.65	16.03	988.10	65.74	10.11	988.89	56.74	13.85	987.94	60.73	1.61	989.68	44.55	-1.61
991.27	66.31	17.03	991.10	63.75	9.46	991.90	55.13	13.58	990.94	56.75	-1.03	992.69	45.85	1.03
994.26	72.69	23.24	994.10	63.48	9.02	994.89	57.49	15.77	993.94	58.19	0.24	995.68	44.75	-0.24
997.26	67.23	17.55	997.10	63.48	8.79	997.89	54.67	12.72	996.94	59.20	1.02	998.68	44.20	-1.02
1000.26	66.23	17.13	1000.10	66.81	12.70	1000.89	54.50	13.13	999.94	58.89	1.29	1001.68	43.35	-1.29
1003.25	64.14	13.72	1003.10	64.54	9.11	1003.89	56.85	14.16	1002.94	60.28	1.36	1004.68	44.60	-1.36
1006.27	62.24	12.47	1006.10	66.14	11.36	1006.90	56.80	14.76	1005.94	59.33	1.06	1007.69	44.25	-1.06
1009.25	64.14	15.13	1009.10	62.89	8.86	1009.89	55.30	14.02	1008.94	59.96	2.45	1010.68	42.11	-2.45
1012.25	66.23	15.92	1012.10	64.54	9.22	1012.89	55.59	13.01	1011.94	60.41	1.60	1013.68	44.25	-1.60
1015.26	66.14	17.27	1015.10	65.94	12.06	1015.89	54.10	12.96	1014.94	59.52	2.15	1016.68	42.26	-2.15
1018.26	68.33	18.55	1018.10	65.41	10.62	1018.89	55.82	13.77	1017.94	59.90	1.62	1019.68	43.70	-1.62
1021.27	67.49	16.40	1021.10	62.10	5.99	1021.90	55.25	11.89	1020.94	61.43	1.84	1022.69	44.80	-1.84
1024.26	66.39	15.69	1024.10	64.54	8.83	1024.89	56.33	13.36	1023.94	61.49	2.29	1025.68	43.95	-2.29
1027.26	71.65	21.77	1027.10	66.01	11.12	1027.89	56.10	13.95	1026.94	59.90	1.52	1028.68	43.90	-1.52
1030.26	68.42	18.03	1030.10	66.28	10.87	1030.89	58.88	16.22	1029.94	60.53	1.64	1031.68	44.30	-1.64
1033.26	68.16	18.51	1033.10	66.48	11.82	1033.89	54.84	12.92	1032.94	60.53	2.38	1034.68	42.81	-2.38
1036.27	66.23	15.78	1036.10	64.68	9.21	1036.90	55.36	12.64	1035.94	59.65	0.70	1037.69	45.30	-0.70
1039.26	67.23	16.23	1039.10	65.88	9.86	1039.89	55.65	12.38	1038.94	59.84	0.34	1040.68	46.21	-0.34
1042.26	67.15	15.36	1042.10	68.02	11.21	1042.89	55.70	11.64	1041.94	60.92	0.63	1043.68	46.71	-0.63
1045.26	67.66	16.13	1045.10	64.94	8.39	1045.89	56.51	12.71	1044.94	61.36	1.33	1046.68	45.75	-1.33
1048.26	70.37	20.38	1048.10	63.55	8.54	1048.89	56.68	14.42	1047.94	60.03	1.54	1049.68	44.00	-1.54
1051.27	67.74	16.71	1051.10	64.61	8.57	1051.90	57.37	14.07	1050.94	60.85	1.32	1052.69	45.25	-1.32
1054.26	68.42	19.83	1054.10	66.95	13.34	1054.89	57.55	16.69	1053.94	59.27	2.18	1055.68	41.96	-2.18
1057.26	68.84	17.86	1057.10	66.01	10.02	1057.89	57.72	14.47	1056.94	60.09	0.61	1058.68	45.91	-0.61
1060.26	67.07	16.11	1060.10	66.81	10.84	1060.89	56.10	12.87	1059.94	61.11	1.65	1061.68	44.85	-1.65
1063.26	67.07	14.58	1063.10	65.08	7.57	1063.89	57.37	12.61	1062.94	62.77	1.78	1064.68	46.26	-1.78
1066.27	68.50	18.03	1066.10	69.17	13.69	1066.90	54.56	11.82	1065.94	60.53	1.56	1067.69	44.45	-1.56
1069.26	70.03	19.14	1069.10	68.63	12.73	1069.89	56.80	13.64	1068.94	59.01	-0.38	1070.68	46.81	0.38
1072.26	68.25	18.21	1072.10	67.62	12.56	1072.89	58.36	16.05	1071.94	60.03	1.49	1073.68	44.10	-1.49
1075.26	70.11	19.06	1075.10	64.61	8.55	1075.89	57.89	14.57	1074.94	60.34	0.79	1076.68	45.80	-0.79
1078.26	67.07	15.47	1078.10	67.22	10.60	1078.89	55.30	11.43	1077.94	62.45	2.35	1079.68	44.80	-2.35
1081.27	65.89	14.10	1081.10	66.41	9.60	1081.90	58.07	14.01	1080.94	61.62	1.33	1082.69	46.01	-1.33
1084.26	70.63	19.30	1084.10	66.95	10.61	1084.89	56.68	13.08	1083.94	60.85	1.02	1085.68	45.85	-1.02
1087.25	68.92	17.74	1087.10	65.54	9.34	1087.89	57.37	13.92	1086.94	60.66	0.98	1088.68	45.75	-0.98
1090.25	65.64	14.18	1090.10	67.48	11.00	1090.89	58.53	14.80	1089.94	60.66	0.70	1091.68	46.31	-0.70
1093.26	69.09	17.17	1093.10	66.41	9.47	1093.89	57.78	13.59	1092.94	60.98	0.56	1094.68	46.91	-0.56
1096.27	67.57	16.22	1096.10	67.89	11.53	1096.90	60.81	17.19	1095.94	60.03	0.18	1097.69	46.71	-0.18
1099.25	69.26	17.73	1099.10	64.74	8.19	1099.89	56.97	13.17	1098.94	59.84	-0.19	1100.68	47.27	0.19
1102.26	66.39	15.95	1102.10	65.27	9.81	1102.89	59.75	17.04	1101.94	60.98	2.04	1103.68	43.95	-2.04
1105.26	72.08	18.77	1105.10	64.01	5.68	1105.89	58.59	13.01	1104.94	63.55	1.74	1106.68	47.12	-1.74
1108.26	70.20	18.60	1108.10	65.94	9.33	1108.89	56.22	12.35	1107.94	60.98	0.88	1109.68	46.26	-0.88
1111.27	68.08	17.04	1111.10	66.61	10.55	1111.90	56.62	13.31	1110.94	59.52	-0.02	1112.69	46.61	0.02
1114.26	69.18	18.79	1114.10	67.01	11.61	1114.89	56.33	13.67	1113.94	59.77	0.88	1115.68	45.05	-0.88
1117.26	67.49	16.00	1117.10	65.54	9.04	1117.89	57.72	13.96	1116.94	61.17	1.18	1118.68	45.85	-1.18
1120.26	68.33	17.11	1120.10	66.28	10.05	1120.89	58.82	15.33	1119.94	60.47	0.75	1121.68	46.01	-0.75
1123.26	67.99	16.38	1123.10	66.08	9.45	1123.89	58.07	14.19	1122.94	62.07	1.96	1124.68	45.20	-1.96
1126.27	72.00	19.03	1126.10	65.47	7.48	1126.90	56.51	11.27	1125.94	62.77	1.30	1127.69	47.22	-1.30
1129.26	70.29	18.41	1129.10	64.28	7.39	1129.89	56.85	12.70	1128.94	62.45	2.07	1130.68	45.35	-2.07
1132.26	69.77	18.14	1132.10	67.22	10.57	1132.89	55.42	11.52	1131.94	62.26	2.13	1133.68	45.05	-2.13
1135.26	69.09	17.22	1135.10	66.41	9.52	1135.89	58.12	13.98	1134.94	61.94	1.57	1136.68	45.85	-1.57
1138.26	69.18	18.10	1138.10	66.01	9.91	1138.89	58.24	14.89	1137.94	61.36	1.78	1139.68	44.85	-1.78
1141.27	71.23	18.48	1141.10	66.68	8.92	1141.90	59.87	14.85	1140.94	63.74	2.49	1142.69	45.80	-2.49
1144.26	68.84	16.89	1144.10	68.36	11.40	1144.89	60.22	16.00	1143.94	61.68	1.23	1145.68	46.26	-1.23
1147.26	70.11	17.87	1147.10	66.54	9.28	1147.89	58.65	14.14	1146.94	62.52	1.78	1148.68	46.01	-1.78
1150.26	66.39	14.98	1150.10	69.65	13.22	1150.89	58.65	14.97	1149.94	62.07	2.16	1151.68	44.80	-2.16
1153.26	68.25	14.75	1153.10	66.54	8.02	1153.89	57.89	12.12	1152.94	62.97	0.97	1154.68	48.08	-0.97
1156.27	69.09	16.05	1156.10	66.34	8.28	1156.90	58.24	12.93	1155.94	62.00	0.46	1157.69	48.13	-0.46
1159.25	71.23	18.74	1159.10	66.95	9.44	1159.89	59.29	14.53	1158.94	61.81	0.82	1160.68	47.22	-0.82
1162.25	68.50	17.12	1162.10	65.41	9.02	1162.89	58.07	14.42	1161.94	62.45	2.57	1163.68	44.35	-2.57
1165.26	69.60	16.75	1165.10	67.22	9.36	1165.89	58.12	13.00	1164.94	63.03	1.68	1166.68	46.71	-1.68
1168.26	68.67	16.08	1168.10	66.41	8.81	1168.89	58.24	13.38	1167.94	62.00	0.91	1169.68	47.22	-0.91
1171.27	70.46	16.90	1171.10	64.34	5.76	1171.90	56.80	10.97	1170.94	63.29	1.23	1172.69	47.88	-1.23
1174.25	69.26	17.50	1174.10	64.48	7.71	1174.89	57.89	13.86	1173.94	59.27	-0.99	1175.68	48.29	0.99
1177.25	70.37	16.90	1177.10	67.15	8.66	1177.89	59.40	13.66	1176.94	61.94	-0.03	1178.68	49.05	0.03
1180.26	71.05	17.36	1180.10	66.14	7.43	1180.89	58.82	12.86	1179.94	62.58	0.39	1181.68	48.85	-0.39
1183.26	69.60	16.70	1183.10	66.68	8.76	1183.89	59.52	14.35	1182.94	63.74	2.34	1184.68	46.11	-2.34
1186.27	69.35	16.03	1186.10	67.22	8.89	1186.90	57.78	12.19	1185.94	63.16	1.34	1187.69	47.52	-1.34
1189.26	72.17	19.00	1189.10	70.60	12.41	1189.89	57.83	12.39	1188.94	63.22	1.55	1190.68	47.17	-1.55
1192.26	66.39	14.37	1192.10	67.01	9.98	1192.89	59.17	14.88	1191.94	62.07	1.55	1193.68	46.01	-1.55
1195.26	70.97	17.29	1195.10	69.17	10.48	1195.89	59.40	13.45	1194.94	62.71	0.53	1196.68	48.69	-0.53
1198.26	72.00	18.19	1198.10	66.41	7.59	1198.89	59.58	13.50	1197.94	63.48	1.17	1199.68	48.18	-1.17
1201.27	71.48	17.04	1201.10	67.42	7.96	1201.90	58.65	11.94	1200.94	64.39	1.45	1202.69	48.54	-1.45
1204.26	69.09	14.82	1204.10	68.83	9.54	1204.89	60.86	14.32	1203.94	64.71	1.94	1205.68	47.88	-1.94
1207.26	71.83	16.90	1207.10	67.96	8.02	1207.89	59.99	12.79	1206.94	66.53	3.10	1208.68	47.37	-3.10
1210.25	69.35	15.07	1210.10	66.48	7.19	1210.89	57.89	11.34	1209.94	65.43	2.65	1211.68	47.17	-2.65
1213.25	69.77	13.57	1213.10	68.83	7.62	1213.89	58.01	9.54	1212.94	67.19	2.49	1214.68	49.25	-2.49
1216.27	70.29	17.30	1216.10	68.43	10.43	1216.90	58.59	13.33	1215.94	62.90	1.41	1217.69	47.12	-1.41
1219.25	71.23	16.38	1219.10	65.81	5.95	1219.89	60.75	13.63	1218.94	63.87	0.52	1220.68	49.87	-0.52
