# Supplementary material for: Noise-precision tradeoff in predicting combinations of mutations and drugs
Source: PLoS Comput Biol. 2019 May 22;15(5):e1006956. doi: 10.1371/journal.pcbi.1006956 (PMC6548401; doi:10.1371/journal.pcbi.1006956)
Supplement: S1 Data — A zip file containing all datasets used in this paper. (ZIP) [file pcbi.1006956.s002.zip › calcium/calcium_double_RAW264.7/GMF_10_pM_UTP_25_uM_RW_ECC040315F.txt]

Tab-delimted data for ligand pair Granulocyte macrophage colony stimulating factor / Uridine 5'-triphosphate
Celltype = RAW 264.7
ExperimentID = ECC040315F
t in seconds, Ca++ concentrations in nM
Adj Ca++ is the change in Ca++ concentration due to ligand

ECC040315F03	GMF 10 pM	UTP 25 uM	sim
ECC040315F02	UTP 25 uM	HBSS-BSA n/a 	lig2_only
ECC040315F07	UTP 25 uM	HBSS-BSA n/a 	lig2_only
ECC040315F12	HBSS-BSA n/a 	HBSS-BSA n/a 	con

t(ECC040315F03)	Ca++(ECC040315F03)	Adj Ca++(ECC040315F03)	t(ECC040315F02)	Ca++(ECC040315F02)	Adj Ca++(ECC040315F02)	t(ECC040315F07)	Ca++(ECC040315F07)	Adj Ca++(ECC040315F07)	t(ECC040315F12)	Ca++(ECC040315F12)	Adj Ca++(ECC040315F12)
-201.69	27.81	2.87	-201.84	26.06	0.68	-201.06	13.34	0.21	-200.28	23.14	0.00
-198.78	20.88	0.35	-198.93	21.66	0.69	-198.15	9.50	0.78	-197.36	18.73	0.00
-195.77	22.30	2.40	-195.93	20.21	-0.13	-195.14	9.35	1.26	-194.36	18.10	0.00
-192.77	21.90	-1.03	-192.93	20.42	-2.95	-192.14	8.09	-3.03	-191.36	21.13	0.00
-189.77	19.95	-0.79	-189.93	20.91	-0.27	-189.14	9.13	0.20	-188.35	18.94	0.00
-186.76	21.87	3.16	-186.93	20.34	1.19	-186.13	9.88	2.98	-185.35	16.91	0.00
-183.77	21.57	0.69	-183.93	20.13	-1.19	-183.14	8.95	-0.12	-182.36	19.08	0.00
-180.77	19.92	-0.54	-180.93	19.55	-1.35	-180.14	8.70	0.05	-179.36	18.66	0.00
-177.77	21.04	3.17	-177.93	19.92	1.61	-177.14	8.64	2.58	-176.36	16.07	0.00
-174.78	20.28	1.01	-174.93	20.34	0.63	-174.15	7.72	0.26	-173.37	17.47	0.00
-171.76	19.56	1.82	-171.93	20.58	2.40	-171.13	6.01	0.08	-170.35	15.94	0.00
-168.77	20.28	-0.39	-168.93	20.29	-0.82	-168.14	8.76	-0.10	-167.36	18.87	0.00
-165.77	20.02	-0.09	-165.93	20.09	-0.46	-165.14	8.18	-0.12	-164.35	18.31	0.00
-162.77	19.23	1.22	-162.93	20.58	2.13	-162.14	7.66	1.46	-161.36	16.21	0.00
-159.78	19.69	-0.07	-159.93	21.20	1.00	-159.15	7.84	-0.11	-158.36	17.96	0.00
-156.76	19.65	-0.53	-156.93	20.38	-0.24	-156.13	7.87	-0.50	-155.35	18.38	0.00
-153.78	18.70	-0.36	-153.93	18.94	-0.56	-153.14	8.24	0.99	-152.36	17.26	0.00
-150.78	19.59	-0.94	-150.93	19.10	-1.87	-150.15	8.73	0.01	-149.36	18.73	0.00
-147.78	19.85	1.00	-147.93	21.25	1.96	-147.15	7.75	0.71	-146.36	17.05	0.00
-144.77	19.52	0.39	-144.93	19.59	0.02	-144.14	8.67	1.35	-143.36	17.33	0.00
-141.76	18.47	-2.06	-141.93	19.55	-1.42	-141.13	7.78	-0.94	-140.35	18.73	0.00
-138.78	18.87	-2.51	-138.93	20.34	-1.48	-138.15	9.29	-0.28	-137.36	19.58	0.00
-135.78	19.16	0.87	-135.93	20.29	1.56	-135.15	7.35	0.87	-134.36	16.49	0.00
-132.77	18.96	0.46	-132.93	20.38	1.44	-132.14	8.92	2.23	-131.36	16.70	0.00
-129.77	19.36	-0.40	-129.93	19.96	-0.24	-129.14	8.37	0.42	-128.35	17.96	0.00
-126.76	19.39	-0.65	-126.93	18.86	-1.62	-126.13	8.06	-0.17	-125.35	18.24	0.00
-123.77	20.02	1.94	-123.93	20.87	2.35	-123.14	8.30	2.03	-122.36	16.28	0.00
-120.77	18.31	-0.33	-120.93	19.80	0.72	-120.14	9.01	2.18	-119.36	16.84	0.00
-117.77	19.39	-0.65	-117.93	20.29	-0.19	-117.14	8.98	0.75	-116.36	18.24	0.00
-114.77	20.05	0.01	-114.93	20.83	0.35	-114.14	7.97	-0.26	-113.36	18.24	0.00
-111.76	19.69	0.84	-111.93	20.91	1.62	-111.13	7.63	0.59	-110.35	17.05	0.00
-108.77	21.51	-1.07	-108.93	19.96	-3.06	-108.14	7.72	-3.05	-107.36	20.78	0.00
-105.77	20.21	-1.09	-105.93	18.57	-3.17	-105.14	8.37	-1.12	-104.36	19.50	0.00
-102.77	21.61	1.57	-102.93	21.78	1.30	-102.14	9.38	1.15	-101.36	18.24	0.00
-99.77	20.45	-0.64	-99.93	20.83	-0.70	-99.14	8.00	-1.28	-98.36	19.29	0.00
-96.76	20.38	-0.50	-96.93	20.67	-0.65	-96.13	9.41	0.34	-95.35	19.08	0.00
-93.77	19.72	-0.67	-93.93	21.33	0.50	-93.14	9.07	0.49	-92.36	18.59	0.00
-90.77	21.41	-0.04	-90.93	21.83	-0.06	-90.14	8.46	-1.18	-89.36	19.65	0.00
-87.78	21.54	2.13	-87.93	20.91	1.06	-87.15	9.23	1.63	-86.36	17.61	0.00
-84.78	20.88	0.49	-84.93	20.09	-0.74	-84.15	8.86	0.28	-83.36	18.59	0.00
-81.76	20.12	-1.89	-81.93	20.83	-1.62	-81.13	8.00	-2.20	-80.35	20.21	0.00
-78.77	21.11	0.72	-78.93	21.04	0.21	-78.14	8.12	-0.46	-77.36	18.59	0.00
-75.77	20.81	-1.84	-75.93	20.50	-2.59	-75.14	8.15	-2.69	-74.36	20.85	0.00
-72.78	21.17	-0.06	-72.93	21.45	-0.22	-72.14	9.07	-0.35	-71.36	19.43	0.00
-69.78	19.79	-1.30	-69.93	20.21	-1.32	-69.14	8.61	-0.67	-68.36	19.29	0.00
-66.76	20.31	0.69	-66.93	22.20	2.14	-66.13	7.81	0.00	-65.35	17.82	0.00
-63.77	20.51	0.12	-63.93	21.04	0.21	-63.14	9.88	1.30	-62.36	18.59	0.00
-60.77	20.74	1.82	-60.93	21.95	2.59	-60.14	8.67	1.56	-59.36	17.12	0.00
-57.77	21.31	0.15	-57.93	20.13	-1.47	-57.14	9.04	-0.31	-56.36	19.36	0.00
-54.78	21.44	0.42	-54.93	21.58	0.12	-54.15	8.24	-0.97	-53.36	19.22	0.00
-51.76	20.15	-1.15	-51.93	21.45	-0.29	-51.13	9.23	-0.26	-50.35	19.50	0.00
-48.78	20.81	-0.35	-48.93	21.29	-0.31	-48.14	8.37	-0.98	-47.36	19.36	0.00
-45.78	20.88	-0.71	-45.93	21.87	-0.16	-45.15	9.63	-0.15	-44.36	19.79	0.00
-42.77	20.94	0.62	-42.93	21.33	0.57	-42.14	8.86	0.35	-41.36	18.52	0.00
-39.77	21.31	0.01	-39.93	21.54	-0.20	-39.14	10.68	1.19	-38.36	19.50	0.00
-36.76	21.54	-0.40	-36.93	23.54	1.16	-36.13	10.40	0.27	-35.35	20.14	0.00
-33.78	21.57	0.34	-33.93	21.95	0.28	-33.15	9.47	0.05	-32.36	19.43	0.00
-30.78	21.94	2.25	-30.93	20.67	0.54	-30.15	10.22	2.34	-29.36	17.89	0.00
-27.78	21.37	-2.42	-27.93	22.57	-1.66	-27.15	9.13	-2.85	-26.37	21.99	0.00
-24.78	22.64	0.70	-24.93	22.12	-0.26	-24.15	9.91	-0.22	-23.37	20.14	0.00
4.31	69.82	35.70	4.15	61.19	26.63	4.94	65.58	43.27	5.73	32.32	0.00
7.29	143.92	112.27	7.13	128.26	96.17	7.91	120.39	100.55	8.70	29.85	0.00
10.29	114.95	84.92	10.14	117.44	86.97	10.92	95.27	77.05	11.71	28.23	0.00
13.29	91.67	60.24	13.13	88.09	56.22	13.92	78.17	58.55	14.70	29.63	0.00
16.29	84.63	51.94	16.13	85.64	52.51	16.92	78.04	57.16	17.70	30.89	0.00
19.29	85.30	54.46	19.13	84.14	52.86	19.92	75.89	56.86	20.72	29.04	0.00
22.29	82.08	52.86	22.13	79.02	49.36	22.92	72.01	54.60	23.70	27.42	0.00
25.30	76.64	46.98	25.14	76.99	46.89	25.92	66.06	48.21	26.71	27.86	0.00
28.29	73.08	43.57	28.13	69.37	39.42	28.92	63.38	45.68	29.70	27.71	0.00
31.28	70.15	42.61	31.13	66.24	38.26	31.92	59.09	43.36	32.70	25.74	0.00
34.28	65.43	34.74	34.13	63.35	32.22	34.92	54.72	35.84	35.72	28.89	0.00
37.28	62.16	34.48	37.13	63.90	35.78	37.92	53.00	37.13	38.70	25.88	0.00
40.29	58.85	30.95	40.14	60.30	31.96	40.92	50.36	34.27	41.71	26.10	0.00
43.28	57.04	30.44	43.13	55.77	28.73	43.92	46.34	31.55	44.71	24.80	0.00
46.28	55.21	25.70	46.13	55.09	25.14	46.92	44.87	27.17	47.71	27.71	0.00
49.28	53.31	23.94	49.13	51.20	21.39	49.91	42.18	24.62	50.73	27.57	0.00
52.29	51.93	25.41	52.13	49.44	22.48	52.92	41.53	26.82	53.71	24.72	0.00
55.29	51.74	23.84	55.14	53.64	25.30	55.93	39.63	23.54	56.71	26.10	0.00
58.28	50.02	23.64	58.13	49.11	22.29	58.92	40.56	25.99	59.71	24.58	0.00
61.28	48.73	21.77	61.13	48.31	20.91	61.92	37.29	22.14	62.71	25.16	0.00
64.28	47.98	18.17	64.13	47.00	16.75	64.92	37.46	19.46	65.73	28.01	0.00
67.28	46.37	20.21	67.13	46.25	19.65	67.92	38.67	24.32	68.71	24.36	0.00
70.29	46.97	16.21	70.14	48.31	17.11	70.93	36.30	17.35	71.71	28.96	0.00
73.28	48.89	21.13	73.13	44.95	16.75	73.92	37.46	21.51	74.71	25.96	0.00
76.28	45.77	18.59	76.13	45.83	18.21	76.92	35.84	20.47	77.71	25.38	0.00
79.28	45.62	15.52	79.13	44.53	13.99	79.91	35.49	17.20	80.73	28.30	0.00
82.28	43.92	16.45	82.13	44.11	16.20	82.91	35.70	20.04	83.71	25.67	0.00
85.29	44.32	16.49	85.14	44.21	15.94	85.93	35.32	19.30	86.71	26.03	0.00
88.28	44.62	15.55	88.13	43.24	13.73	88.91	34.34	17.08	89.71	27.27	0.00
91.28	44.92	15.55	91.13	44.11	14.30	91.92	34.62	17.06	92.71	27.57	0.00
94.29	45.18	17.42	94.13	42.92	14.72	94.92	35.04	19.09	95.73	25.96	0.00
97.29	42.78	17.77	97.13	43.79	18.34	97.92	33.71	20.51	98.71	23.21	0.00
100.29	43.29	14.95	100.14	44.81	16.03	100.93	35.18	18.65	101.71	26.54	0.00
103.28	44.51	17.48	103.13	43.19	15.72	103.92	34.86	19.64	104.71	25.23	0.00
106.28	43.03	16.29	106.13	42.46	15.28	106.92	34.65	19.72	107.70	24.94	0.00
109.28	42.15	12.20	109.13	41.23	10.84	109.92	32.19	14.05	110.73	28.15	0.00
112.28	43.95	17.79	112.13	40.41	13.81	112.92	33.47	19.12	113.71	24.36	0.00
115.29	41.06	12.50	115.14	45.18	16.18	115.92	34.30	17.55	116.71	26.76	0.00
118.28	42.96	16.51	118.13	42.28	15.39	118.92	33.68	19.04	119.71	24.65	0.00
121.28	43.51	16.55	121.13	40.54	13.14	121.92	34.55	19.40	122.70	25.16	0.00
124.28	41.79	12.50	124.13	41.45	11.72	124.92	32.95	15.47	125.73	27.49	0.00
127.28	42.08	15.27	127.13	40.18	12.93	127.92	33.68	18.68	128.71	25.01	0.00
130.29	41.60	13.99	130.14	42.50	14.45	130.92	31.81	16.01	131.71	25.81	0.00
133.28	41.49	13.73	133.13	41.54	13.34	133.92	32.09	16.14	134.70	25.96	0.00
136.28	41.38	13.11	136.13	42.55	13.84	136.91	33.47	17.01	137.70	26.47	0.00
139.28	43.22	16.70	139.13	40.59	13.63	139.92	33.37	18.66	140.72	24.72	0.00
142.29	40.29	11.44	142.13	41.77	12.48	142.92	32.98	15.94	143.71	27.05	0.00
145.29	42.56	16.54	145.14	40.91	14.45	145.93	32.12	17.91	146.71	24.22	0.00
148.28	41.42	14.53	148.13	40.27	12.94	148.92	31.47	16.39	149.71	25.09	0.00
151.29	42.85	13.26	151.13	40.18	10.15	151.92	31.36	13.58	152.71	27.79	0.00
154.28	40.91	10.81	154.13	41.13	10.59	154.91	31.47	13.18	155.72	28.30	0.00
157.28	40.66	13.41	157.13	40.32	12.63	157.92	32.26	16.82	158.71	25.45	0.00
160.29	41.24	11.73	160.14	41.82	11.87	160.92	31.26	13.56	161.71	27.71	0.00
163.28	40.62	10.15	163.13	39.28	8.37	163.91	31.47	12.81	164.69	28.67	0.00
166.28	42.23	10.95	166.13	41.27	9.55	166.91	29.31	9.84	167.69	29.48	0.00
169.28	41.49	11.46	169.13	40.18	9.71	169.92	29.75	11.53	170.72	28.23	0.00
172.28	41.68	13.34	172.13	39.91	11.13	172.92	32.92	16.39	173.70	26.54	0.00
175.29	39.93	11.30	175.14	41.59	12.52	175.93	30.37	13.55	176.72	26.83	0.00
178.28	39.82	11.48	178.13	38.65	9.87	178.92	32.40	15.87	179.70	26.54	0.00
181.28	41.60	14.06	181.13	39.14	11.16	181.92	30.88	15.15	182.70	25.74	0.00
184.28	40.07	11.44	184.13	39.19	10.12	184.91	30.61	13.79	185.73	26.83	0.00
187.28	41.68	13.05	187.13	39.14	10.07	187.92	29.21	12.39	188.70	26.83	0.00
190.29	40.29	9.60	190.14	40.91	9.78	190.92	30.75	11.87	191.71	28.89	0.00
193.28	40.80	8.70	193.13	38.51	5.97	193.92	31.50	11.21	194.70	30.30	0.00
196.28	40.95	10.78	196.13	37.75	7.14	196.92	29.82	11.46	197.70	28.37	0.00
199.28	39.13	6.51	199.13	37.97	4.91	199.91	31.16	10.35	200.72	30.82	0.00
202.28	41.86	12.35	202.13	39.50	9.55	202.92	30.75	13.05	203.70	27.71	0.00
205.29	40.37	10.71	205.14	41.36	11.26	205.93	30.88	13.03	206.71	27.86	0.00
208.28	38.85	9.34	208.13	39.14	9.19	208.91	29.24	11.54	209.70	27.71	0.00
211.28	38.38	9.97	211.13	38.33	9.48	211.91	30.03	13.43	212.70	26.61	0.00
214.28	39.24	8.99	214.13	38.33	7.64	214.91	29.75	11.31	215.73	28.45	0.00
217.29	41.46	11.51	217.13	40.41	10.02	217.92	29.21	11.07	218.71	28.15	0.00
220.29	38.63	7.94	220.14	40.09	8.96	220.92	29.58	10.70	221.71	28.89	0.00
223.28	39.86	9.98	223.13	40.00	9.68	223.91	30.20	12.13	224.70	28.08	0.00
226.28	40.40	9.93	226.13	39.50	8.59	226.92	28.73	10.07	227.70	28.67	0.00
229.29	39.60	8.24	229.13	38.74	6.94	229.91	31.50	11.95	230.72	29.56	0.00
232.29	39.89	9.72	232.13	37.79	7.18	232.91	29.58	11.22	233.70	28.37	0.00
235.29	39.31	8.03	235.14	42.18	10.46	235.92	30.03	10.56	236.71	29.48	0.00
238.28	41.09	11.94	238.13	38.96	9.37	238.92	30.88	13.54	239.70	27.35	0.00
241.28	39.24	6.77	241.13	37.12	4.21	241.91	30.85	10.19	242.70	30.67	0.00
244.28	39.78	11.00	244.13	37.88	8.66	244.91	29.75	12.78	245.72	26.98	0.00
247.28	39.71	8.21	247.13	38.51	6.57	247.92	30.85	11.16	248.71	29.70	0.00
250.29	39.86	8.87	250.14	40.14	8.71	250.92	30.54	11.36	251.71	29.19	0.00
253.28	40.95	9.52	253.13	36.94	5.07	253.91	30.92	11.30	254.69	29.63	0.00
256.28	38.95	9.44	256.13	39.82	9.87	256.92	29.65	11.95	257.70	27.71	0.00
259.28	40.95	12.46	259.13	39.10	10.17	259.91	29.38	12.70	260.72	26.69	0.00
262.28	40.29	11.73	262.13	38.69	9.69	262.91	29.48	12.73	263.70	26.76	0.00
265.29	40.26	10.97	265.14	41.13	11.40	265.93	29.86	12.38	266.71	27.49	0.00
268.28	40.51	9.15	268.13	38.65	6.85	268.92	30.16	10.61	269.70	29.56	0.00
271.29	40.07	8.79	271.13	38.33	6.61	271.92	29.52	10.05	272.70	29.48	0.00
274.28	39.39	8.48	274.13	38.20	6.85	274.91	29.35	10.25	275.72	29.11	0.00
277.28	40.04	8.16	277.13	37.70	5.38	277.92	29.31	9.24	278.70	30.08	0.00
280.29	39.06	8.37	280.14	41.00	9.87	280.92	29.55	10.67	281.71	28.89	0.00
283.29	39.97	8.32	283.13	40.23	8.14	283.92	29.41	9.57	284.70	29.85	0.00
286.28	38.95	5.88	286.13	39.91	6.40	286.92	30.06	8.80	287.70	31.27	0.00
289.29	42.04	10.46	289.13	38.06	6.04	289.92	29.82	10.05	290.72	29.78	0.00
292.28	39.13	7.25	292.13	38.60	6.28	292.91	28.87	8.80	293.70	30.08	0.00
295.29	41.46	9.58	295.14	40.68	8.36	295.92	30.20	10.13	296.71	30.08	0.00
298.28	40.62	8.15	298.13	39.64	6.73	298.91	29.24	8.58	299.70	30.67	0.00
301.29	42.08	9.31	301.13	39.01	5.80	301.92	28.87	7.91	302.70	30.97	0.00
304.28	40.44	7.82	304.13	39.14	6.08	304.91	30.71	9.90	305.72	30.82	0.00
307.29	40.84	7.92	307.13	38.51	5.15	307.92	30.16	9.05	308.71	31.12	0.00
310.29	40.98	7.31	310.14	39.68	5.57	310.92	30.03	8.17	311.71	31.87	0.00
313.29	40.11	7.79	313.13	38.02	5.26	313.92	29.45	8.94	314.70	30.52	0.00
316.28	41.49	7.90	316.13	38.33	4.30	316.91	30.27	8.49	317.70	31.79	0.00
319.29	40.58	7.44	319.13	37.66	4.08	319.91	31.05	9.72	320.72	31.34	0.00
322.28	40.98	8.81	322.13	39.59	6.98	322.91	29.45	9.09	323.70	30.37	0.00
325.29	39.93	8.87	325.14	42.37	10.87	325.92	29.45	10.20	326.71	29.26	0.00
328.28	41.57	8.28	328.13	40.41	6.68	328.92	30.61	9.13	329.70	31.49	0.00
331.28	40.26	4.64	331.13	40.23	4.17	331.91	29.96	6.15	332.70	33.82	0.00
334.28	40.73	7.59	334.13	40.32	6.74	334.92	30.88	9.55	335.73	31.34	0.00
337.28	41.06	8.29	337.13	39.01	5.80	337.92	30.51	9.55	338.70	30.97	0.00
340.29	41.82	9.13	340.14	41.04	7.91	340.92	29.41	8.53	341.71	30.89	0.00
343.28	41.28	6.94	343.13	40.18	5.40	343.91	29.93	7.40	344.70	32.54	0.00
346.28	41.57	9.10	346.13	40.54	7.63	346.91	29.86	9.20	347.70	30.67	0.00
349.28	40.91	8.22	349.13	38.47	5.34	349.91	30.37	9.49	350.72	30.89	0.00
352.28	41.20	6.63	352.13	38.06	3.05	352.92	31.43	8.67	353.70	32.77	0.00
355.29	41.31	6.97	355.14	42.78	8.00	355.93	29.69	7.16	356.71	32.54	0.00
358.29	40.69	5.67	358.13	41.73	6.27	358.91	30.30	7.09	359.70	33.22	0.00
361.28	42.12	10.17	361.13	41.45	9.06	361.91	32.02	11.88	362.70	30.15	0.00
364.28	42.04	7.25	364.13	40.50	5.27	364.92	29.86	6.88	365.72	32.99	0.00
367.28	43.33	8.76	367.13	40.86	5.85	367.92	30.78	8.02	368.70	32.77	0.00
370.29	42.48	7.08	370.14	43.79	7.95	370.93	30.51	6.92	371.71	33.60	0.00
373.28	42.34	8.07	373.13	41.00	6.29	373.92	30.71	8.25	374.70	32.47	0.00
376.28	41.46	7.12	376.13	41.13	6.35	376.92	32.02	9.49	377.70	32.54	0.00
379.28	43.48	8.39	379.13	41.23	5.70	379.92	31.16	7.88	380.72	33.29	0.00
382.28	43.48	8.39	382.13	39.46	3.93	382.92	31.16	7.88	383.70	33.29	0.00
385.29	42.45	5.84	385.14	42.64	5.59	385.93	31.91	7.11	386.71	34.81	0.00
388.28	42.30	7.28	388.13	41.77	6.31	388.92	30.54	7.33	389.71	33.22	0.00
391.28	42.56	5.88	391.13	40.73	3.61	391.92	30.95	6.08	392.71	34.88	0.00
394.28	42.67	7.80	394.13	41.64	6.33	394.92	30.47	7.41	395.73	33.07	0.00
397.28	42.41	7.54	397.13	40.23	4.92	397.92	30.51	7.45	398.71	33.07	0.00
400.29	42.78	8.06	400.14	44.85	9.69	400.92	31.43	8.52	401.71	32.92	0.00
403.29	43.95	10.13	403.13	40.32	6.06	403.92	30.99	8.98	404.70	32.02	0.00
406.29	42.45	6.90	406.13	41.73	5.74	406.92	31.05	7.31	407.70	33.75	0.00
409.28	42.56	9.94	409.13	40.41	7.35	409.92	32.26	11.45	410.72	30.82	0.00
412.28	42.59	8.92	412.13	42.32	8.21	412.91	33.68	11.82	413.70	31.87	0.00
415.29	42.59	8.47	415.14	43.75	9.19	415.93	29.89	7.58	416.71	32.32	0.00
418.28	41.49	3.82	418.13	41.96	3.85	418.92	31.54	5.68	419.71	35.87	0.00
421.29	42.59	7.50	421.13	41.36	5.83	421.92	31.23	7.95	422.71	33.29	0.00
424.28	43.11	5.89	424.13	42.00	4.34	424.91	32.43	7.02	425.72	35.42	0.00
427.29	43.51	5.22	427.13	40.32	1.59	427.92	30.99	4.51	428.71	36.49	0.00
430.29	42.59	8.10	430.14	43.24	8.31	430.93	31.05	8.37	431.71	32.69	0.00
433.29	42.96	7.11	433.13	40.63	4.34	433.92	31.23	7.19	434.70	34.05	0.00
436.28	42.81	5.75	436.13	42.50	5.00	436.92	32.33	7.08	437.71	35.26	0.00
439.28	45.25	8.95	439.13	42.18	5.44	439.92	31.67	7.18	440.73	34.50	0.00
442.28	45.03	7.43	442.13	43.15	5.11	442.92	31.47	5.68	443.71	35.80	0.00
445.29	44.07	5.86	445.14	43.19	4.54	445.93	32.16	5.76	446.71	36.41	0.00
448.28	42.41	6.79	448.13	43.98	7.92	448.92	33.61	9.80	449.70	33.82	0.00
451.28	43.44	4.77	451.13	42.73	3.62	451.92	33.09	6.23	452.70	36.87	0.00
454.28	45.47	7.41	454.13	43.29	4.79	454.92	31.71	5.46	455.73	36.26	0.00
457.29	43.11	6.88	457.13	40.91	4.24	457.92	31.78	7.36	458.71	34.43	0.00
460.29	42.56	6.03	460.14	45.09	8.12	460.93	31.98	7.26	461.71	34.73	0.00
463.28	44.32	6.42	463.13	41.86	3.52	463.92	32.09	6.00	464.70	36.10	0.00
466.29	43.88	6.28	466.13	42.60	4.56	466.92	34.03	8.24	467.71	35.80	0.00
469.28	44.99	9.67	469.13	42.55	6.79	469.92	32.92	9.41	470.73	33.52	0.00
472.28	44.92	6.71	472.13	43.70	5.05	472.92	32.40	6.00	473.71	36.41	0.00
475.29	43.92	3.56	475.14	45.50	4.70	475.93	31.98	3.43	476.71	38.56	0.00
478.29	45.40	8.11	478.13	41.82	4.09	478.92	34.06	8.58	479.71	35.49	0.00
481.29	45.44	6.46	481.13	42.92	3.50	481.92	32.02	4.85	482.71	37.18	0.00
484.29	45.44	7.77	484.13	42.69	4.58	484.92	32.95	7.09	485.73	35.87	0.00
487.29	43.70	7.24	487.13	42.09	5.19	487.92	31.85	7.20	488.70	34.66	0.00
490.29	45.21	7.46	490.14	45.41	7.22	490.93	32.36	6.42	491.71	35.95	0.00
493.29	45.29	5.47	493.13	43.19	2.93	493.92	32.09	4.08	494.71	38.02	0.00
496.29	44.47	5.72	496.13	44.39	5.20	496.92	33.33	6.39	497.71	36.95	0.00
499.29	44.62	8.39	499.13	43.84	7.17	499.92	31.12	6.70	500.73	34.43	0.00
502.29	44.21	5.00	502.13	43.88	4.23	502.92	33.50	6.10	503.71	37.41	0.00
505.29	44.99	6.86	505.14	46.43	7.86	505.92	33.57	7.25	506.71	36.33	0.00
508.28	45.85	6.26	508.13	42.69	2.66	508.92	31.74	3.96	509.71	37.79	0.00
511.28	45.21	4.62	511.13	44.21	3.18	511.92	32.92	4.14	512.71	38.79	0.00
514.28	46.11	7.13	514.13	43.19	3.77	514.91	34.48	7.31	515.72	37.18	0.00
517.28	45.73	7.29	517.13	44.58	5.70	517.92	34.10	7.47	518.71	36.64	0.00
520.29	44.88	6.98	520.14	47.32	8.98	520.93	32.92	6.83	521.71	36.10	0.00
523.28	45.10	6.58	523.13	44.62	5.66	523.92	32.92	6.21	524.71	36.72	0.00
526.29	44.66	6.76	526.13	44.21	5.87	526.92	32.26	6.17	527.70	36.10	0.00
529.28	45.36	5.77	529.13	43.93	3.90	529.92	33.37	5.59	530.72	37.79	0.00
532.28	45.03	4.51	532.13	44.62	3.66	532.91	33.82	5.11	533.70	38.72	0.00
535.29	46.03	6.75	535.14	46.29	6.57	535.92	33.68	6.21	536.71	37.48	0.00
538.28	46.14	7.09	538.13	43.29	3.80	538.91	32.57	5.33	539.70	37.25	0.00
541.28	44.66	4.84	541.13	44.72	4.46	541.92	32.33	4.32	542.71	38.02	0.00
544.28	45.47	6.65	544.13	43.06	3.80	544.92	34.62	7.61	545.73	37.02	0.00
547.29	44.95	2.88	547.13	43.47	0.96	547.92	32.50	2.24	548.71	40.27	0.00
550.29	46.63	6.96	550.14	46.43	6.32	550.92	35.21	7.35	551.72	37.87	0.00
553.29	44.99	6.40	553.13	45.69	6.66	553.92	33.68	6.90	554.71	36.79	0.00
556.28	47.94	6.57	556.13	44.72	2.91	556.92	33.50	3.94	557.71	39.57	0.00
559.29	46.14	4.23	559.13	43.84	1.49	559.92	34.44	4.34	560.73	40.11	0.00
562.29	46.14	3.99	562.13	44.99	2.40	562.92	34.20	3.86	563.70	40.35	0.00
565.29	47.49	6.97	565.14	46.39	5.43	565.93	32.81	4.10	566.71	38.72	0.00
568.29	46.29	5.23	568.13	45.09	3.59	568.92	34.23	4.98	569.71	39.26	0.00
571.28	48.55	7.18	571.13	45.09	3.28	571.92	34.13	4.57	572.71	39.57	0.00
574.28	46.11	5.36	574.13	44.53	3.34	574.92	35.04	6.10	575.73	38.95	0.00
577.28	47.00	7.64	577.13	46.29	6.49	577.92	33.99	6.44	578.71	37.56	0.00
580.29	46.56	3.55	580.14	47.98	4.53	580.92	34.51	3.31	581.71	41.21	0.00
583.28	47.91	6.70	583.13	44.72	3.07	583.92	34.41	5.01	584.71	39.41	0.00
586.28	46.63	8.80	586.13	46.71	8.44	586.92	34.23	8.21	587.71	36.03	0.00
589.28	47.15	6.79	589.13	46.53	5.73	589.92	33.12	4.57	590.73	38.56	0.00
592.28	48.70	7.64	592.13	45.92	4.42	592.91	34.03	4.78	593.71	39.26	0.00
595.29	48.51	5.50	595.14	46.39	2.94	595.92	34.34	3.14	596.71	41.21	0.00
598.28	46.82	5.61	598.12	44.81	3.16	598.92	35.18	5.78	599.70	39.41	0.00
601.28	46.18	4.81	601.13	45.41	3.60	601.91	35.00	5.44	602.70	39.57	0.00
636.32	63.89	-0.04	636.16	62.90	-1.47	636.95	48.86	-3.26	637.74	62.13	0.00
639.26	58.58	-4.92	639.11	57.09	-6.85	639.90	45.02	-6.67	640.69	61.70	0.00
642.26	53.58	-11.47	642.11	53.74	-11.75	642.90	42.04	-11.20	643.69	63.25	0.00
645.27	52.96	-7.05	645.11	52.73	-7.72	645.90	38.81	-9.39	646.69	58.21	0.00
648.27	52.58	-4.74	648.11	52.20	-5.56	648.90	39.52	-5.99	649.69	55.52	0.00
651.27	51.39	-5.26	651.11	52.44	-4.65	651.90	38.14	-6.70	652.69	54.85	0.00
654.26	50.74	-6.41	654.11	53.31	-4.28	654.90	38.70	-6.64	655.69	55.35	0.00
657.26	50.78	-6.62	657.11	51.01	-6.83	657.90	38.67	-6.92	658.69	55.60	0.00
660.26	50.67	-7.91	660.11	51.20	-7.82	660.90	37.99	-8.78	661.69	56.78	0.00
663.26	50.36	-8.89	663.11	51.25	-8.44	663.90	39.31	-8.13	664.69	57.45	0.00
666.27	50.36	-7.96	666.11	52.97	-5.79	666.90	37.82	-8.69	667.69	56.52	0.00
669.27	51.78	-6.46	669.11	51.34	-7.34	669.90	38.67	-7.76	670.69	56.44	0.00
672.27	51.93	-4.81	672.11	51.87	-5.31	672.90	38.35	-6.58	673.69	54.94	0.00
675.27	50.78	-5.29	675.11	50.91	-5.60	675.90	37.92	-6.34	676.69	54.27	0.00
678.27	52.04	-5.53	678.11	51.77	-6.24	678.90	38.95	-6.81	679.69	55.77	0.00
681.27	49.79	-6.45	681.11	52.63	-4.05	681.90	38.03	-6.40	682.69	54.44	0.00
684.27	52.20	-2.71	684.11	51.96	-3.39	684.90	39.81	-3.29	685.69	53.11	0.00
687.27	52.27	-2.89	687.11	54.61	-0.99	687.90	40.20	-3.15	688.69	53.36	0.00
690.27	52.27	-3.97	690.11	54.13	-2.55	690.90	39.52	-4.91	691.69	54.44	0.00
693.27	51.09	-6.73	693.11	54.42	-3.84	693.90	37.99	-8.02	694.69	56.02	0.00
696.27	53.35	-2.64	696.11	54.13	-2.30	696.90	39.74	-4.44	697.69	54.19	0.00
699.27	53.74	-2.75	699.11	52.30	-4.63	699.90	37.64	-7.04	700.69	54.69	0.00
702.27	51.55	-2.78	702.11	54.37	-0.40	702.90	38.95	-3.57	703.69	52.53	0.00
705.27	52.35	-4.89	705.11	53.69	-3.99	705.90	40.10	-5.33	706.69	55.44	0.00
708.27	55.44	-3.22	708.11	54.13	-4.97	708.90	39.31	-7.54	709.69	56.86	0.00
711.27	53.35	-4.14	711.11	54.80	-3.13	711.90	39.88	-5.80	712.69	55.69	0.00
714.27	51.32	-3.84	714.11	54.90	-0.70	714.90	40.28	-3.07	715.69	53.36	0.00
717.27	53.43	-2.72	717.11	53.93	-2.66	717.90	39.49	-4.85	718.69	54.35	0.00
720.27	55.09	-1.65	720.11	56.02	-1.16	720.90	41.35	-3.58	721.69	54.94	0.00
723.26	53.58	-4.33	723.11	56.02	-2.33	723.90	40.49	-5.61	724.69	56.11	0.00
726.26	53.47	-3.52	726.11	55.73	-1.70	726.90	39.20	-5.98	727.69	55.19	0.00
729.26	54.98	-2.59	729.11	54.56	-3.45	729.89	41.17	-4.59	730.69	55.77	0.00
732.27	53.47	-3.52	732.11	54.27	-3.16	732.90	41.93	-3.25	733.69	55.19	0.00
735.27	54.20	-1.95	735.11	56.51	-0.08	735.90	39.49	-4.85	736.69	54.35	0.00
738.26	53.00	-4.24	738.11	56.51	-1.17	738.90	39.45	-5.98	739.69	55.44	0.00
741.26	54.59	-1.15	741.11	55.63	-0.55	741.90	40.45	-3.48	742.69	53.94	0.00
744.27	55.09	-4.58	744.11	54.56	-5.55	744.90	41.07	-6.79	745.70	57.87	0.00
747.27	52.20	-4.29	747.11	54.61	-2.32	747.90	40.81	-3.87	748.70	54.69	0.00
750.27	53.70	-6.22	750.11	55.24	-5.12	750.90	41.46	-6.65	751.69	58.12	0.00
753.27	52.54	-6.79	753.11	57.48	-2.29	753.90	41.17	-6.35	754.69	57.53	0.00
756.27	54.04	-2.86	756.11	55.34	-2.00	756.90	39.88	-5.21	757.69	55.10	0.00
759.27	53.58	-3.41	759.11	56.31	-1.12	759.90	39.42	-5.76	760.70	55.19	0.00
762.27	53.04	-5.62	762.11	56.95	-2.15	762.90	40.49	-6.36	763.69	56.86	0.00
765.27	54.01	-1.98	765.11	56.41	-0.02	765.90	40.56	-3.62	766.69	54.19	0.00
768.27	54.98	-2.42	768.11	56.12	-1.72	768.90	40.78	-4.81	769.69	55.60	0.00
771.27	54.43	-3.56	771.11	55.09	-3.34	771.90	40.78	-5.40	772.70	56.19	0.00
774.27	54.55	-3.69	774.11	59.26	0.58	774.90	42.44	-3.99	775.70	56.44	0.00
777.27	55.52	-4.15	777.11	55.73	-4.38	777.90	42.40	-5.46	778.69	57.87	0.00
780.27	56.73	-5.40	780.11	56.46	-6.11	780.90	41.79	-8.53	781.69	60.33	0.00
783.27	55.01	-3.23	783.11	56.70	-1.98	783.90	41.53	-4.90	784.69	56.44	0.00
786.27	54.55	-6.82	786.11	56.16	-5.65	786.90	41.64	-7.92	787.70	59.57	0.00
789.27	53.54	-4.87	789.11	55.87	-2.98	789.90	42.22	-4.38	790.70	56.61	0.00
792.27	54.98	-2.76	792.11	57.48	-0.70	792.90	41.75	-4.18	793.70	55.94	0.00
795.27	54.63	0.05	795.11	57.44	2.42	795.90	42.07	-0.70	796.70	52.78	0.00
798.27	55.25	-3.83	798.11	56.95	-2.57	798.90	42.04	-5.23	799.70	57.28	0.00
801.27	54.98	-4.61	801.11	56.31	-3.72	801.90	44.25	-3.53	802.69	57.79	0.00
804.27	54.98	-3.85	804.11	57.44	-1.83	804.90	43.02	-4.00	805.69	57.03	0.00
807.27	55.36	-2.63	807.11	59.55	1.12	807.90	41.14	-5.04	808.70	56.19	0.00
810.26	55.71	-4.55	810.11	57.34	-3.36	810.90	41.86	-6.59	811.70	58.46	0.00
813.26	55.40	-8.10	813.11	55.43	-8.51	813.90	41.07	-10.62	814.69	61.70	0.00
816.26	57.12	-0.28	816.11	59.65	1.81	816.90	43.78	-1.81	817.69	55.60	0.00
819.26	56.14	-4.55	819.11	58.32	-2.81	819.90	42.29	-6.59	820.70	58.89	0.00
822.27	56.03	-3.73	822.11	59.01	-1.19	822.90	41.68	-6.27	823.70	57.96	0.00
825.27	56.93	-3.16	825.11	58.22	-2.31	825.90	43.02	-5.26	826.70	58.29	0.00
828.27	57.51	-2.92	828.11	57.24	-3.63	828.90	44.22	-4.40	829.70	58.63	0.00
831.27	57.91	-2.61	831.11	55.39	-5.57	831.90	42.00	-6.71	832.69	58.72	0.00
834.27	56.10	-3.74	834.11	57.98	-2.30	834.90	41.89	-6.14	835.70	58.04	0.00
837.27	57.04	-2.21	837.11	58.71	-0.98	837.90	42.47	-4.97	838.70	57.45	0.00
840.27	55.17	-4.33	840.11	59.31	-0.63	840.90	43.78	-3.91	841.70	57.70	0.00
843.27	56.30	-4.13	843.11	60.05	-0.82	843.90	42.33	-6.29	844.70	58.63	0.00
846.27	55.83	-3.93	846.11	60.35	0.15	846.90	41.71	-6.24	847.70	57.96	0.00
849.26	55.87	-3.89	849.11	58.86	-1.34	849.90	44.00	-3.95	850.70	57.96	0.00
852.26	56.18	-3.66	852.11	60.70	0.42	852.90	43.45	-4.58	853.70	58.04	0.00
855.27	55.95	-5.33	855.11	59.80	-1.92	855.90	42.65	-6.82	856.70	59.48	0.00
858.27	58.02	-4.63	858.11	57.39	-5.70	858.90	44.80	-6.04	859.69	60.85	0.00
861.27	56.89	-3.12	861.11	59.75	-0.70	861.90	42.83	-5.37	862.70	58.21	0.00
864.27	58.06	-1.86	864.11	59.60	-0.76	864.90	44.40	-3.71	865.70	58.12	0.00
867.27	56.61	-2.22	867.11	59.50	0.23	867.90	43.92	-3.10	868.70	57.03	0.00
870.27	58.06	-3.99	870.11	59.55	-2.94	870.90	43.56	-6.68	871.70	60.25	0.00
873.27	56.22	-5.74	873.11	60.40	-2.00	873.90	42.36	-7.79	874.69	60.16	0.00
876.27	56.46	-4.65	876.11	59.16	-2.39	876.90	42.94	-6.36	877.70	59.31	0.00
879.27	58.02	-5.48	879.11	58.96	-4.98	879.90	44.95	-6.74	880.70	61.70	0.00
882.27	57.79	-2.56	882.11	60.65	-0.14	882.90	43.20	-5.34	883.70	58.55	0.00
885.27	56.85	-4.01	885.11	61.04	-0.26	885.90	43.34	-5.71	886.70	59.06	0.00
888.27	57.04	-4.92	888.11	58.96	-3.44	888.90	45.17	-4.98	889.70	60.16	0.00
891.27	58.62	-2.66	891.11	60.75	-0.97	891.90	43.12	-6.35	892.70	59.48	0.00
894.27	60.64	-2.18	894.11	61.84	-1.42	894.90	46.53	-4.48	895.70	61.02	0.00
897.26	57.00	-4.28	897.11	60.35	-1.37	897.90	44.62	-4.85	898.69	59.48	0.00
900.27	57.95	-5.73	900.11	62.14	-1.98	900.90	42.80	-9.07	901.70	61.88	0.00
903.26	58.34	-3.28	903.11	60.25	-1.81	903.90	44.62	-5.19	904.70	59.82	0.00
906.27	59.37	-1.57	906.11	60.80	-0.58	906.90	45.46	-3.67	907.70	59.14	0.00
909.27	58.46	-2.99	909.11	61.14	-0.75	909.90	43.82	-5.82	910.70	59.65	0.00
912.26	59.88	-3.37	912.11	62.85	-0.84	912.90	45.35	-6.09	913.70	61.45	0.00
915.27	59.41	-0.94	915.11	59.50	-1.29	915.90	44.65	-3.89	916.70	58.55	0.00
918.27	60.32	-1.73	918.11	61.94	-0.55	918.90	45.61	-4.63	919.70	60.25	0.00
921.27	59.72	-2.33	921.11	62.04	-0.45	921.90	43.96	-6.28	922.70	60.25	0.00
924.27	58.10	-2.33	924.11	60.55	-0.32	924.90	46.01	-2.61	925.70	58.63	0.00
927.27	59.25	-5.37	927.11	61.89	-3.17	927.90	45.68	-7.13	928.70	62.82	0.00
930.27	60.56	-3.63	930.11	61.39	-3.24	930.90	44.55	-7.83	931.70	62.39	0.00
933.26	58.58	-2.36	933.11	61.34	-0.04	933.90	44.62	-4.51	934.70	59.14	0.00
936.26	58.97	-5.57	936.11	62.14	-2.84	936.90	45.28	-7.45	937.70	62.74	0.00
939.26	57.95	-2.82	939.11	62.54	1.33	939.90	47.82	-1.14	940.70	58.97	0.00
942.27	58.69	-4.04	942.11	61.34	-1.83	942.90	46.20	-4.72	943.70	60.93	0.00
945.27	60.08	-0.86	945.11	61.89	0.51	945.90	45.94	-3.19	946.70	59.14	0.00
948.27	59.92	-2.64	948.11	63.95	0.95	948.90	45.75	-5.00	949.70	60.76	0.00
951.27	57.79	-8.39	951.11	63.90	-2.72	951.90	44.22	-10.15	952.70	64.38	0.00
954.27	60.04	-5.01	954.11	62.34	-3.15	954.90	46.34	-6.90	955.70	63.25	0.00
957.27	58.30	-5.55	957.11	63.40	-0.89	957.90	45.94	-6.10	958.70	62.05	0.00
960.27	60.52	-4.36	960.11	64.10	-1.22	960.90	45.39	-7.68	961.70	63.08	0.00
963.27	60.68	-0.77	963.11	62.39	0.50	963.90	44.40	-5.24	964.70	59.65	0.00
966.27	58.38	-6.33	966.11	62.79	-2.36	966.90	47.27	-5.63	967.70	62.91	0.00
969.27	60.16	-4.38	969.11	62.39	-2.59	969.90	46.71	-6.02	970.70	62.74	0.00
972.27	58.85	-6.90	972.11	62.19	-4.00	972.90	46.45	-7.49	973.70	63.95	0.00
975.27	59.80	-4.39	975.11	63.50	-1.13	975.90	47.67	-4.71	976.70	62.39	0.00
978.27	60.60	-2.56	978.11	63.60	0.00	978.90	46.68	-4.67	979.70	61.36	0.00
981.27	60.68	-3.17	981.11	65.42	1.13	981.90	47.12	-4.92	982.69	62.05	0.00
984.26	60.16	-3.86	984.11	63.30	-1.16	984.90	46.09	-6.12	985.69	62.22	0.00
987.26	59.53	-7.70	987.11	61.54	-6.13	987.90	44.91	-10.51	988.69	65.43	0.00
990.27	60.84	-4.91	990.11	62.90	-3.29	990.90	47.60	-6.34	991.70	63.95	0.00
993.27	61.48	-3.83	993.11	63.40	-2.35	993.90	47.04	-6.46	994.69	63.51	0.00
996.27	59.29	-7.85	996.11	65.07	-2.51	996.90	46.82	-8.51	997.70	65.34	0.00
999.26	60.48	-7.01	999.11	64.26	-3.67	999.90	46.45	-9.23	1000.70	65.69	0.00
1002.27	61.52	-3.19	1002.11	62.69	-2.46	1002.90	46.45	-6.45	1003.70	62.91	0.00
1005.27	60.24	-6.20	1005.11	62.79	-4.09	1005.90	48.01	-6.62	1006.70	64.64	0.00
1008.27	61.80	-5.43	1008.11	64.96	-2.71	1008.90	47.90	-7.52	1009.69	65.43	0.00
1011.27	61.12	-3.85	1011.11	63.45	-1.96	1011.90	46.38	-6.78	1012.70	63.17	0.00
1014.27	62.48	-4.92	1014.11	63.80	-4.04	1014.90	47.41	-8.18	1015.70	65.60	0.00
1017.26	62.12	-5.02	1017.11	64.15	-3.43	1017.90	46.86	-8.47	1018.70	65.34	0.00
1020.26	63.08	-3.45	1020.11	65.32	-1.65	1020.90	46.31	-8.41	1021.70	64.73	0.00
1023.26	60.04	-6.92	1023.11	64.56	-2.84	1023.90	48.01	-7.14	1024.70	65.16	0.00
1026.26	60.68	-7.68	1026.11	66.24	-2.56	1026.90	46.90	-9.65	1027.69	66.56	0.00
1029.27	62.24	-2.81	1029.11	65.02	-0.47	1029.90	46.16	-7.08	1030.70	63.25	0.00
1032.27	59.80	-5.17	1032.11	65.57	0.16	1032.90	47.23	-5.93	1033.70	63.17	0.00
1035.27	61.00	-4.14	1035.11	65.42	-0.16	1035.90	47.01	-6.32	1036.69	63.34	0.00
1038.27	61.52	-5.88	1038.11	66.75	-1.09	1038.90	49.31	-6.28	1039.70	65.60	0.00
1041.27	60.72	-8.00	1041.11	66.08	-3.08	1041.90	46.86	-10.05	1042.70	66.92	0.00
1044.27	62.36	-6.62	1044.11	64.46	-4.96	1044.90	49.57	-7.60	1045.70	67.18	0.00
1047.27	61.00	-7.28	1047.11	66.54	-2.18	1047.90	47.34	-9.13	1048.70	66.48	0.00
1050.27	62.92	-4.31	1050.11	66.54	-1.13	1050.90	48.98	-6.44	1051.70	65.43	0.00
1053.27	62.12	-3.89	1053.11	64.76	-1.69	1053.90	48.38	-5.82	1054.69	64.21	0.00
1056.27	61.04	-7.85	1056.11	66.95	-2.38	1056.90	47.56	-9.52	1057.70	67.09	0.00
1059.27	60.44	-6.87	1059.11	65.78	-1.97	1059.90	48.79	-6.71	1060.70	65.51	0.00
1062.27	60.92	-8.15	1062.11	64.76	-4.75	1062.90	48.86	-8.40	1063.69	67.27	0.00
1065.27	62.64	-4.32	1065.11	64.71	-2.69	1065.90	49.35	-5.80	1066.70	65.16	0.00
1068.27	62.76	-5.52	1068.11	67.51	-1.21	1068.90	49.24	-7.23	1069.69	66.48	0.00
1071.26	64.70	-2.35	1071.11	66.44	-1.05	1071.90	48.49	-6.75	1072.69	65.25	0.00
1074.27	62.00	-3.05	1074.11	65.42	-0.07	1074.90	51.04	-2.20	1075.69	63.25	0.00
1077.27	62.40	-2.31	1077.11	66.80	1.65	1077.90	49.46	-3.44	1078.69	62.91	0.00
1080.27	62.36	-2.18	1080.11	66.69	1.71	1080.90	49.12	-3.61	1081.70	62.74	0.00
1083.27	61.84	-6.09	1083.11	64.56	-3.81	1083.90	49.05	-7.07	1084.70	66.13	0.00
1086.27	62.68	-5.86	1086.11	66.75	-2.23	1086.90	49.12	-7.61	1087.69	66.74	0.00
1089.27	61.92	-7.85	1089.11	66.24	-3.97	1089.90	49.01	-8.95	1090.69	67.97	0.00
1092.27	62.56	-5.28	1092.11	65.52	-2.76	1092.90	48.71	-7.32	1093.69	66.04	0.00
1095.27	62.40	-5.18	1095.11	65.42	-2.60	1095.90	49.98	-5.79	1096.70	65.78	0.00
1098.27	62.44	-7.16	1098.11	66.18	-3.86	1098.90	48.16	-9.63	1099.70	67.80	0.00
1101.27	63.16	-2.67	1101.11	66.95	0.68	1101.90	48.98	-5.04	1102.69	64.03	0.00
1104.26	62.92	-5.62	1104.11	67.00	-1.98	1104.90	49.16	-7.57	1105.70	66.74	0.00
1107.26	64.41	-6.07	1107.11	68.23	-2.69	1107.90	49.01	-9.66	1108.69	68.68	0.00
1110.27	64.05	-4.67	1110.11	68.54	-0.62	1110.90	48.83	-8.08	1111.69	66.92	0.00
1113.27	63.08	-4.23	1113.11	68.34	0.59	1113.90	49.39	-6.11	1114.70	65.51	0.00
1116.27	64.33	-7.22	1116.11	67.57	-4.42	1116.90	50.47	-9.27	1117.69	69.75	0.00
1119.27	64.45	-2.86	1119.11	67.92	0.17	1119.90	50.92	-4.58	1120.70	65.51	0.00
1122.27	64.86	-5.71	1122.11	66.90	-4.11	1122.90	49.39	-9.37	1123.70	68.77	0.00
1125.27	64.94	-3.95	1125.11	69.42	0.09	1125.90	50.10	-6.98	1126.69	67.09	0.00
1128.27	65.88	-6.74	1128.11	68.39	-4.67	1128.90	49.95	-10.86	1129.69	70.82	0.00
1131.27	63.93	-5.14	1131.11	69.73	0.22	1131.90	48.57	-8.69	1132.69	67.27	0.00
1134.27	63.60	-5.91	1134.11	66.85	-3.10	1134.90	50.70	-7.00	1135.69	67.71	0.00
1137.27	65.47	-1.67	1137.11	68.13	0.55	1137.90	50.10	-5.23	1138.69	65.34	0.00
1140.27	64.29	-6.28	1140.11	69.99	-1.02	1140.90	51.53	-7.23	1141.69	68.77	0.00
1143.27	65.55	-4.49	1143.11	68.44	-2.04	1143.90	50.89	-7.34	1144.70	68.24	0.00
1146.27	64.62	-7.37	1146.11	69.88	-2.55	1146.90	49.54	-10.64	1147.69	70.19	0.00
1149.27	64.01	-8.25	1149.11	67.36	-5.34	1149.90	49.31	-11.14	1150.70	70.46	0.00
1152.27	65.51	-4.09	1152.11	67.98	-2.06	1152.90	49.83	-7.96	1153.69	67.80	0.00
1155.27	65.43	-3.90	1155.11	68.90	-0.87	1155.90	49.42	-8.10	1156.69	67.53	0.00
1158.27	65.18	-7.61	1158.11	69.83	-3.40	1158.90	50.55	-10.43	1159.70	70.99	0.00
1161.27	65.02	-5.99	1161.11	68.44	-3.01	1161.90	50.47	-8.73	1162.70	69.21	0.00
1164.27	63.77	-7.33	1164.11	70.30	-1.24	1164.90	50.36	-8.93	1165.69	69.30	0.00
1167.27	65.71	-5.84	1167.11	69.11	-2.88	1167.90	50.51	-9.23	1168.70	69.75	0.00
1170.27	64.49	-9.20	1170.11	66.95	-7.18	1170.90	51.22	-10.66	1171.69	71.89	0.00
1173.27	67.14	-2.72	1173.11	71.08	0.78	1173.90	50.10	-7.95	1174.70	68.06	0.00
1176.27	64.90	-6.56	1176.11	70.04	-1.86	1176.90	51.41	-8.24	1177.69	69.66	0.00
1179.27	65.22	-7.04	1179.11	70.71	-1.99	1179.90	52.17	-8.28	1180.69	70.46	0.00
1182.27	66.81	1.32	1182.11	70.30	4.37	1182.90	51.30	-2.38	1183.69	63.69	0.00
1185.27	63.04	-8.24	1185.11	68.54	-3.18	1185.90	52.13	-7.34	1186.69	69.48	0.00
1188.26	66.86	-4.60	1188.11	70.77	-1.13	1188.90	50.21	-9.44	1189.69	69.66	0.00
1191.27	65.06	-9.62	1191.11	70.20	-4.92	1191.90	51.79	-11.08	1192.70	72.88	0.00
1194.26	65.83	-3.85	1194.11	70.20	0.08	1194.90	51.30	-6.57	1195.69	67.88	0.00
1197.26	65.75	-5.62	1197.11	70.97	-0.84	1197.90	49.16	-10.40	1198.69	69.57	0.00
1200.27	66.32	-5.76	1200.11	70.61	-1.91	1200.90	51.75	-8.52	1201.69	70.28	0.00
1203.27	65.92	-3.85	1203.11	68.70	-1.51	1203.90	50.32	-7.64	1204.69	67.97	0.00
1206.27	64.82	-11.22	1206.11	69.16	-7.32	1206.90	50.92	-13.31	1207.70	74.24	0.00
1209.27	67.47	-3.81	1209.11	70.04	-1.68	1209.90	50.21	-9.26	1210.70	69.48	0.00
1212.27	65.43	-6.92	1212.11	70.87	-1.92	1212.90	51.19	-9.35	1213.70	70.55	0.00
1215.26	65.59	-4.45	1215.11	69.83	-0.65	1215.90	51.60	-6.63	1216.69	68.24	0.00
1218.27	65.14	-8.55	1218.11	71.29	-2.84	1218.90	51.75	-10.13	1219.69	71.89	0.00
1221.27	65.79	-5.84	1221.11	71.86	-0.21	1221.90	52.51	-7.31	1222.69	69.83	0.00
1224.26	66.49	-6.84	1224.11	70.20	-3.57	1224.90	50.89	-10.63	1225.70	71.53	0.00
1227.27	66.57	-6.76	1227.11	71.50	-2.27	1227.90	51.64	-9.88	1228.69	71.53	0.00
1230.27	68.33	-4.73	1230.11	70.35	-3.15	1230.90	51.22	-10.03	1231.69	71.26	0.00
1233.27	65.83	-7.41	1233.11	71.08	-2.60	1233.90	52.70	-8.73	1234.69	71.44	0.00
