# Supplementary material for: Noise-precision tradeoff in predicting combinations of mutations and drugs
Source: PLoS Comput Biol. 2019 May 22;15(5):e1006956. doi: 10.1371/journal.pcbi.1006956 (PMC6548401; doi:10.1371/journal.pcbi.1006956)
Supplement: S1 Data — A zip file containing all datasets used in this paper. (ZIP) [file pcbi.1006956.s002.zip › calcium/calcium_double_RAW264.7/I04_250_pM_LPA_2.5_uM_RW_ECC040205B.txt]

Tab-delimted data for ligand pair Interleukin-4 / Lysophosphatidic acid
Celltype = RAW 264.7
ExperimentID = ECC040205B
t in seconds, Ca++ concentrations in nM
Adj Ca++ is the change in Ca++ concentration due to ligand

ECC040205B03	I04 250 pM	LPA 2.5 uM	sim
ECC040205B02	LPA 2.5 uM	HBSS-BSA n/a 	lig2_only
ECC040205B07	LPA 2.5 uM	HBSS-BSA n/a 	lig2_only
ECC040205B01	HBSS-BSA n/a 	HBSS-BSA n/a 	con
ECC040205B12	HBSS-BSA n/a 	HBSS-BSA n/a 	con

t(ECC040205B03)	Ca++(ECC040205B03)	Adj Ca++(ECC040205B03)	t(ECC040205B02)	Ca++(ECC040205B02)	Adj Ca++(ECC040205B02)	t(ECC040205B07)	Ca++(ECC040205B07)	Adj Ca++(ECC040205B07)	t(ECC040205B01)	Ca++(ECC040205B01)	Adj Ca++(ECC040205B01)	t(ECC040205B12)	Ca++(ECC040205B12)	Adj Ca++(ECC040205B12)
-199.69	18.30	-1.91	-199.85	21.28	-1.99	-199.06	16.63	-2.75	-200.00	25.71	-0.77	-198.28	27.02	0.77
-196.68	19.05	0.12	-196.84	21.96	-0.03	-196.05	16.00	-2.10	-197.00	24.62	-0.58	-195.27	25.55	0.58
-193.69	19.12	-0.43	-193.84	20.80	-1.81	-193.06	17.05	-1.66	-194.00	25.22	-0.59	-192.27	26.18	0.59
-190.68	19.05	-1.04	-190.84	20.58	-2.57	-190.06	16.61	-2.64	-191.00	26.17	-0.18	-189.25	26.31	0.18
-187.68	18.40	-0.28	-187.84	20.31	-1.43	-187.06	16.30	-1.55	-188.00	23.91	-1.04	-186.27	25.76	1.04
-184.69	19.40	0.93	-184.84	21.12	-0.41	-184.05	17.60	-0.03	-185.00	23.94	-0.79	-183.27	25.30	0.79
-181.69	19.87	1.61	-181.84	20.80	-0.52	-181.06	17.14	-0.28	-182.00	24.32	-0.20	-180.28	24.50	0.20
-178.69	19.00	0.57	-178.84	20.93	-0.56	-178.06	16.51	-1.08	-179.00	24.24	-0.45	-177.28	24.92	0.45
-175.68	18.45	0.54	-175.84	20.09	-0.88	-175.06	17.18	0.11	-176.00	23.38	-0.80	-174.25	24.75	0.80
-172.68	17.56	0.12	-172.84	20.04	-0.46	-172.06	17.16	0.55	-173.00	23.19	-0.52	-171.27	24.00	0.52
-169.69	17.61	-0.80	-169.84	21.01	-0.46	-169.06	16.47	-1.10	-170.00	23.91	-0.76	-168.27	25.21	0.76
-166.68	18.57	-0.17	-166.84	19.88	-1.92	-166.05	17.00	-0.90	-167.00	24.02	-0.98	-165.27	25.76	0.98
-163.68	17.83	-0.02	-163.84	19.96	-0.95	-163.06	16.63	-0.38	-164.00	23.46	-0.65	-162.27	24.54	0.65
-160.68	18.50	-0.57	-160.84	19.98	-2.15	-160.05	16.77	-1.46	-161.00	24.77	-0.56	-159.25	25.67	0.56
-157.69	18.87	0.42	-157.84	21.26	-0.25	-157.06	15.98	-1.63	-158.00	23.94	-0.77	-156.28	25.26	0.77
-154.69	17.58	-0.27	-154.84	19.96	-0.95	-154.06	16.91	-0.11	-155.00	24.17	0.05	-153.27	23.84	-0.05
-151.68	18.28	0.39	-151.84	20.20	-0.75	-151.05	16.49	-0.56	-152.00	23.12	-1.03	-150.27	24.96	1.03
-148.68	18.08	0.36	-148.84	20.15	-0.63	-148.06	15.52	-1.36	-149.00	23.49	-0.49	-147.27	24.25	0.49
-145.68	18.33	-0.04	-145.84	19.44	-1.99	-145.06	16.49	-1.04	-146.00	23.83	-0.80	-144.25	25.21	0.80
-142.69	17.06	-0.55	-142.84	19.96	-0.71	-142.06	16.95	0.17	-143.00	22.78	-1.10	-141.27	24.75	1.10
-139.68	17.66	0.99	-139.84	21.18	1.45	-139.06	16.28	0.45	-140.00	22.52	-0.42	-138.27	23.13	0.42
-136.68	17.73	0.36	-136.84	19.88	-0.55	-136.06	15.45	-1.08	-137.00	22.75	-0.88	-135.28	24.29	0.88
-133.68	17.58	0.30	-133.84	18.93	-1.41	-133.06	16.37	-0.07	-134.00	23.23	-0.31	-132.27	23.63	0.31
-130.68	17.66	-0.13	-130.84	19.26	-1.59	-130.06	16.26	-0.70	-131.00	23.01	-1.05	-129.25	24.88	1.05
-127.68	17.58	0.64	-127.84	19.74	-0.26	-127.06	15.52	-0.59	-128.00	22.15	-1.06	-126.27	24.04	1.06
-124.69	18.25	0.19	-124.84	20.15	-0.97	-124.06	15.87	-1.35	-125.00	23.04	-1.28	-123.27	25.38	1.28
-121.68	17.83	0.23	-121.84	21.58	0.92	-121.06	16.51	-0.25	-122.00	23.46	-0.40	-120.27	24.04	0.40
-118.68	17.78	0.52	-118.84	19.93	-0.39	-118.05	15.75	-0.68	-119.00	22.08	-1.45	-117.27	24.75	1.45
-115.69	17.48	1.06	-115.84	20.25	0.77	-115.05	16.49	0.91	-116.00	21.93	-0.75	-114.25	23.21	0.75
-112.69	17.95	-0.03	-112.84	19.20	-1.84	-112.06	16.33	-0.82	-113.00	23.98	-0.27	-111.28	24.29	0.27
-109.69	18.13	1.58	-109.84	19.63	0.02	-109.06	16.67	0.96	-110.00	22.93	0.12	-108.27	22.47	-0.12
-106.69	17.95	0.92	-106.84	20.61	0.52	-106.06	15.68	-0.51	-107.00	23.27	-0.02	-105.28	23.09	0.02
-103.68	17.66	-0.27	-103.84	20.34	-0.65	-103.06	16.93	-0.17	-104.00	23.46	-0.74	-102.27	24.71	0.74
-100.68	17.83	2.58	-100.84	19.28	0.97	-100.06	15.68	1.27	-101.00	20.37	-1.14	-99.25	22.43	1.14
-97.69	17.58	0.58	-97.84	20.58	0.52	-97.06	15.82	-0.34	-98.00	23.42	0.16	-96.28	22.88	-0.16
-94.69	17.51	1.52	-94.84	19.82	0.77	-94.06	16.28	1.12	-95.00	22.90	0.64	-93.28	21.39	-0.64
-91.69	17.09	-0.28	-91.84	20.12	-0.31	-91.06	15.80	-0.73	-92.00	22.71	-0.93	-90.28	24.34	0.93
-88.69	17.83	1.30	-88.84	20.12	0.53	-88.06	16.95	1.26	-89.00	22.11	-0.68	-87.28	23.25	0.68
-85.69	17.53	1.02	-85.84	20.28	0.71	-85.05	16.12	0.45	-86.00	22.08	-0.70	-84.25	23.25	0.70
-82.68	16.44	-0.94	-82.84	20.34	-0.10	-82.05	16.12	-0.42	-83.00	22.93	-0.71	-81.27	24.13	0.71
-79.69	17.75	0.19	-79.84	20.39	-0.23	-79.05	16.05	-0.67	-80.00	23.08	-0.74	-78.26	24.34	0.74
-76.68	17.53	0.45	-76.84	20.52	0.38	-76.06	15.70	-0.55	-77.00	22.63	-0.72	-75.27	23.84	0.72
-73.69	17.48	0.11	-73.84	18.88	-1.55	-73.06	16.84	0.30	-74.00	24.09	0.45	-72.28	22.96	-0.45
-70.69	16.81	-0.01	-70.84	20.52	0.64	-70.06	16.26	0.27	-71.00	22.78	-0.31	-69.26	23.17	0.31
-67.69	17.33	1.12	-67.84	20.39	1.12	-67.06	16.51	1.14	-68.00	21.63	-0.84	-66.27	23.09	0.84
-64.68	17.06	-0.32	-64.84	19.44	-1.00	-64.06	15.94	-0.60	-65.00	21.89	-1.75	-63.27	25.17	1.75
-61.69	17.19	1.08	-61.84	20.25	1.08	-61.06	15.68	0.40	-62.00	23.01	0.63	-60.27	21.52	-0.63
-58.68	16.91	-0.30	-58.84	18.85	-1.42	-58.05	15.45	-0.93	-59.00	22.52	-0.96	-57.27	24.21	0.96
-55.68	18.00	1.16	-55.84	20.12	0.22	-55.06	16.70	0.69	-56.00	23.19	0.08	-54.25	22.80	-0.08
-52.68	17.58	-0.21	-52.84	19.53	-1.32	-52.06	15.82	-1.13	-53.00	24.54	0.49	-51.27	23.34	-0.49
-49.69	16.64	-0.57	-49.84	19.93	-0.34	-49.06	16.44	0.06	-50.00	23.23	-0.25	-48.27	23.50	0.25
-46.68	16.89	0.44	-46.84	20.93	1.42	-46.06	16.77	1.16	-47.00	23.27	0.56	-45.27	21.93	-0.56
-43.68	18.23	1.59	-43.84	21.18	1.48	-43.06	15.64	-0.17	-44.00	22.34	-0.57	-42.27	23.25	0.57
-40.68	17.28	0.08	-40.84	21.37	1.11	-40.05	16.35	-0.01	-41.00	23.16	-0.30	-39.25	23.54	0.30
-37.68	17.41	1.18	-37.84	20.12	0.83	-37.05	16.81	1.42	-38.00	22.75	0.26	-36.26	22.01	-0.26
-34.68	16.67	-0.53	-34.84	19.58	-0.68	-34.06	16.44	0.07	-35.00	23.91	0.44	-33.27	22.80	-0.44
-31.69	17.71	-1.30	-31.85	20.55	-1.52	-31.06	16.26	-1.91	-32.00	24.36	-0.92	-30.28	25.97	0.92
-28.69	16.89	-1.13	-28.85	20.23	-0.85	-28.06	16.10	-1.09	-29.00	24.39	0.10	-27.28	23.96	-0.10
-25.69	17.14	-0.49	-25.85	19.50	-1.19	-25.06	17.63	0.84	-26.00	24.02	0.13	-24.26	23.54	-0.13
-22.69	17.48	0.72	-22.85	19.55	-0.27	-22.06	15.54	-0.39	-23.00	23.57	0.54	-21.28	22.26	-0.54
4.31	37.51	7.44	4.16	51.41	18.28	4.94	33.93	4.69	4.00	30.50	-5.84	5.73	41.95	5.84
7.32	107.25	78.43	7.16	131.72	99.84	7.94	74.46	46.47	7.00	28.27	-6.82	8.73	41.68	6.82
10.32	119.99	91.69	10.16	141.15	109.79	10.94	85.62	58.16	10.00	28.23	-6.34	11.73	40.68	6.34
13.32	85.96	59.29	13.16	101.84	72.11	13.94	75.43	49.59	13.00	27.65	-5.29	14.73	38.00	5.29
16.32	70.57	45.85	16.16	82.64	54.86	16.94	67.50	43.62	16.00	27.84	-3.14	17.74	33.90	3.14
19.31	61.94	37.47	19.16	74.43	46.90	19.94	68.17	44.53	19.00	28.92	-1.82	20.73	32.33	1.82
22.31	61.94	37.84	22.16	67.16	40.00	22.94	66.04	42.78	22.00	28.30	-2.06	23.73	32.20	2.06
25.32	55.31	32.61	25.16	61.36	35.60	25.94	60.95	39.09	25.00	27.88	-1.09	26.73	29.83	1.09
28.32	53.28	31.28	28.16	57.63	32.57	28.94	58.60	37.44	28.00	27.42	-0.85	29.73	28.89	0.85
31.32	50.83	28.75	31.16	53.11	27.97	31.94	54.99	33.75	31.00	26.89	-1.45	32.74	29.57	1.45
34.31	46.30	24.33	34.16	50.78	25.75	34.94	51.47	30.33	34.00	28.42	0.18	35.72	27.83	-0.18
37.31	44.66	23.39	37.16	49.01	24.68	37.94	48.84	28.40	37.00	26.85	-0.69	38.73	28.00	0.69
40.31	44.10	22.49	40.16	47.99	23.32	40.94	45.55	24.77	40.00	26.47	-1.41	41.73	29.06	1.41
43.31	41.39	19.41	43.16	45.11	20.07	43.94	45.05	23.91	43.00	29.11	0.87	44.72	27.15	-0.87
46.31	39.98	18.85	46.16	44.36	20.17	46.94	43.57	23.28	46.00	28.76	1.37	47.74	25.80	-1.37
49.32	39.54	18.99	49.16	42.58	18.97	49.94	40.85	21.14	49.00	27.65	0.83	50.73	25.76	-0.83
52.32	40.11	19.65	52.16	43.36	19.84	52.94	40.98	21.36	52.00	28.38	1.66	53.73	24.84	-1.66
55.31	38.52	17.68	55.16	41.59	17.69	55.94	39.74	19.73	55.00	28.53	1.42	56.73	25.46	-1.42
58.31	36.50	16.83	58.16	40.72	17.99	58.94	37.42	18.58	58.00	27.23	1.29	59.73	24.42	-1.29
61.31	36.67	16.90	61.16	39.44	16.61	61.94	36.74	17.81	61.00	27.50	1.47	62.74	24.34	-1.47
64.32	36.18	15.85	64.16	41.20	17.81	64.94	36.43	16.94	64.00	28.42	1.83	65.74	24.54	-1.83
67.32	34.64	14.52	67.16	39.53	16.35	67.94	34.78	15.50	67.00	27.92	1.53	68.73	24.63	-1.53
70.31	34.91	14.98	70.16	38.97	15.98	70.94	34.50	15.41	70.00	28.07	1.88	71.73	24.09	-1.88
73.32	34.08	13.45	73.16	40.21	16.52	73.94	33.93	14.14	73.00	27.46	0.57	74.73	26.10	-0.57
76.32	34.05	14.78	76.16	38.82	16.49	76.94	34.78	16.35	76.00	27.42	1.89	77.74	23.42	-1.89
79.32	35.07	14.36	79.16	38.76	14.99	79.94	35.16	15.28	79.00	29.77	2.79	80.73	23.96	-2.79
82.32	34.56	14.01	82.16	39.92	16.31	82.94	34.55	14.83	82.00	28.57	1.75	83.73	24.84	-1.75
85.32	34.83	13.70	85.16	40.42	16.23	85.94	32.75	12.46	85.00	29.30	1.91	86.74	25.26	-1.91
88.32	35.21	14.46	88.16	39.00	15.19	88.94	32.87	12.95	88.00	30.27	3.25	89.74	23.54	-3.25
91.32	34.91	14.32	91.16	39.68	16.03	91.94	34.91	15.15	91.00	29.11	2.25	92.74	24.38	-2.25
94.32	34.67	15.42	94.16	40.72	18.41	94.94	35.14	16.73	94.00	27.88	2.37	95.73	22.92	-2.37
97.32	34.64	15.30	97.16	40.84	18.44	97.94	35.09	16.59	97.00	28.61	3.00	98.74	22.38	-3.00
100.32	36.48	16.22	100.16	41.23	17.91	100.94	33.30	13.88	100.00	29.23	2.71	101.73	23.59	-2.71
103.32	35.50	15.55	103.16	40.81	17.80	103.94	35.31	16.20	103.00	29.11	2.90	104.74	23.09	-2.90
106.31	36.26	15.69	106.16	40.48	16.85	106.94	35.85	16.12	106.00	29.69	2.86	107.74	23.75	-2.86
109.31	36.31	15.58	109.16	41.23	17.44	109.94	34.28	14.39	109.00	29.88	2.89	110.73	23.88	-2.89
112.32	35.91	15.40	112.16	41.32	17.75	112.94	37.04	17.36	112.00	28.99	2.21	113.73	24.34	-2.21
115.32	36.29	15.75	115.16	41.88	18.28	115.94	36.12	16.41	115.00	28.80	1.99	116.74	24.59	-1.99
118.32	35.80	14.39	118.16	42.30	17.83	118.94	36.00	15.43	118.00	31.28	3.61	119.73	23.84	-3.61
121.31	36.88	15.25	121.16	41.20	16.51	121.94	35.79	14.99	121.00	31.98	4.08	122.74	23.59	-4.08
124.31	36.37	15.78	124.16	42.76	19.11	124.94	36.63	16.88	124.00	30.31	3.46	125.73	23.17	-3.46
127.31	37.81	16.23	127.16	42.27	17.63	127.94	35.85	15.11	127.00	31.08	3.24	128.73	24.38	-3.24
130.31	37.59	16.64	130.16	42.42	18.41	130.94	37.45	17.34	130.00	30.62	3.40	131.73	23.59	-3.40
133.31	37.37	16.01	133.16	43.42	19.00	133.94	37.65	17.12	133.00	29.61	1.98	134.73	25.42	-1.98
136.31	38.58	16.82	136.16	42.97	18.15	136.94	38.66	17.73	136.00	32.37	4.34	137.74	23.46	-4.34
139.32	38.99	16.84	139.16	42.39	17.18	139.94	37.71	16.39	139.00	31.82	3.40	140.73	24.79	-3.40
142.31	38.16	17.25	142.16	42.70	18.73	142.94	38.30	18.22	142.00	29.50	2.32	143.72	24.63	-2.32
145.31	38.38	17.30	145.16	44.23	20.09	145.94	37.86	17.62	145.00	31.00	3.66	146.73	23.46	-3.66
148.31	39.12	17.75	148.16	42.97	18.54	148.94	37.71	17.18	148.00	30.62	2.99	149.73	24.42	-2.99
151.31	39.23	18.08	151.16	43.81	19.60	151.94	38.58	18.26	151.00	30.23	2.81	152.74	24.38	-2.81
154.32	37.97	16.58	154.16	44.08	19.63	154.94	38.19	17.63	154.00	31.00	3.34	155.73	24.09	-3.34
157.32	38.68	16.28	157.16	43.54	18.08	157.94	39.45	17.89	157.00	31.43	2.77	158.73	25.67	-2.77
160.32	40.72	19.15	160.16	43.84	19.21	160.94	39.69	18.96	160.00	31.31	3.48	161.73	24.13	-3.48
163.32	38.93	18.69	163.16	43.75	20.45	163.94	39.14	19.74	163.00	30.15	3.65	164.73	22.63	-3.65
166.32	38.60	16.53	166.16	44.99	19.86	166.95	40.36	19.12	166.00	31.24	2.90	167.74	25.21	-2.90
169.32	38.52	16.80	169.16	43.75	18.97	169.94	39.71	18.82	169.00	31.08	3.09	170.73	24.67	-3.09
172.32	39.87	18.43	172.16	44.36	19.86	172.94	38.99	18.39	172.00	31.59	3.89	173.73	23.59	-3.89
175.32	39.62	18.01	175.16	43.30	18.63	175.94	38.84	18.07	175.00	31.31	3.44	176.73	24.21	-3.44
178.31	40.31	19.05	178.16	43.30	18.98	178.94	39.69	19.26	178.00	31.08	3.55	179.73	23.75	-3.55
181.32	39.78	17.58	181.16	44.23	18.97	181.95	39.20	17.84	181.00	32.37	3.90	182.74	24.34	-3.90
184.32	40.31	18.90	184.16	44.30	19.83	184.94	38.55	17.97	184.00	31.59	3.91	185.73	23.54	-3.91
187.32	39.76	18.05	187.16	45.24	20.47	187.94	39.63	18.76	187.00	29.96	1.99	188.73	25.76	-1.99
190.32	39.32	16.63	190.16	44.23	18.48	190.94	39.45	17.60	190.00	33.15	4.19	191.73	24.54	-4.19
193.32	38.77	16.62	193.16	44.93	19.72	193.94	40.54	19.22	193.00	30.73	2.31	194.73	25.88	-2.31
196.32	40.09	19.00	196.16	45.57	21.42	196.94	39.09	18.84	196.00	30.81	3.46	197.74	23.67	-3.46
199.32	40.69	18.92	199.16	45.24	20.41	199.94	38.84	17.91	199.00	31.63	3.60	200.73	24.21	-3.60
202.32	40.50	18.24	202.16	45.30	19.98	202.94	40.36	18.94	202.00	33.19	4.67	203.73	23.63	-4.67
205.32	40.61	17.65	205.16	45.15	19.13	205.94	40.98	18.85	205.00	33.27	4.04	206.73	24.96	-4.04
208.31	40.20	17.47	208.16	44.66	18.87	208.94	39.38	17.49	208.00	32.17	3.18	209.73	25.59	-3.18
211.31	40.47	18.04	211.16	42.76	17.27	211.94	40.18	18.59	211.00	31.86	3.17	212.74	25.30	-3.17
214.31	40.09	16.70	214.16	46.76	20.31	214.94	40.18	17.62	214.00	32.91	3.25	215.73	26.18	-3.25
217.31	40.36	18.11	217.16	44.60	19.29	217.94	40.75	19.33	217.00	31.43	2.91	218.73	25.38	-2.91
220.31	40.72	17.73	220.16	44.99	18.94	220.94	41.63	19.48	220.00	31.47	2.22	221.72	26.81	-2.22
223.32	39.81	17.00	223.16	44.90	19.03	223.94	41.03	19.06	223.00	33.38	4.31	224.73	24.54	-4.31
226.31	39.98	17.08	226.16	44.87	18.91	226.95	39.97	17.91	226.00	31.63	2.47	227.74	26.47	-2.47
229.31	40.14	15.72	229.16	44.30	16.82	229.94	41.09	17.50	229.00	34.17	3.48	230.73	26.98	-3.48
232.31	40.94	18.57	232.16	45.05	19.62	232.94	42.34	20.81	232.00	32.29	3.66	233.73	24.75	-3.66
235.31	41.30	17.98	235.16	44.99	18.61	235.94	40.64	18.16	235.00	32.80	3.22	236.73	26.14	-3.22
238.32	40.47	17.14	238.16	46.00	19.61	238.95	39.63	17.14	238.00	33.38	3.78	239.73	25.59	-3.78
241.32	41.64	18.01	241.16	45.08	18.39	241.95	40.07	17.28	241.00	34.72	4.83	242.74	24.84	-4.83
244.31	41.44	17.70	244.16	45.69	18.89	244.94	41.22	18.32	244.00	34.57	4.57	245.73	25.21	-4.57
247.32	41.55	17.86	247.16	44.96	18.21	247.94	39.20	16.35	247.00	34.05	4.10	248.73	25.63	-4.10
250.32	40.06	15.85	250.16	45.08	17.81	250.94	40.64	17.27	250.00	34.25	3.78	251.73	26.47	-3.78
253.32	40.97	16.71	253.16	45.08	17.76	253.94	40.28	16.86	253.00	34.05	3.53	254.73	26.77	-3.53
256.32	41.69	17.58	256.16	46.64	19.47	256.95	40.98	17.71	256.00	33.50	3.13	257.74	27.02	-3.13
259.31	42.00	17.73	259.16	45.91	18.58	259.94	40.67	17.24	259.00	33.82	3.29	260.73	27.02	-3.29
262.32	42.08	17.27	262.16	45.88	18.01	262.95	41.24	17.27	262.00	35.24	4.17	263.73	26.68	-4.17
265.32	41.75	17.68	265.16	44.90	17.77	265.94	41.74	18.51	265.00	32.91	2.58	266.73	27.53	-2.58
268.32	41.89	17.84	268.16	45.85	18.74	268.94	41.55	18.34	268.00	33.93	3.62	269.73	26.47	-3.62
271.32	41.72	17.45	271.16	45.18	17.85	271.94	40.93	17.50	271.00	34.96	4.43	272.74	25.88	-4.43
274.32	42.11	17.62	274.16	46.18	18.63	274.94	40.33	16.67	274.00	32.87	2.11	275.73	28.42	-2.11
277.32	41.86	17.19	277.16	45.57	17.84	277.94	40.31	16.48	277.00	33.23	2.29	278.73	28.42	-2.29
280.32	41.00	17.04	280.16	45.45	18.43	280.95	42.36	19.23	280.00	33.38	3.15	281.73	26.85	-3.15
283.32	41.89	18.27	283.16	45.08	18.40	283.94	41.29	18.50	283.00	32.95	3.06	284.73	26.60	-3.06
286.32	41.44	16.56	286.16	45.69	17.75	286.95	40.80	16.76	286.00	32.91	1.77	287.74	29.15	-1.77
289.31	40.53	15.83	289.16	46.03	18.27	289.94	42.18	18.32	289.00	33.66	2.70	290.73	28.04	-2.70
292.32	42.25	17.84	292.16	44.96	17.49	292.94	40.90	17.32	292.00	35.08	4.40	293.73	26.05	-4.40
295.31	41.58	17.33	295.16	44.36	17.05	295.95	41.63	18.22	295.00	33.35	2.84	296.73	27.45	-2.84
298.31	42.22	18.05	298.16	45.60	18.37	298.95	42.42	19.09	298.00	34.01	3.57	299.73	26.64	-3.57
301.31	40.94	16.14	301.16	45.57	17.71	301.94	40.80	16.84	301.00	34.96	3.90	302.74	26.94	-3.90
304.31	40.69	15.93	304.16	46.52	18.70	304.94	40.77	16.85	304.00	33.66	2.63	305.73	28.17	-2.63
307.32	42.25	16.78	307.16	44.54	16.01	307.94	41.32	16.68	307.00	34.57	2.83	308.73	28.68	-2.83
310.31	41.14	15.63	310.16	45.72	17.15	310.94	40.75	16.08	310.00	35.24	3.47	311.73	28.08	-3.47
313.31	42.53	17.86	313.16	44.26	16.53	313.95	41.01	17.17	313.00	34.92	3.98	314.73	26.73	-3.98
316.31	43.00	17.84	316.16	47.01	18.79	316.95	41.55	17.22	316.00	34.17	2.74	317.74	28.46	-2.74
319.31	41.75	15.91	319.16	43.36	14.46	319.94	41.27	16.27	319.00	34.88	2.78	320.73	29.10	-2.78
322.31	42.36	16.26	322.16	45.24	16.08	322.95	43.23	17.97	322.00	36.59	4.23	323.73	27.91	-4.23
325.32	41.78	16.15	325.16	46.67	17.98	325.95	42.02	17.23	325.00	35.79	3.89	326.73	27.78	-3.89
328.32	42.44	16.67	328.16	46.21	17.38	328.95	41.11	16.17	328.00	34.96	2.92	329.73	28.89	-2.92
331.32	42.25	15.15	331.16	45.15	14.99	331.94	41.11	14.85	331.00	37.11	3.74	332.74	29.40	-3.74
334.32	42.70	17.56	334.16	45.33	17.13	334.95	41.79	17.48	334.00	34.13	2.72	335.73	28.46	-2.72
337.31	43.34	17.63	337.16	44.78	16.01	337.94	42.23	17.36	337.00	35.51	3.54	338.73	28.21	-3.54
340.32	42.39	16.99	340.16	45.57	17.11	340.94	40.46	15.90	340.00	34.68	3.02	341.73	28.42	-3.02
343.32	41.41	15.50	343.16	46.82	17.85	343.94	43.05	17.97	343.00	35.75	3.57	344.73	28.38	-3.57
346.32	42.50	16.75	346.16	46.58	17.77	346.94	42.26	17.34	346.00	36.07	4.05	347.74	27.74	-4.05
349.32	42.47	16.52	349.16	45.21	16.20	349.94	42.05	16.93	349.00	35.75	3.53	350.73	28.46	-3.53
352.32	42.78	16.72	352.16	45.66	16.54	352.95	41.42	16.20	352.00	35.83	3.51	353.73	28.59	-3.51
355.32	42.75	15.36	355.16	45.82	15.37	355.95	42.26	15.71	355.00	36.91	3.26	356.73	30.17	-3.26
358.32	43.20	17.70	358.16	45.42	16.86	358.94	42.94	18.28	358.00	35.47	3.71	359.73	27.83	-3.71
361.32	42.39	15.14	361.16	44.11	13.80	361.95	40.44	14.03	361.00	36.71	3.20	362.74	30.09	-3.20
364.32	41.69	14.70	364.16	45.24	15.19	364.95	41.37	15.21	364.00	37.27	4.01	365.73	29.02	-4.01
367.32	42.75	15.96	367.16	43.93	14.08	367.95	42.84	16.89	367.00	36.23	3.17	368.73	29.66	-3.17
370.32	42.78	16.63	370.16	45.05	15.84	370.95	40.85	15.54	370.00	36.19	3.77	371.73	28.42	-3.77
373.32	41.33	14.44	373.16	45.51	15.56	373.94	42.18	16.13	373.00	36.63	3.48	374.73	29.45	-3.48
376.32	42.00	15.57	376.16	45.94	16.45	376.95	41.71	16.11	376.00	36.15	3.45	377.74	29.02	-3.45
379.32	42.72	16.37	379.16	46.21	16.80	379.95	42.29	16.78	379.00	36.83	4.22	380.73	28.17	-4.22
382.31	41.86	14.36	382.16	44.63	14.07	382.95	42.34	15.68	382.00	36.95	3.19	383.73	30.35	-3.19
385.31	42.92	16.19	385.16	46.15	16.36	385.95	41.97	16.08	385.00	36.31	3.32	386.73	29.45	-3.32
388.31	42.44	15.71	388.16	45.05	15.26	388.95	42.70	16.81	388.00	36.31	3.32	389.73	29.45	-3.32
391.32	43.17	15.56	391.16	45.15	14.48	391.94	42.08	15.30	391.00	36.63	2.75	392.74	30.90	-2.75
394.32	44.63	17.02	394.16	45.82	15.15	394.95	42.15	15.38	394.00	38.03	4.16	395.73	29.49	-4.16
397.31	43.28	16.28	397.16	46.09	16.03	397.95	42.63	16.47	397.00	36.47	3.21	398.73	29.83	-3.21
400.31	42.36	16.03	400.16	46.55	17.16	400.95	42.70	17.21	400.00	35.51	2.92	401.73	29.45	-2.92
403.31	42.44	16.11	403.16	46.18	16.79	403.95	42.78	17.29	403.00	35.40	2.80	404.73	29.57	-2.80
406.31	42.17	16.68	406.16	46.09	17.54	406.95	41.74	17.09	406.00	34.01	2.26	407.74	29.27	-2.26
409.31	41.69	14.60	409.16	46.18	16.03	409.94	41.22	14.97	409.00	35.83	2.48	410.73	30.65	-2.48
412.32	42.61	15.22	412.16	44.72	14.27	412.95	41.35	14.79	412.00	37.47	3.81	413.73	29.62	-3.81
415.32	42.44	14.90	415.16	45.78	15.18	415.95	42.60	15.89	415.00	36.31	2.50	416.73	31.08	-2.50
418.32	43.25	15.53	418.16	45.48	14.70	418.95	42.49	15.61	418.00	36.27	2.29	419.73	31.47	-2.29
421.31	42.19	13.98	421.16	45.75	14.48	421.95	42.05	14.67	421.00	38.47	3.99	422.74	30.26	-3.99
424.31	43.00	15.29	424.16	45.72	14.95	424.94	42.65	15.77	424.00	36.31	2.33	425.73	31.42	-2.33
427.32	43.14	14.97	427.16	45.75	14.52	427.95	42.10	14.76	427.00	36.23	1.79	428.73	32.42	-1.79
430.32	44.07	16.09	430.16	45.94	14.90	430.95	41.40	14.25	430.00	37.15	2.90	431.73	31.12	-2.90
433.32	43.23	16.57	433.16	46.46	16.74	433.95	42.08	16.26	433.00	36.47	3.55	434.73	29.15	-3.55
436.32	43.53	15.31	436.16	45.42	14.14	436.95	42.89	15.51	436.00	37.19	2.71	437.74	31.55	-2.71
439.32	43.51	15.32	439.16	44.51	13.26	439.95	42.73	15.37	439.00	37.27	2.81	440.74	31.42	-2.81
442.32	43.20	14.86	442.16	45.33	13.93	442.95	43.07	15.57	442.00	37.51	2.91	443.74	31.47	-2.91
445.32	43.09	14.57	445.16	45.02	13.44	445.95	42.91	15.23	445.00	37.75	2.97	446.74	31.59	-2.97
448.32	42.36	14.54	448.16	46.70	15.82	448.95	42.21	15.23	448.00	36.35	2.27	449.73	31.59	-2.27
451.32	44.60	16.59	451.16	45.05	13.98	451.95	42.23	15.06	451.00	37.07	2.80	452.74	31.25	-2.80
454.32	44.12	16.23	454.16	46.18	15.23	454.95	42.63	15.57	454.00	37.87	3.71	455.74	30.22	-3.71
457.32	43.31	14.77	457.16	45.91	14.31	457.95	42.73	15.02	457.00	36.67	1.86	458.73	32.72	-1.86
460.32	43.59	16.12	460.16	44.66	14.13	460.95	42.13	15.50	460.00	37.15	3.42	461.74	30.09	-3.42
463.31	42.75	14.36	463.16	46.03	14.58	463.95	43.07	15.51	463.00	36.63	1.97	464.73	32.46	-1.97
466.32	42.53	15.34	466.16	45.36	15.11	466.95	43.12	16.76	466.00	35.79	2.33	467.74	30.90	-2.33
469.31	43.53	16.39	469.16	45.33	15.13	469.95	43.41	17.10	469.00	35.47	2.06	470.73	31.12	-2.06
472.32	43.17	14.26	472.16	44.20	12.23	472.94	42.39	14.32	472.00	37.15	1.97	473.73	32.98	-1.97
475.32	43.56	15.21	475.16	44.81	13.40	475.95	42.99	15.48	475.00	37.71	3.10	476.74	31.29	-3.10
478.31	44.10	15.09	478.16	46.76	14.69	478.95	42.23	14.05	478.00	37.35	2.07	479.74	32.98	-2.07
481.32	42.58	13.84	481.16	45.82	14.02	481.95	43.02	15.11	481.00	38.67	3.66	482.74	31.12	-3.66
484.31	44.10	15.62	484.16	44.69	13.15	484.95	41.53	13.88	484.00	37.59	2.84	485.73	31.68	-2.84
487.31	42.92	14.73	487.16	44.42	13.17	487.95	42.70	15.35	487.00	36.79	2.33	488.73	31.90	-2.33
490.31	42.75	14.09	490.16	45.97	14.25	490.95	42.00	14.18	490.00	37.91	2.98	491.73	31.72	-2.98
493.31	42.70	13.64	493.16	44.33	12.21	493.95	41.74	13.51	493.00	37.75	2.42	494.73	32.68	-2.42
496.31	43.20	14.41	496.16	45.42	13.57	496.95	43.68	15.73	496.00	38.67	3.62	497.74	31.21	-3.62
499.32	42.08	13.19	499.16	45.94	13.99	499.95	43.02	14.97	499.00	37.27	2.12	500.74	32.81	-2.12
502.32	43.65	14.50	502.16	44.48	12.27	502.95	42.73	14.42	502.00	38.27	2.86	503.74	32.33	-2.86
505.31	42.22	12.25	505.16	45.33	12.30	505.95	42.63	13.50	505.00	38.83	2.59	506.73	33.42	-2.59
508.31	43.53	14.47	508.16	45.21	13.09	508.95	41.19	12.97	508.00	37.87	2.55	509.73	32.55	-2.55
511.31	44.24	14.94	511.16	45.42	13.06	511.95	42.65	14.18	511.00	38.19	2.62	512.74	32.72	-2.62
514.32	43.17	13.73	514.16	45.54	13.04	514.95	42.89	14.29	514.00	39.07	3.37	515.74	32.11	-3.37
517.32	42.92	14.11	517.16	45.02	13.15	517.95	42.10	14.13	517.00	38.07	3.00	518.74	31.85	-3.00
520.32	42.14	12.78	520.16	45.94	13.52	520.95	43.36	14.83	520.00	38.31	2.68	521.74	32.72	-2.68
523.32	44.01	13.76	523.16	45.57	12.26	523.95	41.87	12.45	523.00	38.39	1.87	524.74	34.42	-1.87
526.32	42.44	12.28	526.16	45.69	12.47	526.95	41.92	12.60	526.00	39.52	3.09	527.74	33.11	-3.09
529.32	43.25	13.44	529.16	44.81	11.94	529.95	41.35	12.37	529.00	38.03	1.95	530.74	33.90	-1.95
532.32	43.28	12.45	532.16	44.23	10.34	532.95	42.31	12.32	532.00	39.68	2.58	533.74	34.29	-2.58
535.32	43.73	14.75	535.16	45.69	13.65	535.95	43.54	15.39	535.00	36.59	1.34	536.73	33.68	-1.34
538.31	43.28	14.96	538.16	45.08	13.70	538.95	41.89	14.40	538.00	37.31	2.72	539.73	31.64	-2.72
541.32	44.35	14.16	541.16	45.78	12.53	541.95	42.91	13.55	541.00	39.88	3.42	542.74	32.81	-3.42
544.32	42.83	13.22	544.16	44.54	11.87	544.95	42.13	13.36	544.00	39.36	3.49	545.74	32.16	-3.49
547.32	42.95	11.95	547.16	44.48	10.42	547.95	42.78	12.62	547.00	39.31	2.05	548.74	34.99	-2.05
550.32	44.77	14.54	550.16	44.66	11.37	550.95	42.29	12.90	550.00	39.52	3.03	551.73	33.24	-3.03
553.32	44.18	15.01	553.16	45.21	12.98	553.95	42.73	14.40	553.00	37.75	2.32	554.74	32.89	-2.32
556.32	43.34	13.02	556.16	44.99	11.61	556.95	42.13	12.65	556.00	37.91	1.33	557.74	35.03	-1.33
559.32	42.97	12.32	559.16	44.51	10.80	559.95	43.54	13.72	559.00	39.19	2.27	560.73	34.42	-2.27
562.32	42.86	12.97	562.16	46.03	13.08	562.95	43.02	13.96	562.00	38.63	2.47	563.74	33.46	-2.47
565.32	42.75	12.71	565.16	44.84	11.74	565.95	42.52	13.32	565.00	38.83	2.53	566.74	33.55	-2.53
568.32	42.56	12.76	568.16	46.98	14.12	568.95	43.02	14.06	568.00	37.39	1.33	569.73	34.51	-1.33
571.31	43.03	12.06	571.16	46.33	12.30	571.95	41.87	11.74	571.00	39.60	2.37	572.74	34.64	-2.37
574.31	42.83	12.39	574.16	44.84	11.34	574.95	43.20	13.60	574.00	39.68	2.98	575.74	33.50	-2.98
577.31	42.58	12.15	577.16	46.03	12.54	577.95	43.23	13.63	577.00	38.35	1.65	578.73	34.82	-1.65
580.31	42.86	12.48	580.16	44.93	11.49	580.95	43.47	13.93	580.00	38.39	1.74	581.73	34.68	-1.74
583.31	44.29	15.21	583.16	44.48	12.34	583.94	40.98	12.73	583.00	37.23	1.88	584.73	33.24	-1.88
586.32	43.09	12.95	586.16	43.06	9.86	586.95	43.02	13.71	586.00	39.48	3.07	587.74	33.11	-3.07
589.31	43.96	12.82	589.16	44.78	10.58	589.95	43.47	13.16	589.00	39.60	2.19	590.73	34.99	-2.19
592.31	42.44	11.92	592.15	46.49	12.91	592.94	42.60	12.92	592.00	40.49	3.71	593.74	32.85	-3.71
595.31	42.61	11.95	595.15	44.69	10.97	595.94	42.76	12.93	595.00	38.99	2.06	596.73	34.64	-2.06
598.31	42.08	12.57	598.15	44.81	12.24	598.94	42.73	14.05	598.00	37.87	2.09	599.73	33.46	-2.09
601.31	43.14	12.54	601.15	45.11	11.45	601.94	42.91	13.15	601.00	38.55	1.69	602.74	34.95	-1.69
621.32	41.36	7.18	621.16	47.32	10.08	621.95	38.99	5.64	621.00	42.49	2.04	622.73	38.18	-2.04
624.23	33.06	3.21	624.07	39.74	6.83	624.85	31.92	2.91	623.91	37.55	1.43	625.64	34.46	-1.43
627.22	29.46	-0.51	627.07	36.41	3.38	627.85	28.93	-0.20	626.91	37.07	0.84	628.64	35.17	-0.84
630.22	29.02	-0.06	630.07	36.56	4.42	630.85	28.12	-0.12	629.91	36.27	0.92	631.64	34.20	-0.92
633.22	29.96	2.08	633.07	37.79	6.85	633.86	29.62	2.58	632.91	36.03	1.89	634.64	32.03	-1.89
636.23	32.15	3.82	636.07	38.56	7.17	636.85	31.52	4.02	635.91	35.55	0.95	637.64	33.42	-0.95
639.22	33.59	4.17	639.07	38.82	6.34	639.85	33.27	4.69	638.91	37.07	1.39	640.64	34.07	-1.39
642.23	35.37	8.15	642.07	39.47	9.19	642.85	34.88	8.50	641.91	34.37	0.89	643.64	32.37	-0.89
645.22	36.72	8.54	645.07	41.02	9.78	645.85	37.76	10.42	644.91	36.11	1.67	646.64	32.55	-1.67
648.23	37.89	9.97	648.07	41.62	10.64	648.85	39.07	11.99	647.91	35.59	1.41	649.64	32.55	-1.41
651.22	38.96	9.50	651.07	41.82	9.30	651.85	39.87	11.25	650.91	37.11	1.39	652.64	34.11	-1.39
654.23	39.56	11.41	654.07	42.85	11.64	654.85	39.58	12.26	653.91	35.63	1.21	655.64	32.98	-1.21
657.22	38.63	10.08	657.07	42.39	10.78	657.85	38.99	11.28	656.91	38.07	3.25	658.64	31.34	-3.25
660.23	38.90	11.02	660.07	43.24	12.30	660.85	40.80	13.75	659.91	35.83	1.68	661.64	32.24	-1.68
663.23	38.52	9.56	663.07	41.44	9.42	663.85	40.96	12.83	662.91	37.03	1.80	664.64	33.20	-1.80
666.22	39.40	11.39	666.07	43.63	12.56	666.85	40.75	13.58	665.91	36.03	1.76	667.64	32.29	-1.76
669.22	39.18	9.50	669.07	42.67	9.93	669.85	39.27	10.43	668.91	38.11	2.17	670.64	33.55	-2.17
672.23	39.23	9.80	672.07	42.36	9.87	672.85	40.10	11.51	671.91	37.79	2.10	673.64	33.37	-2.10
675.22	38.66	11.15	675.07	42.82	12.25	675.85	39.56	12.89	674.91	35.55	1.78	676.64	31.77	-1.78
678.23	39.12	11.16	678.07	42.91	11.89	678.85	39.22	12.09	677.91	35.99	1.76	679.64	32.24	-1.76
681.22	39.37	9.33	681.07	42.18	9.08	681.85	40.51	11.30	680.91	37.31	1.00	682.64	35.08	-1.00
684.22	39.07	9.95	684.07	43.54	11.36	684.85	40.00	11.71	683.91	37.31	1.92	685.64	33.24	-1.92
687.23	39.26	9.81	687.07	43.48	10.97	687.85	39.22	10.61	686.91	36.87	1.16	688.64	34.33	-1.16
690.22	39.23	9.14	690.07	44.08	10.93	690.85	41.16	11.90	689.91	37.67	1.31	691.64	34.82	-1.31
693.22	40.39	10.70	693.07	43.18	10.43	693.85	40.51	11.65	692.91	37.31	1.35	694.64	34.38	-1.35
696.23	40.64	11.39	696.07	43.75	11.44	696.85	40.10	11.68	695.91	37.39	1.87	697.64	33.42	-1.87
699.22	39.48	9.57	699.07	40.72	7.75	699.85	41.22	12.14	698.91	38.15	1.97	700.64	33.98	-1.97
702.22	39.84	9.01	702.07	42.21	8.32	702.85	39.32	9.32	701.91	38.67	1.57	703.63	35.30	-1.57
705.22	38.74	8.39	705.07	42.82	9.41	705.85	40.05	10.54	704.91	37.79	1.18	706.64	35.21	-1.18
708.22	38.36	9.10	708.07	45.21	12.89	708.85	39.38	10.96	707.91	37.67	2.14	709.64	33.16	-2.14
711.22	39.32	9.15	711.07	42.06	8.83	711.85	40.49	11.15	710.91	38.19	1.75	712.64	34.46	-1.75
714.23	38.82	9.54	714.07	42.61	10.27	714.85	39.69	11.25	713.91	37.27	1.73	715.64	33.59	-1.73
717.23	38.74	7.88	717.07	42.61	8.69	717.85	39.84	9.82	716.91	40.04	2.92	718.64	33.98	-2.92
720.23	39.48	9.22	720.07	42.12	8.80	720.85	38.81	9.39	719.91	37.83	1.31	721.64	34.99	-1.31
723.22	39.23	8.86	723.07	43.03	9.60	723.85	39.61	10.08	722.91	39.27	2.64	724.64	33.77	-2.64
726.22	39.78	10.46	726.07	43.18	10.80	726.85	40.59	12.11	725.91	36.79	1.20	727.64	34.16	-1.20
729.23	40.69	9.11	729.07	41.97	7.33	729.85	39.79	9.05	728.91	39.19	1.35	730.64	36.27	-1.35
732.23	38.30	6.49	732.07	43.54	8.67	732.85	39.66	8.69	731.91	39.48	1.41	733.64	36.44	-1.41
735.22	40.47	9.12	735.07	43.15	8.74	735.85	39.30	8.79	734.91	38.87	1.25	736.64	36.14	-1.25
738.22	38.38	7.01	738.07	42.76	8.33	738.85	39.87	9.34	737.91	38.51	0.88	739.64	36.53	-0.88
741.22	38.60	6.91	741.07	42.76	8.01	741.85	39.38	8.53	740.91	39.68	1.73	742.64	36.00	-1.73
744.23	39.18	9.07	744.07	43.36	10.19	744.85	38.68	9.40	743.91	38.63	2.25	745.64	33.90	-2.25
747.23	39.29	8.28	747.07	42.36	8.29	747.85	39.74	9.57	746.91	39.68	2.41	748.64	34.64	-2.41
750.23	39.54	8.25	750.07	43.30	8.95	750.85	39.12	8.67	749.91	38.79	1.24	751.64	36.09	-1.24
753.22	39.21	8.02	753.07	40.90	6.65	753.85	39.30	8.94	752.91	38.95	1.49	754.64	35.74	-1.49
756.23	40.14	8.65	756.07	43.84	9.29	756.85	39.04	8.39	755.91	37.99	0.24	757.64	37.29	-0.24
759.22	39.56	8.40	759.07	42.03	7.81	759.85	38.76	8.44	758.91	40.16	2.74	760.64	34.46	-2.74
762.22	39.67	8.13	762.07	43.09	8.49	762.85	39.30	8.60	761.91	39.64	1.84	763.64	35.74	-1.84
765.22	37.95	6.05	765.07	42.48	7.52	765.85	39.32	8.26	764.91	39.96	1.80	766.64	36.14	-1.80
768.22	39.43	8.05	768.07	41.88	7.44	768.85	38.96	8.42	767.91	38.75	1.11	769.64	36.31	-1.11
771.22	38.55	6.25	771.07	44.54	9.18	771.85	39.97	8.51	770.91	39.48	0.92	772.64	37.42	-0.92
774.23	38.74	6.99	774.07	44.26	9.45	774.85	39.27	8.36	773.91	39.31	1.30	775.64	36.49	-1.30
777.22	39.45	7.13	777.07	42.64	7.26	777.85	37.81	6.33	776.91	39.44	0.85	778.64	37.51	-0.85
780.23	39.18	7.17	780.07	44.69	9.62	780.85	39.63	8.46	779.91	39.96	1.69	781.64	36.36	-1.69
783.22	39.45	7.69	783.07	41.80	6.98	783.85	39.27	8.35	782.91	39.96	1.93	784.63	35.87	-1.93
786.22	40.06	7.64	786.07	41.23	5.75	786.85	39.89	8.31	785.91	40.25	1.57	787.63	36.89	-1.57
789.22	39.23	7.49	789.07	43.57	8.77	789.85	39.40	8.50	788.91	40.04	2.04	790.63	35.74	-2.04
792.22	39.32	7.76	792.07	43.96	9.34	792.85	38.91	8.18	791.91	39.96	2.13	793.64	35.47	-2.13
795.22	38.74	7.34	795.07	42.30	7.84	795.85	39.84	9.28	794.91	39.15	1.48	796.64	35.96	-1.48
798.23	39.21	7.27	798.07	41.71	6.71	798.85	39.40	8.29	797.91	38.95	0.74	799.64	37.24	-0.74
801.23	40.11	8.94	801.07	41.85	7.62	801.85	39.89	9.55	800.91	39.31	1.87	802.64	35.34	-1.87
804.23	40.06	7.56	804.07	42.91	7.35	804.85	39.89	8.22	803.91	40.20	1.43	805.64	37.11	-1.43
807.23	38.99	5.94	807.07	41.82	5.71	807.85	39.58	7.37	806.91	40.94	1.63	808.64	37.46	-1.63
810.23	39.26	6.87	810.07	42.82	7.37	810.85	39.63	8.07	809.91	39.36	0.70	811.64	37.73	-0.70
813.23	39.51	7.23	813.07	43.12	7.78	813.85	39.17	7.73	812.91	39.84	1.30	814.64	37.02	-1.30
816.23	39.45	6.58	816.07	42.36	6.43	816.85	40.38	8.35	815.91	41.51	2.38	817.64	36.53	-2.38
819.22	38.47	5.53	819.07	42.30	6.30	819.85	39.89	7.79	818.91	40.45	1.25	820.64	37.73	-1.25
822.23	40.11	6.99	822.07	42.76	6.58	822.85	39.84	7.56	821.91	40.45	1.07	823.64	38.09	-1.07
825.22	39.98	7.70	825.07	43.15	7.81	825.85	38.71	7.26	824.91	39.72	1.17	826.64	37.15	-1.17
828.23	40.72	8.54	828.07	42.39	7.15	828.85	39.74	8.39	827.91	40.89	2.44	829.64	35.78	-2.44
831.23	38.38	5.70	831.07	43.00	7.26	831.85	39.09	7.25	830.91	41.71	2.76	832.64	35.96	-2.76
834.22	39.98	6.06	834.07	42.79	5.81	834.85	39.84	6.76	833.91	41.38	1.20	835.64	38.76	-1.20
837.23	38.85	6.58	837.07	42.64	7.31	837.85	39.53	8.10	836.91	39.56	1.02	838.64	37.29	-1.02
840.23	40.47	5.71	840.07	43.99	6.17	840.85	39.20	5.28	839.91	43.06	2.04	841.64	38.76	-2.04
843.22	39.40	6.12	843.07	42.58	6.24	843.85	41.22	8.78	842.91	41.26	1.72	844.64	37.60	-1.72
846.22	40.03	7.38	846.07	43.45	7.74	846.85	38.50	6.69	845.91	40.85	1.94	847.64	36.75	-1.94
849.22	39.65	6.90	849.07	43.78	7.97	849.85	39.09	7.18	848.91	40.25	1.24	850.64	37.55	-1.24
852.23	39.65	6.33	852.07	43.03	6.65	852.85	39.53	7.04	851.91	41.18	1.59	853.64	37.77	-1.59
855.22	38.41	5.04	855.07	43.84	7.41	855.85	39.51	6.98	854.91	41.75	2.12	856.64	37.29	-2.12
858.23	40.97	6.98	858.07	42.79	5.74	858.85	40.15	7.00	857.91	42.77	2.52	859.64	37.51	-2.52
861.23	39.07	5.54	861.07	43.21	6.62	861.86	39.58	6.88	860.91	40.08	0.28	862.64	39.29	-0.28
864.23	40.47	6.30	864.07	43.81	6.58	864.85	39.27	5.94	863.91	42.24	1.81	865.64	38.40	-1.81
867.23	40.20	7.31	867.07	42.51	6.56	867.85	39.87	7.82	866.91	42.69	3.54	868.64	35.39	-3.54
870.22	40.11	6.73	870.07	45.78	9.34	870.85	39.89	7.35	869.91	40.98	1.33	871.63	38.09	-1.33
873.22	40.47	6.70	873.07	43.12	6.29	873.85	40.23	7.30	872.91	41.71	1.68	874.64	38.13	-1.68
876.22	40.25	6.82	876.07	43.12	6.63	876.85	40.07	7.48	875.91	40.73	1.03	877.64	38.44	-1.03
879.22	39.62	6.22	879.07	43.30	6.84	879.85	40.67	8.11	878.91	41.06	1.40	880.64	38.04	-1.40
882.22	40.89	7.00	882.07	44.57	7.62	882.85	40.33	7.27	881.91	41.42	1.26	883.64	38.67	-1.26
885.23	40.22	6.84	885.07	43.57	7.13	885.85	40.67	8.13	884.91	41.83	2.18	886.64	37.24	-2.18
888.23	39.04	5.15	888.07	43.69	6.74	888.85	40.54	7.48	887.91	42.40	2.24	889.64	37.69	-2.24
891.23	40.03	5.95	891.07	43.96	6.82	891.85	40.49	7.25	890.91	41.79	1.45	892.64	38.67	-1.45
894.22	40.00	5.51	894.07	43.09	5.54	894.85	40.41	6.75	893.91	41.46	0.70	895.64	39.83	-0.70
897.22	40.03	7.31	897.07	43.27	7.49	897.85	40.62	8.74	896.91	40.85	1.87	898.63	36.89	-1.87
900.23	39.29	4.23	900.07	44.93	6.81	900.85	39.89	5.66	899.91	42.69	1.36	901.64	39.74	-1.36
903.22	39.10	6.36	903.07	43.18	7.38	903.85	40.88	8.98	902.91	39.92	0.92	904.64	37.86	-0.92
906.23	41.44	7.85	906.07	43.24	6.59	906.85	39.84	7.09	905.91	41.30	1.45	907.64	38.18	-1.45
909.22	39.89	5.91	909.07	43.81	6.77	909.85	40.18	7.03	908.91	42.45	2.20	910.64	37.82	-2.20
912.23	39.21	5.42	912.07	43.06	6.21	912.86	39.71	6.75	911.91	41.71	1.65	913.64	38.18	-1.65
915.22	40.22	5.52	915.07	44.17	6.41	915.85	39.87	6.01	914.91	41.51	0.55	916.64	40.19	-0.55
918.23	40.45	4.92	918.07	44.45	5.86	918.85	39.92	5.23	917.91	42.86	1.07	919.64	40.50	-1.07
921.23	40.45	6.41	921.07	44.81	7.71	921.85	40.67	7.47	920.91	42.20	1.90	922.64	38.18	-1.90
924.23	40.86	7.25	924.07	43.96	7.29	924.85	40.44	7.67	923.91	41.26	1.39	925.64	38.26	-1.39
927.22	39.76	5.78	927.07	44.11	7.07	927.85	40.41	7.26	926.91	41.02	0.77	928.64	39.25	-0.77
930.23	40.72	5.94	930.07	43.18	5.34	930.85	40.46	6.51	929.91	42.94	1.89	931.64	38.93	-1.89
933.22	39.59	5.43	933.07	44.96	7.74	933.85	40.10	6.78	932.91	41.34	0.91	934.64	39.29	-0.91
936.22	39.95	5.51	936.07	44.11	6.61	936.85	40.51	6.90	935.91	42.08	1.37	937.64	39.11	-1.37
939.23	41.14	7.60	939.07	44.60	8.00	939.85	40.51	7.80	938.91	40.37	0.56	940.64	39.02	-0.56
942.22	40.50	5.39	942.07	43.99	5.82	942.85	39.76	5.49	941.91	42.69	1.32	943.64	39.83	-1.32
945.22	39.92	6.10	945.07	43.81	6.93	945.85	40.49	7.51	944.91	39.80	-0.28	946.64	40.14	0.28
948.22	40.11	5.50	948.07	43.30	5.63	948.85	39.07	5.29	947.91	42.77	1.89	949.63	38.76	-1.89
951.23	40.39	4.79	951.07	43.96	5.30	951.85	41.14	6.38	950.91	43.55	1.68	952.64	39.96	-1.68
954.22	41.25	6.92	954.07	44.87	7.48	954.85	40.88	7.39	953.91	41.67	1.08	955.64	39.29	-1.08
957.22	39.59	5.84	957.07	44.75	7.94	957.85	40.28	7.36	956.91	41.46	1.44	958.64	38.35	-1.44
960.22	40.75	6.17	960.07	43.87	6.23	960.85	39.97	6.23	959.91	42.12	1.28	961.64	39.34	-1.28
963.22	40.64	4.87	963.07	45.18	6.35	963.85	39.58	4.65	962.91	43.43	1.40	964.64	40.41	-1.40
966.22	42.36	8.30	966.07	44.17	7.05	966.85	39.63	6.40	965.91	43.06	2.73	967.64	37.37	-2.73
969.22	39.45	4.62	969.07	43.00	5.11	969.85	40.51	6.51	968.91	41.83	0.73	970.63	40.14	-0.73
972.23	41.08	6.64	972.07	44.69	7.19	972.85	40.96	7.36	971.91	42.61	1.90	973.64	38.58	-1.90
975.22	41.36	6.18	975.07	43.57	5.33	975.85	40.44	6.10	974.91	43.51	2.06	976.64	39.16	-2.06
978.23	40.78	7.29	978.07	42.73	6.18	978.85	40.88	8.23	977.91	41.10	1.35	979.64	38.18	-1.35
981.22	39.29	4.51	981.07	46.09	8.25	981.85	40.64	6.70	980.91	43.02	1.98	982.64	38.84	-1.98
984.22	40.00	4.43	984.07	44.14	5.51	984.85	40.46	5.73	983.91	42.90	1.06	985.64	40.55	-1.06
987.22	41.19	4.68	987.07	44.23	4.66	987.85	41.50	5.82	986.91	44.42	1.64	988.64	40.91	-1.64
990.23	41.97	7.27	990.07	45.05	7.29	990.85	41.22	7.36	989.91	41.87	0.91	991.64	39.83	-0.91
993.23	40.47	5.54	993.07	44.57	6.58	993.85	39.63	5.54	992.91	43.06	1.86	994.64	39.11	-1.86
996.23	41.83	6.00	996.07	45.63	6.74	996.85	41.66	6.66	995.91	42.65	0.55	997.64	41.32	-0.55
999.23	41.05	5.83	999.07	44.66	6.38	999.86	40.07	5.68	998.91	43.59	2.10	1000.64	39.16	-2.10
1002.23	41.33	4.79	1002.07	44.93	5.33	1002.85	41.06	5.36	1001.91	44.42	1.62	1003.64	40.96	-1.62
1005.22	41.25	5.99	1005.07	43.81	5.49	1005.85	41.19	6.76	1004.91	41.83	0.30	1006.64	41.00	-0.30
1008.22	41.19	6.08	1008.07	44.57	6.40	1008.85	41.82	7.54	1007.91	42.61	1.23	1009.64	39.92	-1.23
1011.22	42.17	7.91	1011.07	43.63	6.31	1011.85	41.01	7.58	1010.91	42.57	2.04	1012.64	38.26	-2.04
1014.23	42.61	6.96	1014.07	44.17	5.46	1014.85	41.55	6.74	1013.91	42.73	0.82	1015.64	40.87	-0.82
1017.23	41.17	5.14	1017.07	44.45	5.36	1017.85	41.68	6.49	1016.91	43.27	0.98	1018.64	41.09	-0.98
1020.22	41.33	5.87	1020.07	45.75	7.23	1020.85	40.93	6.31	1019.91	43.22	1.49	1021.64	40.01	-1.49
1023.23	41.44	6.23	1023.07	46.27	8.00	1023.86	41.89	7.52	1022.91	41.67	0.20	1024.64	41.05	-0.20
1026.23	41.25	5.71	1026.07	44.33	5.73	1026.85	41.50	6.79	1025.91	44.05	2.24	1027.64	39.34	-2.24
1029.22	42.81	7.52	1029.07	46.27	7.92	1029.85	41.09	6.64	1028.91	42.16	0.60	1030.64	40.73	-0.60
1032.23	41.80	6.35	1032.07	45.05	6.54	1032.85	41.45	6.84	1031.91	42.16	0.44	1033.64	41.05	-0.44
1035.22	40.20	4.00	1035.07	45.08	5.82	1035.85	41.61	6.25	1034.91	44.38	1.92	1036.64	40.32	-1.92
1038.23	41.78	5.77	1038.07	44.69	5.62	1038.85	40.57	5.40	1037.91	43.18	0.91	1039.64	41.14	-0.91
1041.23	42.05	5.78	1041.07	45.24	5.91	1041.86	41.03	5.60	1040.91	43.76	1.22	1042.64	41.09	-1.22
1044.22	41.97	5.85	1044.07	45.45	6.27	1044.85	40.98	5.70	1043.91	43.31	0.93	1045.63	41.23	-0.93
1047.22	41.50	5.99	1047.07	44.84	6.27	1047.85	41.53	6.86	1046.91	42.73	0.96	1048.63	40.59	-0.96
1050.22	41.22	4.36	1050.07	44.05	4.13	1050.85	41.27	5.25	1049.91	44.21	1.09	1051.64	41.81	-1.09
1053.22	40.67	3.51	1053.07	45.48	5.26	1053.85	40.41	4.08	1052.91	44.59	1.16	1054.63	42.04	-1.16
1056.22	42.25	6.58	1056.07	44.11	5.38	1056.85	41.55	6.72	1055.91	43.14	1.21	1057.64	40.50	-1.21
1059.23	41.61	5.51	1059.07	45.05	5.89	1059.85	41.27	6.01	1058.91	43.18	0.82	1060.64	41.32	-0.82
1062.23	41.94	5.06	1062.07	45.48	5.54	1062.86	42.18	6.14	1061.91	44.71	1.56	1063.64	41.36	-1.56
1065.22	42.53	7.06	1065.07	45.42	6.89	1065.85	42.23	7.60	1064.91	41.83	0.10	1066.64	41.41	-0.10
1068.22	40.17	3.80	1068.07	45.30	5.87	1068.85	42.23	6.69	1067.91	43.55	0.91	1069.64	41.50	-0.91
1071.22	41.50	4.04	1071.07	46.00	5.48	1071.85	41.74	5.12	1070.91	45.50	1.78	1072.63	41.72	-1.78
1074.23	41.94	5.61	1074.07	45.54	6.15	1074.85	40.96	5.47	1073.91	42.28	-0.31	1075.64	42.68	0.31
1077.23	41.86	5.13	1077.07	46.52	6.73	1077.85	42.08	6.18	1076.91	44.54	1.54	1078.64	41.23	-1.54
1080.23	43.28	6.93	1080.07	45.54	6.13	1080.85	41.45	5.94	1079.91	43.64	1.03	1081.64	41.36	-1.03
1083.22	41.22	5.83	1083.07	45.30	6.85	1083.85	41.24	6.68	1082.91	42.32	0.66	1084.64	40.77	-0.66
1086.23	41.41	5.46	1086.07	45.54	6.53	1086.85	42.05	6.94	1085.91	43.92	1.71	1087.64	40.28	-1.71
1089.22	41.75	5.88	1089.07	45.88	6.95	1089.85	41.19	6.16	1088.91	43.72	1.59	1090.64	40.32	-1.59
1092.23	42.30	5.45	1092.07	44.99	5.08	1092.85	42.13	6.12	1091.91	44.05	0.94	1093.64	41.95	-0.94
1095.22	41.78	5.28	1095.07	45.54	5.98	1095.85	42.63	6.96	1094.91	42.81	0.04	1096.64	42.50	-0.04
1098.23	40.64	3.91	1098.07	45.36	5.57	1098.85	41.84	5.95	1097.91	43.55	0.55	1099.64	42.22	-0.55
1101.23	41.97	5.73	1101.07	47.22	7.92	1101.85	41.48	6.07	1100.91	43.47	0.96	1102.64	41.32	-0.96
1104.23	42.14	4.46	1104.07	47.62	6.88	1104.85	42.02	5.18	1103.91	45.54	1.59	1105.64	42.13	-1.59
1107.22	43.51	8.02	1107.07	45.24	6.69	1107.85	41.61	6.96	1106.91	42.28	0.53	1108.64	41.00	-0.53
1110.23	42.61	6.18	1110.07	44.20	4.71	1110.86	42.76	7.16	1109.91	44.67	1.97	1111.64	40.50	-1.97
1113.23	42.56	5.28	1113.07	44.72	4.38	1113.85	43.33	6.89	1112.91	44.46	0.92	1114.64	42.40	-0.92
1116.23	43.06	6.44	1116.07	44.63	4.95	1116.85	41.71	5.93	1115.91	44.01	1.12	1117.64	41.54	-1.12
1119.22	41.41	4.35	1119.07	47.13	7.01	1119.85	41.68	5.46	1118.91	45.37	2.05	1120.64	41.05	-2.05
1122.23	42.58	6.53	1122.07	45.57	6.46	1122.85	42.63	7.42	1121.91	42.90	0.59	1123.64	41.50	-0.59
1125.23	42.22	5.17	1125.07	45.75	5.64	1125.85	41.66	5.44	1124.91	43.14	-0.18	1126.64	43.27	0.18
1128.23	43.06	5.88	1128.07	46.73	6.49	1128.85	41.79	5.45	1127.91	44.30	0.86	1129.64	42.36	-0.86
1131.22	42.25	5.25	1131.07	45.82	5.76	1131.85	42.94	6.78	1130.91	44.67	1.41	1132.64	41.63	-1.41
1134.22	42.03	5.11	1134.07	47.96	7.98	1134.85	42.52	6.44	1133.91	43.92	0.74	1135.63	42.22	-0.74
1137.23	41.83	4.42	1137.07	46.67	6.20	1137.85	41.71	5.14	1136.91	43.76	0.09	1138.64	43.36	-0.09
1140.22	44.12	7.07	1140.07	46.12	6.01	1140.85	42.94	6.72	1139.91	44.01	0.69	1141.64	42.40	-0.69
1143.22	42.03	4.94	1143.07	45.82	5.67	1143.85	42.60	6.34	1142.91	44.63	1.27	1144.63	41.86	-1.27
1146.22	43.67	6.91	1146.07	45.88	6.06	1146.85	41.97	6.04	1145.91	44.38	1.35	1147.64	41.45	-1.35
1149.22	43.03	5.44	1149.07	45.78	5.13	1149.85	43.49	6.74	1148.91	44.30	0.45	1150.64	43.18	-0.45
1152.22	42.08	4.46	1152.07	47.28	6.60	1152.85	43.89	7.11	1151.91	45.00	1.12	1153.64	42.54	-1.12
1155.23	42.78	5.51	1155.07	46.61	6.28	1155.85	43.57	7.14	1154.91	43.80	0.27	1156.64	43.04	-0.27
1158.22	42.19	3.55	1158.07	48.39	6.69	1158.85	42.60	4.80	1157.91	45.95	1.05	1159.64	43.63	-1.05
1161.23	42.39	4.51	1161.07	46.30	5.36	1161.86	41.97	4.93	1160.91	44.75	0.60	1162.64	43.32	-0.60
1164.22	43.45	5.57	1164.07	46.95	6.01	1164.85	42.65	5.61	1163.91	43.97	-0.17	1165.64	44.09	0.17
1167.22	43.31	5.02	1167.07	47.38	6.03	1167.85	43.73	6.27	1166.91	46.08	1.52	1168.64	42.81	-1.52
1170.22	43.73	6.98	1170.07	46.37	6.56	1170.85	43.05	7.13	1169.91	43.22	0.20	1171.64	42.59	-0.20
1173.23	42.00	4.98	1173.07	46.73	6.65	1173.85	41.53	5.35	1172.91	43.35	0.06	1174.64	43.00	-0.06
1176.23	44.63	6.81	1176.07	47.01	6.13	1176.85	42.31	5.32	1175.91	44.09	0.00	1177.64	43.86	-0.00
1179.22	43.23	5.75	1179.07	46.92	6.38	1179.85	42.31	5.66	1178.91	44.59	0.84	1180.64	42.68	-0.84
1182.23	43.34	5.89	1182.07	46.79	6.28	1182.85	43.10	6.49	1181.91	44.25	0.54	1183.64	42.95	-0.54
1185.22	43.17	4.56	1185.07	47.01	5.34	1185.85	43.36	5.58	1184.91	45.25	0.37	1186.64	44.28	-0.37
1188.23	42.86	4.88	1188.07	46.76	5.72	1188.85	43.05	5.91	1187.91	45.04	0.80	1189.64	43.22	-0.80
1191.23	42.30	4.03	1191.07	46.79	5.46	1191.85	42.00	4.57	1190.91	45.66	1.13	1192.64	43.18	-1.13
1194.23	43.00	5.09	1194.07	47.19	6.22	1194.85	42.84	5.77	1193.91	44.71	0.54	1195.64	43.41	-0.54
1197.23	42.83	5.17	1197.07	48.15	7.43	1197.85	43.97	7.14	1196.91	45.41	1.48	1198.64	42.22	-1.48
1200.23	42.81	3.98	1200.07	46.21	4.32	1200.85	42.60	4.61	1199.91	45.41	0.32	1201.64	44.55	-0.32
1203.23	42.56	4.77	1203.07	47.38	6.53	1203.85	43.31	6.36	1202.91	46.25	2.20	1204.64	41.63	-2.20
1206.23	43.53	5.57	1206.07	47.53	6.51	1206.85	43.20	6.08	1205.91	45.41	1.19	1207.64	42.81	-1.19
1209.22	43.48	5.95	1209.06	47.07	6.48	1209.85	42.49	5.79	1208.91	43.92	0.12	1210.63	43.45	-0.12
1212.22	43.03	5.62	1212.06	45.72	5.25	1212.85	44.07	7.50	1211.91	45.00	1.32	1213.63	42.13	-1.32
1215.22	43.00	4.99	1215.06	47.90	6.83	1215.85	44.10	6.92	1214.91	44.38	0.10	1216.64	43.95	-0.10
1218.22	43.79	6.22	1218.07	48.76	8.13	1218.85	42.34	5.61	1217.91	43.27	-0.57	1219.63	44.18	0.57
