# Supplementary material for: Noise-precision tradeoff in predicting combinations of mutations and drugs
Source: PLoS Comput Biol. 2019 May 22;15(5):e1006956. doi: 10.1371/journal.pcbi.1006956 (PMC6548401; doi:10.1371/journal.pcbi.1006956)
Supplement: S1 Data — A zip file containing all datasets used in this paper. (ZIP) [file pcbi.1006956.s002.zip › calcium/calcium_double_RAW264.7/I04_250_pM_LPA_2.5_uM_RW_ECC040212E.txt]

Tab-delimted data for ligand pair Interleukin-4 / Lysophosphatidic acid
Celltype = RAW 264.7
ExperimentID = ECC040212E
t in seconds, Ca++ concentrations in nM
Adj Ca++ is the change in Ca++ concentration due to ligand

ECC040212E03	I04 250 pM	LPA 2.5 uM	sim
ECC040212E02	LPA 2.5 uM	HBSS-BSA n/a 	lig2_only
ECC040212E07	LPA 2.5 uM	HBSS-BSA n/a 	lig2_only
ECC040212E01	HBSS-BSA n/a 	HBSS-BSA n/a 	con
ECC040212E12	HBSS-BSA n/a 	HBSS-BSA n/a 	con

t(ECC040212E03)	Ca++(ECC040212E03)	Adj Ca++(ECC040212E03)	t(ECC040212E02)	Ca++(ECC040212E02)	Adj Ca++(ECC040212E02)	t(ECC040212E07)	Ca++(ECC040212E07)	Adj Ca++(ECC040212E07)	t(ECC040212E01)	Ca++(ECC040212E01)	Adj Ca++(ECC040212E01)	t(ECC040212E12)	Ca++(ECC040212E12)	Adj Ca++(ECC040212E12)
-208.69	23.39	1.16	-208.84	23.40	0.78	-208.05	14.22	-3.83	-209.00	28.60	4.30	-207.27	12.75	-4.30
-205.77	21.47	0.59	-205.93	22.90	1.63	-205.15	13.68	-3.02	-206.09	24.92	1.97	-204.37	13.72	-1.97
-202.77	22.85	1.88	-202.93	21.24	-0.12	-202.15	13.75	-3.04	-203.09	26.32	3.28	-201.37	12.51	-3.28
-199.77	19.49	-1.14	-199.93	21.64	0.62	-199.15	14.50	-1.95	-200.09	25.51	2.81	-198.37	12.63	-2.81
-196.77	19.42	0.65	-196.93	20.32	1.16	-196.15	14.09	-0.50	-197.09	21.28	0.44	-195.37	13.15	-0.44
-193.77	18.79	0.27	-193.93	20.22	1.31	-193.15	13.13	-1.21	-194.09	20.65	0.06	-192.37	13.27	-0.06
-190.77	19.70	2.06	-190.93	20.22	2.19	-190.15	14.09	0.63	-191.09	19.86	0.15	-189.37	12.30	-0.15
-187.77	18.51	0.37	-187.93	20.45	1.92	-187.15	13.64	-0.32	-188.09	20.10	-0.11	-186.37	13.07	0.11
-184.77	19.00	1.05	-184.93	19.96	1.62	-184.15	13.30	-0.47	-185.09	20.19	0.17	-183.37	12.59	-0.17
-181.77	18.93	1.51	-181.93	19.20	1.39	-181.15	13.64	0.40	-182.09	19.62	0.13	-180.37	12.10	-0.13
-178.77	19.60	1.79	-178.93	20.65	2.45	-178.15	14.26	0.63	-179.09	20.53	0.65	-177.37	11.98	-0.65
-175.77	18.51	1.59	-175.93	20.85	3.54	-175.15	13.37	0.63	-176.09	18.75	-0.24	-174.37	11.98	0.24
-172.77	19.49	1.26	-172.93	20.32	1.70	-172.15	13.10	-0.95	-173.09	20.31	0.01	-171.37	13.03	-0.01
-169.77	19.56	1.78	-169.93	20.02	1.85	-169.15	13.34	-0.26	-170.09	19.98	0.13	-168.37	12.47	-0.13
-166.77	19.63	1.76	-166.93	19.99	1.73	-166.15	14.70	1.01	-167.09	19.83	-0.11	-165.37	12.79	0.11
-163.78	18.89	1.33	-163.93	20.71	2.76	-163.15	13.68	0.30	-164.09	20.19	0.56	-162.37	11.82	-0.56
-160.78	18.96	1.20	-160.93	20.09	1.94	-160.15	12.69	-0.89	-161.09	19.26	-0.57	-159.37	13.15	0.57
-157.77	18.54	1.37	-157.93	18.36	0.80	-157.15	13.07	0.08	-158.09	19.41	0.17	-156.37	11.82	-0.17
-154.77	17.78	0.43	-154.93	18.03	0.29	-154.15	13.34	0.17	-155.09	19.56	0.14	-153.37	12.02	-0.14
-151.77	18.37	1.31	-151.93	18.45	1.00	-151.15	13.47	0.59	-152.09	18.66	-0.47	-150.37	12.34	0.47
-148.78	19.28	1.83	-148.93	18.42	0.58	-148.15	13.47	0.20	-149.09	19.41	-0.11	-147.37	12.38	0.11
-145.78	18.86	1.36	-145.93	18.06	0.17	-145.15	13.85	0.53	-146.09	19.59	0.02	-144.37	12.30	-0.02
-142.78	17.22	0.13	-142.93	18.03	0.55	-142.15	13.71	0.80	-143.09	19.32	0.16	-141.37	11.74	-0.16
-139.78	17.43	-0.54	-139.93	17.51	-0.85	-139.15	13.27	-0.52	-140.09	19.47	-0.57	-138.37	13.36	0.57
-136.78	17.19	0.21	-136.93	18.65	1.28	-136.15	13.44	0.64	-137.09	18.66	-0.39	-135.37	12.18	0.39
-133.77	18.23	0.65	-133.93	17.22	-0.75	-133.15	14.33	0.93	-134.09	19.41	-0.24	-132.37	12.63	0.24
-130.78	18.19	0.52	-130.93	18.16	0.10	-130.15	13.92	0.43	-131.09	19.56	-0.18	-129.37	12.67	0.18
-127.77	18.06	0.21	-127.93	17.67	-0.57	-127.15	13.75	0.08	-128.09	19.71	-0.21	-126.37	12.87	0.21
-124.78	17.19	-0.79	-124.93	18.65	0.28	-124.15	13.10	-0.70	-125.09	20.37	0.32	-123.36	12.47	-0.32
-121.78	17.81	0.43	-121.93	18.36	0.59	-121.15	13.68	0.48	-122.09	19.62	0.17	-120.37	12.02	-0.17
-118.77	17.29	0.15	-118.93	18.03	0.50	-118.15	14.09	1.13	-119.09	19.23	0.02	-117.37	11.94	-0.02
-115.77	16.56	-1.43	-115.93	17.97	-0.41	-115.15	14.50	0.69	-116.09	19.71	-0.35	-114.37	13.15	0.35
-112.77	17.39	-0.11	-112.93	17.41	-0.48	-112.15	13.51	0.19	-113.09	20.19	0.62	-111.37	11.70	-0.62
-109.77	17.57	-0.66	-109.93	18.32	-0.30	-109.15	13.30	-0.75	-110.09	20.59	0.29	-108.37	12.75	-0.29
-106.77	18.16	0.33	-106.93	18.78	0.56	-106.15	13.61	-0.04	-107.09	19.71	-0.19	-105.37	12.83	0.19
-103.77	17.32	-0.15	-103.93	18.52	0.66	-103.15	12.83	-0.46	-104.09	20.13	0.59	-102.37	11.70	-0.59
-100.77	17.81	-0.08	-100.93	17.90	-0.38	-100.15	14.02	0.31	-101.09	19.23	-0.73	-99.37	13.44	0.73
-97.77	17.95	0.28	-97.93	18.13	0.07	-97.15	13.78	0.29	-98.09	20.40	0.66	-96.37	11.82	-0.66
-94.77	17.99	0.22	-94.93	18.49	0.33	-94.15	13.20	-0.39	-95.09	19.56	-0.28	-93.37	12.87	0.28
-91.77	18.09	0.04	-91.93	18.39	-0.05	-91.15	13.95	0.08	-92.09	20.19	0.07	-90.37	12.79	-0.07
-88.77	18.23	0.58	-88.93	17.48	-0.56	-88.15	13.30	-0.17	-89.09	19.44	-0.28	-87.37	12.75	0.28
-85.77	18.06	0.10	-85.93	19.27	0.92	-85.15	13.20	-0.58	-86.09	19.89	-0.14	-84.37	12.91	0.14
-82.77	17.85	0.57	-82.93	18.39	0.72	-82.15	13.61	0.51	-83.09	19.26	-0.09	-81.37	12.18	0.09
-79.77	17.19	-0.46	-79.93	17.77	-0.27	-79.15	13.58	0.11	-80.09	19.92	0.20	-78.37	12.26	-0.20
-76.78	18.23	0.94	-76.93	18.81	1.13	-76.15	13.75	0.64	-77.09	19.32	-0.04	-75.37	12.14	0.04
-73.78	18.68	0.57	-73.93	19.34	0.84	-73.15	13.58	-0.35	-74.09	20.19	0.01	-72.37	12.91	-0.01
-70.78	17.64	0.16	-70.93	17.41	-0.46	-70.15	13.24	-0.06	-71.09	19.74	0.19	-69.37	12.10	-0.19
-67.77	18.40	0.32	-67.93	18.65	0.18	-67.15	13.75	-0.15	-68.09	19.74	-0.41	-66.37	13.31	0.41
-64.77	18.68	0.71	-64.93	19.01	0.65	-64.15	13.03	-0.76	-65.09	20.53	0.49	-63.37	12.30	-0.49
-61.78	17.22	-0.56	-61.93	18.65	0.48	-61.15	13.95	0.35	-62.09	20.07	0.22	-60.37	12.38	-0.22
-58.77	17.46	-0.28	-58.93	18.29	0.16	-58.15	13.78	0.22	-59.09	19.89	0.08	-57.37	12.47	-0.08
-55.77	18.26	0.29	-55.93	18.03	-0.33	-55.15	13.68	-0.11	-56.09	20.28	0.24	-54.37	12.55	-0.24
-52.77	18.06	-0.46	-52.93	19.40	0.49	-52.15	14.63	0.29	-53.09	20.98	0.39	-51.37	12.95	-0.39
-49.77	17.50	-0.42	-49.93	18.49	0.18	-49.15	14.16	0.42	-50.09	19.77	-0.22	-48.36	12.95	0.22
-46.77	17.95	0.10	-46.93	18.91	0.67	-46.15	14.33	0.66	-47.09	20.25	0.33	-45.37	12.34	-0.33
-43.77	18.12	-0.16	-43.93	18.45	-0.22	-43.15	14.33	0.23	-44.09	20.37	0.02	-42.37	13.07	-0.02
-40.78	18.33	-0.18	-40.93	18.26	-0.64	-40.15	13.41	-0.92	-41.09	20.19	-0.39	-39.37	13.72	0.39
-37.78	19.17	1.22	-37.93	19.60	1.26	-37.15	14.43	0.66	-38.09	19.95	-0.07	-36.37	12.83	0.07
-34.78	18.47	-0.30	-34.93	18.03	-1.13	-34.15	13.75	-0.84	-35.09	20.98	0.14	-33.37	13.44	-0.14
-31.78	18.23	0.00	-31.93	18.78	0.16	-31.15	14.12	0.07	-32.09	20.19	-0.11	-30.37	13.15	0.11
4.32	23.32	-0.29	4.16	26.02	2.02	4.94	33.30	13.87	4.00	22.44	-3.24	5.73	21.67	3.24
7.23	84.58	60.87	7.08	94.75	70.65	7.86	111.85	92.32	6.92	24.61	-1.17	8.67	19.70	1.17
10.23	134.59	111.57	10.08	157.89	134.48	10.86	142.01	123.17	9.92	23.35	-1.74	11.64	19.57	1.74
13.24	126.42	104.05	13.09	141.41	118.65	13.87	119.11	100.92	12.92	23.85	-0.59	14.65	17.78	0.59
16.23	99.17	76.98	16.08	109.15	86.57	16.86	93.71	75.70	15.92	23.94	-0.32	17.64	17.33	0.32
19.23	81.81	60.56	19.08	88.19	66.55	19.86	82.40	65.33	18.92	22.59	-0.73	20.64	16.79	0.73
22.23	71.42	50.04	22.08	80.89	59.12	22.86	78.66	61.46	21.92	22.90	-0.55	23.67	16.75	0.55
25.23	65.82	43.72	25.08	74.49	52.00	25.86	73.31	55.39	24.92	24.00	-0.17	26.65	17.08	0.17
28.24	61.13	40.07	28.09	71.43	49.98	28.88	68.43	51.55	27.92	22.62	-0.51	29.67	16.38	0.51
31.23	56.86	35.80	31.08	65.16	43.71	31.86	63.78	46.90	30.92	23.29	0.16	32.65	15.72	-0.16
34.23	51.90	30.94	34.08	59.57	38.22	34.86	59.10	42.32	33.92	23.20	0.17	35.64	15.60	-0.17
37.24	48.29	27.81	37.08	55.89	35.02	37.87	56.17	39.87	36.92	22.87	0.32	38.67	14.98	-0.32
40.24	45.33	24.67	40.08	52.65	31.60	40.86	51.81	35.33	39.92	23.14	0.41	41.64	15.07	-0.41
43.25	42.33	21.55	43.09	51.01	29.84	43.87	50.75	34.15	42.92	23.26	0.41	44.66	15.19	-0.41
46.24	41.86	21.64	46.08	48.94	28.33	46.86	47.97	31.93	45.92	22.50	0.21	47.64	14.82	-0.21
49.23	39.57	19.25	49.08	46.43	25.72	49.86	46.10	29.96	48.92	22.29	-0.10	50.64	15.23	0.10
52.23	38.07	17.85	52.08	43.81	23.20	52.86	43.73	27.69	51.92	22.96	0.67	53.67	14.37	-0.67
55.23	37.53	16.87	55.08	44.10	23.05	55.86	42.87	26.39	54.92	23.54	0.81	56.64	14.66	-0.81
58.24	36.01	15.36	58.09	42.93	21.89	58.87	40.26	23.79	57.92	23.78	1.06	59.65	14.41	-1.06
61.23	34.91	14.73	61.08	42.74	22.17	61.86	39.49	23.49	60.92	22.50	0.25	62.64	14.74	-0.25
64.23	34.60	14.56	64.08	40.09	19.66	64.86	38.64	22.78	63.92	22.59	0.48	65.64	14.37	-0.48
67.23	33.74	13.61	67.08	39.84	19.32	67.86	37.69	21.74	66.92	22.13	-0.07	68.67	15.02	0.07
70.23	32.35	12.38	70.08	39.55	19.19	70.86	37.80	22.01	69.92	22.77	0.73	71.64	14.05	-0.73
73.24	32.65	13.13	73.09	40.13	20.22	73.87	36.24	20.90	72.92	23.05	1.46	74.65	12.87	-1.46
76.23	31.27	11.30	76.08	38.76	18.40	76.86	35.67	19.88	75.92	22.65	0.61	77.64	14.17	-0.61
79.23	30.42	10.52	79.08	38.87	18.58	79.86	35.26	19.54	78.92	22.56	0.59	80.64	14.13	-0.59
82.23	31.90	12.07	82.08	38.12	17.90	82.86	34.39	18.74	81.92	22.62	0.72	83.67	13.92	-0.72
85.23	30.38	10.49	85.08	36.72	16.44	85.86	34.61	18.90	84.92	22.90	0.94	86.64	13.76	-0.94
88.24	30.31	10.13	88.09	37.44	16.87	88.87	33.83	17.83	87.92	22.80	0.55	89.65	14.45	-0.55
91.23	31.01	11.07	91.08	37.94	17.61	91.86	33.90	18.14	90.92	22.56	0.55	92.64	14.21	-0.55
94.23	30.75	10.83	94.08	36.48	16.17	94.86	33.45	17.71	93.92	23.32	1.33	95.64	13.40	-1.33
97.23	31.34	11.50	97.08	36.69	16.46	97.86	34.09	18.43	96.92	22.77	0.86	98.67	13.80	-0.86
100.23	30.19	10.72	100.08	36.62	16.76	100.86	34.05	18.76	99.92	21.86	0.32	101.64	13.96	-0.32
103.24	31.12	11.13	103.09	36.65	16.27	103.87	33.23	17.42	102.92	23.42	1.36	104.65	13.44	-1.36
106.23	30.86	10.61	106.08	37.61	16.97	106.86	33.71	17.64	105.92	23.26	0.94	107.64	14.13	-0.94
109.23	31.46	11.63	109.08	36.55	16.33	109.86	34.54	18.89	108.92	22.87	0.97	110.64	13.68	-0.97
112.23	30.90	10.98	112.08	36.76	16.45	112.86	34.58	18.84	111.92	23.29	1.30	113.67	13.44	-1.30
115.23	30.94	10.68	115.08	36.94	16.29	115.86	33.04	16.96	114.92	23.20	0.87	116.64	14.21	-0.87
118.24	31.01	10.69	118.09	38.15	17.44	118.87	34.05	17.91	117.92	22.87	0.48	119.65	14.66	-0.48
121.23	31.08	11.44	121.08	35.34	15.31	121.86	34.50	19.04	120.92	22.44	0.73	122.64	13.72	-0.73
124.23	31.05	11.07	124.08	35.80	15.43	124.86	35.26	19.46	123.92	22.80	0.75	125.64	14.05	-0.75
127.23	32.31	11.95	127.08	38.26	17.51	127.86	35.22	19.04	126.92	23.11	0.68	128.67	14.49	-0.68
130.23	32.01	12.19	130.08	40.60	20.39	130.86	35.10	19.46	129.92	22.65	0.76	131.64	13.88	-0.76
133.24	32.39	11.46	133.09	41.58	20.26	133.87	33.75	17.00	132.92	24.00	1.00	134.65	14.74	-1.00
136.23	31.60	11.63	136.08	41.58	21.22	136.86	34.31	18.52	135.92	22.62	0.58	137.64	14.21	-0.58
139.23	32.54	12.73	139.08	41.87	21.67	139.86	34.61	18.98	138.92	22.38	0.50	140.64	14.13	-0.50
142.23	32.05	11.51	142.08	41.36	20.43	142.86	34.58	18.22	141.92	23.48	0.87	143.67	14.49	-0.87
145.23	32.01	12.20	145.08	42.16	21.96	145.86	35.41	19.78	144.92	22.90	1.02	146.64	13.60	-1.02
148.24	32.24	12.14	148.09	41.94	21.45	148.87	35.75	19.83	147.92	22.56	0.39	149.65	14.53	-0.39
151.23	31.98	11.81	151.08	40.78	20.22	151.86	34.58	18.59	150.92	23.02	0.78	152.64	14.21	-0.78
154.23	32.95	12.81	154.08	40.74	20.21	154.86	35.22	19.26	153.92	22.87	0.66	155.64	14.29	-0.66
157.23	32.46	11.85	157.08	40.78	19.78	157.86	35.90	19.47	156.92	24.46	1.78	158.67	13.64	-1.78
160.23	32.84	12.12	160.08	39.84	18.73	160.86	35.26	18.72	159.92	23.54	0.75	161.64	14.78	-0.75
163.24	32.69	11.81	163.09	40.45	19.18	163.87	34.61	17.91	162.92	24.28	1.33	164.65	14.37	-1.33
166.23	32.76	12.27	166.08	40.09	19.21	166.86	34.92	18.61	165.92	23.45	0.89	167.64	14.41	-0.89
169.23	32.46	12.46	169.08	39.98	19.59	169.86	35.97	20.15	168.92	23.81	1.74	170.64	13.07	-1.74
172.23	33.25	12.60	172.08	39.30	18.26	172.86	34.77	18.30	171.92	23.78	1.06	173.67	14.41	-1.06
175.23	32.87	12.87	175.08	40.56	20.17	175.86	35.86	20.04	174.92	23.29	1.22	176.64	13.60	-1.22
178.24	33.32	12.55	178.09	39.66	18.50	178.87	34.88	18.29	177.92	23.69	0.85	179.65	14.74	-0.85
181.23	33.02	12.33	181.08	40.45	19.37	181.86	35.44	18.93	180.92	24.46	1.70	182.64	13.80	-1.70
184.23	31.94	11.76	184.08	40.27	19.70	184.86	35.52	19.52	183.92	23.94	1.69	185.64	13.31	-1.69
187.23	33.17	12.45	187.08	38.69	17.58	187.86	35.07	18.53	186.92	24.68	1.89	188.67	13.64	-1.89
190.23	32.95	12.48	190.08	39.16	18.30	190.86	36.28	19.99	189.92	24.18	1.64	191.64	13.64	-1.64
193.24	32.95	12.02	193.09	39.23	17.91	193.87	35.48	18.73	192.92	24.21	1.21	194.65	14.53	-1.21
196.23	32.99	12.55	196.08	39.33	18.50	196.86	36.09	19.83	195.92	23.81	1.30	197.64	13.96	-1.30
199.23	32.99	12.28	199.08	39.88	18.78	199.86	35.37	18.84	198.92	24.06	1.28	200.64	14.25	-1.28
202.23	32.99	11.89	202.08	39.41	17.92	202.86	36.01	19.09	201.92	24.06	0.89	203.67	15.02	-0.89
205.23	32.65	11.89	205.08	38.51	17.36	205.86	36.09	19.51	204.92	24.15	1.32	206.64	14.25	-1.32
208.24	33.10	12.21	208.09	40.13	18.85	208.87	36.09	19.38	207.92	24.58	1.62	209.65	14.09	-1.62
211.23	32.84	11.93	211.08	39.48	18.18	211.86	35.52	18.79	210.92	24.83	1.85	212.64	13.88	-1.85
214.23	32.20	11.69	214.08	39.05	18.15	214.86	37.04	20.71	213.92	23.57	0.99	215.64	14.33	-0.99
217.23	33.70	13.56	217.08	39.19	18.66	217.86	35.82	19.86	216.92	23.32	1.11	218.67	13.84	-1.11
220.23	31.98	10.86	220.08	39.33	17.82	220.86	36.16	19.22	219.92	24.68	1.49	221.64	14.45	-1.49
223.24	34.38	13.55	223.09	40.27	19.05	223.87	36.16	19.51	222.92	25.02	2.12	224.65	13.52	-2.12
226.23	34.68	14.07	226.08	39.51	18.51	226.86	36.77	20.34	225.92	24.31	1.63	227.64	13.80	-1.63
229.23	33.62	13.40	229.08	38.80	18.19	229.86	36.66	20.62	228.92	23.32	1.03	230.64	14.01	-1.03
232.23	32.72	12.00	232.08	39.91	18.80	232.86	36.13	19.59	231.92	24.03	1.24	233.67	14.29	-1.24
235.23	33.40	12.11	235.08	40.34	18.66	235.86	36.43	19.32	234.92	24.77	1.41	236.64	14.70	-1.41
238.24	33.70	12.99	238.09	40.27	19.17	238.87	36.20	19.67	237.92	24.55	1.77	239.65	13.76	-1.77
241.23	32.99	12.21	241.08	39.23	18.06	241.86	36.51	19.91	240.92	24.43	1.58	242.64	14.01	-1.58
244.23	32.72	11.13	244.08	39.73	17.75	244.86	36.54	19.13	243.92	25.20	1.54	245.64	14.86	-1.54
247.23	33.55	12.62	247.08	39.12	17.80	247.86	35.60	18.85	246.92	24.65	1.65	248.67	14.09	-1.65
250.23	32.50	10.94	250.08	39.59	17.64	250.86	36.35	18.97	249.92	25.39	1.76	251.64	14.62	-1.76
253.24	34.23	12.25	253.09	39.80	17.43	253.87	35.82	18.02	252.92	25.45	1.40	254.65	15.39	-1.40
256.23	33.44	12.31	256.08	38.76	17.24	256.86	36.28	19.33	255.92	24.86	1.66	257.64	14.29	-1.66
259.23	33.59	11.99	259.08	40.42	18.43	259.86	35.97	18.55	258.92	25.60	1.93	260.64	14.49	-1.93
262.23	33.96	12.75	262.08	39.30	17.70	262.86	36.13	19.10	261.92	24.37	1.09	263.67	14.94	-1.09
265.23	33.17	11.79	265.08	39.16	17.39	265.86	35.78	18.58	264.92	25.39	1.94	266.64	14.25	-1.94
268.24	33.32	11.64	268.09	39.70	17.63	268.87	35.97	18.47	267.92	24.89	1.14	269.65	15.35	-1.14
271.23	34.11	12.49	271.08	38.62	16.61	271.86	36.35	18.91	270.92	25.14	1.45	272.64	14.98	-1.45
274.23	33.78	11.91	274.08	39.19	16.93	274.86	36.13	18.44	273.92	26.10	2.16	275.64	14.53	-2.16
277.23	32.99	11.29	277.08	39.08	16.99	277.86	36.32	18.80	276.92	25.02	1.25	278.67	15.27	-1.25
280.23	33.59	12.23	280.08	39.73	17.98	280.86	36.58	19.40	279.92	25.36	1.93	281.64	14.25	-1.93
283.24	33.25	11.57	283.09	39.33	17.26	283.87	37.23	19.73	282.92	25.67	1.92	284.65	14.58	-1.92
286.23	32.99	11.57	286.08	38.51	16.70	286.86	36.47	19.23	285.92	25.51	2.02	287.64	14.21	-2.02
289.23	32.91	11.22	289.08	39.23	17.15	289.86	36.51	19.00	288.92	24.43	0.67	290.64	15.84	-0.67
292.23	34.11	12.27	292.08	39.23	17.00	292.86	35.52	17.86	291.92	25.29	1.38	293.67	15.27	-1.38
295.23	33.17	11.69	295.08	38.08	16.21	295.86	36.62	19.32	294.92	24.95	1.40	296.64	14.90	-1.40
298.24	32.54	11.21	298.09	38.83	17.11	298.87	36.51	19.36	297.92	24.89	1.49	299.65	14.66	-1.49
301.23	32.84	10.82	301.08	38.90	16.49	301.86	36.28	18.44	300.92	25.73	1.64	302.64	15.19	-1.64
304.23	33.47	11.44	304.08	39.59	17.17	304.86	36.13	18.28	303.92	25.51	1.41	305.64	15.43	-1.41
307.23	33.85	11.82	307.08	38.87	16.45	307.86	36.81	18.96	306.92	25.67	1.57	308.67	15.27	-1.57
310.23	33.02	11.39	310.08	38.87	16.85	310.86	36.09	18.64	309.92	25.29	1.59	311.64	14.86	-1.59
313.24	33.55	11.56	313.09	39.73	17.35	313.87	36.13	18.32	312.92	25.79	1.73	314.65	15.07	-1.73
316.23	32.54	10.39	316.08	39.16	16.62	316.86	35.97	18.00	315.92	26.25	2.03	317.64	14.94	-2.03
319.23	33.17	10.60	319.08	38.54	15.58	319.86	36.70	18.31	318.92	26.01	1.37	320.64	16.01	-1.37
322.23	33.89	11.35	322.08	38.87	15.94	322.86	36.01	17.65	321.92	26.32	1.71	323.67	15.64	-1.71
325.23	33.81	11.35	325.08	39.08	16.23	325.86	36.35	18.07	324.92	26.38	1.85	326.64	15.43	-1.85
328.24	33.85	11.27	328.09	39.95	16.98	328.87	36.66	18.26	327.92	26.29	1.64	329.65	15.76	-1.64
331.23	33.74	11.47	331.08	38.76	16.10	331.86	36.70	18.61	330.92	25.70	1.36	332.64	15.72	-1.36
334.23	33.06	10.86	334.08	38.76	16.17	334.86	35.94	17.92	333.92	25.82	1.55	335.64	15.47	-1.55
337.23	33.96	11.56	337.08	39.16	16.37	337.86	37.76	19.54	336.92	26.13	1.66	338.67	15.56	-1.66
340.23	33.40	11.00	340.08	38.72	15.93	340.86	36.89	18.67	339.92	26.04	1.57	341.64	15.64	-1.57
343.24	33.06	10.42	343.09	39.62	16.59	343.87	37.00	18.54	342.92	26.41	1.70	344.65	15.76	-1.70
346.23	34.38	11.51	346.08	38.76	15.50	346.86	36.73	18.04	345.92	26.69	1.75	347.64	15.93	-1.75
349.23	33.40	10.60	349.08	38.12	14.93	349.86	36.05	17.43	348.92	26.35	1.48	350.64	16.13	-1.48
352.23	33.93	11.89	352.08	39.08	16.65	352.86	36.47	18.61	351.92	25.94	1.83	353.67	15.02	-1.83
355.23	33.59	11.41	355.08	39.08	16.51	355.86	36.13	18.13	354.92	26.47	2.22	356.64	14.78	-2.22
358.24	34.30	11.15	358.09	40.13	16.59	358.87	36.05	17.08	357.92	27.06	1.84	359.65	16.13	-1.84
361.23	34.38	12.04	361.08	39.48	16.75	361.86	36.96	18.80	360.92	26.38	1.97	362.64	15.19	-1.97
364.23	34.60	12.00	364.08	39.12	16.13	364.86	35.82	17.40	363.92	26.32	1.65	365.64	15.76	-1.65
367.23	33.74	10.84	367.08	39.08	15.79	367.86	36.51	17.79	366.92	27.38	2.41	368.67	15.31	-2.41
370.23	32.50	9.35	370.08	39.37	15.83	370.86	36.47	17.50	369.92	26.85	1.63	371.64	16.34	-1.63
373.24	33.89	10.71	373.09	39.77	16.20	373.87	36.66	17.66	372.92	27.03	1.78	374.65	16.21	-1.78
376.23	33.02	10.61	376.08	39.19	16.39	376.86	36.92	18.69	375.92	25.91	1.43	377.64	15.80	-1.43
379.23	32.65	10.03	379.08	38.69	15.68	379.86	37.15	18.71	378.92	26.04	1.35	380.64	16.09	-1.35
382.23	33.96	10.98	382.08	39.01	15.64	382.86	37.27	18.47	381.92	27.13	2.08	383.67	15.72	-2.08
385.23	35.59	12.34	385.08	39.26	15.62	385.86	37.34	18.27	384.92	26.60	1.28	386.64	16.79	-1.28
388.24	33.96	10.96	388.09	38.37	14.98	388.87	36.89	18.07	387.92	27.00	1.93	389.65	15.88	-1.93
391.23	34.30	11.19	391.08	38.98	15.48	391.86	36.51	17.58	390.92	26.81	1.63	392.64	16.30	-1.63
394.23	34.30	12.03	394.08	38.69	16.03	394.86	36.39	18.30	393.92	25.82	1.48	395.64	15.60	-1.48
397.23	33.47	10.09	397.08	38.58	14.81	397.86	37.15	17.95	396.92	27.56	2.11	398.67	16.09	-2.11
400.23	33.96	11.01	400.08	39.66	16.32	400.86	37.04	18.27	399.92	27.19	2.17	401.64	15.60	-2.17
403.24	34.64	11.18	403.09	38.54	14.69	403.87	37.11	17.83	402.92	26.94	1.41	404.65	16.87	-1.41
406.23	33.74	10.07	406.08	38.08	14.02	406.86	36.77	17.28	405.92	27.56	1.82	407.64	16.67	-1.82
409.23	34.57	11.52	409.08	39.26	15.82	409.86	37.80	18.93	408.92	27.31	2.19	410.64	15.68	-2.19
412.23	34.34	10.98	412.08	38.83	15.08	412.86	35.63	16.45	411.92	26.81	1.38	413.67	16.79	-1.38
415.23	33.47	10.73	415.08	38.80	15.67	415.86	36.05	17.49	414.92	27.06	2.25	416.64	15.31	-2.25
418.24	34.76	11.39	418.09	39.01	15.25	418.87	35.90	16.71	417.92	27.66	2.22	419.65	15.97	-2.22
421.23	34.57	11.06	421.08	39.41	15.51	421.86	37.15	17.82	420.92	27.69	2.11	422.64	16.21	-2.11
424.23	34.08	10.94	424.08	38.44	14.91	424.86	37.11	18.15	423.92	27.03	1.82	425.64	16.13	-1.82
427.23	33.70	10.44	427.08	37.26	13.61	427.86	37.11	18.03	426.92	27.53	2.20	428.67	15.88	-2.20
430.23	34.57	10.55	430.08	38.40	13.99	430.86	37.11	17.27	429.92	28.22	2.13	431.64	16.71	-2.13
433.24	33.74	9.92	433.09	39.44	15.23	433.87	36.54	16.90	432.92	28.10	2.21	434.65	16.42	-2.21
436.23	34.53	10.44	436.08	39.01	14.53	436.86	37.23	17.32	435.92	28.44	2.28	437.64	16.63	-2.28
439.23	34.30	10.77	439.08	38.65	14.73	439.86	37.08	17.73	438.92	27.94	2.34	440.64	16.01	-2.34
442.23	33.96	10.84	442.08	39.51	16.00	442.86	36.89	17.95	441.92	27.03	1.84	443.67	16.09	-1.84
445.23	33.25	9.14	445.08	38.29	13.79	445.86	36.92	16.99	444.92	27.78	1.60	446.64	17.33	-1.60
448.24	34.53	10.09	448.09	39.08	14.25	448.87	37.46	17.20	447.92	28.06	1.55	449.65	17.70	-1.55
451.23	33.66	9.20	451.08	38.69	13.84	451.86	37.15	16.87	450.92	27.85	1.32	452.64	17.95	-1.32
454.23	33.89	9.99	454.08	38.80	14.51	454.86	37.76	18.04	453.92	27.78	1.81	455.64	16.91	-1.81
457.23	34.19	10.38	457.08	38.90	14.70	457.86	37.27	17.64	456.92	27.75	1.87	458.67	16.75	-1.87
460.23	33.78	10.00	460.08	38.62	14.45	460.86	36.43	16.83	459.92	27.69	1.84	461.64	16.75	-1.84
463.24	33.62	9.89	463.09	39.26	15.14	463.87	36.89	17.34	462.92	28.22	2.42	464.65	16.13	-2.42
466.23	33.78	9.74	466.08	37.76	13.33	466.86	36.89	17.03	465.92	28.22	2.11	467.64	16.75	-2.11
469.23	33.47	9.44	469.08	39.16	14.74	469.86	36.77	16.92	468.92	28.03	1.93	470.64	16.91	-1.93
472.23	33.96	9.40	472.08	39.16	14.21	472.86	36.89	16.51	471.92	29.10	2.47	473.67	16.91	-2.47
475.23	34.19	9.69	475.08	38.54	13.65	475.86	37.38	17.06	474.92	28.72	2.15	476.64	17.16	-2.15
478.24	33.89	9.25	478.09	39.48	14.45	478.87	36.81	16.35	477.92	28.06	1.35	479.65	18.11	-1.35
481.23	33.74	9.14	481.08	38.87	13.88	481.86	36.43	16.01	480.92	28.76	2.09	482.64	17.33	-2.09
484.23	33.44	8.79	484.08	38.37	13.33	484.86	37.65	17.18	483.92	28.28	1.56	485.64	17.91	-1.56
487.23	34.15	9.79	487.08	38.72	13.97	487.86	36.96	16.78	486.92	28.28	1.85	488.67	17.33	-1.85
490.23	33.55	8.93	490.08	38.69	13.68	490.86	37.95	17.51	489.92	29.01	2.32	491.64	17.12	-2.32
493.24	34.42	10.34	493.09	39.37	14.90	493.87	37.08	17.18	492.92	27.72	1.57	494.65	17.33	-1.57
496.23	33.40	8.38	496.08	39.37	13.96	496.86	36.43	15.59	495.92	28.60	1.51	497.64	18.32	-1.51
499.23	34.49	10.53	499.08	38.98	14.63	499.86	38.07	18.29	498.92	27.94	1.91	500.64	16.87	-1.91
502.23	33.85	9.05	502.08	38.98	13.79	502.86	36.85	16.23	501.92	29.29	2.42	503.67	17.20	-2.42
505.23	34.42	10.61	505.08	39.23	15.03	505.86	36.92	17.29	504.92	28.00	2.12	506.64	16.50	-2.12
508.24	34.64	9.56	508.09	38.98	13.51	508.87	36.73	15.83	507.92	28.98	1.83	509.65	18.07	-1.83
511.23	34.76	9.85	511.08	37.86	12.56	511.86	37.46	16.73	510.92	28.13	1.15	512.64	18.57	-1.15
514.23	33.89	8.66	514.08	39.12	13.50	514.86	36.85	15.80	513.92	29.32	2.02	515.64	18.03	-2.02
517.23	33.85	9.59	517.08	38.98	14.33	517.86	36.89	16.81	516.92	29.35	3.02	518.67	16.05	-3.02
520.23	35.06	10.31	520.08	37.86	12.72	520.86	36.35	15.78	519.92	28.60	1.78	521.64	17.78	-1.78
523.24	34.45	9.76	523.09	39.80	14.72	523.87	37.92	17.41	522.92	28.60	1.84	524.65	17.66	-1.84
526.23	34.53	9.93	526.08	38.08	13.09	526.86	37.42	17.00	525.92	28.06	1.39	527.64	18.03	-1.39
529.23	34.76	10.05	529.08	38.65	13.55	529.86	36.77	16.24	528.92	28.72	1.94	530.64	17.58	-1.94
532.23	34.49	9.07	532.08	38.87	13.06	532.86	36.85	15.61	531.92	29.07	1.58	533.67	18.65	-1.58
535.23	34.64	10.22	535.08	37.26	12.45	535.86	37.53	17.29	534.92	29.10	2.61	536.64	16.63	-2.61
538.24	35.47	11.27	538.09	40.56	15.97	538.87	36.66	16.64	537.92	28.50	2.23	539.65	16.79	-2.23
541.23	34.19	9.17	541.08	37.94	12.53	541.86	37.23	16.39	540.92	28.85	1.76	542.64	18.07	-1.76
544.23	34.64	10.21	544.08	38.98	14.16	544.86	37.19	16.94	543.92	28.38	1.88	545.64	17.37	-1.88
547.23	34.42	9.52	547.08	39.19	13.90	547.86	36.92	16.20	546.92	29.20	2.23	548.67	17.49	-2.23
550.23	33.36	7.74	550.08	38.22	12.21	550.86	36.70	15.26	549.92	29.48	1.79	551.64	18.65	-1.79
553.24	34.34	9.02	553.09	38.65	12.94	553.87	37.53	16.39	552.92	30.33	2.94	554.65	17.20	-2.94
556.23	34.83	9.79	556.08	38.58	13.15	556.86	36.96	16.10	555.92	29.76	2.65	557.64	17.20	-2.65
559.23	34.04	8.73	559.08	38.51	12.81	559.86	36.89	15.76	558.92	28.94	1.56	560.64	18.57	-1.56
562.23	34.15	8.22	562.08	38.29	11.97	562.86	36.28	14.53	561.92	29.89	1.89	563.67	18.86	-1.89
565.23	33.89	8.69	565.08	38.26	12.67	565.86	36.73	15.71	564.92	29.13	1.86	566.64	18.16	-1.86
568.24	34.76	9.21	568.09	38.62	12.68	568.87	36.81	15.44	567.92	29.45	1.83	569.65	18.53	-1.83
571.23	34.53	8.88	571.08	39.33	13.29	571.86	36.96	15.49	570.92	30.11	2.39	572.64	18.07	-2.39
574.23	34.45	9.13	574.08	37.58	11.87	574.86	36.35	15.21	573.92	29.45	2.06	575.64	18.07	-2.06
577.23	34.45	8.77	577.08	38.98	12.91	577.86	37.11	15.61	576.92	29.92	2.17	578.67	18.32	-2.17
580.23	34.23	8.45	580.08	38.44	12.27	580.86	37.88	16.28	579.92	29.54	1.69	581.64	18.90	-1.69
583.24	35.10	9.56	583.09	38.12	12.19	583.87	36.89	15.53	582.92	29.26	1.65	584.65	18.70	-1.65
586.23	33.78	8.58	586.08	38.72	13.13	586.86	37.11	16.09	585.92	29.99	2.72	587.64	17.29	-2.72
589.23	33.89	8.95	589.08	38.94	13.61	589.86	38.11	17.35	588.92	29.32	2.31	590.64	17.45	-2.31
592.23	34.87	9.57	592.07	37.72	12.03	592.86	37.00	15.88	591.92	29.61	2.24	593.67	17.87	-2.24
595.23	33.32	7.42	595.07	38.51	12.22	595.86	37.30	15.58	594.92	29.99	2.02	596.64	18.70	-2.02
598.24	33.47	7.63	598.09	38.98	12.75	598.87	36.39	14.73	597.92	29.92	2.01	599.65	18.65	-2.01
601.23	34.23	8.38	601.07	37.69	11.45	601.86	37.04	15.37	600.92	29.48	1.56	602.64	19.11	-1.56
620.32	36.08	4.52	620.16	39.77	7.82	620.94	37.42	10.04	620.00	36.80	3.17	621.72	23.20	-3.17
623.24	28.90	-0.32	623.08	30.94	1.33	623.86	30.29	5.25	622.92	33.49	2.20	624.64	21.84	-2.20
626.24	25.80	-2.21	626.08	27.34	-1.06	626.86	27.18	3.35	625.92	30.59	0.51	627.64	22.31	-0.51
629.24	24.04	-3.10	629.08	25.92	-1.61	629.86	26.27	3.31	628.92	30.17	0.96	630.64	21.00	-0.96
632.24	23.57	-4.22	632.08	26.42	-1.76	632.87	26.35	2.74	631.92	30.24	0.38	633.65	22.22	-0.38
635.24	24.22	-2.70	635.08	26.90	-0.41	635.86	26.89	4.15	634.92	29.61	0.62	636.64	21.12	-0.62
638.24	24.47	-2.60	638.08	27.17	-0.29	638.87	27.29	4.40	637.92	28.72	-0.42	639.65	22.31	0.42
641.24	24.61	-2.42	641.08	27.85	0.43	641.86	28.24	5.39	640.92	30.11	1.01	642.64	20.83	-1.01
644.24	25.66	-0.82	644.08	28.26	1.39	644.87	27.18	4.88	643.92	29.48	0.93	645.66	20.37	-0.93
647.24	25.59	-1.54	647.08	29.46	1.94	647.90	29.08	6.13	646.92	29.89	0.69	648.68	21.25	-0.69
650.24	26.09	-0.45	650.08	30.42	3.49	650.87	29.70	7.34	649.92	29.01	0.40	651.65	20.96	-0.40
653.24	27.55	0.54	653.08	30.56	3.16	653.86	29.12	6.29	652.92	30.36	1.28	654.64	20.54	-1.28
656.23	26.60	0.24	656.08	30.80	4.05	656.86	31.03	8.85	655.92	29.23	0.80	657.64	20.37	-0.80
659.24	27.66	0.58	659.08	31.35	3.88	659.86	30.14	7.24	658.92	29.32	0.17	660.64	21.72	-0.17
662.24	28.54	1.08	662.08	32.54	4.69	662.87	30.55	7.27	661.92	30.21	0.68	663.65	21.59	-0.68
665.24	29.01	2.39	665.08	32.43	5.42	665.86	31.81	9.37	664.92	29.42	0.73	666.64	20.70	-0.73
668.23	28.21	2.36	668.08	31.84	5.60	668.86	31.07	9.40	667.92	29.10	1.18	669.64	19.49	-1.18
671.24	29.24	1.64	671.08	32.54	4.55	671.86	31.81	8.39	670.92	30.21	0.54	672.64	21.88	-0.54
674.24	28.39	1.33	674.08	33.34	5.89	674.86	32.52	9.64	673.92	30.14	1.01	675.65	20.87	-1.01
677.24	29.46	1.98	677.08	32.75	4.88	677.87	32.00	8.70	676.92	30.56	1.01	678.65	21.29	-1.01
680.23	29.31	2.46	680.08	32.99	5.75	680.86	33.79	11.12	679.92	29.29	0.37	681.64	21.29	-0.37
683.23	29.46	2.05	683.08	33.65	5.85	683.86	32.93	9.70	682.92	29.86	0.38	684.64	21.84	-0.38
686.24	28.94	1.30	686.08	34.36	6.33	686.86	32.85	9.39	685.92	30.24	0.53	687.64	21.93	-0.53
689.23	29.53	2.41	689.08	33.86	6.35	689.86	33.08	10.14	688.92	29.67	0.48	690.64	21.46	-0.48
692.24	30.12	2.34	692.08	34.18	6.01	692.87	33.71	10.11	691.92	30.30	0.45	693.65	22.14	-0.45
695.24	29.24	1.44	695.08	33.62	5.43	695.86	33.68	10.06	694.92	29.83	-0.04	696.64	22.65	0.04
698.24	31.01	3.67	698.08	33.55	5.82	698.86	33.90	10.74	697.92	30.11	0.70	699.64	21.46	-0.70
701.24	31.12	3.54	701.08	33.44	5.47	701.86	33.83	10.43	700.92	30.46	0.81	702.64	21.59	-0.81
704.24	30.90	3.11	704.08	33.65	5.47	704.86	33.90	10.29	703.92	30.71	0.85	705.64	21.76	-0.85
707.24	30.38	2.68	707.08	33.90	5.81	707.87	33.60	10.08	706.92	30.62	0.85	708.65	21.67	-0.85
710.23	31.01	2.93	710.08	34.57	6.10	710.86	34.35	10.45	709.92	31.67	1.52	711.64	21.38	-1.52
713.24	30.60	2.87	713.08	33.34	5.22	713.86	34.69	11.14	712.92	31.00	1.20	714.64	21.34	-1.20
716.24	30.90	3.48	716.08	34.11	6.30	716.87	34.16	10.92	715.92	30.65	1.16	717.65	21.08	-1.16
719.24	30.01	1.92	719.08	35.24	6.76	719.86	33.53	9.62	718.92	31.09	0.93	720.64	21.97	-0.93
722.24	31.90	3.37	722.08	34.78	5.86	722.87	33.75	9.40	721.92	31.35	0.75	723.65	22.60	-0.75
725.24	31.08	2.64	725.08	34.43	5.60	725.86	34.35	10.09	724.92	31.89	1.38	726.64	21.88	-1.38
728.24	31.94	4.03	728.08	33.97	5.67	728.86	34.05	10.32	727.92	30.78	0.80	729.64	21.93	-0.80
731.24	31.49	3.46	731.08	34.04	5.62	731.86	34.50	10.65	730.92	31.06	0.96	732.64	21.88	-0.96
734.24	32.31	3.85	734.08	34.74	5.89	734.86	33.34	9.06	733.92	31.67	1.14	735.64	22.14	-1.14
737.24	31.75	3.88	737.08	34.88	6.62	737.87	32.52	8.83	736.92	30.87	0.93	738.65	21.76	-0.93
740.24	31.94	3.35	740.08	34.11	5.13	740.86	34.16	9.75	739.92	32.18	1.52	741.64	21.88	-1.52
743.24	32.54	4.32	743.08	34.95	6.34	743.86	33.68	9.64	742.92	30.97	0.68	744.64	22.35	-0.68
746.24	32.28	4.35	746.08	35.84	7.52	746.86	34.54	10.79	745.92	30.78	0.78	747.64	21.97	-0.78
749.24	32.69	4.61	749.08	34.53	6.06	749.86	34.46	10.56	748.92	31.00	0.85	750.64	22.05	-0.85
752.24	31.94	3.15	752.08	34.53	5.35	752.87	34.99	10.38	751.92	32.11	1.25	753.65	22.35	-1.25
755.24	32.01	3.65	755.08	34.74	5.99	755.86	33.68	9.50	754.92	31.00	0.57	756.64	22.60	-0.57
758.24	31.38	3.34	758.08	34.50	6.07	758.86	34.01	10.15	757.92	31.89	1.78	759.64	21.08	-1.78
761.24	31.79	3.39	761.08	36.01	7.22	761.86	34.84	10.62	760.92	31.29	0.82	762.64	22.39	-0.82
764.24	31.83	2.96	764.08	34.60	5.34	764.86	34.50	9.81	763.92	31.86	0.92	765.64	22.77	-0.92
767.24	32.01	3.70	767.08	35.10	6.40	767.87	34.73	10.60	766.92	31.57	1.19	768.65	21.93	-1.19
770.24	31.68	2.75	770.08	35.41	6.09	770.86	33.79	9.04	769.92	31.54	0.54	771.64	23.20	-0.54
773.24	31.75	2.85	773.08	35.73	6.44	773.86	35.10	10.38	772.92	32.47	1.50	774.64	22.22	-1.50
776.24	32.31	3.37	776.08	36.01	6.68	776.86	33.83	9.07	775.92	31.99	0.98	777.64	22.77	-0.98
779.24	32.43	3.55	779.08	34.95	5.68	779.86	34.80	10.10	778.92	32.05	1.10	780.64	22.60	-1.10
782.24	32.65	3.95	782.08	35.06	5.97	782.87	35.18	10.66	781.92	31.38	0.61	783.65	22.90	-0.61
785.24	32.46	3.35	785.08	35.55	6.05	785.86	35.26	10.33	784.92	32.34	1.16	786.64	22.77	-1.16
788.24	31.68	2.40	788.08	35.31	5.64	788.87	34.46	9.36	787.92	31.70	0.35	789.65	23.75	-0.35
791.24	31.72	2.89	791.08	35.55	6.33	791.86	34.39	9.74	790.92	31.48	0.58	792.64	23.07	-0.58
794.24	31.38	2.16	794.08	35.03	5.42	794.86	35.10	10.06	793.92	32.59	1.30	795.64	22.73	-1.30
797.24	32.91	4.14	797.08	35.31	6.15	797.87	35.07	10.48	796.92	32.21	1.37	798.65	22.22	-1.37
800.24	30.82	1.83	800.08	35.03	5.65	800.86	34.54	9.73	799.92	31.83	0.77	801.64	23.03	-0.77
803.24	31.94	2.95	803.08	34.92	5.54	803.86	34.39	9.58	802.92	32.34	1.28	804.65	22.52	-1.28
806.24	32.65	3.59	806.08	35.06	5.61	806.86	34.05	9.17	805.92	32.15	1.02	807.64	22.86	-1.02
809.24	32.20	3.42	809.08	35.27	6.10	809.86	35.60	11.00	808.92	32.43	1.58	810.64	22.01	-1.58
812.23	32.54	3.37	812.08	35.70	6.14	812.87	35.41	10.42	811.92	32.40	1.16	813.65	22.82	-1.16
815.23	32.43	2.97	815.08	35.91	6.06	815.86	35.07	9.79	814.92	33.33	1.80	816.64	22.48	-1.80
818.24	32.09	1.86	818.08	34.88	4.26	818.86	34.61	8.56	817.92	33.94	1.64	819.64	23.41	-1.64
821.24	31.53	2.01	821.08	36.12	6.21	821.86	34.61	9.27	820.92	32.85	1.26	822.64	23.07	-1.26
824.24	32.13	2.83	824.08	34.99	5.30	824.86	34.69	9.57	823.92	32.50	1.13	825.64	22.99	-1.13
827.24	32.16	2.87	827.08	35.55	5.87	827.87	35.67	10.56	826.92	32.56	1.20	828.65	22.90	-1.20
830.23	32.46	2.87	830.08	34.88	4.90	830.86	34.20	8.79	829.92	32.53	0.87	831.64	23.54	-0.87
833.24	31.90	2.02	833.08	36.01	5.74	833.86	35.22	9.52	832.92	33.11	1.16	834.64	23.54	-1.16
836.24	31.57	1.97	836.08	36.51	6.52	836.86	35.26	9.84	835.92	32.85	1.18	837.64	23.24	-1.18
839.24	32.28	2.53	839.08	35.73	5.59	839.86	34.69	9.12	838.92	33.01	1.19	840.64	23.37	-1.19
842.24	32.69	2.98	842.08	35.34	5.24	842.90	34.54	9.01	841.92	33.53	1.75	843.68	22.77	-1.75
845.24	32.28	2.48	845.08	35.20	5.01	845.86	34.61	8.99	844.92	32.95	1.08	846.64	23.54	-1.08
848.24	31.94	2.69	848.08	36.05	6.41	848.86	34.50	9.43	847.92	32.05	0.73	849.64	23.33	-0.73
851.24	31.42	1.50	851.08	36.16	5.85	851.86	35.29	9.55	850.92	33.40	1.41	852.64	23.33	-1.41
854.24	32.13	2.35	854.08	34.85	4.68	854.86	34.99	9.39	853.92	33.11	1.26	855.64	23.33	-1.26
857.24	32.16	2.48	857.08	35.80	5.73	857.87	34.84	9.34	856.92	33.65	1.90	858.65	22.60	-1.90
860.24	32.54	3.05	860.08	35.31	5.43	860.87	35.56	10.25	859.92	32.63	1.07	861.65	23.24	-1.07
863.24	32.01	1.35	863.08	35.31	4.26	863.86	35.37	8.89	862.92	33.94	1.21	864.64	24.27	-1.21
866.24	33.06	2.98	866.08	35.91	5.44	866.86	35.97	10.07	865.92	33.72	1.57	867.64	23.33	-1.57
869.24	31.87	0.93	869.08	35.24	3.91	869.86	35.60	8.84	868.92	33.98	0.97	870.64	24.78	-0.97
872.24	31.87	1.91	872.08	35.59	5.24	872.87	35.22	9.44	871.92	32.92	0.89	873.65	23.88	-0.89
875.24	32.05	1.88	875.08	35.80	5.24	875.86	35.48	9.49	874.92	33.59	1.35	876.64	23.63	-1.35
878.24	31.75	2.17	878.08	35.70	5.73	878.86	35.37	9.97	877.92	33.14	1.49	879.64	22.90	-1.49
881.24	32.46	1.62	881.08	35.84	4.61	881.86	35.60	8.94	880.92	34.30	1.39	882.64	24.27	-1.39
884.24	32.99	3.18	884.08	35.91	5.71	884.87	35.14	9.51	883.92	33.17	1.29	885.65	23.33	-1.29
887.24	33.44	3.39	887.08	35.34	4.90	887.87	35.60	9.73	886.92	33.49	1.37	888.65	23.50	-1.37
890.24	31.46	1.71	890.08	35.94	5.80	890.87	35.18	9.61	889.92	33.49	1.67	891.65	22.90	-1.67
893.24	32.39	1.54	893.08	35.98	4.74	893.86	35.67	9.00	892.92	34.36	1.44	894.64	24.22	-1.44
896.24	32.05	1.66	896.08	36.23	5.45	896.86	35.18	8.97	895.92	33.69	1.23	897.64	23.97	-1.23
899.24	31.94	1.70	899.08	35.94	5.31	899.86	35.67	9.61	898.92	33.49	1.18	900.64	23.88	-1.18
902.24	32.09	1.84	902.08	36.05	5.41	902.87	36.16	10.09	901.92	34.27	1.95	903.65	23.11	-1.95
905.23	32.28	1.51	905.08	35.84	4.68	905.86	36.13	9.54	904.92	34.20	1.36	906.64	24.22	-1.36
908.24	32.28	2.36	908.08	36.05	5.74	908.86	35.82	10.08	907.92	33.36	1.37	909.64	23.37	-1.37
911.24	32.65	2.14	911.08	35.70	4.80	911.86	35.71	9.38	910.92	34.11	1.53	912.64	23.80	-1.53
914.23	32.72	1.74	914.08	35.80	4.43	914.86	35.52	8.72	913.92	33.94	0.89	915.64	24.91	-0.89
917.24	31.83	1.85	917.08	36.69	6.32	917.87	35.37	9.57	916.92	33.30	1.25	918.65	23.54	-1.25
920.24	32.50	1.88	920.08	34.74	3.73	920.86	36.09	9.65	919.92	33.69	1.00	921.64	24.44	-1.00
923.24	32.09	1.55	923.08	36.19	5.26	923.86	36.66	10.30	922.92	34.43	1.82	924.64	23.54	-1.82
926.24	33.25	2.15	926.08	35.10	3.61	926.86	36.13	9.21	925.92	34.78	1.61	927.64	24.31	-1.61
929.24	32.35	1.10	929.08	36.40	4.76	929.86	35.67	8.60	928.92	34.40	1.08	930.64	24.99	-1.08
932.24	33.40	3.03	932.08	36.87	6.11	932.87	35.97	9.78	931.92	33.62	1.18	933.65	24.01	-1.18
935.24	32.87	2.23	935.08	37.40	6.37	935.86	36.05	9.59	934.92	33.43	0.72	936.64	24.74	-0.72
938.24	32.99	2.02	938.08	36.55	5.19	938.86	35.67	8.88	937.92	34.78	1.74	939.64	24.05	-1.74
941.23	34.15	3.08	941.08	36.83	5.37	941.86	35.90	9.01	940.92	33.91	0.77	942.64	25.12	-0.77
944.24	32.84	2.06	944.08	37.29	6.12	944.87	35.63	9.03	943.92	33.88	1.03	945.65	24.57	-1.03
947.24	33.17	2.42	947.08	37.19	6.05	947.87	36.54	9.97	946.92	34.04	1.22	948.65	24.35	-1.22
950.24	32.24	1.20	950.08	36.51	5.08	950.86	36.16	9.30	949.92	34.23	1.12	951.64	24.74	-1.12
953.24	33.70	3.11	953.08	36.94	5.96	953.86	35.56	9.15	952.92	33.88	1.22	954.64	24.18	-1.22
956.24	33.36	1.87	956.08	36.55	4.67	956.86	35.71	8.40	955.92	34.65	1.09	957.65	25.21	-1.09
959.24	33.62	2.43	959.08	35.98	4.40	959.86	35.52	8.51	958.92	34.82	1.56	960.64	24.44	-1.56
962.24	33.21	2.09	962.08	36.55	5.04	962.87	36.39	9.45	961.92	34.14	0.95	963.65	24.99	-0.95
965.24	32.84	1.71	965.08	36.16	4.64	965.86	35.94	8.99	964.92	35.01	1.81	966.64	24.14	-1.81
968.24	33.78	3.39	968.08	37.12	6.34	968.86	35.97	9.76	967.92	34.04	1.58	969.64	23.63	-1.58
971.24	33.55	2.30	971.08	36.51	4.87	971.86	36.28	9.21	970.92	35.04	1.72	972.64	24.35	-1.72
974.24	33.62	3.07	974.08	38.08	7.14	974.86	36.51	10.14	973.92	33.81	1.19	975.65	24.18	-1.19
977.24	34.23	1.86	977.08	36.16	3.40	977.87	36.35	8.16	976.92	35.46	1.02	978.66	26.16	-1.02
980.24	33.36	1.84	980.08	37.08	5.17	980.86	36.62	9.28	979.92	34.59	1.00	981.64	25.34	-1.00
983.24	34.11	2.84	983.08	36.37	4.71	983.86	36.62	9.53	982.92	35.04	1.70	984.64	24.39	-1.70
986.24	33.62	2.47	986.08	36.37	4.83	986.86	36.05	9.08	985.92	34.36	1.14	987.64	24.82	-1.14
989.24	32.84	0.88	989.08	37.19	4.84	989.86	36.47	8.69	988.92	34.78	0.75	990.64	26.03	-0.75
992.24	33.59	2.47	992.08	36.05	4.54	992.87	37.23	10.29	991.92	34.30	1.11	993.65	24.82	-1.11
995.24	32.57	1.87	995.08	36.90	5.81	995.86	36.20	9.68	994.92	34.20	1.43	996.64	24.09	-1.43
998.24	34.04	3.03	998.08	37.33	5.93	998.86	35.29	8.46	997.92	33.53	0.45	999.64	25.38	-0.45
1001.24	33.59	2.30	1001.08	36.26	4.58	1001.86	37.19	10.08	1000.92	34.85	1.49	1002.64	24.61	-1.49
1004.24	33.51	1.15	1004.08	37.01	4.26	1004.86	36.62	8.44	1003.92	35.40	0.97	1005.64	26.20	-0.97
1007.24	33.78	2.56	1007.08	36.40	4.79	1007.87	37.11	10.07	1006.92	33.94	0.65	1008.65	25.38	-0.65
1010.24	32.99	1.97	1010.08	36.87	5.46	1010.86	37.30	10.46	1009.92	34.23	1.14	1011.64	24.69	-1.14
1013.24	33.21	1.18	1013.08	36.30	3.88	1013.86	37.38	9.53	1012.92	35.17	1.07	1014.64	25.77	-1.07
1016.24	33.59	2.32	1016.08	37.29	5.63	1016.86	36.24	9.15	1015.92	35.24	1.90	1017.64	24.18	-1.90
1019.24	33.93	2.09	1019.08	37.65	5.42	1019.86	37.50	9.84	1018.92	34.72	0.81	1020.64	25.85	-0.81
1022.23	33.51	1.63	1022.08	37.04	4.77	1022.87	35.86	8.16	1021.92	35.17	1.22	1023.65	25.47	-1.22
1025.24	33.14	1.77	1025.08	37.47	5.71	1025.86	38.18	10.99	1024.92	34.33	0.89	1026.64	25.29	-0.89
1028.24	34.53	2.98	1028.08	37.12	5.18	1028.86	37.04	9.67	1027.92	35.07	1.45	1029.64	24.91	-1.45
1031.24	33.89	1.80	1031.08	38.26	5.78	1031.86	36.39	8.48	1030.92	35.59	1.43	1032.64	25.47	-1.43
1034.24	34.64	2.61	1034.08	36.87	4.45	1034.86	36.92	9.07	1033.92	35.27	1.17	1035.64	25.68	-1.17
1037.24	34.57	2.35	1037.08	36.58	3.97	1037.87	35.97	7.93	1036.92	35.72	1.43	1038.65	25.60	-1.43
1040.24	34.72	2.72	1040.08	37.19	4.80	1040.86	37.34	9.52	1039.92	35.59	1.52	1041.64	25.29	-1.52
1043.24	34.38	2.35	1043.08	37.65	5.23	1043.86	37.53	9.68	1042.92	35.27	1.17	1044.64	25.68	-1.17
1046.24	34.15	1.72	1046.08	38.29	5.47	1046.86	37.95	9.70	1045.92	35.85	1.35	1047.64	25.90	-1.35
1049.24	33.81	1.94	1049.08	37.19	4.93	1049.86	36.92	9.23	1048.92	35.59	1.65	1050.64	25.04	-1.65
1052.24	33.55	1.06	1052.08	37.19	4.31	1052.87	36.96	8.65	1051.92	35.40	0.84	1053.65	26.46	-0.84
1055.24	35.32	3.04	1055.08	36.90	4.23	1055.86	36.85	8.75	1054.92	35.76	1.41	1056.64	25.68	-1.41
1058.24	34.19	2.50	1058.08	37.15	5.07	1058.86	37.57	10.06	1057.92	35.27	1.51	1059.64	24.99	-1.51
1061.24	34.15	2.05	1061.08	38.90	6.41	1061.86	36.73	8.81	1060.92	35.40	1.23	1062.64	25.68	-1.23
1064.24	34.91	2.91	1064.08	37.79	5.40	1064.86	37.15	9.33	1063.92	34.78	0.71	1065.64	26.11	-0.71
1067.24	34.91	2.52	1067.08	37.26	4.48	1067.87	36.81	8.60	1066.92	36.11	1.65	1068.65	25.55	-1.65
1070.24	33.51	1.38	1070.08	37.51	4.99	1070.86	37.23	9.28	1069.92	35.46	1.26	1071.64	25.68	-1.26
1073.23	33.51	1.33	1073.08	37.40	4.83	1073.86	37.08	9.08	1072.92	35.14	0.89	1074.64	26.11	-0.89
1076.24	34.38	1.95	1076.08	37.79	4.97	1076.86	37.88	9.63	1075.92	35.76	1.26	1077.64	25.98	-1.26
1079.24	34.00	2.56	1079.08	36.90	5.07	1079.86	37.50	10.24	1078.92	34.95	1.44	1080.64	24.82	-1.44
1082.24	34.83	2.21	1082.08	37.29	4.28	1082.87	36.51	8.07	1081.92	35.92	1.23	1083.65	26.20	-1.23
1085.24	35.59	3.32	1085.08	37.08	4.42	1085.86	37.34	9.25	1084.92	36.08	1.74	1086.64	25.34	-1.74
1088.24	34.79	2.17	1088.08	38.04	5.03	1088.86	36.81	8.37	1087.92	34.88	0.19	1089.64	27.24	-0.19
1091.24	34.15	2.48	1091.08	37.83	5.77	1091.86	37.34	9.85	1090.92	34.59	0.85	1092.64	25.64	-0.85
1094.24	33.81	1.74	1094.08	38.08	5.62	1094.86	38.07	10.18	1093.92	34.95	0.81	1095.64	26.07	-0.81
1097.24	34.49	2.02	1097.08	37.22	4.36	1097.87	37.65	9.36	1096.92	35.63	1.09	1098.65	26.20	-1.09
1100.24	34.49	1.45	1100.08	38.12	4.69	1100.86	37.50	8.64	1099.92	36.73	1.62	1101.64	26.24	-1.62
1103.24	34.64	1.64	1103.08	38.37	4.98	1103.86	37.00	8.18	1102.92	35.95	0.88	1104.64	26.93	-0.88
1106.24	34.57	1.81	1106.08	37.86	4.71	1106.86	37.00	8.42	1105.92	36.08	1.25	1107.64	26.33	-1.25
1109.23	34.83	2.44	1109.08	37.79	5.01	1109.86	37.65	9.44	1108.92	36.02	1.56	1110.64	25.64	-1.56
1112.24	34.53	2.02	1112.08	36.69	3.79	1112.87	38.22	9.89	1111.92	35.01	0.43	1113.65	26.89	-0.43
1115.24	33.85	1.09	1115.08	37.33	4.18	1115.86	36.51	7.93	1114.92	35.98	1.15	1116.64	26.42	-1.15
1118.24	35.06	2.87	1118.08	38.12	5.54	1118.86	37.72	9.71	1117.92	35.76	1.50	1119.64	25.51	-1.50
1121.24	34.87	2.26	1121.08	37.26	4.26	1121.86	37.27	8.84	1120.92	35.17	0.49	1122.64	26.93	-0.49
1124.24	35.25	2.74	1124.08	38.94	6.04	1124.86	38.07	9.74	1123.92	36.05	1.47	1125.64	25.85	-1.47
1127.24	34.98	2.61	1127.08	38.22	5.46	1127.87	37.84	9.65	1126.92	35.89	1.45	1128.65	25.73	-1.45
1130.24	34.94	2.16	1130.08	37.97	4.80	1130.86	37.95	9.35	1129.92	35.82	0.97	1131.64	26.63	-0.97
1133.23	35.63	2.69	1133.08	38.44	5.11	1133.86	37.72	8.96	1132.92	37.03	2.02	1134.64	25.73	-2.02
1136.24	35.47	2.45	1136.08	37.90	4.49	1136.86	38.03	9.19	1135.92	36.21	1.12	1137.64	26.72	-1.12
1139.24	34.45	1.37	1139.08	37.44	3.97	1139.86	37.42	8.52	1138.92	36.24	1.09	1140.64	26.80	-1.09
1142.24	35.66	2.40	1142.08	37.94	4.29	1142.87	38.14	9.06	1141.92	36.77	1.44	1143.65	26.63	-1.44
1145.24	34.57	1.25	1145.08	38.90	5.19	1145.86	37.88	8.74	1144.92	36.60	1.21	1146.64	26.93	-1.21
1148.24	34.83	1.74	1148.08	38.98	5.50	1148.86	38.18	9.27	1147.92	36.90	1.74	1149.64	26.16	-1.74
1151.23	34.38	0.39	1151.08	38.29	3.91	1151.86	37.38	7.57	1150.92	37.19	1.13	1152.64	27.67	-1.13
1154.24	35.40	1.75	1154.08	38.51	4.47	1154.86	39.10	9.63	1153.92	36.99	1.27	1155.64	27.19	-1.27
1157.24	35.29	2.01	1157.08	38.01	4.34	1157.87	38.22	9.12	1156.92	36.60	1.25	1158.66	26.85	-1.25
1160.24	34.45	2.09	1160.08	38.51	5.76	1160.86	37.65	9.47	1159.92	35.40	0.97	1161.64	26.20	-0.97
1163.24	34.00	0.63	1163.08	39.30	5.54	1163.86	38.41	9.22	1162.92	36.90	1.46	1164.64	26.72	-1.46
1166.24	35.63	2.52	1166.08	38.01	4.51	1166.86	36.92	7.99	1165.92	36.08	0.90	1167.64	27.02	-0.90
1169.24	35.36	1.81	1169.08	38.44	4.50	1169.86	38.76	9.39	1168.92	36.96	1.34	1170.64	27.02	-1.34
1172.24	34.98	1.50	1172.08	38.69	4.82	1172.87	37.95	8.65	1171.92	36.34	0.79	1173.65	27.50	-0.79
1175.24	35.25	2.04	1175.08	38.90	5.30	1175.86	39.18	10.15	1174.92	36.54	1.26	1176.64	26.76	-1.26
1178.24	34.49	1.35	1178.08	38.37	4.84	1178.86	38.41	9.45	1177.92	36.57	1.36	1179.64	26.59	-1.36
1181.24	34.83	1.14	1181.08	40.20	6.12	1181.86	38.83	9.32	1180.92	36.64	0.88	1182.64	27.63	-0.88
1184.24	35.02	1.30	1184.08	39.12	5.01	1184.86	39.84	10.30	1183.92	36.21	0.42	1185.64	28.11	-0.42
1187.24	35.32	1.87	1187.08	38.47	4.63	1187.87	37.99	8.72	1186.92	36.24	0.72	1188.65	27.54	-0.72
1190.23	36.39	2.39	1190.08	39.62	5.23	1190.86	39.14	9.32	1189.92	36.99	0.92	1191.64	27.89	-0.92
1193.24	35.17	2.14	1193.08	38.44	5.02	1193.86	38.37	9.52	1192.92	36.15	1.05	1194.64	26.80	-1.05
1196.24	35.55	1.97	1196.08	38.62	4.65	1196.86	38.37	8.97	1195.92	36.93	1.28	1197.64	27.11	-1.28
1199.23	35.63	2.23	1199.08	39.01	5.22	1199.86	38.22	9.00	1198.92	36.57	1.10	1200.64	27.11	-1.10
1202.24	34.57	1.20	1202.08	38.94	5.18	1202.87	39.49	10.30	1201.92	36.70	1.26	1203.65	26.93	-1.26
1205.24	35.36	1.41	1205.08	38.80	4.46	1205.86	38.26	8.49	1204.92	36.93	0.91	1206.64	27.85	-0.91
1208.23	35.36	1.80	1208.08	39.77	5.82	1208.86	38.30	8.92	1207.92	36.47	0.84	1209.64	27.54	-0.84
1211.23	36.27	3.39	1211.07	38.26	4.99	1211.86	38.91	10.21	1210.92	36.70	1.75	1212.64	25.94	-1.75
1214.23	35.85	2.14	1214.07	38.94	4.84	1214.86	39.22	9.69	1213.92	37.42	1.64	1215.64	26.89	-1.64
1217.23	35.63	1.72	1217.08	38.01	3.71	1217.87	39.64	9.91	1216.92	36.86	0.88	1218.65	27.85	-0.88
